# Supplementary material for: Cellular Interrogation: Exploiting Cell-to-Cell Variability to Discriminate Regulatory Mechanisms in Oscillatory Signalling
Source: PLoS Comput Biol. 2016 Jul 1;12(7):e1004995. doi: 10.1371/journal.pcbi.1004995 (PMC4930170; doi:10.1371/journal.pcbi.1004995)
Supplement: S1 Dataset — Each dataset provided as Supporting Information is an ASCII text file named “dataNN.zip”, where NN is the experiment number, covering 18 experiments numbered 01–15 and 21–23. The format of each file is as follows. Each line contains numbers separated by tabs and corresponds to a single time frame. The first number on a line is the number of the time frame. The remaining numbers on a line correspond to data obtained for each cell in the experiment at that time frame. The data for each cell are grouped into blocks of 7 numbers. If cell# denotes the number of the cell, counting in order along the line, and B = 7 * (cell# − 1), then the columns within each block are as follows. column B + 2 is the area in pixelscolumn B + 3 is the mean grayscale pixel valuecolumn B + 4 is the standard deviation of pixel valuescolumn B + 5 is the X-coordinate of centre of mass in pixelscolumn B + 6 is the Y-coordinate of centre of mass in pixelscolumn B + 7 is the perimeter in pixelscolumn B + 8 is the integrated density = sum of pixel values As an example, the experimental time-course data shown in Figs 2 or 10 corresponds to column 7 * (cell# − 1) + 3 in the compressed file “dataNN.zip”, where NN is the experiment number. The experiment number and the cell number are annotated in the top right corner of each figure panel. (ZIP) [file pcbi.1004995.s002.zip]

Archive with 1 entries (1 files):
- data01.txt
