# Supplementary material for: Cellular Interrogation: Exploiting Cell-to-Cell Variability to Discriminate Regulatory Mechanisms in Oscillatory Signalling
Source: PLoS Comput Biol. 2016 Jul 1;12(7):e1004995. doi: 10.1371/journal.pcbi.1004995 (PMC4930170; doi:10.1371/journal.pcbi.1004995)
Supplement: S1 Dataset — Each dataset provided as Supporting Information is an ASCII text file named “dataNN.zip”, where NN is the experiment number, covering 18 experiments numbered 01–15 and 21–23. The format of each file is as follows. Each line contains numbers separated by tabs and corresponds to a single time frame. The first number on a line is the number of the time frame. The remaining numbers on a line correspond to data obtained for each cell in the experiment at that time frame. The data for each cell are grouped into blocks of 7 numbers. If cell# denotes the number of the cell, counting in order along the line, and B = 7 * (cell# − 1), then the columns within each block are as follows. column B + 2 is the area in pixelscolumn B + 3 is the mean grayscale pixel valuecolumn B + 4 is the standard deviation of pixel valuescolumn B + 5 is the X-coordinate of centre of mass in pixelscolumn B + 6 is the Y-coordinate of centre of mass in pixelscolumn B + 7 is the perimeter in pixelscolumn B + 8 is the integrated density = sum of pixel values As an example, the experimental time-course data shown in Figs 2 or 10 corresponds to column 7 * (cell# − 1) + 3 in the compressed file “dataNN.zip”, where NN is the experiment number. The experiment number and the cell number are annotated in the top right corner of each figure panel. (ZIP) [file pcbi.1004995.s002.zip › data01.txt]

1	57	679.298	105.751	23.438	2.514	35.213	38720	38	572.079	64.437	47.545	1.748	36.728	21739	62	642.258	72.460	71.273	2.615	43.213	39820	16	540.438	34.137	132.681	1.335	17.899	8647	55	625.382	68.763	154.456	2.521	30.971	34396	106	584	64.120	199.502	7.542	44.042	61904	65	690.877	81.799	221.272	3.150	33.799	44907
2	57	674.807	106.668	23.439	2.504	35.213	38464	38	571.237	65.466	47.541	1.743	36.728	21707	62	639.016	72.308	71.278	2.613	43.213	39619	16	534.062	38.416	132.687	1.334	17.899	8545	55	625.473	70.654	154.464	2.521	30.971	34401	106	583.141	64.054	199.505	7.555	44.042	61813	65	688.154	79.298	221.269	3.145	33.799	44730
3	57	676.088	105.174	23.424	2.507	35.213	38537	38	572	65.910	47.537	1.742	36.728	21736	62	636.871	69.466	71.290	2.618	43.213	39486	16	537.625	40.488	132.681	1.332	17.899	8602	55	627.273	70.178	154.472	2.517	30.971	34500	106	584.359	65.293	199.508	7.562	44.042	61942	65	686.077	77.290	221.271	3.158	33.799	44595
4	57	675.491	103.734	23.404	2.502	35.213	38503	38	567.184	64.936	47.535	1.738	36.728	21553	62	637.855	70.417	71.270	2.624	43.213	39547	16	540.562	39.020	132.688	1.341	17.899	8649	55	623.182	70.320	154.470	2.516	30.971	34275	106	580.509	62.623	199.502	7.550	44.042	61534	65	685.738	78.702	221.273	3.152	33.799	44573
5	57	673.825	102.660	23.411	2.505	35.213	38408	38	566.132	67.743	47.529	1.733	36.728	21513	62	634.677	73.143	71.273	2.614	43.213	39350	16	536.562	39.100	132.684	1.331	17.899	8585	55	619.309	68.368	154.460	2.521	30.971	34062	106	578.877	62.892	199.510	7.540	44.042	61361	65	683.662	76.999	221.279	3.148	33.799	44438
6	57	676.509	107.456	23.430	2.506	35.213	38561	38	565.421	63.981	47.534	1.740	36.728	21486	62	636.887	71.925	71.268	2.619	43.213	39487	16	534.938	38.267	132.687	1.332	17.899	8559	55	627.200	73.080	154.446	2.515	30.971	34496	106	581.311	62.885	199.501	7.551	44.042	61619	65	686.092	75.866	221.285	3.138	33.799	44596
7	57	674.491	105.378	23.426	2.502	35.213	38446	38	568.605	67.779	47.532	1.737	36.728	21607	62	637.581	74.538	71.302	2.629	43.213	39530	16	537.438	35.939	132.675	1.333	17.899	8599	55	627.091	70.284	154.454	2.521	30.971	34490	106	580.764	61.427	199.510	7.563	44.042	61561	65	689.185	78.790	221.282	3.152	33.799	44797
8	57	668.474	99.970	23.410	2.507	35.213	38103	38	568.053	63.480	47.547	1.746	36.728	21586	62	634.435	69.049	71.269	2.614	43.213	39335	16	532.938	38.120	132.683	1.334	17.899	8527	55	620.145	71.471	154.451	2.513	30.971	34108	106	577.009	61.849	199.514	7.563	44.042	61163	65	688.969	80.949	221.276	3.164	33.799	44783
9	57	671.684	104.262	23.423	2.507	35.213	38286	38	572.553	65.021	47.529	1.741	36.728	21757	62	634.548	74.979	71.301	2.609	43.213	39342	16	537	41.545	132.701	1.329	17.899	8592	55	616.255	67.774	154.468	2.520	30.971	33894	106	579.708	58.348	199.517	7.575	44.042	61449	65	686.385	78.909	221.273	3.154	33.799	44615
10	57	667.789	106.509	23.424	2.505	35.213	38064	38	569.868	69.737	47.508	1.733	36.728	21655	62	630	71.617	71.295	2.623	43.213	39060	16	536.938	36.741	132.692	1.334	17.899	8591	55	617.291	68.061	154.455	2.515	30.971	33951	106	584.736	60.058	199.521	7.571	44.042	61982	65	683.554	78.145	221.266	3.152	33.799	44431
11	57	666.807	100.233	23.405	2.508	35.213	38008	38	567.474	66.807	47.528	1.740	36.728	21564	62	627.968	72.419	71.265	2.613	43.213	38934	16	543.875	34.413	132.683	1.336	17.899	8702	55	623.236	71.095	154.471	2.515	30.971	34278	106	582.141	60.383	199.519	7.576	44.042	61707	65	684.446	79.426	221.271	3.151	33.799	44489
12	57	656.298	98.610	23.400	2.501	35.213	37409	38	554.211	62.637	47.514	1.740	36.728	21060	62	614.468	71.411	71.267	2.617	43.213	38097	16	525.625	34.353	132.693	1.331	17.899	8410	55	595.509	67.854	154.455	2.517	30.971	32753	106	568.670	62.788	199.519	7.578	44.042	60279	65	673.338	80.909	221.274	3.155	33.799	43767
13	57	654.965	98.486	23.405	2.502	35.213	37333	38	551.237	67.537	47.496	1.732	36.728	20947	62	612.613	71.193	71.268	2.618	43.213	37982	16	521.312	35.955	132.689	1.333	17.899	8341	55	592.764	65.793	154.464	2.512	30.971	32602	106	561.594	59.940	199.516	7.578	44.042	59529	65	666.815	80.638	221.268	3.156	33.799	43343
14	57	651.018	100.973	23.413	2.502	35.213	37108	38	550.053	68.534	47.536	1.733	36.728	20902	62	613.065	69.722	71.266	2.617	43.213	38010	16	507	35.348	132.671	1.338	17.899	8112	55	590.800	64.811	154.468	2.513	30.971	32494	106	555.632	60.086	199.514	7.583	44.042	58897	65	661.154	75.988	221.271	3.142	33.799	42975
15	57	651.158	95.844	23.409	2.515	35.213	37116	38	544.316	66.505	47.522	1.732	36.728	20684	62	617.742	72.983	71.291	2.622	43.213	38300	16	511	36.684	132.687	1.325	17.899	8176	55	585.982	67.843	154.449	2.514	30.971	32229	106	556.538	62.269	199.510	7.587	44.042	58993	65	658.646	76.342	221.253	3.143	33.799	42812
16	57	649.281	94.810	23.393	2.508	35.213	37009	38	545.263	64.896	47.521	1.736	36.728	20720	62	614.694	72.923	71.281	2.616	43.213	38111	16	511.562	45.308	132.709	1.316	17.899	8185	55	590.200	64.942	154.452	2.517	30.971	32461	106	553.255	60.267	199.511	7.575	44.042	58645	65	659.877	77.521	221.265	3.145	33.799	42892
17	57	651.298	100.944	23.405	2.506	35.213	37124	38	547.342	61.198	47.537	1.744	36.728	20799	62	617.355	73.227	71.282	2.614	43.213	38276	16	512.938	43.937	132.685	1.326	17.899	8207	55	589.509	69.575	154.449	2.512	30.971	32423	106	551.047	60.581	199.508	7.570	44.042	58411	65	655.754	80.562	221.262	3.146	33.799	42624
18	57	650.965	99.500	23.428	2.503	35.213	37105	38	542.921	67.264	47.517	1.729	36.728	20631	62	620.887	73.210	71.246	2.618	43.213	38495	16	514.312	40.880	132.674	1.339	17.899	8229	55	587.873	68.937	154.459	2.520	30.971	32333	106	553.217	62.301	199.504	7.578	44.042	58641	65	653.954	75.236	221.277	3.143	33.799	42507
19	57	654.737	99.933	23.423	2.510	35.213	37320	38	548.526	67.278	47.500	1.734	36.728	20844	62	619.919	72.067	71.276	2.619	43.213	38435	16	511.250	42.274	132.710	1.317	17.899	8180	55	588.745	71.081	154.455	2.512	30.971	32381	106	555	62.685	199.507	7.543	44.042	58830	65	657.400	76.175	221.275	3.147	33.799	42731
20	57	666.088	96.531	23.357	2.506	35.213	37967	38	552.158	70.800	47.511	1.726	36.728	20982	62	625.806	76.793	71.279	2.615	43.213	38800	16	512.562	39.016	132.688	1.329	17.899	8201	55	595.145	74.699	154.460	2.512	30.971	32733	106	554.387	63.381	199.492	7.564	44.042	58765	65	655.523	80.528	221.268	3.144	33.799	42609
21	57	677.842	105.631	23.419	2.513	35.213	38637	38	554.474	72.192	47.472	1.720	36.728	21070	62	623.887	76.949	71.270	2.613	43.213	38681	16	516.375	44.174	132.702	1.320	17.899	8262	55	596.400	71.720	154.450	2.513	30.971	32802	106	555.877	63.507	199.499	7.546	44.042	58923	65	658.523	83.125	221.250	3.141	33.799	42804
22	57	660.070	102.959	23.429	2.504	35.213	37624	38	569.263	71.312	47.524	1.731	36.728	21632	62	623.806	78.056	71.277	2.622	43.213	38676	16	515.125	42.599	132.696	1.323	17.899	8242	55	600.909	75.061	154.465	2.511	30.971	33050	106	558.934	63.155	199.506	7.558	44.042	59247	65	662.308	82.370	221.273	3.135	33.799	43050
23	57	655.614	105.432	23.423	2.515	35.213	37370	38	568.553	71.752	47.505	1.731	36.728	21605	62	631.565	76.310	71.281	2.616	43.213	39157	16	522.375	42.428	132.701	1.321	17.899	8358	55	606.436	76.381	154.463	2.509	30.971	33354	106	563.076	64.198	199.504	7.580	44.042	59686	65	659.523	80.486	221.266	3.141	33.799	42869
24	57	660.789	105.384	23.431	2.524	35.213	37665	38	577.632	76.458	47.494	1.726	36.728	21950	62	631.306	76.582	71.290	2.616	43.213	39141	16	535.500	47.776	132.714	1.320	17.899	8568	55	613.455	78.665	154.449	2.515	30.971	33740	106	564.406	68.111	199.495	7.577	44.042	59827	65	662.569	84.154	221.247	3.146	33.799	43067
25	57	661.421	109.150	23.434	2.519	35.213	37701	38	626.553	107.769	47.206	1.693	36.728	23809	62	630.532	77.707	71.275	2.623	43.213	39093	16	533.312	42.954	132.701	1.320	17.899	8533	55	609.473	78.551	154.439	2.511	30.971	33521	106	567.141	67.900	199.497	7.581	44.042	60117	65	666.800	83.385	221.264	3.158	33.799	43342
26	57	670.965	109.136	23.423	2.517	35.213	38245	38	651.895	109.008	47.342	1.696	36.728	24772	62	638.129	75.890	71.259	2.624	43.213	39564	16	530.438	46.122	132.694	1.325	17.899	8487	55	608.582	75.966	154.438	2.514	30.971	33472	106	568.849	68.586	199.491	7.594	44.042	60298	65	663.385	82.358	221.255	3.149	33.799	43120
27	57	673.421	110.588	23.442	2.521	35.213	38385	38	593.342	83.377	47.520	1.712	36.728	22547	62	634.613	76.385	71.263	2.619	43.213	39346	16	528.812	48.831	132.704	1.315	17.899	8461	55	607.909	78.177	154.450	2.505	30.971	33435	106	567.934	67.701	199.500	7.585	44.042	60201	65	659.046	81.907	221.270	3.164	33.799	42838
28	57	678.772	112.920	23.449	2.522	35.213	38690	38	582.316	78.064	47.500	1.724	36.728	22128	62	645.226	81.403	71.280	2.624	43.213	40004	16	531.438	44.542	132.688	1.323	17.899	8503	55	608.309	75.414	154.449	2.505	30.971	33457	106	575.660	75.575	199.479	7.596	44.042	61020	65	657.108	79.800	221.266	3.150	33.799	42712
29	57	678.982	112.561	23.448	2.521	35.213	38702	38	582.868	79.872	47.471	1.721	36.728	22149	62	640.887	77.612	71.259	2.629	43.213	39735	16	527.875	48.930	132.691	1.312	17.899	8446	55	607.800	77.669	154.446	2.502	30.971	33429	106	576.226	73.390	199.479	7.596	44.042	61080	65	654.123	79.074	221.267	3.141	33.799	42518
30	57	684.333	107.652	23.417	2.524	35.213	39007	38	586.368	79.552	47.470	1.723	36.728	22282	62	638.774	79.805	71.276	2.631	43.213	39604	16	523.562	41.656	132.689	1.324	17.899	8377	55	607.018	78.821	154.450	2.512	30.971	33386	106	573.859	68.896	199.500	7.572	44.042	60829	65	661.415	79.061	221.254	3.146	33.799	42992
31	57	682.860	110.625	23.411	2.522	35.213	38923	38	592.842	82.877	47.461	1.721	36.728	22528	62	641.323	80.321	71.286	2.622	43.213	39762	16	524.688	42.104	132.690	1.321	17.899	8395	55	610.309	77.246	154.452	2.515	30.971	33567	106	575.736	70.211	199.484	7.568	44.042	61028	65	668.969	83.433	221.261	3.151	33.799	43483
32	57	668.789	112.062	23.443	2.526	35.213	38121	38	577.816	84.318	47.449	1.711	36.728	21957	62	626.855	81.458	71.276	2.620	43.213	38865	16	512.812	42.213	132.701	1.321	17.899	8205	55	596.036	78.445	154.447	2.503	30.971	32782	106	556.057	70.624	199.477	7.584	44.042	58942	65	646.631	82.546	221.264	3.155	33.799	42031
33	57	674.404	116.183	23.455	2.519	35.213	38441	38	584.342	85.364	47.469	1.716	36.728	22205	62	636	83.033	71.251	2.610	43.213	39432	16	512.062	44.170	132.689	1.325	17.899	8193	55	596.055	83.062	154.452	2.510	30.971	32783	106	556.953	72.532	199.474	7.584	44.042	59037	65	635.677	81.452	221.259	3.155	33.799	41319
34	57	707.614	120.157	23.478	2.520	35.213	40334	38	1475.474	386.020	47.816	1.732	36.728	56068	62	860.032	271.478	71.783	2.432	43.213	53322	16	1061.750	156.648	132.699	1.293	17.899	16988	55	1525.745	414.977	154.464	2.417	30.971	83916	106	1482.859	368.948	199.346	7.480	44.042	157183	65	639.662	79.924	221.266	3.157	33.799	41578
35	57	2834.263	694.088	23.472	2.546	35.213	161553	38	1886.895	524.059	47.152	1.613	36.728	71702	62	2175.871	532.524	71.350	2.595	43.213	134904	16	1297.750	193.496	132.706	1.278	17.899	20764	55	2200.582	573.837	154.392	2.461	30.971	121032	106	1859.264	519.113	199.280	7.771	44.042	197082	65	724.492	83.664	221.151	3.117	33.799	47092
36	57	2750.526	736.999	23.596	2.571	35.213	156780	38	1805.395	501.959	47.131	1.611	36.728	68605	62	2077.129	510.506	71.384	2.605	43.213	128782	16	1229.812	180.221	132.705	1.282	17.899	19677	55	2077.982	524.014	154.395	2.472	30.971	114289	106	1752.670	485.519	199.282	7.790	44.042	185783	65	2606.400	643.241	221.197	3.217	33.799	169416
37	57	2500.438	669.505	23.618	2.575	35.213	142525	38	1668.474	460.179	47.124	1.612	36.728	63402	62	1913.242	464.392	71.385	2.604	43.213	118621	16	1129.312	159.688	132.703	1.289	17.899	18069	55	1914.745	479.585	154.381	2.478	30.971	105311	106	1608.821	441.807	199.279	7.806	44.042	170535	65	2604.800	658.924	221.214	3.242	33.799	169312
38	57	2220.140	584.237	23.614	2.569	35.213	126548	38	1536.605	414.031	47.136	1.616	36.728	58391	62	1732.984	407.512	71.387	2.611	43.213	107445	16	1032.688	142.031	132.702	1.284	17.899	16523	55	1730.854	421.637	154.353	2.478	30.971	95197	106	1457.425	391.845	199.286	7.796	44.042	154487	65	2468.277	620.144	221.233	3.246	33.799	160438
39	57	1950.316	508.873	23.616	2.571	35.213	111168	38	1396.395	374.228	47.132	1.619	36.728	53063	62	1550.323	357.584	71.382	2.608	43.213	96120	16	924.312	123.984	132.699	1.288	17.899	14789	55	1541.927	362.812	154.357	2.487	30.971	84806	106	1307.226	337.624	199.302	7.789	44.042	138566	65	2309.662	577.678	221.240	3.247	33.799	150128
40	57	1698.123	437.198	23.623	2.576	35.213	96793	38	1274.395	330.716	47.144	1.624	36.728	48427	62	1374.387	306.817	71.384	2.614	43.213	85212	16	824.562	105.610	132.696	1.292	17.899	13193	55	1346.345	308.455	154.369	2.494	30.971	74049	106	1174.415	298.416	199.304	7.803	44.042	124488	65	2135.554	526.263	221.247	3.258	33.799	138811
41	57	1458.930	359.422	23.587	2.568	35.213	83159	38	1154.105	291.359	47.156	1.629	36.728	43856	62	1194.387	251.352	71.377	2.618	43.213	74052	16	721.375	85.353	132.692	1.299	17.899	11542	55	1152.127	251.026	154.362	2.494	30.971	63367	106	1032.491	246.605	199.326	7.774	44.042	109444	65	1928.415	471.270	221.259	3.260	33.799	125347
42	57	1267.404	295.897	23.565	2.557	35.213	72242	38	1043.395	249.709	47.179	1.639	36.728	39649	62	1035.677	203.404	71.376	2.622	43.213	64212	16	640.688	71.923	132.708	1.302	17.899	10251	55	989.800	203.825	154.377	2.502	30.971	54439	106	917.689	211.152	199.334	7.765	44.042	97275	65	1733.092	406.821	221.279	3.253	33.799	112651
43	57	1141.404	246.089	23.538	2.549	35.213	65060	38	955.395	220.627	47.201	1.647	36.728	36305	62	917.242	168.719	71.342	2.618	43.213	56869	16	588.062	62.927	132.692	1.308	17.899	9409	55	858.527	162.890	154.393	2.505	30.971	47219	106	822.698	174.748	199.359	7.750	44.042	87206	65	1578.215	373.057	221.290	3.256	33.799	102584
44	57	1049.474	217.936	23.503	2.541	35.213	59820	38	886.395	193.919	47.242	1.655	36.728	33683	62	840.258	144.967	71.334	2.626	43.213	52096	16	550.562	51.564	132.689	1.313	17.899	8809	55	769.309	130.875	154.413	2.502	30.971	42312	106	747.755	146.256	199.379	7.714	44.042	79262	65	1416.046	324.541	221.283	3.247	33.799	92043
45	57	1001.351	198.563	23.488	2.537	35.213	57077	38	824.237	174.203	47.266	1.659	36.728	31321	62	789.435	130.773	71.327	2.617	43.213	48945	16	524.750	42.868	132.689	1.324	17.899	8396	55	707.455	115.102	154.423	2.505	30.971	38910	106	688.481	124.564	199.411	7.678	44.042	72979	65	1290.985	283.583	221.278	3.246	33.799	83914
46	57	1013.351	191.124	23.445	2.521	35.213	57761	38	783.553	162.357	47.285	1.662	36.728	29775	62	751.500	118.559	71.343	2.624	43.213	46593	16	515.438	44.681	132.684	1.327	17.899	8247	55	672.727	102.418	154.446	2.500	30.971	37000	106	649.274	109.106	199.426	7.667	44.042	68823	65	1185.477	246.719	221.283	3.237	33.799	77056
47	57	1119.158	225.271	23.457	2.522	35.213	63792	38	764.237	156.775	47.300	1.667	36.728	29041	62	727.726	108.753	71.360	2.614	43.213	45119	16	501.500	43.736	132.693	1.317	17.899	8024	55	639.655	93.529	154.447	2.508	30.971	35181	106	624.094	100.531	199.437	7.643	44.042	66154	65	1139.400	230.301	221.272	3.213	33.799	74061
48	57	1315.140	263.619	23.391	2.504	35.213	74963	38	744.895	145.273	47.334	1.677	36.728	28306	62	717.226	104.316	71.371	2.593	43.213	44468	16	499.250	38.902	132.677	1.325	17.899	7988	55	621.236	89.820	154.445	2.506	30.971	34168	106	605.953	91.500	199.449	7.631	44.042	64231	65	1095.431	214.786	221.256	3.225	33.799	71203
49	57	1480.614	330.734	23.471	2.523	35.213	84395	38	748.500	143.437	47.328	1.677	36.728	28443	62	716.726	108.623	71.455	2.566	43.213	44437	16	496.812	43.111	132.673	1.330	17.899	7949	55	623.655	89.384	154.432	2.508	30.971	34301	106	604.736	92.586	199.450	7.618	44.042	64102	65	1099.585	212.398	221.227	3.199	33.799	71473
50	57	1491.474	362.325	23.559	2.544	35.213	85014	38	755.974	143.906	47.348	1.677	36.728	28727	62	735.306	127.479	71.538	2.537	43.213	45589	16	494.500	43.194	132.669	1.324	17.899	7912	55	620.436	87.277	154.468	2.507	30.971	34124	106	604.226	91.339	199.449	7.612	44.042	64048	65	1162.892	225.609	221.246	3.208	33.799	75588
51	57	1408.035	336.839	23.561	2.554	35.213	80258	38	782.474	155.765	47.329	1.673	36.728	29734	62	759.903	145.397	71.563	2.511	43.213	47114	16	498	44.680	132.699	1.321	17.899	7968	55	621.036	96.340	154.463	2.492	30.971	34157	106	605.132	92.466	199.452	7.593	44.042	64144	65	1305.108	259.856	221.168	3.151	33.799	84832
52	57	1359.404	316.604	23.568	2.546	35.213	77486	38	833.132	160.184	47.350	1.675	36.728	31659	62	766.242	161.744	71.671	2.504	43.213	47507	16	498.875	40.358	132.685	1.327	17.899	7982	55	636.164	95.491	154.481	2.506	30.971	34989	106	618.764	98.108	199.453	7.588	44.042	65589	65	1580.400	341.974	221.168	3.153	33.799	102726
53	57	1340.123	312.394	23.585	2.555	35.213	76387	38	902.526	182.893	47.364	1.670	36.728	34296	62	776	153.247	71.612	2.510	43.213	48112	16	497.250	39.545	132.687	1.328	17.899	7956	55	650.655	102.995	154.459	2.499	30.971	35786	106	627	101.722	199.451	7.616	44.042	66462	65	1798.077	419.525	221.180	3.203	33.799	116875
54	57	1368.544	303.057	23.509	2.541	35.213	78007	38	1028.526	221.232	47.341	1.665	36.728	39084	62	803	149.968	71.572	2.532	43.213	49786	16	504.812	42.643	132.704	1.324	17.899	8077	55	654.145	104.041	154.455	2.498	30.971	35978	106	634.604	105.150	199.431	7.617	44.042	67268	65	1890.308	449.617	221.213	3.219	33.799	122870
55	57	1401.246	311.370	23.469	2.532	35.213	79871	38	1112.474	251.798	47.301	1.654	36.728	42274	62	817.887	140.503	71.473	2.553	43.213	50709	16	505.750	46.901	132.714	1.318	17.899	8092	55	663.655	108.015	154.444	2.491	30.971	36501	106	650.830	111.203	199.437	7.621	44.042	68988	65	1899.138	460	221.239	3.247	33.799	123444
56	57	1408.193	316.378	23.508	2.540	35.213	80267	38	1175.605	286.345	47.234	1.642	36.728	44673	62	846.097	148.641	71.416	2.583	43.213	52458	16	518.125	48.260	132.697	1.314	17.899	8290	55	668.891	114.478	154.461	2.491	30.971	36789	106	671.830	113.111	199.449	7.590	44.042	71214	65	1836.092	445.171	221.260	3.257	33.799	119346
57	57	1337.702	310.334	23.540	2.558	35.213	76249	38	1183.079	287.826	47.222	1.639	36.728	44957	62	866.694	159.594	71.387	2.610	43.213	53735	16	520.750	52.381	132.712	1.317	17.899	8332	55	687.636	119.711	154.456	2.496	30.971	37820	106	725.340	136.374	199.439	7.616	44.042	76886	65	1744.754	419.347	221.278	3.269	33.799	113409
58	57	1230.105	283.574	23.567	2.559	35.213	70116	38	1153.026	283.757	47.212	1.637	36.728	43815	62	883.903	161.582	71.319	2.624	43.213	54802	16	540.062	50.771	132.707	1.314	17.899	8641	55	718.636	128.875	154.426	2.497	30.971	39525	106	787.302	163.881	199.402	7.615	44.042	83454	65	1604.800	388.868	221.278	3.266	33.799	104312
59	57	1141.211	242.758	23.548	2.543	35.213	65049	38	1134.579	278.293	47.214	1.638	36.728	43114	62	885.016	163.503	71.337	2.621	43.213	54871	16	563.250	63.457	132.728	1.300	17.899	9012	55	788.727	156.034	154.473	2.482	30.971	43380	106	869.877	188.899	199.385	7.640	44.042	92207	65	1468.277	347.237	221.302	3.268	33.799	95438
60	57	1136.123	226.563	23.457	2.534	35.213	64759	38	1076.500	261.480	47.205	1.634	36.728	40907	62	878.677	164.693	71.325	2.626	43.213	54478	16	578.438	61.786	132.713	1.309	17.899	9255	55	965.255	226.178	154.468	2.467	30.971	53089	106	1011.292	247.695	199.350	7.651	44.042	107197	65	1341.923	306.804	221.301	3.274	33.799	87225
61	57	1187.649	234.538	23.409	2.512	35.213	67696	38	1026.184	242.449	47.223	1.645	36.728	38995	62	859.081	155.646	71.324	2.622	43.213	53263	16	583.500	69.439	132.717	1.297	17.899	9336	55	1385.964	359.609	154.440	2.461	30.971	76228	106	1133.962	297.349	199.331	7.697	44.042	120200	65	1217.031	266.314	221.313	3.263	33.799	79107
62	57	1206.807	250.406	23.462	2.527	35.213	68788	38	970.158	225.727	47.206	1.644	36.728	36866	62	899.355	168.183	71.304	2.615	43.213	55760	16	629.750	72.739	132.715	1.307	17.899	10076	55	1611.600	426.163	154.415	2.462	30.971	88638	106	1176.321	310.834	199.324	7.748	44.042	124690	65	1130.185	233.964	221.318	3.257	33.799	73462
63	57	1190.053	250.092	23.504	2.538	35.213	67833	38	915	211.700	47.221	1.645	36.728	34770	62	989.145	194.041	71.258	2.624	43.213	61327	16	667.688	81.677	132.732	1.299	17.899	10683	55	1625.527	432.993	154.395	2.462	30.971	89404	106	1158.557	313.366	199.309	7.777	44.042	122807	65	1068.831	208.600	221.327	3.257	33.799	69474
64	57	1205.333	246.733	23.491	2.532	35.213	68704	38	864.921	191.196	47.246	1.652	36.728	32867	62	1054.532	215.105	71.309	2.603	43.213	65381	16	694.062	99.872	132.737	1.285	17.899	11105	55	1518.927	400.294	154.384	2.470	30.971	83541	106	1120.226	297.473	199.322	7.776	44.042	118744	65	1015.554	189.082	221.343	3.269	33.799	66011
65	57	1194.667	251.028	23.495	2.535	35.213	68096	38	819	175.973	47.243	1.660	36.728	31122	62	1039.726	205.260	71.377	2.598	43.213	64463	16	721.750	94.606	132.715	1.295	17.899	11548	55	1374.182	351.443	154.380	2.479	30.971	75580	106	1040.226	269.734	199.315	7.775	44.042	110264	65	1016.985	196.230	221.381	3.306	33.799	66104
66	57	1251.158	256.367	23.426	2.526	35.213	71316	38	797.711	170.409	47.245	1.656	36.728	30313	62	1020.516	203.887	71.391	2.603	43.213	63272	16	730.750	96.753	132.711	1.294	17.899	11692	55	1184.873	285.845	154.368	2.490	30.971	65168	106	954.528	237.586	199.326	7.782	44.042	101180	65	1020	198.415	221.414	3.317	33.799	66300
67	57	1279.982	263.833	23.440	2.522	35.213	72959	38	790.237	160.808	47.310	1.666	36.728	30029	62	967.484	188.744	71.399	2.596	43.213	59984	16	700.312	95.481	132.748	1.283	17.899	11205	55	999.236	229.873	154.349	2.488	30.971	54958	106	867.387	212.041	199.330	7.790	44.042	91943	65	1029.415	206.080	221.429	3.343	33.799	66912
68	57	1295.544	276.317	23.461	2.533	35.213	73846	38	793.684	158.470	47.317	1.673	36.728	30160	62	931.387	179.243	71.373	2.595	43.213	57746	16	663.438	88.070	132.735	1.285	17.899	10615	55	839.945	176.386	154.374	2.506	30.971	46197	106	799	180.004	199.363	7.754	44.042	84694	65	1064.615	212.892	221.456	3.353	33.799	69200
69	57	1263.509	271.707	23.485	2.532	35.213	72020	38	793.947	159.180	47.326	1.669	36.728	30170	62	906.565	170.294	71.365	2.593	43.213	56207	16	611.938	77.149	132.732	1.293	17.899	9791	55	727.782	135.801	154.408	2.502	30.971	40028	106	732.830	155.812	199.373	7.749	44.042	77680	65	1161.846	229.257	221.469	3.338	33.799	75520
70	57	1226.193	266.723	23.520	2.530	35.213	69893	38	817.868	174.264	47.288	1.659	36.728	31079	62	866.710	153.288	71.363	2.608	43.213	53736	16	570.812	64.287	132.717	1.305	17.899	9133	55	649.727	112.828	154.434	2.496	30.971	35735	106	688.359	140.399	199.378	7.702	44.042	72966	65	1449.831	268.639	221.480	3.279	33.799	94239
71	57	1168.632	251.320	23.503	2.538	35.213	66612	38	841	171.654	47.308	1.663	36.728	31958	62	859.742	149.299	71.372	2.589	43.213	53304	16	543	63.288	132.742	1.302	17.899	8688	55	613.200	99.271	154.427	2.501	30.971	33726	106	657.057	124.908	199.405	7.677	44.042	69648	65	1938.938	403.947	221.504	3.331	33.799	126031
72	57	1149.333	231.762	23.480	2.517	35.213	65512	38	870.105	180.388	47.352	1.668	36.728	33064	62	853.113	150.713	71.399	2.581	43.213	52893	16	519.688	56.489	132.718	1.306	17.899	8315	55	592.527	91.858	154.443	2.491	30.971	32589	106	620.689	110.883	199.427	7.650	44.042	65793	65	2180.985	482.012	221.543	3.344	33.799	141764
73	57	1136.877	224.926	23.420	2.517	35.213	64802	38	889.316	178.727	47.324	1.669	36.728	33794	62	829.677	140.611	71.425	2.583	43.213	51440	16	507.438	50.023	132.724	1.314	17.899	8119	55	572.200	87.217	154.448	2.492	30.971	31471	106	602.792	103.062	199.444	7.644	44.042	63896	65	2212.739	515.240	221.600	3.363	33.799	143828
74	57	1116.579	221.760	23.427	2.522	35.213	63645	38	908.368	196.512	47.284	1.656	36.728	34518	62	835.194	144.093	71.380	2.595	43.213	51782	16	496.875	51.553	132.725	1.308	17.899	7950	55	564.836	82.526	154.444	2.497	30.971	31066	106	584.679	94.836	199.448	7.623	44.042	61976	65	2160.446	537.364	221.671	3.392	33.799	140429
75	57	1143.228	235.779	23.442	2.508	35.213	65164	38	925.263	207.418	47.282	1.653	36.728	35160	62	840.806	152.211	71.366	2.599	43.213	52130	16	487.750	54.344	132.741	1.303	17.899	7804	55	563.255	81.505	154.446	2.497	30.971	30979	106	588.321	94.949	199.453	7.628	44.042	62362	65	2055.461	553.766	221.761	3.393	33.799	133605
76	57	1196.860	236.025	23.423	2.505	35.213	68221	38	945.579	210.148	47.262	1.652	36.728	35932	62	844.177	154.983	71.342	2.608	43.213	52339	16	489.812	43.131	132.711	1.318	17.899	7837	55	556.073	80.903	154.443	2.495	30.971	30584	106	578.868	91.664	199.465	7.600	44.042	61360	65	1973.600	604.001	221.852	3.371	33.799	128284
77	57	1293.965	267.864	23.431	2.516	35.213	73756	38	1011.474	236.657	47.250	1.645	36.728	38436	62	868.903	160.576	71.294	2.616	43.213	53872	16	492.750	47.991	132.728	1.309	17.899	7884	55	557.127	78.763	154.452	2.501	30.971	30642	106	581.377	93.705	199.448	7.641	44.042	61626	65	1842.092	626.274	221.933	3.349	33.799	119736
78	57	1340.947	293.541	23.486	2.517	35.213	76434	38	1029.053	251.156	47.183	1.637	36.728	39104	62	858.565	169.950	71.359	2.606	43.213	53231	16	487.438	45.292	132.711	1.318	17.899	7799	55	561.927	80.389	154.455	2.505	30.971	30906	106	587.736	95.567	199.464	7.605	44.042	62300	65	1696.431	623.058	221.978	3.322	33.799	110268
79	57	1315.596	289.203	23.480	2.517	35.213	74989	38	1027.237	251.169	47.201	1.637	36.728	39035	62	852.323	158.274	71.314	2.611	43.213	52844	16	484.438	45.011	132.703	1.316	17.899	7751	55	563.327	82.291	154.459	2.500	30.971	30983	106	587.736	97.269	199.444	7.649	44.042	62300	65	1591.062	642.304	222.044	3.301	33.799	103419
80	57	1258.544	278.009	23.483	2.526	35.213	71737	38	988.026	241.838	47.196	1.637	36.728	37545	62	856.790	156.869	71.331	2.607	43.213	53121	16	480.875	44.057	132.717	1.322	17.899	7694	55	562.764	83.010	154.435	2.496	30.971	30952	106	600.670	98.072	199.459	7.599	44.042	63671	65	1473.308	626.801	222.079	3.235	33.799	95765
81	57	1183.947	249.464	23.470	2.527	35.213	67485	38	961.658	235.547	47.194	1.633	36.728	36543	62	841.210	144.889	71.379	2.609	43.213	52155	16	493.375	50.272	132.722	1.313	17.899	7894	55	565.345	84.814	154.442	2.490	30.971	31094	106	622.821	110.501	199.444	7.628	44.042	66019	65	1405.800	636.844	222.060	3.141	33.799	91377
82	57	1108.632	228.967	23.483	2.528	35.213	63192	38	925.105	210.336	47.235	1.651	36.728	35154	62	832.532	144.720	71.395	2.596	43.213	51617	16	504.562	53.243	132.715	1.307	17.899	8073	55	572.345	90.003	154.455	2.495	30.971	31479	106	642.274	116.271	199.446	7.628	44.042	68081	65	1372.692	671.623	221.996	3.043	33.799	89225
83	57	1085.860	222.044	23.465	2.519	35.213	61894	38	904.658	207.481	47.253	1.647	36.728	34377	62	839.484	144.453	71.397	2.595	43.213	52048	16	507.812	54.597	132.690	1.306	17.899	8125	55	573.400	86.326	154.461	2.498	30.971	31537	106	691.434	128.924	199.435	7.595	44.042	73292	65	1312.215	663.740	222.015	2.943	33.799	85294
84	57	1101.211	220.130	23.450	2.505	35.213	62769	38	859	188.820	47.254	1.659	36.728	32642	62	843.048	144.844	71.358	2.607	43.213	52269	16	506.438	55.637	132.733	1.309	17.899	8103	55	568.400	85.801	154.464	2.497	30.971	31262	106	755.641	151.361	199.420	7.611	44.042	80098	65	1256.046	648.418	222.005	2.827	33.799	81643
85	57	1130.491	227.327	23.455	2.510	35.213	64438	38	822.684	177.689	47.250	1.657	36.728	31262	62	852.823	153.562	71.364	2.623	43.213	52875	16	527.375	56.096	132.714	1.308	17.899	8438	55	576.564	87.985	154.461	2.488	30.971	31711	106	842.623	186.391	199.398	7.628	44.042	89318	65	1229.785	633.817	221.888	2.772	33.799	79936
86	57	1134.754	224.067	23.421	2.516	35.213	64681	38	812.579	174.290	47.238	1.661	36.728	30878	62	853.548	154.233	71.350	2.617	43.213	52920	16	522.375	58.022	132.718	1.308	17.899	8358	55	583.418	87.724	154.451	2.502	30.971	32088	106	950.896	220.289	199.403	7.597	44.042	100795	65	1238.415	636.566	221.838	2.745	33.799	80497
87	57	1153.368	232.008	23.425	2.508	35.213	65742	38	799.105	167.564	47.258	1.665	36.728	30366	62	839.371	150.536	71.332	2.611	43.213	52041	16	534.188	63.209	132.735	1.302	17.899	8547	55	620.691	103.555	154.442	2.493	30.971	34138	106	1057.274	262.383	199.372	7.673	44.042	112071	65	1221.677	632.944	221.772	2.718	33.799	79409
88	57	1225.351	244.264	23.400	2.506	35.213	69845	38	799.632	168.339	47.266	1.664	36.728	30386	62	835.387	158.581	71.390	2.615	43.213	51794	16	561.500	62.693	132.724	1.310	17.899	8984	55	630.982	108.847	154.423	2.486	30.971	34704	106	1085.774	283.684	199.329	7.737	44.042	115092	65	1179.062	621.946	221.646	2.637	33.799	76639
89	57	1273.140	273.125	23.464	2.505	35.213	72569	38	788.763	169.922	47.255	1.661	36.728	29973	62	822.323	146.733	71.340	2.616	43.213	50984	16	589.562	64.420	132.727	1.304	17.899	9433	55	666.618	119.611	154.437	2.483	30.971	36664	106	1094.962	284.569	199.343	7.752	44.042	116066	65	1127.908	603.985	221.544	2.612	33.799	73314
90	57	1238.333	266.661	23.448	2.514	35.213	70585	38	770.211	156.132	47.307	1.666	36.728	29268	62	788.258	135.373	71.380	2.617	43.213	48872	16	590.688	71.339	132.740	1.293	17.899	9451	55	680.036	127.749	154.425	2.485	30.971	37402	106	1051.972	266.973	199.344	7.740	44.042	111509	65	1101.800	593.188	221.419	2.616	33.799	71617
91	57	1182.439	249.724	23.420	2.508	35.213	67399	38	770.132	154.797	47.318	1.670	36.728	29265	62	753.258	124.519	71.396	2.603	43.213	46702	16	606.688	74.267	132.739	1.290	17.899	9707	55	695.055	132.223	154.418	2.474	30.971	38228	106	973.547	238.712	199.337	7.752	44.042	103196	65	1088.923	573.899	221.274	2.637	33.799	70780
92	57	1098.281	234.873	23.473	2.515	35.213	62602	38	764.974	158.906	47.256	1.662	36.728	29069	62	736.145	123.834	71.424	2.609	43.213	45641	16	618.250	73.141	132.719	1.297	17.899	9892	55	742.255	150.290	154.414	2.475	30.971	40824	106	876.217	204.676	199.361	7.741	44.042	92879	65	1087.339	558.065	221.230	2.662	33.799	70677
93	57	1044.684	213.013	23.427	2.510	35.213	59547	38	774.711	157.086	47.303	1.670	36.728	29439	62	711.081	106.382	71.404	2.594	43.213	44087	16	618.562	81.845	132.734	1.287	17.899	9897	55	827.509	174.611	154.433	2.485	30.971	45513	106	787.934	175.447	199.365	7.739	44.042	83521	65	1069.108	509.572	221.178	2.726	33.799	69492
94	57	987.632	189.146	23.436	2.498	35.213	56295	38	795.658	168.819	47.275	1.658	36.728	30235	62	696.629	102.117	71.391	2.590	43.213	43191	16	599.875	70.697	132.718	1.304	17.899	9598	55	985.164	235.474	154.423	2.458	30.971	54184	106	711.019	143.592	199.394	7.697	44.042	75368	65	1107.554	479.922	221.062	2.768	33.799	71991
95	57	995.614	195.598	23.464	2.505	35.213	56750	38	816.947	176.723	47.284	1.656	36.728	31044	62	693.710	105.254	71.383	2.599	43.213	43010	16	582.250	72.483	132.749	1.292	17.899	9316	55	1158.400	297.928	154.451	2.445	30.971	63712	106	652.698	126.659	199.402	7.699	44.042	69186	65	1255.738	475.534	220.990	2.853	33.799	81623
96	57	1010.351	193.411	23.443	2.493	35.213	57590	38	843.974	187.575	47.261	1.651	36.728	32071	62	682.226	102.554	71.373	2.597	43.213	42298	16	559.938	67.650	132.760	1.291	17.899	8959	55	1366.782	360.940	154.407	2.451	30.971	75173	106	613.292	108.387	199.435	7.638	44.042	65009	65	1482.108	475.376	221.049	2.938	33.799	96337
97	57	1031.649	189.682	23.422	2.504	35.213	58804	38	900.868	199.545	47.296	1.655	36.728	34233	62	687.177	98.773	71.365	2.591	43.213	42605	16	547.125	66.960	132.760	1.300	17.899	8754	55	1416.836	376.733	154.402	2.456	30.971	77926	106	590.859	94.725	199.460	7.603	44.042	62631	65	1657.846	486.992	221.074	3.032	33.799	107760
98	57	1095.456	212.809	23.410	2.512	35.213	62441	38	917.289	201.420	47.292	1.656	36.728	34857	62	684.065	104.543	71.412	2.586	43.213	42412	16	540.375	65.844	132.748	1.295	17.899	8646	55	1341.436	346.097	154.391	2.464	30.971	73779	106	575.538	85.865	199.481	7.582	44.042	61007	65	1665.231	441.188	221.105	3.092	33.799	108240
99	57	1113.386	219.679	23.428	2.506	35.213	63463	38	919.974	206.691	47.255	1.648	36.728	34959	62	684.887	99.290	71.377	2.586	43.213	42463	16	532.688	65.310	132.733	1.296	17.899	8523	55	1215.618	310.737	154.386	2.467	30.971	66859	106	562.859	83.626	199.472	7.576	44.042	59663	65	1640.092	396.310	221.165	3.154	33.799	106606
100	57	1146.088	221.016	23.403	2.494	35.213	65327	38	908.789	211.846	47.223	1.643	36.728	34534	62	688.355	96.744	71.336	2.589	43.213	42678	16	534.062	59.290	132.739	1.299	17.899	8545	55	1048.364	251.839	154.382	2.477	30.971	57660	106	560.840	81.751	199.481	7.554	44.042	59449	65	1549.215	353.728	221.205	3.196	33.799	100699
101	57	1181.193	231.486	23.406	2.501	35.213	67328	38	917.711	215.614	47.227	1.646	36.728	34873	62	696.855	105.842	71.355	2.606	43.213	43205	16	521.750	62.967	132.725	1.292	17.899	8348	55	893.673	204.508	154.367	2.490	30.971	49152	106	551.877	79.288	199.478	7.581	44.042	58499	65	1464.523	323.859	221.206	3.194	33.799	95194
102	57	1095.316	228.335	23.452	2.512	35.213	62433	38	905.289	201.510	47.274	1.653	36.728	34401	62	690	102.920	71.320	2.614	43.213	42780	16	506.500	51.261	132.718	1.313	17.899	8104	55	750.855	151.253	154.378	2.500	30.971	41297	106	544.509	77.517	199.493	7.555	44.042	57718	65	1336.339	295.940	221.249	3.230	33.799	86862
103	57	1019.088	194.948	23.421	2.512	35.213	58088	38	882.763	195.031	47.262	1.654	36.728	33545	62	684.677	105.280	71.328	2.611	43.213	42450	16	502.500	47.759	132.714	1.319	17.899	8040	55	656.182	117.146	154.409	2.501	30.971	36090	106	539.028	78.378	199.467	7.604	44.042	57137	65	1213.877	256.183	221.271	3.221	33.799	78902
104	57	1008.035	188.971	23.412	2.512	35.213	57458	38	848.816	183.315	47.271	1.662	36.728	32255	62	698.484	105.664	71.308	2.602	43.213	43306	16	482.812	46.816	132.711	1.313	17.899	7725	55	605.818	97.742	154.431	2.498	30.971	33320	106	535.708	74.417	199.498	7.562	44.042	56785	65	1118.831	231.380	221.271	3.215	33.799	72724
105	57	1060.877	213.464	23.477	2.508	35.213	60470	38	811.158	164.141	47.305	1.665	36.728	30824	62	694.032	102.182	71.315	2.609	43.213	43030	16	474.500	47.135	132.700	1.313	17.899	7592	55	572.927	89.656	154.452	2.495	30.971	31511	106	549.915	81.055	199.473	7.600	44.042	58291	65	1021.708	200.974	221.261	3.207	33.799	66411
106	57	1110.053	212.583	23.397	2.494	35.213	63273	38	797.289	163.964	47.330	1.668	36.728	30297	62	712.419	103.627	71.310	2.610	43.213	44170	16	482.812	48.445	132.713	1.312	17.899	7725	55	560.855	85.149	154.457	2.493	30.971	30847	106	569.094	84.382	199.496	7.534	44.042	60324	65	946.877	181.067	221.252	3.208	33.799	61547
107	57	1190.351	238.215	23.380	2.493	35.213	67850	38	761.474	154.727	47.315	1.672	36.728	28936	62	718.355	110.325	71.353	2.618	43.213	44538	16	480.188	48.463	132.718	1.311	17.899	7683	55	550.745	80.416	154.468	2.493	30.971	30291	106	576.557	87.003	199.483	7.579	44.042	61115	65	886.154	162.984	221.229	3.193	33.799	57600
108	57	1792.509	400.862	23.132	2.440	35.213	102173	38	734.921	150.124	47.332	1.669	36.728	27927	62	729.903	111.970	71.335	2.594	43.213	45254	16	482.500	48.561	132.727	1.311	17.899	7720	55	543.964	78.843	154.467	2.491	30.971	29918	106	578.943	89.195	199.467	7.570	44.042	61368	65	840.692	149.171	221.234	3.197	33.799	54645
109	57	2185.228	556.572	23.456	2.503	35.213	124558	38	728.237	138.044	47.346	1.676	36.728	27673	62	750.242	120.298	71.347	2.618	43.213	46515	16	480.062	46.747	132.710	1.306	17.899	7681	55	543.600	77.303	154.467	2.501	30.971	29898	106	591.170	94.784	199.465	7.579	44.042	62664	65	811.262	140.778	221.251	3.192	33.799	52732
110	57	1962.070	511.598	23.501	2.519	35.213	111838	38	719.500	134.070	47.333	1.685	36.728	27341	62	759.323	121.721	71.343	2.597	43.213	47078	16	473.188	39.524	132.689	1.319	17.899	7571	55	543.891	80.297	154.462	2.488	30.971	29914	106	598.321	100.371	199.447	7.603	44.042	63422	65	791.677	133.138	221.237	3.175	33.799	51459
111	57	1640.211	430.856	23.545	2.530	35.213	93492	38	710.053	140.953	47.329	1.673	36.728	26982	62	737.806	112.305	71.337	2.602	43.213	45744	16	482.562	46.623	132.717	1.310	17.899	7721	55	547.709	81.239	154.476	2.495	30.971	30124	106	612.255	104.977	199.416	7.653	44.042	64899	65	765.969	126.774	221.249	3.184	33.799	49788
112	57	1319.596	332.960	23.546	2.531	35.213	75217	38	696.605	140.588	47.336	1.669	36.728	26471	62	715.871	105.227	71.350	2.607	43.213	44384	16	479.250	44.358	132.699	1.314	17.899	7668	55	549.927	82.461	154.491	2.495	30.971	30246	106	620.934	112.526	199.423	7.654	44.042	65819	65	731.662	115.931	221.256	3.163	33.799	47558
113	57	1048.456	241.009	23.530	2.540	35.213	59762	38	691.526	135.291	47.328	1.670	36.728	26278	62	688.903	102.984	71.382	2.602	43.213	42712	16	487.312	47.396	132.689	1.316	17.899	7797	55	553.873	80.195	154.456	2.498	30.971	30463	106	646.377	120.302	199.440	7.628	44.042	68516	65	713.554	109.555	221.261	3.166	33.799	46381
114	57	877.491	182.989	23.495	2.532	35.213	50017	38	730.237	150.030	47.320	1.669	36.728	27749	62	675.403	94.453	71.377	2.608	43.213	41875	16	503.938	57.509	132.721	1.301	17.899	8063	55	555.309	82.890	154.478	2.498	30.971	30542	106	697.057	139.459	199.421	7.656	44.042	73888	65	700.492	100.920	221.270	3.162	33.799	45532
115	57	759.719	144.205	23.455	2.515	35.213	43304	38	728.211	150.489	47.277	1.670	36.728	27672	62	663.548	91.639	71.340	2.620	43.213	41140	16	499.188	46.473	132.710	1.317	17.899	7987	55	560.927	82.412	154.444	2.496	30.971	30851	106	754.198	156.019	199.419	7.620	44.042	79945	65	693.108	102.207	221.249	3.168	33.799	45052
116	57	701.982	123.324	23.423	2.508	35.213	40013	38	729.553	147.412	47.331	1.676	36.728	27723	62	661.661	95.178	71.361	2.608	43.213	41023	16	504.062	56.998	132.729	1.299	17.899	8065	55	571.291	84.914	154.451	2.491	30.971	31421	106	853.226	189.863	199.419	7.635	44.042	90442	65	690.108	99.590	221.231	3.155	33.799	44857
117	57	680.158	108.049	23.395	2.504	35.213	38769	38	738.105	143.850	47.336	1.676	36.728	28048	62	654.339	92.917	71.324	2.617	43.213	40569	16	513.625	57.691	132.731	1.294	17.899	8218	55	576.891	88.419	154.445	2.491	30.971	31729	106	953.396	227.173	199.371	7.656	44.042	101060	65	709.169	104.886	221.221	3.158	33.799	46096
118	57	661.807	101.719	23.400	2.502	35.213	37723	38	731.105	147.006	47.295	1.664	36.728	27782	62	655.903	90.970	71.294	2.616	43.213	40666	16	529.250	62.802	132.733	1.297	17.899	8468	55	577.400	88.649	154.457	2.489	30.971	31757	106	1017.302	255.550	199.350	7.694	44.042	107834	65	697.815	91.838	221.252	3.159	33.799	45358
119	57	653.316	102.977	23.399	2.495	35.213	37239	38	760.158	149.735	47.333	1.679	36.728	28886	62	653.758	99.207	71.330	2.614	43.213	40533	16	526.250	62.211	132.741	1.297	17.899	8420	55	578.236	88.551	154.471	2.484	30.971	31803	106	1029.264	250.268	199.378	7.688	44.042	109102	65	703.046	98.356	221.230	3.154	33.799	45698
120	57	649.368	100.957	23.407	2.504	35.213	37014	38	802.316	162.012	47.345	1.669	36.728	30488	62	654.145	93.829	71.291	2.621	43.213	40557	16	548.812	62.847	132.727	1.301	17.899	8781	55	592.055	95.915	154.491	2.484	30.971	32563	106	1024.189	250.374	199.376	7.695	44.042	108564	65	701.877	98.627	221.230	3.159	33.799	45622
121	57	644.140	99.565	23.412	2.507	35.213	36716	38	824.737	168.668	47.358	1.666	36.728	31340	62	647.468	88.695	71.342	2.613	43.213	40143	16	545.625	66.185	132.739	1.295	17.899	8730	55	598.673	99.651	154.481	2.476	30.971	32927	106	976.594	246.380	199.349	7.751	44.042	103519	65	701.246	99.165	221.239	3.156	33.799	45581
122	57	639.421	98.868	23.395	2.510	35.213	36447	38	840.947	182.906	47.298	1.659	36.728	31956	62	661.726	99.706	71.351	2.608	43.213	41027	16	546.062	62.778	132.714	1.300	17.899	8737	55	610.709	100.686	154.480	2.482	30.971	33589	106	902.255	213.616	199.365	7.741	44.042	95639	65	704.123	102.911	221.238	3.155	33.799	45768
123	57	636.018	95.472	23.391	2.497	35.213	36253	38	829.421	178.134	47.287	1.660	36.728	31518	62	671.323	98.391	71.375	2.594	43.213	41622	16	548.938	58.559	132.693	1.306	17.899	8783	55	619.873	107.443	154.465	2.480	30.971	34093	106	839.349	186.863	199.383	7.710	44.042	88971	65	711.169	108.254	221.256	3.163	33.799	46226
124	57	635.281	92.978	23.395	2.504	35.213	36211	38	820.816	183.772	47.283	1.652	36.728	31191	62	673.565	102.213	71.386	2.599	43.213	41761	16	521.250	57.713	132.715	1.296	17.899	8340	55	631.564	111.031	154.490	2.473	30.971	34736	106	773.132	168.763	199.383	7.724	44.042	81952	65	718.508	108.594	221.266	3.172	33.799	46703
125	57	637.105	96.494	23.402	2.497	35.213	36315	38	798.500	178.395	47.262	1.655	36.728	30343	62	673.274	98.046	71.349	2.595	43.213	41743	16	507.938	61.041	132.718	1.297	17.899	8127	55	674.636	129.952	154.410	2.463	30.971	37105	106	706.519	145.074	199.379	7.706	44.042	74891	65	720.508	112.570	221.240	3.169	33.799	46833
126	57	643.895	96.629	23.391	2.501	35.213	36702	38	763.684	163.957	47.264	1.660	36.728	29020	62	665.323	95.807	71.391	2.584	43.213	41250	16	493.438	49.495	132.720	1.304	17.899	7895	55	693.800	132.428	154.464	2.480	30.971	38159	106	660.519	126.330	199.411	7.663	44.042	70015	65	732.062	114.800	221.264	3.155	33.799	47584
127	57	645.561	94.593	23.359	2.497	35.213	36797	38	750.184	162.791	47.255	1.656	36.728	28507	62	664.161	102.293	71.392	2.607	43.213	41178	16	477.562	49.240	132.723	1.313	17.899	7641	55	713.509	146.105	154.434	2.485	30.971	39243	106	612.151	108.110	199.433	7.641	44.042	64888	65	740.969	117.706	221.234	3.151	33.799	48163
128	57	649.105	98.320	23.378	2.491	35.213	36999	38	736.684	151.416	47.316	1.664	36.728	27994	62	665.032	101.872	71.370	2.612	43.213	41232	16	472.562	49.169	132.697	1.309	17.899	7561	55	734.182	149.978	154.408	2.475	30.971	40380	106	577.217	91.399	199.460	7.601	44.042	61185	65	744.969	118.082	221.244	3.161	33.799	48423
129	57	654.526	97.483	23.379	2.497	35.213	37308	38	720.763	151.964	47.265	1.662	36.728	27389	62	656.581	102.837	71.357	2.619	43.213	40708	16	473.938	44.972	132.700	1.315	17.899	7583	55	754.527	153.118	154.392	2.480	30.971	41499	106	555.311	82.691	199.461	7.594	44.042	58863	65	782.877	131.158	221.205	3.126	33.799	50887
130	57	665.316	102.596	23.367	2.482	35.213	37923	38	720.684	150.509	47.297	1.660	36.728	27386	62	657.694	102.732	71.319	2.606	43.213	40777	16	477.188	43.811	132.693	1.318	17.899	7635	55	764.964	158.738	154.395	2.475	30.971	42073	106	535.104	77.895	199.481	7.591	44.042	56721	65	826.046	140.680	221.181	3.107	33.799	53693
131	57	677.246	104.128	23.394	2.501	35.213	38603	38	694.026	137.695	47.309	1.670	36.728	26373	62	644.500	97.685	71.294	2.618	43.213	39959	16	466.625	45.286	132.718	1.308	17.899	7466	55	779.382	168.639	154.379	2.475	30.971	42866	106	523.491	70.790	199.492	7.575	44.042	55490	65	939.585	169.516	221.191	3.107	33.799	61073
132	57	680	103.668	23.415	2.508	35.213	38760	38	682.921	135.520	47.315	1.671	36.728	25951	62	634.726	93.250	71.274	2.627	43.213	39353	16	460.938	39.352	132.702	1.318	17.899	7375	55	795.091	169.778	154.404	2.477	30.971	43730	106	519.594	70.052	199.490	7.559	44.042	55077	65	1191.123	238.082	221.178	3.082	33.799	77423
133	57	679.018	103.748	23.428	2.519	35.213	38704	38	657.816	126.123	47.335	1.670	36.728	24997	62	651.742	104.892	71.306	2.626	43.213	40408	16	464.438	47.131	132.709	1.306	17.899	7431	55	824.764	179.188	154.411	2.479	30.971	45362	106	514.396	66.236	199.512	7.541	44.042	54526	65	1503.138	340.373	221.214	3.167	33.799	97704
134	57	696.930	113.035	23.471	2.511	35.213	39725	38	655.974	125.444	47.330	1.682	36.728	24927	62	647.210	104.168	71.331	2.633	43.213	40127	16	465.562	41.619	132.697	1.316	17.899	7449	55	864.927	196.904	154.413	2.467	30.971	47571	106	508.887	64.382	199.508	7.552	44.042	53942	65	1561.077	367.407	221.234	3.190	33.799	101470
135	57	712.298	110.989	23.439	2.511	35.213	40601	38	644.526	113.276	47.386	1.690	36.728	24492	62	647.435	99.331	71.304	2.627	43.213	40141	16	463.250	42.355	132.710	1.313	17.899	7412	55	903.709	202.190	154.395	2.466	30.971	49704	106	518.396	68.852	199.499	7.565	44.042	54950	65	1499.538	348.378	221.257	3.200	33.799	97470
136	57	726.632	118.600	23.450	2.516	35.213	41418	38	638.053	114.332	47.370	1.683	36.728	24246	62	640.903	95.480	71.293	2.623	43.213	39736	16	471.125	45.091	132.713	1.318	17.899	7538	55	909.182	208.898	154.414	2.463	30.971	50005	106	523.981	71.692	199.497	7.563	44.042	55542	65	1412.215	333.830	221.258	3.211	33.799	91794
137	57	740.877	110.895	23.356	2.486	35.213	42230	38	635.289	112.346	47.385	1.690	36.728	24141	62	654.048	99.526	71.296	2.617	43.213	40551	16	461.312	42.473	132.713	1.313	17.899	7381	55	929.200	218.598	154.420	2.459	30.971	51106	106	525.453	73.302	199.491	7.552	44.042	55698	65	1314.600	302.689	221.279	3.220	33.799	85449
138	57	789.175	132.443	23.413	2.500	35.213	44983	38	646.526	112.258	47.411	1.693	36.728	24568	62	644.339	95.125	71.324	2.624	43.213	39949	16	472	46.579	132.684	1.313	17.899	7552	55	924.691	218.720	154.385	2.463	30.971	50858	106	526.076	73.360	199.485	7.547	44.042	55764	65	1195.523	262.328	221.291	3.225	33.799	77709
139	57	812.088	138.265	23.392	2.487	35.213	46289	38	651.368	111.646	47.412	1.694	36.728	24752	62	637.145	92.659	71.347	2.625	43.213	39503	16	473.875	50.069	132.722	1.299	17.899	7582	55	930.527	224.717	154.401	2.456	30.971	51179	106	529.340	73.370	199.493	7.547	44.042	56110	65	1062.292	224.756	221.308	3.217	33.799	69049
140	57	865.509	150.796	23.341	2.478	35.213	49334	38	695.526	125.824	47.399	1.685	36.728	26430	62	624.468	82.344	71.327	2.624	43.213	38717	16	475.062	48.329	132.697	1.309	17.899	7601	55	915.436	212.865	154.407	2.468	30.971	50349	106	533.953	76.290	199.478	7.545	44.042	56599	65	945.538	190.172	221.301	3.223	33.799	61460
141	57	995.561	174.521	23.381	2.467	35.213	56747	38	739	140.527	47.344	1.676	36.728	28082	62	620.468	83.115	71.356	2.625	43.213	38469	16	480.438	51.057	132.733	1.299	17.899	7687	55	876.818	195.655	154.419	2.468	30.971	48225	106	537.302	79.082	199.468	7.560	44.042	56954	65	855.646	164.461	221.307	3.213	33.799	55617
142	57	1070.930	214.467	23.373	2.480	35.213	61043	38	778.132	164.637	47.323	1.661	36.728	29569	62	615.903	81.222	71.334	2.614	43.213	38186	16	470.938	45.851	132.714	1.310	17.899	7535	55	817.527	179.103	154.406	2.474	30.971	44964	106	538.915	79.233	199.489	7.554	44.042	57125	65	762.723	129.719	221.302	3.185	33.799	49577
143	57	1073.316	223.362	23.418	2.488	35.213	61179	38	824.789	178.465	47.294	1.658	36.728	31342	62	602.548	77.872	71.344	2.620	43.213	37358	16	474.688	48.184	132.726	1.303	17.899	7595	55	780.600	164.574	154.426	2.489	30.971	42933	106	548.208	85.049	199.461	7.610	44.042	58110	65	711	114.096	221.286	3.166	33.799	46215
144	57	1080.526	227.278	23.461	2.483	35.213	61590	38	805.105	175.051	47.286	1.658	36.728	30594	62	606.048	76.240	71.322	2.619	43.213	37575	16	479.375	48.603	132.698	1.310	17.899	7670	55	729.382	151.707	154.445	2.469	30.971	40116	106	574.066	91.448	199.448	7.576	44.042	60851	65	671.015	103.794	221.274	3.153	33.799	43616
145	57	1035.018	213.524	23.428	2.497	35.213	58996	38	806.579	180.876	47.252	1.650	36.728	30650	62	590.452	78.612	71.352	2.629	43.213	36608	16	493.812	53.411	132.739	1.303	17.899	7901	55	667.709	123.865	154.408	2.492	30.971	36724	106	618.330	109.489	199.465	7.585	44.042	65543	65	651.785	95.941	221.268	3.157	33.799	42366
146	57	965.070	190.882	23.408	2.493	35.213	55009	38	792.579	180.626	47.238	1.646	36.728	30118	62	583.903	73.509	71.353	2.615	43.213	36202	16	492.375	44.876	132.708	1.312	17.899	7878	55	615.055	107.959	154.414	2.484	30.971	33828	106	678.632	133.745	199.433	7.562	44.042	71935	65	635.308	89.907	221.259	3.143	33.799	41295
147	57	942.456	182.340	23.403	2.490	35.213	53720	38	781.579	170.235	47.257	1.654	36.728	29700	62	586.661	75.203	71.372	2.619	43.213	36373	16	495.625	55.092	132.707	1.298	17.899	7930	55	574.400	93.048	154.429	2.484	30.971	31592	106	783.632	159.880	199.423	7.587	44.042	83065	65	623.200	84.605	221.263	3.137	33.799	40508
148	57	928.333	183.341	23.432	2.484	35.213	52915	38	771.184	172.295	47.245	1.655	36.728	29305	62	583.435	76.398	71.383	2.622	43.213	36173	16	498.750	48.746	132.713	1.316	17.899	7980	55	554.018	85.172	154.437	2.487	30.971	30471	106	891.623	204.867	199.393	7.676	44.042	94512	65	619.185	82.329	221.249	3.123	33.799	40247
149	57	937.491	184.237	23.442	2.492	35.213	53437	38	744.737	162.596	47.246	1.656	36.728	28300	62	582.871	72.927	71.372	2.613	43.213	36138	16	503.438	56.601	132.725	1.302	17.899	8055	55	540.818	78.071	154.434	2.497	30.971	29745	106	976.255	237.973	199.388	7.658	44.042	103483	65	612.585	82.458	221.248	3.131	33.799	39818
150	57	966.263	187.568	23.373	2.481	35.213	55077	38	728.289	157.848	47.223	1.656	36.728	27675	62	594.145	74.692	71.342	2.620	43.213	36837	16	512.500	50.433	132.698	1.308	17.899	8200	55	536.527	76.916	154.455	2.501	30.971	29509	106	1036.660	257.389	199.372	7.685	44.042	109886	65	609.769	83.008	221.250	3.123	33.799	39635
151	57	973.667	191.950	23.386	2.482	35.213	55499	38	713.211	149.974	47.281	1.664	36.728	27102	62	601.887	81.324	71.324	2.616	43.213	37317	16	507.375	56.044	132.722	1.294	17.899	8118	55	524.927	75.219	154.451	2.483	30.971	28871	106	1030.896	258.956	199.363	7.716	44.042	109275	65	615.477	80.415	221.249	3.131	33.799	40006
152	57	908.211	181.527	23.423	2.483	35.213	51768	38	694.237	139.895	47.303	1.670	36.728	26381	62	619.677	91.875	71.378	2.618	43.213	38420	16	517	48.242	132.696	1.312	17.899	8272	55	522.127	69.973	154.458	2.503	30.971	28717	106	966.151	233.205	199.382	7.706	44.042	102412	65	612.923	79.396	221.241	3.120	33.799	39840
153	57	869.982	167.938	23.421	2.490	35.213	49589	38	697.553	137.131	47.323	1.674	36.728	26507	62	612.629	84.261	71.352	2.605	43.213	37983	16	528.875	57.912	132.715	1.306	17.899	8462	55	518.182	69.820	154.475	2.493	30.971	28500	106	873.255	201.322	199.377	7.706	44.042	92565	65	611.785	76.856	221.258	3.131	33.799	39766
154	57	851.965	158.009	23.421	2.492	35.213	48562	38	673.263	126.053	47.356	1.680	36.728	25584	62	610.274	82.283	71.380	2.611	43.213	37837	16	512.812	57.318	132.723	1.303	17.899	8205	55	513.364	69.492	154.465	2.495	30.971	28235	106	769.160	163.906	199.387	7.700	44.042	81531	65	610.615	79.443	221.232	3.119	33.799	39690
155	57	845.509	158.952	23.429	2.495	35.213	48194	38	663.184	120.456	47.376	1.688	36.728	25201	62	611.677	83.703	71.364	2.601	43.213	37924	16	514.750	55.151	132.714	1.304	17.899	8236	55	514.618	70.395	154.451	2.494	30.971	28304	106	679.859	134.517	199.412	7.672	44.042	72065	65	612.523	80.971	221.240	3.120	33.799	39814
156	57	846.088	147.546	23.389	2.491	35.213	48227	38	660.526	128.228	47.352	1.679	36.728	25100	62	610.952	84.621	71.369	2.597	43.213	37879	16	500.312	53.710	132.696	1.309	17.899	8005	55	514.018	68.732	154.459	2.497	30.971	28271	106	622.660	112.324	199.440	7.664	44.042	66002	65	613.615	80.503	221.242	3.102	33.799	39885
157	57	882.211	159.300	23.372	2.479	35.213	50286	38	659.632	123.786	47.360	1.681	36.728	25066	62	610.048	83.699	71.363	2.611	43.213	37823	16	503.062	48.936	132.716	1.311	17.899	8049	55	508.927	68.156	154.468	2.500	30.971	27991	106	574.434	95.851	199.451	7.649	44.042	60890	65	621.077	86.060	221.234	3.121	33.799	40370
158	57	903.474	169.283	23.400	2.477	35.213	51498	38	652.132	129.669	47.338	1.670	36.728	24781	62	594.032	85.661	71.383	2.616	43.213	36830	16	501.188	50.360	132.712	1.310	17.899	8019	55	515.273	70.348	154.468	2.485	30.971	28340	106	547.255	85.168	199.471	7.612	44.042	58009	65	622.062	81.745	221.245	3.127	33.799	40434
159	57	933.491	168.421	23.378	2.478	35.213	53209	38	656.316	131.001	47.294	1.670	36.728	24940	62	584.919	77.918	71.355	2.624	43.213	36265	16	497.625	50.999	132.713	1.305	17.899	7962	55	515.545	71.664	154.471	2.491	30.971	28355	106	524.311	76.529	199.481	7.584	44.042	55577	65	625.400	81.433	221.236	3.124	33.799	40651
160	57	1012.281	184.437	23.361	2.472	35.213	57700	38	664.842	129.746	47.347	1.674	36.728	25264	62	575.597	74.119	71.327	2.611	43.213	35687	16	496.688	43.837	132.682	1.320	17.899	7947	55	519.473	72.401	154.458	2.493	30.971	28571	106	511.679	69.035	199.497	7.582	44.042	54238	65	630.246	83.237	221.223	3.120	33.799	40966
161	57	1111.614	220.344	23.392	2.472	35.213	63362	38	666.368	130.241	47.326	1.675	36.728	25322	62	569.968	73.023	71.335	2.623	43.213	35338	16	490.062	54.501	132.721	1.302	17.899	7841	55	519.109	71.402	154.455	2.500	30.971	28551	106	507.396	67.447	199.499	7.566	44.042	53784	65	638.431	85.032	221.224	3.137	33.799	41498
162	57	1104	232.245	23.438	2.492	35.213	62928	38	693.921	138.623	47.319	1.675	36.728	26369	62	569.871	72.871	71.343	2.619	43.213	35332	16	478.750	47.168	132.722	1.312	17.899	7660	55	523	73.351	154.454	2.501	30.971	28765	106	502.349	63.262	199.513	7.548	44.042	53249	65	642.554	86.649	221.241	3.128	33.799	41766
163	57	1033.982	209.598	23.431	2.489	35.213	58937	38	701	137.798	47.334	1.674	36.728	26638	62	575.758	76.338	71.349	2.621	43.213	35697	16	477.312	46.141	132.709	1.315	17.899	7637	55	536.327	80.665	154.462	2.481	30.971	29498	106	497.821	63.536	199.510	7.566	44.042	52769	65	641.477	84.098	221.228	3.133	33.799	41696
164	57	971.140	195.777	23.445	2.503	35.213	55355	38	698.868	138.160	47.324	1.672	36.728	26557	62	588.871	73.594	71.261	2.627	43.213	36510	16	470.500	47.445	132.712	1.311	17.899	7528	55	540.091	75.661	154.463	2.497	30.971	29705	106	500.868	65.875	199.509	7.567	44.042	53092	65	649.538	87.398	221.227	3.137	33.799	42220
165	57	912.895	176.425	23.431	2.500	35.213	52035	38	693.132	141.794	47.323	1.668	36.728	26339	62	595.677	81.966	71.279	2.624	43.213	36932	16	471.688	42.706	132.709	1.319	17.899	7547	55	537.436	78.304	154.452	2.489	30.971	29559	106	505.189	65.939	199.508	7.538	44.042	53550	65	659.231	91.842	221.203	3.134	33.799	42850
166	57	833.158	155.122	23.412	2.494	35.213	47490	38	702.237	141.673	47.335	1.668	36.728	26685	62	588.661	74.214	71.339	2.624	43.213	36497	16	465.438	50.479	132.740	1.299	17.899	7447	55	548.545	79.249	154.455	2.494	30.971	30170	106	507.330	66.354	199.507	7.555	44.042	53777	65	673.831	97.199	221.233	3.134	33.799	43799
167	57	808.211	143.511	23.431	2.500	35.213	46068	38	727.184	155.888	47.287	1.657	36.728	27633	62	604.629	106.577	71.570	2.534	43.213	37487	16	458.688	37.926	132.696	1.324	17.899	7339	55	547.691	80.804	154.452	2.501	30.971	30123	106	505.123	62.627	199.510	7.538	44.042	53543	65	690.062	102.617	221.226	3.123	33.799	44854
168	57	819.246	137.914	23.406	2.491	35.213	46697	38	757.605	163.413	47.282	1.657	36.728	28789	62	620.339	128.491	71.650	2.508	43.213	38461	16	462.375	38.349	132.706	1.322	17.899	7398	55	552.109	82.624	154.454	2.490	30.971	30366	106	511.868	65.421	199.509	7.532	44.042	54258	65	707.215	110.651	221.221	3.134	33.799	45969
169	57	867.175	155.768	23.447	2.488	35.213	49429	38	750.158	164.633	47.281	1.655	36.728	28506	62	604.403	108.171	71.573	2.533	43.213	37473	16	453.938	38.848	132.703	1.324	17.899	7263	55	570.491	88.868	154.420	2.480	30.971	31377	106	514.802	69.708	199.499	7.562	44.042	54569	65	700.923	105.839	221.243	3.135	33.799	45560
170	57	874.789	164.948	23.474	2.494	35.213	49863	38	722.289	148.068	47.300	1.666	36.728	27447	62	592.839	82.203	71.424	2.569	43.213	36756	16	447.438	38.783	132.700	1.323	17.899	7159	55	577.109	92.607	154.450	2.484	30.971	31741	106	518.028	68.981	199.497	7.542	44.042	54911	65	704	108.513	221.237	3.138	33.799	45760
171	57	860.351	158.181	23.411	2.485	35.213	49040	38	691.447	140.396	47.305	1.663	36.728	26275	62	579.597	75.398	71.367	2.612	43.213	35935	16	445.625	35.922	132.686	1.326	17.899	7130	55	587.036	96.822	154.434	2.487	30.971	32287	106	522.311	70.734	199.498	7.547	44.042	55365	65	700.154	104.608	221.256	3.132	33.799	45510
172	57	863.474	146.808	23.335	2.480	35.213	49218	38	678.316	132.509	47.313	1.672	36.728	25776	62	576.403	70.921	71.271	2.631	43.213	35737	16	448.188	35.538	132.690	1.315	17.899	7171	55	592.909	97.355	154.446	2.484	30.971	32610	106	524.528	71.526	199.504	7.550	44.042	55600	65	710.169	106.481	221.251	3.124	33.799	46161
173	57	874	159.566	23.371	2.480	35.213	49818	38	662.789	131.469	47.303	1.671	36.728	25186	62	565.645	76.033	71.270	2.651	43.213	35070	16	444.688	33.674	132.678	1.326	17.899	7115	55	588.509	97.353	154.451	2.487	30.971	32368	106	527.104	75.210	199.475	7.595	44.042	55873	65	708.754	108.904	221.245	3.134	33.799	46069
174	57	870.596	158.824	23.416	2.490	35.213	49624	38	653.711	120.131	47.359	1.684	36.728	24841	62	568.097	77.551	71.232	2.664	43.213	35222	16	444.625	36.863	132.695	1.326	17.899	7114	55	601.255	102.475	154.435	2.492	30.971	33069	106	533.972	78.043	199.484	7.596	44.042	56601	65	711.415	109.868	221.256	3.122	33.799	46242
175	57	866.667	159.195	23.434	2.491	35.213	49400	38	647.842	119.777	47.347	1.678	36.728	24618	62	562.726	76.002	71.232	2.668	43.213	34889	16	444.750	33.972	132.711	1.323	17.899	7116	55	603.564	106.049	154.423	2.482	30.971	33196	106	529.500	76.652	199.488	7.560	44.042	56127	65	707.523	109.378	221.249	3.131	33.799	45989
176	57	837.386	151.672	23.410	2.494	35.213	47731	38	661.474	118.609	47.375	1.686	36.728	25136	62	552.339	76.661	71.217	2.668	43.213	34245	16	446.812	36.180	132.717	1.323	17.899	7149	55	617.764	102.070	154.418	2.498	30.971	33977	106	540.953	78.398	199.489	7.548	44.042	57341	65	704.215	109.655	221.240	3.139	33.799	45774
177	57	866.526	149.413	23.389	2.485	35.213	49392	38	685.237	126.499	47.386	1.688	36.728	26039	62	562.452	81.362	71.229	2.663	43.213	34872	16	447.500	37.238	132.696	1.322	17.899	7160	55	640.218	110.774	154.404	2.486	30.971	35212	106	557.264	85.241	199.497	7.561	44.042	59070	65	732.446	120.417	221.211	3.111	33.799	47609
178	57	896.526	162.818	23.420	2.487	35.213	51102	38	714.947	130.388	47.419	1.684	36.728	27168	62	554.774	74.383	71.215	2.663	43.213	34396	16	444.312	40.641	132.700	1.316	17.899	7109	55	679.873	126.661	154.429	2.474	30.971	37393	106	582.141	94.799	199.472	7.581	44.042	61707	65	759.262	119.669	221.224	3.124	33.799	49352
179	57	898.754	165.058	23.437	2.485	35.213	51229	38	724.026	143.038	47.349	1.672	36.728	27513	62	551.016	71.515	71.224	2.666	43.213	34163	16	451.188	43.435	132.710	1.310	17.899	7219	55	765.964	157.736	154.418	2.475	30.971	42128	106	605	103.078	199.470	7.587	44.042	64130	65	787.077	124.529	221.252	3.129	33.799	51160
180	57	903.807	170.286	23.443	2.493	35.213	51517	38	728.789	139.823	47.358	1.675	36.728	27694	62	550.629	71.142	71.230	2.662	43.213	34139	16	456.562	40.771	132.713	1.314	17.899	7305	55	886.436	201.697	154.392	2.458	30.971	48754	106	661.604	123.966	199.459	7.577	44.042	70130	65	854.646	150.134	221.198	3.107	33.799	55552
181	57	901.298	170.037	23.452	2.483	35.213	51374	38	729.211	150.182	47.322	1.660	36.728	27710	62	552.968	76.427	71.235	2.662	43.213	34284	16	462.188	40.497	132.686	1.327	17.899	7395	55	1077.582	264.440	154.421	2.444	30.971	59267	106	722.123	143.911	199.422	7.624	44.042	76545	65	988.908	185.171	221.123	3.057	33.799	64279
182	57	937.474	187.784	23.477	2.493	35.213	53436	38	726.395	151.461	47.280	1.659	36.728	27603	62	547.210	71.014	71.230	2.650	43.213	33927	16	456.375	42.182	132.700	1.320	17.899	7302	55	1191.327	303.550	154.408	2.446	30.971	65523	106	834.689	179.117	199.440	7.565	44.042	88477	65	1211.661	253.211	221.207	3.124	33.799	78758
183	57	950.965	180.151	23.395	2.482	35.213	54205	38	720.184	153.150	47.265	1.660	36.728	27367	62	556.597	75.830	71.252	2.658	43.213	34509	16	462	37.514	132.699	1.323	17.899	7392	55	1226.400	306.856	154.421	2.455	30.971	67452	106	951.792	222.424	199.409	7.589	44.042	100890	65	1272.262	282.015	221.243	3.179	33.799	82697
184	57	999.947	171.762	23.221	2.457	35.213	56997	38	727.474	152.310	47.303	1.662	36.728	27644	62	553.516	70.269	71.228	2.646	43.213	34318	16	464.062	34.767	132.691	1.325	17.899	7425	55	1192.327	297.361	154.421	2.450	30.971	65578	106	1008.962	239.048	199.418	7.603	44.042	106950	65	1221.369	270.523	221.259	3.192	33.799	79389
185	57	1116.316	211.632	23.284	2.461	35.213	63630	38	725.526	146.246	47.300	1.665	36.728	27570	62	560.355	73.921	71.221	2.645	43.213	34742	16	473.562	42.852	132.688	1.321	17.899	7577	55	1082.582	260.549	154.407	2.462	30.971	59542	106	979.651	233.080	199.399	7.653	44.042	103843	65	1132.431	247.029	221.274	3.204	33.799	73608
186	57	1096.912	234.182	23.423	2.485	35.213	62524	38	705.237	143.612	47.293	1.661	36.728	26799	62	575.500	83.302	71.223	2.642	43.213	35681	16	473.500	47.584	132.718	1.310	17.899	7576	55	950.836	222.391	154.380	2.472	30.971	52296	106	934.255	220.595	199.391	7.699	44.042	99031	65	1032.123	218.229	221.269	3.199	33.799	67088
187	57	1014.649	221.801	23.511	2.501	35.213	57835	38	701.553	143.360	47.300	1.662	36.728	26659	62	577.290	78.059	71.269	2.646	43.213	35792	16	478.062	48.164	132.722	1.305	17.899	7649	55	812.527	173.439	154.392	2.473	30.971	44689	106	846.632	194.958	199.386	7.727	44.042	89743	65	941.092	188.743	221.273	3.191	33.799	61171
188	57	903.035	181.906	23.478	2.505	35.213	51473	38	663.842	129.566	47.302	1.672	36.728	25226	62	565.935	79.319	71.292	2.640	43.213	35088	16	472.062	44.230	132.719	1.313	17.899	7553	55	691.236	128.785	154.406	2.495	30.971	38018	106	765.472	169.502	199.388	7.718	44.042	81140	65	864.369	161.788	221.286	3.177	33.799	56184
189	57	867.316	172.850	23.495	2.493	35.213	49437	38	654.105	127.208	47.307	1.676	36.728	24856	62	559.403	72.186	71.277	2.638	43.213	34683	16	472.250	42.468	132.701	1.318	17.899	7556	55	614.018	104.653	154.416	2.493	30.971	33771	106	713.472	149.654	199.396	7.707	44.042	75628	65	796.585	144.042	221.289	3.186	33.799	51778
190	57	863.842	171.321	23.458	2.474	35.213	49239	38	648.842	118.384	47.360	1.683	36.728	24656	62	567.065	78.780	71.286	2.625	43.213	35158	16	472.625	44.548	132.711	1.309	17.899	7562	55	559.200	85.158	154.443	2.495	30.971	30756	106	651.424	124.036	199.423	7.661	44.042	69051	65	748.092	128.841	221.280	3.184	33.799	48626
191	57	836.193	160.392	23.421	2.491	35.213	47663	38	677.921	130.683	47.351	1.675	36.728	25761	62	565.177	73.529	71.299	2.627	43.213	35041	16	468.688	43.618	132.695	1.312	17.899	7499	55	530.800	75.913	154.437	2.501	30.971	29194	106	621.698	112.425	199.440	7.644	44.042	65900	65	713.292	114.841	221.260	3.157	33.799	46364
192	57	818.965	150.741	23.418	2.488	35.213	46681	38	669.842	132.611	47.324	1.671	36.728	25454	62	563.532	69.138	71.290	2.622	43.213	34939	16	473.875	42.098	132.698	1.319	17.899	7582	55	512.727	68.571	154.474	2.505	30.971	28200	106	584.236	96.448	199.466	7.614	44.042	61929	65	676.600	103.719	221.256	3.158	33.799	43979
193	57	799.175	144.806	23.426	2.483	35.213	45553	38	643.789	125.286	47.313	1.673	36.728	24464	62	562.855	68.533	71.322	2.618	43.213	34897	16	477.438	44.873	132.709	1.311	17.899	7639	55	506.291	65.816	154.465	2.503	30.971	27846	106	568.991	91.216	199.451	7.610	44.042	60313	65	656.631	95.059	221.266	3.157	33.799	42681
194	57	783.404	143.223	23.414	2.478	35.213	44654	38	643.632	120.291	47.349	1.682	36.728	24458	62	563.694	71.202	71.287	2.617	43.213	34949	16	467.625	43.456	132.710	1.313	17.899	7482	55	496.073	64.961	154.459	2.498	30.971	27284	106	553.566	83.158	199.480	7.558	44.042	58678	65	634.615	92.785	221.235	3.130	33.799	41250
195	57	772.825	130.921	23.347	2.474	35.213	44051	38	631.816	116.202	47.362	1.680	36.728	24009	62	570.919	67.516	71.299	2.626	43.213	35397	16	472.125	43.630	132.710	1.322	17.899	7554	55	497.127	64.885	154.466	2.490	30.971	27342	106	542.189	84.448	199.472	7.628	44.042	57472	65	620.646	86.721	221.256	3.128	33.799	40342
196	57	752.737	128.531	23.359	2.477	35.213	42906	38	634.105	118.227	47.366	1.683	36.728	24096	62	576.484	74.852	71.274	2.612	43.213	35742	16	469.125	43.883	132.714	1.308	17.899	7506	55	493.927	61.094	154.467	2.503	30.971	27166	106	532.292	77.628	199.471	7.584	44.042	56423	65	613.938	81.932	221.249	3.123	33.799	39906
197	57	748.491	126.152	23.344	2.469	35.213	42664	38	633.684	116.118	47.370	1.680	36.728	24080	62	585	80.154	71.272	2.626	43.213	36270	16	457	45.994	132.718	1.306	17.899	7312	55	491.764	59.941	154.463	2.503	30.971	27047	106	519.368	71.962	199.495	7.581	44.042	55053	65	603.585	79.118	221.266	3.132	33.799	39233
198	57	760.684	141.246	23.430	2.478	35.213	43359	38	623.474	113.624	47.360	1.682	36.728	23692	62	585.823	76.546	71.294	2.630	43.213	36321	16	452.062	37.657	132.685	1.317	17.899	7233	55	491.218	59.912	154.476	2.509	30.971	27017	106	526.660	71.490	199.515	7.530	44.042	55826	65	598.354	82.458	221.258	3.128	33.799	38893
199	57	774.158	138.615	23.411	2.481	35.213	44127	38	603.263	106.768	47.360	1.685	36.728	22924	62	575.323	72.794	71.289	2.627	43.213	35670	16	455.938	39.073	132.691	1.320	17.899	7295	55	494.764	62.090	154.450	2.508	30.971	27212	106	523.962	73.388	199.510	7.555	44.042	55540	65	596.369	75.591	221.254	3.130	33.799	38764
200	57	788.667	136.666	23.396	2.472	35.213	44954	38	593	108.291	47.346	1.678	36.728	22534	62	568.839	70.186	71.318	2.620	43.213	35268	16	458	36.247	132.683	1.328	17.899	7328	55	496.564	60.878	154.467	2.526	30.971	27311	106	526.774	74.740	199.492	7.563	44.042	55838	65	598	77.897	221.254	3.117	33.799	38870
201	57	817.386	151.843	23.421	2.485	35.213	46591	38	597.947	109.297	47.348	1.683	36.728	22722	62	569.984	70.903	71.348	2.618	43.213	35339	16	456.375	39.694	132.700	1.314	17.899	7302	55	496.691	66.155	154.481	2.511	30.971	27318	106	525.028	74.404	199.494	7.572	44.042	55653	65	604.677	79.328	221.239	3.116	33.799	39304
202	57	796.684	141.297	23.381	2.482	35.213	45411	38	605.474	111.261	47.334	1.677	36.728	23008	62	571.355	68.662	71.348	2.612	43.213	35424	16	461.250	46.866	132.690	1.305	17.899	7380	55	502.836	70.982	154.472	2.497	30.971	27656	106	529.302	76.730	199.481	7.621	44.042	56106	65	599.246	79.898	221.240	3.124	33.799	38951
203	57	806.684	140.099	23.368	2.470	35.213	45981	38	618.605	110.870	47.375	1.685	36.728	23507	62	572.355	72.128	71.320	2.606	43.213	35486	16	458.688	47.203	132.698	1.309	17.899	7339	55	504.418	71.805	154.455	2.489	30.971	27743	106	537.359	77.579	199.479	7.608	44.042	56960	65	603.062	80.064	221.235	3.117	33.799	39199
204	57	854.246	153.183	23.356	2.470	35.213	48692	38	617.316	107.181	47.382	1.687	36.728	23458	62	567.403	68.208	71.278	2.620	43.213	35179	16	447.750	35.720	132.675	1.326	17.899	7164	55	502.273	65.405	154.462	2.496	30.971	27625	106	550.274	85.582	199.459	7.593	44.042	58329	65	603.477	80.220	221.248	3.120	33.799	39226
205	57	882	173.956	23.467	2.470	35.213	50274	38	637.132	114.719	47.386	1.689	36.728	24211	62	565.387	70.224	71.286	2.628	43.213	35054	16	449.875	37.910	132.704	1.318	17.899	7198	55	503.091	65.574	154.478	2.496	30.971	27670	106	563.160	87.258	199.475	7.603	44.042	59695	65	610.554	80.509	221.228	3.119	33.799	39686
206	57	917.684	174.556	23.432	2.462	35.213	52308	38	657.026	120.309	47.326	1.677	36.728	24967	62	566.806	72.794	71.319	2.626	43.213	35142	16	449.875	41.684	132.690	1.317	17.899	7198	55	504.127	66.024	154.464	2.496	30.971	27727	106	558.774	88.631	199.474	7.604	44.042	59230	65	612.677	86.198	221.240	3.138	33.799	39824
207	57	923.175	183.924	23.407	2.472	35.213	52621	38	684.737	136.544	47.317	1.671	36.728	26020	62	581.032	79.841	71.335	2.632	43.213	36024	16	445.250	36.607	132.688	1.322	17.899	7124	55	501.273	65.034	154.462	2.499	30.971	27570	106	558.274	86.726	199.477	7.591	44.042	59177	65	610.985	84.191	221.224	3.131	33.799	39714
208	57	909.386	162.738	23.349	2.470	35.213	51835	38	735.500	143.720	47.333	1.674	36.728	27949	62	587.355	79.178	71.327	2.636	43.213	36416	16	446	37.669	132.693	1.322	17.899	7136	55	501.109	62.988	154.465	2.490	30.971	27561	106	569.057	86.601	199.476	7.576	44.042	60320	65	605.877	80.356	221.225	3.117	33.799	39382
209	57	932.105	170.372	23.346	2.476	35.213	53130	38	775	162.119	47.324	1.660	36.728	29450	62	605.484	87.814	71.324	2.638	43.213	37540	16	446.062	37.821	132.701	1.319	17.899	7137	55	504.345	63.602	154.474	2.499	30.971	27739	106	600.047	102.254	199.472	7.590	44.042	63605	65	605.785	75.600	221.222	3.125	33.799	39376
210	57	909.035	174.726	23.421	2.484	35.213	51815	38	773.763	159.084	47.348	1.663	36.728	29403	62	596.661	85.560	71.366	2.643	43.213	36993	16	445.250	39.782	132.704	1.322	17.899	7124	55	498.491	65.867	154.447	2.504	30.971	27417	106	633.094	112.067	199.438	7.619	44.042	67108	65	601.154	76.661	221.223	3.123	33.799	39075
211	57	888.596	169.646	23.435	2.492	35.213	50650	38	760.079	158.390	47.298	1.666	36.728	28883	62	581.887	73.100	71.322	2.631	43.213	36077	16	445.062	44.253	132.723	1.302	17.899	7121	55	504.036	66.229	154.475	2.493	30.971	27722	106	683.547	130.943	199.443	7.596	44.042	72456	65	602.923	78.421	221.214	3.119	33.799	39190
212	57	876.491	168.289	23.487	2.485	35.213	49960	38	715.237	144.413	47.306	1.664	36.728	27179	62	583.290	78.577	71.301	2.637	43.213	36164	16	449	29.732	132.666	1.332	17.899	7184	55	512.655	70.539	154.469	2.497	30.971	28196	106	746.009	152.448	199.422	7.587	44.042	79077	65	606.292	77.931	221.224	3.123	33.799	39409
213	57	863.684	162.535	23.442	2.497	35.213	49230	38	662.921	128.011	47.317	1.671	36.728	25191	62	573.532	73.113	71.260	2.645	43.213	35559	16	447.625	38.949	132.690	1.316	17.899	7162	55	511.855	68.568	154.466	2.501	30.971	28152	106	770.028	157.286	199.432	7.570	44.042	81623	65	606.154	76.421	221.228	3.111	33.799	39400
214	57	821.070	153.628	23.451	2.493	35.213	46801	38	624.579	120.969	47.314	1.670	36.728	23734	62	566.532	72.348	71.286	2.645	43.213	35125	16	452.812	37.605	132.685	1.330	17.899	7245	55	507.182	69.005	154.474	2.489	30.971	27895	106	799.009	173.722	199.409	7.622	44.042	84695	65	606.892	81.302	221.232	3.122	33.799	39448
215	57	794.333	143.529	23.449	2.492	35.213	45277	38	586.921	102.248	47.384	1.689	36.728	22303	62	567.645	71.826	71.272	2.649	43.213	35194	16	451	41.097	132.687	1.318	17.899	7216	55	509.636	71.576	154.460	2.486	30.971	28030	106	832.783	184.971	199.403	7.632	44.042	88275	65	609.077	80.596	221.225	3.117	33.799	39590
216	57	801.211	138.601	23.411	2.488	35.213	45669	38	570.632	97.213	47.365	1.690	36.728	21684	62	561.871	71.200	71.289	2.642	43.213	34836	16	457.438	42.431	132.714	1.317	17.899	7319	55	520.164	72.118	154.470	2.499	30.971	28609	106	841	187.663	199.400	7.645	44.042	89146	65	612.369	84.763	221.223	3.116	33.799	39804
217	57	794.211	133.537	23.405	2.485	35.213	45270	38	549.974	88.281	47.388	1.698	36.728	20899	62	558.645	70.163	71.291	2.631	43.213	34636	16	472.375	40.686	132.686	1.326	17.899	7558	55	519.073	69.283	154.466	2.504	30.971	28549	106	856.943	196.792	199.394	7.692	44.042	90836	65	612.400	82.309	221.236	3.122	33.799	39806
218	57	804.246	140.407	23.351	2.468	35.213	45842	38	549.658	88.856	47.414	1.700	36.728	20887	62	550.516	67.722	71.301	2.621	43.213	34132	16	468.688	41.836	132.696	1.324	17.899	7499	55	524.709	73.360	154.478	2.492	30.971	28859	106	843.538	187.567	199.394	7.677	44.042	89415	65	604	80.115	221.225	3.130	33.799	39260
219	57	815.105	139.157	23.334	2.474	35.213	46461	38	548.105	87.694	47.424	1.701	36.728	20828	62	539.226	65.524	71.313	2.624	43.213	33432	16	458.188	41.082	132.711	1.311	17.899	7331	55	534.636	74.533	154.468	2.494	30.971	29405	106	842.406	188.008	199.398	7.633	44.042	89295	65	617.246	82.830	221.234	3.136	33.799	40121
220	57	840.947	145.126	23.317	2.465	35.213	47934	38	542.342	85.318	47.419	1.702	36.728	20609	62	541.129	65.261	71.294	2.624	43.213	33550	16	455.875	41.803	132.705	1.315	17.899	7294	55	543.073	78.884	154.460	2.489	30.971	29869	106	865.887	193.853	199.412	7.655	44.042	91784	65	610.108	83.911	221.229	3.136	33.799	39657
221	57	907.737	166.806	23.406	2.487	35.213	51741	38	535.684	85.429	47.405	1.696	36.728	20356	62	536.097	62.833	71.322	2.625	43.213	33238	16	457	41.025	132.703	1.318	17.899	7312	55	559.345	85.106	154.455	2.483	30.971	30764	106	846	189.699	199.409	7.691	44.042	89676	65	616.600	85.236	221.239	3.139	33.799	40079
222	57	967.316	191.244	23.435	2.475	35.213	55137	38	546.105	87.058	47.387	1.701	36.728	20752	62	539.952	63.444	71.312	2.617	43.213	33477	16	460	36.096	132.705	1.325	17.899	7360	55	573.382	91.167	154.440	2.495	30.971	31536	106	779.245	172.127	199.397	7.701	44.042	82600	65	622.615	88.976	221.247	3.125	33.799	40470
223	57	1071.930	222.894	23.524	2.475	35.213	61100	38	575.263	96.006	47.417	1.699	36.728	21860	62	539.629	62.283	71.317	2.612	43.213	33457	16	446.938	39.644	132.710	1.316	17.899	7151	55	579.291	96.112	154.449	2.479	30.971	31861	106	713.377	148.900	199.413	7.701	44.042	75618	65	616.215	86.071	221.240	3.131	33.799	40054
224	57	1146.228	240.738	23.433	2.474	35.213	65335	38	597.026	97.752	47.407	1.703	36.728	22687	62	537.742	63.144	71.362	2.608	43.213	33340	16	453.875	38.657	132.676	1.320	17.899	7262	55	573.382	88.200	154.450	2.494	30.971	31536	106	664.189	128.878	199.434	7.688	44.042	70404	65	608.477	84.652	221.246	3.132	33.799	39551
225	57	1147	251.604	23.459	2.485	35.213	65379	38	595.026	97.034	47.395	1.698	36.728	22611	62	537.113	62.572	71.364	2.597	43.213	33301	16	452.688	38.697	132.692	1.322	17.899	7243	55	586.200	96.352	154.459	2.476	30.971	32241	106	627.028	113.213	199.450	7.641	44.042	66465	65	614.738	83.626	221.252	3.131	33.799	39958
226	57	1076.947	234.010	23.476	2.496	35.213	61386	38	593.211	102.164	47.403	1.694	36.728	22542	62	534.935	67.774	71.378	2.589	43.213	33166	16	448.125	37.284	132.695	1.323	17.899	7170	55	600.545	99.750	154.456	2.488	30.971	33030	106	608.792	106.603	199.451	7.632	44.042	64532	65	617.292	86.027	221.253	3.137	33.799	40124
227	57	986.579	211.047	23.479	2.497	35.213	56235	38	592.763	104.976	47.371	1.687	36.728	22525	62	532.484	61.187	71.368	2.596	43.213	33014	16	452.812	42.716	132.713	1.310	17.899	7245	55	604.200	99.425	154.454	2.482	30.971	33231	106	591.424	99.741	199.456	7.600	44.042	62691	65	619.446	88.837	221.254	3.129	33.799	40264
228	57	879.807	167.971	23.463	2.501	35.213	50149	38	611.026	113.689	47.299	1.680	36.728	23219	62	528.500	62.600	71.374	2.594	43.213	32767	16	451.438	39.542	132.684	1.320	17.899	7223	55	650.164	116.024	154.449	2.492	30.971	35759	106	567.104	88.637	199.474	7.571	44.042	60113	65	623.985	85.228	221.241	3.140	33.799	40559
229	57	810.895	148.181	23.447	2.495	35.213	46221	38	621.237	114.086	47.361	1.686	36.728	23607	62	531.790	64.908	71.341	2.591	43.213	32971	16	453.375	37.633	132.703	1.323	17.899	7254	55	695.345	134.059	154.426	2.479	30.971	38244	106	546.160	85.205	199.477	7.602	44.042	57893	65	623.600	89.587	221.236	3.131	33.799	40534
230	57	769.544	132.857	23.387	2.494	35.213	43864	38	618.211	114.808	47.351	1.679	36.728	23492	62	536.371	63.970	71.325	2.614	43.213	33255	16	450.438	43.030	132.723	1.311	17.899	7207	55	756.182	153.169	154.429	2.483	30.971	41590	106	526.764	75.728	199.500	7.585	44.042	55837	65	629.200	88.900	221.233	3.115	33.799	40898
231	57	722.719	125.817	23.390	2.478	35.213	41195	38	626.605	118.427	47.330	1.676	36.728	23811	62	536.677	62.669	71.288	2.625	43.213	33274	16	446.125	38.822	132.706	1.323	17.899	7138	55	823.127	182.018	154.437	2.453	30.971	45272	106	516.226	70.803	199.504	7.555	44.042	54720	65	639.031	93.725	221.215	3.113	33.799	41537
232	57	699.456	114.175	23.366	2.476	35.213	39869	38	642.632	118.607	47.360	1.680	36.728	24420	62	531.484	63.235	71.291	2.634	43.213	32952	16	447.250	37.836	132.701	1.324	17.899	7156	55	883.091	194.884	154.439	2.457	30.971	48570	106	505.755	65.042	199.530	7.549	44.042	53610	65	657.292	98.513	221.226	3.127	33.799	42724
233	57	688.667	106.535	23.335	2.470	35.213	39254	38	651.395	123.962	47.346	1.678	36.728	24753	62	525.048	61.831	71.282	2.632	43.213	32553	16	454.750	35.527	132.682	1.325	17.899	7276	55	979.545	226.693	154.435	2.457	30.971	53875	106	505.887	64.702	199.528	7.535	44.042	53624	65	669.662	102.077	221.209	3.123	33.799	43528
234	57	678.719	105.488	23.334	2.477	35.213	38687	38	664.974	122.714	47.368	1.680	36.728	25269	62	523.742	62.362	71.272	2.629	43.213	32472	16	445.750	38.904	132.696	1.321	17.899	7132	55	1086.655	270.595	154.451	2.449	30.971	59766	106	510.708	65.614	199.530	7.531	44.042	54135	65	681.985	105.948	221.227	3.141	33.799	44329
235	57	675.544	106.117	23.359	2.485	35.213	38506	38	668.289	126.301	47.347	1.677	36.728	25395	62	529.048	63.498	71.228	2.636	43.213	32801	16	442.438	37.536	132.705	1.318	17.899	7079	55	1047.236	253.300	154.410	2.460	30.971	57598	106	511.962	62.251	199.519	7.526	44.042	54268	65	688.015	103.612	221.230	3.135	33.799	44721
236	57	671.579	111.153	23.366	2.474	35.213	38280	38	666.474	125.002	47.329	1.678	36.728	25326	62	530.274	62.601	71.263	2.637	43.213	32877	16	450	36.593	132.683	1.322	17.899	7200	55	964.327	218.115	154.411	2.474	30.971	53038	106	513.811	68.984	199.509	7.534	44.042	54464	65	693.569	106.762	221.240	3.127	33.799	45082
237	57	665.333	104.071	23.352	2.484	35.213	37924	38	653.211	122.837	47.348	1.684	36.728	24822	62	532.758	62.574	71.233	2.644	43.213	33031	16	441.250	35.533	132.675	1.323	17.899	7060	55	886.818	197.238	154.399	2.468	30.971	48775	106	518.962	69.649	199.515	7.536	44.042	55010	65	696.292	109.659	221.237	3.128	33.799	45259
238	57	673.579	108.396	23.354	2.472	35.213	38394	38	648.947	125.998	47.317	1.672	36.728	24660	62	528.581	60.538	71.231	2.643	43.213	32772	16	442.375	37.879	132.695	1.323	17.899	7078	55	788.400	165.726	154.411	2.488	30.971	43362	106	525.179	74.470	199.496	7.550	44.042	55669	65	692.908	111.346	221.226	3.140	33.799	45039
239	57	676.544	106.905	23.343	2.461	35.213	38563	38	646.684	120.356	47.353	1.680	36.728	24574	62	537.097	66.347	71.241	2.630	43.213	33300	16	446.500	33.641	132.672	1.326	17.899	7144	55	714.982	141.240	154.406	2.479	30.971	39324	106	525.434	73.051	199.514	7.530	44.042	55696	65	714.292	115.640	221.231	3.139	33.799	46429
240	57	683.842	110.487	23.338	2.469	35.213	38979	38	624.895	115.255	47.344	1.683	36.728	23746	62	541.387	66.927	71.255	2.639	43.213	33566	16	435.625	32.889	132.671	1.329	17.899	6970	55	644.564	118.812	154.424	2.484	30.971	35451	106	525.066	71.720	199.517	7.552	44.042	55657	65	717	113.432	221.248	3.140	33.799	46605
241	57	689.316	109.930	23.302	2.463	35.213	39291	38	610.974	117.851	47.318	1.679	36.728	23217	62	534.661	65.376	71.255	2.640	43.213	33149	16	437.500	36.078	132.706	1.322	17.899	7000	55	585.309	93.269	154.434	2.495	30.971	32192	106	526.491	73.774	199.500	7.547	44.042	55808	65	722.077	118.473	221.226	3.131	33.799	46935
242	57	696.474	109.457	23.333	2.471	35.213	39699	38	602.737	115.252	47.332	1.677	36.728	22904	62	533.548	65.859	71.296	2.641	43.213	33080	16	441.500	34.465	132.654	1.328	17.899	7064	55	541.982	78.699	154.458	2.502	30.971	29809	106	536.198	77.807	199.491	7.568	44.042	56837	65	736.923	123.516	221.224	3.135	33.799	47900
243	57	714.561	119.630	23.312	2.463	35.213	40730	38	594.105	113.314	47.306	1.676	36.728	22576	62	522.226	61.340	71.298	2.636	43.213	32378	16	434.375	33.554	132.675	1.330	17.899	6950	55	513.109	73.313	154.455	2.496	30.971	28221	106	537.934	80.224	199.458	7.603	44.042	57021	65	725.677	120.151	221.228	3.148	33.799	47169
244	57	713.632	120.745	23.361	2.472	35.213	40677	38	598.132	110.920	47.310	1.682	36.728	22729	62	525.145	64.422	71.294	2.621	43.213	32559	16	441.312	39.105	132.712	1.317	17.899	7061	55	501.927	66.151	154.474	2.496	30.971	27606	106	546.434	82.814	199.485	7.577	44.042	57922	65	718.923	112.848	221.232	3.122	33.799	46730
245	57	709.123	123.673	23.368	2.467	35.213	40420	38	597.974	109.609	47.320	1.681	36.728	22723	62	521.258	57.244	71.276	2.631	43.213	32318	16	436.562	41.965	132.700	1.313	17.899	6985	55	494.964	63.708	154.477	2.496	30.971	27223	106	562.906	88.874	199.462	7.575	44.042	59668	65	713.031	114.032	221.238	3.141	33.799	46347
246	57	720	120.591	23.338	2.465	35.213	41040	38	583.526	111.958	47.292	1.672	36.728	22174	62	522.290	59.298	71.308	2.631	43.213	32382	16	435.438	35.894	132.696	1.322	17.899	6967	55	490.436	61.337	154.479	2.500	30.971	26974	106	575.717	92.731	199.458	7.590	44.042	61026	65	696.677	106.996	221.218	3.135	33.799	45284
247	57	711.684	114.966	23.334	2.473	35.213	40566	38	591.132	111.988	47.273	1.671	36.728	22463	62	527.339	59.415	71.326	2.621	43.213	32695	16	442	36.013	132.690	1.321	17.899	7072	55	488.964	61.984	154.478	2.501	30.971	26893	106	601.302	101.022	199.468	7.568	44.042	63738	65	692.215	106.707	221.237	3.129	33.799	44994
248	57	715.895	121.071	23.390	2.477	35.213	40806	38	589.105	108.898	47.318	1.680	36.728	22386	62	539.323	61.088	71.309	2.604	43.213	33438	16	441.625	38.093	132.681	1.323	17.899	7066	55	489.527	61.803	154.470	2.494	30.971	26924	106	612.509	106.467	199.469	7.532	44.042	64926	65	689.615	105.539	221.224	3.135	33.799	44825
249	57	720.684	121.558	23.371	2.472	35.213	41079	38	590.658	106.802	47.345	1.683	36.728	22445	62	542.903	60.900	71.336	2.622	43.213	33660	16	439.875	34.622	132.691	1.318	17.899	7038	55	492.345	61.738	154.494	2.494	30.971	27079	106	629.849	109.784	199.463	7.558	44.042	66764	65	681.615	107.397	221.222	3.143	33.799	44305
250	57	722.404	118.392	23.362	2.477	35.213	41177	38	592.289	106.185	47.354	1.685	36.728	22507	62	536.968	60.221	71.336	2.628	43.213	33292	16	437.625	37.972	132.690	1.323	17.899	7002	55	498.582	66.728	154.484	2.483	30.971	27422	106	652.245	117.294	199.451	7.576	44.042	69138	65	673.800	104.600	221.241	3.135	33.799	43797
251	57	727.105	121.904	23.331	2.461	35.213	41445	38	607.737	107.863	47.378	1.686	36.728	23094	62	536.097	61.206	71.330	2.627	43.213	33238	16	445.688	35.421	132.682	1.324	17.899	7131	55	494.782	62.063	154.479	2.493	30.971	27213	106	675.340	133.182	199.412	7.638	44.042	71586	65	677.554	106.464	221.212	3.136	33.799	44041
252	57	742.018	128.801	23.365	2.471	35.213	42295	38	626.711	111.040	47.375	1.689	36.728	23815	62	527.887	59.019	71.325	2.631	43.213	32729	16	449.062	37.421	132.702	1.322	17.899	7185	55	495.182	62.963	154.484	2.495	30.971	27235	106	708.377	141.152	199.441	7.602	44.042	75088	65	673.631	102.424	221.235	3.133	33.799	43786
253	57	760.737	128.948	23.342	2.474	35.213	43362	38	630.947	115.694	47.341	1.684	36.728	23976	62	533	59.093	71.289	2.631	43.213	33046	16	452.125	41.542	132.705	1.313	17.899	7234	55	496.509	64.039	154.457	2.492	30.971	27308	106	769.443	158.746	199.426	7.589	44.042	81561	65	666.354	106.122	221.217	3.145	33.799	43313
254	57	757.316	130.118	23.418	2.482	35.213	43167	38	645.842	125.851	47.324	1.679	36.728	24542	62	519.871	56.668	71.311	2.632	43.213	32232	16	464.750	43.170	132.695	1.315	17.899	7436	55	502.109	66.382	154.472	2.492	30.971	27616	106	826.651	180.122	199.416	7.593	44.042	87625	65	659.185	96.047	221.228	3.138	33.799	42847
255	57	787.035	130.767	23.405	2.466	35.213	44861	38	649.737	119.031	47.345	1.683	36.728	24690	62	518.500	56.955	71.302	2.630	43.213	32147	16	467.250	45.294	132.677	1.312	17.899	7476	55	501.764	64.086	154.474	2.501	30.971	27597	106	867.424	190.163	199.427	7.596	44.042	91947	65	659.092	99.566	221.215	3.142	33.799	42841
256	57	836.368	149.667	23.392	2.469	35.213	47673	38	645.763	124.231	47.332	1.681	36.728	24539	62	516.710	56.067	71.286	2.627	43.213	32036	16	471.250	42.690	132.703	1.314	17.899	7540	55	499.527	65.277	154.457	2.493	30.971	27474	106	854.538	190.198	199.397	7.644	44.042	90581	65	647.369	95.088	221.221	3.147	33.799	42079
257	57	843	147.980	23.391	2.476	35.213	48051	38	649.342	118.282	47.378	1.681	36.728	24675	62	510	52.725	71.285	2.630	43.213	31620	16	455.812	40.218	132.693	1.318	17.899	7293	55	503.218	65.643	154.469	2.503	30.971	27677	106	811.226	179.777	199.400	7.660	44.042	85990	65	631.477	92.009	221.225	3.145	33.799	41046
258	57	850.123	153.152	23.377	2.473	35.213	48457	38	643.842	121.608	47.349	1.680	36.728	24466	62	511.065	55.463	71.264	2.640	43.213	31686	16	458.188	38.895	132.700	1.316	17.899	7331	55	502.691	65.158	154.445	2.500	30.971	27648	106	755.368	163.264	199.398	7.688	44.042	80069	65	620.846	86.572	221.219	3.133	33.799	40355
259	57	863.737	154.772	23.362	2.468	35.213	49233	38	623.263	116.554	47.341	1.683	36.728	23684	62	509.629	57.229	71.250	2.640	43.213	31597	16	457.562	40.005	132.699	1.324	17.899	7321	55	502.055	65.143	154.479	2.502	30.971	27613	106	698.283	141.329	199.411	7.649	44.042	74018	65	611.708	85.328	221.227	3.126	33.799	39761
260	57	871.193	153.330	23.363	2.471	35.213	49658	38	616.053	117.315	47.317	1.678	36.728	23410	62	509.984	58.495	71.269	2.644	43.213	31619	16	467.188	47.660	132.718	1.312	17.899	7475	55	504.345	66.046	154.447	2.502	30.971	27739	106	648.519	122.902	199.420	7.666	44.042	68743	65	612.908	87.131	221.198	3.131	33.799	39839
261	57	866.070	153.192	23.340	2.459	35.213	49366	38	595.711	114.177	47.307	1.675	36.728	22637	62	517.048	60.186	71.291	2.642	43.213	32057	16	457.250	41.062	132.690	1.317	17.899	7316	55	503.127	63.394	154.456	2.501	30.971	27672	106	616.849	105.296	199.449	7.608	44.042	65386	65	606.908	86.564	221.217	3.129	33.799	39449
262	57	954.105	183.223	23.333	2.453	35.213	54384	38	581.053	107.123	47.315	1.677	36.728	22080	62	515.306	59.159	71.274	2.638	43.213	31949	16	460	39.590	132.687	1.318	17.899	7360	55	501.491	64.096	154.466	2.497	30.971	27582	106	580.934	95.993	199.459	7.605	44.042	61579	65	599.985	82.578	221.218	3.131	33.799	38999
263	57	1030.772	196.335	23.345	2.465	35.213	58754	38	578.184	104.498	47.346	1.690	36.728	21971	62	508.597	56.050	71.231	2.640	43.213	31533	16	457.125	44.147	132.715	1.305	17.899	7314	55	506.291	65.764	154.461	2.499	30.971	27846	106	566.453	88.914	199.474	7.599	44.042	60044	65	599.508	83.983	221.233	3.135	33.799	38968
264	57	1011.947	200.360	23.343	2.480	35.213	57681	38	559.816	90.608	47.395	1.703	36.728	21273	62	513.306	56.496	71.243	2.642	43.213	31825	16	459.125	39.001	132.707	1.317	17.899	7346	55	508.473	68.589	154.475	2.499	30.971	27966	106	547.340	82.954	199.492	7.599	44.042	58018	65	605.754	83.357	221.225	3.136	33.799	39374
265	57	983.702	200.182	23.405	2.487	35.213	56071	38	537.974	89.172	47.364	1.695	36.728	20443	62	509.629	59.764	71.252	2.639	43.213	31597	16	457.125	37.615	132.680	1.331	17.899	7314	55	511.964	67.673	154.471	2.498	30.971	28158	106	536.094	77.647	199.488	7.568	44.042	56826	65	613.923	85.325	221.195	3.123	33.799	39905
266	57	899.421	178.554	23.426	2.490	35.213	51267	38	543.553	91.326	47.361	1.697	36.728	20655	62	505.629	56.374	71.259	2.638	43.213	31349	16	447.250	36.774	132.690	1.317	17.899	7156	55	511.182	69.079	154.481	2.500	30.971	28115	106	529.830	74.157	199.494	7.569	44.042	56162	65	612.215	85.509	221.211	3.128	33.799	39794
267	57	827.561	160.732	23.428	2.488	35.213	47171	38	539.053	83.668	47.407	1.705	36.728	20484	62	514.258	59.477	71.253	2.625	43.213	31884	16	441.812	37.014	132.712	1.322	17.899	7069	55	508.982	68.808	154.474	2.492	30.971	27994	106	525.226	73.400	199.494	7.540	44.042	55674	65	622.446	90.799	221.227	3.145	33.799	40459
268	57	778.825	141.886	23.449	2.488	35.213	44393	38	541.342	81.565	47.438	1.707	36.728	20571	62	516.871	59.466	71.238	2.628	43.213	32046	16	433.250	33.322	132.684	1.320	17.899	6932	55	508.545	66.945	154.476	2.502	30.971	27970	106	506.349	65.548	199.506	7.544	44.042	53673	65	620.231	87.033	221.246	3.147	33.799	40315
269	57	755.982	131.206	23.380	2.490	35.213	43091	38	537.895	84.119	47.415	1.700	36.728	20440	62	519.016	63.019	71.255	2.638	43.213	32179	16	434.875	37.564	132.700	1.316	17.899	6958	55	511.109	67.464	154.461	2.503	30.971	28111	106	499.811	63.558	199.516	7.528	44.042	52980	65	608.615	81.970	221.241	3.141	33.799	39560
270	57	730.281	119.850	23.361	2.484	35.213	41626	38	546.184	90.846	47.355	1.699	36.728	20755	62	518.677	61.940	71.286	2.637	43.213	32158	16	431.375	31.916	132.672	1.329	17.899	6902	55	520.745	69.968	154.449	2.497	30.971	28641	106	492.481	60.570	199.518	7.535	44.042	52203	65	606.892	83.923	221.247	3.152	33.799	39448
271	57	737.509	132.633	23.455	2.490	35.213	42038	38	542.395	86.254	47.406	1.706	36.728	20611	62	510.758	55.588	71.262	2.635	43.213	31667	16	428.625	36.871	132.682	1.318	17.899	6858	55	513.855	67.216	154.466	2.508	30.971	28262	106	488.745	59.829	199.519	7.554	44.042	51807	65	605.769	83.621	221.221	3.137	33.799	39375
272	57	718.018	122.419	23.407	2.490	35.213	40927	38	538.684	85.118	47.419	1.700	36.728	20470	62	505.065	54.485	71.274	2.629	43.213	31314	16	430	30.988	132.685	1.328	17.899	6880	55	512.836	70.796	154.453	2.494	30.971	28206	106	492.528	62.390	199.505	7.544	44.042	52208	65	595.400	79.662	221.239	3.129	33.799	38701
273	57	695.140	111.278	23.375	2.483	35.213	39623	38	538.868	87.561	47.416	1.701	36.728	20477	62	506.871	55.868	71.263	2.639	43.213	31426	16	432.375	29.588	132.671	1.333	17.899	6918	55	508.891	66.798	154.459	2.492	30.971	27989	106	494.547	61.315	199.502	7.548	44.042	52422	65	596.092	79.663	221.220	3.119	33.799	38746
274	57	662.702	108.969	23.392	2.487	35.213	37774	38	539.658	79.426	47.452	1.714	36.728	20507	62	510.290	58.266	71.268	2.635	43.213	31638	16	433.562	32.737	132.669	1.326	17.899	6937	55	508.655	67.955	154.477	2.500	30.971	27976	106	493.575	63.856	199.506	7.527	44.042	52319	65	586.462	80.685	221.240	3.137	33.799	38120
275	57	650.175	104.081	23.388	2.485	35.213	37060	38	536.368	81.988	47.424	1.703	36.728	20382	62	511.016	59.927	71.258	2.620	43.213	31683	16	440.875	33.372	132.681	1.332	17.899	7054	55	514.618	68.809	154.468	2.504	30.971	28304	106	493.132	64.545	199.501	7.528	44.042	52272	65	583.831	72.896	221.223	3.118	33.799	37949
276	57	649.263	104.928	23.395	2.484	35.213	37008	38	527.789	82.950	47.395	1.701	36.728	20056	62	506.452	57.741	71.254	2.634	43.213	31400	16	433.562	33.246	132.681	1.327	17.899	6937	55	517.418	72.128	154.466	2.495	30.971	28458	106	496.906	65.497	199.505	7.559	44.042	52672	65	584.908	77.204	221.233	3.128	33.799	38019
277	57	653.421	99.963	23.335	2.476	35.213	37245	38	542.921	82.814	47.438	1.713	36.728	20631	62	504.935	57.410	71.325	2.616	43.213	31306	16	428.188	33.088	132.693	1.328	17.899	6851	55	523.418	71.758	154.457	2.491	30.971	28788	106	495.868	63.609	199.523	7.536	44.042	52562	65	584.046	76.166	221.227	3.125	33.799	37963
278	57	662.070	103.043	23.340	2.472	35.213	37738	38	571.579	84.332	47.476	1.720	36.728	21720	62	513.194	58.494	71.346	2.602	43.213	31818	16	441.750	34.863	132.691	1.320	17.899	7068	55	537.709	79.713	154.454	2.482	30.971	29574	106	494.651	64.047	199.510	7.553	44.042	52433	65	586.538	79.155	221.225	3.128	33.799	38125
279	57	664.491	104.375	23.338	2.476	35.213	37876	38	581.368	97.320	47.401	1.695	36.728	22092	62	514.516	59.161	71.383	2.592	43.213	31900	16	433.500	37.614	132.694	1.319	17.899	6936	55	536.673	79.763	154.465	2.484	30.971	29517	106	498.585	66.006	199.503	7.548	44.042	52850	65	586.062	75.493	221.216	3.111	33.799	38094
280	57	667.456	101.917	23.328	2.468	35.213	38045	38	607.553	102.654	47.440	1.694	36.728	23087	62	514.516	63.684	71.405	2.589	43.213	31900	16	434.812	34.914	132.679	1.323	17.899	6957	55	530.964	79.181	154.463	2.483	30.971	29203	106	507.330	68.126	199.499	7.550	44.042	53777	65	586.077	77.270	221.222	3.131	33.799	38095
281	57	685.491	111.719	23.328	2.478	35.213	39073	38	632	110.912	47.417	1.690	36.728	24016	62	521.048	59.232	71.351	2.597	43.213	32305	16	436.812	36.570	132.686	1.322	17.899	6989	55	531.200	75.167	154.464	2.500	30.971	29216	106	520.519	72.736	199.504	7.523	44.042	55175	65	594.738	78.669	221.217	3.120	33.799	38658
282	57	701.088	116.067	23.337	2.482	35.213	39962	38	660.921	124.860	47.354	1.675	36.728	25115	62	523.629	58.883	71.319	2.617	43.213	32465	16	448.812	36.821	132.666	1.323	17.899	7181	55	537.600	76.107	154.472	2.491	30.971	29568	106	527.868	74.306	199.495	7.538	44.042	55954	65	597.154	80.325	221.205	3.120	33.799	38815
283	57	694.860	111.698	23.367	2.485	35.213	39607	38	674.868	128.345	47.320	1.676	36.728	25645	62	524.452	60.247	71.312	2.599	43.213	32516	16	447.562	33.764	132.679	1.326	17.899	7161	55	540.164	76.063	154.464	2.502	30.971	29709	106	533.830	74.755	199.494	7.552	44.042	56586	65	602.415	84.043	221.220	3.133	33.799	39157
284	57	717.807	114.106	23.357	2.479	35.213	40915	38	670.579	127.980	47.312	1.681	36.728	25482	62	518.323	59.621	71.346	2.611	43.213	32136	16	451.188	35.831	132.678	1.326	17.899	7219	55	542.218	75.705	154.479	2.495	30.971	29822	106	539.255	74.119	199.504	7.543	44.042	57161	65	597.262	82.954	221.211	3.135	33.799	38822
285	57	750.509	127.762	23.314	2.475	35.213	42779	38	666.105	136.703	47.268	1.670	36.728	25312	62	517.952	58.952	71.359	2.614	43.213	32113	16	457.188	40.192	132.676	1.316	17.899	7315	55	540.891	78.811	154.465	2.484	30.971	29749	106	538.538	78.603	199.508	7.538	44.042	57085	65	607.062	86.125	221.201	3.129	33.799	39459
286	57	765.281	128.240	23.343	2.468	35.213	43621	38	651.316	124.777	47.322	1.678	36.728	24750	62	521.855	57.557	71.306	2.614	43.213	32355	16	455	32.707	132.660	1.342	17.899	7280	55	540.109	80.024	154.458	2.495	30.971	29706	106	547.877	79.014	199.483	7.529	44.042	58075	65	609.492	82.880	221.212	3.123	33.799	39617
287	57	812.825	129.626	23.278	2.461	35.213	46331	38	641.447	126.129	47.291	1.671	36.728	24375	62	523.694	59.953	71.314	2.612	43.213	32469	16	460.250	37.677	132.668	1.326	17.899	7364	55	539.709	76.699	154.450	2.502	30.971	29684	106	551.283	85.200	199.480	7.562	44.042	58436	65	603.538	85.449	221.200	3.122	33.799	39230
288	57	849.877	148.057	23.327	2.467	35.213	48443	38	621.895	115.649	47.333	1.680	36.728	23632	62	522.081	58.440	71.307	2.616	43.213	32369	16	461.250	35.392	132.664	1.328	17.899	7380	55	548.491	82.170	154.450	2.486	30.971	30167	106	583.321	92.288	199.498	7.518	44.042	61832	65	608.308	85.996	221.218	3.131	33.799	39540
289	57	863.175	163.816	23.416	2.484	35.213	49201	38	613.526	115.957	47.298	1.680	36.728	23314	62	528.065	61.667	71.311	2.615	43.213	32740	16	456.812	33.521	132.667	1.331	17.899	7309	55	555.036	84.998	154.488	2.483	30.971	30527	106	632.840	114.288	199.455	7.555	44.042	67081	65	609.446	85.787	221.230	3.127	33.799	39614
290	57	845.772	154.779	23.363	2.479	35.213	48209	38	581.816	113.250	47.286	1.672	36.728	22109	62	526.581	60.049	71.295	2.624	43.213	32648	16	456.375	44.981	132.686	1.309	17.899	7302	55	568.255	88.934	154.451	2.492	30.971	31254	106	669.123	132.898	199.410	7.618	44.042	70927	65	597.677	78.010	221.231	3.135	33.799	38849
291	57	833.579	143.572	23.328	2.471	35.213	47514	38	572.026	106.339	47.314	1.678	36.728	21737	62	518.129	57.134	71.292	2.629	43.213	32124	16	443.312	37.903	132.702	1.317	17.899	7093	55	575.800	93.866	154.445	2.491	30.971	31669	106	705.906	138.035	199.423	7.611	44.042	74826	65	600.631	82.214	221.230	3.127	33.799	39041
292	57	811.474	140.597	23.336	2.478	35.213	46254	38	549.289	97.382	47.344	1.688	36.728	20873	62	520.661	60.854	71.278	2.643	43.213	32281	16	429.062	33.280	132.677	1.327	17.899	6865	55	570.673	92.687	154.465	2.484	30.971	31387	106	771.189	164.319	199.413	7.630	44.042	81746	65	597.969	80.903	221.229	3.144	33.799	38868
293	57	777.018	138.552	23.383	2.478	35.213	44290	38	533.105	88.319	47.381	1.695	36.728	20258	62	517.500	61.237	71.248	2.640	43.213	32085	16	428.562	34.791	132.692	1.327	17.899	6857	55	595.145	100.367	154.481	2.488	30.971	32733	106	792.359	168.298	199.411	7.617	44.042	83990	65	595.215	80.774	221.215	3.134	33.799	38689
294	57	740.316	133.790	23.390	2.481	35.213	42198	38	523.132	80.004	47.407	1.708	36.728	19879	62	518.226	64.239	71.222	2.656	43.213	32130	16	433.938	30.726	132.692	1.328	17.899	6943	55	615.109	99.602	154.463	2.496	30.971	33831	106	786.689	175.586	199.380	7.683	44.042	83389	65	594.108	80.332	221.225	3.126	33.799	38617
295	57	710.825	119.750	23.363	2.475	35.213	40517	38	508.184	77.937	47.414	1.708	36.728	19311	62	509.887	61.729	71.257	2.644	43.213	31613	16	426.062	31.251	132.691	1.327	17.899	6817	55	622.564	108.016	154.432	2.477	30.971	34241	106	761.321	164.181	199.403	7.683	44.042	80700	65	591.138	80.052	221.230	3.134	33.799	38424
296	57	705.158	115.326	23.360	2.481	35.213	40194	38	493	74.182	47.436	1.711	36.728	18734	62	507.597	58.404	71.237	2.654	43.213	31471	16	428.500	27.218	132.666	1.340	17.899	6856	55	638.691	108.831	154.469	2.498	30.971	35128	106	725.472	147.738	199.410	7.655	44.042	76900	65	585.692	75.841	221.252	3.126	33.799	38070
297	57	704.509	115.475	23.377	2.478	35.213	40157	38	490.763	69.872	47.446	1.719	36.728	18649	62	511.097	56.244	71.217	2.654	43.213	31688	16	424.750	28.822	132.685	1.331	17.899	6796	55	643.255	110.703	154.429	2.494	30.971	35379	106	694.887	138.684	199.416	7.667	44.042	73658	65	586.108	76.894	221.233	3.133	33.799	38097
298	57	701.316	115.370	23.389	2.487	35.213	39975	38	491.605	71.020	47.455	1.716	36.728	18681	62	508.113	58.595	71.197	2.664	43.213	31503	16	426.125	31.766	132.680	1.333	17.899	6818	55	643.109	111.539	154.427	2.497	30.971	35371	106	660.245	129.879	199.414	7.657	44.042	69986	65	583.400	76.207	221.222	3.118	33.799	37921
299	57	676.947	114.840	23.385	2.480	35.213	38586	38	485.447	66.321	47.457	1.721	36.728	18447	62	506.419	58.556	71.235	2.657	43.213	31398	16	428.938	33.153	132.682	1.321	17.899	6863	55	626.691	110.065	154.415	2.493	30.971	34468	106	608.924	109.113	199.435	7.631	44.042	64546	65	581.477	77.749	221.233	3.125	33.799	37796
300	57	681.070	108.992	23.390	2.476	35.213	38821	38	482.500	64.605	47.469	1.725	36.728	18335	62	510.597	57.719	71.211	2.659	43.213	31657	16	426.250	34.073	132.707	1.322	17.899	6820	55	603.745	99.840	154.425	2.490	30.971	33206	106	579.868	94.904	199.449	7.585	44.042	61466	65	577.123	75.242	221.239	3.122	33.799	37513
301	57	687.754	117.660	23.439	2.476	35.213	39202	38	496.447	69.483	47.459	1.715	36.728	18865	62	514.500	63.962	71.208	2.664	43.213	31899	16	442.125	35.434	132.703	1.326	17.899	7074	55	598.364	95.067	154.481	2.495	30.971	32910	106	562.736	89.206	199.462	7.588	44.042	59650	65	581.092	76.250	221.236	3.130	33.799	37771
302	57	690.807	116.618	23.394	2.490	35.213	39376	38	495.658	66.504	47.489	1.724	36.728	18835	62	520.484	63.786	71.259	2.660	43.213	32270	16	443.438	34.277	132.691	1.335	17.899	7095	55	587.673	98.051	154.461	2.478	30.971	32322	106	554.104	86.322	199.466	7.563	44.042	58735	65	578.077	74.458	221.243	3.129	33.799	37575
303	57	680.088	114.127	23.364	2.483	35.213	38765	38	491.789	64.759	47.492	1.723	36.728	18688	62	513.984	59.894	71.247	2.657	43.213	31867	16	445.250	30.715	132.665	1.335	17.899	7124	55	574.582	90.700	154.473	2.497	30.971	31602	106	537.877	77.806	199.478	7.556	44.042	57015	65	580.338	75.762	221.220	3.118	33.799	37722
304	57	682.702	109.671	23.340	2.473	35.213	38914	38	493.816	71.221	47.455	1.714	36.728	18765	62	510.484	55.536	71.246	2.661	43.213	31650	16	441.938	37.701	132.707	1.316	17.899	7071	55	559.855	85.998	154.446	2.488	30.971	30792	106	526.009	76.129	199.481	7.555	44.042	55757	65	586	78.323	221.219	3.108	33.799	38090
305	57	676.368	107.193	23.327	2.474	35.213	38553	38	506.526	74.498	47.428	1.710	36.728	19248	62	511.081	55.867	71.235	2.648	43.213	31687	16	448.562	36.862	132.692	1.323	17.899	7177	55	558.655	85.248	154.423	2.494	30.971	30726	106	516.981	72.199	199.488	7.552	44.042	54800	65	583.108	75.369	221.234	3.123	33.799	37902
306	57	676.877	102.250	23.297	2.467	35.213	38582	38	504.342	79.459	47.403	1.705	36.728	19165	62	511.984	59.169	71.308	2.638	43.213	31743	16	446.438	41.673	132.711	1.316	17.899	7143	55	540.036	80.257	154.456	2.486	30.971	29702	106	509.896	69.471	199.489	7.545	44.042	54049	65	586.554	77.258	221.213	3.114	33.799	38126
307	57	692.316	109.418	23.347	2.468	35.213	39462	38	514.105	77.215	47.404	1.707	36.728	19536	62	506.371	52.722	71.300	2.633	43.213	31395	16	442.875	36.787	132.697	1.315	17.899	7086	55	534.127	75.928	154.455	2.493	30.971	29377	106	505.066	67.748	199.495	7.547	44.042	53537	65	580.815	75.292	221.238	3.120	33.799	37753
308	57	700.509	113.544	23.331	2.460	35.213	39929	38	527.342	79.917	47.405	1.703	36.728	20039	62	502.919	54.529	71.344	2.617	43.213	31181	16	446.125	37.231	132.687	1.321	17.899	7138	55	538.927	80.960	154.439	2.490	30.971	29641	106	501.708	65.572	199.513	7.519	44.042	53181	65	585	75.295	221.237	3.120	33.799	38025
309	57	710.614	115.205	23.307	2.462	35.213	40505	38	536.474	85.078	47.370	1.702	36.728	20386	62	501.403	54.443	71.335	2.613	43.213	31087	16	454.500	41.502	132.686	1.320	17.899	7272	55	533.345	75.568	154.438	2.506	30.971	29334	106	494.453	61.429	199.527	7.525	44.042	52412	65	582.492	75.700	221.217	3.115	33.799	37862
310	57	724.193	112.884	23.289	2.468	35.213	41279	38	559.105	93.699	47.377	1.692	36.728	21246	62	497.597	54.599	71.371	2.606	43.213	30851	16	448.438	35.389	132.685	1.323	17.899	7175	55	522.436	70.304	154.459	2.504	30.971	28734	106	488.679	61.674	199.504	7.519	44.042	51800	65	586.692	80.508	221.225	3.107	33.799	38135
311	57	763.596	121.418	23.249	2.449	35.213	43525	38	581.553	97.765	47.409	1.695	36.728	22099	62	506.419	54.392	71.363	2.603	43.213	31398	16	437.812	35.079	132.698	1.320	17.899	7005	55	516.782	70.461	154.456	2.491	30.971	28423	106	489.387	61.468	199.513	7.538	44.042	51875	65	582.969	75.794	221.233	3.131	33.799	37893
312	57	813.211	133.395	23.284	2.454	35.213	46353	38	618.316	110.759	47.363	1.683	36.728	23496	62	516.935	63.323	71.392	2.599	43.213	32050	16	440.062	35.048	132.702	1.323	17.899	7041	55	522.964	73.713	154.455	2.490	30.971	28763	106	498.519	66.480	199.498	7.526	44.042	52843	65	585	75.233	221.213	3.120	33.799	38025
313	57	844.719	155.862	23.316	2.462	35.213	48149	38	633.395	120.659	47.341	1.673	36.728	24069	62	516.081	60.956	71.366	2.597	43.213	31997	16	443.688	37.142	132.702	1.321	17.899	7099	55	518.582	72.698	154.434	2.491	30.971	28522	106	505.500	67.643	199.513	7.519	44.042	53583	65	582.569	78.581	221.222	3.125	33.799	37867
314	57	826.456	152.478	23.373	2.469	35.213	47108	38	643.921	125.754	47.320	1.676	36.728	24469	62	515.984	58.611	71.352	2.615	43.213	31991	16	441.500	37.395	132.703	1.322	17.899	7064	55	524.036	75.207	154.463	2.490	30.971	28822	106	508.302	66.059	199.513	7.518	44.042	53880	65	590.062	77.223	221.232	3.123	33.799	38354
315	57	808.368	147.857	23.413	2.477	35.213	46077	38	667.105	129.638	47.339	1.675	36.728	25350	62	514.726	57.301	71.322	2.613	43.213	31913	16	432.875	42.174	132.711	1.310	17.899	6926	55	521.036	72.240	154.459	2.489	30.971	28657	106	507.642	64.857	199.496	7.525	44.042	53810	65	586.015	76.596	221.218	3.114	33.799	38091
316	57	797.333	140.744	23.350	2.474	35.213	45448	38	672.605	136.978	47.322	1.668	36.728	25559	62	510.355	56.740	71.306	2.621	43.213	31642	16	436.062	35.488	132.696	1.318	17.899	6977	55	512.309	72.069	154.446	2.487	30.971	28177	106	507.689	68.283	199.497	7.551	44.042	53815	65	585.323	75.694	221.243	3.123	33.799	38046
317	57	800.754	142.731	23.327	2.470	35.213	45643	38	655.289	133.035	47.303	1.663	36.728	24901	62	506.839	55.604	71.285	2.628	43.213	31424	16	434.250	35.076	132.690	1.317	17.899	6948	55	516.418	71.375	154.473	2.494	30.971	28403	106	506.915	70.530	199.490	7.560	44.042	53733	65	582.938	73.418	221.247	3.119	33.799	37891
318	57	803.386	145.525	23.299	2.460	35.213	45793	38	620.368	121.058	47.307	1.673	36.728	23574	62	505.258	55.905	71.280	2.633	43.213	31326	16	436.812	33.898	132.675	1.328	17.899	6989	55	516.436	73.709	154.454	2.485	30.971	28404	106	516.311	76.607	199.464	7.575	44.042	54729	65	582.185	77.349	221.240	3.127	33.799	37842
319	57	786.719	131.674	23.299	2.465	35.213	44843	38	589.579	113.114	47.312	1.676	36.728	22404	62	497.871	53.818	71.251	2.635	43.213	30868	16	441.312	37.689	132.704	1.316	17.899	7061	55	516.473	71.064	154.446	2.494	30.971	28406	106	533.472	81.676	199.445	7.548	44.042	56548	65	589.923	76.008	221.233	3.135	33.799	38345
320	57	767.140	131.054	23.347	2.468	35.213	43727	38	582.474	107.716	47.335	1.686	36.728	22134	62	501.258	56.952	71.284	2.645	43.213	31078	16	441.688	37.133	132.699	1.319	17.899	7067	55	516.945	74.268	154.457	2.491	30.971	28432	106	539.745	84.403	199.439	7.600	44.042	57213	65	596.431	81.799	221.222	3.118	33.799	38768
321	57	753.860	132.815	23.420	2.482	35.213	42970	38	559.395	97.327	47.381	1.691	36.728	21257	62	510.726	54.621	71.227	2.648	43.213	31665	16	443.188	36.422	132.706	1.320	17.899	7091	55	513.164	68.467	154.465	2.489	30.971	28224	106	564.377	93.070	199.441	7.564	44.042	59824	65	589.169	76.894	221.239	3.119	33.799	38296
322	57	737.684	127.710	23.356	2.469	35.213	42048	38	546.211	88.281	47.396	1.702	36.728	20756	62	516.645	59.114	71.239	2.637	43.213	32032	16	450.500	35.223	132.691	1.326	17.899	7208	55	510.418	69.227	154.445	2.486	30.971	28073	106	584.340	94.282	199.479	7.577	44.042	61940	65	590.462	79.726	221.219	3.114	33.799	38380
323	57	724.526	113.704	23.313	2.462	35.213	41298	38	548.263	85.182	47.471	1.710	36.728	20834	62	523.145	59.519	71.233	2.647	43.213	32435	16	444	41.192	132.704	1.314	17.899	7104	55	509	68.748	154.444	2.499	30.971	27995	106	600.359	102.841	199.449	7.580	44.042	63638	65	585.415	78.410	221.219	3.139	33.799	38052
324	57	715.930	115.144	23.333	2.467	35.213	40808	38	541.868	81.782	47.457	1.708	36.728	20591	62	522.484	68.129	71.274	2.635	43.213	32394	16	456	39.970	132.703	1.315	17.899	7296	55	510.255	69.272	154.462	2.491	30.971	28064	106	610.292	104.816	199.453	7.590	44.042	64691	65	579.954	76.797	221.229	3.123	33.799	37697
325	57	716.702	118.140	23.339	2.474	35.213	40852	38	534.974	83.165	47.432	1.707	36.728	20329	62	526.323	70.093	71.275	2.640	43.213	32632	16	445.938	36.859	132.685	1.323	17.899	7135	55	513.145	72.730	154.434	2.497	30.971	28223	106	625.085	111.706	199.454	7.573	44.042	66259	65	580.046	77.053	221.230	3.122	33.799	37703
326	57	705.088	119.297	23.380	2.481	35.213	40190	38	530.605	84.229	47.408	1.705	36.728	20163	62	520.016	64.094	71.267	2.641	43.213	32241	16	445.875	37.760	132.701	1.320	17.899	7134	55	513.309	69.939	154.467	2.491	30.971	28232	106	655.736	124.385	199.434	7.591	44.042	69508	65	576.246	75.979	221.249	3.117	33.799	37456
327	57	695.298	112.288	23.377	2.473	35.213	39632	38	518.053	82.231	47.411	1.704	36.728	19686	62	513.952	60.220	71.240	2.650	43.213	31865	16	451.625	41.220	132.684	1.315	17.899	7226	55	519.418	70.909	154.467	2.493	30.971	28568	106	688.736	132.249	199.418	7.578	44.042	73006	65	578.923	74.124	221.237	3.129	33.799	37630
328	57	683.561	112.133	23.369	2.471	35.213	38963	38	510.816	80.072	47.434	1.709	36.728	19411	62	509.758	58.953	71.289	2.637	43.213	31605	16	453.625	45.247	132.720	1.312	17.899	7258	55	523.291	74.504	154.447	2.494	30.971	28781	106	680.349	130.326	199.430	7.581	44.042	72117	65	574.354	73.915	221.226	3.130	33.799	37333
329	57	682.158	105.996	23.322	2.479	35.213	38883	38	504.184	78.039	47.393	1.704	36.728	19159	62	504.016	56.118	71.292	2.633	43.213	31249	16	463.062	36.805	132.675	1.329	17.899	7409	55	529.055	76.791	154.436	2.489	30.971	29098	106	660.057	119.210	199.448	7.586	44.042	69966	65	572.754	74.211	221.238	3.124	33.799	37229
330	57	667.211	104.827	23.360	2.477	35.213	38031	38	497.053	73.291	47.431	1.713	36.728	18888	62	498.161	54.625	71.282	2.629	43.213	30886	16	449.312	37.060	132.683	1.324	17.899	7189	55	521.327	75.069	154.443	2.484	30.971	28673	106	644.283	118.642	199.433	7.622	44.042	68294	65	571.569	72.445	221.234	3.123	33.799	37152
331	57	653.368	102.698	23.336	2.479	35.213	37242	38	490.921	72.088	47.439	1.710	36.728	18655	62	494.065	51.695	71.300	2.633	43.213	30632	16	453.688	38.831	132.680	1.321	17.899	7259	55	523.055	74.542	154.453	2.485	30.971	28768	106	621.679	113.608	199.430	7.594	44.042	65898	65	568.338	67.871	221.245	3.112	33.799	36942
332	57	645.246	93.781	23.322	2.473	35.213	36779	38	488.079	67.495	47.486	1.725	36.728	18547	62	492.290	52.300	71.270	2.637	43.213	30522	16	448.312	35.556	132.704	1.324	17.899	7173	55	521.309	72.986	154.464	2.496	30.971	28672	106	622.736	114.524	199.436	7.627	44.042	66010	65	566.692	70.755	221.230	3.117	33.799	36835
333	57	650.684	94.549	23.273	2.470	35.213	37089	38	491.026	68.195	47.464	1.723	36.728	18659	62	498.581	53.558	71.303	2.633	43.213	30912	16	447.875	40.849	132.684	1.316	17.899	7166	55	517.036	70.471	154.461	2.492	30.971	28437	106	609.255	110.804	199.431	7.635	44.042	64581	65	564.492	69.549	221.239	3.124	33.799	36692
334	57	649.737	90.829	23.261	2.468	35.213	37035	38	497.105	70.431	47.472	1.719	36.728	18890	62	489.306	52.994	71.319	2.637	43.213	30337	16	442.500	38.785	132.680	1.323	17.899	7080	55	519.018	75.303	154.456	2.488	30.971	28546	106	591.811	96.910	199.447	7.568	44.042	62732	65	556.708	69.630	221.246	3.118	33.799	36186
335	57	633.684	94.843	23.280	2.469	35.213	36120	38	500.289	74.014	47.486	1.711	36.728	19011	62	494.419	51.174	71.281	2.644	43.213	30654	16	438	35.710	132.690	1.324	17.899	7008	55	525.218	76.108	154.446	2.493	30.971	28887	106	579.689	92.682	199.475	7.540	44.042	61447	65	559.508	71.954	221.241	3.109	33.799	36368
336	57	641.912	91.636	23.283	2.469	35.213	36589	38	495.368	68.444	47.501	1.721	36.728	18824	62	498.645	57.921	71.283	2.636	43.213	30916	16	435.750	34.903	132.712	1.321	17.899	6972	55	524.327	72.321	154.467	2.493	30.971	28838	106	560.547	87.653	199.464	7.584	44.042	59418	65	559.477	67.738	221.257	3.117	33.799	36366
337	57	633.842	90.956	23.290	2.466	35.213	36129	38	499.105	73.275	47.464	1.715	36.728	18966	62	498.113	55.676	71.292	2.634	43.213	30883	16	434.688	35.460	132.689	1.321	17.899	6955	55	523.164	73.883	154.463	2.484	30.971	28774	106	547.160	83.706	199.480	7.561	44.042	57999	65	559.923	69.515	221.234	3.124	33.799	36395
338	57	640.368	93.379	23.307	2.467	35.213	36501	38	484.526	68.920	47.465	1.712	36.728	18412	62	499.161	57.107	71.282	2.641	43.213	30948	16	428.375	30.401	132.687	1.327	17.899	6854	55	524.855	74.855	154.461	2.485	30.971	28867	106	528.679	77.400	199.484	7.555	44.042	56040	65	562.569	69.985	221.245	3.115	33.799	36567
339	57	634.614	87.848	23.276	2.466	35.213	36173	38	476.711	63.546	47.482	1.727	36.728	18115	62	512.113	64.335	71.281	2.632	43.213	31751	16	425.062	30.907	132.698	1.324	17.899	6801	55	518.545	72.571	154.442	2.492	30.971	28520	106	518.924	75.029	199.486	7.557	44.042	55006	65	567.462	68.214	221.263	3.110	33.799	36885
340	57	635.070	92.347	23.297	2.467	35.213	36199	38	471.421	70.404	47.435	1.715	36.728	17914	62	510.694	61.499	71.273	2.640	43.213	31663	16	419.875	31.742	132.697	1.329	17.899	6718	55	515.382	72.501	154.462	2.484	30.971	28346	106	518.028	72.185	199.477	7.553	44.042	54911	65	570.277	72.860	221.250	3.112	33.799	37068
341	57	624.491	87.834	23.278	2.472	35.213	35596	38	460.184	59.523	47.501	1.726	36.728	17487	62	501.903	57.593	71.286	2.636	43.213	31118	16	417.375	30.815	132.684	1.330	17.899	6678	55	514.982	73.059	154.434	2.493	30.971	28324	106	504.887	71.219	199.485	7.550	44.042	53518	65	567.815	71.770	221.246	3.114	33.799	36908
342	57	619.561	86.215	23.295	2.461	35.213	35315	38	456.474	57.195	47.515	1.732	36.728	17346	62	500.984	55.459	71.284	2.633	43.213	31061	16	418.250	31.577	132.697	1.329	17.899	6692	55	520.473	71.621	154.433	2.494	30.971	28626	106	491.075	63.263	199.506	7.514	44.042	52054	65	569.708	75.231	221.226	3.119	33.799	37031
343	57	621.211	87.789	23.278	2.454	35.213	35409	38	454.105	55.141	47.520	1.733	36.728	17256	62	498.629	55.479	71.303	2.630	43.213	30915	16	422.625	36.936	132.709	1.322	17.899	6762	55	533.200	77.107	154.443	2.499	30.971	29326	106	484.632	60.331	199.513	7.516	44.042	51371	65	564.646	72.902	221.233	3.121	33.799	36702
344	57	631.895	86.736	23.270	2.459	35.213	36018	38	453.316	52.381	47.560	1.740	36.728	17226	62	499.645	55.399	71.297	2.632	43.213	30978	16	416.812	31.467	132.686	1.324	17.899	6669	55	535.400	80.343	154.441	2.487	30.971	29447	106	483.104	60.482	199.515	7.527	44.042	51209	65	562.123	68.996	221.228	3.131	33.799	36538
345	57	641.544	86.126	23.244	2.457	35.213	36568	38	451.105	56.842	47.517	1.729	36.728	17142	62	496.855	54.661	71.323	2.625	43.213	30805	16	415	32.441	132.706	1.325	17.899	6640	55	533.364	76.282	154.455	2.496	30.971	29335	106	486.330	59.664	199.511	7.501	44.042	51551	65	561.923	69.456	221.235	3.120	33.799	36525
346	57	653.649	91.083	23.224	2.440	35.213	37258	38	452.684	57.219	47.505	1.730	36.728	17202	62	507.629	59.254	71.320	2.614	43.213	31473	16	420.250	33.028	132.693	1.328	17.899	6724	55	524.545	76.503	154.431	2.493	30.971	28850	106	488.726	59.072	199.519	7.488	44.042	51805	65	566.800	72.811	221.239	3.120	33.799	36842
347	57	671.649	95.982	23.215	2.441	35.213	38284	38	461.158	58.338	47.513	1.724	36.728	17524	62	505.871	59.792	71.305	2.628	43.213	31364	16	422.375	30.999	132.673	1.333	17.899	6758	55	527.291	78.850	154.452	2.483	30.971	29001	106	485.292	59.917	199.507	7.529	44.042	51441	65	561.385	69.779	221.240	3.116	33.799	36490
348	57	693.439	105.361	23.262	2.449	35.213	39526	38	466.500	62.939	47.475	1.717	36.728	17727	62	509.306	55.383	71.274	2.632	43.213	31577	16	423.312	33.464	132.704	1.327	17.899	6773	55	534.127	78.399	154.445	2.491	30.971	29377	106	486.500	59.293	199.501	7.527	44.042	51569	65	565.415	72.886	221.241	3.122	33.799	36752
349	57	696.684	104.873	23.264	2.442	35.213	39711	38	481.184	58.147	47.529	1.737	36.728	18285	62	506.710	55.695	71.312	2.629	43.213	31416	16	422.625	30.166	132.687	1.330	17.899	6762	55	543.382	79.353	154.422	2.496	30.971	29886	106	485.009	60.316	199.504	7.537	44.042	51411	65	566.815	71.898	221.220	3.123	33.799	36843
350	57	696.491	104.784	23.291	2.452	35.213	39700	38	492.316	69.607	47.502	1.718	36.728	18708	62	506.452	56.436	71.276	2.629	43.213	31400	16	431.250	35.992	132.699	1.320	17.899	6900	55	540.945	83.524	154.440	2.492	30.971	29752	106	489.774	64.641	199.489	7.553	44.042	51916	65	571.615	71.865	221.239	3.115	33.799	37155
351	57	697.965	103.638	23.239	2.450	35.213	39784	38	509.947	70.332	47.504	1.722	36.728	19378	62	510.839	53.861	71.226	2.630	43.213	31672	16	433	33.140	132.687	1.329	17.899	6928	55	534.873	76.838	154.433	2.490	30.971	29418	106	489.962	60.749	199.521	7.516	44.042	51936	65	576.215	75.247	221.232	3.117	33.799	37454
352	57	704.526	104.197	23.264	2.452	35.213	40158	38	521.316	74.415	47.484	1.716	36.728	19810	62	507.435	55.384	71.265	2.635	43.213	31461	16	431.625	33.284	132.701	1.324	17.899	6906	55	546.236	83.565	154.443	2.484	30.971	30043	106	493.028	63.193	199.504	7.535	44.042	52261	65	573.246	73.552	221.232	3.114	33.799	37261
353	57	711.035	105.372	23.242	2.455	35.213	40529	38	527.500	80.703	47.448	1.707	36.728	20045	62	500.984	56.146	71.271	2.641	43.213	31061	16	436.500	34.423	132.694	1.321	17.899	6984	55	555.018	84.884	154.425	2.480	30.971	30526	106	500.557	67.854	199.499	7.534	44.042	53059	65	576.308	76.646	221.247	3.120	33.799	37460
354	57	707.509	110.142	23.238	2.445	35.213	40328	38	530.447	83.072	47.445	1.707	36.728	20157	62	500.113	51.631	71.271	2.642	43.213	31007	16	429.562	35.124	132.694	1.331	17.899	6873	55	562.255	89.869	154.429	2.493	30.971	30924	106	514.189	71.404	199.492	7.553	44.042	54504	65	572.862	74.724	221.239	3.122	33.799	37236
355	57	728.860	113.882	23.267	2.457	35.213	41545	38	537.105	82.184	47.438	1.708	36.728	20410	62	502.484	54.889	71.280	2.632	43.213	31154	16	433.875	34.647	132.677	1.325	17.899	6942	55	573.909	92.795	154.440	2.481	30.971	31565	106	522.311	71.851	199.506	7.518	44.042	55365	65	577.600	75.029	221.243	3.124	33.799	37544
356	57	722.912	121.980	23.339	2.462	35.213	41206	38	559.158	87.412	47.465	1.706	36.728	21248	62	508.742	53.833	71.261	2.633	43.213	31542	16	433.062	37.476	132.714	1.322	17.899	6929	55	592.709	98.725	154.406	2.473	30.971	32599	106	533.151	81.471	199.492	7.534	44.042	56514	65	573.662	71.559	221.240	3.126	33.799	37288
357	57	741.140	124.031	23.372	2.465	35.213	42245	38	556.605	94.245	47.420	1.693	36.728	21151	62	519.645	56.263	71.276	2.635	43.213	32218	16	431.625	35.090	132.708	1.321	17.899	6906	55	602.291	102.014	154.409	2.476	30.971	33126	106	556.434	87.556	199.477	7.561	44.042	58982	65	574.985	73.314	221.248	3.126	33.799	37374
358	57	732.596	123.915	23.354	2.470	35.213	41758	38	575.553	93.784	47.414	1.706	36.728	21871	62	520.581	59.747	71.274	2.637	43.213	32276	16	437.750	36.320	132.695	1.327	17.899	7004	55	629.745	114.337	154.415	2.479	30.971	34636	106	590.849	104.328	199.428	7.588	44.042	62630	65	571.969	74.411	221.250	3.130	33.799	37178
359	57	725.228	123.308	23.340	2.461	35.213	41338	38	576.132	89.379	47.445	1.707	36.728	21893	62	512.871	59.584	71.297	2.640	43.213	31798	16	437.500	33.882	132.695	1.324	17.899	7000	55	668.873	127.403	154.366	2.479	30.971	36788	106	632.670	113.281	199.445	7.597	44.042	67063	65	571.385	72.693	221.235	3.130	33.799	37140
360	57	723.596	116.320	23.315	2.457	35.213	41245	38	584.816	96.881	47.444	1.699	36.728	22223	62	510.581	57.031	71.288	2.636	43.213	31656	16	431.938	32.923	132.685	1.323	17.899	6911	55	722	142.883	154.433	2.465	30.971	39710	106	673.557	128.559	199.421	7.572	44.042	71397	65	572.015	72.664	221.238	3.126	33.799	37181
361	57	729.526	117.113	23.315	2.461	35.213	41583	38	601.763	105.136	47.379	1.690	36.728	22867	62	516.016	53.596	71.288	2.637	43.213	31993	16	432.625	31.260	132.687	1.325	17.899	6922	55	760.655	157.804	154.428	2.472	30.971	41836	106	730.170	153.687	199.413	7.636	44.042	77398	65	576.169	77.749	221.221	3.118	33.799	37451
362	57	770.281	124.654	23.299	2.456	35.213	43906	38	604.263	111.059	47.374	1.687	36.728	22962	62	512.419	55.541	71.266	2.638	43.213	31770	16	436.188	34.208	132.682	1.327	17.899	6979	55	786.636	164.895	154.414	2.471	30.971	43265	106	768.481	162.428	199.402	7.618	44.042	81459	65	578.015	75.919	221.240	3.122	33.799	37571
363	57	787.509	138.596	23.333	2.462	35.213	44888	38	594.658	106.747	47.385	1.687	36.728	22597	62	508.097	56.159	71.280	2.639	43.213	31502	16	434.062	36.397	132.696	1.321	17.899	6945	55	808.109	174.267	154.406	2.468	30.971	44446	106	785.906	166.867	199.395	7.602	44.042	83306	65	579.200	75.566	221.246	3.123	33.799	37648
364	57	786.298	148.348	23.372	2.466	35.213	44819	38	585.553	104.433	47.337	1.686	36.728	22251	62	513.048	56.342	71.272	2.640	43.213	31809	16	439.875	34.733	132.687	1.321	17.899	7038	55	846.727	187.509	154.408	2.465	30.971	46570	106	759.359	161.778	199.391	7.648	44.042	80492	65	578.138	75.425	221.231	3.121	33.799	37579
365	57	771.088	138.184	23.343	2.468	35.213	43952	38	579.474	99.953	47.377	1.691	36.728	22020	62	512.597	57.080	71.269	2.639	43.213	31781	16	431.438	31.887	132.687	1.330	17.899	6903	55	882.636	197.353	154.417	2.447	30.971	48545	106	700.868	140.994	199.399	7.633	44.042	74292	65	576.923	73.448	221.230	3.116	33.799	37500
366	57	751.386	126.595	23.296	2.464	35.213	42829	38	574.526	100.181	47.386	1.689	36.728	21832	62	512.548	54.842	71.276	2.637	43.213	31778	16	437.625	32.829	132.690	1.331	17.899	7002	55	879.055	199.966	154.382	2.460	30.971	48348	106	669.962	131.222	199.417	7.657	44.042	71016	65	581.062	74.394	221.231	3.125	33.799	37769
367	57	723.947	118.848	23.300	2.465	35.213	41265	38	565.342	93.028	47.401	1.694	36.728	21483	62	513.968	53.513	71.281	2.644	43.213	31866	16	435.500	33.184	132.688	1.325	17.899	6968	55	844.873	182.442	154.388	2.472	30.971	46468	106	621.123	109.804	199.446	7.617	44.042	65839	65	583.523	78.433	221.225	3.123	33.799	37929
368	57	715.719	118.126	23.356	2.471	35.213	40796	38	559.263	88.442	47.416	1.701	36.728	21252	62	516.565	54.138	71.314	2.638	43.213	32027	16	433.750	32.047	132.685	1.327	17.899	6940	55	778.927	162.628	154.383	2.471	30.971	42841	106	586.076	97.687	199.449	7.606	44.042	62124	65	585.631	76.506	221.232	3.120	33.799	38066
369	57	728.263	119.119	23.335	2.470	35.213	41511	38	551.816	88.248	47.412	1.702	36.728	20969	62	516.452	52.562	71.282	2.639	43.213	32020	16	432.500	36.768	132.689	1.324	17.899	6920	55	704.745	140.129	154.396	2.480	30.971	38761	106	555.160	87.932	199.445	7.607	44.042	58847	65	581.200	77.083	221.219	3.114	33.799	37778
370	57	716.912	121.217	23.355	2.473	35.213	40864	38	530.500	78.907	47.422	1.711	36.728	20159	62	516.145	56.998	71.257	2.630	43.213	32001	16	431.250	33.141	132.689	1.323	17.899	6900	55	645.200	115.709	154.384	2.479	30.971	35486	106	534	79.466	199.467	7.586	44.042	56604	65	581.385	76.474	221.226	3.120	33.799	37790
371	57	714.579	118.977	23.380	2.469	35.213	40731	38	521.342	74.103	47.447	1.716	36.728	19811	62	509.919	55.740	71.304	2.640	43.213	31615	16	433.562	32.006	132.683	1.326	17.899	6937	55	588.364	94.824	154.394	2.482	30.971	32360	106	518.651	68.530	199.506	7.541	44.042	54977	65	580.338	77.308	221.229	3.125	33.799	37722
372	57	701.807	119.027	23.375	2.476	35.213	40003	38	506	70.199	47.473	1.716	36.728	19228	62	506.081	53.211	71.269	2.632	43.213	31377	16	438.438	37.477	132.690	1.320	17.899	7015	55	544.182	81.956	154.426	2.484	30.971	29930	106	501.896	64.495	199.504	7.517	44.042	53201	65	582.415	77.642	221.232	3.121	33.799	37857
373	57	674.105	109.287	23.330	2.469	35.213	38424	38	496.658	72.577	47.469	1.716	36.728	18873	62	498.952	52.707	71.306	2.624	43.213	30935	16	432.938	32.887	132.682	1.327	17.899	6927	55	515.745	70.983	154.440	2.492	30.971	28366	106	487.802	61.824	199.501	7.540	44.042	51707	65	578.954	76.117	221.224	3.122	33.799	37632
374	57	663.123	106.066	23.321	2.464	35.213	37798	38	486.553	68.863	47.473	1.717	36.728	18489	62	493.613	53.086	71.278	2.636	43.213	30604	16	433.375	33.850	132.671	1.330	17.899	6934	55	495.818	67.161	154.444	2.495	30.971	27270	106	479.962	57.319	199.514	7.543	44.042	50876	65	577.538	73.884	221.230	3.116	33.799	37540
375	57	651.070	97.200	23.297	2.472	35.213	37111	38	481.605	64.190	47.503	1.726	36.728	18301	62	495.984	55.052	71.286	2.634	43.213	30751	16	429	33.774	132.698	1.325	17.899	6864	55	488.945	61.699	154.454	2.494	30.971	26892	106	472.594	53.503	199.517	7.509	44.042	50095	65	575.846	74.242	221.236	3.123	33.799	37430
376	57	644.895	96.818	23.310	2.474	35.213	36759	38	466.632	58.438	47.495	1.726	36.728	17732	62	498.032	54.029	71.257	2.641	43.213	30878	16	436.188	37.229	132.690	1.318	17.899	6979	55	485.455	60.263	154.454	2.491	30.971	26700	106	464.519	54.401	199.512	7.533	44.042	49239	65	575.015	76.829	221.234	3.122	33.799	37376
377	57	642.596	93.067	23.318	2.468	35.213	36628	38	452.500	56.320	47.499	1.731	36.728	17195	62	496.097	54.562	71.258	2.648	43.213	30758	16	438.375	36.992	132.722	1.321	17.899	7014	55	479.218	59.539	154.451	2.500	30.971	26357	106	464.198	52.949	199.525	7.540	44.042	49205	65	572.415	73.772	221.244	3.117	33.799	37207
378	57	650.614	101.382	23.340	2.471	35.213	37085	38	447.763	53.161	47.504	1.736	36.728	17015	62	496.839	57.105	71.250	2.643	43.213	30804	16	435.750	38.200	132.700	1.317	17.899	6972	55	474.545	58.538	154.467	2.506	30.971	26100	106	462.151	51.727	199.528	7.508	44.042	48988	65	568.200	71.784	221.236	3.115	33.799	36933
379	57	647.614	98.521	23.333	2.471	35.213	36914	38	441.605	51.291	47.532	1.737	36.728	16781	62	492.355	56.123	71.254	2.646	43.213	30526	16	434.375	38.124	132.708	1.318	17.899	6950	55	470.655	55.146	154.452	2.501	30.971	25886	106	457.858	47.626	199.524	7.512	44.042	48533	65	567.800	73.094	221.239	3.116	33.799	36907
380	57	632.316	95.271	23.326	2.475	35.213	36042	38	442.526	51.005	47.514	1.742	36.728	16816	62	491.129	55.475	71.229	2.647	43.213	30450	16	442.875	33.625	132.668	1.329	17.899	7086	55	470.873	55.345	154.464	2.506	30.971	25898	106	457.604	49.234	199.531	7.518	44.042	48506	65	573.585	73.723	221.237	3.116	33.799	37283
381	57	630.281	98.557	23.338	2.470	35.213	35926	38	443.789	53.879	47.518	1.736	36.728	16864	62	490.306	54.340	71.234	2.641	43.213	30399	16	436.875	38.809	132.711	1.318	17.899	6990	55	474.127	57.692	154.456	2.508	30.971	26077	106	457.868	47.095	199.531	7.510	44.042	48534	65	579.708	74.469	221.234	3.117	33.799	37681
382	57	624.263	95.014	23.324	2.469	35.213	35583	38	444.447	53.651	47.503	1.732	36.728	16889	62	486.452	53.956	71.238	2.648	43.213	30160	16	433.750	32.964	132.695	1.326	17.899	6940	55	470.473	56.286	154.469	2.502	30.971	25876	106	459.123	49.947	199.521	7.524	44.042	48667	65	580.231	75.591	221.240	3.121	33.799	37715
383	57	616.526	87.802	23.295	2.474	35.213	35142	38	447.395	52.500	47.520	1.738	36.728	17001	62	484.919	51.779	71.228	2.652	43.213	30065	16	432.188	33.947	132.698	1.325	17.899	6915	55	467.018	56.441	154.462	2.499	30.971	25686	106	457.377	50.297	199.529	7.514	44.042	48482	65	578.138	75.042	221.249	3.123	33.799	37579
384	57	619.368	88.086	23.316	2.474	35.213	35304	38	455.132	57.468	47.527	1.729	36.728	17295	62	487.435	52.871	71.241	2.657	43.213	30221	16	435.062	32.120	132.688	1.335	17.899	6961	55	466.782	53.841	154.476	2.501	30.971	25673	106	464.226	52.381	199.523	7.521	44.042	49208	65	584.231	75.567	221.250	3.125	33.799	37975
385	57	619.965	84.557	23.308	2.479	35.213	35338	38	457.500	60.353	47.496	1.724	36.728	17385	62	492.226	56.680	71.235	2.654	43.213	30518	16	437.188	34.805	132.691	1.328	17.899	6995	55	467.455	56.716	154.465	2.503	30.971	25710	106	466.557	53.786	199.522	7.515	44.042	49455	65	589.308	79.476	221.252	3.132	33.799	38305
386	57	630.842	83.167	23.309	2.484	35.213	35958	38	470.158	57.793	47.541	1.736	36.728	17866	62	497.774	55.478	71.246	2.650	43.213	30862	16	437	34.936	132.698	1.322	17.899	6992	55	470.855	55.894	154.463	2.506	30.971	25897	106	466.962	51.474	199.529	7.531	44.042	49498	65	588.446	78.795	221.232	3.123	33.799	38249
387	57	639.193	83.340	23.290	2.475	35.213	36434	38	460.184	54.645	47.527	1.735	36.728	17487	62	498.855	58.623	71.238	2.642	43.213	30929	16	436.125	34.959	132.689	1.325	17.899	6978	55	471.200	57.076	154.449	2.501	30.971	25916	106	465.594	51.565	199.518	7.531	44.042	49353	65	577.415	75.677	221.236	3.124	33.799	37532
388	57	650.456	92.126	23.300	2.477	35.213	37076	38	462.395	56.488	47.509	1.735	36.728	17571	62	493.242	52.854	71.256	2.641	43.213	30581	16	433.812	33.235	132.692	1.329	17.899	6941	55	471.618	55.916	154.454	2.503	30.971	25939	106	465.321	52.828	199.533	7.525	44.042	49324	65	580.169	75.626	221.233	3.125	33.799	37711
389	57	650.737	95.523	23.329	2.473	35.213	37092	38	466.737	59.280	47.535	1.734	36.728	17736	62	499.758	51.979	71.300	2.623	43.213	30985	16	436.438	41.204	132.691	1.310	17.899	6983	55	475.091	58.106	154.468	2.505	30.971	26130	106	466.075	51.739	199.524	7.528	44.042	49404	65	573.985	74.276	221.230	3.128	33.799	37309
390	57	646.193	97.401	23.307	2.470	35.213	36833	38	471.763	58.471	47.515	1.732	36.728	17927	62	514.210	51.237	71.207	2.619	43.213	31881	16	432.125	33.775	132.683	1.322	17.899	6914	55	476.764	60.648	154.439	2.501	30.971	26222	106	466.802	52.691	199.512	7.522	44.042	49481	65	571.385	73.841	221.225	3.120	33.799	37140
391	57	641.719	94.241	23.305	2.468	35.213	36578	38	484.658	68.345	47.487	1.719	36.728	18417	62	1075.161	289.160	70.815	2.645	43.213	66660	16	430.875	35.005	132.702	1.320	17.899	6894	55	474.291	55.457	154.447	2.503	30.971	26086	106	473.821	56.311	199.523	7.507	44.042	50225	65	568.969	70.495	221.234	3.123	33.799	36983
392	57	644.281	98.790	23.286	2.458	35.213	36724	38	501.184	66.286	47.535	1.729	36.728	19045	62	1216.855	353.488	71.133	2.710	43.213	75445	16	434.438	33.158	132.702	1.326	17.899	6951	55	474.891	57.553	154.470	2.502	30.971	26119	106	479.368	59.059	199.501	7.549	44.042	50813	65	570.446	74.304	221.213	3.123	33.799	37079
393	57	638.404	98.148	23.307	2.466	35.213	36389	38	517	70.874	47.518	1.724	36.728	19646	62	1131.919	320.877	71.198	2.712	43.213	70179	16	429.312	29.074	132.685	1.327	17.899	6869	55	474.527	56.281	154.458	2.502	30.971	26099	106	482.170	57.289	199.519	7.530	44.042	51110	65	570	72.452	221.223	3.134	33.799	37050
394	57	645.053	96.252	23.297	2.466	35.213	36768	38	536.974	82.157	47.490	1.712	36.728	20405	62	992.371	268.358	71.216	2.706	43.213	61527	16	430.875	33.587	132.702	1.320	17.899	6894	55	477.164	54.294	154.465	2.493	30.971	26244	106	483.255	58.943	199.506	7.558	44.042	51225	65	581.692	78.271	221.238	3.122	33.799	37810
395	57	646.351	101.655	23.327	2.465	35.213	36842	38	541.553	82.029	47.441	1.707	36.728	20579	62	833.581	195.980	71.280	2.691	43.213	51682	16	432.938	32.925	132.702	1.325	17.899	6927	55	478.909	60.807	154.441	2.493	30.971	26340	106	496.236	68.233	199.487	7.568	44.042	52601	65	581.400	74.807	221.231	3.120	33.799	37791
396	57	642.544	102.123	23.296	2.460	35.213	36625	38	551	86.840	47.452	1.705	36.728	20938	62	701.726	146.057	71.303	2.672	43.213	43507	16	432.562	36.476	132.706	1.314	17.899	6921	55	480.545	60.738	154.461	2.494	30.971	26430	106	493.991	65.286	199.485	7.561	44.042	52363	65	584.569	75.711	221.235	3.125	33.799	37997
397	57	635.719	97.415	23.286	2.463	35.213	36236	38	572.395	93.299	47.432	1.708	36.728	21751	62	609.419	104.393	71.314	2.663	43.213	37784	16	432.188	37.297	132.706	1.319	17.899	6915	55	483.164	60.157	154.461	2.495	30.971	26574	106	499.358	64.844	199.502	7.547	44.042	52932	65	582.108	73.755	221.216	3.123	33.799	37837
398	57	635.211	96.079	23.292	2.460	35.213	36207	38	574.447	98.964	47.403	1.687	36.728	21829	62	551.274	78.160	71.301	2.658	43.213	34179	16	428.875	37.164	132.701	1.323	17.899	6862	55	483.673	61.277	154.469	2.495	30.971	26602	106	506.132	68.019	199.501	7.514	44.042	53650	65	577.508	76.456	221.228	3.123	33.799	37538
399	57	644.737	97.418	23.294	2.461	35.213	36750	38	599.763	101.831	47.406	1.699	36.728	22791	62	517.145	61.868	71.286	2.652	43.213	32063	16	436.375	37.311	132.689	1.320	17.899	6982	55	482.945	59.293	154.427	2.501	30.971	26562	106	518.689	68.858	199.494	7.493	44.042	54981	65	576.738	75.804	221.231	3.116	33.799	37488
400	57	644	101.222	23.309	2.460	35.213	36708	38	609.211	101.823	47.437	1.695	36.728	23150	62	498.952	56.157	71.293	2.649	43.213	30935	16	433.688	33.605	132.691	1.323	17.899	6939	55	485.618	57.633	154.448	2.504	30.971	26709	106	526.085	72.332	199.499	7.522	44.042	55765	65	573.123	74.019	221.227	3.123	33.799	37253
401	57	648.088	103.005	23.269	2.463	35.213	36941	38	604.395	102.054	47.450	1.690	36.728	22967	62	487.726	49.662	71.251	2.646	43.213	30239	16	434.500	34.724	132.705	1.319	17.899	6952	55	488.400	63.280	154.450	2.498	30.971	26862	106	534.274	75.860	199.481	7.553	44.042	56633	65	574.323	77.361	221.223	3.113	33.799	37331
402	57	631.035	94.352	23.299	2.464	35.213	35969	38	621.237	108.507	47.410	1.689	36.728	23607	62	482.403	46.933	71.250	2.653	43.213	29909	16	434.125	34.735	132.695	1.328	17.899	6946	55	489	63.955	154.427	2.494	30.971	26895	106	537.151	80.589	199.480	7.586	44.042	56938	65	569.877	72.740	221.236	3.125	33.799	37042
403	57	638.070	100.010	23.335	2.472	35.213	36370	38	629.026	122.300	47.333	1.674	36.728	23903	62	571.500	86.933	70.861	2.583	43.213	35433	16	435.312	38.077	132.695	1.322	17.899	6965	55	496.382	65.946	154.441	2.486	30.971	27301	106	549.679	84.338	199.463	7.573	44.042	58266	65	567.462	70.008	221.242	3.130	33.799	36885
404	57	638.526	96.168	23.326	2.465	35.213	36396	38	628.105	117.766	47.333	1.677	36.728	23868	62	571.516	78.450	71.126	2.646	43.213	35434	16	433.062	37.160	132.695	1.323	17.899	6929	55	498.164	67.310	154.451	2.499	30.971	27399	106	577.745	94.286	199.458	7.572	44.042	61241	65	571.831	72.550	221.237	3.119	33.799	37169
405	57	645.772	97.829	23.298	2.460	35.213	36809	38	633.289	118.758	47.331	1.680	36.728	24065	62	541.210	70.828	71.233	2.652	43.213	33555	16	433.062	36.259	132.688	1.317	17.899	6929	55	509.382	68.422	154.428	2.494	30.971	28016	106	600.066	102.974	199.423	7.560	44.042	63607	65	567.262	71.879	221.227	3.123	33.799	36872
406	57	665.614	105.535	23.295	2.455	35.213	37940	38	629.421	121.956	47.326	1.678	36.728	23918	62	514.097	57.989	71.264	2.646	43.213	31874	16	429.188	33.729	132.700	1.327	17.899	6867	55	507.873	62.100	154.426	2.500	30.971	27933	106	614.226	109.648	199.440	7.582	44.042	65108	65	566.108	71.715	221.220	3.123	33.799	36797
407	57	670.351	105.574	23.305	2.469	35.213	38210	38	608.816	108.247	47.372	1.686	36.728	23135	62	496.048	50.042	71.276	2.643	43.213	30755	16	428.750	32.846	132.695	1.326	17.899	6860	55	509.782	68.024	154.440	2.496	30.971	28038	106	630.604	119.882	199.430	7.625	44.042	66844	65	567.938	68.348	221.216	3.119	33.799	36916
408	57	664.579	106.948	23.318	2.463	35.213	37881	38	571.684	96.983	47.360	1.696	36.728	21724	62	485.565	48.560	71.290	2.639	43.213	30105	16	427.750	29.952	132.682	1.330	17.899	6844	55	507.073	69.311	154.436	2.494	30.971	27889	106	628.076	111.376	199.433	7.634	44.042	66576	65	566.615	69.944	221.236	3.124	33.799	36830
409	57	665.351	100.993	23.267	2.466	35.213	37925	38	535.789	89.525	47.381	1.701	36.728	20360	62	482.532	47.859	71.303	2.634	43.213	29917	16	423.375	32.447	132.704	1.328	17.899	6774	55	500.764	66.498	154.459	2.490	30.971	27542	106	606.151	103.707	199.455	7.594	44.042	64252	65	563.215	70.611	221.236	3.122	33.799	36609
410	57	683.105	107.784	23.270	2.460	35.213	38937	38	515.342	77.981	47.443	1.708	36.728	19583	62	478.258	45.201	71.286	2.633	43.213	29652	16	425.125	26.880	132.675	1.335	17.899	6802	55	503.473	66.344	154.471	2.497	30.971	27691	106	599.868	101.809	199.447	7.580	44.042	63586	65	566.877	72.021	221.231	3.122	33.799	36847
411	57	688.667	108.403	23.270	2.457	35.213	39254	38	494.079	70.938	47.437	1.715	36.728	18775	62	478.210	46.044	71.276	2.631	43.213	29649	16	426.938	30.510	132.687	1.326	17.899	6831	55	503.109	65.415	154.447	2.499	30.971	27671	106	589.377	97.318	199.446	7.589	44.042	62474	65	565.246	71.439	221.215	3.118	33.799	36741
412	57	695.105	112.393	23.277	2.458	35.213	39621	38	478.553	62.634	47.488	1.724	36.728	18185	62	478.726	46.778	71.280	2.639	43.213	29681	16	423.812	37.632	132.707	1.309	17.899	6781	55	504.600	67.832	154.452	2.492	30.971	27753	106	604.085	103.033	199.447	7.586	44.042	64033	65	571.246	71.744	221.219	3.127	33.799	37131
413	57	685.281	112.486	23.336	2.461	35.213	39061	38	465.263	59.416	47.491	1.726	36.728	17680	62	477.581	45.548	71.285	2.639	43.213	29610	16	430.375	34.884	132.694	1.321	17.899	6886	55	501.673	64.348	154.434	2.502	30.971	27592	106	608.359	101.114	199.466	7.563	44.042	64486	65	572.892	73.755	221.236	3.139	33.799	37238
414	57	686.298	112.428	23.306	2.456	35.213	39119	38	459.474	58.730	47.480	1.725	36.728	17460	62	478.516	44.266	71.250	2.650	43.213	29668	16	430.438	32.404	132.688	1.330	17.899	6887	55	510.145	66.417	154.444	2.501	30.971	28058	106	594.264	103.473	199.431	7.607	44.042	62992	65	581.954	74.777	221.233	3.129	33.799	37827
415	57	668.193	111.351	23.327	2.463	35.213	38087	38	449.658	51.366	47.529	1.741	36.728	17087	62	522	64.852	70.920	2.604	43.213	32364	16	447.125	38.455	132.686	1.316	17.899	7154	55	507.255	67.509	154.448	2.505	30.971	27899	106	577.708	93.475	199.459	7.574	44.042	61237	65	582.646	74.587	221.244	3.132	33.799	37872
416	57	678.298	111.805	23.352	2.460	35.213	38663	38	447.395	48.619	47.543	1.744	36.728	17001	62	866.677	213.233	70.772	2.637	43.213	53734	16	444.562	37.891	132.697	1.317	17.899	7113	55	508.764	67.699	154.445	2.502	30.971	27982	106	570.528	88.028	199.469	7.563	44.042	60476	65	590.754	78.516	221.244	3.144	33.799	38399
417	57	672.754	114.275	23.366	2.458	35.213	38347	38	445.737	54.111	47.533	1.734	36.728	16938	62	902.323	226.236	71.130	2.693	43.213	55944	16	441.875	35.618	132.704	1.327	17.899	7070	55	505.691	67.612	154.462	2.489	30.971	27813	106	565.651	89.463	199.456	7.597	44.042	59959	65	590.954	78.460	221.248	3.141	33.799	38412
418	57	671.825	113.743	23.363	2.467	35.213	38294	38	442.789	52.658	47.517	1.734	36.728	16826	62	799.371	178.962	71.159	2.690	43.213	49561	16	437.438	36.306	132.690	1.323	17.899	6999	55	509.691	66.932	154.453	2.502	30.971	28033	106	557.179	84.697	199.478	7.588	44.042	59061	65	589.446	77.506	221.226	3.121	33.799	38314
419	57	682.491	107.977	23.332	2.464	35.213	38902	38	447.053	53.696	47.523	1.736	36.728	16988	62	716.403	148.658	71.191	2.684	43.213	44417	16	433.688	35.291	132.695	1.326	17.899	6939	55	505.745	66.263	154.450	2.494	30.971	27816	106	547.528	85.005	199.467	7.592	44.042	58038	65	587.246	78.030	221.216	3.130	33.799	38171
420	57	674.421	111.200	23.368	2.458	35.213	38442	38	442.684	52.138	47.515	1.736	36.728	16822	62	624.694	112.149	71.247	2.668	43.213	38731	16	430.312	34.471	132.700	1.325	17.899	6885	55	501.345	66.967	154.449	2.496	30.971	27574	106	543.434	80.218	199.465	7.595	44.042	57604	65	581.831	76.394	221.225	3.128	33.799	37819
421	57	674.105	110.803	23.357	2.461	35.213	38424	38	443.868	48.301	47.550	1.745	36.728	16867	62	559.677	87.884	71.274	2.675	43.213	34700	16	437.625	28.844	132.694	1.334	17.899	7002	55	502.745	65.361	154.459	2.498	30.971	27651	106	531.698	76.686	199.468	7.582	44.042	56360	65	578.754	74.636	221.231	3.117	33.799	37619
422	57	664	109.234	23.328	2.466	35.213	37848	38	443.026	50.582	47.506	1.740	36.728	16835	62	518.887	66.792	71.238	2.667	43.213	32171	16	453.375	31.939	132.672	1.336	17.899	7254	55	503.455	66.200	154.446	2.498	30.971	27690	106	523.651	74.644	199.475	7.590	44.042	55507	65	578.200	75.801	221.221	3.117	33.799	37583
423	57	662.386	104.848	23.330	2.462	35.213	37756	38	434.026	49.976	47.514	1.737	36.728	16493	62	500.210	58.616	71.239	2.656	43.213	31013	16	453.625	32.234	132.664	1.336	17.899	7258	55	506.509	65.910	154.448	2.491	30.971	27858	106	525.217	72.232	199.492	7.576	44.042	55673	65	578.831	75.444	221.217	3.113	33.799	37624
424	57	662.649	109.857	23.380	2.462	35.213	37771	38	435.895	48.637	47.521	1.739	36.728	16564	62	484.532	50.363	71.249	2.653	43.213	30041	16	466.500	30.781	132.650	1.343	17.899	7464	55	503.400	67.068	154.456	2.494	30.971	27687	106	522.726	68.610	199.504	7.543	44.042	55409	65	573.292	74.202	221.221	3.119	33.799	37264
425	57	658.211	106.826	23.325	2.461	35.213	37518	38	437.184	50.488	47.555	1.735	36.728	16613	62	482.226	47.878	71.244	2.644	43.213	29898	16	456.188	33.461	132.662	1.338	17.899	7299	55	504.618	66.732	154.475	2.498	30.971	27754	106	515.500	69.247	199.497	7.567	44.042	54643	65	569.246	72.578	221.220	3.125	33.799	37001
426	57	652.053	100.135	23.323	2.461	35.213	37167	38	437.026	50.095	47.550	1.740	36.728	16607	62	480.371	47.528	71.264	2.637	43.213	29783	16	454.312	33.474	132.676	1.331	17.899	7269	55	508.036	66.253	154.454	2.494	30.971	27942	106	513.387	67.567	199.497	7.538	44.042	54419	65	569.323	70.051	221.226	3.125	33.799	37006
427	57	650.246	102.492	23.338	2.465	35.213	37064	38	434.553	46.425	47.537	1.743	36.728	16513	62	478.290	45.795	71.257	2.652	43.213	29654	16	462.625	32.232	132.656	1.335	17.899	7402	55	508.091	69.913	154.454	2.488	30.971	27945	106	516.953	69.778	199.488	7.532	44.042	54797	65	564.892	72.581	221.218	3.126	33.799	36718
428	57	639.930	99.602	23.340	2.468	35.213	36476	38	443.526	44.254	47.592	1.755	36.728	16854	62	479.839	45.760	71.270	2.635	43.213	29750	16	465.688	36.439	132.682	1.328	17.899	7451	55	510.964	69.238	154.448	2.494	30.971	28103	106	513.462	69.978	199.487	7.522	44.042	54427	65	563.446	72.230	221.228	3.118	33.799	36624
429	57	640.877	99.149	23.322	2.465	35.213	36530	38	443.184	52.394	47.523	1.739	36.728	16841	62	473.726	43.295	71.248	2.649	43.213	29371	16	464.312	31.790	132.669	1.340	17.899	7429	55	508.982	71.165	154.450	2.488	30.971	27994	106	505	67.109	199.499	7.559	44.042	53530	65	564.677	72.167	221.209	3.119	33.799	36704
430	57	630.825	95.923	23.318	2.463	35.213	35957	38	440.579	54.072	47.531	1.730	36.728	16742	62	473.355	45.352	71.262	2.642	43.213	29348	16	456.125	32.389	132.657	1.336	17.899	7298	55	505.855	70.097	154.460	2.489	30.971	27822	106	499.792	62.367	199.501	7.555	44.042	52978	65	566.031	71.951	221.227	3.122	33.799	36792
431	57	635.965	102.748	23.341	2.461	35.213	36250	38	445.105	49.603	47.516	1.740	36.728	16914	62	473.081	43.664	71.269	2.648	43.213	29331	16	451.875	30.493	132.652	1.339	17.899	7230	55	505.091	66.962	154.463	2.489	30.971	27780	106	498.453	65.485	199.506	7.542	44.042	52836	65	563.462	70.204	221.233	3.128	33.799	36625
432	57	628.491	98.784	23.330	2.466	35.213	35824	38	435.974	51.919	47.542	1.734	36.728	16567	62	471.548	42.889	71.298	2.641	43.213	29236	16	450.812	31.900	132.667	1.333	17.899	7213	55	511.673	71.090	154.450	2.485	30.971	28142	106	494.255	62.564	199.507	7.527	44.042	52391	65	559.477	70.957	221.221	3.118	33.799	36366
433	57	626.632	92.509	23.322	2.468	35.213	35718	38	439.368	50.692	47.521	1.741	36.728	16696	62	470.403	41.851	71.298	2.634	43.213	29165	16	444.562	35.487	132.687	1.324	17.899	7113	55	518.345	70.604	154.446	2.499	30.971	28509	106	496.877	63.318	199.501	7.540	44.042	52669	65	562.677	69.243	221.228	3.117	33.799	36574
434	57	625.509	94.603	23.322	2.457	35.213	35654	38	443.868	53.253	47.519	1.737	36.728	16867	62	471.339	44.008	71.294	2.639	43.213	29223	16	442.875	34.687	132.689	1.326	17.899	7086	55	512.564	69.802	154.442	2.499	30.971	28191	106	490.642	62.411	199.507	7.545	44.042	52008	65	558.138	66.928	221.242	3.125	33.799	36279
435	57	621.211	91.715	23.315	2.465	35.213	35409	38	443.184	52.551	47.531	1.739	36.728	16841	62	474.790	44.306	71.277	2.643	43.213	29437	16	434.812	30.840	132.683	1.331	17.899	6957	55	511.109	69.080	154.463	2.500	30.971	28111	106	489.321	59.419	199.506	7.531	44.042	51868	65	562.923	69.582	221.236	3.128	33.799	36590
436	57	618.421	89.564	23.288	2.464	35.213	35250	38	440.974	50.158	47.532	1.739	36.728	16757	62	472.597	44.728	71.266	2.643	43.213	29301	16	430.375	31.494	132.683	1.330	17.899	6886	55	519.509	70.656	154.438	2.506	30.971	28573	106	491.660	60.541	199.505	7.521	44.042	52116	65	566.277	70.570	221.220	3.128	33.799	36808
437	57	622.702	92.833	23.316	2.460	35.213	35494	38	449.500	53.980	47.544	1.737	36.728	17081	62	469.194	46.383	71.261	2.638	43.213	29090	16	432.312	33.974	132.707	1.326	17.899	6917	55	523.273	73.286	154.448	2.492	30.971	28780	106	493.075	62.704	199.495	7.524	44.042	52266	65	566.754	72.305	221.215	3.118	33.799	36839
438	57	629.474	89.118	23.275	2.471	35.213	35880	38	456.395	57.231	47.492	1.731	36.728	17343	62	471.355	46.142	71.245	2.647	43.213	29224	16	430.938	33.966	132.700	1.323	17.899	6895	55	519.091	72.864	154.441	2.484	30.971	28550	106	497.557	61.717	199.507	7.529	44.042	52741	65	574.062	71.207	221.209	3.134	33.799	37314
439	57	620.684	91.693	23.296	2.465	35.213	35379	38	451.579	54.057	47.529	1.737	36.728	17160	62	469.081	45.650	71.254	2.653	43.213	29083	16	427.625	33.298	132.707	1.322	17.899	6842	55	512.055	71.290	154.450	2.493	30.971	28163	106	494.802	64.766	199.504	7.521	44.042	52449	65	569.292	73.620	221.215	3.131	33.799	37004
440	57	622.526	92.680	23.274	2.456	35.213	35484	38	457.763	52.899	47.519	1.735	36.728	17395	62	470.177	44.500	71.236	2.653	43.213	29151	16	431	30.277	132.698	1.328	17.899	6896	55	509.036	67.607	154.442	2.495	30.971	27997	106	494.604	63.361	199.484	7.540	44.042	52428	65	563.462	69.829	221.222	3.120	33.799	36625
441	57	625.386	92.486	23.287	2.465	35.213	35647	38	459.079	58.627	47.506	1.728	36.728	17445	62	470.065	41.801	71.249	2.650	43.213	29144	16	427.375	33.803	132.676	1.326	17.899	6838	55	511.364	66.775	154.452	2.495	30.971	28125	106	498.858	62.469	199.491	7.535	44.042	52879	65	560.369	70.120	221.216	3.115	33.799	36424
442	57	632.386	94.252	23.284	2.457	35.213	36046	38	468.447	59.616	47.507	1.728	36.728	17801	62	466.694	42.884	71.238	2.658	43.213	28935	16	430.375	28.712	132.670	1.339	17.899	6886	55	514.636	70.281	154.449	2.481	30.971	28305	106	494.651	61.960	199.496	7.530	44.042	52433	65	560.031	68.000	221.214	3.129	33.799	36402
443	57	629.158	94.310	23.282	2.465	35.213	35862	38	465.921	59.044	47.518	1.724	36.728	17705	62	468.274	43.062	71.240	2.645	43.213	29033	16	424.812	30.111	132.682	1.329	17.899	6797	55	515.109	69.663	154.455	2.493	30.971	28331	106	492.509	61.364	199.492	7.556	44.042	52206	65	560.523	69.808	221.221	3.123	33.799	36434
444	57	635.421	96.138	23.293	2.458	35.213	36219	38	468.053	59.892	47.520	1.730	36.728	17786	62	466.694	44.652	71.242	2.657	43.213	28935	16	422	32.162	132.690	1.326	17.899	6752	55	512.436	72.067	154.457	2.488	30.971	28184	106	494.915	63.956	199.491	7.546	44.042	52461	65	561.354	68.606	221.215	3.123	33.799	36488
445	57	625.281	93.733	23.273	2.456	35.213	35641	38	473.395	58.510	47.521	1.731	36.728	17989	62	465.339	43.835	71.241	2.656	43.213	28851	16	420.250	31.580	132.691	1.325	17.899	6724	55	510.091	70.700	154.440	2.488	30.971	28055	106	492.547	59.903	199.495	7.536	44.042	52210	65	552.662	68.031	221.231	3.132	33.799	35923
446	57	626.684	91.242	23.278	2.453	35.213	35721	38	471.395	59.590	47.507	1.728	36.728	17913	62	469.097	43.739	71.236	2.648	43.213	29084	16	426	30.100	132.687	1.334	17.899	6816	55	510.873	66.148	154.447	2.495	30.971	28098	106	492.302	61.157	199.500	7.530	44.042	52184	65	556.492	70.125	221.223	3.128	33.799	36172
447	57	628.632	91.981	23.277	2.451	35.213	35832	38	471.211	61.815	47.508	1.723	36.728	17906	62	474.081	43.911	71.207	2.650	43.213	29393	16	426.375	34.890	132.691	1.319	17.899	6822	55	505.564	68.110	154.437	2.497	30.971	27806	106	493.972	59.363	199.510	7.509	44.042	52361	65	554.031	66.826	221.222	3.111	33.799	36012
448	57	630.123	96.228	23.274	2.452	35.213	35917	38	469.553	61.879	47.483	1.724	36.728	17843	62	474.919	49.419	71.212	2.659	43.213	29445	16	430.312	33.166	132.698	1.331	17.899	6885	55	506.273	69.990	154.456	2.480	30.971	27845	106	503.632	63.248	199.507	7.537	44.042	53385	65	554.292	64.785	221.221	3.111	33.799	36029
449	57	634.825	93.639	23.248	2.450	35.213	36185	38	470.447	58.990	47.503	1.728	36.728	17877	62	473.903	49.486	71.234	2.651	43.213	29382	16	432.938	32.295	132.683	1.327	17.899	6927	55	508.200	71.118	154.454	2.475	30.971	27951	106	509.868	65.245	199.503	7.525	44.042	54046	65	550.938	68.134	221.211	3.112	33.799	35811
450	57	626.895	91.730	23.268	2.452	35.213	35733	38	466.947	59.783	47.495	1.726	36.728	17744	62	473.887	48.306	71.231	2.651	43.213	29381	16	427.500	35.579	132.704	1.329	17.899	6840	55	509.455	69.364	154.450	2.493	30.971	28020	106	516.104	70.782	199.497	7.538	44.042	54707	65	554.554	66.454	221.218	3.114	33.799	36046
451	57	625.421	92.106	23.272	2.458	35.213	35649	38	475.658	64.379	47.502	1.728	36.728	18075	62	471.516	47.233	71.230	2.659	43.213	29234	16	436.250	35.799	132.682	1.329	17.899	6980	55	512.036	71.088	154.463	2.488	30.971	28162	106	524.698	73.645	199.473	7.558	44.042	55618	65	556.708	68.046	221.220	3.122	33.799	36186
452	57	624.404	92.213	23.308	2.457	35.213	35591	38	484.789	61.083	47.522	1.729	36.728	18422	62	470.194	46.035	71.233	2.664	43.213	29152	16	442.750	38.199	132.703	1.316	17.899	7084	55	512.327	71.617	154.462	2.489	30.971	28178	106	520.783	71.046	199.495	7.520	44.042	55203	65	557.262	68.950	221.234	3.117	33.799	36222
453	57	625.211	94.746	23.278	2.451	35.213	35637	38	494.974	65.194	47.513	1.723	36.728	18809	62	473.532	46.809	71.222	2.669	43.213	29359	16	445	38.637	132.715	1.315	17.899	7120	55	510.691	68.327	154.462	2.487	30.971	28088	106	519.915	73.181	199.480	7.561	44.042	55111	65	560.692	70.335	221.217	3.117	33.799	36445
454	57	626.947	92.759	23.263	2.453	35.213	35736	38	502.632	66.907	47.517	1.725	36.728	19100	62	474.710	47.949	71.233	2.656	43.213	29432	16	445.812	37.195	132.716	1.318	17.899	7133	55	517.891	74.160	154.459	2.489	30.971	28484	106	530.076	74.412	199.493	7.520	44.042	56188	65	556.754	68.725	221.210	3.121	33.799	36189
455	57	624.070	90.053	23.275	2.456	35.213	35572	38	506.658	71.637	47.496	1.719	36.728	19253	62	477.129	47.398	71.237	2.656	43.213	29582	16	443.875	36.629	132.698	1.328	17.899	7102	55	520.291	74.376	154.464	2.488	30.971	28616	106	544.066	77.465	199.496	7.525	44.042	57671	65	557.477	67.889	221.206	3.115	33.799	36236
456	57	630.351	90.424	23.262	2.454	35.213	35930	38	509.053	69.026	47.469	1.723	36.728	19344	62	476.629	47.940	71.226	2.669	43.213	29551	16	451.750	41.167	132.716	1.309	17.899	7228	55	522.273	71.140	154.440	2.487	30.971	28725	106	546.830	81.065	199.475	7.565	44.042	57964	65	557.723	67.945	221.209	3.112	33.799	36252
457	57	624.158	91.639	23.276	2.454	35.213	35577	38	506.132	70.699	47.460	1.715	36.728	19233	62	475.435	50.674	71.237	2.655	43.213	29477	16	451.188	41.757	132.683	1.318	17.899	7219	55	523.927	76.075	154.459	2.489	30.971	28816	106	544.972	78.051	199.490	7.544	44.042	57767	65	553.323	65.465	221.220	3.108	33.799	35966
458	57	624.105	89.316	23.266	2.456	35.213	35574	38	509.895	74.141	47.451	1.712	36.728	19376	62	475.565	46.923	71.206	2.658	43.213	29485	16	455.938	38.087	132.692	1.318	17.899	7295	55	520.200	73.087	154.447	2.489	30.971	28611	106	550.453	80.030	199.484	7.528	44.042	58348	65	549.600	66.329	221.216	3.111	33.799	35724
459	57	626.895	88.401	23.305	2.462	35.213	35733	38	514.895	73.254	47.480	1.718	36.728	19566	62	476.952	46.491	71.209	2.658	43.213	29571	16	443.875	36.513	132.705	1.318	17.899	7102	55	518.909	75.119	154.449	2.482	30.971	28540	106	545.094	79.163	199.486	7.560	44.042	57780	65	553.508	69.379	221.217	3.111	33.799	35978
460	57	630.737	95.134	23.338	2.459	35.213	35952	38	522.395	83.387	47.402	1.705	36.728	19851	62	477	47.735	71.231	2.655	43.213	29574	16	450.375	36.003	132.697	1.331	17.899	7206	55	527.345	75.321	154.445	2.489	30.971	29004	106	540.292	78.482	199.485	7.541	44.042	57271	65	551.215	69.444	221.208	3.118	33.799	35829
461	57	636.263	97.480	23.304	2.463	35.213	36267	38	530.316	81.530	47.439	1.709	36.728	20152	62	477.129	46.159	71.218	2.658	43.213	29582	16	455.562	41.600	132.716	1.314	17.899	7289	55	533.309	72.393	154.437	2.499	30.971	29332	106	541.340	75.505	199.492	7.526	44.042	57382	65	553.323	65.963	221.201	3.111	33.799	35966
462	57	632.333	95.113	23.319	2.465	35.213	36043	38	536.605	74.447	47.476	1.719	36.728	20391	62	481.565	47.907	71.239	2.650	43.213	29857	16	447.438	38.307	132.702	1.325	17.899	7159	55	537.291	77.779	154.452	2.492	30.971	29551	106	546.292	77.589	199.484	7.546	44.042	57907	65	551.631	68.667	221.223	3.124	33.799	35856
463	57	632.825	92.446	23.278	2.456	35.213	36071	38	552.421	78.063	47.502	1.716	36.728	20992	62	485.968	47.265	71.257	2.655	43.213	30130	16	446.750	38.973	132.704	1.319	17.899	7148	55	545.636	83.898	154.452	2.482	30.971	30010	106	550.132	84.549	199.455	7.561	44.042	58314	65	558.892	70.712	221.208	3.125	33.799	36328
464	57	629.544	94.851	23.285	2.459	35.213	35884	38	562.711	80.981	47.498	1.717	36.728	21383	62	488.419	49.950	71.235	2.656	43.213	30282	16	442.500	34.254	132.701	1.322	17.899	7080	55	546.491	83.224	154.455	2.487	30.971	30057	106	550.802	83.338	199.481	7.538	44.042	58385	65	556.923	67.122	221.221	3.125	33.799	36200
465	57	640.018	96.186	23.313	2.453	35.213	36481	38	557.500	90.263	47.413	1.698	36.728	21185	62	488.565	47.710	71.255	2.649	43.213	30291	16	443.312	40.048	132.703	1.313	17.899	7093	55	549.800	85.941	154.427	2.475	30.971	30239	106	559.377	84.484	199.482	7.544	44.042	59294	65	554.400	67.488	221.219	3.114	33.799	36036
466	57	639.947	95.592	23.319	2.464	35.213	36477	38	546.895	83.844	47.428	1.704	36.728	20782	62	490.677	48.117	71.246	2.647	43.213	30422	16	446.250	38.849	132.700	1.315	17.899	7140	55	539.800	80.918	154.433	2.484	30.971	29689	106	576.792	92.133	199.455	7.583	44.042	61140	65	550.092	64.510	221.220	3.112	33.799	35756
467	57	645.947	99.298	23.306	2.457	35.213	36819	38	552.816	88.787	47.425	1.707	36.728	21007	62	490.597	52.354	71.273	2.640	43.213	30417	16	440.188	35.828	132.706	1.323	17.899	7043	55	534.636	77.950	154.432	2.490	30.971	29405	106	578.104	96.834	199.450	7.606	44.042	61279	65	552.523	67.162	221.208	3.107	33.799	35914
468	57	660.772	101.432	23.316	2.461	35.213	37664	38	556.289	91.914	47.387	1.697	36.728	21139	62	487.645	46.622	71.266	2.647	43.213	30234	16	440.188	35.621	132.700	1.322	17.899	7043	55	546.018	82.986	154.453	2.479	30.971	30031	106	578.311	97.317	199.436	7.592	44.042	61301	65	551.908	66.759	221.208	3.110	33.799	35874
469	57	656.509	102.203	23.313	2.464	35.213	37421	38	547.368	87.940	47.384	1.700	36.728	20800	62	489.081	47.399	71.287	2.646	43.213	30323	16	436.625	34.330	132.704	1.325	17.899	6986	55	547.436	82.623	154.431	2.483	30.971	30109	106	569.679	88.146	199.459	7.574	44.042	60386	65	551.785	64.997	221.217	3.123	33.799	35866
470	57	657.474	100.632	23.318	2.468	35.213	37476	38	548	88.932	47.406	1.701	36.728	20824	62	488.823	47.793	71.293	2.640	43.213	30307	16	435.375	35.846	132.703	1.319	17.899	6966	55	554.291	83.772	154.457	2.487	30.971	30486	106	572.509	90.707	199.456	7.565	44.042	60686	65	549.892	67.042	221.207	3.121	33.799	35743
471	57	654.684	98.449	23.308	2.471	35.213	37317	38	538.316	86.368	47.404	1.699	36.728	20456	62	488.774	48.656	71.270	2.641	43.213	30304	16	431	36.381	132.701	1.320	17.899	6896	55	557.927	84.583	154.455	2.488	30.971	30686	106	569.972	91.684	199.457	7.571	44.042	60417	65	546.077	66.629	221.222	3.114	33.799	35495
472	57	655.228	95.604	23.342	2.482	35.213	37348	38	529.316	79.887	47.409	1.706	36.728	20114	62	482.887	47.207	71.290	2.640	43.213	29939	16	429.375	33.898	132.695	1.325	17.899	6870	55	552.600	80.030	154.443	2.500	30.971	30393	106	561.623	87.977	199.456	7.574	44.042	59532	65	547.462	66.401	221.219	3.115	33.799	35585
473	57	650.842	95.075	23.343	2.482	35.213	37098	38	523.184	79.725	47.430	1.710	36.728	19881	62	483.161	47.069	71.264	2.637	43.213	29956	16	433.625	33.430	132.697	1.324	17.899	6938	55	548.855	84.784	154.444	2.484	30.971	30187	106	573.424	89.644	199.468	7.558	44.042	60783	65	547.923	66.120	221.215	3.114	33.799	35615
474	57	633.316	90.209	23.316	2.482	35.213	36099	38	499.684	74.262	47.438	1.708	36.728	18988	62	479.194	45.557	71.267	2.636	43.213	29710	16	429.250	34.441	132.703	1.323	17.899	6868	55	536.382	78.245	154.428	2.489	30.971	29501	106	560.962	84.822	199.462	7.567	44.042	59462	65	549.954	66.927	221.216	3.116	33.799	35747
475	57	627.877	88.850	23.327	2.477	35.213	35789	38	484.605	72.705	47.431	1.708	36.728	18415	62	473.016	46.186	71.267	2.635	43.213	29327	16	427.938	31.270	132.685	1.326	17.899	6847	55	529.018	74.811	154.437	2.480	30.971	29096	106	549.264	82.727	199.474	7.576	44.042	58222	65	552.877	70.185	221.215	3.105	33.799	35937
476	57	625.263	92.399	23.316	2.467	35.213	35640	38	474.211	67.484	47.424	1.719	36.728	18020	62	475.242	45.328	71.255	2.646	43.213	29465	16	432.062	38.240	132.709	1.315	17.899	6913	55	524.691	74.121	154.448	2.501	30.971	28858	106	532.962	76.172	199.466	7.585	44.042	56494	65	555.031	69.841	221.205	3.115	33.799	36077
477	57	621.053	93.073	23.315	2.459	35.213	35400	38	466.395	62.975	47.460	1.719	36.728	17723	62	475.258	44.630	71.233	2.655	43.213	29466	16	425.188	36.848	132.684	1.319	17.899	6803	55	526.473	76.094	154.424	2.497	30.971	28956	106	519.811	72.958	199.487	7.548	44.042	55100	65	556.554	70.938	221.194	3.111	33.799	36176
478	57	617.246	90.847	23.289	2.463	35.213	35183	38	460.632	56.512	47.498	1.734	36.728	17504	62	470.887	44.013	71.228	2.658	43.213	29195	16	428.500	36.624	132.714	1.322	17.899	6856	55	524.582	72.346	154.438	2.495	30.971	28852	106	510.028	69.379	199.483	7.549	44.042	54063	65	560.169	70.681	221.204	3.116	33.799	36411
479	57	613.825	92.341	23.278	2.456	35.213	34988	38	449.974	57.594	47.476	1.727	36.728	17099	62	468.726	45.926	71.238	2.651	43.213	29061	16	425.938	32.575	132.695	1.328	17.899	6815	55	513.473	71.777	154.443	2.490	30.971	28241	106	506.330	65.298	199.489	7.544	44.042	53671	65	552.431	69.427	221.213	3.117	33.799	35908
480	57	612.754	89.574	23.287	2.468	35.213	34927	38	447.474	53.032	47.508	1.733	36.728	17004	62	466.194	46.959	71.222	2.659	43.213	28904	16	428	35.463	132.693	1.318	17.899	6848	55	503.145	65.532	154.434	2.500	30.971	27673	106	493.019	63.461	199.506	7.553	44.042	52260	65	548.892	71.475	221.206	3.122	33.799	35678
481	57	605.667	90.732	23.289	2.458	35.213	34523	38	447.105	52.460	47.514	1.738	36.728	16990	62	465.177	46.681	71.224	2.658	43.213	28841	16	427	32.152	132.673	1.329	17.899	6832	55	503.855	66.529	154.432	2.490	30.971	27712	106	487.189	59.818	199.505	7.544	44.042	51642	65	552.323	67.632	221.220	3.114	33.799	35901
482	57	608.544	91.975	23.297	2.455	35.213	34687	38	447.211	52.683	47.518	1.737	36.728	16994	62	465	44.435	71.205	2.665	43.213	28830	16	426.625	34.794	132.700	1.322	17.899	6826	55	497.400	65.219	154.445	2.490	30.971	27357	106	483.085	59.879	199.490	7.539	44.042	51207	65	550.138	66.801	221.215	3.112	33.799	35759
483	57	607.035	91.184	23.291	2.457	35.213	34601	38	447.105	55.678	47.526	1.730	36.728	16990	62	470.016	47.432	71.235	2.657	43.213	29141	16	422.875	33.330	132.702	1.320	17.899	6766	55	497.891	64.326	154.458	2.495	30.971	27384	106	483.292	59.078	199.493	7.540	44.042	51229	65	550.462	66.094	221.208	3.111	33.799	35780
484	57	604.316	88.142	23.294	2.459	35.213	34446	38	443.684	51.671	47.516	1.739	36.728	16860	62	467.597	49.198	71.188	2.658	43.213	28991	16	430.312	33.442	132.700	1.329	17.899	6885	55	497.564	66.023	154.466	2.490	30.971	27366	106	474.387	55.387	199.509	7.550	44.042	50285	65	545.969	66.617	221.210	3.110	33.799	35488
485	57	614.737	90.584	23.287	2.453	35.213	35040	38	442.026	54.188	47.492	1.731	36.728	16797	62	471.952	47.797	71.181	2.658	43.213	29261	16	430.500	33.226	132.705	1.325	17.899	6888	55	501.982	68.091	154.423	2.482	30.971	27609	106	475.085	55.661	199.512	7.527	44.042	50359	65	547.877	67.766	221.211	3.122	33.799	35612
486	57	612.439	92.029	23.280	2.454	35.213	34909	38	436.289	48.872	47.529	1.741	36.728	16579	62	468.565	47.240	71.179	2.663	43.213	29051	16	436.875	34.176	132.690	1.320	17.899	6990	55	502.455	62.053	154.431	2.506	30.971	27635	106	466.840	53.474	199.509	7.509	44.042	49485	65	548.015	65.891	221.206	3.116	33.799	35621
487	57	618	92.334	23.263	2.457	35.213	35226	38	428.789	49.892	47.520	1.736	36.728	16294	62	469.790	45.278	71.194	2.662	43.213	29127	16	433.688	35.803	132.689	1.324	17.899	6939	55	510.709	67.512	154.418	2.512	30.971	28089	106	462.462	51.917	199.506	7.533	44.042	49021	65	548.646	66.604	221.186	3.105	33.799	35662
488	57	623.526	95.998	23.274	2.451	35.213	35541	38	428.789	49.281	47.525	1.736	36.728	16294	62	470.113	46.786	71.193	2.672	43.213	29147	16	427.750	28.623	132.683	1.329	17.899	6844	55	515.200	68.012	154.444	2.497	30.971	28336	106	463.887	52.434	199.521	7.526	44.042	49172	65	543.092	66.469	221.199	3.116	33.799	35301
489	57	623.404	95.461	23.306	2.463	35.213	35534	38	429.289	49.029	47.531	1.742	36.728	16313	62	477.613	51.398	71.200	2.664	43.213	29612	16	428.562	37.399	132.692	1.319	17.899	6857	55	505.800	66.638	154.445	2.498	30.971	27819	106	465.028	53.239	199.519	7.526	44.042	49293	65	541.923	66.012	221.200	3.118	33.799	35225
490	57	621.702	91.107	23.277	2.454	35.213	35437	38	431.605	51.193	47.538	1.735	36.728	16401	62	481.081	51.215	71.194	2.668	43.213	29827	16	422.938	32.984	132.697	1.324	17.899	6767	55	506.455	66.405	154.438	2.492	30.971	27855	106	466.972	52.197	199.519	7.537	44.042	49499	65	542.723	67.084	221.195	3.111	33.799	35277
491	57	627.140	93.389	23.282	2.448	35.213	35747	38	429.868	40.284	47.577	1.759	36.728	16335	62	475.742	51.011	71.213	2.663	43.213	29496	16	429.750	27.492	132.675	1.339	17.899	6876	55	513.236	70.860	154.437	2.489	30.971	28228	106	463.623	52.854	199.531	7.539	44.042	49144	65	546.015	65.613	221.213	3.112	33.799	35491
492	57	627.316	95.379	23.290	2.453	35.213	35757	38	431.526	46.954	47.521	1.739	36.728	16398	62	473.339	48.676	71.208	2.659	43.213	29347	16	422.312	30.157	132.695	1.328	17.899	6757	55	517.655	71.237	154.429	2.493	30.971	28471	106	462.858	48.102	199.536	7.530	44.042	49063	65	551.800	67.184	221.204	3.114	33.799	35867
493	57	619.667	92.273	23.305	2.456	35.213	35321	38	432.684	49.254	47.521	1.739	36.728	16442	62	474.048	47.471	71.220	2.660	43.213	29391	16	425.625	29.346	132.678	1.337	17.899	6810	55	515.618	70.503	154.446	2.492	30.971	28359	106	460.491	51.828	199.522	7.525	44.042	48812	65	552.831	68.354	221.217	3.117	33.799	35934
494	57	620.088	91.628	23.281	2.452	35.213	35345	38	432.368	49.071	47.533	1.740	36.728	16430	62	472.677	45.419	71.201	2.652	43.213	29306	16	424	32.484	132.676	1.329	17.899	6784	55	518.873	73.735	154.427	2.489	30.971	28538	106	463.038	52.111	199.523	7.511	44.042	49082	65	548.446	65.349	221.213	3.125	33.799	35649
495	57	625.509	96.336	23.301	2.455	35.213	35654	38	437.526	48.574	47.539	1.738	36.728	16626	62	470.242	45.743	71.199	2.662	43.213	29155	16	430.812	32.326	132.695	1.322	17.899	6893	55	520.709	75.189	154.454	2.495	30.971	28639	106	463.311	52.907	199.525	7.528	44.042	49111	65	549.046	69.213	221.216	3.130	33.799	35688
496	57	624.439	93.030	23.290	2.456	35.213	35593	38	438.289	52.163	47.499	1.732	36.728	16655	62	473.581	47.888	71.222	2.649	43.213	29362	16	430.562	36.682	132.715	1.316	17.899	6889	55	514.545	70.591	154.446	2.489	30.971	28300	106	463.189	50.053	199.520	7.524	44.042	49098	65	550.754	67.455	221.209	3.114	33.799	35799
497	57	627.281	96.196	23.296	2.463	35.213	35755	38	440.658	50.598	47.523	1.738	36.728	16745	62	471.919	46.458	71.209	2.655	43.213	29259	16	427.375	32.946	132.689	1.328	17.899	6838	55	509.145	66.618	154.429	2.501	30.971	28003	106	463.481	51.714	199.517	7.532	44.042	49129	65	554.262	67.181	221.214	3.125	33.799	36027
498	57	623.404	92.483	23.277	2.459	35.213	35534	38	440.579	47.140	47.558	1.744	36.728	16742	62	472.516	47.499	71.196	2.659	43.213	29296	16	437.250	32.333	132.678	1.337	17.899	6996	55	511.455	70.197	154.430	2.494	30.971	28130	106	469.132	52.797	199.516	7.522	44.042	49728	65	549.785	66.651	221.213	3.110	33.799	35736
499	57	619.579	93.498	23.284	2.460	35.213	35316	38	441.789	49.902	47.534	1.742	36.728	16788	62	476.081	47.790	71.214	2.663	43.213	29517	16	428.562	34.129	132.699	1.319	17.899	6857	55	506.327	68.328	154.440	2.489	30.971	27848	106	474.811	56.086	199.513	7.514	44.042	50330	65	553.077	70.542	221.192	3.107	33.799	35950
500	57	619.439	89.603	23.278	2.459	35.213	35308	38	444.579	50.878	47.555	1.743	36.728	16894	62	479.339	47.955	71.228	2.656	43.213	29719	16	424.688	35.496	132.704	1.320	17.899	6795	55	505.036	67.035	154.439	2.498	30.971	27777	106	480.396	58.563	199.492	7.528	44.042	50922	65	551.323	66.804	221.209	3.114	33.799	35836
501	57	619.140	90.351	23.293	2.459	35.213	35291	38	437.026	49.344	47.547	1.740	36.728	16607	62	476.419	48.127	71.218	2.659	43.213	29538	16	432.250	33.089	132.682	1.321	17.899	6916	55	504.618	64.691	154.449	2.498	30.971	27754	106	484.698	60.884	199.514	7.533	44.042	51378	65	551.846	67.394	221.213	3.112	33.799	35870
502	57	613	88.864	23.282	2.456	35.213	34941	38	444.184	49.975	47.533	1.742	36.728	16879	62	472.306	47.955	71.244	2.654	43.213	29283	16	428.625	37.193	132.703	1.314	17.899	6858	55	499.836	60.757	154.445	2.504	30.971	27491	106	490.670	58.662	199.513	7.515	44.042	52011	65	552.646	68.223	221.226	3.118	33.799	35922
503	57	618.070	90.519	23.286	2.465	35.213	35230	38	437	47.739	47.548	1.746	36.728	16606	62	472.468	46.775	71.249	2.656	43.213	29293	16	432.688	38.460	132.715	1.318	17.899	6923	55	495.055	62.402	154.434	2.496	30.971	27228	106	496.575	63.234	199.491	7.532	44.042	52637	65	551.708	66.139	221.224	3.114	33.799	35861
504	57	615.386	90.986	23.270	2.463	35.213	35077	38	434.289	51.254	47.525	1.732	36.728	16503	62	473.565	44.918	71.242	2.648	43.213	29361	16	430.375	36.733	132.704	1.315	17.899	6886	55	494.982	63.780	154.444	2.498	30.971	27224	106	499.925	64.890	199.490	7.547	44.042	52992	65	552.754	68.714	221.203	3.108	33.799	35929
505	57	620.912	90.921	23.267	2.456	35.213	35392	38	441.553	49.211	47.534	1.745	36.728	16779	62	475.935	45.131	71.240	2.654	43.213	29508	16	431.375	35.723	132.687	1.317	17.899	6902	55	493.655	60.363	154.449	2.498	30.971	27151	106	496.453	63.119	199.496	7.550	44.042	52624	65	550.323	64.960	221.220	3.119	33.799	35771
506	57	622.789	91.427	23.279	2.457	35.213	35499	38	444	52.593	47.531	1.740	36.728	16872	62	475.323	46.243	71.220	2.655	43.213	29470	16	432.688	33.292	132.708	1.322	17.899	6923	55	492.527	63.842	154.442	2.487	30.971	27089	106	495.557	64.753	199.492	7.558	44.042	52529	65	552.354	67.163	221.219	3.106	33.799	35903
507	57	621.421	92.804	23.298	2.463	35.213	35421	38	442.947	52.235	47.523	1.734	36.728	16832	62	476.306	42.949	71.219	2.654	43.213	29531	16	434.812	34.040	132.689	1.321	17.899	6957	55	495	61.851	154.435	2.492	30.971	27225	106	492.443	59.575	199.508	7.542	44.042	52199	65	554.292	68.233	221.217	3.106	33.799	36029
508	57	625.281	86.226	23.279	2.463	35.213	35641	38	445.132	52.949	47.516	1.729	36.728	16915	62	481.887	47.086	71.196	2.657	43.213	29877	16	440.375	35.003	132.693	1.326	17.899	7046	55	495.691	63.524	154.435	2.493	30.971	27263	106	499.547	63.156	199.504	7.532	44.042	52952	65	555.908	67.286	221.197	3.105	33.799	36134
509	57	634.281	96.761	23.310	2.460	35.213	36154	38	456.553	54.907	47.501	1.732	36.728	17349	62	485.065	47.144	71.228	2.650	43.213	30074	16	439.875	38.643	132.713	1.318	17.899	7038	55	498.455	65.780	154.432	2.495	30.971	27415	106	514.576	64.344	199.496	7.526	44.042	54545	65	554.754	66.616	221.202	3.112	33.799	36059
510	57	627.825	95.661	23.307	2.459	35.213	35786	38	462.526	55.535	47.503	1.735	36.728	17576	62	485.355	49.533	71.255	2.644	43.213	30092	16	435.250	34.464	132.709	1.322	17.899	6964	55	493.564	65.028	154.453	2.491	30.971	27146	106	529.387	75.768	199.489	7.539	44.042	56115	65	549.831	68.154	221.206	3.115	33.799	35739
511	57	632.018	97.891	23.306	2.458	35.213	36025	38	462.632	57.239	47.494	1.731	36.728	17580	62	483.742	46.310	71.223	2.652	43.213	29992	16	433.062	33.350	132.685	1.326	17.899	6929	55	497.018	62.502	154.448	2.494	30.971	27336	106	541.368	80.978	199.465	7.549	44.042	57385	65	553.646	68.792	221.213	3.120	33.799	35987
512	57	634.561	95.326	23.293	2.456	35.213	36170	38	459.789	61.599	47.475	1.719	36.728	17472	62	484.129	47.343	71.261	2.633	43.213	30016	16	435.625	39.134	132.718	1.312	17.899	6970	55	500.400	62.905	154.430	2.495	30.971	27522	106	549.755	83.482	199.459	7.550	44.042	58274	65	550.538	70.127	221.209	3.107	33.799	35785
513	57	644.982	100.971	23.292	2.463	35.213	36764	38	467.053	54.937	47.544	1.739	36.728	17748	62	486.774	51.008	71.262	2.644	43.213	30180	16	430.625	36.159	132.717	1.320	17.899	6890	55	497.873	65.735	154.439	2.499	30.971	27383	106	554.764	78.382	199.481	7.548	44.042	58805	65	555.046	71.372	221.216	3.111	33.799	36078
514	57	650.018	96.286	23.306	2.464	35.213	37051	38	466.974	63.544	47.509	1.723	36.728	17745	62	483.839	48.421	71.274	2.640	43.213	29998	16	430.750	35.460	132.705	1.325	17.899	6892	55	498.745	65.373	154.443	2.485	30.971	27431	106	570.500	86.785	199.463	7.570	44.042	60473	65	555.338	69.958	221.202	3.108	33.799	36097
515	57	645.281	101.679	23.309	2.463	35.213	36781	38	474.211	64.643	47.463	1.728	36.728	18020	62	482.565	46.277	71.232	2.647	43.213	29919	16	432.312	31.189	132.691	1.331	17.899	6917	55	502.218	65.719	154.451	2.493	30.971	27622	106	572.094	86.630	199.462	7.565	44.042	60642	65	551.923	68.304	221.214	3.109	33.799	35875
516	57	634.667	96.106	23.300	2.462	35.213	36176	38	481.974	65.310	47.475	1.722	36.728	18315	62	481.581	46.175	71.259	2.651	43.213	29858	16	431.500	33.637	132.693	1.323	17.899	6904	55	500.055	66.615	154.450	2.493	30.971	27503	106	584.359	95.118	199.450	7.585	44.042	61942	65	551.892	68.242	221.217	3.109	33.799	35873
517	57	631.561	93.768	23.291	2.461	35.213	35999	38	480.921	67.909	47.471	1.718	36.728	18275	62	480.129	47.072	71.243	2.652	43.213	29768	16	431.875	28.565	132.684	1.334	17.899	6910	55	505.600	63.778	154.428	2.495	30.971	27808	106	596.708	99.082	199.432	7.577	44.042	63251	65	553.662	70.208	221.211	3.113	33.799	35988
518	57	632.561	92.331	23.270	2.463	35.213	36056	38	477.895	64.105	47.449	1.723	36.728	18160	62	476.548	44.799	71.240	2.646	43.213	29546	16	426.188	31.644	132.690	1.323	17.899	6819	55	508.291	69.571	154.437	2.489	30.971	27956	106	604.604	100.363	199.435	7.581	44.042	64088	65	551.292	68.321	221.197	3.110	33.799	35834
519	57	629.947	94.123	23.282	2.461	35.213	35907	38	477.763	67.413	47.465	1.714	36.728	18155	62	480.839	46.295	71.241	2.647	43.213	29812	16	434.625	29.647	132.671	1.331	17.899	6954	55	508.600	68.050	154.454	2.490	30.971	27973	106	611.830	98.418	199.450	7.578	44.042	64854	65	548.400	69.248	221.201	3.105	33.799	35646
520	57	631.842	95.206	23.268	2.452	35.213	36015	38	484.921	67.394	47.451	1.717	36.728	18427	62	478.935	47.573	71.222	2.651	43.213	29694	16	421.438	35.941	132.702	1.324	17.899	6743	55	511.945	67.177	154.449	2.494	30.971	28157	106	618.472	106.516	199.426	7.605	44.042	65558	65	549.692	66.975	221.205	3.114	33.799	35730
521	57	633.404	94.094	23.267	2.466	35.213	36104	38	499.237	72.722	47.446	1.707	36.728	18971	62	477.113	45.888	71.227	2.652	43.213	29581	16	428.312	32.426	132.702	1.321	17.899	6853	55	520.236	72.453	154.440	2.487	30.971	28613	106	621.132	104.217	199.448	7.575	44.042	65840	65	553.462	67.148	221.213	3.111	33.799	35975
522	57	631.509	93.644	23.280	2.462	35.213	35996	38	509.816	74.564	47.472	1.713	36.728	19373	62	479.613	46.354	71.230	2.659	43.213	29736	16	426.812	32.258	132.704	1.324	17.899	6829	55	517.018	71.362	154.441	2.496	30.971	28436	106	604.670	99.591	199.428	7.594	44.042	64095	65	551.323	65.391	221.211	3.110	33.799	35836
523	57	630.193	92.302	23.293	2.467	35.213	35921	38	522.105	73.605	47.489	1.721	36.728	19840	62	479.484	46.807	71.227	2.651	43.213	29728	16	425.688	35.507	132.699	1.325	17.899	6811	55	527.745	74.942	154.434	2.488	30.971	29026	106	590.151	97.445	199.435	7.605	44.042	62556	65	547.338	66.867	221.201	3.114	33.799	35577
524	57	628.018	93.122	23.270	2.455	35.213	35797	38	523.474	79.308	47.428	1.712	36.728	19892	62	476.065	44.103	71.236	2.649	43.213	29516	16	430.812	37.412	132.729	1.322	17.899	6893	55	522.418	71.510	154.426	2.494	30.971	28733	106	568.179	91.005	199.444	7.600	44.042	60227	65	545.831	65.383	221.218	3.116	33.799	35479
525	57	629.421	93.359	23.266	2.460	35.213	35877	38	528.526	78.020	47.458	1.714	36.728	20084	62	475.952	43.914	71.218	2.651	43.213	29509	16	425.500	33.590	132.694	1.323	17.899	6808	55	527.182	73.237	154.417	2.496	30.971	28995	106	545.057	79.337	199.469	7.579	44.042	57776	65	545.508	66.066	221.211	3.109	33.799	35458
526	57	622.947	90.516	23.275	2.461	35.213	35508	38	533.711	85.183	47.402	1.707	36.728	20281	62	475.694	45.971	71.247	2.655	43.213	29493	16	431.438	36.704	132.705	1.319	17.899	6903	55	510.764	70.384	154.429	2.489	30.971	28092	106	522.726	73.494	199.482	7.583	44.042	55409	65	545.892	66.919	221.200	3.113	33.799	35483
527	57	629.526	91.036	23.267	2.465	35.213	35883	38	530.447	91.106	47.347	1.698	36.728	20157	62	477.565	45.270	71.208	2.654	43.213	29609	16	426.938	37.769	132.698	1.317	17.899	6831	55	501.218	65.356	154.436	2.492	30.971	27567	106	504.208	64.980	199.486	7.572	44.042	53446	65	549.877	68.162	221.208	3.107	33.799	35742
528	57	617.982	88.327	23.255	2.467	35.213	35225	38	521.895	83.646	47.394	1.705	36.728	19832	62	486.871	47.998	71.172	2.659	43.213	30186	16	428	37.080	132.721	1.315	17.899	6848	55	497.091	63.141	154.426	2.501	30.971	27340	106	486.198	58.637	199.496	7.529	44.042	51537	65	546.862	65.387	221.214	3.109	33.799	35546
529	57	618.211	86.800	23.252	2.462	35.213	35238	38	517.079	79.775	47.435	1.708	36.728	19649	62	488.145	49.149	71.196	2.660	43.213	30265	16	430.750	34.796	132.698	1.322	17.899	6892	55	493.709	62.446	154.423	2.499	30.971	27154	106	478.028	57.601	199.509	7.550	44.042	50671	65	543.708	67.681	221.184	3.100	33.799	35341
530	57	626.140	92.639	23.281	2.463	35.213	35690	38	513.684	75.592	47.439	1.715	36.728	19520	62	491.323	53.101	71.205	2.660	43.213	30462	16	427.875	34.031	132.684	1.330	17.899	6846	55	488.236	60.710	154.435	2.498	30.971	26853	106	468.830	51.534	199.526	7.526	44.042	49696	65	547.185	66.581	221.194	3.105	33.799	35567
531	57	628.596	88.853	23.267	2.463	35.213	35830	38	497.842	69.033	47.438	1.718	36.728	18918	62	488.226	51.210	71.216	2.659	43.213	30270	16	429.500	32.790	132.692	1.329	17.899	6872	55	486.600	58.430	154.425	2.499	30.971	26763	106	464.896	50.461	199.521	7.518	44.042	49279	65	547.092	66.280	221.209	3.110	33.799	35561
532	57	635.070	93.952	23.249	2.462	35.213	36199	38	502.026	73.233	47.441	1.712	36.728	19077	62	483.419	48.555	71.215	2.654	43.213	29972	16	431.688	36.533	132.700	1.321	17.899	6907	55	488.309	58.459	154.430	2.507	30.971	26857	106	465.330	52.271	199.525	7.529	44.042	49325	65	549.769	68.186	221.185	3.106	33.799	35735
533	57	643.544	92.216	23.265	2.468	35.213	36682	38	494.526	69.676	47.472	1.716	36.728	18792	62	482.613	46.249	71.194	2.657	43.213	29922	16	429.625	36.388	132.688	1.322	17.899	6874	55	492.291	60.707	154.434	2.513	30.971	27076	106	463.717	51.160	199.518	7.534	44.042	49154	65	545.769	66.337	221.205	3.109	33.799	35475
534	57	649.965	96.356	23.266	2.468	35.213	37048	38	484	66.833	47.463	1.721	36.728	18392	62	476.081	44.962	71.197	2.657	43.213	29517	16	431.062	32.022	132.693	1.324	17.899	6897	55	489.418	59.685	154.447	2.504	30.971	26918	106	464.868	52.222	199.514	7.514	44.042	49276	65	546.400	63.866	221.212	3.114	33.799	35516
535	57	651.158	96.114	23.259	2.471	35.213	37116	38	484.342	64.198	47.463	1.724	36.728	18405	62	476.065	48.882	71.213	2.662	43.213	29516	16	423.750	36.267	132.694	1.318	17.899	6780	55	486.527	58.968	154.437	2.502	30.971	26759	106	459.934	48.967	199.530	7.504	44.042	48753	65	547.246	65.936	221.209	3.110	33.799	35571
536	57	647.175	95.965	23.256	2.463	35.213	36889	38	472.158	61.556	47.479	1.728	36.728	17942	62	478.371	48.197	71.199	2.672	43.213	29659	16	428	34.545	132.698	1.324	17.899	6848	55	485.764	57.651	154.443	2.500	30.971	26717	106	459.613	51.592	199.507	7.515	44.042	48719	65	547.815	67.668	221.193	3.099	33.799	35608
537	57	647.860	94.360	23.270	2.460	35.213	36928	38	467.474	59.532	47.483	1.727	36.728	17764	62	480.177	45.856	71.206	2.667	43.213	29771	16	424.812	30.842	132.686	1.325	17.899	6797	55	488.691	59.604	154.442	2.498	30.971	26878	106	457.019	49.799	199.517	7.541	44.042	48444	65	548.923	67.129	221.202	3.109	33.799	35680
538	57	646.772	97.778	23.276	2.466	35.213	36866	38	461.605	60.745	47.489	1.731	36.728	17541	62	474.790	47.229	71.231	2.656	43.213	29437	16	424.438	35.762	132.700	1.319	17.899	6791	55	483.945	56.640	154.431	2.503	30.971	26617	106	454.189	49.737	199.521	7.516	44.042	48144	65	548.908	68.662	221.201	3.117	33.799	35679
539	57	651.368	100.353	23.269	2.458	35.213	37128	38	458.711	56.754	47.471	1.733	36.728	17431	62	470.548	47.162	71.207	2.666	43.213	29174	16	422.188	30.198	132.693	1.328	17.899	6755	55	482.091	58.356	154.449	2.501	30.971	26515	106	453.538	47.860	199.524	7.527	44.042	48075	65	549.662	68.344	221.200	3.111	33.799	35728
540	57	645.965	93.401	23.246	2.465	35.213	36820	38	448.842	55.336	47.505	1.733	36.728	17056	62	470.613	44.841	71.209	2.658	43.213	29178	16	418	34.547	132.719	1.323	17.899	6688	55	485.036	55.862	154.451	2.501	30.971	26677	106	453.038	46.151	199.533	7.516	44.042	48022	65	547.354	65.281	221.210	3.112	33.799	35578
541	57	646.614	89.332	23.263	2.463	35.213	36857	38	459.842	57.314	47.508	1.735	36.728	17474	62	469.016	44.794	71.214	2.653	43.213	29079	16	422.062	33.905	132.704	1.325	17.899	6753	55	481.727	58.147	154.445	2.502	30.971	26495	106	453.585	50.317	199.522	7.516	44.042	48080	65	548.908	67.350	221.198	3.110	33.799	35679
542	57	651.018	95.741	23.276	2.463	35.213	37108	38	453.763	53.072	47.540	1.742	36.728	17243	62	471.032	45.333	71.185	2.660	43.213	29204	16	423.312	34.358	132.698	1.324	17.899	6773	55	478.600	56.279	154.441	2.506	30.971	26323	106	451.406	46.133	199.535	7.491	44.042	47849	65	547	67.568	221.188	3.112	33.799	35555
543	57	659.632	99.404	23.311	2.465	35.213	37599	38	455.842	53.680	47.536	1.744	36.728	17322	62	474.581	46.644	71.223	2.667	43.213	29424	16	426.875	35.926	132.695	1.324	17.899	6830	55	479.564	55.893	154.449	2.511	30.971	26376	106	457.208	48.469	199.527	7.519	44.042	48464	65	543.031	65.824	221.203	3.114	33.799	35297
544	57	650.263	96.730	23.273	2.465	35.213	37065	38	447.895	54.408	47.527	1.733	36.728	17020	62	471.177	47.287	71.206	2.663	43.213	29213	16	429.062	29.751	132.682	1.333	17.899	6865	55	484.473	55.973	154.455	2.506	30.971	26646	106	460.340	49.239	199.514	7.513	44.042	48796	65	546.185	64.681	221.202	3.125	33.799	35502
545	57	639.421	91.765	23.280	2.463	35.213	36447	38	439.526	55.068	47.522	1.736	36.728	16702	62	470.194	46.300	71.192	2.658	43.213	29152	16	427.250	34.451	132.694	1.329	17.899	6836	55	480.418	57.794	154.452	2.509	30.971	26423	106	466.679	52.376	199.509	7.552	44.042	49468	65	550.738	67.054	221.197	3.110	33.799	35798
546	57	641.614	95.725	23.255	2.461	35.213	36572	38	443.947	52.193	47.532	1.742	36.728	16870	62	470.726	45.972	71.199	2.658	43.213	29185	16	427.562	33.164	132.700	1.332	17.899	6841	55	481.473	57.284	154.451	2.498	30.971	26481	106	466.764	55.224	199.498	7.556	44.042	49477	65	547.138	69.082	221.182	3.109	33.799	35564
547	57	645.333	98.413	23.283	2.469	35.213	36784	38	438.474	52.521	47.519	1.735	36.728	16662	62	471.468	44.748	71.211	2.663	43.213	29231	16	425.125	34.976	132.691	1.320	17.899	6802	55	482.782	57.600	154.443	2.500	30.971	26553	106	471.462	53.067	199.509	7.532	44.042	49975	65	546.908	68.055	221.188	3.099	33.799	35549
548	57	637.982	96.495	23.271	2.458	35.213	36365	38	444.316	48.946	47.551	1.745	36.728	16884	62	470.661	46.181	71.219	2.659	43.213	29181	16	421.688	30.778	132.683	1.328	17.899	6747	55	479.291	57.417	154.425	2.501	30.971	26361	106	466.670	53.568	199.513	7.513	44.042	49467	65	546.892	66.070	221.192	3.110	33.799	35548
549	57	646.860	96.522	23.293	2.469	35.213	36871	38	439.237	50.560	47.494	1.737	36.728	16691	62	468.161	46.291	71.206	2.657	43.213	29026	16	418	30.270	132.698	1.330	17.899	6688	55	477.855	53.456	154.433	2.504	30.971	26282	106	468.792	49.700	199.528	7.493	44.042	49692	65	547.185	67.627	221.196	3.102	33.799	35567
550	57	646.421	96.094	23.294	2.467	35.213	36846	38	432.237	46.854	47.531	1.741	36.728	16425	62	468.387	43.153	71.217	2.657	43.213	29040	16	420.750	30.519	132.684	1.325	17.899	6732	55	476.618	57.891	154.426	2.499	30.971	26214	106	467.887	53.779	199.515	7.520	44.042	49596	65	544.246	69.000	221.201	3.107	33.799	35376
551	57	646.140	94.999	23.289	2.465	35.213	36830	38	434	48.909	47.538	1.739	36.728	16492	62	472.129	42.418	71.226	2.656	43.213	29272	16	423.875	29.736	132.704	1.328	17.899	6782	55	479.400	54.758	154.432	2.510	30.971	26367	106	465.887	50.957	199.528	7.505	44.042	49384	65	543.877	68.678	221.194	3.113	33.799	35352
552	57	645.474	96.817	23.264	2.471	35.213	36792	38	433.368	48.953	47.528	1.739	36.728	16468	62	472.016	43.679	71.240	2.653	43.213	29265	16	426.938	33.376	132.702	1.320	17.899	6831	55	479.182	53.610	154.431	2.509	30.971	26355	106	464.274	51.942	199.507	7.522	44.042	49213	65	540.154	63.824	221.204	3.108	33.799	35110
553	57	644.930	95.580	23.265	2.466	35.213	36761	38	431.368	53.331	47.504	1.732	36.728	16392	62	472.161	44.840	71.228	2.645	43.213	29274	16	428.125	36.392	132.697	1.320	17.899	6850	55	476.127	53.746	154.433	2.505	30.971	26187	106	465.585	54.898	199.512	7.527	44.042	49352	65	537.323	66.321	221.192	3.112	33.799	34926
554	57	645.421	93.508	23.269	2.463	35.213	36789	38	430.395	49.027	47.554	1.740	36.728	16355	62	471	42.427	71.234	2.649	43.213	29202	16	426.750	33.674	132.695	1.331	17.899	6828	55	479.636	55.772	154.436	2.502	30.971	26380	106	463.943	50.323	199.523	7.499	44.042	49178	65	540.108	65.295	221.182	3.115	33.799	35107
555	57	650.193	96.731	23.278	2.462	35.213	37061	38	430.105	45.972	47.557	1.745	36.728	16344	62	472.145	45.262	71.221	2.652	43.213	29273	16	420.812	33.283	132.688	1.327	17.899	6733	55	474.164	51.792	154.446	2.506	30.971	26079	106	471.208	55.256	199.507	7.532	44.042	49948	65	540.985	68.168	221.184	3.103	33.799	35164
556	57	648.228	94.890	23.263	2.456	35.213	36949	38	432.605	51.198	47.540	1.738	36.728	16439	62	473.984	44.198	71.233	2.647	43.213	29387	16	429.312	38.105	132.711	1.326	17.899	6869	55	475.309	55.436	154.433	2.507	30.971	26142	106	463.075	50.350	199.512	7.520	44.042	49086	65	538.031	61.827	221.208	3.110	33.799	34972
557	57	647.719	98.515	23.282	2.463	35.213	36920	38	428.421	45.419	47.560	1.750	36.728	16280	62	472.887	47.722	71.240	2.650	43.213	29319	16	425.438	32.094	132.689	1.328	17.899	6807	55	474.945	53.814	154.454	2.503	30.971	26122	106	462.198	49.712	199.520	7.533	44.042	48993	65	542.523	66.585	221.195	3.114	33.799	35264
558	57	641.947	92.952	23.269	2.466	35.213	36591	38	433.079	49.284	47.541	1.740	36.728	16457	62	475.500	44.960	71.251	2.641	43.213	29481	16	424.188	35.764	132.685	1.325	17.899	6787	55	469.873	54.746	154.456	2.500	30.971	25843	106	460.689	49.445	199.528	7.507	44.042	48833	65	548.723	66.908	221.192	3.109	33.799	35667
559	57	644.965	95.738	23.277	2.456	35.213	36763	38	434.263	47.628	47.539	1.745	36.728	16502	62	473.597	46.096	71.257	2.639	43.213	29363	16	423.812	32.987	132.698	1.324	17.899	6781	55	470.418	50.635	154.447	2.510	30.971	25873	106	467.123	51.885	199.521	7.541	44.042	49515	65	546.031	66.537	221.191	3.109	33.799	35492
560	57	641.526	93.389	23.273	2.458	35.213	36567	38	439.211	52.898	47.535	1.733	36.728	16690	62	474	46.389	71.246	2.638	43.213	29388	16	428.250	39.447	132.698	1.317	17.899	6852	55	475.091	56.647	154.434	2.495	30.971	26130	106	470.358	54.520	199.512	7.539	44.042	49858	65	548.446	69.673	221.203	3.104	33.799	35649
561	57	653.088	98.362	23.288	2.462	35.213	37226	38	441.684	51.052	47.562	1.738	36.728	16784	62	473.952	46.547	71.264	2.641	43.213	29385	16	433.812	29.907	132.686	1.334	17.899	6941	55	476.945	55.528	154.452	2.504	30.971	26232	106	472.642	54.099	199.515	7.526	44.042	50100	65	546.631	67.533	221.206	3.101	33.799	35531
562	57	645.754	97.255	23.290	2.462	35.213	36808	38	443.447	51.024	47.543	1.737	36.728	16851	62	481.629	48.609	71.298	2.642	43.213	29861	16	435.500	33.921	132.695	1.326	17.899	6968	55	475.509	55.664	154.453	2.503	30.971	26153	106	469.302	53.836	199.525	7.506	44.042	49746	65	545.215	64.777	221.196	3.109	33.799	35439
563	57	647.667	93.651	23.274	2.458	35.213	36917	38	454.105	53.762	47.531	1.735	36.728	17256	62	481.226	47.880	71.282	2.633	43.213	29836	16	430.688	34.505	132.704	1.328	17.899	6891	55	477.018	52.993	154.446	2.509	30.971	26236	106	471.962	53.802	199.514	7.530	44.042	50028	65	544.785	65.759	221.206	3.115	33.799	35411
564	57	647.281	100.003	23.308	2.458	35.213	36895	38	447.132	53.808	47.512	1.736	36.728	16991	62	480.048	44.299	71.254	2.626	43.213	29763	16	439.625	31.136	132.678	1.331	17.899	7034	55	474.527	56.963	154.442	2.500	30.971	26099	106	472.623	54.139	199.513	7.524	44.042	50098	65	544.015	65.656	221.206	3.103	33.799	35361
565	57	646.895	101.852	23.317	2.462	35.213	36873	38	449.974	56.399	47.496	1.731	36.728	17099	62	479.823	45.271	71.265	2.638	43.213	29749	16	435.562	35.930	132.702	1.322	17.899	6969	55	478.145	52.734	154.415	2.516	30.971	26298	106	480.179	55.623	199.509	7.507	44.042	50899	65	547.538	66.489	221.204	3.107	33.799	35590
566	57	645.211	93.573	23.276	2.462	35.213	36777	38	448.868	55.724	47.497	1.726	36.728	17057	62	476.597	44.356	71.254	2.639	43.213	29549	16	427	34.850	132.708	1.324	17.899	6832	55	481.673	53.998	154.425	2.507	30.971	26492	106	478.019	54.887	199.515	7.522	44.042	50670	65	549.108	66.906	221.187	3.107	33.799	35692
567	57	650.491	96.350	23.276	2.458	35.213	37078	38	457.079	58.332	47.495	1.730	36.728	17369	62	477.903	43.041	71.269	2.642	43.213	29630	16	426.500	27.508	132.679	1.333	17.899	6824	55	485.509	56.520	154.451	2.509	30.971	26703	106	480.821	56.322	199.506	7.538	44.042	50967	65	551.277	68.569	221.196	3.107	33.799	35833
568	57	653.544	99.534	23.291	2.464	35.213	37252	38	462.737	56.365	47.535	1.736	36.728	17584	62	478.339	44.076	71.254	2.645	43.213	29657	16	426.938	30.897	132.678	1.331	17.899	6831	55	483.800	57.445	154.448	2.503	30.971	26609	106	478.123	54.912	199.510	7.506	44.042	50681	65	549.031	67.672	221.185	3.109	33.799	35687
569	57	654.947	101.090	23.264	2.458	35.213	37332	38	463.342	56.784	47.519	1.732	36.728	17607	62	479.694	45.198	71.241	2.641	43.213	29741	16	428.312	33.728	132.683	1.327	17.899	6853	55	484.636	55.634	154.432	2.514	30.971	26655	106	481.085	56.488	199.512	7.525	44.042	50995	65	550.385	68.344	221.188	3.096	33.799	35775
570	57	658.368	97.865	23.265	2.464	35.213	37527	38	465.737	52.334	47.554	1.745	36.728	17698	62	476.855	44.277	71.255	2.648	43.213	29565	16	424.500	32.971	132.694	1.322	17.899	6792	55	481.236	57.102	154.441	2.498	30.971	26468	106	478.764	54.895	199.512	7.495	44.042	50749	65	550.723	66.409	221.199	3.109	33.799	35797
571	57	656.667	98.123	23.259	2.463	35.213	37430	38	464.421	56.774	47.520	1.733	36.728	17648	62	474.806	44.754	71.232	2.644	43.213	29438	16	429.438	31.852	132.685	1.326	17.899	6871	55	486.709	58.086	154.439	2.504	30.971	26769	106	474.642	54.516	199.509	7.533	44.042	50312	65	541.954	64.309	221.196	3.118	33.799	35227
572	57	653.825	97.540	23.258	2.460	35.213	37268	38	480	62.764	47.511	1.729	36.728	18240	62	472.823	43.316	71.246	2.640	43.213	29315	16	424.812	36.917	132.711	1.327	17.899	6797	55	479.327	54.617	154.451	2.502	30.971	26363	106	474	55.859	199.504	7.520	44.042	50244	65	542.954	65.757	221.196	3.107	33.799	35292
573	57	655.368	96.139	23.280	2.465	35.213	37356	38	484.947	62.926	47.490	1.726	36.728	18428	62	471.871	43.507	71.244	2.654	43.213	29256	16	423.875	30.544	132.697	1.329	17.899	6782	55	481.491	55.462	154.436	2.504	30.971	26482	106	470.047	54.640	199.513	7.509	44.042	49825	65	541.215	65.719	221.199	3.109	33.799	35179
574	57	652.930	99.244	23.279	2.459	35.213	37217	38	485.763	64.335	47.482	1.723	36.728	18459	62	473.097	43.052	71.221	2.649	43.213	29332	16	429.188	37.447	132.705	1.318	17.899	6867	55	478.655	56.596	154.442	2.517	30.971	26326	106	476.340	55.628	199.512	7.538	44.042	50492	65	539.692	66.529	221.193	3.108	33.799	35080
575	57	658.263	100.368	23.278	2.467	35.213	37521	38	484.500	62.539	47.484	1.724	36.728	18411	62	472.710	42.900	71.223	2.659	43.213	29308	16	427.125	34.993	132.711	1.318	17.899	6834	55	476.236	51.817	154.450	2.508	30.971	26193	106	472.736	54.349	199.515	7.527	44.042	50110	65	545.185	67.529	221.190	3.099	33.799	35437
576	57	663.754	97.478	23.263	2.465	35.213	37834	38	480.921	63.947	47.476	1.724	36.728	18275	62	471.952	42.247	71.213	2.657	43.213	29261	16	424.812	35.186	132.690	1.320	17.899	6797	55	478.509	55.412	154.448	2.517	30.971	26318	106	474.651	55.858	199.517	7.524	44.042	50313	65	542.092	63.334	221.203	3.103	33.799	35236
577	57	664.035	98.019	23.267	2.467	35.213	37850	38	492.816	68.627	47.451	1.720	36.728	18727	62	470.597	46.419	71.223	2.656	43.213	29177	16	422.125	28.596	132.688	1.328	17.899	6754	55	478.927	54.640	154.446	2.505	30.971	26341	106	482.217	56.808	199.519	7.509	44.042	51115	65	543.877	68.251	221.201	3.115	33.799	35352
578	57	670.614	101.503	23.279	2.459	35.213	38225	38	492.895	71.158	47.432	1.720	36.728	18730	62	473.016	47.056	71.232	2.644	43.213	29327	16	424.688	33.927	132.703	1.319	17.899	6795	55	478.345	55.333	154.440	2.499	30.971	26309	106	484.632	57.758	199.509	7.540	44.042	51371	65	540.385	65.288	221.190	3.114	33.799	35125
579	57	674.526	106.106	23.302	2.463	35.213	38448	38	494.684	67.861	47.444	1.721	36.728	18798	62	475.081	47.013	71.216	2.656	43.213	29455	16	427.875	36.427	132.694	1.317	17.899	6846	55	484.218	56.259	154.424	2.504	30.971	26632	106	492.830	64.134	199.481	7.583	44.042	52240	65	542.123	67.168	221.189	3.112	33.799	35238
580	57	670.123	100.250	23.263	2.462	35.213	38197	38	493.605	65.504	47.487	1.723	36.728	18757	62	477.258	46.726	71.232	2.651	43.213	29590	16	427.250	32.933	132.687	1.326	17.899	6836	55	482.200	57.204	154.429	2.503	30.971	26521	106	494.358	61.845	199.499	7.540	44.042	52402	65	544.477	68.378	221.200	3.113	33.799	35391
581	57	659.789	98.604	23.264	2.465	35.213	37608	38	489.474	64.245	47.504	1.727	36.728	18600	62	472.935	43.904	71.206	2.656	43.213	29322	16	428.625	36.983	132.691	1.326	17.899	6858	55	481.927	58.800	154.453	2.502	30.971	26506	106	492.877	61.802	199.498	7.542	44.042	52245	65	545.369	67.329	221.184	3.111	33.799	35449
582	57	651.982	96.777	23.300	2.465	35.213	37163	38	490.079	66.232	47.455	1.724	36.728	18623	62	467.290	44.871	71.199	2.666	43.213	28972	16	430.375	29.812	132.689	1.334	17.899	6886	55	481.836	59.037	154.450	2.507	30.971	26501	106	497.708	64.927	199.488	7.558	44.042	52757	65	544.154	66.814	221.191	3.114	33.799	35370
583	57	657.719	95.252	23.255	2.461	35.213	37490	38	487	67.129	47.482	1.716	36.728	18506	62	473.774	47.398	71.195	2.662	43.213	29374	16	435.250	35.105	132.711	1.324	17.899	6964	55	474.364	51.671	154.449	2.516	30.971	26090	106	503.500	65.141	199.483	7.541	44.042	53371	65	547.215	68.332	221.205	3.110	33.799	35569
584	57	662.912	95.329	23.248	2.453	35.213	37786	38	491.105	66.843	47.469	1.718	36.728	18662	62	475.177	48.120	71.218	2.656	43.213	29461	16	435.062	38.932	132.686	1.318	17.899	6961	55	473.509	53.414	154.437	2.513	30.971	26043	106	507.528	66.941	199.485	7.551	44.042	53798	65	546.262	66.974	221.191	3.121	33.799	35507
585	57	668.474	102.426	23.262	2.460	35.213	38103	38	494.658	68.414	47.478	1.719	36.728	18797	62	477.613	44.669	71.221	2.659	43.213	29612	16	433.125	34.917	132.700	1.322	17.899	6930	55	473.145	52.303	154.440	2.515	30.971	26023	106	513.840	72.831	199.467	7.585	44.042	54467	65	553.154	72.550	221.194	3.115	33.799	35955
586	57	676.912	108.889	23.278	2.453	35.213	38584	38	491.053	71.087	47.457	1.714	36.728	18660	62	475.371	45.370	71.200	2.659	43.213	29473	16	433	29.552	132.680	1.331	17.899	6928	55	474.182	55.586	154.420	2.508	30.971	26080	106	530.670	75.984	199.460	7.587	44.042	56251	65	552.200	70.945	221.176	3.114	33.799	35893
587	57	683.263	109.744	23.293	2.464	35.213	38946	38	482.368	66.151	47.455	1.717	36.728	18330	62	473.403	46.189	71.208	2.667	43.213	29351	16	430.938	35.339	132.713	1.316	17.899	6895	55	473.055	53.801	154.429	2.507	30.971	26018	106	525.623	73.346	199.465	7.587	44.042	55716	65	552.708	71.996	221.185	3.110	33.799	35926
588	57	690.491	112.054	23.270	2.452	35.213	39358	38	473.500	59.393	47.481	1.732	36.728	17993	62	471.500	41.631	71.213	2.653	43.213	29233	16	434.125	38.368	132.695	1.326	17.899	6946	55	477.564	52.523	154.421	2.507	30.971	26266	106	532.141	80.834	199.446	7.583	44.042	56407	65	550.862	67.251	221.196	3.118	33.799	35806
589	57	699.579	114.777	23.296	2.451	35.213	39876	38	473.105	62.937	47.476	1.728	36.728	17978	62	472.129	43.266	71.228	2.654	43.213	29272	16	436	31.866	132.673	1.329	17.899	6976	55	479.255	56.389	154.442	2.496	30.971	26359	106	519.321	72.136	199.462	7.590	44.042	55048	65	545.523	66.913	221.189	3.111	33.799	35459
590	57	726.175	123.254	23.311	2.456	35.213	41392	38	471.184	59.260	47.488	1.734	36.728	17905	62	472.935	42.742	71.225	2.650	43.213	29322	16	436.938	38.165	132.705	1.317	17.899	6991	55	478.527	57.194	154.422	2.510	30.971	26319	106	514.755	70.345	199.476	7.569	44.042	54564	65	539.754	69.208	221.183	3.101	33.799	35084
591	57	731.246	126.871	23.321	2.455	35.213	41681	38	472.763	60.247	47.527	1.730	36.728	17965	62	477.452	47.435	71.241	2.655	43.213	29602	16	433.438	35.637	132.702	1.326	17.899	6935	55	477.109	54.375	154.427	2.512	30.971	26241	106	511.170	68.873	199.474	7.572	44.042	54184	65	545.600	66.861	221.183	3.100	33.799	35464
592	57	740.421	127.196	23.338	2.466	35.213	42204	38	467.763	60.369	47.489	1.727	36.728	17775	62	476.677	48.622	71.218	2.660	43.213	29554	16	432.125	32.794	132.691	1.327	17.899	6914	55	473.109	51.328	154.437	2.514	30.971	26021	106	507.311	66.620	199.487	7.558	44.042	53775	65	541.923	66.287	221.194	3.108	33.799	35225
593	57	744.860	130.738	23.310	2.459	35.213	42457	38	469.184	59.122	47.496	1.729	36.728	17829	62	477.452	47.809	71.223	2.657	43.213	29602	16	431.500	33.078	132.692	1.326	17.899	6904	55	472.309	56.935	154.445	2.508	30.971	25977	106	505.632	66.038	199.487	7.562	44.042	53597	65	545.723	66.451	221.192	3.103	33.799	35472
594	57	742.386	123.090	23.267	2.460	35.213	42316	38	470.684	59.368	47.485	1.728	36.728	17886	62	474.129	47.576	71.198	2.656	43.213	29396	16	437.562	40.045	132.710	1.315	17.899	7001	55	474.473	55.456	154.442	2.500	30.971	26096	106	510.670	71.432	199.464	7.569	44.042	54131	65	545.646	68.412	221.185	3.114	33.799	35467
595	57	735.754	124.469	23.277	2.461	35.213	41938	38	461.816	56.106	47.491	1.732	36.728	17549	62	472.306	43.039	71.206	2.650	43.213	29283	16	433.500	35.844	132.701	1.325	17.899	6936	55	470.382	53.722	154.446	2.504	30.971	25871	106	504.887	67.586	199.480	7.547	44.042	53518	65	544.738	69.070	221.176	3.109	33.799	35408
596	57	723.491	117.771	23.247	2.454	35.213	41239	38	459.132	57.358	47.494	1.735	36.728	17447	62	472.548	45.690	71.227	2.656	43.213	29298	16	430.188	31.532	132.697	1.327	17.899	6883	55	471.218	53.563	154.430	2.508	30.971	25917	106	497.330	65.341	199.478	7.553	44.042	52717	65	548.554	67.134	221.195	3.112	33.799	35656
597	57	715.211	117.305	23.250	2.456	35.213	40767	38	461.263	61.041	47.485	1.724	36.728	17528	62	468.968	43.273	71.211	2.660	43.213	29076	16	428.562	35.658	132.696	1.324	17.899	6857	55	469.764	53.900	154.421	2.508	30.971	25837	106	490.925	61.997	199.490	7.547	44.042	52038	65	545.600	67.116	221.197	3.101	33.799	35464
598	57	718.211	114.473	23.287	2.460	35.213	40938	38	454.289	56.655	47.488	1.728	36.728	17263	62	466.774	43.308	71.230	2.659	43.213	28940	16	434.375	36.700	132.695	1.317	17.899	6950	55	469.327	50.635	154.431	2.510	30.971	25813	106	487.726	59.743	199.497	7.547	44.042	51699	65	542.600	66.489	221.200	3.116	33.799	35269
599	57	713.281	113.918	23.269	2.458	35.213	40657	38	449.789	55.713	47.487	1.730	36.728	17092	62	466.774	44.779	71.226	2.658	43.213	28940	16	426.312	33.674	132.692	1.325	17.899	6821	55	475.164	57.353	154.428	2.498	30.971	26134	106	486.962	60.842	199.490	7.542	44.042	51618	65	543.046	65.955	221.191	3.106	33.799	35298
600	57	697.789	111.500	23.258	2.468	35.213	39774	38	451.658	53.470	47.497	1.734	36.728	17163	62	470	45.725	71.215	2.650	43.213	29140	16	427.062	35.499	132.704	1.319	17.899	6833	55	478.891	57.330	154.445	2.502	30.971	26339	106	477.585	56.374	199.505	7.536	44.042	50624	65	542.262	66.105	221.192	3.100	33.799	35247
601	57	699.246	108.798	23.272	2.465	35.213	39857	38	452.474	51.279	47.557	1.743	36.728	17194	62	466.290	42.230	71.203	2.666	43.213	28910	16	427.750	34.418	132.694	1.325	17.899	6844	55	474.655	54.984	154.442	2.513	30.971	26106	106	478.953	57.889	199.514	7.543	44.042	50769	65	543.692	66.460	221.187	3.104	33.799	35340
602	57	697.912	109.069	23.249	2.463	35.213	39781	38	447.737	53.956	47.503	1.738	36.728	17014	62	470.839	45.994	71.205	2.667	43.213	29192	16	426.875	33.627	132.693	1.326	17.899	6830	55	475.309	55.659	154.445	2.510	30.971	26142	106	475.642	56.678	199.492	7.534	44.042	50418	65	547.508	65.802	221.196	3.108	33.799	35588
603	57	687.912	106.994	23.256	2.461	35.213	39211	38	447	55.066	47.513	1.732	36.728	16986	62	467.548	43.770	71.197	2.657	43.213	28988	16	424.625	35.547	132.701	1.324	17.899	6794	55	472.873	52.974	154.423	2.507	30.971	26008	106	475.038	53.935	199.520	7.527	44.042	50354	65	548.431	63.660	221.206	3.109	33.799	35648
604	57	679.825	106.720	23.276	2.463	35.213	38750	38	451.184	52.357	47.534	1.740	36.728	17145	62	472.210	40.833	71.203	2.658	43.213	29277	16	439.312	32.089	132.697	1.326	17.899	7029	55	475.636	55.588	154.444	2.506	30.971	26160	106	474.283	55.577	199.509	7.520	44.042	50274	65	550.292	67.731	221.183	3.103	33.799	35769
605	57	667.386	106.701	23.287	2.467	35.213	38041	38	449.053	52.375	47.504	1.741	36.728	17064	62	475.129	44.450	71.215	2.655	43.213	29458	16	437.500	29.840	132.675	1.332	17.899	7000	55	471.582	53.169	154.435	2.508	30.971	25937	106	472.623	53.025	199.512	7.538	44.042	50098	65	552.554	70.073	221.188	3.111	33.799	35916
606	57	666.035	100.905	23.244	2.459	35.213	37964	38	445	53.333	47.505	1.736	36.728	16910	62	471.242	45.661	71.209	2.661	43.213	29217	16	428.375	30.943	132.697	1.326	17.899	6854	55	474.182	54.603	154.444	2.512	30.971	26080	106	475.925	56.216	199.507	7.514	44.042	50448	65	556.738	71.725	221.190	3.099	33.799	36188
607	57	658.246	98.636	23.244	2.465	35.213	37520	38	445.053	56.883	47.459	1.724	36.728	16912	62	469.484	45.322	71.198	2.658	43.213	29108	16	429.500	30.483	132.691	1.333	17.899	6872	55	475.055	53.448	154.435	2.510	30.971	26128	106	476.255	52.959	199.502	7.518	44.042	50483	65	556.692	68.781	221.191	3.094	33.799	36185
608	57	655.404	98.257	23.264	2.464	35.213	37358	38	455.368	49.452	47.530	1.747	36.728	17304	62	473.839	45.714	71.212	2.663	43.213	29378	16	428.375	33.625	132.698	1.325	17.899	6854	55	473.855	52.172	154.427	2.511	30.971	26062	106	482.594	55.959	199.513	7.518	44.042	51155	65	555.938	69.331	221.191	3.114	33.799	36136
609	57	653.053	95.461	23.262	2.463	35.213	37224	38	450.842	58.149	47.481	1.727	36.728	17132	62	473.371	46.650	71.221	2.651	43.213	29349	16	429.500	33.060	132.671	1.333	17.899	6872	55	474.927	57.949	154.437	2.503	30.971	26121	106	489	59.197	199.505	7.531	44.042	51834	65	555.723	68.401	221.197	3.108	33.799	36122
610	57	657.333	99.152	23.275	2.463	35.213	37468	38	459.316	57.425	47.482	1.733	36.728	17454	62	471.629	44.784	71.202	2.661	43.213	29241	16	428.875	37.028	132.692	1.321	17.899	6862	55	477.509	54.568	154.435	2.506	30.971	26263	106	491.774	60.930	199.504	7.523	44.042	52128	65	557.569	70.998	221.186	3.109	33.799	36242
611	57	657.912	97.432	23.260	2.465	35.213	37501	38	463.289	55.035	47.504	1.737	36.728	17605	62	472.597	47.042	71.224	2.661	43.213	29301	16	425.562	32.886	132.703	1.322	17.899	6809	55	475.455	57.842	154.437	2.513	30.971	26150	106	492.698	59.929	199.494	7.532	44.042	52226	65	558.138	72.161	221.187	3.113	33.799	36279
612	57	653.667	98.489	23.283	2.466	35.213	37259	38	458.474	57.270	47.509	1.735	36.728	17422	62	471.871	42.616	71.209	2.658	43.213	29256	16	426	32.334	132.679	1.329	17.899	6816	55	477.800	56.607	154.446	2.499	30.971	26279	106	486.170	58.435	199.501	7.533	44.042	51534	65	559.123	70.341	221.189	3.102	33.799	36343
613	57	657.439	96.767	23.281	2.468	35.213	37474	38	455.263	56.956	47.518	1.735	36.728	17300	62	473.129	43.466	71.214	2.652	43.213	29334	16	430.562	31.686	132.692	1.330	17.899	6889	55	476.018	52.198	154.451	2.515	30.971	26181	106	486.340	59.974	199.485	7.553	44.042	51552	65	555.692	68.109	221.191	3.109	33.799	36120
614	57	660.474	103.064	23.277	2.460	35.213	37647	38	454	55.862	47.492	1.738	36.728	17252	62	474.371	45.649	71.216	2.660	43.213	29411	16	429.875	33.595	132.682	1.325	17.899	6878	55	478.582	52.759	154.437	2.519	30.971	26322	106	488.858	60.745	199.495	7.529	44.042	51819	65	556.754	68.853	221.189	3.119	33.799	36189
615	57	660.561	99.905	23.286	2.459	35.213	37652	38	452.526	55.423	47.495	1.735	36.728	17196	62	474.113	46.363	71.222	2.666	43.213	29395	16	426.125	30.031	132.689	1.330	17.899	6818	55	479.327	55.888	154.442	2.504	30.971	26363	106	482.368	60.942	199.491	7.532	44.042	51131	65	557.985	71.375	221.179	3.102	33.799	36269
616	57	655.491	99.874	23.306	2.469	35.213	37363	38	450.237	54.798	47.511	1.735	36.728	17109	62	473.306	45.065	71.189	2.660	43.213	29345	16	423.750	38.289	132.712	1.321	17.899	6780	55	473.127	51.396	154.446	2.505	30.971	26022	106	488.519	60.276	199.504	7.521	44.042	51783	65	554.231	71.119	221.175	3.109	33.799	36025
617	57	655.123	96.294	23.269	2.460	35.213	37342	38	454.605	53.336	47.529	1.744	36.728	17275	62	472.984	46.244	71.225	2.665	43.213	29325	16	428.500	32.535	132.686	1.329	17.899	6856	55	475.673	53.642	154.446	2.498	30.971	26162	106	483.123	56.119	199.505	7.537	44.042	51211	65	555.138	70.410	221.191	3.101	33.799	36084
618	57	658.053	101.544	23.261	2.456	35.213	37509	38	456.368	56.830	47.504	1.733	36.728	17342	62	470.726	44.697	71.212	2.656	43.213	29185	16	426.375	31.681	132.674	1.327	17.899	6822	55	473.455	56.580	154.432	2.501	30.971	26040	106	486	56.349	199.505	7.520	44.042	51516	65	558.585	73.270	221.176	3.098	33.799	36308
619	57	662.842	98.436	23.267	2.464	35.213	37782	38	458.368	59.185	47.494	1.728	36.728	17418	62	478.935	48.875	71.213	2.650	43.213	29694	16	427.812	30.799	132.680	1.328	17.899	6845	55	473	54.415	154.438	2.507	30.971	26015	106	484.877	57.943	199.499	7.536	44.042	51397	65	559.169	73.936	221.181	3.102	33.799	36346
620	57	656.211	97.931	23.256	2.464	35.213	37404	38	454.579	54.263	47.511	1.735	36.728	17274	62	471.952	45.773	71.206	2.651	43.213	29261	16	429.500	35.049	132.706	1.320	17.899	6872	55	474.655	55.163	154.435	2.498	30.971	26106	106	492.896	61.043	199.503	7.543	44.042	52247	65	553.923	70.108	221.184	3.115	33.799	36005
621	57	653.211	95.395	23.284	2.474	35.213	37233	38	458.132	58.892	47.498	1.729	36.728	17409	62	472.952	46.133	71.218	2.647	43.213	29323	16	429.688	33.502	132.685	1.321	17.899	6875	55	475.127	54.243	154.416	2.511	30.971	26132	106	493.123	60.748	199.512	7.544	44.042	52271	65	559.492	74.094	221.167	3.094	33.799	36367
622	57	651.246	97.089	23.278	2.476	35.213	37121	38	456.263	52.727	47.512	1.742	36.728	17338	62	472.710	43.801	71.226	2.659	43.213	29308	16	421.875	31.307	132.685	1.325	17.899	6750	55	474.091	54.745	154.447	2.506	30.971	26075	106	490.764	55.942	199.514	7.512	44.042	52021	65	556.615	69.026	221.184	3.110	33.799	36180
623	57	643.912	98.298	23.301	2.464	35.213	36703	38	459.842	58.454	47.485	1.733	36.728	17474	62	476.306	43.128	71.203	2.650	43.213	29531	16	426.125	30.802	132.683	1.328	17.899	6818	55	477.436	55.405	154.431	2.508	30.971	26259	106	489.585	56.954	199.500	7.504	44.042	51896	65	556.769	71.945	221.180	3.114	33.799	36190
624	57	644.070	97.135	23.314	2.471	35.213	36712	38	459.895	53.536	47.527	1.744	36.728	17476	62	479.597	43.599	71.213	2.657	43.213	29735	16	424.625	30.925	132.684	1.323	17.899	6794	55	472.036	52.891	154.446	2.502	30.971	25962	106	491.925	64.202	199.487	7.524	44.042	52144	65	555.938	71.441	221.198	3.119	33.799	36136
625	57	648.719	95.774	23.296	2.474	35.213	36977	38	461.079	56.170	47.494	1.735	36.728	17521	62	478.468	46.379	71.242	2.660	43.213	29665	16	423.125	29.879	132.688	1.332	17.899	6770	55	472.255	52.772	154.445	2.515	30.971	25974	106	496.830	62.316	199.488	7.509	44.042	52664	65	550.892	67.194	221.193	3.108	33.799	35808
626	57	649.368	93.749	23.274	2.473	35.213	37014	38	463.237	57.235	47.505	1.730	36.728	17603	62	477.113	44.975	71.225	2.643	43.213	29581	16	425.500	31.072	132.691	1.320	17.899	6808	55	471.036	54.741	154.446	2.500	30.971	25907	106	491.264	58.545	199.497	7.525	44.042	52074	65	545.831	65.102	221.196	3.112	33.799	35479
627	57	649.877	100.061	23.292	2.469	35.213	37043	38	457.447	61.376	47.462	1.722	36.728	17383	62	476.468	45.821	71.237	2.647	43.213	29541	16	422.438	31.153	132.692	1.324	17.899	6759	55	465.927	53.647	154.442	2.505	30.971	25626	106	492.377	58.685	199.515	7.546	44.042	52192	65	549.523	69.035	221.197	3.104	33.799	35719
628	57	653.316	94.732	23.274	2.467	35.213	37239	38	461.079	55.292	47.493	1.737	36.728	17521	62	474.177	45.853	71.225	2.654	43.213	29399	16	420.875	32.662	132.685	1.324	17.899	6734	55	460.382	53.204	154.416	2.508	30.971	25321	106	493.208	62.548	199.489	7.527	44.042	52280	65	551.154	66.007	221.204	3.108	33.799	35825
629	57	657.754	95.514	23.294	2.467	35.213	37492	38	455.711	57.975	47.481	1.730	36.728	17317	62	473.419	44.955	71.241	2.653	43.213	29352	16	420.062	35.838	132.691	1.322	17.899	6721	55	461.982	51.390	154.441	2.509	30.971	25409	106	496.764	62.828	199.487	7.533	44.042	52657	65	553.831	69.492	221.190	3.107	33.799	35999
630	57	659.684	99.422	23.297	2.463	35.213	37602	38	452.211	59.553	47.474	1.728	36.728	17184	62	471.500	42.466	71.204	2.644	43.213	29233	16	419.625	27.880	132.690	1.336	17.899	6714	55	461.418	49.254	154.442	2.508	30.971	25378	106	496.830	61.930	199.486	7.540	44.042	52664	65	551.169	65.836	221.195	3.107	33.799	35826
631	57	658.684	94.515	23.287	2.466	35.213	37545	38	450.632	55.294	47.484	1.729	36.728	17124	62	474.661	44.740	71.192	2.657	43.213	29429	16	419.562	30.024	132.695	1.326	17.899	6713	55	461.164	49.590	154.432	2.512	30.971	25364	106	497.377	64.220	199.482	7.541	44.042	52722	65	548.708	69.217	221.195	3.111	33.799	35666
632	57	652.561	97.577	23.289	2.465	35.213	37196	38	452.289	53.946	47.513	1.737	36.728	17187	62	476.629	45.436	71.219	2.651	43.213	29551	16	427	37.347	132.697	1.324	17.899	6832	55	466.382	50.269	154.433	2.512	30.971	25651	106	499.208	60.340	199.496	7.514	44.042	52916	65	551.892	65.742	221.204	3.126	33.799	35873
633	57	646.018	99.410	23.299	2.469	35.213	36823	38	447.947	56.638	47.472	1.729	36.728	17022	62	470.210	44.392	71.231	2.653	43.213	29153	16	415.875	27.708	132.671	1.338	17.899	6654	55	461.509	46.421	154.442	2.512	30.971	25383	106	494.783	62.795	199.503	7.538	44.042	52447	65	547.908	66.578	221.204	3.112	33.799	35614
634	57	650.053	96.243	23.288	2.455	35.213	37053	38	443.684	53.740	47.500	1.734	36.728	16860	62	468.903	43.329	71.209	2.652	43.213	29072	16	417.875	29.038	132.690	1.333	17.899	6686	55	464.145	52.900	154.436	2.506	30.971	25528	106	500.670	64.061	199.487	7.528	44.042	53071	65	545.738	65.706	221.208	3.115	33.799	35473
[truncated: 1,953 more columns]
