# Supplementary material for: Cellular Interrogation: Exploiting Cell-to-Cell Variability to Discriminate Regulatory Mechanisms in Oscillatory Signalling
Source: PLoS Comput Biol. 2016 Jul 1;12(7):e1004995. doi: 10.1371/journal.pcbi.1004995 (PMC4930170; doi:10.1371/journal.pcbi.1004995)
Supplement: S2 Dataset — (ZIP) [file pcbi.1004995.s003.zip › data02.txt]

1	34	515.765	86.078	73.359	1.985	26.142	17536	30	674.667	89.687	238.124	2.857	27.799	20240	115	653.583	166.310	249.268	6.728	51.113	75162	66	820.349	169.976	46.350	4.557	31.213	54143	89	775.270	203.930	109.974	8.551	56.184	68999	160	549.963	79.251	159.100	10.705	70.083	87994	87	1092.379	618.347	135.813	6.533	55.941	95037
2	34	510.588	84.620	73.356	1.992	26.142	17360	30	655.767	81.612	238.132	2.870	27.799	19673	115	645.061	161.111	249.293	6.740	51.113	74182	66	807.288	165.688	46.352	4.553	31.213	53281	89	762.101	203.885	109.985	8.530	56.184	67827	160	544.344	76.941	159.080	10.709	70.083	87095	87	1086.655	622.038	135.825	6.521	55.941	94539
3	34	509.265	82.558	73.373	1.994	26.142	17315	30	639.733	80.053	238.133	2.874	27.799	19192	115	633.270	156.746	249.284	6.735	51.113	72826	66	806.742	170.470	46.355	4.549	31.213	53245	89	741.404	192.696	109.973	8.533	56.184	65985	160	550.706	81.044	159.084	10.711	70.083	88113	87	1088.276	617.138	135.790	6.521	55.941	94680
4	34	506.765	83.011	73.369	1.992	26.142	17230	30	644.967	82.372	238.126	2.872	27.799	19349	115	631.400	153.512	249.281	6.750	51.113	72611	66	805.955	176.326	46.359	4.556	31.213	53193	89	746.640	192.060	109.991	8.547	56.184	66451	160	549.638	80.914	159.099	10.694	70.083	87942	87	1086.517	618.677	135.808	6.521	55.941	94527
5	34	519.618	84.427	73.299	1.986	26.142	17667	30	647.067	89.728	238.092	2.858	27.799	19412	115	610.948	147.698	249.238	6.863	51.113	70259	66	788.394	176.497	46.305	4.698	31.213	52034	89	708.247	178.112	109.890	8.688	56.184	63034	160	537.900	76.950	159.030	10.775	70.083	86064	87	1054.552	556.517	135.648	6.704	55.941	91746
6	34	512.147	85.028	73.296	1.979	26.142	17413	30	639.633	84.290	238.095	2.871	27.799	19189	115	610.365	147.101	249.239	6.842	51.113	70192	66	795.803	179.246	46.316	4.676	31.213	52523	89	708.247	178.252	109.899	8.686	56.184	63034	160	537.256	76.729	159.047	10.759	70.083	85961	87	1068.034	562.082	135.671	6.670	55.941	92919
7	34	506.853	82.492	73.296	1.984	26.142	17233	30	633.667	84.597	238.091	2.873	27.799	19010	115	605.557	148.719	249.224	6.843	51.113	69639	66	796.606	177.702	46.305	4.669	31.213	52576	89	695.708	171.256	109.916	8.688	56.184	61918	160	540.675	81.015	159.042	10.755	70.083	86508	87	1051.874	554.154	135.675	6.676	55.941	91513
8	34	505.706	84.109	73.330	1.985	26.142	17194	30	635	79.094	238.120	2.876	27.799	19050	115	621.678	151.759	249.306	6.792	51.113	71493	66	810.591	176.793	46.335	4.577	31.213	53499	89	717.798	171.380	110.018	8.622	56.184	63884	160	544.669	82.091	159.084	10.716	70.083	87147	87	1085.575	612.745	135.753	6.567	55.941	94445
9	34	500.471	80.051	73.348	1.993	26.142	17016	30	627.367	81.118	238.130	2.863	27.799	18821	115	615.235	148.603	249.331	6.772	51.113	70752	66	820.424	181.297	46.353	4.540	31.213	54148	89	724.416	172.747	110.039	8.593	56.184	64473	160	546.075	82.822	159.096	10.689	70.083	87372	87	1090.552	614.066	135.758	6.516	55.941	94878
10	34	491	77.267	73.355	2.001	26.142	16694	30	626.067	79.930	238.145	2.855	27.799	18782	115	610.339	145.496	249.323	6.747	51.113	70189	66	810.651	176.818	46.357	4.531	31.213	53503	89	722.146	176.775	110.037	8.547	56.184	64271	160	537.756	80.686	159.106	10.684	70.083	86041	87	1081.977	610.513	135.758	6.492	55.941	94132
11	34	495.559	84.567	73.346	1.981	26.142	16849	30	644.733	84.831	238.132	2.863	27.799	19342	115	617.617	150.783	249.318	6.745	51.113	71026	66	818.424	181.344	46.373	4.526	31.213	54016	89	743.045	185.420	110.024	8.553	56.184	66131	160	549.681	86.564	159.128	10.686	70.083	87949	87	1093.011	607.866	135.728	6.497	55.941	95092
12	34	496.647	81.828	73.353	1.990	26.142	16886	30	633.467	81.326	238.121	2.870	27.799	19004	115	613.774	146.611	249.333	6.749	51.113	70584	66	824.818	183.235	46.364	4.509	31.213	54438	89	733.337	185.670	109.980	8.564	56.184	65267	160	548.275	85.867	159.126	10.695	70.083	87724	87	1086.736	607.088	135.757	6.496	55.941	94546
13	34	502.559	87.241	73.332	1.979	26.142	17087	30	635.500	85.323	238.123	2.860	27.799	19065	115	609.878	144.808	249.312	6.744	51.113	70136	66	824.818	182.812	46.363	4.514	31.213	54438	89	747.427	190.972	110.028	8.539	56.184	66521	160	546.350	82.361	159.114	10.678	70.083	87416	87	1087.333	610.107	135.753	6.483	55.941	94598
14	34	498.676	85.401	73.329	1.985	26.142	16955	30	629	80.558	238.119	2.869	27.799	18870	115	604.122	144.445	249.308	6.744	51.113	69474	66	821.682	179.245	46.344	4.518	31.213	54231	89	765.404	203.545	110.020	8.534	56.184	68121	160	545.850	82.192	159.126	10.689	70.083	87336	87	1088.046	613.611	135.764	6.490	55.941	94660
15	34	496.941	81.184	73.343	1.983	26.142	16896	30	634.533	81.816	238.126	2.876	27.799	19036	115	606.087	145.458	249.318	6.750	51.113	69700	66	816.333	177.762	46.339	4.518	31.213	53878	89	772.933	207.373	110.021	8.532	56.184	68791	160	544.225	83.470	159.125	10.686	70.083	87076	87	1093.172	611.235	135.753	6.485	55.941	95106
16	34	493.529	85.968	73.335	1.981	26.142	16780	30	626.100	80.825	238.124	2.870	27.799	18783	115	602.635	142.105	249.327	6.757	51.113	69303	66	815.333	182.697	46.355	4.512	31.213	53812	89	779.517	214.852	109.974	8.504	56.184	69377	160	551.487	87.031	159.111	10.680	70.083	88238	87	1108.218	630.511	135.781	6.474	55.941	96415
17	34	500.618	81.974	73.356	1.988	26.142	17021	30	627.133	79.719	238.134	2.863	27.799	18814	115	607.400	145.896	249.305	6.741	51.113	69851	66	813.879	179.254	46.349	4.518	31.213	53716	89	781.483	220.148	109.952	8.513	56.184	69552	160	548.281	82.900	159.101	10.682	70.083	87725	87	1099.851	618.945	135.752	6.484	55.941	95687
18	34	506.500	87.411	73.332	1.976	26.142	17221	30	622.133	83.547	238.141	2.855	27.799	18664	115	614.209	149.922	249.307	6.753	51.113	70634	66	818.788	182.423	46.374	4.515	31.213	54040	89	794.180	220.871	109.969	8.534	56.184	70682	160	551.406	87.917	159.119	10.689	70.083	88225	87	1126.425	614.124	135.693	6.494	55.941	97999
19	34	500.265	85.488	73.338	1.988	26.142	17009	30	619.067	79.604	238.131	2.876	27.799	18572	115	617.148	149.740	249.330	6.758	51.113	70972	66	823.849	184.796	46.361	4.509	31.213	54374	89	831.045	239.470	109.948	8.559	56.184	73963	160	548.375	87.327	159.147	10.675	70.083	87740	87	1122.598	615.469	135.732	6.508	55.941	97666
20	34	503.853	88.449	73.327	1.981	26.142	17131	30	627.267	86.461	238.124	2.855	27.799	18818	115	618.730	152.987	249.305	6.742	51.113	71154	66	817.045	181.818	46.363	4.508	31.213	53925	89	868.719	264.057	109.959	8.506	56.184	77316	160	547.600	85.560	159.122	10.658	70.083	87616	87	1118.966	606.951	135.713	6.514	55.941	97350
21	34	493.676	87.060	73.335	1.984	26.142	16785	30	616.233	77.523	238.130	2.865	27.799	18487	115	605.461	151.096	249.315	6.726	51.113	69628	66	809.151	180.540	46.352	4.508	31.213	53404	89	924.056	301.586	109.960	8.517	56.184	82241	160	531.631	85.000	159.120	10.660	70.083	85061	87	1105.207	606.752	135.734	6.505	55.941	96153
22	34	488.529	86.039	73.328	1.976	26.142	16610	30	603.967	75.614	238.125	2.875	27.799	18119	115	594.452	148.694	249.302	6.735	51.113	68362	66	803.136	180.126	46.362	4.524	31.213	53007	89	931.989	309.754	109.941	8.489	56.184	82947	160	527.469	84.344	159.134	10.679	70.083	84395	87	1103.851	610.541	135.750	6.499	55.941	96035
23	34	490.265	92.881	73.309	1.972	26.142	16669	30	605.233	85.105	238.115	2.851	27.799	18157	115	587.748	146.201	249.308	6.737	51.113	67591	66	815.833	180.209	46.321	4.505	31.213	53845	89	900.596	292.627	109.964	8.473	56.184	80153	160	521.700	82.209	159.123	10.683	70.083	83472	87	1088.034	604.671	135.754	6.501	55.941	94659
24	34	491.765	87.481	73.327	1.971	26.142	16720	30	605.233	82.186	238.130	2.851	27.799	18157	115	583.435	142.233	249.318	6.735	51.113	67095	66	816.439	184.977	46.349	4.502	31.213	53885	89	835.921	259.133	109.951	8.466	56.184	74397	160	518.481	83.081	159.145	10.667	70.083	82957	87	1060.276	592.653	135.781	6.504	55.941	92244
25	34	473.147	82.078	73.326	1.981	26.142	16087	30	595.767	82.787	238.128	2.839	27.799	17873	115	569.774	137.461	249.323	6.736	51.113	65524	66	796.833	177.819	46.338	4.495	31.213	52591	89	738.506	213.087	109.941	8.471	56.184	65727	160	501.350	76.457	159.118	10.662	70.083	80216	87	1022.448	582.162	135.824	6.483	55.941	88953
26	34	467.206	76.778	73.347	1.987	26.142	15885	30	594.733	86.643	238.121	2.839	27.799	17842	115	559.887	129.233	249.348	6.759	51.113	64387	66	776.061	167.296	46.325	4.493	31.213	51220	89	665.124	171.737	109.955	8.476	56.184	59196	160	492.894	70.141	159.105	10.671	70.083	78863	87	983.966	567.870	135.874	6.490	55.941	85605
27	34	465.235	78.598	73.347	1.991	26.142	15818	30	592.367	81.171	238.136	2.841	27.799	17771	115	555.730	128.474	249.343	6.756	51.113	63909	66	760.773	164.523	46.339	4.504	31.213	50211	89	617.393	145.355	109.976	8.493	56.184	54948	160	485.413	68.141	159.095	10.675	70.083	77666	87	957.954	555.912	135.881	6.487	55.941	83342
28	34	457.294	76.409	73.358	1.994	26.142	15548	30	587.967	83.705	238.127	2.842	27.799	17639	115	550.974	124.419	249.354	6.760	51.113	63362	66	743.424	157.190	46.325	4.511	31.213	49066	89	584.753	128.995	109.992	8.497	56.184	52043	160	479	63.600	159.094	10.683	70.083	76640	87	933.908	544.735	135.887	6.496	55.941	81250
29	34	456.265	74.334	73.348	1.990	26.142	15513	30	583.367	77.636	238.137	2.845	27.799	17501	115	547.583	124.948	249.343	6.765	51.113	62972	66	731.818	151.790	46.323	4.502	31.213	48300	89	570.809	117.299	110.020	8.506	56.184	50802	160	473.344	62.256	159.077	10.683	70.083	75735	87	917.782	541.243	135.915	6.480	55.941	79847
30	34	455.882	73.404	73.347	1.998	26.142	15500	30	579.533	79.250	238.122	2.861	27.799	17386	115	543.930	121.927	249.351	6.755	51.113	62552	66	725.773	151.493	46.330	4.493	31.213	47901	89	559.169	115.898	110.011	8.505	56.184	49766	160	470.362	59.962	159.066	10.688	70.083	75258	87	909.713	533.911	135.937	6.486	55.941	79145
31	34	454	71.881	73.369	1.988	26.142	15436	30	576.300	77.485	238.122	2.857	27.799	17289	115	539.165	121.327	249.337	6.759	51.113	62004	66	722.591	153.302	46.327	4.505	31.213	47691	89	551.427	112.449	109.990	8.499	56.184	49077	160	468.231	58.720	159.054	10.684	70.083	74917	87	905.218	531.107	135.944	6.492	55.941	78754
32	34	452.971	69.976	73.356	2.004	26.142	15401	30	577.967	75.377	238.137	2.857	27.799	17339	115	536.887	119.853	249.347	6.768	51.113	61742	66	710.182	153.164	46.348	4.506	31.213	46872	89	546.101	109.534	109.990	8.506	56.184	48603	160	468.337	59.546	159.073	10.694	70.083	74934	87	899.908	527.952	135.940	6.498	55.941	78292
33	34	455.500	70.358	73.364	2.004	26.142	15487	30	576.700	79.243	238.135	2.841	27.799	17301	115	535.322	118.980	249.356	6.766	51.113	61562	66	701.258	148.915	46.360	4.512	31.213	46283	89	544.247	108.647	109.992	8.498	56.184	48438	160	467.519	58.079	159.061	10.688	70.083	74803	87	901.207	526.167	135.935	6.496	55.941	78405
34	34	452.882	73.601	73.352	1.987	26.142	15398	30	572.667	69.034	238.123	2.881	27.799	17180	115	534.878	118.177	249.352	6.751	51.113	61511	66	692.167	145.560	46.348	4.504	31.213	45683	89	538.539	108.747	109.995	8.489	56.184	47930	160	463.375	57.033	159.048	10.682	70.083	74140	87	894.552	526.930	135.940	6.481	55.941	77826
35	34	453.971	72.200	73.348	1.990	26.142	15435	30	571.133	71.863	238.134	2.870	27.799	17134	115	536.087	118.909	249.357	6.762	51.113	61650	66	686.576	145.520	46.356	4.515	31.213	45314	89	538.708	110.601	109.981	8.497	56.184	47945	160	466.888	60.004	159.043	10.690	70.083	74702	87	895.080	523.458	135.933	6.492	55.941	77872
36	34	452.853	68.752	73.365	2.006	26.142	15397	30	569.300	73.024	238.134	2.873	27.799	17079	115	538.539	119.639	249.328	6.764	51.113	61932	66	676.818	137.878	46.346	4.512	31.213	44670	89	535.438	106.930	109.994	8.507	56.184	47654	160	465.312	57.915	159.050	10.682	70.083	74450	87	893.218	524.975	135.930	6.482	55.941	77710
37	34	453.765	72.624	73.343	2.000	26.142	15428	30	573.067	74.961	238.128	2.862	27.799	17192	115	538.878	119.644	249.333	6.754	51.113	61971	66	672.061	136.035	46.354	4.515	31.213	44356	89	534.809	106.408	109.993	8.493	56.184	47598	160	466.763	57.675	159.051	10.677	70.083	74682	87	896.644	532.320	135.940	6.479	55.941	78008
38	34	453.676	73.056	73.361	1.992	26.142	15425	30	577.933	76.780	238.132	2.852	27.799	17338	115	536.043	120.653	249.339	6.751	51.113	61645	66	667.545	139.934	46.356	4.510	31.213	44058	89	536.225	107.006	110.009	8.497	56.184	47724	160	467.669	59.047	159.055	10.681	70.083	74827	87	895.506	531.522	135.952	6.473	55.941	77909
39	34	451.765	70.540	73.365	1.996	26.142	15360	30	575.633	75.469	238.139	2.854	27.799	17269	115	534.156	118.924	249.354	6.762	51.113	61428	66	665.591	138.278	46.355	4.514	31.213	43929	89	531.427	104.611	110.004	8.486	56.184	47297	160	464.900	59.135	159.068	10.673	70.083	74384	87	893.770	534.392	135.962	6.470	55.941	77758
40	34	452.735	73.712	73.352	1.992	26.142	15393	30	569.967	77.742	238.133	2.849	27.799	17099	115	531.087	115.366	249.377	6.761	51.113	61075	66	663.909	135.370	46.337	4.508	31.213	43818	89	530.798	106.568	110.008	8.488	56.184	47241	160	463.119	58.888	159.057	10.691	70.083	74099	87	898.506	536.305	135.947	6.464	55.941	78170
41	34	451.265	76.301	73.371	1.984	26.142	15343	30	564.900	74.266	238.144	2.851	27.799	16947	115	534.565	119.108	249.356	6.755	51.113	61475	66	665.136	137.098	46.350	4.516	31.213	43899	89	529.416	102.172	109.996	8.494	56.184	47118	160	464.700	57.839	159.059	10.686	70.083	74352	87	904.563	534.929	135.914	6.470	55.941	78697
42	34	442.029	72.144	73.351	1.992	26.142	15029	30	551.933	78.271	238.115	2.849	27.799	16558	115	519.687	118.463	249.344	6.749	51.113	59764	66	650.561	139.156	46.361	4.504	31.213	42937	89	514.236	105.066	109.995	8.495	56.184	45767	160	448.775	59.182	159.062	10.678	70.083	71804	87	893.011	536.940	135.950	6.453	55.941	77692
43	34	430.118	73.294	73.355	1.981	26.142	14624	30	541.500	72.748	238.121	2.863	27.799	16245	115	510.713	116.859	249.318	6.740	51.113	58732	66	638.349	134.176	46.335	4.503	31.213	42131	89	504.124	105.108	110.004	8.505	56.184	44867	160	437.169	57.968	159.077	10.675	70.083	69947	87	890.701	544.184	135.985	6.452	55.941	77491
44	34	429.294	72.835	73.344	1.988	26.142	14596	30	536.167	70.917	238.132	2.864	27.799	16085	115	506.383	119.452	249.323	6.740	51.113	58234	66	636.682	133.065	46.341	4.511	31.213	42021	89	508.843	109.309	110.020	8.507	56.184	45287	160	434.538	58.590	159.047	10.687	70.083	69526	87	908.253	551.204	135.974	6.450	55.941	79018
45	34	429.735	75.026	73.329	1.973	26.142	14611	30	535.333	72.611	238.130	2.860	27.799	16060	115	506.365	119.910	249.331	6.744	51.113	58232	66	638.909	133.191	46.346	4.517	31.213	42168	89	518.326	112.933	110.006	8.503	56.184	46131	160	435.763	59.981	159.063	10.674	70.083	69722	87	960.816	558.788	135.862	6.469	55.941	83591
46	34	432.353	74.116	73.353	1.986	26.142	14700	30	536.267	72.506	238.126	2.856	27.799	16088	115	506.235	124.063	249.301	6.717	51.113	58217	66	648.303	141.114	46.350	4.502	31.213	42788	89	547.730	121.323	110.033	8.520	56.184	48748	160	445.919	65.355	159.058	10.672	70.083	71347	87	1072.954	599.955	135.740	6.480	55.941	93347
47	34	433.441	75.042	73.356	1.978	26.142	14737	30	537.267	72.530	238.123	2.853	27.799	16118	115	512.087	125.925	249.320	6.734	51.113	58890	66	653.712	144.657	46.357	4.501	31.213	43145	89	681.483	164.604	110.335	8.554	56.184	60652	160	467.469	73.201	159.070	10.699	70.083	74795	87	1302.793	615.995	135.296	6.546	55.941	113343
48	34	442.882	85.407	73.329	1.966	26.142	15058	30	543.333	73.761	238.125	2.856	27.799	16300	115	517.026	127.871	249.300	6.714	51.113	59458	66	672.758	147.574	46.355	4.502	31.213	44402	89	1086.079	384.342	110.273	8.534	56.184	96661	160	516.625	97.260	159.103	10.699	70.083	82660	87	1489.207	690.458	135.210	6.545	55.941	129561
49	34	459.029	89.336	73.336	1.955	26.142	15607	30	553.667	75.827	238.136	2.851	27.799	16610	115	521.939	133.416	249.297	6.719	51.113	60023	66	697.833	159.552	46.367	4.498	31.213	46057	89	1389.022	526.614	110.001	8.484	56.184	123623	160	707.181	188.645	159.094	10.744	70.083	113149	87	1581.954	752.292	135.250	6.543	55.941	137630
50	34	488.618	109.594	73.276	1.928	26.142	16613	30	556.367	76.852	238.133	2.844	27.799	16691	115	527.087	134.154	249.306	6.722	51.113	60615	66	717.727	170.451	46.388	4.489	31.213	47370	89	1392.573	518.336	109.986	8.448	56.184	123939	160	1119.400	349.640	159.283	10.609	70.083	179104	87	1627.322	782.249	135.278	6.530	55.941	141577
51	34	531.765	130.534	73.271	1.908	26.142	18080	30	556.067	82.894	238.125	2.841	27.799	16682	115	525.113	132.311	249.289	6.717	51.113	60388	66	745.803	180.320	46.394	4.496	31.213	49223	89	1334.067	498.450	109.967	8.448	56.184	118732	160	1120.306	363.789	159.421	10.544	70.083	179249	87	1584.046	776.352	135.341	6.523	55.941	137812
52	34	839	307.581	73.176	1.772	26.142	28526	30	554.800	77.181	238.129	2.841	27.799	16644	115	535.409	141.280	249.271	6.696	51.113	61572	66	782.849	194.496	46.380	4.488	31.213	51668	89	1281.326	465.083	109.974	8.452	56.184	114038	160	1055.869	343.006	159.481	10.516	70.083	168939	87	1531.908	770.252	135.411	6.506	55.941	133276
53	34	1485.088	666.446	73.008	1.742	26.142	50493	30	555.867	76.019	238.132	2.853	27.799	16676	115	540.435	141.885	249.286	6.706	51.113	62150	66	818.076	207.546	46.379	4.477	31.213	53993	89	1218.405	439.947	109.964	8.442	56.184	108438	160	973.256	309.771	159.478	10.509	70.083	155721	87	1482.598	746.749	135.425	6.508	55.941	128986
54	34	1419.647	619.416	73.017	1.758	26.142	48268	30	564.367	77.638	238.130	2.857	27.799	16931	115	546.252	145.885	249.294	6.705	51.113	62819	66	875.727	231.799	46.374	4.476	31.213	57798	89	1145.888	405.224	109.969	8.456	56.184	101984	160	872.062	271.460	159.500	10.491	70.083	139530	87	1420.713	723.468	135.469	6.505	55.941	123602
55	34	1306.177	554.841	73.018	1.772	26.142	44410	30	571.033	77.168	238.129	2.865	27.799	17131	115	551.209	149.040	249.289	6.699	51.113	63389	66	919.697	246.471	46.382	4.480	31.213	60700	89	1094.786	377.789	109.971	8.458	56.184	97436	160	765.888	227.897	159.491	10.515	70.083	122542	87	1375.552	695.365	135.491	6.514	55.941	119673
56	34	1141.618	466.239	73.041	1.793	26.142	38815	30	559.967	74.172	238.127	2.865	27.799	16799	115	560.991	158.560	249.280	6.683	51.113	64514	66	955.788	261.800	46.407	4.451	31.213	63082	89	1045.427	355.145	109.977	8.477	56.184	93043	160	674.125	187.515	159.460	10.516	70.083	107860	87	1320.115	684.770	135.547	6.493	55.941	114850
57	34	1005.588	389.039	73.067	1.806	26.142	34190	30	565.367	78.175	238.122	2.867	27.799	16961	115	586.652	174.530	249.275	6.662	51.113	67465	66	997.924	278.085	46.403	4.457	31.213	65863	89	1012.820	342.961	109.961	8.469	56.184	90141	160	599.844	150.926	159.394	10.535	70.083	95975	87	1277.586	664.158	135.603	6.504	55.941	111150
58	34	859.088	300.084	73.103	1.843	26.142	29209	30	572.100	82.376	238.131	2.838	27.799	17163	115	617.183	186.684	249.272	6.669	51.113	70976	66	1037.318	288.461	46.419	4.472	31.213	68463	89	977.753	327.446	109.980	8.471	56.184	87020	160	548.412	123.694	159.325	10.586	70.083	87746	87	1223.483	650.103	135.665	6.509	55.941	106443
59	34	734.059	239.371	73.141	1.861	26.142	24958	30	574.600	78.752	238.124	2.863	27.799	17238	115	651.339	204.142	249.252	6.662	51.113	74904	66	1120.758	326.704	46.427	4.447	31.213	73970	89	950.888	318.926	109.970	8.477	56.184	84629	160	512.231	104.879	159.251	10.598	70.083	81957	87	1186.517	636.145	135.698	6.494	55.941	103227
60	34	638.971	193.066	73.168	1.873	26.142	21725	30	577.900	81.256	238.125	2.849	27.799	17337	115	704.243	225.861	249.310	6.656	51.113	80988	66	1169.500	341.890	46.435	4.441	31.213	77187	89	917.584	311.423	109.930	8.474	56.184	81665	160	487.581	93.372	159.221	10.619	70.083	78013	87	1160.655	627.214	135.736	6.496	55.941	100977
61	34	559.206	145.965	73.227	1.913	26.142	19013	30	583.467	79.158	238.133	2.864	27.799	17504	115	972.470	414.965	249.149	6.468	51.113	111834	66	1186.818	357.296	46.476	4.441	31.213	78330	89	912.876	312.615	109.922	8.478	56.184	81246	160	472.731	84.684	159.207	10.643	70.083	75637	87	1123.046	611.016	135.757	6.494	55.941	97705
62	34	520.176	125.434	73.249	1.922	26.142	17686	30	579	80.038	238.130	2.850	27.799	17370	115	1841.756	870.684	249.104	6.498	51.113	211802	66	1221.849	363.506	46.446	4.450	31.213	80642	89	896.876	304.650	109.913	8.488	56.184	79822	160	466.087	82.091	159.163	10.645	70.083	74574	87	1101.402	610.731	135.794	6.486	55.941	95822
63	34	493.118	111.493	73.279	1.935	26.142	16766	30	576.633	76.765	238.128	2.859	27.799	17299	115	1760.122	800.014	249.106	6.522	51.113	202414	66	1234.606	370.949	46.455	4.449	31.213	81484	89	890.281	300.035	109.865	8.510	56.184	79235	160	459.200	74.855	159.138	10.661	70.083	73472	87	1109.770	604.102	135.756	6.493	55.941	96550
64	34	477.647	107.119	73.284	1.931	26.142	16240	30	578.200	81.090	238.128	2.857	27.799	17346	115	1572.948	688.178	249.130	6.549	51.113	180889	66	1220.894	368.972	46.468	4.450	31.213	80579	89	866.022	282.814	109.901	8.508	56.184	77076	160	453.962	75.048	159.128	10.664	70.083	72634	87	1120.425	603.424	135.732	6.502	55.941	97477
65	34	456.265	96.519	73.292	1.949	26.142	15513	30	579.033	82.286	238.121	2.848	27.799	17371	115	1364.730	571.726	249.185	6.580	51.113	156944	66	1184.273	349.168	46.462	4.457	31.213	78162	89	854.843	272.263	109.924	8.520	56.184	76081	160	452.356	71.647	159.123	10.679	70.083	72377	87	1139.713	600.213	135.648	6.514	55.941	99155
66	34	453.971	92.722	73.305	1.952	26.142	15435	30	584.167	82.992	238.131	2.842	27.799	17525	115	1163.687	456.498	249.226	6.619	51.113	133824	66	1156.758	340.657	46.465	4.457	31.213	76346	89	862.753	276.981	109.919	8.517	56.184	76785	160	451.056	71.408	159.111	10.659	70.083	72169	87	1142.770	606.178	135.690	6.502	55.941	99421
67	34	452.559	96.840	73.291	1.933	26.142	15387	30	585.633	86.968	238.122	2.831	27.799	17569	115	979.844	358.259	249.258	6.653	51.113	112682	66	1114.651	322.050	46.462	4.467	31.213	73567	89	880.876	288.255	109.911	8.523	56.184	78398	160	451.206	73.275	159.123	10.670	70.083	72193	87	1135.885	610.140	135.714	6.507	55.941	98822
68	34	453.176	100.218	73.284	1.937	26.142	15408	30	603.667	87.583	238.116	2.842	27.799	18110	115	824.539	281.867	249.276	6.665	51.113	94822	66	1069.091	306.160	46.463	4.462	31.213	70560	89	909.618	301.374	109.868	8.542	56.184	80956	160	453.087	72.488	159.095	10.672	70.083	72494	87	1158.069	606.318	135.661	6.518	55.941	100752
69	34	453.059	94.603	73.290	1.947	26.142	15404	30	599.733	84.954	238.117	2.847	27.799	17992	115	705.635	221.173	249.296	6.688	51.113	81148	66	1025.242	285.575	46.443	4.465	31.213	67666	89	934.348	315.511	109.892	8.550	56.184	83157	160	457.531	74.516	159.121	10.650	70.083	73205	87	1165.609	607.201	135.641	6.519	55.941	101408
70	34	445.265	88.637	73.289	1.956	26.142	15139	30	604.233	88.594	238.114	2.834	27.799	18127	115	628.035	182.534	249.303	6.703	51.113	72224	66	991.212	276.337	46.441	4.466	31.213	65420	89	966.989	329.773	109.943	8.508	56.184	86062	160	456.362	74.140	159.124	10.656	70.083	73018	87	1190.126	627.990	135.647	6.499	55.941	103541
71	34	450.206	95.999	73.302	1.934	26.142	15307	30	615.667	85.935	238.126	2.866	27.799	18470	115	583.035	159.381	249.316	6.714	51.113	67049	66	967.061	266.146	46.440	4.471	31.213	63826	89	989.202	343.183	109.927	8.499	56.184	88039	160	457.337	73.119	159.120	10.661	70.083	73174	87	1193.931	627.574	135.632	6.501	55.941	103872
72	34	454.353	94.812	73.285	1.953	26.142	15448	30	612.533	89.821	238.116	2.841	27.799	18376	115	550.261	145.393	249.312	6.728	51.113	63280	66	938.591	254.055	46.427	4.461	31.213	61947	89	1012.809	353.072	109.902	8.503	56.184	90140	160	462.638	75.830	159.103	10.661	70.083	74022	87	1180.172	617.747	135.619	6.495	55.941	102675
73	34	451.941	94.686	73.299	1.943	26.142	15366	30	607.533	91.392	238.119	2.833	27.799	18226	115	531.278	134.989	249.305	6.738	51.113	61097	66	919.288	241.664	46.421	4.473	31.213	60673	89	1032.427	370.402	109.884	8.482	56.184	91886	160	459.819	75.064	159.114	10.658	70.083	73571	87	1188.195	612.201	135.580	6.506	55.941	103373
74	34	462.441	98.215	73.293	1.935	26.142	15723	30	622.167	93.773	238.114	2.831	27.799	18665	115	519.913	129.310	249.314	6.733	51.113	59790	66	916.288	244.397	46.406	4.476	31.213	60475	89	1031.022	364.665	109.932	8.447	56.184	91761	160	461.181	77.656	159.141	10.663	70.083	73789	87	1212.874	622.120	135.574	6.516	55.941	105520
75	34	466.588	103.744	73.285	1.932	26.142	15864	30	625.400	97.718	238.122	2.817	27.799	18762	115	512.339	124.612	249.338	6.752	51.113	58919	66	913.288	243.562	46.411	4.480	31.213	60277	89	1060.910	379.431	109.945	8.434	56.184	94421	160	467.388	79.950	159.123	10.646	70.083	74782	87	1214.069	617.832	135.547	6.521	55.941	105624
76	34	472.853	104.198	73.278	1.934	26.142	16077	30	628.333	99.435	238.127	2.805	27.799	18850	115	509.557	123.904	249.349	6.763	51.113	58599	66	895.697	231.268	46.404	4.479	31.213	59116	89	1098.685	399.423	109.940	8.432	56.184	97783	160	475.100	84.186	159.128	10.647	70.083	76016	87	1244	629.463	135.509	6.513	55.941	108228
77	34	482.471	109.074	73.267	1.929	26.142	16404	30	627.333	103.832	238.125	2.783	27.799	18820	115	511.409	123.685	249.347	6.755	51.113	58812	66	884.500	225.650	46.400	4.475	31.213	58377	89	1121.090	405.100	109.968	8.441	56.184	99777	160	478.263	88.088	159.174	10.651	70.083	76522	87	1225.563	629.258	135.540	6.512	55.941	106624
78	34	504.059	118.980	73.272	1.915	26.142	17138	30	664.233	97.937	238.125	2.845	27.799	19927	115	511.104	123.419	249.337	6.745	51.113	58777	66	886.788	231.592	46.408	4.468	31.213	58528	89	1104.405	398.075	109.962	8.433	56.184	98292	160	479.875	88.284	159.162	10.648	70.083	76780	87	1214.368	625.071	135.538	6.499	55.941	105650
79	34	520	130.901	73.230	1.906	26.142	17680	30	673.600	108.188	238.113	2.816	27.799	20208	115	513.209	125.993	249.335	6.750	51.113	59019	66	884.151	225.955	46.401	4.486	31.213	58354	89	1075.584	381.461	109.949	8.440	56.184	95727	160	488.181	93.636	159.188	10.629	70.083	78109	87	1195.862	614.881	135.549	6.513	55.941	104040
80	34	579.412	168.490	73.183	1.870	26.142	19700	30	694.800	123.466	238.123	2.774	27.799	20844	115	511.765	123.436	249.344	6.753	51.113	58853	66	893.606	227.839	46.397	4.480	31.213	58978	89	1032.461	358.419	109.971	8.429	56.184	91889	160	502.419	94.041	159.139	10.637	70.083	80387	87	1157.494	602.852	135.587	6.505	55.941	100702
81	34	696.529	230.866	73.157	1.823	26.142	23682	30	712.400	120.428	238.123	2.800	27.799	21372	115	512.148	124.898	249.337	6.755	51.113	58897	66	908.106	236.438	46.410	4.479	31.213	59935	89	1018.337	356.544	109.972	8.423	56.184	90632	160	516.344	105.411	159.179	10.623	70.083	82615	87	1151.425	608.158	135.616	6.494	55.941	100174
82	34	1082.882	448.398	73.066	1.746	26.142	36818	30	750.867	143.083	238.122	2.755	27.799	22526	115	509.635	124.035	249.327	6.747	51.113	58608	66	915.727	234.030	46.408	4.476	31.213	60438	89	993.933	348.524	109.948	8.443	56.184	88460	160	551.375	119.251	159.186	10.655	70.083	88220	87	1145.368	606.082	135.650	6.498	55.941	99647
83	34	1275.177	547.500	73.004	1.749	26.142	43356	30	785.433	135.092	238.115	2.799	27.799	23563	115	513.426	125.140	249.312	6.745	51.113	59044	66	933.303	245.138	46.415	4.475	31.213	61598	89	949.214	332.072	109.933	8.458	56.184	84480	160	581.200	129.850	159.181	10.631	70.083	92992	87	1132.632	593.116	135.672	6.504	55.941	98539
84	34	1243.706	524.938	73.018	1.762	26.142	42286	30	840.467	164.792	238.115	2.738	27.799	25214	115	516.043	126.550	249.319	6.744	51.113	59345	66	930.939	240.123	46.393	4.474	31.213	61442	89	901.079	306.045	109.910	8.459	56.184	80196	160	613.344	141.432	159.206	10.617	70.083	98135	87	1121.184	586.175	135.695	6.506	55.941	97543
85	34	1148.118	471.920	73.024	1.775	26.142	39036	30	885.767	163.520	238.117	2.771	27.799	26573	115	513.713	127.654	249.322	6.746	51.113	59077	66	936.803	250.875	46.428	4.473	31.213	61829	89	864.416	287.922	109.932	8.464	56.184	76933	160	697.081	173.533	159.166	10.654	70.083	111533	87	1115.437	604.355	135.738	6.490	55.941	97043
86	34	1021.824	402.609	73.043	1.792	26.142	34742	30	900.800	178.321	238.115	2.741	27.799	27024	115	514.009	124.790	249.335	6.746	51.113	59111	66	942.864	249.932	46.421	4.473	31.213	62229	89	821.786	265.350	109.917	8.474	56.184	73139	160	835.750	229.109	159.180	10.626	70.083	133720	87	1098.563	591.220	135.747	6.488	55.941	95575
87	34	886.382	321.207	73.084	1.822	26.142	30137	30	897.533	171.452	238.106	2.765	27.799	26926	115	512.530	124.361	249.328	6.751	51.113	58941	66	932.561	249.917	46.427	4.467	31.213	61549	89	790.640	252.862	109.918	8.469	56.184	70367	160	910.175	262.649	159.279	10.570	70.083	145628	87	1069.195	583.627	135.770	6.483	55.941	93020
88	34	758.206	254.530	73.121	1.847	26.142	25779	30	861.067	159.118	238.107	2.779	27.799	25832	115	515.443	127.249	249.330	6.753	51.113	59276	66	933.894	245.925	46.414	4.478	31.213	61637	89	768.169	240.769	109.928	8.475	56.184	68367	160	897.719	266.890	159.354	10.543	70.083	143635	87	1064.322	562.651	135.722	6.507	55.941	92596
89	34	657.706	198.591	73.156	1.878	26.142	22362	30	821.467	141.694	238.122	2.791	27.799	24644	115	518.287	125.708	249.336	6.755	51.113	59603	66	939.288	245.983	46.429	4.478	31.213	61993	89	744.416	226.623	109.956	8.464	56.184	66253	160	854.625	260.688	159.428	10.528	70.083	136740	87	1070.713	558.907	135.686	6.508	55.941	93152
90	34	581.735	159.818	73.214	1.896	26.142	19779	30	756.500	124.383	238.122	2.809	27.799	22695	115	521.113	128.923	249.327	6.742	51.113	59928	66	922.515	243.154	46.428	4.479	31.213	60886	89	725.382	219.560	109.962	8.460	56.184	64559	160	783.125	233.595	159.458	10.528	70.083	125300	87	1056.103	567.012	135.730	6.484	55.941	91881
91	34	538.971	136.899	73.239	1.916	26.142	18325	30	704.133	110.486	238.124	2.816	27.799	21124	115	522.391	132.546	249.318	6.739	51.113	60075	66	910.182	234.455	46.413	4.483	31.213	60072	89	704.157	211.255	109.965	8.480	56.184	62670	160	705.888	196.003	159.410	10.525	70.083	112942	87	1050.333	570.485	135.759	6.482	55.941	91379
92	34	505.735	122.841	73.254	1.922	26.142	17195	30	659.767	100.358	238.123	2.834	27.799	19793	115	521.426	130.166	249.341	6.753	51.113	59964	66	910.394	233.686	46.417	4.484	31.213	60086	89	680.247	198.193	109.974	8.455	56.184	60542	160	635.769	168.991	159.401	10.528	70.083	101723	87	1025.920	566.626	135.788	6.470	55.941	89255
93	34	478.529	107.126	73.276	1.929	26.142	16270	30	638.133	99.721	238.121	2.824	27.799	19144	115	523.983	131.824	249.344	6.752	51.113	60258	66	918.788	236.231	46.397	4.465	31.213	60640	89	676.719	200.382	109.957	8.466	56.184	60228	160	579.237	139.936	159.351	10.564	70.083	92678	87	1025.207	567.173	135.792	6.459	55.941	89193
94	34	464.294	98.829	73.283	1.945	26.142	15786	30	616.833	97.886	238.128	2.820	27.799	18505	115	517.426	129.512	249.339	6.755	51.113	59504	66	900.651	230.782	46.408	4.479	31.213	59443	89	668.730	192.119	109.980	8.488	56.184	59517	160	538.550	121.205	159.315	10.563	70.083	86168	87	1022.034	559.378	135.770	6.475	55.941	88917
95	34	458.412	101.876	73.274	1.934	26.142	15586	30	588.300	81.030	238.125	2.853	27.799	17649	115	517.330	129.623	249.355	6.757	51.113	59493	66	898.879	233.666	46.431	4.468	31.213	59326	89	677.640	196.317	109.977	8.453	56.184	60310	160	503.788	102.449	159.247	10.588	70.083	80606	87	1024.126	557.559	135.744	6.475	55.941	89099
96	34	447.676	91.389	73.292	1.956	26.142	15221	30	572.733	83.721	238.118	2.842	27.799	17182	115	517.156	128.621	249.360	6.768	51.113	59473	66	904.955	233.114	46.415	4.477	31.213	59727	89	681.663	200.114	109.983	8.463	56.184	60668	160	483.306	92.962	159.231	10.613	70.083	77329	87	1031.667	568.577	135.759	6.465	55.941	89755
97	34	448.059	93.442	73.290	1.956	26.142	15234	30	555.567	75.722	238.124	2.861	27.799	16667	115	515.739	130.793	249.329	6.750	51.113	59310	66	900.651	230.311	46.413	4.480	31.213	59443	89	687.157	198.061	110.007	8.476	56.184	61157	160	466.844	82.231	159.176	10.620	70.083	74695	87	1037.356	570.285	135.743	6.464	55.941	90250
98	34	439.176	88.571	73.311	1.953	26.142	14932	30	548.700	77.769	238.117	2.850	27.799	16461	115	513.617	128.465	249.326	6.746	51.113	59066	66	896.030	233.700	46.426	4.477	31.213	59138	89	681.697	193.479	110.035	8.473	56.184	60671	160	455.481	77.247	159.151	10.626	70.083	72877	87	1029.586	564.744	135.747	6.469	55.941	89574
99	34	431.676	85.007	73.327	1.961	26.142	14677	30	551.200	75.793	238.131	2.854	27.799	16536	115	512.713	129.382	249.340	6.743	51.113	58962	66	882.045	228.033	46.429	4.477	31.213	58215	89	668.202	186.572	110.039	8.475	56.184	59470	160	447.794	73.951	159.133	10.634	70.083	71647	87	1042.092	572.282	135.734	6.462	55.941	90662
100	34	435.206	87.193	73.306	1.950	26.142	14797	30	546.200	78.516	238.123	2.845	27.799	16386	115	511.852	127.351	249.339	6.758	51.113	58863	66	885.970	225.296	46.421	4.479	31.213	58474	89	673.045	195.632	110.015	8.469	56.184	59901	160	441.487	70.434	159.127	10.629	70.083	70638	87	1024.080	570.511	135.775	6.463	55.941	89095
101	34	435.118	85.631	73.325	1.948	26.142	14794	30	542.233	72.746	238.130	2.857	27.799	16267	115	516.661	129.945	249.321	6.745	51.113	59416	66	898.758	234.974	46.414	4.463	31.213	59318	89	672.820	196.695	109.996	8.488	56.184	59881	160	441.350	71.119	159.144	10.647	70.083	70616	87	1027.402	552.120	135.716	6.479	55.941	89384
102	34	435.353	84.463	73.316	1.952	26.142	14802	30	538	74.831	238.129	2.849	27.799	16140	115	518.383	132.662	249.352	6.754	51.113	59614	66	890.909	226.638	46.417	4.474	31.213	58800	89	677.854	193.793	109.990	8.481	56.184	60329	160	438.737	68.396	159.107	10.654	70.083	70198	87	1030.563	573.384	135.771	6.453	55.941	89659
103	34	436.824	84.795	73.307	1.953	26.142	14852	30	541.733	74.165	238.129	2.858	27.799	16252	115	517.678	130.673	249.334	6.755	51.113	59533	66	891.258	228.397	46.419	4.478	31.213	58823	89	698.820	209.525	109.991	8.472	56.184	62195	160	437.225	68.109	159.127	10.659	70.083	69956	87	1043.425	574.940	135.740	6.468	55.941	90778
104	34	436.176	85.942	73.328	1.957	26.142	14830	30	537.967	72.636	238.125	2.862	27.799	16139	115	516.930	130.926	249.353	6.754	51.113	59447	66	892.667	226.889	46.425	4.476	31.213	58916	89	718.831	215.043	110.014	8.411	56.184	63976	160	435.294	68.783	159.133	10.654	70.083	69647	87	1037.816	568.628	135.729	6.461	55.941	90290
105	34	437.441	85.063	73.330	1.957	26.142	14873	30	538.500	80.118	238.125	2.829	27.799	16155	115	519.217	131.000	249.338	6.750	51.113	59710	66	901.409	231.836	46.417	4.468	31.213	59493	89	720.933	214.225	110.013	8.393	56.184	64163	160	435.731	69.602	159.126	10.641	70.083	69717	87	1046.046	570.948	135.735	6.467	55.941	91006
106	34	435.353	87.987	73.278	1.951	26.142	14802	30	547.100	76.870	238.132	2.841	27.799	16413	115	517.565	131.390	249.322	6.740	51.113	59520	66	889.439	227.568	46.412	4.471	31.213	58703	89	736.539	225.118	109.990	8.393	56.184	65552	160	430.475	65.672	159.118	10.657	70.083	68876	87	1048	577.351	135.747	6.469	55.941	91176
107	34	440.235	88.606	73.296	1.961	26.142	14968	30	535.067	73.562	238.130	2.858	27.799	16052	115	520.609	131.029	249.346	6.748	51.113	59870	66	881.515	223.425	46.409	4.481	31.213	58180	89	767.910	244.537	109.989	8.380	56.184	68344	160	431.913	66.916	159.116	10.659	70.083	69106	87	1039.724	568.485	135.748	6.471	55.941	90456
108	34	438.147	85.194	73.320	1.959	26.142	14897	30	532.600	72.648	238.142	2.852	27.799	15978	115	515.330	128.776	249.329	6.747	51.113	59263	66	874.439	219.344	46.406	4.465	31.213	57713	89	787.876	256.022	109.954	8.434	56.184	70121	160	429.413	65.861	159.110	10.655	70.083	68706	87	1044.437	558.366	135.678	6.475	55.941	90866
109	34	435.941	86.410	73.321	1.959	26.142	14822	30	529.567	70.474	238.125	2.855	27.799	15887	115	517.348	131.206	249.338	6.747	51.113	59495	66	868.182	222.237	46.423	4.465	31.213	57300	89	792.944	258.554	109.993	8.437	56.184	70572	160	430.019	65.449	159.098	10.660	70.083	68803	87	1041.184	553.962	135.680	6.488	55.941	90583
110	34	441.088	88.852	73.302	1.956	26.142	14997	30	530.767	74.887	238.121	2.842	27.799	15923	115	517.348	125.654	249.367	6.771	51.113	59495	66	870.394	219.457	46.415	4.483	31.213	57446	89	816.596	271.661	109.919	8.503	56.184	72677	160	434.394	65.213	159.102	10.678	70.083	69503	87	1050.575	559.282	135.673	6.479	55.941	91400
111	34	443.471	90.956	73.316	1.952	26.142	15078	30	527.133	68.547	238.127	2.866	27.799	15814	115	515.574	129.376	249.333	6.750	51.113	59291	66	872.803	222.780	46.414	4.475	31.213	57605	89	818.214	268.996	109.905	8.479	56.184	72821	160	436.131	65.746	159.120	10.673	70.083	69781	87	1053.782	570.878	135.706	6.473	55.941	91679
112	34	444.500	89.371	73.303	1.956	26.142	15113	30	530.733	70.565	238.124	2.861	27.799	15922	115	521.870	134.282	249.337	6.755	51.113	60015	66	877.500	226.587	46.412	4.469	31.213	57915	89	823.876	277.336	109.875	8.474	56.184	73325	160	439.038	68.089	159.109	10.660	70.083	70246	87	1042.299	566.794	135.714	6.470	55.941	90680
113	34	450.647	96.275	73.289	1.935	26.142	15322	30	529.900	66.743	238.135	2.882	27.799	15897	115	521.539	132.658	249.340	6.753	51.113	59977	66	890.591	232.595	46.420	4.457	31.213	58779	89	875.944	307.611	109.914	8.393	56.184	77959	160	443.300	71.866	159.152	10.664	70.083	70928	87	1025.437	554.783	135.705	6.467	55.941	89213
114	34	450.471	92.818	73.306	1.947	26.142	15316	30	533.900	70.754	238.134	2.870	27.799	16017	115	522.426	133.657	249.346	6.753	51.113	60079	66	878.273	222.260	46.393	4.473	31.213	57966	89	918.169	327.703	109.933	8.396	56.184	81717	160	443.206	71.616	159.128	10.652	70.083	70913	87	1029.644	548.962	135.689	6.480	55.941	89579
115	34	459.794	101.018	73.273	1.937	26.142	15633	30	532.600	73.632	238.123	2.862	27.799	15978	115	522.357	132.433	249.359	6.750	51.113	60071	66	882.742	220.769	46.377	4.476	31.213	58261	89	904.742	317.167	109.897	8.459	56.184	80522	160	450.131	71.750	159.106	10.672	70.083	72021	87	1020.724	541.377	135.680	6.481	55.941	88803
116	34	472.588	104.025	73.292	1.931	26.142	16068	30	533.800	71.094	238.124	2.869	27.799	16014	115	520.278	132.683	249.351	6.756	51.113	59832	66	868.288	222.264	46.412	4.475	31.213	57307	89	882.371	304.545	109.919	8.451	56.184	78531	160	450.950	76.104	159.131	10.658	70.083	72152	87	1010.621	538.059	135.692	6.492	55.941	87924
117	34	471	107.952	73.268	1.925	26.142	16014	30	534.333	73.427	238.127	2.861	27.799	16030	115	516.730	131.870	249.334	6.745	51.113	59424	66	886.924	225.929	46.413	4.467	31.213	58537	89	853	295.030	109.898	8.443	56.184	75917	160	451.288	73.829	159.117	10.645	70.083	72206	87	1002.540	529.197	135.684	6.483	55.941	87221
118	34	487.176	116.016	73.248	1.912	26.142	16564	30	539.833	75.457	238.121	2.847	27.799	16195	115	519.165	132.091	249.325	6.738	51.113	59704	66	869.121	222.552	46.434	4.475	31.213	57362	89	839.551	288.048	109.899	8.450	56.184	74720	160	462.562	78.000	159.119	10.634	70.083	74010	87	997.057	530.121	135.692	6.482	55.941	86744
119	34	508.529	126.968	73.258	1.894	26.142	17290	30	536.567	73.933	238.123	2.854	27.799	16097	115	516.243	130.379	249.333	6.751	51.113	59368	66	891.758	221.830	46.387	4.476	31.213	58856	89	832.663	285.206	109.897	8.457	56.184	74107	160	466.812	82.294	159.126	10.642	70.083	74690	87	989.897	525.505	135.681	6.485	55.941	86121
120	34	556.912	154.653	73.211	1.879	26.142	18935	30	540.600	78.600	238.118	2.844	27.799	16218	115	520.487	135.272	249.315	6.731	51.113	59856	66	884.364	229.368	46.431	4.469	31.213	58368	89	827.022	281.884	109.912	8.464	56.184	73605	160	475.487	86.641	159.135	10.633	70.083	76078	87	991.529	518.006	135.667	6.495	55.941	86263
121	34	638.412	201.081	73.168	1.837	26.142	21706	30	530.533	72.335	238.121	2.855	27.799	15916	115	519.513	131.947	249.358	6.746	51.113	59744	66	869.288	222.032	46.405	4.461	31.213	57373	89	823.978	282.004	109.918	8.466	56.184	73334	160	476.525	86.748	159.115	10.622	70.083	76244	87	972.586	519.448	135.701	6.477	55.941	84615
122	34	876.294	337.062	73.129	1.767	26.142	29794	30	533.900	72.440	238.128	2.852	27.799	16017	115	520.243	129.931	249.342	6.737	51.113	59828	66	855.818	211.307	46.386	4.470	31.213	56484	89	784.258	258.972	109.919	8.466	56.184	69799	160	492.562	91.489	159.112	10.644	70.083	78810	87	970.046	505.775	135.668	6.496	55.941	84394
123	34	1113.235	466.671	73.027	1.758	26.142	37850	30	535.167	76.050	238.119	2.849	27.799	16055	115	517.626	130.501	249.342	6.758	51.113	59527	66	858.091	212.921	46.403	4.479	31.213	56634	89	767.090	243.267	109.967	8.461	56.184	68271	160	498.394	94.301	159.165	10.634	70.083	79743	87	965.207	516.207	135.717	6.492	55.941	83973
124	34	1127.794	469.992	73.026	1.768	26.142	38345	30	540.133	77.377	238.127	2.847	27.799	16204	115	516.861	131.756	249.319	6.740	51.113	59439	66	838.303	208.986	46.405	4.480	31.213	55328	89	764.281	246.886	109.939	8.470	56.184	68021	160	513.519	100.232	159.135	10.626	70.083	82163	87	955.207	506.954	135.706	6.498	55.941	83103
125	34	1065.147	431.319	73.041	1.774	26.142	36215	30	544.533	72.863	238.136	2.855	27.799	16336	115	519.070	134.493	249.323	6.736	51.113	59693	66	830.045	204.384	46.395	4.471	31.213	54783	89	757.831	243.220	109.929	8.467	56.184	67447	160	527.950	108.621	159.184	10.626	70.083	84472	87	958.437	512.091	135.720	6.487	55.941	83384
126	34	981.941	380.552	73.059	1.794	26.142	33386	30	545.367	74.788	238.134	2.854	27.799	16361	115	518.583	135.069	249.308	6.727	51.113	59637	66	835.939	211.106	46.396	4.468	31.213	55172	89	743.966	232.263	109.935	8.474	56.184	66213	160	552.338	120.519	159.191	10.620	70.083	88374	87	959.862	511.130	135.710	6.491	55.941	83508
127	34	882	326.348	73.074	1.814	26.142	29988	30	547.200	78.256	238.123	2.846	27.799	16416	115	524.652	138.033	249.320	6.738	51.113	60335	66	835.667	208.382	46.386	4.470	31.213	55154	89	712.708	222.570	109.926	8.470	56.184	63431	160	569.106	120.111	159.141	10.619	70.083	91057	87	949.149	501.502	135.714	6.492	55.941	82576
128	34	783.676	271.305	73.106	1.831	26.142	26645	30	543.767	77.287	238.128	2.849	27.799	16313	115	522.748	133.956	249.346	6.747	51.113	60116	66	830.182	205.109	46.399	4.481	31.213	54792	89	707.888	218.207	109.915	8.467	56.184	63002	160	580.194	132.704	159.212	10.566	70.083	92831	87	942.184	507.560	135.763	6.485	55.941	81970
129	34	688.912	219.882	73.139	1.852	26.142	23423	30	543.767	73.274	238.124	2.860	27.799	16313	115	519.148	132.733	249.337	6.750	51.113	59702	66	824.439	204.354	46.398	4.476	31.213	54413	89	700.079	211.791	109.977	8.489	56.184	62307	160	590.944	140.297	159.269	10.554	70.083	94551	87	942.448	498.616	135.727	6.511	55.941	81993
130	34	603.118	182.963	73.161	1.869	26.142	20506	30	540.833	76.754	238.120	2.839	27.799	16225	115	516.365	132.733	249.351	6.748	51.113	59382	66	826.955	207.216	46.405	4.463	31.213	54579	89	701.449	212.764	109.957	8.471	56.184	62429	160	608.325	152.167	159.289	10.580	70.083	97332	87	945.632	501.228	135.728	6.490	55.941	82270
131	34	541.676	143.527	73.205	1.898	26.142	18417	30	542.167	76.472	238.131	2.849	27.799	16265	115	522.139	135.344	249.338	6.745	51.113	60046	66	832.803	207.794	46.411	4.488	31.213	54965	89	704.820	217.967	109.977	8.460	56.184	62729	160	629.350	162.662	159.323	10.593	70.083	100696	87	944.989	506.958	135.741	6.485	55.941	82214
132	34	500.765	122.335	73.239	1.910	26.142	17026	30	537.367	73.289	238.116	2.858	27.799	16121	115	530.878	138.671	249.350	6.744	51.113	61051	66	825.545	203.619	46.395	4.477	31.213	54486	89	714.146	217.242	109.931	8.502	56.184	63559	160	625.838	160.581	159.333	10.583	70.083	100134	87	942.483	499.470	135.708	6.493	55.941	81996
133	34	471.059	106.768	73.265	1.922	26.142	16016	30	536.067	76.614	238.114	2.852	27.799	16082	115	538.156	146.300	249.323	6.712	51.113	61888	66	818.894	202.401	46.400	4.479	31.213	54047	89	691.011	210.142	109.920	8.487	56.184	61500	160	606.237	151.729	159.341	10.609	70.083	96998	87	935.598	493.718	135.706	6.504	55.941	81397
134	34	459.500	98.070	73.294	1.946	26.142	15623	30	540.100	71.262	238.118	2.870	27.799	16203	115	536.417	141.970	249.334	6.743	51.113	61688	66	822.530	211.574	46.420	4.480	31.213	54287	89	666.214	193.940	109.951	8.475	56.184	59293	160	598.150	151.010	159.331	10.597	70.083	95704	87	956.920	495.821	135.682	6.520	55.941	83252
135	34	443	91.277	73.295	1.941	26.142	15062	30	530.733	67.580	238.137	2.864	27.799	15922	115	529.922	141.178	249.331	6.732	51.113	60941	66	813.394	202.465	46.399	4.475	31.213	53684	89	649.034	186.738	109.936	8.496	56.184	57764	160	583.088	144.477	159.337	10.608	70.083	93294	87	968.345	499.403	135.675	6.510	55.941	84246
136	34	433.353	86.192	73.308	1.954	26.142	14734	30	531.633	70.286	238.131	2.864	27.799	15949	115	534.739	136.201	249.376	6.774	51.113	61495	66	817.985	205.850	46.408	4.469	31.213	53987	89	645.854	186.199	109.963	8.513	56.184	57481	160	548.944	126.012	159.305	10.591	70.083	87831	87	969.126	495.054	135.679	6.516	55.941	84314
137	34	427.765	82.553	73.320	1.956	26.142	14544	30	527.767	69.921	238.124	2.862	27.799	15833	115	533.391	137.697	249.350	6.752	51.113	61340	66	821.015	205.123	46.409	4.476	31.213	54187	89	637.629	179.295	109.991	8.495	56.184	56749	160	529.019	120.910	159.285	10.611	70.083	84643	87	961.414	497.453	135.671	6.514	55.941	83643
138	34	424.706	79.547	73.324	1.958	26.142	14440	30	530	73.271	238.138	2.856	27.799	15900	115	534.296	142.296	249.319	6.742	51.113	61444	66	824.485	204.937	46.414	4.478	31.213	54416	89	645.348	182.052	110.018	8.489	56.184	57436	160	509.431	113.750	159.282	10.592	70.083	81509	87	957.954	496.633	135.681	6.509	55.941	83342
139	34	419.618	81.689	73.303	1.957	26.142	14267	30	530.733	72.783	238.124	2.859	27.799	15922	115	537.817	145.041	249.307	6.728	51.113	61849	66	820.212	200.640	46.378	4.481	31.213	54134	89	640.067	173.400	110.065	8.473	56.184	56966	160	492.294	99.729	159.232	10.612	70.083	78767	87	965.264	501.865	135.673	6.504	55.941	83978
140	34	418.735	79.684	73.333	1.962	26.142	14237	30	531.233	75.146	238.128	2.856	27.799	15937	115	541.983	142.782	249.327	6.738	51.113	62328	66	819.409	201.189	46.384	4.480	31.213	54081	89	627.169	168.769	110.048	8.494	56.184	55818	160	478.044	92.433	159.219	10.636	70.083	76487	87	957.287	494.143	135.662	6.516	55.941	83284
141	34	411.294	75.879	73.300	1.967	26.142	13984	30	530.500	72.874	238.122	2.863	27.799	15915	115	544.896	148.818	249.282	6.709	51.113	62663	66	804.864	196.127	46.399	4.474	31.213	53121	89	615.157	159.566	110.043	8.508	56.184	54749	160	470.319	87.823	159.178	10.635	70.083	75251	87	948.839	497.361	135.683	6.502	55.941	82549
142	34	416.294	77.085	73.317	1.966	26.142	14154	30	531.800	74.108	238.127	2.856	27.799	15954	115	551.113	151.850	249.304	6.724	51.113	63378	66	808.258	197.532	46.389	4.479	31.213	53345	89	616.966	168.046	109.989	8.507	56.184	54910	160	462.737	85.046	159.189	10.633	70.083	74038	87	943.092	497.490	135.712	6.499	55.941	82049
143	34	409.176	76.015	73.313	1.969	26.142	13912	30	528.833	67.759	238.131	2.870	27.799	15865	115	552.643	152.321	249.315	6.720	51.113	63554	66	817.258	201.420	46.387	4.473	31.213	53939	89	610.551	161.937	110.010	8.477	56.184	54339	160	451.956	81.177	159.182	10.635	70.083	72313	87	946.540	495.396	135.687	6.495	55.941	82349
144	34	410.765	73.334	73.329	1.979	26.142	13966	30	527.267	71.171	238.131	2.850	27.799	15818	115	555.096	155.424	249.282	6.726	51.113	63836	66	831.864	208.465	46.394	4.486	31.213	54903	89	603.517	164.160	110.000	8.480	56.184	53713	160	441.206	75.320	159.153	10.646	70.083	70593	87	951.379	496.297	135.681	6.498	55.941	82770
145	34	410.529	72.770	73.341	1.976	26.142	13958	30	523.133	70.717	238.127	2.858	27.799	15694	115	551.617	156.154	249.255	6.705	51.113	63436	66	847.273	212.638	46.392	4.468	31.213	55920	89	616.539	171.859	109.979	8.492	56.184	54872	160	439.225	74.373	159.146	10.641	70.083	70276	87	955.954	499.610	135.687	6.493	55.941	83168
146	34	412.765	73.195	73.334	1.985	26.142	14034	30	534.933	74.699	238.130	2.850	27.799	16048	115	554.739	152.171	249.323	6.729	51.113	63795	66	842.318	211.322	46.396	4.474	31.213	55593	89	620.843	173.243	110.003	8.494	56.184	55255	160	436.950	71.872	159.131	10.656	70.083	69912	87	965.943	507.241	135.687	6.490	55.941	84037
147	34	410.147	74.875	73.342	1.966	26.142	13945	30	541.033	75.468	238.131	2.850	27.799	16231	115	568.009	160.732	249.329	6.714	51.113	65321	66	825.197	206.938	46.387	4.466	31.213	54463	89	618.629	165.669	110.061	8.469	56.184	55058	160	431.294	69.215	159.130	10.650	70.083	69007	87	965.172	507.723	135.691	6.491	55.941	83970
148	34	411.676	73.954	73.361	1.972	26.142	13997	30	539.367	74.985	238.125	2.855	27.799	16181	115	557.835	153.396	249.307	6.732	51.113	64151	66	828.788	211.860	46.416	4.469	31.213	54700	89	618.438	166.540	110.013	8.506	56.184	55041	160	432.256	68.073	159.120	10.664	70.083	69161	87	965.713	502.453	135.667	6.498	55.941	84017
149	34	416	75.542	73.335	1.964	26.142	14144	30	539.233	72.308	238.126	2.859	27.799	16177	115	548.939	149.795	249.324	6.734	51.113	63128	66	818.955	210.196	46.430	4.474	31.213	54051	89	618.382	169.786	109.965	8.503	56.184	55036	160	429.750	67.050	159.106	10.643	70.083	68760	87	961.897	496.471	135.660	6.504	55.941	83685
150	34	414.265	78.673	73.317	1.954	26.142	14085	30	543.900	70.158	238.125	2.868	27.799	16317	115	543.826	144.062	249.314	6.726	51.113	62540	66	809.379	199.179	46.402	4.469	31.213	53419	89	627.596	168.889	109.993	8.488	56.184	55856	160	431.712	68.163	159.122	10.665	70.083	69074	87	971.161	501.984	135.640	6.497	55.941	84491
151	34	419.088	79.466	73.327	1.963	26.142	14249	30	538.567	75.363	238.122	2.846	27.799	16157	115	544.861	147.900	249.291	6.715	51.113	62659	66	820.849	203.695	46.401	4.473	31.213	54176	89	647.202	184.425	109.976	8.492	56.184	57601	160	427.781	68.005	159.128	10.673	70.083	68445	87	970.805	508.663	135.689	6.496	55.941	84460
152	34	418.059	79.530	73.313	1.960	26.142	14214	30	536.433	74.234	238.130	2.858	27.799	16093	115	549.409	154.646	249.284	6.696	51.113	63182	66	825.470	207.172	46.393	4.471	31.213	54481	89	691.438	207.601	109.957	8.529	56.184	61538	160	429.200	66.062	159.120	10.670	70.083	68672	87	995.241	513.492	135.639	6.506	55.941	86586
153	34	420.853	79.152	73.321	1.951	26.142	14309	30	537.100	67.520	238.121	2.883	27.799	16113	115	552.957	154.393	249.314	6.713	51.113	63590	66	832.333	207.831	46.390	4.471	31.213	54934	89	734.742	228.424	109.959	8.484	56.184	65392	160	431.169	70.695	159.147	10.645	70.083	68987	87	987.552	516.529	135.671	6.488	55.941	85917
154	34	417.559	77.251	73.345	1.971	26.142	14197	30	535.700	72.633	238.126	2.858	27.799	16071	115	559.130	152.855	249.321	6.735	51.113	64300	66	830.379	208.891	46.401	4.472	31.213	54805	89	758.730	241.830	109.989	8.480	56.184	67527	160	431.756	69.039	159.158	10.637	70.083	69081	87	981.483	512.895	135.651	6.482	55.941	85389
155	34	421.676	82.591	73.320	1.959	26.142	14337	30	536.833	67.663	238.128	2.877	27.799	16105	115	567.104	158.566	249.348	6.737	51.113	65217	66	826.303	207.821	46.396	4.458	31.213	54536	89	784.011	250.640	109.973	8.481	56.184	69777	160	440.675	74.066	159.145	10.642	70.083	70508	87	978.471	506.644	135.617	6.500	55.941	85127
156	34	424.176	81.310	73.321	1.952	26.142	14422	30	531.533	71.089	238.119	2.864	27.799	15946	115	575.478	165.419	249.338	6.714	51.113	66180	66	818.409	204.098	46.388	4.474	31.213	54015	89	817.921	269.043	109.968	8.474	56.184	72795	160	435.756	70.141	159.132	10.641	70.083	69721	87	975.701	507.041	135.647	6.499	55.941	84886
157	34	431.529	84.494	73.320	1.945	26.142	14672	30	529.800	70.218	238.128	2.860	27.799	15894	115	577.096	167.160	249.299	6.710	51.113	66366	66	814.955	201.616	46.394	4.479	31.213	53787	89	861.899	292.167	109.981	8.490	56.184	76709	160	434.763	69.067	159.128	10.651	70.083	69562	87	969.759	512.600	135.676	6.488	55.941	84369
158	34	438.324	90.176	73.295	1.944	26.142	14903	30	530.067	72.820	238.129	2.856	27.799	15902	115	582.722	170.551	249.275	6.698	51.113	67013	66	805.651	200.370	46.408	4.478	31.213	53173	89	881.011	303.130	109.945	8.484	56.184	78410	160	435.300	69.860	159.137	10.667	70.083	69648	87	960.391	513.704	135.696	6.480	55.941	83554
159	34	438.265	91.315	73.298	1.934	26.142	14901	30	528.833	73.104	238.121	2.853	27.799	15865	115	596.296	170.026	249.348	6.730	51.113	68574	66	794.909	194.128	46.392	4.476	31.213	52464	89	866.382	290.009	109.951	8.494	56.184	77108	160	438.663	68.639	159.100	10.664	70.083	70186	87	961.563	509.639	135.681	6.487	55.941	83656
160	34	443.176	90.389	73.280	1.946	26.142	15068	30	524.533	72.548	238.124	2.851	27.799	15736	115	611.800	183.327	249.308	6.704	51.113	70357	66	807.394	200.689	46.387	4.473	31.213	53288	89	837.214	279.444	109.925	8.476	56.184	74512	160	455.431	73.681	159.062	10.635	70.083	72869	87	962.609	508.424	135.679	6.488	55.941	83747
161	34	452.529	97.386	73.279	1.934	26.142	15386	30	525.267	70.941	238.119	2.864	27.799	15758	115	612.148	182.881	249.305	6.706	51.113	70397	66	819.697	197.372	46.373	4.488	31.213	54100	89	809.764	265.432	109.924	8.462	56.184	72069	160	456.131	78.257	159.121	10.635	70.083	72981	87	970.598	500.573	135.638	6.501	55.941	84442
162	34	469.118	106.124	73.271	1.914	26.142	15950	30	526	70.394	238.127	2.865	27.799	15780	115	609	186.193	249.266	6.691	51.113	70035	66	812.318	201.276	46.403	4.471	31.213	53613	89	790.247	254.032	109.947	8.451	56.184	70332	160	455.300	76.623	159.102	10.644	70.083	72848	87	973.920	508.455	135.665	6.505	55.941	84731
163	34	479.765	117.577	73.245	1.904	26.142	16312	30	535.267	72.139	238.116	2.861	27.799	16058	115	606.861	183.707	249.295	6.695	51.113	69789	66	798.561	194.442	46.390	4.469	31.213	52705	89	766.596	245.423	109.938	8.479	56.184	68227	160	455.581	79.946	159.140	10.630	70.083	72893	87	963.103	505.911	135.678	6.494	55.941	83790
164	34	493.882	118.726	73.229	1.918	26.142	16792	30	524.433	71.742	238.121	2.853	27.799	15733	115	628.948	201.277	249.244	6.663	51.113	72329	66	798.727	194.405	46.385	4.475	31.213	52716	89	746.719	237.312	109.927	8.486	56.184	66458	160	465.025	85.549	159.140	10.623	70.083	74404	87	967.954	507.897	135.681	6.490	55.941	84212
165	34	517.382	129.594	73.232	1.905	26.142	17591	30	523.867	70.536	238.128	2.858	27.799	15716	115	647.348	208.746	249.239	6.658	51.113	74445	66	799.182	193.868	46.372	4.470	31.213	52746	89	727.798	225.236	109.955	8.475	56.184	64774	160	465.825	82.524	159.122	10.623	70.083	74532	87	973.080	515.024	135.696	6.480	55.941	84658
166	34	568.500	159.346	73.197	1.870	26.142	19329	30	525.433	72.269	238.118	2.857	27.799	15763	115	719.374	247.446	249.268	6.656	51.113	82728	66	817.773	201.525	46.389	4.477	31.213	53973	89	708.955	216.152	109.953	8.479	56.184	63097	160	480.237	89.546	159.148	10.625	70.083	76838	87	970.034	500.803	135.646	6.501	55.941	84393
167	34	664.324	215.856	73.139	1.832	26.142	22587	30	531.767	76.244	238.120	2.844	27.799	15953	115	764.156	280.262	249.170	6.585	51.113	87878	66	814.106	206.919	46.393	4.463	31.213	53731	89	703.169	214.893	109.933	8.474	56.184	62582	160	491.244	93.092	159.167	10.638	70.083	78599	87	955.368	504.001	135.698	6.490	55.941	83117
168	34	896.971	349.861	73.071	1.771	26.142	30497	30	526.600	73.648	238.125	2.854	27.799	15798	115	819.087	308.678	249.178	6.598	51.113	94195	66	815.879	202.610	46.388	4.479	31.213	53848	89	705.910	218.756	109.951	8.474	56.184	62826	160	493.112	95.295	159.158	10.634	70.083	78898	87	952.897	506.355	135.713	6.483	55.941	82902
169	34	1066	441.533	73.021	1.754	26.142	36244	30	526.400	67.047	238.125	2.870	27.799	15792	115	856.052	326.531	249.180	6.590	51.113	98446	66	817.591	203.103	46.391	4.482	31.213	53961	89	693.135	212.405	109.905	8.493	56.184	61689	160	498.219	97.375	159.171	10.646	70.083	79715	87	942.218	503.418	135.723	6.485	55.941	81973
170	34	1066.382	429.448	73.035	1.771	26.142	36257	30	531.400	71.968	238.121	2.860	27.799	15942	115	924.852	366.510	249.176	6.591	51.113	106358	66	809.485	204.353	46.410	4.472	31.213	53426	89	701.966	215.130	109.915	8.515	56.184	62475	160	515.388	101.495	159.133	10.652	70.083	82462	87	943.299	495.276	135.686	6.490	55.941	82067
171	34	1005.059	397.665	73.042	1.786	26.142	34172	30	530.067	71.919	238.121	2.864	27.799	15902	115	1004.383	398.258	249.198	6.605	51.113	115504	66	793.561	194.236	46.393	4.472	31.213	52375	89	694.652	211.173	109.956	8.497	56.184	61824	160	542.513	111.895	159.138	10.644	70.083	86802	87	966.379	496.658	135.622	6.505	55.941	84075
172	34	917.706	348.401	73.054	1.800	26.142	31202	30	536.633	72.564	238.123	2.853	27.799	16099	115	1085.913	439.066	249.229	6.609	51.113	124880	66	787.742	191.127	46.389	4.467	31.213	51991	89	689.562	201.226	109.974	8.486	56.184	61371	160	576.312	131.783	159.203	10.635	70.083	92210	87	986.034	505.560	135.594	6.498	55.941	85785
173	34	817.235	294.840	73.077	1.814	26.142	27786	30	535.467	72.157	238.123	2.862	27.799	16064	115	1151.835	476.010	249.185	6.584	51.113	132461	66	771.803	186.156	46.395	4.477	31.213	50939	89	699.596	207.755	109.985	8.488	56.184	62264	160	608.081	145.076	159.213	10.606	70.083	97293	87	995.575	508.064	135.602	6.504	55.941	86615
174	34	712.118	243.539	73.103	1.829	26.142	24212	30	542.333	69.060	238.132	2.877	27.799	16270	115	1163.435	484.915	249.159	6.574	51.113	133795	66	781.258	188.813	46.384	4.473	31.213	51563	89	703.978	208.570	109.989	8.483	56.184	62654	160	639.787	163.616	159.304	10.618	70.083	102366	87	999.218	505.202	135.565	6.498	55.941	86932
175	34	604.971	181.556	73.143	1.870	26.142	20569	30	549.433	74.189	238.135	2.862	27.799	16483	115	1115.548	447.674	249.191	6.606	51.113	128288	66	764.030	182.603	46.383	4.473	31.213	50426	89	707.101	208.806	110.000	8.505	56.184	62932	160	669	175.929	159.317	10.610	70.083	107040	87	1002.034	516.726	135.593	6.499	55.941	87177
176	34	541.147	141.506	73.208	1.895	26.142	18399	30	545.933	79.308	238.119	2.847	27.799	16378	115	1042.391	405.463	249.228	6.624	51.113	119875	66	774.742	186.264	46.374	4.475	31.213	51133	89	691.067	202.551	110.013	8.478	56.184	61505	160	670.519	177.601	159.323	10.571	70.083	107283	87	1018.080	525.301	135.607	6.489	55.941	88573
177	34	487.971	115.435	73.249	1.927	26.142	16591	30	545.533	67.235	238.129	2.884	27.799	16366	115	951.661	358.494	249.236	6.641	51.113	109441	66	774	189.331	46.394	4.467	31.213	51084	89	691.573	194.179	110.052	8.481	56.184	61550	160	660	172.206	159.326	10.569	70.083	105600	87	1037.437	526.100	135.535	6.492	55.941	90257
178	34	459.941	99.734	73.274	1.939	26.142	15638	30	540.433	70.221	238.121	2.871	27.799	16213	115	853.878	306.766	249.248	6.655	51.113	98196	66	756.864	181.002	46.378	4.469	31.213	49953	89	711.843	205.609	110.052	8.485	56.184	63354	160	657.881	171.264	159.316	10.589	70.083	105261	87	1035.494	530.773	135.540	6.497	55.941	90088
179	34	434.235	87.042	73.290	1.953	26.142	14764	30	536.333	69.601	238.131	2.880	27.799	16090	115	756.296	254.640	249.257	6.668	51.113	86974	66	750.636	174.548	46.359	4.472	31.213	49542	89	730.247	219.582	110.030	8.487	56.184	64992	160	632.806	160.640	159.308	10.569	70.083	101249	87	1026.828	534.987	135.609	6.481	55.941	89334
180	34	428.735	83.574	73.302	1.951	26.142	14577	30	535.600	68.462	238.119	2.876	27.799	16068	115	683.043	215.962	249.292	6.707	51.113	78550	66	740.303	172.352	46.363	4.473	31.213	48860	89	719.191	212.937	110.036	8.481	56.184	64008	160	589.025	145.368	159.330	10.558	70.083	94244	87	1008.402	533.206	135.646	6.480	55.941	87731
181	34	416.824	78.117	73.331	1.971	26.142	14172	30	530.600	65.664	238.131	2.881	27.799	15918	115	621.122	185.121	249.283	6.701	51.113	71429	66	738.803	178.032	46.372	4.472	31.213	48761	89	717.348	216.622	109.995	8.486	56.184	63844	160	545.019	125.995	159.304	10.566	70.083	87203	87	1004.851	531.512	135.657	6.479	55.941	87422
182	34	414.941	74.158	73.346	1.977	26.142	14108	30	534.933	75.177	238.120	2.854	27.799	16048	115	579.904	165.725	249.301	6.708	51.113	66689	66	733.303	175.126	46.377	4.458	31.213	48398	89	712.933	212.804	109.994	8.479	56.184	63451	160	509.394	108.376	159.264	10.572	70.083	81503	87	997.264	527.893	135.673	6.474	55.941	86762
183	34	409.324	74.963	73.331	1.971	26.142	13917	30	537.933	74.765	238.119	2.851	27.799	16138	115	549.817	150.271	249.295	6.725	51.113	63229	66	728.015	171.543	46.376	4.474	31.213	48049	89	689.921	200.518	110.008	8.476	56.184	61403	160	479.306	95.244	159.223	10.583	70.083	76689	87	998.080	531.623	135.682	6.478	55.941	86833
184	34	407.441	73.075	73.325	1.969	26.142	13853	30	525.767	75.216	238.117	2.840	27.799	15773	115	532.643	138.830	249.319	6.750	51.113	61254	66	719.303	164.918	46.363	4.486	31.213	47474	89	675.742	194.325	110.003	8.481	56.184	60141	160	460.019	84.371	159.179	10.624	70.083	73603	87	993.161	525.033	135.675	6.482	55.941	86405
185	34	409.118	72.621	73.333	1.970	26.142	13910	30	519.533	69.754	238.126	2.858	27.799	15586	115	517.043	128.026	249.345	6.755	51.113	59460	66	726.924	168.196	46.356	4.471	31.213	47977	89	668.742	189.431	110.013	8.466	56.184	59518	160	447.825	78.176	159.156	10.608	70.083	71652	87	995.966	528.737	135.681	6.476	55.941	86649
186	34	402.647	72.398	73.326	1.962	26.142	13690	30	523.933	71.817	238.116	2.857	27.799	15718	115	501.478	122.502	249.344	6.761	51.113	57670	66	729.606	169.937	46.380	4.474	31.213	48154	89	669.944	196.494	109.965	8.473	56.184	59625	160	435.700	70.267	159.111	10.635	70.083	69712	87	996.057	540.098	135.711	6.459	55.941	86657
187	34	405.353	72.729	73.332	1.973	26.142	13782	30	519.533	70.262	238.121	2.861	27.799	15586	115	496.139	119.305	249.342	6.760	51.113	57056	66	736.349	173.311	46.369	4.486	31.213	48599	89	660.629	194.226	109.957	8.466	56.184	58796	160	425.819	64.519	159.083	10.648	70.083	68131	87	996.092	535.534	135.694	6.470	55.941	86660
188	34	405.647	69.462	73.364	1.981	26.142	13792	30	518.167	71.033	238.126	2.861	27.799	15545	115	495.296	120.306	249.346	6.762	51.113	56959	66	740.197	174.458	46.368	4.480	31.213	48853	89	650.079	188.034	109.952	8.490	56.184	57857	160	418.144	64.136	159.106	10.649	70.083	66903	87	988.425	533.597	135.710	6.469	55.941	85993
189	34	405.941	67.778	73.352	1.981	26.142	13802	30	517.333	66.555	238.115	2.873	27.799	15520	115	491.565	117.489	249.346	6.771	51.113	56530	66	739.651	175.989	46.387	4.480	31.213	48817	89	653.292	188.281	109.999	8.466	56.184	58143	160	414.500	61.566	159.091	10.646	70.083	66320	87	981.506	522.232	135.674	6.476	55.941	85391
190	34	401.882	69.020	73.342	1.984	26.142	13664	30	528.700	71.018	238.119	2.862	27.799	15861	115	490.304	119.040	249.328	6.759	51.113	56385	66	752.636	175.970	46.357	4.469	31.213	49674	89	657.348	192.633	109.981	8.476	56.184	58504	160	411.119	59.489	159.094	10.664	70.083	65779	87	993.517	528.855	135.687	6.476	55.941	86436
191	34	406.088	70.830	73.333	1.967	26.142	13807	30	534	71.840	238.120	2.860	27.799	16020	115	490.496	116.270	249.342	6.761	51.113	56407	66	736.955	171.783	46.381	4.482	31.213	48639	89	651.034	190.214	109.993	8.485	56.184	57942	160	406.825	58.856	159.104	10.659	70.083	65092	87	999.690	532.174	135.676	6.476	55.941	86973
192	34	401.324	69.581	73.327	1.974	26.142	13645	30	531.167	66.239	238.119	2.887	27.799	15935	115	488.391	115.174	249.364	6.778	51.113	56165	66	740.849	176.459	46.375	4.472	31.213	48896	89	657.921	191.793	109.964	8.481	56.184	58555	160	406.994	56.726	159.074	10.651	70.083	65119	87	991.310	529.052	135.701	6.479	55.941	86244
193	34	406.794	71.159	73.333	1.975	26.142	13831	30	536	76.291	238.122	2.848	27.799	16080	115	486.878	115.457	249.342	6.763	51.113	55991	66	738.167	174.548	46.372	4.472	31.213	48719	89	656.798	190.585	109.960	8.474	56.184	58455	160	406.469	57.977	159.078	10.659	70.083	65035	87	988.701	525.113	135.727	6.488	55.941	86017
194	34	406.294	73.567	73.324	1.968	26.142	13814	30	535.933	73.014	238.122	2.860	27.799	16078	115	486.478	114.845	249.363	6.773	51.113	55945	66	735.924	167.147	46.352	4.485	31.213	48571	89	675.629	199.212	109.966	8.496	56.184	60131	160	406.656	57.551	159.087	10.658	70.083	65065	87	1000.425	526.893	135.703	6.492	55.941	87037
195	34	408.324	74.396	73.320	1.964	26.142	13883	30	542.133	73.587	238.134	2.853	27.799	16264	115	486.052	114.547	249.335	6.767	51.113	55896	66	737.288	169.670	46.358	4.486	31.213	48661	89	686.753	207.627	109.954	8.487	56.184	61121	160	406.944	58.213	159.078	10.657	70.083	65111	87	999.184	535.686	135.743	6.483	55.941	86929
196	34	410.588	74.857	73.326	1.966	26.142	13960	30	542.133	73.709	238.123	2.858	27.799	16264	115	490.174	118.539	249.345	6.759	51.113	56370	66	744.530	175.553	46.381	4.483	31.213	49139	89	709.258	221.568	109.923	8.482	56.184	63124	160	406.469	57.841	159.088	10.663	70.083	65035	87	1012.149	544.508	135.740	6.472	55.941	88057
197	34	408.647	73.325	73.333	1.971	26.142	13894	30	534.200	75.775	238.116	2.843	27.799	16026	115	488.209	118.093	249.324	6.744	51.113	56144	66	731.970	173.039	46.373	4.482	31.213	48310	89	710.798	219.128	109.960	8.468	56.184	63261	160	408.456	58.065	159.049	10.656	70.083	65353	87	1028.701	551.597	135.734	6.462	55.941	89497
198	34	408.647	72.949	73.325	1.966	26.142	13894	30	537.567	74.541	238.126	2.851	27.799	16127	115	491.243	115.797	249.320	6.761	51.113	56493	66	731.439	176.679	46.376	4.475	31.213	48275	89	715.169	225.993	109.937	8.488	56.184	63650	160	408.163	58.931	159.084	10.674	70.083	65306	87	1047.195	551.046	135.689	6.478	55.941	91106
199	34	408.882	74.281	73.325	1.960	26.142	13902	30	537.433	71.544	238.123	2.873	27.799	16123	115	488.835	118.612	249.331	6.754	51.113	56216	66	732.712	170.019	46.366	4.485	31.213	48359	89	733.506	232.993	109.939	8.463	56.184	65282	160	412.556	58.770	159.073	10.668	70.083	66009	87	1057.609	550.104	135.648	6.488	55.941	92012
200	34	414.235	75.186	73.315	1.974	26.142	14084	30	535.167	71.461	238.127	2.866	27.799	16055	115	491.496	118.217	249.332	6.762	51.113	56522	66	734.470	175.623	46.373	4.468	31.213	48475	89	726.685	231.904	109.944	8.471	56.184	64675	160	414.781	61.687	159.082	10.657	70.083	66365	87	1054.264	557.485	135.685	6.476	55.941	91721
201	34	413.235	77.588	73.315	1.953	26.142	14050	30	531.667	69.474	238.117	2.874	27.799	15950	115	494.148	119.875	249.331	6.754	51.113	56827	66	731.530	173.770	46.397	4.481	31.213	48281	89	714.124	219.253	109.961	8.481	56.184	63557	160	412.631	59.153	159.067	10.659	70.083	66021	87	1057.046	567.266	135.706	6.475	55.941	91963
202	34	420.147	80.938	73.302	1.961	26.142	14285	30	528.467	69.210	238.126	2.875	27.799	15854	115	497.130	122.925	249.330	6.749	51.113	57170	66	734.106	178.177	46.385	4.467	31.213	48451	89	698.865	213.740	109.924	8.475	56.184	62199	160	415.112	62.376	159.099	10.657	70.083	66418	87	1054.874	560.458	135.679	6.474	55.941	91774
203	34	418.206	80.147	73.317	1.951	26.142	14219	30	527.367	64.117	238.139	2.888	27.799	15821	115	495.852	119.877	249.329	6.743	51.113	57023	66	732.788	174.290	46.392	4.471	31.213	48364	89	675.202	199.831	109.921	8.490	56.184	60093	160	414.481	60.882	159.090	10.651	70.083	66317	87	1056.862	561.432	135.672	6.467	55.941	91947
204	34	426.588	81.701	73.310	1.954	26.142	14504	30	529.567	66.120	238.126	2.892	27.799	15887	115	494.800	121.882	249.327	6.745	51.113	56902	66	738.576	174.478	46.383	4.472	31.213	48746	89	671.663	199.416	109.942	8.490	56.184	59778	160	417.744	63.694	159.089	10.650	70.083	66839	87	1047	560.313	135.686	6.470	55.941	91089
205	34	431.412	84.479	73.314	1.952	26.142	14668	30	535.333	62.465	238.123	2.909	27.799	16060	115	496.809	123.018	249.313	6.739	51.113	57133	66	731.606	174.864	46.382	4.477	31.213	48286	89	668.169	194.173	109.947	8.483	56.184	59467	160	416.712	62.014	159.105	10.657	70.083	66674	87	1059.345	572.081	135.701	6.465	55.941	92163
206	34	433.471	88.970	73.309	1.941	26.142	14738	30	532.067	67.297	238.124	2.879	27.799	15962	115	496.922	120.209	249.317	6.736	51.113	57146	66	734.712	173.021	46.379	4.472	31.213	48491	89	662.169	191.734	109.987	8.500	56.184	58933	160	420.087	62.269	159.072	10.642	70.083	67214	87	1071.379	571.922	135.669	6.474	55.941	93210
207	34	443.882	94.476	73.306	1.932	26.142	15092	30	537.933	72.692	238.129	2.860	27.799	16138	115	503.009	127.164	249.338	6.726	51.113	57846	66	730.197	171.229	46.377	4.467	31.213	48193	89	668	189.659	109.991	8.480	56.184	59452	160	423.731	67.298	159.114	10.641	70.083	67797	87	1086.437	581.055	135.676	6.473	55.941	94520
208	34	454.059	91.263	73.307	1.953	26.142	15438	30	539.967	72.782	238.126	2.861	27.799	16199	115	499.539	124.988	249.321	6.736	51.113	57447	66	734.151	172.329	46.375	4.482	31.213	48454	89	664.966	191.426	109.995	8.492	56.184	59182	160	424.806	65.318	159.081	10.654	70.083	67969	87	1106.782	587.367	135.645	6.476	55.941	96290
209	34	456.176	104.180	73.258	1.915	26.142	15510	30	539.667	68.129	238.118	2.888	27.799	16190	115	501.600	126.963	249.302	6.718	51.113	57684	66	730.939	170.779	46.362	4.471	31.213	48242	89	665.618	187.515	110.056	8.473	56.184	59240	160	422.112	64.304	159.098	10.658	70.083	67538	87	1094.207	582.444	135.641	6.463	55.941	95196
210	34	465.676	110.997	73.246	1.912	26.142	15833	30	535.933	71.309	238.117	2.872	27.799	16078	115	505.435	129.175	249.290	6.714	51.113	58125	66	730.561	168.374	46.361	4.476	31.213	48217	89	661.944	177.554	110.095	8.473	56.184	58913	160	422.888	64.702	159.082	10.663	70.083	67662	87	1099.782	588.687	135.660	6.469	55.941	95681
211	34	486.353	117.278	73.257	1.904	26.142	16536	30	526.700	70.938	238.126	2.858	27.799	15801	115	498.661	125.312	249.316	6.736	51.113	57346	66	726.833	168.832	46.364	4.475	31.213	47971	89	651.798	180.897	110.059	8.470	56.184	58010	160	424.413	64.406	159.100	10.651	70.083	67906	87	1109.264	576.954	135.585	6.485	55.941	96506
212	34	511.118	127.183	73.252	1.898	26.142	17378	30	525.633	63.587	238.127	2.899	27.799	15769	115	495.078	122.301	249.327	6.738	51.113	56934	66	721.136	167.426	46.381	4.480	31.213	47595	89	651.629	179.941	110.049	8.484	56.184	57995	160	425.862	65.638	159.107	10.653	70.083	68138	87	1109.667	579.815	135.597	6.485	55.941	96541
213	34	566.706	161.286	73.197	1.864	26.142	19268	30	536.600	63.829	238.127	2.893	27.799	16098	115	498.548	122.422	249.327	6.745	51.113	57333	66	713.136	163.073	46.370	4.485	31.213	47067	89	654.416	184.556	110.041	8.477	56.184	58243	160	429.356	68.790	159.105	10.656	70.083	68697	87	1109.644	574.082	135.576	6.484	55.941	96539
214	34	639.588	207.982	73.154	1.831	26.142	21746	30	529.800	66.978	238.124	2.884	27.799	15894	115	496.939	120.658	249.359	6.765	51.113	57148	66	726.015	170.080	46.385	4.478	31.213	47917	89	651.888	183.175	109.999	8.494	56.184	58018	160	430.288	65.686	159.101	10.656	70.083	68846	87	1106.874	575.758	135.599	6.482	55.941	96298
215	34	775.647	271.232	73.109	1.799	26.142	26372	30	535.567	64.460	238.135	2.896	27.799	16067	115	493.270	121.050	249.336	6.760	51.113	56726	66	721.651	167.664	46.370	4.479	31.213	47629	89	646.258	182.296	110.001	8.498	56.184	57517	160	435.756	72.075	159.124	10.639	70.083	69721	87	1099.782	578.371	135.615	6.480	55.941	95681
216	34	885.029	344.543	73.070	1.777	26.142	30091	30	530.067	70.795	238.136	2.864	27.799	15902	115	491.139	118.449	249.354	6.755	51.113	56481	66	718.515	168.120	46.366	4.473	31.213	47422	89	652.517	186.889	110.024	8.489	56.184	58074	160	429.163	68.332	159.107	10.651	70.083	68666	87	1105.115	577.072	135.607	6.482	55.941	96145
217	34	943.206	375.274	73.056	1.767	26.142	32069	30	524.233	67.350	238.123	2.876	27.799	15727	115	492.304	118.858	249.350	6.758	51.113	56615	66	716.288	164.524	46.365	4.467	31.213	47275	89	652.888	187.857	109.972	8.508	56.184	58107	160	428.125	66.952	159.126	10.666	70.083	68500	87	1095.092	576.380	135.624	6.472	55.941	95273
218	34	951.500	374.544	73.055	1.775	26.142	32351	30	522.067	67.676	238.120	2.875	27.799	15662	115	496.287	120.496	249.357	6.764	51.113	57073	66	713.076	161.222	46.372	4.484	31.213	47063	89	661.449	196.625	109.947	8.448	56.184	58869	160	430.781	68.940	159.106	10.651	70.083	68925	87	1081.966	562.383	135.617	6.490	55.941	94131
219	34	926.471	350.380	73.065	1.799	26.142	31500	30	529.800	69.789	238.121	2.873	27.799	15894	115	497.922	124.059	249.334	6.754	51.113	57261	66	714.455	164.192	46.361	4.472	31.213	47154	89	668.551	192.289	109.978	8.482	56.184	59501	160	436.681	68.289	159.094	10.647	70.083	69869	87	1081.368	566.044	135.624	6.479	55.941	94079
220	34	860.588	317.175	73.069	1.808	26.142	29260	30	524.267	70.287	238.139	2.853	27.799	15728	115	502.548	123.988	249.311	6.757	51.113	57793	66	715.576	164.776	46.360	4.479	31.213	47228	89	673.494	198.010	109.966	8.480	56.184	59941	160	439.344	70.854	159.110	10.642	70.083	70295	87	1086.057	564.329	135.609	6.485	55.941	94487
221	34	788.559	279.763	73.104	1.818	26.142	26811	30	528.900	65.140	238.130	2.886	27.799	15867	115	504.983	128.915	249.332	6.746	51.113	58073	66	712.894	164.382	46.361	4.486	31.213	47051	89	666.506	192.897	109.968	8.487	56.184	59319	160	439.438	72.751	159.133	10.650	70.083	70310	87	1088.563	557.404	135.639	6.504	55.941	94705
222	34	702.500	234.017	73.107	1.846	26.142	23885	30	527.067	67.983	238.126	2.881	27.799	15812	115	504.252	125.294	249.319	6.736	51.113	57989	66	719.439	167.509	46.366	4.480	31.213	47483	89	665.045	195.296	109.967	8.470	56.184	59189	160	442.619	72.850	159.123	10.645	70.083	70819	87	1082.322	563.860	135.658	6.482	55.941	94162
223	34	621.412	188.180	73.157	1.872	26.142	21128	30	525.533	65.837	238.125	2.874	27.799	15766	115	502.313	126.248	249.338	6.748	51.113	57766	66	726.636	166.664	46.363	4.470	31.213	47958	89	675.045	197.113	109.983	8.471	56.184	60079	160	442.475	75.990	159.143	10.628	70.083	70796	87	1071.310	553.920	135.662	6.488	55.941	93204
224	34	545.235	146.671	73.205	1.898	26.142	18538	30	530.633	67.570	238.126	2.883	27.799	15919	115	507.635	129.267	249.341	6.741	51.113	58378	66	728.303	170.673	46.365	4.474	31.213	48068	89	671.640	200.752	109.966	8.490	56.184	59776	160	438.312	70.532	159.101	10.639	70.083	70130	87	1060.839	550.053	135.656	6.491	55.941	92293
225	34	497.618	120.699	73.228	1.917	26.142	16919	30	541.400	66.301	238.133	2.894	27.799	16242	115	507.243	125.626	249.351	6.759	51.113	58333	66	723.212	170.410	46.383	4.482	31.213	47732	89	659.573	189.340	110.030	8.479	56.184	58702	160	435.894	70.339	159.107	10.637	70.083	69743	87	1048.276	541.168	135.644	6.492	55.941	91200
226	34	461.412	106.143	73.245	1.915	26.142	15688	30	537.467	68.582	238.130	2.878	27.799	16124	115	510.748	128.084	249.354	6.757	51.113	58736	66	735.030	173.025	46.391	4.480	31.213	48512	89	650.292	188.369	109.989	8.484	56.184	57876	160	432.344	68.961	159.110	10.644	70.083	69175	87	1050.149	538.907	135.628	6.502	55.941	91363
227	34	438.618	93.752	73.286	1.937	26.142	14913	30	532.733	69.426	238.133	2.874	27.799	15982	115	512.600	129.336	249.342	6.749	51.113	58949	66	740.227	175.349	46.379	4.466	31.213	48855	89	640.843	185.342	109.996	8.475	56.184	57035	160	436.131	72.559	159.121	10.647	70.083	69781	87	1041.747	539.230	135.651	6.494	55.941	90632
228	34	425.088	81.593	73.321	1.964	26.142	14453	30	534.233	71.527	238.125	2.859	27.799	16027	115	504.522	126.843	249.331	6.740	51.113	58020	66	750.439	179.004	46.387	4.463	31.213	49529	89	632.865	178.806	109.994	8.483	56.184	56325	160	431.419	68.853	159.122	10.640	70.083	69027	87	1049.966	540.284	135.652	6.500	55.941	91347
229	34	414.206	77.008	73.344	1.958	26.142	14083	30	530.367	73.605	238.127	2.855	27.799	15911	115	506.391	127.867	249.343	6.742	51.113	58235	66	768.651	186.315	46.372	4.456	31.213	50731	89	627.539	173.881	109.982	8.490	56.184	55851	160	435.850	72.752	159.133	10.638	70.083	69736	87	1055.437	531.591	135.633	6.515	55.941	91823
230	34	410.676	74.979	73.329	1.961	26.142	13963	30	528.833	72.216	238.131	2.854	27.799	15865	115	503.635	123.471	249.367	6.768	51.113	57918	66	767.242	188.780	46.395	4.473	31.213	50638	89	624.449	168.425	110.026	8.495	56.184	55576	160	439.481	75.168	159.141	10.648	70.083	70317	87	1049.897	528.025	135.642	6.521	55.941	91341
231	34	400.324	71.318	73.345	1.960	26.142	13611	30	531.600	77.259	238.130	2.844	27.799	15948	115	506.496	125.434	249.368	6.761	51.113	58247	66	756.197	179.409	46.373	4.478	31.213	49909	89	622.551	167.980	110.008	8.495	56.184	55407	160	446.756	80.428	159.160	10.625	70.083	71481	87	1038.264	523.208	135.637	6.524	55.941	90329
232	34	402.206	71.594	73.334	1.968	26.142	13675	30	521.200	71.270	238.120	2.861	27.799	15636	115	512.148	128.306	249.366	6.756	51.113	58897	66	747.636	178.931	46.389	4.466	31.213	49344	89	620.022	165.297	110.041	8.492	56.184	55182	160	438.263	73.334	159.152	10.637	70.083	70122	87	1037.253	525.424	135.657	6.524	55.941	90241
233	34	396	67.456	73.352	1.974	26.142	13464	30	523.233	67.653	238.122	2.873	27.799	15697	115	510.904	131.851	249.336	6.748	51.113	58754	66	735.576	175.428	46.376	4.469	31.213	48548	89	623.371	169.638	110.029	8.493	56.184	55480	160	435.119	71.651	159.126	10.626	70.083	69619	87	1043.149	519.432	135.609	6.530	55.941	90754
234	34	398.618	68.821	73.351	1.971	26.142	13553	30	522.167	69.045	238.133	2.858	27.799	15665	115	510.365	127.592	249.334	6.752	51.113	58692	66	724.303	168.172	46.372	4.476	31.213	47804	89	634.775	173.505	110.017	8.498	56.184	56495	160	433.950	72.423	159.140	10.620	70.083	69432	87	1052.575	523.297	135.608	6.537	55.941	91574
235	34	394.676	68.305	73.349	1.974	26.142	13419	30	526.600	70.289	238.114	2.864	27.799	15798	115	512.722	130.423	249.330	6.743	51.113	58963	66	722.167	169.380	46.381	4.481	31.213	47663	89	636.708	174.102	110.049	8.495	56.184	56667	160	431.825	68.041	159.118	10.627	70.083	69092	87	1051.920	526.143	135.622	6.527	55.941	91517
236	34	393.794	66.625	73.347	1.977	26.142	13389	30	526.567	72.203	238.134	2.851	27.799	15797	115	509.017	128.867	249.341	6.749	51.113	58537	66	706.561	163.047	46.373	4.471	31.213	46633	89	620.989	169.137	110.022	8.486	56.184	55268	160	432.112	67.368	159.098	10.651	70.083	69138	87	1049.345	530.124	135.641	6.513	55.941	91293
237	34	394.294	65.561	73.358	1.976	26.142	13406	30	528.267	70.150	238.140	2.862	27.799	15848	115	505.809	127.164	249.327	6.748	51.113	58168	66	703.076	162.806	46.368	4.465	31.213	46403	89	627.461	173.485	110.002	8.483	56.184	55844	160	435.388	72.079	159.119	10.630	70.083	69662	87	1040.874	527.341	135.667	6.508	55.941	90556
238	34	393.647	66.202	73.369	1.976	26.142	13384	30	530.567	76.184	238.133	2.840	27.799	15917	115	505.391	126.727	249.340	6.754	51.113	58120	66	710.606	162.071	46.369	4.479	31.213	46900	89	618.404	168.889	110.003	8.470	56.184	55038	160	437.906	74.175	159.147	10.660	70.083	70065	87	1047.759	536.895	135.683	6.510	55.941	91155
239	34	393.118	64.014	73.379	1.986	26.142	13366	30	522.467	69.677	238.123	2.872	27.799	15674	115	503.365	125.111	249.328	6.748	51.113	57887	66	698.621	154.893	46.359	4.471	31.213	46109	89	616.348	169.406	110.026	8.466	56.184	54855	160	429.894	68.358	159.132	10.649	70.083	68783	87	1027.977	528.277	135.686	6.505	55.941	89434
240	34	389.912	65.221	73.362	1.990	26.142	13257	30	521.933	66.199	238.129	2.883	27.799	15658	115	504.765	128.784	249.318	6.728	51.113	58048	66	700.606	159.858	46.371	4.475	31.213	46240	89	619.618	172.905	110.043	8.452	56.184	55146	160	425.062	67.817	159.129	10.649	70.083	68010	87	1016.414	527.046	135.699	6.499	55.941	88428
241	34	395.206	67.722	73.346	1.972	26.142	13437	30	518.733	66.654	238.128	2.869	27.799	15562	115	503.539	127.720	249.327	6.741	51.113	57907	66	694.167	162.061	46.378	4.470	31.213	45815	89	619.382	170.792	110.031	8.456	56.184	55125	160	422.062	65.905	159.118	10.640	70.083	67530	87	1015.966	522.882	135.684	6.503	55.941	88389
242	34	390.588	64.175	73.347	1.979	26.142	13280	30	517.567	67.757	238.129	2.868	27.799	15527	115	497.322	125.331	249.322	6.742	51.113	57192	66	686.015	154.687	46.359	4.483	31.213	45277	89	637.584	179.971	110.019	8.460	56.184	56745	160	418.038	65.343	159.087	10.649	70.083	66886	87	1027.483	528.119	135.657	6.496	55.941	89391
243	34	393.824	64.250	73.377	1.982	26.142	13390	30	513.300	67.494	238.136	2.860	27.799	15399	115	503.322	126.981	249.296	6.734	51.113	57882	66	686.591	154.792	46.371	4.484	31.213	45315	89	650.393	190.691	109.993	8.465	56.184	57885	160	418.731	64.806	159.118	10.660	70.083	66997	87	1029.920	529.505	135.658	6.500	55.941	89603
244	34	392.618	59.829	73.384	2.000	26.142	13349	30	516.500	66.488	238.127	2.871	27.799	15495	115	501.591	125.469	249.314	6.738	51.113	57683	66	697.758	161.427	46.372	4.470	31.213	46052	89	661.831	196.722	110.016	8.471	56.184	58903	160	420.456	68.280	159.154	10.647	70.083	67273	87	1023.690	535.785	135.692	6.486	55.941	89061
245	34	391.500	65.173	73.361	1.980	26.142	13311	30	518.233	68.708	238.135	2.865	27.799	15547	115	505.052	127.601	249.331	6.740	51.113	58081	66	699	158.525	46.367	4.475	31.213	46134	89	653.112	189.238	109.993	8.472	56.184	58127	160	420.719	64.424	159.071	10.655	70.083	67315	87	1025.828	528.912	135.658	6.491	55.941	89247
246	34	394.853	69.745	73.353	1.964	26.142	13425	30	516.500	66.788	238.139	2.861	27.799	15495	115	502.739	126.716	249.331	6.742	51.113	57815	66	698.909	163.094	46.374	4.477	31.213	46128	89	645.079	184.597	110.000	8.479	56.184	57412	160	426.087	68.026	159.089	10.639	70.083	68174	87	1017.023	529.998	135.691	6.480	55.941	88481
247	34	398.824	71.665	73.344	1.971	26.142	13560	30	520	69.204	238.123	2.857	27.799	15600	115	506.748	130.609	249.327	6.735	51.113	58276	66	698.576	160.414	46.357	4.470	31.213	46106	89	634.742	179.018	109.995	8.459	56.184	56492	160	423.725	66.953	159.095	10.650	70.083	67796	87	1010.368	528.424	135.694	6.482	55.941	87902
248	34	398.412	70.637	73.341	1.967	26.142	13546	30	525.467	70.467	238.134	2.863	27.799	15764	115	501.165	125.254	249.343	6.750	51.113	57634	66	692.136	157.227	46.364	4.476	31.213	45681	89	623.719	174.497	110.005	8.480	56.184	55511	160	427.913	68.146	159.104	10.643	70.083	68466	87	1002.828	529.137	135.702	6.476	55.941	87246
249	34	399.088	67.700	73.343	1.972	26.142	13569	30	523.100	67.881	238.127	2.861	27.799	15693	115	495.087	122.267	249.363	6.749	51.113	56935	66	709.424	165.980	46.377	4.475	31.213	46822	89	616.697	169.726	110.003	8.466	56.184	54886	160	439.150	75.669	159.159	10.649	70.083	70264	87	1001.747	521.818	135.687	6.481	55.941	87152
250	34	398.735	68.633	73.349	1.968	26.142	13557	30	520.167	64.747	238.130	2.885	27.799	15605	115	491.165	119.552	249.327	6.746	51.113	56484	66	707.061	161.982	46.368	4.478	31.213	46666	89	612.236	168.716	110.033	8.466	56.184	54489	160	435.856	70.698	159.129	10.654	70.083	69737	87	994.632	521.025	135.707	6.483	55.941	86533
251	34	396.941	70.715	73.345	1.962	26.142	13496	30	515.933	67.107	238.127	2.873	27.799	15478	115	489.809	121.631	249.325	6.742	51.113	56328	66	699.015	161.176	46.366	4.464	31.213	46135	89	614.551	169.668	110.023	8.463	56.184	54695	160	444.987	73.537	159.122	10.645	70.083	71198	87	990.092	516.539	135.701	6.487	55.941	86138
252	34	397	71.686	73.326	1.960	26.142	13498	30	514.600	66.670	238.125	2.871	27.799	15438	115	496.296	128.704	249.329	6.739	51.113	57074	66	688.258	158.028	46.384	4.479	31.213	45425	89	607.258	167.502	110.005	8.475	56.184	54046	160	446.844	75.563	159.101	10.635	70.083	71495	87	992.069	519.216	135.715	6.483	55.941	86310
253	34	406.382	71.113	73.343	1.970	26.142	13817	30	515.233	70.618	238.135	2.847	27.799	15457	115	501.843	129.162	249.301	6.718	51.113	57712	66	685.955	153.427	46.376	4.464	31.213	45273	89	610.831	165.422	110.028	8.465	56.184	54364	160	449.144	78.695	159.150	10.631	70.083	71863	87	996.230	526.264	135.714	6.474	55.941	86672
254	34	408.294	76.177	73.317	1.960	26.142	13882	30	526	69.903	238.137	2.870	27.799	15780	115	501.235	127.585	249.333	6.726	51.113	57642	66	684	156.285	46.368	4.474	31.213	45144	89	620.607	173.666	110.014	8.460	56.184	55234	160	454.594	78.577	159.079	10.635	70.083	72735	87	995.448	518.595	135.708	6.476	55.941	86604
255	34	415.206	79.186	73.334	1.956	26.142	14117	30	526.500	67.965	238.129	2.872	27.799	15795	115	504.165	129.450	249.328	6.727	51.113	57979	66	677.894	153.550	46.367	4.483	31.213	44741	89	614.461	171.689	110.011	8.469	56.184	54687	160	460.025	80.495	159.109	10.643	70.083	73604	87	986.299	519.643	135.731	6.482	55.941	85808
256	34	412.471	77.818	73.322	1.961	26.142	14024	30	523.300	70.377	238.138	2.858	27.799	15699	115	503.652	129.295	249.331	6.734	51.113	57920	66	677	152.607	46.365	4.481	31.213	44682	89	612.438	172.246	110.007	8.475	56.184	54507	160	462.244	84.157	159.122	10.625	70.083	73959	87	980.011	521.524	135.748	6.472	55.941	85261
257	34	414.147	80.366	73.320	1.955	26.142	14081	30	530.833	70.529	238.133	2.866	27.799	15925	115	506.800	132.079	249.331	6.735	51.113	58282	66	675.864	152.642	46.381	4.477	31.213	44607	89	610.697	168.708	109.983	8.485	56.184	54352	160	467.288	87.301	159.158	10.638	70.083	74766	87	988.908	522.283	135.727	6.480	55.941	86035
258	34	419.500	84.314	73.326	1.942	26.142	14263	30	520.200	68.110	238.136	2.870	27.799	15606	115	503.409	129.847	249.343	6.729	51.113	57892	66	674.576	154.409	46.384	4.463	31.213	44522	89	611.562	172.385	109.978	8.467	56.184	54429	160	462.362	84.718	159.174	10.641	70.083	73978	87	991.621	522.363	135.722	6.476	55.941	86271
259	34	427.529	86.886	73.328	1.936	26.142	14536	30	519.167	71.311	238.129	2.859	27.799	15575	115	502.591	128.649	249.334	6.727	51.113	57798	66	686.167	158.055	46.378	4.462	31.213	45287	89	615.809	175.422	110.025	8.454	56.184	54807	160	456.944	80.578	159.139	10.627	70.083	73111	87	983.161	515.346	135.725	6.474	55.941	85535
260	34	436.147	89.324	73.320	1.938	26.142	14829	30	525.267	75.622	238.129	2.848	27.799	15758	115	503.443	129.610	249.331	6.726	51.113	57896	66	669.273	152.325	46.373	4.469	31.213	44172	89	612.685	173.820	110.016	8.450	56.184	54529	160	453.056	78.703	159.126	10.638	70.083	72489	87	983.690	518.547	135.720	6.480	55.941	85581
261	34	443.147	99.636	73.285	1.923	26.142	15067	30	519.833	68.224	238.132	2.867	27.799	15595	115	506.078	132.479	249.329	6.730	51.113	58199	66	665.561	146.683	46.361	4.476	31.213	43927	89	620.539	176.753	110.018	8.478	56.184	55228	160	450.850	79.240	159.144	10.637	70.083	72136	87	971.414	514.942	135.748	6.463	55.941	84513
262	34	457.647	103.566	73.295	1.926	26.142	15560	30	520.867	73.658	238.126	2.851	27.799	15626	115	497.870	128.134	249.308	6.718	51.113	57255	66	669.076	147.721	46.354	4.476	31.213	44159	89	623.337	183.552	110.001	8.459	56.184	55477	160	444.312	73.824	159.134	10.638	70.083	71090	87	974.931	511.726	135.710	6.476	55.941	84819
263	34	470.882	110.495	73.273	1.916	26.142	16010	30	530	72.092	238.131	2.853	27.799	15900	115	507.357	133.236	249.326	6.716	51.113	58346	66	677.045	153.040	46.374	4.468	31.213	44685	89	628.281	182.259	110.005	8.457	56.184	55917	160	437.188	72.339	159.110	10.613	70.083	69950	87	981.747	508.871	135.683	6.483	55.941	85412
264	34	485.941	122.998	73.229	1.903	26.142	16522	30	521.200	71.373	238.135	2.857	27.799	15636	115	499.270	127.437	249.311	6.732	51.113	57416	66	663.530	147.635	46.368	4.474	31.213	43793	89	623.978	178.492	109.986	8.448	56.184	55534	160	425.800	69.452	159.128	10.638	70.083	68128	87	979.782	518.235	135.726	6.459	55.941	85241
265	34	528.147	144.381	73.240	1.868	26.142	17957	30	521.067	70.992	238.119	2.859	27.799	15632	115	501.704	130.040	249.316	6.723	51.113	57696	66	665.091	150.514	46.363	4.467	31.213	43896	89	616.247	172.167	109.968	8.490	56.184	54846	160	428.800	70.650	159.138	10.634	70.083	68608	87	985.345	522.679	135.726	6.470	55.941	85725
266	34	565.382	168.475	73.192	1.847	26.142	19223	30	526.567	73.773	238.119	2.850	27.799	15797	115	503.504	132.765	249.295	6.711	51.113	57903	66	684.061	160.818	46.374	4.456	31.213	45148	89	603.989	168.759	109.987	8.476	56.184	53755	160	426.731	68.905	159.115	10.626	70.083	68277	87	982.126	513.614	135.688	6.469	55.941	85445
267	34	678.206	233.187	73.138	1.816	26.142	23059	30	525.200	71.623	238.131	2.853	27.799	15756	115	506.009	131.922	249.301	6.716	51.113	58191	66	694.758	164.572	46.391	4.458	31.213	45854	89	623.056	175.608	110.004	8.477	56.184	55452	160	423.169	66.735	159.129	10.651	70.083	67707	87	977.437	514.744	135.711	6.471	55.941	85037
268	34	763.824	286.698	73.086	1.784	26.142	25970	30	529.733	69.615	238.130	2.864	27.799	15892	115	505.539	130.423	249.297	6.726	51.113	58137	66	688.955	162.502	46.391	4.462	31.213	45471	89	626.427	175.969	110.010	8.460	56.184	55752	160	424.425	62.815	159.100	10.671	70.083	67908	87	989.356	506.656	135.638	6.485	55.941	86074
269	34	821.118	313.532	73.074	1.781	26.142	27918	30	538.433	73.321	238.133	2.857	27.799	16153	115	511.261	134.934	249.322	6.719	51.113	58795	66	692.091	155.064	46.353	4.465	31.213	45678	89	629.910	178.638	109.995	8.481	56.184	56062	160	425.600	68.208	159.101	10.636	70.083	68096	87	1001.322	514.296	135.637	6.481	55.941	87115
270	34	837.324	316.445	73.091	1.784	26.142	28469	30	541.833	73.865	238.133	2.860	27.799	16255	115	504.983	131.676	249.308	6.724	51.113	58073	66	690.485	161.336	46.379	4.462	31.213	45572	89	635.292	183.567	109.961	8.493	56.184	56541	160	423.650	66.663	159.095	10.643	70.083	67784	87	1009.943	523.938	135.650	6.477	55.941	87865
271	34	822.765	312.840	73.071	1.784	26.142	27974	30	538.667	69.908	238.135	2.882	27.799	16160	115	506.809	131.254	249.313	6.724	51.113	58283	66	696.470	161.825	46.366	4.458	31.213	45967	89	641.663	186.459	109.967	8.493	56.184	57108	160	427.769	69.243	159.114	10.649	70.083	68443	87	1006.920	529.263	135.680	6.464	55.941	87602
272	34	783.059	281.834	73.082	1.807	26.142	26624	30	543.733	73.702	238.131	2.863	27.799	16312	115	504	131.650	249.319	6.721	51.113	57960	66	714.909	169.104	46.352	4.462	31.213	47184	89	627.888	178.864	109.955	8.477	56.184	55882	160	424.644	69.663	159.110	10.635	70.083	67943	87	1002.437	523.156	135.669	6.466	55.941	87212
273	34	732.559	257.104	73.105	1.815	26.142	24907	30	539.067	68.862	238.143	2.861	27.799	16172	115	509.252	133.222	249.309	6.719	51.113	58564	66	711.242	169.225	46.377	4.454	31.213	46942	89	626.045	180.265	109.982	8.496	56.184	55718	160	421.825	70.374	159.151	10.657	70.083	67492	87	1014.506	530.635	135.667	6.469	55.941	88262
274	34	678.853	227.255	73.117	1.830	26.142	23081	30	535.700	75.922	238.132	2.841	27.799	16071	115	507.061	131.067	249.332	6.735	51.113	58312	66	706.091	167.171	46.360	4.458	31.213	46602	89	623.472	179.017	109.970	8.488	56.184	55489	160	419.763	65.900	159.102	10.634	70.083	67162	87	1016.448	538.910	135.685	6.454	55.941	88431
275	34	618.706	196.290	73.128	1.856	26.142	21036	30	539.167	70.267	238.140	2.873	27.799	16175	115	507.417	132.517	249.330	6.724	51.113	58353	66	696.742	160.946	46.362	4.458	31.213	45985	89	611.045	170.502	109.969	8.493	56.184	54383	160	416.844	64.125	159.109	10.640	70.083	66695	87	1023.828	544.817	135.688	6.457	55.941	89073
276	34	570.824	168.943	73.157	1.869	26.142	19408	30	539.200	73.439	238.134	2.859	27.799	16176	115	506.757	131.667	249.306	6.723	51.113	58277	66	673.242	153.833	46.381	4.470	31.213	44434	89	595.820	163.232	109.994	8.469	56.184	53028	160	419.850	64.833	159.082	10.654	70.083	67176	87	1030.448	547.763	135.676	6.454	55.941	89649
277	34	533.559	148.342	73.192	1.883	26.142	18141	30	545.300	77.095	238.127	2.846	27.799	16359	115	509.452	133.954	249.301	6.721	51.113	58587	66	677.849	152.330	46.353	4.462	31.213	44738	89	596.494	159.753	110.027	8.494	56.184	53088	160	418.925	64.412	159.082	10.637	70.083	67028	87	1042.563	541.474	135.646	6.466	55.941	90703
278	34	491.941	122.896	73.213	1.903	26.142	16726	30	543	79.505	238.129	2.829	27.799	16290	115	508.965	131.376	249.321	6.726	51.113	58531	66	667.515	146.520	46.356	4.468	31.213	44056	89	582.742	153.103	110.017	8.493	56.184	51864	160	427.663	65.132	159.108	10.666	70.083	68426	87	1043.299	545.428	135.638	6.464	55.941	90767
279	34	452.618	99.911	73.275	1.935	26.142	15389	30	532.200	71.771	238.124	2.853	27.799	15966	115	509.870	133.450	249.313	6.722	51.113	58635	66	676.076	153.065	46.373	4.473	31.213	44621	89	580.652	153.170	110.031	8.475	56.184	51678	160	425.581	67.675	159.117	10.665	70.083	68093	87	1045.276	546.918	135.647	6.463	55.941	90939
280	34	438	94.721	73.275	1.930	26.142	14892	30	525.033	70.919	238.132	2.860	27.799	15751	115	509.809	134.924	249.305	6.717	51.113	58628	66	689.258	156.027	46.353	4.462	31.213	45491	89	583.404	153.698	110.045	8.482	56.184	51923	160	423.794	68.135	159.141	10.645	70.083	67807	87	1043.770	553.388	135.674	6.453	55.941	90808
281	34	424.706	87.213	73.303	1.943	26.142	14440	30	522.600	69.829	238.123	2.868	27.799	15678	115	513.983	133.361	249.324	6.724	51.113	59108	66	681.091	157.342	46.356	4.456	31.213	44952	89	586.281	161.305	110.021	8.470	56.184	52179	160	418	64.244	159.103	10.644	70.083	66880	87	1045.989	544.571	135.636	6.466	55.941	91001
282	34	415.059	80.129	73.311	1.951	26.142	14112	30	520.733	69.702	238.124	2.860	27.799	15622	115	508.991	133.749	249.302	6.713	51.113	58534	66	679.667	155.671	46.375	4.465	31.213	44858	89	580.292	155.638	110.014	8.476	56.184	51646	160	415.425	62.194	159.095	10.633	70.083	66468	87	1043.989	553.026	135.668	6.452	55.941	90827
283	34	408.471	75.012	73.344	1.962	26.142	13888	30	524.467	70.200	238.135	2.862	27.799	15734	115	508.687	131.116	249.319	6.727	51.113	58499	66	668.818	147.748	46.360	4.479	31.213	44142	89	581.360	152.422	109.985	8.496	56.184	51741	160	415.138	61.318	159.088	10.636	70.083	66422	87	1034.862	552.482	135.707	6.451	55.941	90033
284	34	400.529	70.920	73.351	1.970	26.142	13618	30	526.033	66.547	238.137	2.879	27.799	15781	115	505.035	129.183	249.318	6.736	51.113	58079	66	646.833	143.334	46.366	4.477	31.213	42691	89	581.169	153.630	110.012	8.493	56.184	51724	160	408.931	59.429	159.113	10.660	70.083	65429	87	1052.172	561.795	135.687	6.458	55.941	91539
285	34	391.294	65.237	73.351	1.972	26.142	13304	30	533.333	67.947	238.147	2.874	27.799	16000	115	503.096	129.458	249.320	6.722	51.113	57856	66	636.242	136.938	46.349	4.476	31.213	41992	89	572.506	147.563	110.018	8.490	56.184	50953	160	404.562	60.493	159.091	10.648	70.083	64730	87	1063.851	564.643	135.657	6.457	55.941	92555
286	34	390.853	64.249	73.374	1.982	26.142	13289	30	537.400	63.876	238.132	2.899	27.799	16122	115	500.252	129.632	249.315	6.716	51.113	57529	66	634.394	134.867	46.353	4.473	31.213	41870	89	572.618	148.607	110.037	8.497	56.184	50963	160	403.706	60.788	159.114	10.648	70.083	64593	87	1077.678	569.686	135.645	6.454	55.941	93758
287	34	386.382	63.188	73.346	1.983	26.142	13137	30	538.100	68.625	238.139	2.876	27.799	16143	115	499.783	130.033	249.315	6.714	51.113	57475	66	640.030	139.949	46.344	4.467	31.213	42242	89	575.247	147.587	110.042	8.465	56.184	51197	160	400.531	59.354	159.111	10.644	70.083	64085	87	1093.586	575.678	135.633	6.451	55.941	95142
288	34	382.235	63.383	73.344	1.982	26.142	12996	30	538.333	67.215	238.133	2.893	27.799	16150	115	500.304	128.051	249.321	6.723	51.113	57535	66	650.106	140.994	46.356	4.466	31.213	42907	89	586.888	155.023	110.067	8.487	56.184	52233	160	400.087	57.485	159.092	10.637	70.083	64014	87	1088.816	575.632	135.642	6.451	55.941	94727
289	34	382.735	65.003	73.346	1.974	26.142	13013	30	535.733	70.210	238.128	2.874	27.799	16072	115	500.504	126.381	249.325	6.738	51.113	57558	66	648.833	144.618	46.354	4.466	31.213	42823	89	611.764	166.017	110.085	8.457	56.184	54447	160	400.312	56.654	159.071	10.647	70.083	64050	87	1091.471	573.106	135.606	6.446	55.941	94958
290	34	389.559	67.596	73.346	1.968	26.142	13245	30	537.633	69.070	238.138	2.885	27.799	16129	115	505.009	129.104	249.324	6.731	51.113	58076	66	653.651	147.147	46.360	4.461	31.213	43141	89	617.708	167.993	110.047	8.474	56.184	54976	160	399.981	56.828	159.075	10.651	70.083	63997	87	1093.023	572.123	135.602	6.457	55.941	95093
291	34	385.618	67.476	73.331	1.969	26.142	13111	30	537.200	70.385	238.126	2.872	27.799	16116	115	504.548	127.190	249.343	6.741	51.113	58023	66	656.939	145.489	46.353	4.466	31.213	43358	89	623.843	171.015	110.037	8.463	56.184	55522	160	401.081	57.063	159.078	10.662	70.083	64173	87	1106.046	583.614	135.612	6.446	55.941	96226
292	34	389.294	66.032	73.356	1.972	26.142	13236	30	533.433	65.613	238.125	2.892	27.799	16003	115	504.617	130.940	249.318	6.720	51.113	58031	66	672.258	153.554	46.364	4.460	31.213	44369	89	632.348	179.331	110.023	8.489	56.184	56279	160	399.469	57.057	159.085	10.649	70.083	63915	87	1101.448	577.884	135.598	6.446	55.941	95826
293	34	384.500	64.519	73.346	1.990	26.142	13073	30	532.600	67.433	238.118	2.884	27.799	15978	115	502.861	128.369	249.315	6.726	51.113	57829	66	681.303	161.429	46.374	4.463	31.213	44966	89	630.798	178.186	110.024	8.475	56.184	56141	160	401.244	56.121	159.068	10.651	70.083	64199	87	1095.126	576.118	135.593	6.445	55.941	95276
294	34	388.529	66.447	73.358	1.978	26.142	13210	30	540.367	67.391	238.132	2.886	27.799	16211	115	502.183	129.050	249.322	6.733	51.113	57751	66	684.697	157.728	46.365	4.457	31.213	45190	89	622.629	172.917	110.018	8.481	56.184	55414	160	401.500	58.490	159.092	10.654	70.083	64240	87	1096.276	571.130	135.584	6.457	55.941	95376
295	34	387.471	66.884	73.342	1.976	26.142	13174	30	545.667	72.201	238.127	2.880	27.799	16370	115	506.365	132.206	249.300	6.723	51.113	58232	66	685.227	157.498	46.379	4.465	31.213	45225	89	620.303	165.295	110.115	8.451	56.184	55207	160	401.169	54.462	159.073	10.675	70.083	64187	87	1102.264	572.828	135.556	6.454	55.941	95897
296	34	386.882	66.527	73.335	1.971	26.142	13154	30	547.700	68.739	238.132	2.887	27.799	16431	115	502.713	128.060	249.318	6.736	51.113	57812	66	677.955	148.950	46.333	4.473	31.213	44745	89	617.236	163.242	110.080	8.466	56.184	54934	160	403.688	58.211	159.079	10.656	70.083	64590	87	1112.931	577.620	135.559	6.454	55.941	96825
297	34	391.500	68.779	73.342	1.973	26.142	13311	30	538.933	62.741	238.137	2.900	27.799	16168	115	503.600	127.990	249.304	6.714	51.113	57914	66	679.424	154.870	46.354	4.465	31.213	44842	89	616.022	166.430	110.070	8.473	56.184	54826	160	400.413	56.980	159.113	10.667	70.083	64066	87	1116.609	579.278	135.560	6.457	55.941	97145
298	34	388.088	67.352	73.354	1.971	26.142	13195	30	533.133	67.442	238.121	2.886	27.799	15994	115	504.530	126.684	249.320	6.731	51.113	58021	66	662	147.754	46.357	4.469	31.213	43692	89	613.315	165.667	110.055	8.478	56.184	54585	160	398.481	56.028	159.060	10.654	70.083	63757	87	1131.943	574.230	135.557	6.479	55.941	98479
299	34	388.647	64.339	73.352	1.985	26.142	13214	30	537.767	63.148	238.119	2.916	27.799	16133	115	503.974	128.878	249.313	6.732	51.113	57957	66	660.621	145.252	46.332	4.474	31.213	43601	89	622.629	168.868	110.024	8.471	56.184	55414	160	395.475	54.198	159.049	10.652	70.083	63276	87	1148.575	577.142	135.566	6.488	55.941	99926
300	34	389.294	69.542	73.325	1.956	26.142	13236	30	527.300	69.514	238.126	2.877	27.799	15819	115	506.757	130.363	249.287	6.703	51.113	58277	66	666.303	150.616	46.364	4.469	31.213	43976	89	623.786	166.663	110.061	8.491	56.184	55517	160	397.919	56.069	159.054	10.663	70.083	63667	87	1151.908	575.361	135.543	6.485	55.941	100216
301	34	394.088	70.636	73.328	1.972	26.142	13399	30	534.300	66.550	238.132	2.892	27.799	16029	115	507.087	132.682	249.305	6.725	51.113	58315	66	652.030	144.530	46.355	4.467	31.213	43034	89	621.191	162.510	110.134	8.486	56.184	55286	160	399.331	56.529	159.047	10.659	70.083	63893	87	1144.793	582.291	135.564	6.484	55.941	99597
302	34	392.382	68.325	73.354	1.978	26.142	13341	30	536.933	64.559	238.126	2.899	27.799	16108	115	507.661	131.455	249.316	6.724	51.113	58381	66	641.227	142.652	46.356	4.470	31.213	42321	89	606.101	156.726	110.102	8.492	56.184	53943	160	397.306	56.529	159.064	10.650	70.083	63569	87	1130.874	578.554	135.582	6.474	55.941	98386
303	34	391.265	66.762	73.348	1.974	26.142	13303	30	538.267	64.609	238.124	2.894	27.799	16148	115	505.478	130.238	249.301	6.719	51.113	58130	66	645.470	143.476	46.368	4.471	31.213	42601	89	597.427	154.140	110.071	8.501	56.184	53171	160	405.337	61.545	159.098	10.632	70.083	64854	87	1122.989	584.380	135.620	6.463	55.941	97700
304	34	392.324	67.545	73.341	1.969	26.142	13339	30	535.067	64.590	238.118	2.902	27.799	16052	115	504.800	129.927	249.328	6.730	51.113	58052	66	630.849	134.317	46.349	4.488	31.213	41636	89	600.236	162.858	110.064	8.481	56.184	53421	160	407.750	63.476	159.092	10.628	70.083	65240	87	1121.690	587.845	135.629	6.462	55.941	97587
305	34	397.529	71.949	73.342	1.954	26.142	13516	30	531.233	64.163	238.123	2.893	27.799	15937	115	506.904	131.865	249.296	6.712	51.113	58294	66	628.758	133.624	46.331	4.476	31.213	41498	89	589.506	154.820	110.032	8.474	56.184	52466	160	407.288	60.354	159.088	10.652	70.083	65166	87	1111.989	586.649	135.643	6.455	55.941	96743
306	34	399.235	77.868	73.298	1.953	26.142	13574	30	537.533	64.364	238.126	2.910	27.799	16126	115	505.243	131.280	249.277	6.713	51.113	58103	66	629.939	138.440	46.365	4.478	31.213	41576	89	571.045	145.392	110.049	8.477	56.184	50823	160	409.513	62.044	159.108	10.654	70.083	65522	87	1100.805	579.161	135.645	6.454	55.941	95770
307	34	390.794	69.196	73.329	1.965	26.142	13287	30	535.233	64.069	238.125	2.908	27.799	16057	115	506.287	131.320	249.297	6.722	51.113	58223	66	627.045	136.108	46.345	4.481	31.213	41385	89	557.854	141.838	110.039	8.495	56.184	49649	160	407	62.446	159.096	10.658	70.083	65120	87	1094.885	572.468	135.612	6.457	55.941	95255
308	34	399.971	70.303	73.330	1.970	26.142	13599	30	523.933	66.105	238.114	2.882	27.799	15718	115	504.896	130.751	249.290	6.717	51.113	58063	66	630.500	139.277	46.360	4.470	31.213	41613	89	550.461	135.672	110.031	8.506	56.184	48991	160	407.681	60.110	159.090	10.656	70.083	65229	87	1091.494	573.203	135.633	6.455	55.941	94960
309	34	401.529	77.798	73.284	1.955	26.142	13652	30	514.100	67.482	238.123	2.868	27.799	15423	115	500.957	128.995	249.314	6.729	51.113	57610	66	631.606	134.358	46.334	4.485	31.213	41686	89	553.719	134.278	110.061	8.479	56.184	49281	160	408.794	62.527	159.077	10.655	70.083	65407	87	1089.103	571.189	135.609	6.447	55.941	94752
310	34	404.882	76.731	73.320	1.951	26.142	13766	30	507.767	65.562	238.123	2.868	27.799	15233	115	500.670	123.825	249.322	6.734	51.113	57577	66	635.697	137.678	46.351	4.484	31.213	41956	89	581.742	151.384	110.097	8.480	56.184	51775	160	407.306	60.924	159.082	10.638	70.083	65169	87	1089.931	568.820	135.599	6.462	55.941	94824
311	34	406.853	76.388	73.318	1.956	26.142	13833	30	510.400	67.084	238.121	2.866	27.799	15312	115	504.287	132.387	249.292	6.718	51.113	57993	66	652.015	145.221	46.348	4.470	31.213	43033	89	590.067	153.341	110.029	8.506	56.184	52516	160	409.569	62.714	159.120	10.663	70.083	65531	87	1085.080	574.035	135.647	6.447	55.941	94402
312	34	407.882	77.414	73.315	1.950	26.142	13868	30	510.500	67.628	238.128	2.867	27.799	15315	115	504.574	131.871	249.289	6.717	51.113	58026	66	647.864	145.879	46.366	4.474	31.213	42759	89	601.775	160.800	109.999	8.512	56.184	53558	160	410.550	61.807	159.103	10.661	70.083	65688	87	1083.575	573.620	135.633	6.447	55.941	94271
313	34	406.971	78.434	73.316	1.955	26.142	13837	30	506.767	68.603	238.127	2.854	27.799	15203	115	504.339	131.849	249.310	6.726	51.113	57999	66	640.409	137.484	46.343	4.471	31.213	42267	89	603.101	165.242	110.007	8.512	56.184	53676	160	411.050	62.130	159.113	10.652	70.083	65768	87	1080.345	575.127	135.660	6.444	55.941	93990
314	34	424.324	87.743	73.298	1.936	26.142	14427	30	507.200	64.263	238.127	2.867	27.799	15216	115	507.200	131.463	249.289	6.713	51.113	58328	66	629.849	139.884	46.370	4.471	31.213	41570	89	595.011	161.116	109.999	8.501	56.184	52956	160	408.144	61.492	159.095	10.649	70.083	65303	87	1081.540	577.203	135.657	6.437	55.941	94094
315	34	420.912	86.526	73.310	1.932	26.142	14311	30	502.433	66.464	238.128	2.875	27.799	15073	115	508.861	133.232	249.284	6.714	51.113	58519	66	622.894	135.779	46.349	4.474	31.213	41111	89	581.753	152.563	109.988	8.490	56.184	51776	160	405.587	59.861	159.102	10.653	70.083	64894	87	1073.747	562.838	135.633	6.449	55.941	93416
316	34	419.794	83.168	73.325	1.951	26.142	14273	30	502.800	64.862	238.124	2.868	27.799	15084	115	509.296	134.245	249.289	6.705	51.113	58569	66	628.788	136.057	46.357	4.484	31.213	41500	89	575.831	147.977	109.990	8.511	56.184	51249	160	406.750	61.133	159.121	10.640	70.083	65080	87	1078.356	564.987	135.663	6.460	55.941	93817
317	34	418.088	83.573	73.302	1.947	26.142	14215	30	499.367	65.474	238.133	2.867	27.799	14981	115	509.765	136.180	249.297	6.714	51.113	58623	66	631.788	140.427	46.361	4.468	31.213	41698	89	569.461	146.425	110.012	8.490	56.184	50682	160	405.175	59.154	159.085	10.638	70.083	64828	87	1071.609	557.657	135.639	6.451	55.941	93230
318	34	421.441	84.752	73.301	1.940	26.142	14329	30	498.533	59.233	238.124	2.896	27.799	14956	115	513.678	134.115	249.307	6.726	51.113	59073	66	628.197	135.760	46.357	4.494	31.213	41461	89	569.539	147.748	109.990	8.513	56.184	50689	160	405.337	59.433	159.089	10.649	70.083	64854	87	1061.851	552.532	135.642	6.453	55.941	92381
319	34	424.500	88.758	73.305	1.931	26.142	14433	30	498.367	61.537	238.130	2.883	27.799	14951	115	516.374	137.254	249.311	6.713	51.113	59383	66	622.288	136.570	46.356	4.474	31.213	41071	89	568.775	148.689	110.013	8.488	56.184	50621	160	404.288	61.475	159.072	10.641	70.083	64686	87	1047.874	543.877	135.632	6.458	55.941	91165
320	34	424.882	86.464	73.287	1.941	26.142	14446	30	504.500	64.235	238.125	2.869	27.799	15135	115	512.174	134.758	249.292	6.717	51.113	58900	66	634.273	139.179	46.346	4.485	31.213	41862	89	567.258	148.925	109.998	8.474	56.184	50486	160	407.875	61.229	159.094	10.646	70.083	65260	87	1038.770	546.476	135.645	6.446	55.941	90373
321	34	437.735	98.313	73.264	1.921	26.142	14883	30	501.333	60.504	238.124	2.893	27.799	15040	115	507.530	130.342	249.326	6.734	51.113	58366	66	634.833	139.223	46.346	4.475	31.213	41899	89	566.315	146.485	110.023	8.494	56.184	50402	160	405.306	58.118	159.077	10.638	70.083	64849	87	1041.747	547.649	135.639	6.445	55.941	90632
322	34	447.618	93.829	73.277	1.942	26.142	15219	30	509.767	64.462	238.129	2.881	27.799	15293	115	505.687	130.801	249.322	6.735	51.113	58154	66	627.864	134.619	46.349	4.473	31.213	41439	89	560.045	145.104	110.011	8.478	56.184	49844	160	406.900	58.918	159.065	10.643	70.083	65104	87	1032.218	541.050	135.636	6.444	55.941	89803
323	34	459.118	108.819	73.255	1.907	26.142	15610	30	504.300	67.814	238.124	2.862	27.799	15129	115	507.078	129.705	249.336	6.738	51.113	58314	66	610.621	129.360	46.348	4.493	31.213	40301	89	558	143.034	110.012	8.494	56.184	49662	160	410.413	61.134	159.075	10.649	70.083	65666	87	1029.816	543.271	135.659	6.447	55.941	89594
324	34	457.206	106.678	73.265	1.913	26.142	15545	30	495.967	66.472	238.130	2.853	27.799	14879	115	505.191	128.114	249.350	6.737	51.113	58097	66	608.045	126.264	46.335	4.481	31.213	40131	89	549.888	139.247	110.003	8.491	56.184	48940	160	407.619	60.630	159.093	10.642	70.083	65219	87	1025.736	542.559	135.661	6.449	55.941	89239
325	34	462	105.522	73.273	1.915	26.142	15708	30	498.267	61.292	238.140	2.882	27.799	14948	115	508.339	130.326	249.328	6.734	51.113	58459	66	608.955	128.331	46.333	4.485	31.213	40191	89	550.809	140.389	109.969	8.508	56.184	49022	160	409.462	62.913	159.102	10.651	70.083	65514	87	1028.724	541.870	135.645	6.447	55.941	89499
326	34	499.441	134.360	73.202	1.883	26.142	16981	30	497.100	59.961	238.123	2.888	27.799	14913	115	499.765	126.557	249.332	6.742	51.113	57473	66	608.151	128.290	46.345	4.481	31.213	40138	89	546.124	138.244	110.001	8.497	56.184	48605	160	411.494	64.539	159.078	10.636	70.083	65839	87	1029.287	540.373	135.646	6.459	55.941	89548
327	34	507.588	137.038	73.210	1.882	26.142	17258	30	496.267	63.572	238.125	2.869	27.799	14888	115	500.278	125.822	249.338	6.735	51.113	57532	66	606.788	125.508	46.322	4.477	31.213	40048	89	549.506	137.196	109.987	8.523	56.184	48906	160	413.406	65.143	159.107	10.636	70.083	66145	87	1027.540	533.817	135.617	6.455	55.941	89396
328	34	517.912	145.034	73.205	1.878	26.142	17609	30	497.433	63.761	238.133	2.870	27.799	14923	115	500.591	128.964	249.306	6.720	51.113	57568	66	612.636	127.538	46.329	4.480	31.213	40434	89	544.090	133.079	110.023	8.492	56.184	48424	160	414.856	65.145	159.113	10.637	70.083	66377	87	1022.460	536.655	135.632	6.445	55.941	88954
329	34	551.441	162.131	73.178	1.853	26.142	18749	30	494.767	62.210	238.136	2.876	27.799	14843	115	503.061	128.540	249.314	6.731	51.113	57852	66	596.818	120.009	46.327	4.489	31.213	39390	89	550.753	136.304	110.048	8.507	56.184	49017	160	415.625	64.066	159.100	10.644	70.083	66500	87	1015.667	530.977	135.634	6.448	55.941	88363
330	34	619.206	194.747	73.163	1.829	26.142	21053	30	502.267	65.234	238.131	2.882	27.799	15068	115	503.348	128.690	249.329	6.731	51.113	57885	66	590.424	121.566	46.339	4.478	31.213	38968	89	557.944	137.882	110.081	8.475	56.184	49657	160	414.550	64.792	159.138	10.660	70.083	66328	87	1016.920	531.269	135.634	6.450	55.941	88472
331	34	698	246.150	73.104	1.810	26.142	23732	30	496.700	62.404	238.131	2.879	27.799	14901	115	500.617	128.155	249.342	6.741	51.113	57571	66	587.985	120.050	46.336	4.483	31.213	38807	89	562.315	141.102	110.054	8.485	56.184	50046	160	418.619	65.986	159.101	10.648	70.083	66979	87	1016.023	530.229	135.626	6.458	55.941	88394
332	34	751.471	272.938	73.102	1.795	26.142	25550	30	497.533	64.185	238.129	2.865	27.799	14926	115	496.278	124.577	249.320	6.738	51.113	57072	66	588	117.199	46.315	4.482	31.213	38808	89	576.191	144.572	110.128	8.492	56.184	51281	160	415.794	65.146	159.086	10.642	70.083	66527	87	1017.644	523.562	135.585	6.473	55.941	88535
333	34	760.324	278.101	73.082	1.797	26.142	25851	30	491.533	62.109	238.126	2.886	27.799	14746	115	500.374	124.078	249.330	6.762	51.113	57543	66	597.288	122.756	46.305	4.478	31.213	39421	89	599.348	155.653	110.103	8.497	56.184	53342	160	410.681	63.598	159.101	10.638	70.083	65709	87	1020.023	524.344	135.564	6.469	55.941	88742
334	34	744.971	260.599	73.119	1.810	26.142	25329	30	496.633	61.265	238.130	2.881	27.799	14899	115	504.478	129.338	249.335	6.741	51.113	58015	66	602.349	130.047	46.351	4.475	31.213	39755	89	610.876	159.240	110.111	8.482	56.184	54368	160	413.375	63.978	159.107	10.642	70.083	66140	87	1029.218	527.740	135.572	6.465	55.941	89542
335	34	718.647	246.882	73.105	1.823	26.142	24434	30	493.100	63.789	238.134	2.866	27.799	14793	115	501.148	128.147	249.336	6.736	51.113	57632	66	597.500	123.632	46.332	4.489	31.213	39435	89	609.382	160.251	110.104	8.503	56.184	54235	160	409.906	62.639	159.106	10.639	70.083	65585	87	1031.644	528.670	135.569	6.470	55.941	89753
336	34	680.912	230.553	73.104	1.825	26.142	23151	30	486.067	61.206	238.137	2.873	27.799	14582	115	503.983	126.697	249.330	6.751	51.113	57958	66	598.788	121.809	46.321	4.487	31.213	39520	89	599.326	156.022	110.066	8.515	56.184	53340	160	401.844	59.095	159.107	10.646	70.083	64295	87	1036.126	521.869	135.537	6.470	55.941	90143
337	34	644.941	214.474	73.134	1.830	26.142	21928	30	493.100	62.332	238.132	2.876	27.799	14793	115	504.209	130.345	249.324	6.730	51.113	57984	66	602.242	122.572	46.323	4.484	31.213	39748	89	611.124	159.797	110.043	8.513	56.184	54390	160	402.050	61.387	159.089	10.632	70.083	64328	87	1041.529	522.345	135.526	6.472	55.941	90613
338	34	599.118	187.460	73.139	1.848	26.142	20370	30	489.733	63.595	238.121	2.874	27.799	14692	115	501.513	125.243	249.343	6.749	51.113	57674	66	601.091	122.945	46.315	4.488	31.213	39672	89	613.225	164.954	110.038	8.508	56.184	54577	160	402.300	59.346	159.117	10.652	70.083	64368	87	1033.172	523.299	135.548	6.470	55.941	89886
339	34	541.588	159.062	73.156	1.864	26.142	18414	30	496.200	60.878	238.129	2.880	27.799	14886	115	505.130	127.545	249.350	6.754	51.113	58090	66	592.788	118.975	46.314	4.491	31.213	39124	89	612.225	165.454	110.047	8.519	56.184	54488	160	407.431	62.024	159.092	10.635	70.083	65189	87	1025.264	518.248	135.535	6.468	55.941	89198
340	34	498.353	130.099	73.205	1.899	26.142	16944	30	501.833	63.568	238.113	2.883	27.799	15055	115	508.148	130.357	249.333	6.737	51.113	58437	66	600.091	123.785	46.300	4.487	31.213	39606	89	605.697	162.980	110.054	8.499	56.184	53907	160	407.869	60.195	159.066	10.653	70.083	65259	87	1005.115	511.804	135.580	6.464	55.941	87445
341	34	457.824	109.293	73.241	1.910	26.142	15566	30	495.433	58.251	238.123	2.896	27.799	14863	115	507.461	130.452	249.325	6.718	51.113	58358	66	597	121.969	46.326	4.472	31.213	39402	89	595.337	157.176	110.026	8.498	56.184	52985	160	409.481	58.516	159.053	10.662	70.083	65517	87	995.310	510.272	135.586	6.458	55.941	86592
342	34	430.882	95.047	73.263	1.923	26.142	14650	30	489.867	57.870	238.125	2.894	27.799	14696	115	507.557	132.171	249.312	6.729	51.113	58369	66	597.439	123.337	46.319	4.483	31.213	39431	89	582.719	152.234	110.013	8.499	56.184	51862	160	413.875	62.706	159.077	10.635	70.083	66220	87	984.966	510.683	135.614	6.452	55.941	85692
343	34	411.059	82.143	73.292	1.952	26.142	13976	30	489.333	61.526	238.124	2.880	27.799	14680	115	510.783	133.074	249.304	6.721	51.113	58740	66	609.045	126.107	46.323	4.472	31.213	40197	89	572.551	151.239	109.993	8.482	56.184	50957	160	410.638	61.731	159.068	10.638	70.083	65702	87	971.862	507.704	135.634	6.454	55.941	84552
344	34	396.647	73.163	73.340	1.964	26.142	13486	30	483.533	59.834	238.139	2.884	27.799	14506	115	508.461	134.488	249.294	6.716	51.113	58473	66	607.712	126.063	46.323	4.485	31.213	40109	89	568.596	152.662	109.990	8.509	56.184	50605	160	411.419	63.885	159.083	10.640	70.083	65827	87	967.851	507.232	135.637	6.451	55.941	84203
345	34	396	78.232	73.329	1.949	26.142	13464	30	491.867	60.424	238.137	2.879	27.799	14756	115	503.896	129.551	249.293	6.722	51.113	57948	66	610.167	127.993	46.327	4.471	31.213	40271	89	573.270	151.096	109.958	8.474	56.184	51021	160	414.538	64.707	159.115	10.664	70.083	66326	87	978	507.563	135.632	6.450	55.941	85086
346	34	383.676	65.725	73.332	1.973	26.142	13045	30	500.433	68.262	238.122	2.861	27.799	15013	115	503.139	129.373	249.318	6.721	51.113	57861	66	595.439	123.256	46.333	4.470	31.213	39299	89	562.966	149.226	109.985	8.464	56.184	50104	160	408.462	61.472	159.100	10.645	70.083	65354	87	980.391	514.868	135.651	6.446	55.941	85294
347	34	377.471	64.358	73.336	1.975	26.142	12834	30	494.900	62.937	238.126	2.886	27.799	14847	115	500.417	128.048	249.309	6.723	51.113	57548	66	601.136	128.601	46.337	4.476	31.213	39675	89	560.539	145.071	109.987	8.492	56.184	49888	160	402.469	62.267	159.087	10.623	70.083	64395	87	977.575	507.515	135.636	6.455	55.941	85049
348	34	375.029	59.212	73.361	1.977	26.142	12751	30	504.733	61.527	238.122	2.880	27.799	15142	115	506.113	128.897	249.285	6.717	51.113	58203	66	606.439	126.843	46.326	4.471	31.213	40025	89	551.101	139.283	109.980	8.496	56.184	49048	160	402.862	58.570	159.073	10.647	70.083	64458	87	995.655	520.387	135.637	6.451	55.941	86622
349	34	372.235	61.507	73.360	1.983	26.142	12656	30	495.800	61.284	238.137	2.875	27.799	14874	115	515.487	135.407	249.261	6.680	51.113	59281	66	601.409	126.116	46.338	4.481	31.213	39693	89	548.101	139.919	109.967	8.486	56.184	48781	160	400.225	56.775	159.070	10.634	70.083	64036	87	994.195	523.048	135.647	6.437	55.941	86495
350	34	370.765	60.037	73.367	1.987	26.142	12606	30	502.133	68.286	238.142	2.856	27.799	15064	115	518.696	140.775	249.262	6.693	51.113	59650	66	605.955	128.039	46.332	4.471	31.213	39993	89	536.685	137.277	109.972	8.509	56.184	47765	160	398.450	56.878	159.076	10.633	70.083	63752	87	1006.230	531.690	135.648	6.445	55.941	87542
351	34	367.853	57.995	73.365	1.974	26.142	12507	30	499.500	62.351	238.129	2.884	27.799	14985	115	521.496	138.164	249.282	6.714	51.113	59972	66	601.409	122.657	46.312	4.480	31.213	39693	89	547.034	139.558	109.988	8.510	56.184	48686	160	401.881	59.985	159.101	10.650	70.083	64301	87	1006.966	531.634	135.657	6.441	55.941	87606
352	34	368.500	57.940	73.350	1.983	26.142	12529	30	503	66.238	238.119	2.872	27.799	15090	115	515.765	137.263	249.291	6.713	51.113	59313	66	610.182	133.064	46.341	4.469	31.213	40272	89	553.955	144.153	109.969	8.510	56.184	49302	160	398.831	56.130	159.065	10.648	70.083	63813	87	1000.920	522.206	135.608	6.451	55.941	87080
353	34	373.441	57.961	73.374	1.987	26.142	12697	30	502.600	64.301	238.126	2.879	27.799	15078	115	514.330	133.031	249.300	6.716	51.113	59148	66	602.803	126.016	46.330	4.477	31.213	39785	89	554.303	143.788	109.951	8.511	56.184	49333	160	399.994	56.847	159.109	10.662	70.083	63999	87	1004.103	520.334	135.612	6.449	55.941	87357
354	34	370.529	56.340	73.384	1.991	26.142	12598	30	498.367	64.572	238.137	2.866	27.799	14951	115	507.730	131.165	249.296	6.718	51.113	58389	66	597.273	124.883	46.326	4.480	31.213	39420	89	552.079	145.301	109.970	8.483	56.184	49135	160	401.862	58.792	159.080	10.650	70.083	64298	87	1003.632	518.790	135.595	6.448	55.941	87316
355	34	367.882	56.366	73.379	1.991	26.142	12508	30	496.900	62.783	238.117	2.881	27.799	14907	115	511.583	136.970	249.263	6.695	51.113	58832	66	611	130.930	46.331	4.472	31.213	40326	89	546.775	142.413	109.976	8.483	56.184	48663	160	401.806	60.416	159.117	10.644	70.083	64289	87	999.736	523.735	135.632	6.442	55.941	86977
356	34	372.706	58.422	73.353	1.979	26.142	12672	30	494.833	62.103	238.124	2.876	27.799	14845	115	506.452	133.334	249.272	6.709	51.113	58242	66	611.985	130.681	46.326	4.469	31.213	40391	89	545.910	140.388	109.961	8.503	56.184	48586	160	402.450	57.433	159.075	10.653	70.083	64392	87	1002.667	514.572	135.585	6.456	55.941	87232
357	34	368.853	57.608	73.361	1.979	26.142	12541	30	496.433	60.399	238.120	2.884	27.799	14893	115	511.870	137.075	249.267	6.694	51.113	58865	66	639.621	137.229	46.327	4.472	31.213	42215	89	554.843	143.171	109.984	8.486	56.184	49381	160	405.550	60.578	159.108	10.645	70.083	64888	87	1009.092	519.383	135.567	6.449	55.941	87791
358	34	366.118	56.611	73.384	1.983	26.142	12448	30	496.633	60.991	238.126	2.883	27.799	14899	115	507.513	132.131	249.263	6.706	51.113	58364	66	639.515	139.538	46.340	4.471	31.213	42208	89	552.045	139.528	109.999	8.470	56.184	49132	160	407.219	59.666	159.078	10.642	70.083	65155	87	1002.575	518.026	135.601	6.443	55.941	87224
359	34	365.706	57.741	73.368	1.980	26.142	12434	30	498.033	62.470	238.129	2.882	27.799	14941	115	503.635	130.786	249.270	6.703	51.113	57918	66	638.894	141.419	46.357	4.470	31.213	42167	89	548.685	137.924	110.010	8.493	56.184	48833	160	408.987	61.711	159.075	10.644	70.083	65438	87	998.034	521.829	135.635	6.445	55.941	86829
360	34	370.559	57.787	73.362	1.986	26.142	12599	30	499.867	63.521	238.125	2.891	27.799	14996	115	501.200	126.916	249.317	6.740	51.113	57638	66	627.576	133.199	46.330	4.482	31.213	41420	89	563.393	150.046	109.997	8.494	56.184	50142	160	411.312	59.483	159.058	10.647	70.083	65810	87	996.230	512.389	135.596	6.458	55.941	86672
361	34	366.765	58.614	73.362	1.978	26.142	12470	30	503.567	64.394	238.122	2.873	27.799	15107	115	502.365	126.992	249.348	6.749	51.113	57772	66	624.576	132.990	46.328	4.475	31.213	41222	89	571.472	152.333	109.976	8.509	56.184	50861	160	407.319	59.347	159.080	10.648	70.083	65171	87	997.425	515.141	135.591	6.454	55.941	86776
362	34	369.706	57.974	73.366	1.987	26.142	12570	30	507.233	66.628	238.130	2.868	27.799	15217	115	500.835	128.047	249.337	6.735	51.113	57596	66	614.424	130.754	46.351	4.477	31.213	40552	89	571.753	153.050	109.956	8.487	56.184	50886	160	407.500	58.554	159.078	10.658	70.083	65200	87	993.862	514.709	135.611	6.452	55.941	86466
363	34	370.147	55.054	73.375	1.997	26.142	12585	30	503.100	62.327	238.127	2.890	27.799	15093	115	503.974	129.112	249.321	6.738	51.113	57957	66	623.470	134.675	46.325	4.474	31.213	41149	89	571.247	153.780	109.964	8.476	56.184	50841	160	407.481	58.248	159.046	10.650	70.083	65197	87	994.264	516.644	135.622	6.448	55.941	86501
364	34	371.118	54.602	73.368	1.996	26.142	12618	30	504.767	65.399	238.128	2.868	27.799	15143	115	504.635	131.209	249.317	6.728	51.113	58033	66	614.197	126.861	46.322	4.476	31.213	40537	89	567.191	150.886	109.992	8.492	56.184	50480	160	407.150	60.344	159.087	10.652	70.083	65144	87	983.874	514.855	135.643	6.446	55.941	85597
365	34	371.588	58.412	73.359	1.980	26.142	12634	30	502.400	62.497	238.132	2.884	27.799	15072	115	507.504	131.756	249.311	6.735	51.113	58363	66	611.561	128.675	46.330	4.475	31.213	40363	89	555.944	144.208	109.984	8.487	56.184	49479	160	403.987	59.357	159.087	10.643	70.083	64638	87	979.333	507.787	135.619	6.454	55.941	85202
366	34	369.559	58.050	73.361	1.977	26.142	12565	30	505.867	67.469	238.123	2.861	27.799	15176	115	501.374	129.784	249.316	6.740	51.113	57658	66	605.833	126.447	46.320	4.477	31.213	39985	89	549.742	138.317	109.974	8.501	56.184	48927	160	399.362	58.253	159.090	10.642	70.083	63898	87	988.736	504.174	135.567	6.459	55.941	86020
367	34	370.794	59.286	73.355	1.973	26.142	12607	30	503.800	66.169	238.127	2.864	27.799	15114	115	505.417	133.215	249.320	6.727	51.113	58123	66	598.030	126.042	46.342	4.488	31.213	39470	89	541.090	133.175	110.012	8.501	56.184	48157	160	396.306	55.160	159.065	10.651	70.083	63409	87	990.230	506.064	135.577	6.463	55.941	86150
368	34	371.824	56.110	73.376	1.997	26.142	12642	30	502.033	65.818	238.123	2.861	27.799	15061	115	502.409	130.181	249.312	6.740	51.113	57777	66	595.818	123.444	46.326	4.479	31.213	39324	89	543.764	134.760	109.992	8.508	56.184	48395	160	396.306	55.373	159.068	10.647	70.083	63409	87	996.517	506.306	135.569	6.462	55.941	86697
369	34	372.500	59.818	73.367	1.987	26.142	12665	30	503.833	63.337	238.135	2.871	27.799	15115	115	504.261	126.902	249.318	6.734	51.113	57990	66	598.136	126.247	46.347	4.481	31.213	39477	89	547.697	134.217	110.017	8.505	56.184	48745	160	398.562	56.005	159.063	10.651	70.083	63770	87	999.195	515.964	135.594	6.459	55.941	86930
370	34	371.118	61.077	73.353	1.979	26.142	12618	30	505.867	60.962	238.137	2.879	27.799	15176	115	498.226	125.922	249.307	6.733	51.113	57296	66	601.849	126.732	46.336	4.483	31.213	39722	89	551.640	140.667	110.011	8.482	56.184	49096	160	400.031	57.892	159.076	10.662	70.083	64005	87	994.379	509.802	135.598	6.459	55.941	86511
371	34	372.412	58.531	73.356	1.990	26.142	12662	30	508.600	65.512	238.135	2.876	27.799	15258	115	503.600	126.243	249.318	6.733	51.113	57914	66	609.015	131.532	46.352	4.485	31.213	40195	89	548.798	138.944	110.013	8.496	56.184	48843	160	397.413	56.804	159.075	10.644	70.083	63586	87	1003.701	513.034	135.574	6.460	55.941	87322
372	34	373.971	58.327	73.353	1.981	26.142	12715	30	506.633	57.140	238.131	2.905	27.799	15199	115	501.496	130.657	249.297	6.711	51.113	57672	66	621.091	136.138	46.338	4.477	31.213	40992	89	559.764	144.409	110.020	8.492	56.184	49819	160	401.906	57.799	159.082	10.644	70.083	64305	87	998.517	515.636	135.615	6.455	55.941	86871
373	34	374.412	58.391	73.362	1.984	26.142	12730	30	502.333	63.701	238.130	2.864	27.799	15070	115	503.122	129.644	249.306	6.737	51.113	57859	66	618.773	131.374	46.343	4.474	31.213	40839	89	555.989	142.199	110.017	8.463	56.184	49483	160	402.131	59.998	159.081	10.631	70.083	64341	87	994.253	506.023	135.603	6.470	55.941	86500
374	34	371.882	55.666	73.371	1.989	26.142	12644	30	500.467	67.516	238.131	2.857	27.799	15014	115	501.374	127.846	249.320	6.749	51.113	57658	66	616.909	125.808	46.306	4.490	31.213	40716	89	553.449	138.126	110.061	8.484	56.184	49257	160	402.019	58.954	159.091	10.657	70.083	64323	87	985.874	501.580	135.613	6.476	55.941	85771
375	34	374.971	61.279	73.359	1.975	26.142	12749	30	500.233	59.979	238.130	2.882	27.799	15007	115	500.217	128.517	249.322	6.733	51.113	57525	66	618.015	128.325	46.328	4.483	31.213	40789	89	553.360	143.873	110.022	8.488	56.184	49249	160	402.263	59.533	159.116	10.669	70.083	64362	87	980.862	500.139	135.615	6.471	55.941	85335
376	34	374.618	60.346	73.372	1.976	26.142	12737	30	495.467	66.768	238.133	2.858	27.799	14864	115	492.330	122.841	249.320	6.745	51.113	56618	66	626.212	133.482	46.327	4.477	31.213	41330	89	542.865	136.798	110.026	8.472	56.184	48315	160	400.487	57.730	159.079	10.655	70.083	64078	87	980.253	491.948	135.585	6.481	55.941	85282
377	34	377.029	60.118	73.345	1.987	26.142	12819	30	490.167	60.027	238.133	2.884	27.799	14705	115	501.809	127.913	249.308	6.741	51.113	57708	66	624.818	135.516	46.351	4.470	31.213	41238	89	528.326	128.816	110.033	8.475	56.184	47021	160	407.194	62.129	159.088	10.656	70.083	65151	87	983.885	501.560	135.601	6.462	55.941	85598
378	34	382.206	63.159	73.354	1.970	26.142	12995	30	491.867	59.104	238.127	2.887	27.799	14756	115	502.852	129.168	249.305	6.730	51.113	57828	66	616.545	130.811	46.342	4.491	31.213	40692	89	530.989	130.281	110.020	8.508	56.184	47258	160	408.487	60.760	159.087	10.659	70.083	65358	87	977.391	494.197	135.605	6.478	55.941	85033
379	34	382.882	63.200	73.345	1.976	26.142	13018	30	487.500	61.166	238.129	2.883	27.799	14625	115	504.470	131.873	249.284	6.717	51.113	58014	66	592.318	123.306	46.344	4.484	31.213	39093	89	527.888	128.513	110.006	8.507	56.184	46982	160	408.731	61.907	159.087	10.645	70.083	65397	87	964.908	490.594	135.612	6.469	55.941	83947
380	34	387.294	65.871	73.332	1.966	26.142	13168	30	501.333	59.130	238.130	2.903	27.799	15040	115	502.487	128.692	249.314	6.738	51.113	57786	66	590.576	123.292	46.331	4.491	31.213	38978	89	526.067	129.860	109.981	8.504	56.184	46820	160	410.394	62.963	159.110	10.645	70.083	65663	87	959.540	487.685	135.606	6.468	55.941	83480
381	34	388.853	67.626	73.319	1.966	26.142	13221	30	501.100	59.599	238.128	2.897	27.799	15033	115	501.270	125.166	249.331	6.742	51.113	57646	66	587.758	119.924	46.327	4.483	31.213	38792	89	525.079	131.494	109.985	8.511	56.184	46732	160	411.500	65.000	159.122	10.635	70.083	65840	87	947.816	488.498	135.640	6.452	55.941	82460
382	34	389.147	66.275	73.358	1.970	26.142	13231	30	502.167	59.990	238.115	2.907	27.799	15065	115	502.991	127.890	249.326	6.741	51.113	57844	66	586.379	119.627	46.326	4.485	31.213	38701	89	516.281	123.856	109.975	8.508	56.184	45949	160	411.844	63.495	159.101	10.655	70.083	65895	87	943.839	489.026	135.653	6.449	55.941	82114
383	34	389	67.787	73.349	1.966	26.142	13226	30	503.367	60.414	238.126	2.897	27.799	15101	115	501.339	128.061	249.300	6.730	51.113	57654	66	591.636	120.291	46.332	4.484	31.213	39048	89	511.539	120.860	109.980	8.522	56.184	45527	160	413.675	64.002	159.102	10.663	70.083	66188	87	943.034	488.151	135.641	6.450	55.941	82044
384	34	388.735	71.323	73.340	1.958	26.142	13217	30	502.567	61.071	238.122	2.894	27.799	15077	115	507.287	132.868	249.290	6.721	51.113	58338	66	575.515	115.628	46.328	4.483	31.213	37984	89	517.944	124.866	110.000	8.499	56.184	46097	160	413.119	65.151	159.106	10.630	70.083	66099	87	942.172	490.443	135.659	6.455	55.941	81969
385	34	389.882	67.793	73.336	1.966	26.142	13256	30	500.233	61.840	238.133	2.881	27.799	15007	115	512.600	133.388	249.294	6.714	51.113	58949	66	571.197	114.869	46.333	4.485	31.213	37699	89	521.281	126.379	109.991	8.513	56.184	46394	160	411.812	64.701	159.085	10.633	70.083	65890	87	935.103	488.274	135.654	6.447	55.941	81354
386	34	395.765	74.194	73.317	1.954	26.142	13456	30	502.667	64.869	238.128	2.869	27.799	15080	115	514.583	136.935	249.297	6.726	51.113	59177	66	568.015	111.366	46.306	4.493	31.213	37489	89	522.337	126.812	109.993	8.490	56.184	46488	160	415.256	66.720	159.100	10.638	70.083	66441	87	928.575	478.363	135.638	6.461	55.941	80786
387	34	397.765	70.694	73.339	1.970	26.142	13524	30	497.533	58.842	238.135	2.889	27.799	14926	115	510.965	131.187	249.323	6.730	51.113	58761	66	568.167	113.445	46.314	4.491	31.213	37499	89	517.831	125.624	109.988	8.503	56.184	46087	160	414.188	62.258	159.067	10.642	70.083	66270	87	932.391	480.096	135.632	6.461	55.941	81118
388	34	403.971	77.383	73.324	1.950	26.142	13735	30	500.967	65.285	238.129	2.871	27.799	15029	115	510.496	131.039	249.308	6.734	51.113	58707	66	571.227	112.799	46.316	4.486	31.213	37701	89	517.483	125.133	109.994	8.497	56.184	46056	160	410.319	62.382	159.060	10.628	70.083	65651	87	938.471	486.489	135.628	6.455	55.941	81647
389	34	412.029	80.536	73.297	1.940	26.142	14009	30	497.367	65.870	238.124	2.874	27.799	14921	115	510.626	133.436	249.291	6.719	51.113	58722	66	566.606	114.975	46.327	4.472	31.213	37396	89	519.640	123.858	110.022	8.476	56.184	46248	160	407.175	61.440	159.070	10.631	70.083	65148	87	935.632	486.922	135.650	6.454	55.941	81400
390	34	424.265	90.023	73.278	1.934	26.142	14425	30	504.800	62.693	238.134	2.880	27.799	15144	115	505.278	131.668	249.285	6.720	51.113	58107	66	557.697	107.270	46.304	4.488	31.213	36808	89	512.517	120.379	110.044	8.489	56.184	45614	160	404.181	60.006	159.080	10.640	70.083	64669	87	943.575	484.928	135.623	6.461	55.941	82091
391	34	429.147	97.503	73.251	1.913	26.142	14591	30	502.367	64.729	238.134	2.869	27.799	15071	115	515.757	139.452	249.274	6.713	51.113	59312	66	550.379	104.601	46.307	4.502	31.213	36325	89	508.685	117.909	110.023	8.496	56.184	45273	160	402.506	59.010	159.089	10.662	70.083	64401	87	944.828	489.100	135.640	6.454	55.941	82200
392	34	434.265	98.569	73.252	1.920	26.142	14765	30	502.467	60.445	238.145	2.898	27.799	15074	115	512.661	136.060	249.297	6.724	51.113	58956	66	543.682	105.058	46.320	4.499	31.213	35883	89	511.157	116.052	110.005	8.505	56.184	45493	160	401.350	59.649	159.092	10.638	70.083	64216	87	944.333	493.020	135.650	6.457	55.941	82157
393	34	438.941	93.940	73.268	1.933	26.142	14924	30	501.167	64.078	238.126	2.867	27.799	15035	115	510.270	133.221	249.308	6.721	51.113	58681	66	541.606	101.519	46.290	4.494	31.213	35746	89	517.506	123.294	110.015	8.503	56.184	46058	160	398.987	57.857	159.070	10.655	70.083	63838	87	939.621	489.826	135.638	6.454	55.941	81747
394	34	448.559	104.450	73.262	1.911	26.142	15251	30	499.267	64.129	238.132	2.874	27.799	14978	115	524.148	141.016	249.296	6.715	51.113	60277	66	542.212	99.863	46.297	4.501	31.213	35786	89	517.798	124.280	109.995	8.477	56.184	46084	160	399.362	56.396	159.039	10.637	70.083	63898	87	933.253	485.534	135.654	6.456	55.941	81193
395	34	465.706	116.025	73.237	1.891	26.142	15834	30	497.533	62.787	238.117	2.876	27.799	14926	115	527.183	142.830	249.281	6.717	51.113	60626	66	544.651	104.552	46.285	4.490	31.213	35947	89	522.393	127.725	110.003	8.498	56.184	46493	160	398.031	59.045	159.079	10.635	70.083	63685	87	938.471	487.913	135.643	6.452	55.941	81647
396	34	479.765	118.450	73.227	1.902	26.142	16312	30	492.533	63.546	238.123	2.870	27.799	14776	115	519.574	135.761	249.305	6.727	51.113	59751	66	558.970	108.133	46.307	4.495	31.213	36892	89	533.449	134.159	109.978	8.488	56.184	47477	160	394.619	55.154	159.079	10.641	70.083	63139	87	942.931	495.375	135.671	6.449	55.941	82035
397	34	502.706	134.199	73.205	1.881	26.142	17092	30	500.633	62.610	238.130	2.877	27.799	15019	115	514.583	136.999	249.285	6.712	51.113	59177	66	560.591	106.597	46.275	4.494	31.213	36999	89	541.157	138.263	109.959	8.535	56.184	48163	160	396.587	55.648	159.053	10.666	70.083	63454	87	938.644	485.892	135.628	6.451	55.941	81662
398	34	523.176	146.946	73.213	1.863	26.142	17788	30	501.667	64.970	238.134	2.872	27.799	15050	115	509.096	132.855	249.293	6.727	51.113	58546	66	568.606	110.987	46.312	4.493	31.213	37528	89	551.034	139.722	109.993	8.494	56.184	49042	160	400.487	60.008	159.059	10.639	70.083	64078	87	940.471	488.657	135.633	6.448	55.941	81821
399	34	578.147	176.103	73.153	1.848	26.142	19657	30	504.233	63.537	238.126	2.887	27.799	15127	115	506.887	132.796	249.277	6.725	51.113	58292	66	575.561	115.808	46.317	4.489	31.213	37987	89	563.438	146.482	109.972	8.510	56.184	50146	160	398.156	57.266	159.052	10.637	70.083	63705	87	944.885	485.722	135.621	6.454	55.941	82205
400	34	641.853	207.797	73.140	1.828	26.142	21823	30	502.500	59.354	238.127	2.888	27.799	15075	115	511.209	136.553	249.286	6.728	51.113	58789	66	575.061	114.725	46.313	4.481	31.213	37954	89	568.573	149.443	109.991	8.481	56.184	50603	160	396.275	56.429	159.042	10.657	70.083	63404	87	951.851	492.943	135.629	6.454	55.941	82811
401	34	704.324	243.372	73.101	1.808	26.142	23947	30	505.900	67.062	238.132	2.868	27.799	15177	115	509.330	135.328	249.291	6.719	51.113	58573	66	569.803	115.287	46.311	4.481	31.213	37607	89	568.742	152.740	109.955	8.494	56.184	50618	160	398.631	54.294	159.042	10.654	70.083	63781	87	949.655	491.191	135.624	6.445	55.941	82620
402	34	725.765	258.087	73.091	1.802	26.142	24676	30	503.200	62.167	238.126	2.886	27.799	15096	115	504.270	131.133	249.277	6.720	51.113	57991	66	568.939	111.321	46.308	4.493	31.213	37550	89	566.169	150.917	109.943	8.498	56.184	50389	160	396.256	55.896	159.042	10.626	70.083	63401	87	947.483	491.316	135.620	6.451	55.941	82431
403	34	734.588	255.417	73.102	1.815	26.142	24976	30	508.200	61.235	238.127	2.876	27.799	15246	115	499.574	127.392	249.277	6.724	51.113	57451	66	570.667	112.750	46.300	4.493	31.213	37664	89	565.551	148.018	109.967	8.495	56.184	50334	160	396.013	56.511	159.071	10.651	70.083	63362	87	952.851	489.326	135.595	6.450	55.941	82898
404	34	716.618	243.749	73.114	1.821	26.142	24365	30	502.267	65.073	238.126	2.875	27.799	15068	115	498.583	126.489	249.304	6.731	51.113	57337	66	556.545	112.636	46.322	4.484	31.213	36732	89	568.674	147.435	109.954	8.497	56.184	50612	160	392.675	55.717	159.073	10.649	70.083	62828	87	949.701	493.054	135.628	6.450	55.941	82624
405	34	673.853	219.750	73.127	1.834	26.142	22911	30	504.700	63.474	238.127	2.879	27.799	15141	115	493.843	125.914	249.314	6.727	51.113	56792	66	552.530	104.909	46.304	4.492	31.213	36467	89	557.461	148.234	109.955	8.497	56.184	49614	160	391.106	52.462	159.052	10.647	70.083	62577	87	958.437	495.172	135.618	6.448	55.941	83384
406	34	627.118	198.117	73.148	1.848	26.142	21322	30	512.900	67.993	238.119	2.864	27.799	15387	115	491.652	125.012	249.304	6.727	51.113	56540	66	552.803	102.257	46.275	4.501	31.213	36485	89	546.551	138.218	109.970	8.493	56.184	48643	160	390.087	53.378	159.057	10.635	70.083	62414	87	956.356	499.075	135.623	6.439	55.941	83203
407	34	576.324	169.610	73.169	1.868	26.142	19595	30	501.567	68.534	238.121	2.859	27.799	15047	115	491.478	123.745	249.301	6.739	51.113	56520	66	558.985	108.002	46.295	4.489	31.213	36893	89	539.348	134.334	109.986	8.500	56.184	48002	160	387.919	53.154	159.055	10.639	70.083	62067	87	951.103	489.983	135.616	6.444	55.941	82746
408	34	527.029	138.851	73.207	1.901	26.142	17919	30	505.700	61.635	238.137	2.878	27.799	15171	115	488.887	123.375	249.317	6.731	51.113	56222	66	561.833	110.925	46.304	4.482	31.213	37081	89	540.708	135.515	109.974	8.489	56.184	48123	160	386.744	52.291	159.037	10.630	70.083	61879	87	946.218	492.488	135.642	6.437	55.941	82321
409	34	479.853	118.544	73.213	1.915	26.142	16315	30	502.233	63.335	238.118	2.881	27.799	15067	115	493.009	124.444	249.310	6.733	51.113	56696	66	562.682	107.327	46.293	4.486	31.213	37137	89	540.854	135.728	109.943	8.535	56.184	48136	160	386.425	51.542	159.071	10.648	70.083	61828	87	944.713	490.232	135.634	6.443	55.941	82190
410	34	447.500	99.970	73.261	1.926	26.142	15215	30	497.200	60.229	238.124	2.897	27.799	14916	115	494.948	126.812	249.323	6.728	51.113	56919	66	552.606	106.455	46.307	4.488	31.213	36472	89	545	139.385	109.974	8.501	56.184	48505	160	389.019	51.926	159.039	10.649	70.083	62243	87	942.356	484.522	135.617	6.450	55.941	81985
411	34	419.794	87.774	73.281	1.940	26.142	14273	30	489.933	60.176	238.118	2.884	27.799	14698	115	495.322	127.438	249.299	6.723	51.113	56962	66	552.530	106.700	46.299	4.485	31.213	36467	89	543.966	140.707	109.969	8.476	56.184	48413	160	387.562	52.717	159.044	10.649	70.083	62010	87	945.264	484.675	135.613	6.448	55.941	82238
412	34	403.294	76.526	73.321	1.957	26.142	13712	30	496.800	64.712	238.126	2.870	27.799	14904	115	495.157	126.248	249.304	6.732	51.113	56943	66	555.424	108.776	46.284	4.481	31.213	36658	89	542.135	138.155	109.954	8.483	56.184	48250	160	386.244	51.933	159.026	10.655	70.083	61799	87	942.414	484.785	135.600	6.447	55.941	81990
413	34	389.735	69.370	73.331	1.969	26.142	13251	30	494.067	62.277	238.133	2.878	27.799	14822	115	498	124.988	249.318	6.733	51.113	57270	66	554.015	107.242	46.312	4.485	31.213	36565	89	549.438	142.076	109.966	8.483	56.184	48900	160	383.981	52.948	159.054	10.650	70.083	61437	87	938.713	485.760	135.622	6.438	55.941	81668
414	34	385.235	68.441	73.335	1.970	26.142	13098	30	491.167	61.471	238.129	2.873	27.799	14735	115	504.487	133.328	249.292	6.727	51.113	58016	66	550.697	106.369	46.290	4.489	31.213	36346	89	551.573	142.840	109.968	8.496	56.184	49090	160	386.919	51.779	159.046	10.645	70.083	61907	87	941.839	486.571	135.619	6.454	55.941	81940
415	34	379.412	64.790	73.352	1.967	26.142	12900	30	490.933	61.252	238.123	2.880	27.799	14728	115	501.730	127.728	249.316	6.729	51.113	57699	66	555.015	108.318	46.300	4.487	31.213	36631	89	558.775	143.903	109.935	8.504	56.184	49731	160	386.031	53.032	159.057	10.650	70.083	61765	87	943.713	485.744	135.607	6.441	55.941	82103
416	34	372.265	58.708	73.361	1.984	26.142	12657	30	493.033	64.178	238.143	2.859	27.799	14791	115	501.652	127.325	249.317	6.736	51.113	57690	66	557.470	108.318	46.307	4.483	31.213	36793	89	566.270	148.834	109.914	8.540	56.184	50398	160	386.544	52.828	159.053	10.642	70.083	61847	87	945.540	485.674	135.601	6.445	55.941	82262
417	34	364.588	56.168	73.365	1.988	26.142	12396	30	493.500	61.483	238.118	2.873	27.799	14805	115	501.104	129.099	249.298	6.722	51.113	57627	66	565.636	108.014	46.287	4.486	31.213	37332	89	575.382	149.290	109.942	8.529	56.184	51209	160	387.544	52.924	159.052	10.652	70.083	62007	87	948.966	481.918	135.583	6.449	55.941	82560
418	34	364.912	54.908	73.354	1.989	26.142	12407	30	501.833	64.177	238.126	2.863	27.799	15055	115	504.217	133.090	249.303	6.733	51.113	57985	66	569.061	111.103	46.267	4.475	31.213	37558	89	575.719	152.178	109.999	8.467	56.184	51239	160	386.100	53.849	159.053	10.644	70.083	61776	87	951	477.866	135.555	6.456	55.941	82737
419	34	361.912	56.905	73.369	1.983	26.142	12305	30	501.300	63.848	238.120	2.877	27.799	15039	115	505.948	132.587	249.284	6.711	51.113	58184	66	575.121	110.840	46.271	4.474	31.213	37958	89	567.708	151.095	109.961	8.495	56.184	50526	160	387.350	55.702	159.081	10.633	70.083	61976	87	940.839	480.641	135.604	6.447	55.941	81853
420	34	364.441	55.007	73.360	1.993	26.142	12391	30	494.767	63.299	238.124	2.879	27.799	14843	115	503.096	130.993	249.279	6.716	51.113	57856	66	592.924	117.566	46.288	4.486	31.213	39133	89	568.820	150.506	109.955	8.493	56.184	50625	160	393.056	55.634	159.062	10.646	70.083	62889	87	940.563	486.875	135.630	6.446	55.941	81829
421	34	362.412	57.187	73.367	1.983	26.142	12322	30	492.667	59.468	238.133	2.883	27.799	14780	115	502.400	129.101	249.280	6.719	51.113	57776	66	594.924	119.781	46.302	4.473	31.213	39265	89	560.472	147.024	109.968	8.477	56.184	49882	160	390.644	55.406	159.054	10.637	70.083	62503	87	929.621	487.141	135.656	6.437	55.941	80877
422	34	360.971	53.411	73.370	1.993	26.142	12273	30	488.733	62.004	238.126	2.876	27.799	14662	115	496.391	126.754	249.300	6.734	51.113	57085	66	594.167	121.728	46.319	4.482	31.213	39215	89	549.281	142.736	109.983	8.491	56.184	48886	160	394.394	54.510	159.043	10.632	70.083	63103	87	936.437	482.127	135.609	6.449	55.941	81470
423	34	357.294	54.482	73.366	1.992	26.142	12148	30	487.900	61.559	238.127	2.878	27.799	14637	115	498.043	128.830	249.285	6.709	51.113	57275	66	594.394	125.412	46.322	4.473	31.213	39230	89	540.146	139.320	109.970	8.472	56.184	48073	160	393.956	56.251	159.076	10.638	70.083	63033	87	937.322	490.785	135.654	6.434	55.941	81547
424	34	356.882	54.162	73.376	1.984	26.142	12134	30	488.967	64.458	238.115	2.875	27.799	14669	115	498.565	129.051	249.281	6.717	51.113	57335	66	602.030	126.623	46.329	4.469	31.213	39734	89	533.764	135.397	109.977	8.482	56.184	47505	160	391.888	52.725	159.047	10.644	70.083	62702	87	937.644	487.212	135.645	6.442	55.941	81575
425	34	357.588	54.845	73.379	1.985	26.142	12158	30	489.033	61.192	238.126	2.876	27.799	14671	115	503.626	132.261	249.277	6.705	51.113	57917	66	597.167	128.741	46.333	4.469	31.213	39413	89	529.404	133.538	109.961	8.494	56.184	47117	160	393.475	55.568	159.076	10.622	70.083	62956	87	939.690	489.185	135.635	6.440	55.941	81753
426	34	357.559	52.108	73.371	1.988	26.142	12157	30	488.933	64.539	238.130	2.865	27.799	14668	115	496.887	127.569	249.291	6.724	51.113	57142	66	584.758	120.542	46.319	4.472	31.213	38594	89	519.270	128.516	109.970	8.492	56.184	46215	160	397.425	59.335	159.116	10.618	70.083	63588	87	944.195	483.690	135.600	6.442	55.941	82145
427	34	357.353	53.619	73.365	1.992	26.142	12150	30	488.933	59.631	238.123	2.885	27.799	14668	115	493.417	125.883	249.302	6.731	51.113	56743	66	577.682	115.316	46.325	4.480	31.213	38127	89	517.539	125.370	109.971	8.499	56.184	46061	160	402.888	63.305	159.139	10.614	70.083	64462	87	938.471	484.448	135.621	6.440	55.941	81647
428	34	362.088	52.175	73.365	1.989	26.142	12311	30	490.967	66.189	238.117	2.858	27.799	14729	115	494.452	125.026	249.319	6.733	51.113	56862	66	580.773	117.821	46.317	4.473	31.213	38331	89	515.921	127.584	109.968	8.493	56.184	45917	160	404.250	60.326	159.088	10.626	70.083	64680	87	936.644	482.739	135.600	6.443	55.941	81488
429	34	357.853	51.268	73.377	1.990	26.142	12167	30	496.133	62.338	238.134	2.873	27.799	14884	115	496.904	127.484	249.285	6.718	51.113	57144	66	574.742	116.031	46.312	4.481	31.213	37933	89	529.573	134.057	109.982	8.491	56.184	47132	160	400.812	62.030	159.100	10.616	70.083	64130	87	933.977	479.774	135.619	6.447	55.941	81256
430	34	358.882	51.350	73.380	1.993	26.142	12202	30	494.100	68.195	238.122	2.861	27.799	14823	115	503.861	129.275	249.287	6.715	51.113	57944	66	579.773	113.812	46.293	4.483	31.213	38265	89	528.528	133.217	109.974	8.496	56.184	47039	160	399.031	60.851	159.090	10.633	70.083	63845	87	932.057	479.079	135.628	6.451	55.941	81089
431	34	363.206	53.869	73.369	1.995	26.142	12349	30	489.633	63.599	238.127	2.872	27.799	14689	115	498.730	129.126	249.308	6.731	51.113	57354	66	582.242	118.046	46.326	4.473	31.213	38428	89	531.180	132.468	109.990	8.481	56.184	47275	160	397.400	57.164	159.064	10.628	70.083	63584	87	934.023	480.151	135.635	6.448	55.941	81260
432	34	363.088	54.909	73.367	1.984	26.142	12345	30	493.067	64.889	238.120	2.862	27.799	14792	115	499.070	128.864	249.280	6.723	51.113	57393	66	580.379	118.645	46.314	4.485	31.213	38305	89	536.326	135.690	109.986	8.488	56.184	47733	160	394.987	55.950	159.060	10.645	70.083	63198	87	926.276	477.787	135.645	6.448	55.941	80586
433	34	361.147	54.898	73.369	1.987	26.142	12279	30	491.567	65.162	238.121	2.860	27.799	14747	115	496.583	129.021	249.276	6.712	51.113	57107	66	590.667	121.689	46.312	4.478	31.213	38984	89	529.214	130.738	109.992	8.482	56.184	47100	160	395.619	56.525	159.060	10.637	70.083	63299	87	928.747	472.970	135.611	6.447	55.941	80801
434	34	360.912	54.980	73.375	1.994	26.142	12271	30	489.833	69.409	238.135	2.842	27.799	14695	115	497.765	129.269	249.281	6.708	51.113	57243	66	579.758	115.598	46.312	4.480	31.213	38264	89	520.539	128.125	109.978	8.492	56.184	46328	160	395.087	56.504	159.055	10.641	70.083	63214	87	923.828	471.796	135.610	6.442	55.941	80373
435	34	358.294	55.436	73.361	1.986	26.142	12182	30	495.800	60.059	238.126	2.885	27.799	14874	115	499.243	130.467	249.269	6.720	51.113	57413	66	568.621	112.077	46.288	4.479	31.213	37529	89	519.966	131.254	109.984	8.503	56.184	46277	160	397.900	58.630	159.083	10.631	70.083	63664	87	918.690	471.487	135.620	6.445	55.941	79926
436	34	359.824	54.408	73.371	1.984	26.142	12234	30	495.433	60.680	238.130	2.873	27.799	14863	115	499.191	129.446	249.287	6.715	51.113	57407	66	567.106	114.049	46.307	4.486	31.213	37429	89	518.674	128.226	109.981	8.494	56.184	46162	160	398.281	59.220	159.073	10.640	70.083	63725	87	915.701	473.238	135.637	6.443	55.941	79666
437	34	362.529	54.345	73.374	1.992	26.142	12326	30	497.767	67.732	238.131	2.859	27.799	14933	115	500.296	130.021	249.283	6.712	51.113	57534	66	555.985	108.203	46.296	4.478	31.213	36695	89	519.124	129.142	110.006	8.476	56.184	46202	160	396.850	59.768	159.083	10.625	70.083	63496	87	910.207	471.962	135.657	6.439	55.941	79188
438	34	367.471	56.849	73.370	1.982	26.142	12494	30	491.233	61.157	238.117	2.886	27.799	14737	115	506.487	132.954	249.318	6.739	51.113	58246	66	555.742	104.177	46.299	4.490	31.213	36679	89	520.596	126.160	109.978	8.503	56.184	46333	160	401.731	60.746	159.081	10.639	70.083	64277	87	914.299	469.809	135.637	6.447	55.941	79544
439	34	365.882	54.570	73.366	1.986	26.142	12440	30	492.700	62.627	238.128	2.875	27.799	14781	115	506.870	131.543	249.264	6.719	51.113	58290	66	550.545	102.816	46.287	4.491	31.213	36336	89	517.652	127.881	109.992	8.487	56.184	46071	160	409.631	64.179	159.091	10.641	70.083	65541	87	918.908	474.256	135.640	6.451	55.941	79945
440	34	363.382	54.299	73.370	1.986	26.142	12355	30	490.467	60.019	238.114	2.898	27.799	14714	115	504.983	131.716	249.280	6.722	51.113	58073	66	543.151	104.279	46.299	4.489	31.213	35848	89	515.461	125.985	109.951	8.509	56.184	45876	160	406.225	62.219	159.081	10.635	70.083	64996	87	910.276	469.492	135.636	6.445	55.941	79194
441	34	361.118	54.831	73.381	1.982	26.142	12278	30	497.167	65.042	238.123	2.867	27.799	14915	115	509.530	133.070	249.304	6.722	51.113	58596	66	540.258	99.992	46.292	4.496	31.213	35657	89	525.258	128.289	109.986	8.496	56.184	46748	160	402.744	60.291	159.086	10.627	70.083	64439	87	909.632	465.356	135.630	6.451	55.941	79138
442	34	366.588	57.011	73.369	1.988	26.142	12464	30	495.800	63.885	238.116	2.875	27.799	14874	115	511.391	132.415	249.309	6.734	51.113	58810	66	532.530	99.509	46.290	4.491	31.213	35147	89	537.022	135.995	109.973	8.525	56.184	47795	160	408.069	62.075	159.093	10.641	70.083	65291	87	922.310	467.838	135.607	6.453	55.941	80241
443	34	365.441	58.605	73.365	1.974	26.142	12425	30	494.700	62.902	238.119	2.886	27.799	14841	115	507.200	131.640	249.288	6.722	51.113	58328	66	528.742	96.820	46.281	4.497	31.213	34897	89	545.483	142.590	109.967	8.529	56.184	48548	160	403.413	60.122	159.077	10.624	70.083	64546	87	923.241	460.884	135.572	6.459	55.941	80322
444	34	361.500	55.102	73.367	1.988	26.142	12291	30	495.533	65.475	238.121	2.873	27.799	14866	115	501.791	130.893	249.298	6.719	51.113	57706	66	530.970	101.077	46.278	4.486	31.213	35044	89	546.618	141.922	109.949	8.511	56.184	48649	160	401.581	59.441	159.092	10.631	70.083	64253	87	929.172	467.045	135.570	6.449	55.941	80838
445	34	360.765	53.711	73.366	1.988	26.142	12266	30	495.567	67.749	238.129	2.858	27.799	14867	115	515.809	134.346	249.334	6.739	51.113	59318	66	539.439	101.428	46.284	4.491	31.213	35603	89	535.888	134.744	109.983	8.495	56.184	47694	160	399.775	58.525	159.091	10.642	70.083	63964	87	920.046	464.041	135.604	6.455	55.941	80044
446	34	363.206	55.607	73.372	1.994	26.142	12349	30	494.833	62.825	238.123	2.876	27.799	14845	115	515.530	135.066	249.332	6.731	51.113	59286	66	536.727	103.099	46.302	4.489	31.213	35424	89	529.011	131.336	109.974	8.493	56.184	47082	160	394.025	56.206	159.063	10.630	70.083	63044	87	910.897	465.180	135.622	6.444	55.941	79248
447	34	363.941	55.344	73.375	1.990	26.142	12374	30	492.233	62.823	238.133	2.866	27.799	14767	115	515.652	134.092	249.323	6.730	51.113	59300	66	541.697	102.234	46.291	4.489	31.213	35752	89	519.022	129.344	109.983	8.479	56.184	46193	160	389.900	56.102	159.088	10.639	70.083	62384	87	907.092	463.498	135.627	6.445	55.941	78917
448	34	364.441	59.921	73.339	1.973	26.142	12391	30	488.600	61.622	238.117	2.878	27.799	14658	115	510.009	133.125	249.351	6.744	51.113	58651	66	540.318	104.595	46.304	4.491	31.213	35661	89	514.551	125.502	109.975	8.501	56.184	45795	160	385.200	52.679	159.064	10.645	70.083	61632	87	914.759	461.868	135.594	6.447	55.941	79584
449	34	365.794	58.206	73.372	1.984	26.142	12437	30	488.133	57.495	238.129	2.894	27.799	14644	115	509.070	130.505	249.357	6.760	51.113	58543	66	536.045	99.613	46.278	4.480	31.213	35379	89	510.539	121.526	110.012	8.488	56.184	45438	160	386.256	52.473	159.057	10.668	70.083	61801	87	907.379	461.542	135.613	6.453	55.941	78942
450	34	365.735	57.773	73.360	1.986	26.142	12435	30	482.767	61.088	238.138	2.881	27.799	14483	115	511.870	131.517	249.361	6.754	51.113	58865	66	543.530	104.029	46.294	4.490	31.213	35873	89	515.022	123.028	110.010	8.505	56.184	45837	160	385.206	52.534	159.070	10.664	70.083	61633	87	905.092	456.111	135.611	6.460	55.941	78743
451	34	368.206	56.489	73.373	1.986	26.142	12519	30	481.900	61.503	238.136	2.884	27.799	14457	115	513.557	134.798	249.358	6.748	51.113	59059	66	546.939	107.864	46.327	4.476	31.213	36098	89	510.809	123.351	110.010	8.499	56.184	45462	160	382.212	50.690	159.060	10.656	70.083	61154	87	901.161	459.343	135.618	6.450	55.941	78401
452	34	370.059	60.159	73.344	1.971	26.142	12582	30	481.267	62.968	238.125	2.861	27.799	14438	115	509.965	130.805	249.352	6.752	51.113	58646	66	548.682	103.541	46.288	4.482	31.213	36213	89	515.652	124.740	109.989	8.509	56.184	45893	160	381.700	51.457	159.078	10.647	70.083	61072	87	888.770	450.627	135.630	6.452	55.941	77323
453	34	367.706	57.852	73.360	1.987	26.142	12502	30	485.733	63.249	238.119	2.866	27.799	14572	115	504.757	129.362	249.332	6.745	51.113	58047	66	548.394	105.626	46.306	4.485	31.213	36194	89	517.618	123.685	110.006	8.508	56.184	46068	160	384.263	53.258	159.086	10.656	70.083	61482	87	883.483	445.561	135.624	6.462	55.941	76863
454	34	366.265	58.435	73.365	1.976	26.142	12453	30	489.100	64.454	238.131	2.872	27.799	14673	115	506.583	133.113	249.323	6.731	51.113	58257	66	544.833	106.264	46.304	4.474	31.213	35959	89	522.674	131.142	109.991	8.490	56.184	46518	160	382.825	52.810	159.083	10.653	70.083	61252	87	881.920	448.721	135.655	6.451	55.941	76727
455	34	369.559	59.772	73.368	1.970	26.142	12565	30	487.600	60.679	238.142	2.871	27.799	14628	115	505.226	131.511	249.338	6.732	51.113	58101	66	543.818	103.701	46.304	4.492	31.213	35892	89	520.416	130.148	109.990	8.502	56.184	46317	160	382.256	51.645	159.065	10.654	70.083	61161	87	879.080	447.101	135.659	6.455	55.941	76480
456	34	371.294	56.873	73.379	1.985	26.142	12624	30	486.067	59.534	238.136	2.891	27.799	14582	115	503.887	128.859	249.337	6.726	51.113	57947	66	547.182	105.725	46.310	4.481	31.213	36114	89	517.382	127.862	109.994	8.499	56.184	46047	160	386.194	52.550	159.060	10.658	70.083	61791	87	880.023	448.563	135.658	6.451	55.941	76562
457	34	373.235	60.075	73.349	1.984	26.142	12690	30	484.033	64.791	238.127	2.868	27.799	14521	115	500.730	128.938	249.329	6.732	51.113	57584	66	548.803	106.950	46.314	4.486	31.213	36221	89	510.820	121.588	109.990	8.490	56.184	45463	160	380.938	51.064	159.054	10.662	70.083	60950	87	872.747	447.556	135.679	6.452	55.941	75929
458	34	370.794	59.580	73.358	1.984	26.142	12607	30	485.433	60.250	238.135	2.884	27.799	14563	115	498.930	130.340	249.326	6.728	51.113	57377	66	545.349	103.067	46.309	4.490	31.213	35993	89	508.169	123.583	109.990	8.495	56.184	45227	160	379.469	51.849	159.069	10.648	70.083	60715	87	873.793	445.870	135.679	6.454	55.941	76020
459	34	372.971	60.607	73.352	1.973	26.142	12681	30	486.400	63.833	238.122	2.860	27.799	14592	115	499.774	129.833	249.322	6.727	51.113	57474	66	541.106	102.884	46.310	4.495	31.213	35713	89	509.337	123.161	110.002	8.493	56.184	45331	160	379.388	49.795	159.062	10.660	70.083	60702	87	876.172	443.625	135.655	6.454	55.941	76227
460	34	377	63.152	73.362	1.965	26.142	12818	30	487.067	62.630	238.125	2.878	27.799	14612	115	497.557	126.039	249.333	6.737	51.113	57219	66	538.409	101.579	46.294	4.491	31.213	35535	89	511.753	120.425	110.006	8.490	56.184	45546	160	375.263	49.012	159.045	10.654	70.083	60042	87	880.184	448.675	135.668	6.457	55.941	76576
461	34	377.853	63.900	73.363	1.974	26.142	12847	30	485.233	54.951	238.135	2.895	27.799	14557	115	494.209	125.601	249.321	6.734	51.113	56834	66	535.242	98.608	46.277	4.494	31.213	35326	89	510.944	124.636	110.010	8.493	56.184	45474	160	377.294	50.195	159.050	10.659	70.083	60367	87	878.069	447.490	135.670	6.455	55.941	76392
462	34	378.706	63.704	73.353	1.971	26.142	12876	30	483.600	59.033	238.133	2.888	27.799	14508	115	490.504	123.616	249.324	6.736	51.113	56408	66	536.864	100.434	46.286	4.485	31.213	35433	89	513.079	125.822	109.975	8.482	56.184	45664	160	378.513	50.988	159.049	10.660	70.083	60562	87	878.264	445.838	135.671	6.456	55.941	76409
463	34	381.676	66.577	73.329	1.959	26.142	12977	30	483.500	58.158	238.133	2.884	27.799	14505	115	494.435	123.591	249.337	6.742	51.113	56860	66	534.227	98.654	46.291	4.480	31.213	35259	89	515.157	127.761	109.985	8.496	56.184	45849	160	375.775	48.637	159.067	10.647	70.083	60124	87	881.276	446.006	135.658	6.463	55.941	76671
464	34	384.206	67.999	73.352	1.963	26.142	13063	30	479.233	58.778	238.133	2.881	27.799	14377	115	492.365	125.519	249.326	6.740	51.113	56622	66	530.091	98.680	46.300	4.487	31.213	34986	89	512.067	125.513	109.992	8.490	56.184	45574	160	375.625	48.089	159.066	10.656	70.083	60100	87	877.839	453.008	135.686	6.446	55.941	76372
465	34	386.529	70.274	73.336	1.957	26.142	13142	30	482.433	55.940	238.141	2.887	27.799	14473	115	487.330	122.669	249.324	6.740	51.113	56043	66	526.485	98.014	46.294	4.487	31.213	34748	89	517.876	127.096	110.000	8.493	56.184	46091	160	376.350	50.024	159.060	10.654	70.083	60216	87	885.598	450.740	135.653	6.449	55.941	77047
466	34	383.412	67.146	73.327	1.963	26.142	13036	30	478.900	62.767	238.120	2.865	27.799	14367	115	488.322	122.644	249.325	6.740	51.113	56157	66	534.349	99.301	46.303	4.483	31.213	35267	89	518.843	125.451	110.041	8.475	56.184	46177	160	378.987	49.381	159.052	10.654	70.083	60638	87	878.667	442.476	135.624	6.458	55.941	76444
467	34	387.941	67.068	73.334	1.966	26.142	13190	30	477.267	56.082	238.128	2.887	27.799	14318	115	489.843	122.623	249.336	6.742	51.113	56332	66	548.212	108.948	46.307	4.470	31.213	36182	89	523.124	122.673	110.099	8.504	56.184	46558	160	380.188	50.006	159.057	10.658	70.083	60830	87	890.391	448.653	135.609	6.454	55.941	77464
468	34	389.029	71.851	73.327	1.953	26.142	13227	30	476.400	57.332	238.138	2.879	27.799	14292	115	489.661	122.568	249.330	6.747	51.113	56311	66	546.439	104.229	46.302	4.487	31.213	36065	89	522.933	123.143	110.028	8.510	56.184	46541	160	383.250	50.682	159.055	10.669	70.083	61320	87	890.276	446.962	135.602	6.458	55.941	77454
469	34	392.853	74.821	73.320	1.942	26.142	13357	30	480	58.312	238.129	2.885	27.799	14400	115	489.557	122.415	249.336	6.747	51.113	56299	66	551.742	109.680	46.310	4.485	31.213	36415	89	518.034	126.934	110.015	8.509	56.184	46105	160	379.025	49.096	159.072	10.661	70.083	60644	87	893.874	448.362	135.612	6.457	55.941	77767
470	34	396.059	74.435	73.321	1.955	26.142	13466	30	481.267	58.004	238.134	2.886	27.799	14438	115	494.078	125.461	249.330	6.732	51.113	56819	66	554.924	106.416	46.289	4.484	31.213	36625	89	517.056	124.576	109.989	8.501	56.184	46018	160	379.587	50.746	159.078	10.667	70.083	60734	87	891.218	447.470	135.625	6.455	55.941	77536
471	34	401.294	77.919	73.303	1.940	26.142	13644	30	484.633	61.211	238.132	2.868	27.799	14539	115	491.826	125.004	249.326	6.736	51.113	56560	66	561.849	107.272	46.313	4.496	31.213	37082	89	511.831	123.331	109.963	8.507	56.184	45553	160	380.306	50.089	159.037	10.658	70.083	60849	87	891.517	449.052	135.624	6.452	55.941	77562
472	34	405.088	79.732	73.308	1.942	26.142	13773	30	490.333	61.368	238.132	2.878	27.799	14710	115	497.870	129.572	249.315	6.728	51.113	57255	66	562.530	109.406	46.281	4.497	31.213	37127	89	509.809	120.675	109.962	8.500	56.184	45373	160	380.475	49.393	159.054	10.652	70.083	60876	87	886.184	446.082	135.630	6.458	55.941	77098
473	34	399.765	76.464	73.311	1.955	26.142	13592	30	485.833	61.897	238.122	2.874	27.799	14575	115	496.835	128.558	249.306	6.729	51.113	57136	66	561.697	109.119	46.286	4.491	31.213	37072	89	506.708	122.626	109.964	8.506	56.184	45097	160	381.950	51.654	159.076	10.658	70.083	61112	87	884.851	448.564	135.648	6.456	55.941	76982
474	34	404.912	74.389	73.328	1.958	26.142	13767	30	495.300	60.561	238.136	2.880	27.799	14859	115	491.096	123.469	249.323	6.737	51.113	56476	66	559.106	110.316	46.318	4.479	31.213	36901	89	509.258	124.660	109.963	8.500	56.184	45324	160	382.781	51.287	159.058	10.659	70.083	61245	87	883.391	450.090	135.651	6.449	55.941	76855
475	34	406.206	79.133	73.320	1.943	26.142	13811	30	492.033	60.835	238.127	2.891	27.799	14761	115	485.574	120.214	249.319	6.732	51.113	55841	66	551.939	105.941	46.304	4.475	31.213	36428	89	506.247	122.818	109.968	8.519	56.184	45056	160	380.394	50.743	159.066	10.658	70.083	60863	87	878.667	446.948	135.651	6.454	55.941	76444
476	34	409.765	84.878	73.294	1.934	26.142	13932	30	488.900	62.526	238.129	2.877	27.799	14667	115	485.991	121.196	249.323	6.740	51.113	55889	66	554.394	109.829	46.292	4.476	31.213	36590	89	507.640	122.591	109.969	8.515	56.184	45180	160	380.744	50.064	159.059	10.663	70.083	60919	87	873.299	444.061	135.640	6.446	55.941	75977
477	34	417.765	86.887	73.289	1.939	26.142	14204	30	485.667	58.852	238.127	2.898	27.799	14570	115	487.043	122.902	249.322	6.734	51.113	56010	66	556.561	106.358	46.298	4.489	31.213	36733	89	500.348	118.764	109.977	8.518	56.184	44531	160	377.269	49.269	159.048	10.654	70.083	60363	87	863.368	437.170	135.657	6.454	55.941	75113
478	34	418.118	89.129	73.277	1.929	26.142	14216	30	489.600	58.513	238.121	2.890	27.799	14688	115	492.852	125.802	249.303	6.729	51.113	56678	66	554.167	108.018	46.307	4.483	31.213	36575	89	496.989	118.458	109.956	8.526	56.184	44232	160	379.869	49.649	159.048	10.665	70.083	60779	87	870.241	438.685	135.656	6.459	55.941	75711
479	34	416.618	83.658	73.294	1.936	26.142	14165	30	488	60.708	238.123	2.884	27.799	14640	115	489.600	123.574	249.313	6.728	51.113	56304	66	556.924	107.493	46.311	4.480	31.213	36757	89	493.506	116.910	109.978	8.486	56.184	43922	160	378.062	50.082	159.066	10.643	70.083	60490	87	859.333	437.448	135.663	6.456	55.941	74762
480	34	425.647	90.015	73.291	1.923	26.142	14472	30	487.467	59.653	238.129	2.886	27.799	14624	115	493.991	124.858	249.311	6.744	51.113	56809	66	557.349	109.207	46.306	4.482	31.213	36785	89	493.337	114.841	109.974	8.498	56.184	43907	160	376.506	47.709	159.049	10.664	70.083	60241	87	854.989	430.259	135.646	6.456	55.941	74384
481	34	432.706	93.889	73.267	1.934	26.142	14712	30	488.900	59.797	238.125	2.879	27.799	14667	115	492.322	124.684	249.317	6.737	51.113	56617	66	557.151	110.906	46.311	4.485	31.213	36772	89	494.989	117.165	109.976	8.489	56.184	44054	160	377.138	49.929	159.070	10.662	70.083	60342	87	855	435.220	135.666	6.455	55.941	74385
482	34	431.912	93.387	73.270	1.923	26.142	14685	30	491.167	62.398	238.129	2.871	27.799	14735	115	487.991	122.159	249.324	6.748	51.113	56119	66	551.803	105.676	46.284	4.491	31.213	36419	89	492.393	116.363	109.992	8.503	56.184	43823	160	376.487	49.740	159.070	10.653	70.083	60238	87	858.345	436.720	135.678	6.458	55.941	74676
483	34	439.618	100.617	73.289	1.905	26.142	14947	30	488.033	62.039	238.129	2.877	27.799	14641	115	493.991	125.175	249.325	6.749	51.113	56809	66	565.364	111.785	46.321	4.484	31.213	37314	89	493.034	115.168	110.001	8.496	56.184	43880	160	378.688	48.899	159.052	10.655	70.083	60590	87	857	436.316	135.660	6.455	55.941	74559
484	34	441.853	99.822	73.276	1.912	26.142	15023	30	492.633	61.359	238.122	2.884	27.799	14779	115	494.296	124.037	249.308	6.740	51.113	56844	66	575.349	113.786	46.308	4.489	31.213	37973	89	493.854	113.595	109.971	8.521	56.184	43953	160	379.125	50.650	159.048	10.653	70.083	60660	87	857.782	435.554	135.670	6.455	55.941	74627
485	34	445.882	104.520	73.264	1.902	26.142	15160	30	488.133	62.396	238.131	2.873	27.799	14644	115	493.261	127.300	249.301	6.727	51.113	56725	66	576.591	118.096	46.314	4.478	31.213	38055	89	498.247	116.583	109.987	8.495	56.184	44344	160	378.938	50.603	159.059	10.648	70.083	60630	87	860.724	438.982	135.659	6.457	55.941	74883
486	34	466.676	117.342	73.243	1.890	26.142	15867	30	491.933	63.111	238.124	2.884	27.799	14758	115	496.070	128.535	249.286	6.722	51.113	57048	66	583.151	116.844	46.305	4.485	31.213	38488	89	502.539	119.686	110.004	8.482	56.184	44726	160	381.781	51.812	159.055	10.630	70.083	61085	87	865.172	436.520	135.644	6.463	55.941	75270
487	34	473.882	122.102	73.228	1.883	26.142	16112	30	487.533	63.268	238.136	2.868	27.799	14626	115	492.296	126.556	249.303	6.726	51.113	56614	66	582.788	119.184	46.313	4.481	31.213	38464	89	499.494	121.547	109.989	8.474	56.184	44455	160	380.212	48.463	159.038	10.649	70.083	60834	87	870.540	436.262	135.631	6.463	55.941	75737
488	34	492.059	130.543	73.228	1.875	26.142	16730	30	492.033	62.414	238.128	2.874	27.799	14761	115	494.148	126.948	249.299	6.724	51.113	56827	66	583.212	118.881	46.324	4.481	31.213	38492	89	499.742	119.577	110.027	8.466	56.184	44477	160	384.050	50.971	159.037	10.651	70.083	61448	87	875.092	438.800	135.617	6.456	55.941	76133
489	34	513.324	140.195	73.196	1.868	26.142	17453	30	491.733	63.612	238.132	2.866	27.799	14752	115	499.391	131.394	249.282	6.703	51.113	57430	66	585.455	119.222	46.314	4.482	31.213	38640	89	494.337	116.422	110.016	8.487	56.184	43996	160	388.013	52.999	159.052	10.652	70.083	62082	87	884.908	437.143	135.598	6.468	55.941	76987
490	34	532.765	154.880	73.180	1.857	26.142	18114	30	489.967	60.986	238.140	2.878	27.799	14699	115	491.887	124.350	249.314	6.731	51.113	56567	66	580.591	118.465	46.318	4.483	31.213	38319	89	491.393	116.792	109.992	8.477	56.184	43734	160	387.144	53.174	159.053	10.640	70.083	61943	87	879.954	439.560	135.614	6.457	55.941	76556
491	34	547.176	157.565	73.182	1.860	26.142	18604	30	493.200	61.192	238.138	2.871	27.799	14796	115	493.661	125.290	249.314	6.740	51.113	56771	66	577.424	114.271	46.308	4.487	31.213	38110	89	487.831	112.914	109.997	8.500	56.184	43417	160	388.094	52.341	159.057	10.651	70.083	62095	87	882.368	439.243	135.613	6.468	55.941	76766
492	34	552.559	161.411	73.174	1.851	26.142	18787	30	488.600	62.497	238.127	2.874	27.799	14658	115	490.478	123.198	249.311	6.737	51.113	56405	66	566.349	111.127	46.294	4.477	31.213	37379	89	488.876	112.607	110.017	8.488	56.184	43510	160	387.112	53.113	159.060	10.654	70.083	61938	87	875.782	438.049	135.613	6.455	55.941	76193
493	34	560.647	169.947	73.158	1.845	26.142	19062	30	487	61.775	238.129	2.874	27.799	14610	115	488.513	122.351	249.316	6.731	51.113	56179	66	560.606	110.949	46.310	4.491	31.213	37000	89	483.742	109.772	110.008	8.477	56.184	43053	160	384.081	52.022	159.058	10.643	70.083	61453	87	870.471	433.204	135.626	6.463	55.941	75731
494	34	565.941	171.757	73.158	1.848	26.142	19242	30	487.533	62.022	238.131	2.863	27.799	14626	115	488.304	122.695	249.310	6.740	51.113	56155	66	554.758	106.988	46.308	4.494	31.213	36614	89	484.865	111.960	110.010	8.486	56.184	43153	160	389.225	56.825	159.083	10.641	70.083	62276	87	871.632	429.438	135.605	6.468	55.941	75832
495	34	559.559	169.532	73.185	1.845	26.142	19025	30	498.600	63.952	238.124	2.868	27.799	14958	115	491.339	122.486	249.366	6.769	51.113	56504	66	547.212	105.820	46.305	4.493	31.213	36116	89	488.831	111.620	109.997	8.512	56.184	43506	160	386.019	54.558	159.066	10.635	70.083	61763	87	869.115	430.538	135.609	6.472	55.941	75613
496	34	552.882	165.367	73.162	1.847	26.142	18798	30	500.067	64.431	238.133	2.858	27.799	15002	115	495.783	125.013	249.356	6.762	51.113	57015	66	547.409	103.676	46.268	4.488	31.213	36129	89	496.034	113.134	110.019	8.512	56.184	44147	160	386.581	53.539	159.087	10.641	70.083	61853	87	872.966	431.798	135.606	6.464	55.941	75948
497	34	536.794	159.684	73.162	1.851	26.142	18251	30	496.267	61.352	238.130	2.879	27.799	14888	115	503.417	130.821	249.350	6.750	51.113	57893	66	542.091	100.845	46.293	4.504	31.213	35778	89	504.618	116.520	109.970	8.503	56.184	44911	160	381.344	52.285	159.063	10.647	70.083	61015	87	871.034	430.909	135.592	6.459	55.941	75780
498	34	517.088	141.799	73.193	1.873	26.142	17581	30	501.633	67.918	238.128	2.861	27.799	15049	115	501.348	128.876	249.331	6.740	51.113	57655	66	538.985	98.708	46.266	4.494	31.213	35573	89	502.955	119.954	109.981	8.524	56.184	44763	160	380.994	49.838	159.051	10.659	70.083	60959	87	864.621	427.424	135.603	6.456	55.941	75222
499	34	499.029	136.369	73.189	1.874	26.142	16967	30	495.067	66.056	238.127	2.866	27.799	14852	115	497.904	126.947	249.311	6.733	51.113	57259	66	538.606	102.217	46.289	4.493	31.213	35548	89	508.730	123.818	109.961	8.498	56.184	45277	160	378.500	50.491	159.036	10.649	70.083	60560	87	857.322	429.426	135.621	6.461	55.941	74587
500	34	472.559	119.260	73.227	1.894	26.142	16067	30	489	60.684	238.127	2.882	27.799	14670	115	500.496	130.320	249.332	6.741	51.113	57557	66	525.742	95.058	46.287	4.497	31.213	34699	89	511.596	123.575	109.963	8.509	56.184	45532	160	376.525	49.259	159.066	10.667	70.083	60244	87	853.460	425.382	135.617	6.463	55.941	74251
501	34	454.176	106.981	73.239	1.914	26.142	15442	30	491.467	63.342	238.119	2.875	27.799	14744	115	501.583	132.097	249.314	6.729	51.113	57682	66	528.621	95.905	46.274	4.502	31.213	34889	89	520.820	124.508	110.053	8.491	56.184	46353	160	380.300	49.771	159.047	10.653	70.083	60848	87	854.920	423.688	135.607	6.465	55.941	74378
502	34	435.353	99.857	73.257	1.917	26.142	14802	30	492.233	64.524	238.130	2.872	27.799	14767	115	497.130	128.365	249.317	6.740	51.113	57170	66	525.242	97.271	46.285	4.494	31.213	34666	89	531.371	115.858	110.236	8.493	56.184	47292	160	378.812	49.596	159.044	10.659	70.083	60610	87	854.437	421.604	135.592	6.471	55.941	74336
503	34	421.235	90.740	73.261	1.931	26.142	14322	30	495	65.507	238.124	2.877	27.799	14850	115	497.913	132.583	249.311	6.716	51.113	57260	66	520.621	94.282	46.250	4.499	31.213	34361	89	535.112	116.613	110.322	8.510	56.184	47625	160	378.206	51.479	159.052	10.647	70.083	60513	87	863.402	417.353	135.524	6.485	55.941	75116
504	34	404.059	78.275	73.298	1.946	26.142	13738	30	488	64.455	238.118	2.864	27.799	14640	115	493.122	125.587	249.333	6.745	51.113	56709	66	522.879	94.852	46.277	4.507	31.213	34510	89	530.247	120.567	110.233	8.514	56.184	47192	160	378.269	50.126	159.077	10.665	70.083	60523	87	862.460	419.039	135.541	6.485	55.941	75034
505	34	390.324	70.700	73.312	1.956	26.142	13271	30	487.467	61.478	238.126	2.878	27.799	14624	115	490.139	123.974	249.340	6.735	51.113	56366	66	522.121	96.328	46.283	4.501	31.213	34460	89	527.315	118.375	110.165	8.490	56.184	46931	160	377.288	49.197	159.044	10.659	70.083	60366	87	862.414	420.039	135.545	6.474	55.941	75030
506	34	380.706	66.205	73.330	1.963	26.142	12944	30	486.967	59.779	238.120	2.888	27.799	14609	115	485.991	121.429	249.331	6.741	51.113	55889	66	520.424	96.936	46.290	4.496	31.213	34348	89	514.506	114.025	110.102	8.515	56.184	45791	160	380.019	51.440	159.065	10.655	70.083	60803	87	857.046	420.700	135.577	6.470	55.941	74563
507	34	375.559	64.142	73.333	1.965	26.142	12769	30	485.267	60.007	238.130	2.879	27.799	14558	115	483.704	118.845	249.339	6.749	51.113	55626	66	519.879	93.451	46.271	4.503	31.213	34312	89	514.607	118.087	110.041	8.529	56.184	45800	160	380.700	50.869	159.041	10.666	70.083	60912	87	855.034	423.311	135.594	6.471	55.941	74388
508	34	369.647	60.922	73.342	1.974	26.142	12568	30	484.667	64.099	238.119	2.875	27.799	14540	115	481.922	119.739	249.323	6.747	51.113	55421	66	519.424	93.301	46.282	4.504	31.213	34282	89	507.876	115.581	110.047	8.499	56.184	45201	160	381.044	51.460	159.078	10.660	70.083	60967	87	853.356	424.619	135.618	6.476	55.941	74242
509	34	367.559	56.812	73.369	1.979	26.142	12497	30	484.500	64.123	238.113	2.865	27.799	14535	115	481.235	118.428	249.344	6.756	51.113	55342	66	523.015	94.203	46.276	4.502	31.213	34519	89	502.326	117.158	110.011	8.497	56.184	44707	160	381.237	50.772	159.069	10.668	70.083	60998	87	858.540	428.632	135.618	6.462	55.941	74693
510	34	366.618	59.695	73.371	1.974	26.142	12465	30	482.567	63.638	238.124	2.864	27.799	14477	115	478	117.575	249.327	6.745	51.113	54970	66	531.030	97.096	46.281	4.494	31.213	35048	89	504.517	120.103	109.993	8.492	56.184	44902	160	380.425	51.089	159.052	10.654	70.083	60868	87	849	425.130	135.625	6.461	55.941	73863
511	34	359.735	56.785	73.357	1.974	26.142	12231	30	477.767	60.377	238.130	2.874	27.799	14333	115	476.957	116.951	249.344	6.754	51.113	54850	66	528.409	96.410	46.281	4.495	31.213	34875	89	502.809	119.522	109.988	8.484	56.184	44750	160	381.650	51.427	159.068	10.664	70.083	61064	87	846.805	423.189	135.636	6.458	55.941	73672
512	34	359.971	51.304	73.375	1.999	26.142	12239	30	482.433	58.093	238.132	2.886	27.799	14473	115	477.417	117.508	249.330	6.745	51.113	54903	66	533.349	99.937	46.287	4.494	31.213	35201	89	516.067	125.987	110.002	8.469	56.184	45930	160	384.594	52.538	159.036	10.673	70.083	61535	87	844.494	419.966	135.632	6.462	55.941	73471
513	34	361.765	52.735	73.384	2.000	26.142	12300	30	485.400	63.403	238.117	2.875	27.799	14562	115	477.870	119.262	249.339	6.749	51.113	54955	66	535.167	99.140	46.277	4.490	31.213	35321	89	513.135	126.236	109.999	8.485	56.184	45669	160	386.862	52.626	159.057	10.673	70.083	61898	87	845.989	424.164	135.642	6.460	55.941	73601
514	34	359.971	56.616	73.369	1.983	26.142	12239	30	482.700	62.958	238.130	2.879	27.799	14481	115	479.757	115.889	249.358	6.759	51.113	55172	66	542.939	100.875	46.280	4.489	31.213	35834	89	506.629	123.944	109.987	8.484	56.184	45090	160	388.431	54.634	159.069	10.649	70.083	62149	87	848.414	424.029	135.650	6.455	55.941	73812
515	34	361.559	53.493	73.382	1.989	26.142	12293	30	483.167	58.577	238.124	2.890	27.799	14495	115	481	119.879	249.329	6.735	51.113	55315	66	544.091	104.610	46.303	4.484	31.213	35910	89	505.955	120.824	109.972	8.496	56.184	45030	160	387.462	53.551	159.069	10.651	70.083	61994	87	840.724	420.400	135.659	6.459	55.941	73143
516	34	359.529	51.349	73.392	1.997	26.142	12224	30	476.033	58.730	238.128	2.873	27.799	14281	115	480.887	118.394	249.344	6.744	51.113	55302	66	543.727	102.006	46.302	4.492	31.213	35886	89	500.169	119.864	110.002	8.494	56.184	44515	160	384.462	52.424	159.052	10.649	70.083	61514	87	833.897	412.095	135.630	6.464	55.941	72549
517	34	356.206	52.362	73.393	1.989	26.142	12111	30	474.667	58.268	238.128	2.883	27.799	14240	115	481.739	121.864	249.328	6.736	51.113	55400	66	551.591	106.193	46.305	4.494	31.213	36405	89	496.843	118.849	110.008	8.491	56.184	44219	160	384.831	53.624	159.075	10.638	70.083	61573	87	836.034	411.149	135.611	6.468	55.941	72735
518	34	356.176	51.064	73.373	1.996	26.142	12110	30	478.933	59.425	238.135	2.881	27.799	14368	115	485.748	121.859	249.331	6.743	51.113	55861	66	553.121	109.421	46.314	4.488	31.213	36506	89	500.753	119.880	109.998	8.490	56.184	44567	160	386.606	52.920	159.061	10.658	70.083	61857	87	839.678	416.803	135.626	6.463	55.941	73052
519	34	351.500	49.047	73.383	1.995	26.142	11951	30	481.300	59.863	238.127	2.879	27.799	14439	115	483.852	122.527	249.341	6.751	51.113	55643	66	559.167	113.253	46.318	4.482	31.213	36905	89	506.876	119.790	110.016	8.480	56.184	45112	160	387.763	55.568	159.082	10.668	70.083	62042	87	840.414	415.927	135.614	6.472	55.941	73116
520	34	350.647	49.742	73.383	1.992	26.142	11922	30	478.600	61.950	238.129	2.878	27.799	14358	115	480.791	120.978	249.339	6.746	51.113	55291	66	549.273	107.832	46.299	4.483	31.213	36252	89	505.562	123.392	109.959	8.515	56.184	44995	160	391.094	56.614	159.089	10.652	70.083	62575	87	838.184	416.032	135.616	6.458	55.941	72922
521	34	354.029	51.748	73.361	1.992	26.142	12037	30	476.700	56.819	238.129	2.888	27.799	14301	115	485.226	120.070	249.342	6.756	51.113	55801	66	541.621	103.432	46.300	4.482	31.213	35747	89	508.854	125.341	109.981	8.479	56.184	45288	160	389.025	56.014	159.083	10.646	70.083	62244	87	840.540	415.515	135.624	6.474	55.941	73127
522	34	353.265	50.934	73.374	1.993	26.142	12011	30	477.100	55.875	238.133	2.899	27.799	14313	115	480.783	120.829	249.328	6.741	51.113	55290	66	549.985	106.558	46.291	4.494	31.213	36299	89	508.730	125.357	109.970	8.495	56.184	45277	160	386.350	55.782	159.092	10.649	70.083	61816	87	837.379	411.951	135.615	6.465	55.941	72852
523	34	355.735	53.291	73.383	1.983	26.142	12095	30	481.800	61.759	238.128	2.872	27.799	14454	115	482.626	122.280	249.300	6.729	51.113	55502	66	542.606	104.342	46.290	4.478	31.213	35812	89	505.404	123.374	109.962	8.495	56.184	44981	160	384.062	53.417	159.092	10.660	70.083	61450	87	834.080	410.204	135.620	6.472	55.941	72565
524	34	357.529	52.242	73.382	1.999	26.142	12156	30	481.100	59.541	238.124	2.885	27.799	14433	115	485.826	122.001	249.332	6.743	51.113	55870	66	534.303	99.439	46.280	4.492	31.213	35264	89	507.539	126.685	109.954	8.502	56.184	45171	160	382.294	54.198	159.079	10.650	70.083	61167	87	834.747	410.832	135.628	6.471	55.941	72623
525	34	359.971	51.987	73.369	1.998	26.142	12239	30	488.200	55.558	238.131	2.905	27.799	14646	115	484.957	121.904	249.344	6.745	51.113	55770	66	538.182	104.090	46.290	4.481	31.213	35520	89	505.393	124.257	109.958	8.478	56.184	44980	160	383.400	53.388	159.062	10.653	70.083	61344	87	837.632	413.244	135.610	6.465	55.941	72874
526	34	359.735	52.803	73.379	1.993	26.142	12231	30	487.300	61.505	238.131	2.881	27.799	14619	115	482.078	121.598	249.321	6.740	51.113	55439	66	527.697	97.855	46.289	4.499	31.213	34828	89	502.090	123.492	109.981	8.494	56.184	44686	160	378.219	50.654	159.055	10.644	70.083	60515	87	832.276	408.403	135.599	6.468	55.941	72408
527	34	357.941	51.505	73.378	1.994	26.142	12170	30	490.200	59.766	238.120	2.909	27.799	14706	115	483.357	121.887	249.328	6.751	51.113	55586	66	530.091	98.261	46.293	4.491	31.213	34986	89	508.225	124.594	109.985	8.497	56.184	45232	160	377.725	49.003	159.057	10.650	70.083	60436	87	837.494	408.438	135.614	6.479	55.941	72862
528	34	356.441	52.320	73.379	1.989	26.142	12119	30	486.100	58.022	238.134	2.896	27.799	14583	115	488.104	124.575	249.298	6.734	51.113	56132	66	531.576	98.961	46.284	4.489	31.213	35084	89	508.921	126.328	109.977	8.483	56.184	45294	160	377.888	50.876	159.076	10.649	70.083	60462	87	837.241	408.304	135.622	6.475	55.941	72840
529	34	360.176	54.896	73.391	1.983	26.142	12246	30	490.433	63.085	238.130	2.874	27.799	14713	115	493.009	128.532	249.293	6.725	51.113	56696	66	539.455	100.970	46.268	4.496	31.213	35604	89	508.652	125.060	109.998	8.467	56.184	45270	160	377.087	50.542	159.067	10.659	70.083	60334	87	840.609	410.333	135.622	6.474	55.941	73133
530	34	358.324	55.816	73.362	1.981	26.142	12183	30	490.567	63.533	238.123	2.870	27.799	14717	115	490.974	129.041	249.282	6.714	51.113	56462	66	543.561	104.369	46.290	4.492	31.213	35875	89	502.820	123.549	110.002	8.469	56.184	44751	160	376.144	48.859	159.053	10.655	70.083	60183	87	839.345	409.266	135.641	6.480	55.941	73023
531	34	358.794	56.276	73.389	1.979	26.142	12199	30	488.767	61.066	238.119	2.888	27.799	14663	115	490.591	125.836	249.290	6.727	51.113	56418	66	539.030	101.456	46.275	4.486	31.213	35576	89	494.933	117.135	109.998	8.477	56.184	44049	160	374.962	50.128	159.069	10.643	70.083	59994	87	840.230	408.297	135.632	6.488	55.941	73100
532	34	358.735	56.489	73.373	1.979	26.142	12197	30	494.600	63.784	238.131	2.876	27.799	14838	115	492.504	127.311	249.319	6.731	51.113	56638	66	539.606	101.835	46.279	4.480	31.213	35614	89	486.899	116.107	109.991	8.476	56.184	43334	160	374	50.775	159.081	10.649	70.083	59840	87	845.782	412.487	135.633	6.487	55.941	73583
533	34	360.765	53.182	73.381	2.000	26.142	12266	30	490.700	62.204	238.119	2.881	27.799	14721	115	490.965	125.408	249.306	6.739	51.113	56461	66	536.061	97.427	46.275	4.487	31.213	35380	89	488.652	114.651	109.990	8.486	56.184	43490	160	374.044	49.641	159.063	10.650	70.083	59847	87	853.770	412.725	135.616	6.483	55.941	74278
534	34	360.147	53.096	73.385	1.991	26.142	12245	30	485.100	63.371	238.126	2.878	27.799	14553	115	492.670	125.996	249.312	6.737	51.113	56657	66	535.318	100.283	46.275	4.485	31.213	35331	89	485.169	111.399	110.018	8.480	56.184	43180	160	371.994	47.841	159.056	10.657	70.083	59519	87	850.218	409.026	135.607	6.483	55.941	73969
535	34	358.382	53.423	73.358	1.990	26.142	12185	30	487.433	62.801	238.122	2.879	27.799	14623	115	490.017	126.728	249.311	6.725	51.113	56352	66	529.409	100.032	46.282	4.477	31.213	34941	89	486.989	112.963	109.999	8.485	56.184	43342	160	370.344	47.106	159.062	10.662	70.083	59255	87	851.540	407.773	135.603	6.485	55.941	74084
536	34	365.118	57.130	73.389	1.984	26.142	12414	30	491.967	62.162	238.124	2.881	27.799	14759	115	487.713	124.623	249.307	6.728	51.113	56087	66	516.955	93.603	46.278	4.486	31.213	34119	89	491.494	113.887	109.988	8.492	56.184	43743	160	372.900	48.207	159.046	10.653	70.083	59664	87	853.506	409.845	135.605	6.484	55.941	74255
537	34	362.059	55.831	73.378	1.985	26.142	12310	30	493.900	60.848	238.127	2.890	27.799	14817	115	491.183	127.200	249.304	6.721	51.113	56486	66	510.833	91.544	46.276	4.498	31.213	33715	89	490.011	112.523	109.989	8.498	56.184	43611	160	374.862	50.440	159.046	10.653	70.083	59978	87	846.943	408.031	135.608	6.488	55.941	73684
538	34	360.559	53.693	73.385	1.987	26.142	12259	30	490.700	60.998	238.133	2.879	27.799	14721	115	493.974	127.042	249.306	6.727	51.113	56807	66	503.197	85.181	46.257	4.507	31.213	33211	89	490.685	113.583	109.981	8.501	56.184	43671	160	373.944	49.877	159.057	10.650	70.083	59831	87	838.138	400.526	135.600	6.490	55.941	72918
539	34	360.676	54.352	73.378	1.994	26.142	12263	30	484.600	62.174	238.111	2.888	27.799	14538	115	495.722	128.188	249.311	6.732	51.113	57008	66	501.258	88.048	46.269	4.501	31.213	33083	89	491.124	111.206	109.999	8.500	56.184	43710	160	374.581	48.924	159.066	10.642	70.083	59933	87	832	398.757	135.587	6.488	55.941	72384
540	34	356.971	54.289	73.364	1.985	26.142	12137	30	483.533	60.535	238.116	2.888	27.799	14506	115	493.148	128.413	249.312	6.733	51.113	56712	66	502.197	87.508	46.276	4.505	31.213	33145	89	482	108.342	110.003	8.490	56.184	42898	160	373.169	50.042	159.064	10.646	70.083	59707	87	832.471	401.456	135.588	6.483	55.941	72425
541	34	359.441	55.071	73.363	1.980	26.142	12221	30	488.233	55.436	238.118	2.910	27.799	14647	115	492.322	127.770	249.312	6.730	51.113	56617	66	510.879	92.452	46.272	4.497	31.213	33718	89	481.191	110.731	109.978	8.494	56.184	42826	160	374.700	49.371	159.057	10.651	70.083	59952	87	831.977	399.239	135.591	6.485	55.941	72382
542	34	360.735	56.072	73.367	1.983	26.142	12265	30	488.200	60.761	238.124	2.892	27.799	14646	115	491.991	125.401	249.318	6.734	51.113	56579	66	507.742	92.699	46.279	4.500	31.213	33511	89	481.011	108.052	109.997	8.491	56.184	42810	160	374.825	49.929	159.065	10.634	70.083	59972	87	828.966	395.597	135.579	6.485	55.941	72120
543	34	360.647	53.387	73.363	1.990	26.142	12262	30	483.900	59.554	238.118	2.893	27.799	14517	115	490.504	125.355	249.299	6.736	51.113	56408	66	504.485	87.429	46.260	4.512	31.213	33296	89	475.573	107.612	109.975	8.489	56.184	42326	160	374.494	51.343	159.065	10.640	70.083	59919	87	830.092	399.022	135.566	6.478	55.941	72218
544	34	362.618	56.539	73.359	1.981	26.142	12329	30	487.367	63.449	238.123	2.868	27.799	14621	115	488.730	125.351	249.305	6.738	51.113	56204	66	496.455	85.258	46.267	4.512	31.213	32766	89	477.708	108.259	109.988	8.490	56.184	42516	160	375.731	50.471	159.062	10.640	70.083	60117	87	831.011	400.485	135.587	6.478	55.941	72298
545	34	360.324	54.384	73.347	1.994	26.142	12251	30	484.500	65.357	238.113	2.874	27.799	14535	115	490.774	127.252	249.304	6.722	51.113	56439	66	501.561	88.978	46.270	4.496	31.213	33103	89	477.876	107.444	109.957	8.498	56.184	42531	160	373.006	49.305	159.057	10.655	70.083	59681	87	829.759	398.600	135.572	6.477	55.941	72189
546	34	364.971	57.243	73.375	1.984	26.142	12409	30	487.033	58.295	238.122	2.897	27.799	14611	115	492.191	126.223	249.316	6.731	51.113	56602	66	501.106	87.915	46.268	4.502	31.213	33073	89	473.607	105.125	109.962	8.492	56.184	42151	160	375.169	48.814	159.050	10.647	70.083	60027	87	831.011	399.418	135.569	6.479	55.941	72298
547	34	365	53.685	73.382	1.993	26.142	12410	30	491.900	59.118	238.121	2.892	27.799	14757	115	493.078	129.261	249.302	6.725	51.113	56704	66	507.955	89.738	46.261	4.503	31.213	33525	89	476.258	106.990	109.990	8.501	56.184	42387	160	376.794	47.317	159.045	10.661	70.083	60287	87	826.023	394.072	135.567	6.488	55.941	71864
548	34	362.088	58.389	73.363	1.977	26.142	12311	30	487.800	60.741	238.130	2.884	27.799	14634	115	493.904	128.569	249.297	6.721	51.113	56799	66	514.606	93.404	46.269	4.508	31.213	33964	89	477.348	108.493	109.989	8.499	56.184	42484	160	374.844	49.849	159.061	10.659	70.083	59975	87	820.632	392.185	135.577	6.487	55.941	71395
549	34	364.912	55.752	73.362	1.989	26.142	12407	30	483.933	59.309	238.112	2.890	27.799	14518	115	493.078	128.431	249.299	6.726	51.113	56704	66	519.045	94.725	46.258	4.493	31.213	34257	89	481.404	107.646	109.987	8.504	56.184	42845	160	382.994	53.694	159.046	10.655	70.083	61279	87	815.023	391.409	135.570	6.479	55.941	70907
550	34	362.794	57.614	73.364	1.990	26.142	12335	30	485.300	62.826	238.117	2.876	27.799	14559	115	492.878	127.638	249.300	6.728	51.113	56681	66	519.818	96.206	46.281	4.498	31.213	34308	89	479.472	106.627	109.966	8.522	56.184	42673	160	384.181	52.494	159.054	10.665	70.083	61469	87	810.782	387.139	135.567	6.488	55.941	70538
551	34	366.824	57.126	73.350	1.982	26.142	12472	30	490.033	65.875	238.112	2.869	27.799	14701	115	492.139	126.898	249.296	6.740	51.113	56596	66	516.773	93.923	46.271	4.510	31.213	34107	89	482.528	108.858	109.957	8.520	56.184	42945	160	380.506	49.874	159.063	10.655	70.083	60881	87	808.908	388.930	135.584	6.488	55.941	70375
552	34	369.882	57.813	73.345	1.980	26.142	12576	30	485.300	62.239	238.109	2.880	27.799	14559	115	489.870	123.386	249.288	6.743	51.113	56335	66	514.045	92.912	46.263	4.505	31.213	33927	89	482.090	109.226	109.970	8.519	56.184	42906	160	380.200	52.969	159.075	10.644	70.083	60832	87	805.632	386.689	135.570	6.484	55.941	70090
553	34	367.059	58.121	73.354	1.980	26.142	12480	30	490.167	66.920	238.109	2.858	27.799	14705	115	491.843	121.729	249.316	6.753	51.113	56562	66	517.758	90.714	46.260	4.501	31.213	34172	89	484.989	108.878	109.958	8.507	56.184	43164	160	377.638	50.151	159.066	10.646	70.083	60422	87	805.552	385.412	135.570	6.481	55.941	70083
554	34	371.088	60.594	73.349	1.975	26.142	12617	30	493.300	64.159	238.128	2.874	27.799	14799	115	492.504	128.288	249.302	6.731	51.113	56638	66	514.212	92.007	46.265	4.508	31.213	33938	89	493.112	115.350	109.947	8.498	56.184	43887	160	380.337	50.427	159.058	10.656	70.083	60854	87	805.161	384.173	135.568	6.488	55.941	70049
555	34	370.882	59.029	73.361	1.976	26.142	12610	30	491.400	62.307	238.106	2.887	27.799	14742	115	492.461	126.224	249.316	6.742	51.113	56633	66	514.167	91.423	46.262	4.498	31.213	33935	89	491.966	113.585	109.943	8.506	56.184	43785	160	380.600	50.795	159.069	10.655	70.083	60896	87	805.828	393.816	135.593	6.478	55.941	70107
556	34	368.500	59.044	73.336	1.976	26.142	12529	30	486.300	65.762	238.118	2.862	27.799	14589	115	489.374	124.696	249.322	6.745	51.113	56278	66	512.288	90.771	46.251	4.504	31.213	33811	89	490.742	111.556	109.922	8.516	56.184	43676	160	379.281	50.891	159.067	10.649	70.083	60685	87	807.793	386.139	135.577	6.480	55.941	70278
557	34	371.882	62.570	73.355	1.969	26.142	12644	30	486.367	63.021	238.109	2.871	27.799	14591	115	493.096	124.836	249.331	6.756	51.113	56706	66	509.697	88.576	46.257	4.507	31.213	33640	89	494.191	112.455	109.927	8.503	56.184	43983	160	381.275	52.403	159.078	10.658	70.083	61004	87	806.494	384.776	135.567	6.486	55.941	70165
558	34	376.500	61.936	73.342	1.969	26.142	12801	30	488.600	61.271	238.108	2.892	27.799	14658	115	491.252	125.298	249.319	6.749	51.113	56494	66	513.015	91.407	46.273	4.500	31.213	33859	89	496.169	116.634	109.928	8.524	56.184	44159	160	379.913	50.639	159.076	10.650	70.083	60786	87	805.494	383.272	135.568	6.488	55.941	70078
[truncated: 1,694 more columns]
