# Supplementary material for: Cellular Interrogation: Exploiting Cell-to-Cell Variability to Discriminate Regulatory Mechanisms in Oscillatory Signalling
Source: PLoS Comput Biol. 2016 Jul 1;12(7):e1004995. doi: 10.1371/journal.pcbi.1004995 (PMC4930170; doi:10.1371/journal.pcbi.1004995)
Supplement: S3 Dataset — (ZIP) [file pcbi.1004995.s004.zip › data03.txt]

1	77	470.156	43.710	17.222	5.682	35.456	36202	47	711.957	144.649	32.219	3.201	26.142	33462	47	561.809	114.200	59.793	3.601	30.627	26405	161	580.186	74.133	126.700	8.338	82.811	93410	36	515.250	28.569	150.673	2.013	26.385	18549	131	711.107	60.550	172.373	5.481	66.669	93155	32	610.531	100.696	210.918	2.382	24.142	19537	49	568.551	59.409	244.207	3.216	28.385	27859	21	485.095	38.616	292.298	1.071	29.314	10187	24	473.583	23.780	327.272	3.369	19.556	11366	60	1426.683	94.230	74.129	6.007	34.627	85601	23	452.522	22.490	321.370	3.811	18.142	10408	54	629.056	104.801	25.736	6.995	29.213	33969	21	452.524	26.529	40.288	5.334	18.728	9503	67	619.493	93.962	143.014	7.411	30.870	41506	83	483.205	45.212	263.568	12.133	57.355	40106	52	592.173	69.414	296.897	6.535	28.142	30793	44	418.682	15.236	196.655	8.004	26.385	18422	84	517.583	80.458	223.064	7.120	51.698	43477	57	790.965	256.936	92.655	8.124	41.213	45085	29	422.138	25.436	312.968	8.137	28.385	12242	32	434.656	16.761	249.556	9.022	22.728	13909	35	495.257	35.998	50.715	11.570	22.728	17334	103	477.029	49.813	274.444	14.372	51.113	49134	48	419.479	20.414	286.912	12.041	43.456	20135	66	572.773	90.704	325.122	11.880	33.799	37803	32	551.656	50.955	44.186	11.756	29.799	17653	55	517.655	57.402	113.662	12.994	27.799	28471	41	636.902	82.794	64.196	13.608	26.385	26113	124	540.524	83.567	223.642	21.401	75.012	67025	83	520.398	72.431	311.500	16.757	38.042	43193	56	470.196	34.357	39.117	18.234	35.456	26331	34	498.853	25.542	96.589	16.129	24.971	16961	52	649.038	19.288	171.963	16.040	30.385	33750	38	528.105	82.861	297.264	16.600	24.385	20068	95	525.453	99.436	210.744	22.021	64.083	49918	105	457.010	39.236	243.441	26.006	57.941	47986	22	411.364	21.226	253.009	19.174	23.314	9050	46	477.913	45.523	31.884	20.018	38.284	21984	30	518.167	62.909	87.957	18.486	25.556	15545	68	595.500	80.985	151.835	19.729	33.213	40494	55	737.018	57.887	163.458	21.138	31.213	40536	33	609.182	71.663	49.531	19.388	22.971	20103	60	537.233	68.458	323.064	19.848	31.799	32234	50	528.640	52.783	119.405	21.670	27.799	26432	55	479.527	33.445	71.717	24.642	36.627	26374	73	505.534	51.583	134.870	25.225	38.042	36904	21	530.810	91.861	334.030	22.339	21.556	11147	72	440.319	23.929	62.724	25.814	40.870	31703	38	446.579	14.328	98.684	23.198	23.799	16970	21	426.048	22.973	285.316	24.556	20.385	8947	55	526.782	55.042	113.837	30.035	38.627	28973	44	667.045	73.455	157.949	27.557	25.799	29350	41	512.219	42.612	297.613	28.651	25.556	21001	74	529	73.585	318.360	29.548	49.598	39146	30	463.767	32.824	49.217	27.193	27.556	13913	34	607.735	80.029	93.349	28.431	22.142	20663	101	557.475	77.544	200.419	31.190	45.113	56305	50	416.620	21.335	258.431	30.198	37.456	20831	33	587.545	58.315	75.345	30.015	22.971	19389	42	616.619	80.586	86.446	31.189	26.385	25898	38	646.474	74.535	223.975	32.381	26.385	24566	59	495.288	68.313	52.701	33.053	29.799	29222	78	525.808	51.329	287.164	33.719	42.042	41013	76	513.697	50.868	127.275	36.475	37.456	39041	23	677.783	55.035	138.342	33.515	22.142	15589	27	598.444	46.954	68.975	34.015	18.971	16158	48	550.062	62.194	171.302	35.200	30.627	26403	48	552.312	65.467	268.259	35.667	25.556	26511	65	486.154	39.063	93.599	38.729	43.355	31600	51	532.627	41.823	117.251	36.494	32.627	27164	69	530.159	51.441	225.325	40.000	36.284	36581	37	605.784	81.960	297.280	36.154	21.556	22414	41	495.488	34.033	73.960	37.828	28.042	20315	74	588.013	95.381	191.382	43.562	42.627	43513	27	688.815	54.948	134.768	41.200	21.314	18598	113	541.920	52.896	213.751	46.791	51.456	61237	156	596.699	85.173	268.507	46.467	77.740	93085	59	550.390	83.368	38.280	41.813	36.627	32473	77	452.558	34.582	57.984	41.899	42.042	34847	31	552.677	46.267	156.113	42.105	24.971	17133	92	573.967	76.702	201.780	44.860	42.385	52805	104	585.913	57.954	286.702	43.977	54.527	60935	39	495.949	33.846	80.439	43.516	22.728	19342	24	453.833	30.320	107.309	43.001	22.728	10892	71	508.085	45.415	246.091	46.016	34.284	36074	37	539.919	59.323	29.407	45.152	23.556	19977	40	592.625	70.101	174.396	45.941	27.799	23705	23	655.043	42.086	136.939	47.124	19.314	15066	52	547.981	76.495	46.105	47.674	33.456	28495	62	559.935	54.300	117.840	48.005	35.456	34716	25	660.120	44.723	145.714	47.376	22.385	16503	102	554.343	67.589	235.821	51.150	38.627	56543	66	581.955	78.575	108.062	49.597	42.870	38409	32	658.125	53.141	154.281	49.142	24.385	21060	31	559.548	31.073	160.656	47.492	20.485	17346	60	578.233	59.939	73.884	50.275	38.870	34694	109	548.294	97.011	23.586	51.001	75.355	59764	75	544.653	58.049	225.828	53.357	39.456	40849	42	452.143	22.728	257.004	54.175	28.627	18990	72	617.264	107.400	123.086	57.018	39.456	44443	95	600.463	81.773	49.182	59.434	49.941	57044	29	761.690	76.900	104.634	54.280	19.556	22089	55	646.600	148.526	138.845	54.641	35.213	35563	42	731.190	57.503	148.773	55.924	29.213	30710	17	670.941	39.946	160.498	52.799	15.314	11406	34	720.824	96.809	166.315	55.620	20.971	24508	128	574.070	66.108	177.884	60.116	69.113	73481	61	567.098	59.206	295.296	57.147	43.456	34593	62	495.516	65.768	308.966	56.473	34.971	30722	72	520.375	46.035	190.274	61.101	37.213	37467	70	524.457	57.359	200.815	61.798	43.698	36712	83	500.157	55.020	92.376	65.311	46.627	41513	40	538.475	86.176	321.986	56.478	30.385	21539	89	558.225	75.104	213.771	62.904	38.971	49682	77	541.286	73.383	12.861	62.251	38.870	41679	76	572.158	72.153	290.701	64.417	53.598	43484	62	580.677	89.254	23.519	63.172	33.213	36002	20	436.550	23.460	80.642	61.939	24.385	8731	16	809.750	48.460	137.312	59.678	13.899	12956	30	704.633	39.950	160.315	60.971	24.142	21139	53	583.189	93.636	43.479	66.153	33.213	30909	56	506.482	49.796	233.308	62.155	43.213	28363	45	635.778	71.198	272.949	63.783	27.799	28610	24	494.958	56.088	319.552	61.292	17.556	11879	67	537.537	64.281	98.986	69.285	42.042	36015	79	517.279	36.383	264.627	65.095	37.213	40865	35	561.571	58.132	34.214	64.959	23.213	19655	50	579.900	85.721	111.115	64.135	28.971	28995	63	750.635	70.826	140.430	65.964	35.456	47290	63	482.349	53.607	331.171	64.263	34.385	30388	72	508.375	45.696	68.584	65.381	41.456	36603	27	483.741	33.771	251.621	66.721	30.042	13061	36	621.111	76.188	18.892	69.509	25.799	22360	68	616.544	46.250	170.311	69.146	34.870	41925	28	589.607	66.410	303.383	68.218	18.728	16509	53	548.962	72.100	126.116	70.881	33.456	29095	54	663.518	97.218	26.360	73.119	46.284	35830	23	463.087	36.669	52.468	70.462	20.142	10651	34	596.353	57.569	112.421	70.172	23.556	20276	80	554.425	76.574	193.250	72.329	39.698	44354	47	440.277	34.157	324.702	70.784	28.385	20693	56	645.804	79.452	146.477	74.811	48.184	36165	144	655.028	68.018	162.285	75.073	67.012	94324	85	603.188	90.215	285.724	72.449	52.870	51271	41	587.537	74.665	208.793	74.096	28.385	24089	73	479.932	63.264	312.083	73.582	34.385	35035	115	588.113	87.772	69.956	74.627	57.012	67633	68	477.279	32.097	249.021	73.561	35.799	32455	19	511.526	34.371	298.841	72.534	18.142	9719	81	486.691	40.421	232.415	75.862	43.456	39422	46	3029.696	998.012	271.039	74.622	23.556	139366	72	537.681	61.998	89.377	78.944	46.627	38713	57	548.526	73.433	136.527	77.442	39.698	31266	59	577.831	103.554	44.612	77.783	28.971	34092	82	621.585	114.162	108.731	78.181	43.456	50970	46	525.891	58.127	222.252	76.836	28.971	24191	33	579.849	53.516	79.716	78.897	22.142	19135	55	633.855	47.938	7.686	79.229	34.870	34862	54	570.982	82.671	33.492	79.246	31.556	30833	76	552.132	70.460	97.107	82.635	46.284	41962	20	566.900	41.808	204.409	78.188	19.556	11338	86	498.674	33.140	255.830	81.386	50.770	42886	51	513.020	20.665	279.666	80.164	29.799	26164	46	537.587	72.858	292.385	79.673	35.556	24729	30	610.300	36.088	85.334	82.820	22.142	18309	19	854.737	59.803	331.405	79.574	19.314	16240	35	3285.943	1123.655	271.681	81.810	21.071	115008	58	501.431	45.915	117.744	84.615	34.870	29083	22	726.273	106.674	211.358	84.898	21.899	15978	65	495.877	39.559	241.761	83.631	36.385	32232	48	438.125	20.922	322.282	84.350	26.627	21030	33	710.758	139.858	73.463	84.793	32.385	23455	54	540.426	68.391	63.691	88.429	30.627	29183	122	579.680	74.598	161.199	87.150	46.284	70721	71	525.789	36.698	176.220	89.813	40.870	37331	32	568.500	72.517	295.475	84.224	23.314	18192	56	643.143	31.348	3.634	87.533	29.799	36016	66	566.849	62.612	80.904	90.167	46.627	37412	52	515.904	56.913	52.868	88.562	27.213	26827	45	530.267	61.949	219.064	87.757	38.042	23862	61	501.016	47.033	264.165	88.450	40.042	30562	75	595.160	81.631	280.880	88.982	34.042	44637	25	573.360	59.726	199.007	88.512	21.556	14334	43	573.744	77.924	315.774	91.490	27.799	24671	26	1429.731	339.861	15.888	90.533	18.728	37173	105	573.943	99.790	21.141	95.613	54.770	60264	21	452.714	37.631	125.632	91.616	23.556	9507	54	577.074	78.032	60.300	95.207	39.698	31162	49	535	36.108	113.931	91.914	24.385	26215	61	491.213	39.351	136.164	93.125	30.385	29964	50	541.760	58.795	101.682	92.027	32.385	27088	49	529.327	64.415	252.691	92.973	33.799	25937	93	540.656	81.926	232.535	101.913	54.527	50281	32	528.531	26.442	290.127	93.644	20.142	16913	43	626.814	97.027	36.400	93.994	25.556	26953	22	481.636	18.099	75.039	97.956	27.314	10596	46	584.478	66.908	204.012	96.026	35.456	26886	56	493.875	59.597	307.860	99.734	41.113	27657	36	558.139	63.819	328.866	98.160	30.971	20093	157	556.293	62.927	163.683	97.383	61.255	87338	62	560.258	69.979	199.337	103.120	48.284	34736	60	612.933	94.538	265.501	97.479	29.799	36776	81	600.148	84.219	104.747	99.013	49.698	48612	45	505.378	31.343	126.984	98.009	27.213	22742	30	735.467	115.610	281.445	97.907	19.556	22064	43	550.372	68.417	315.803	99.509	27.799	23666	108	564.046	120.721	39.622	105.334	61.841	60917	81	490.840	44.664	145.927	100.354	40.627	39758	72	529.750	54.790	241.142	102.270	38.042	38142	47	683.043	101.933	255.712	99.943	25.213	32103	41	489.707	40.068	33.035	100.649	24.385	20078	95	544.021	51.693	176.980	105.196	44.870	51682	46	556.022	42.857	4.791	102.487	30.385	25577	40	510.925	47.461	49.316	101.926	25.314	20437	93	617.602	155.822	131.401	105.738	48.527	57437	46	509.196	43.516	216.000	102.511	26.971	23423	41	517.122	58.934	289.679	102.001	22.728	21202	52	459.462	28.956	300.085	103.005	27.799	23892	33	615.273	75.945	115.103	104.687	22.142	20304	54	685	153.566	281.985	106.389	33.213	36990	25	686.400	35.772	184.221	105.126	21.556	17160	35	611.200	63.723	107.707	106.442	22.728	21392	50	790.980	156.636	269.802	107.106	26.385	39549	22	520.682	36.692	319.603	106.704	20.728	11455	63	572.698	88.474	6.378	109.992	34.627	36080	46	558.217	61.972	92.930	108.638	28.385	25678	42	544.762	59.115	257.252	108.139	28.385	22880	16	497.375	42.101	25.384	108.563	14.485	7958	58	549.276	69.242	214.976	108.770	33.799	31858	45	483.556	38.775	306.690	109.984	30.385	21760	64	500.562	50.076	14.649	111.766	31.556	32036	22	997.909	97.420	286.817	110.950	16.485	21954	49	686.224	66.450	73.616	113.104	28.971	33625	48	563.104	112.856	138.880	112.573	26.971	27029	37	677.378	164.433	333.294	114.186	34.627	25063	48	483.833	48.457	32.471	114.981	29.213	23224	220	605.100	140.970	36.943	126.723	83.054	133122	131	572.756	54.017	166.043	118.323	47.113	75031	25	667.680	80.424	197.964	114.401	18.728	16692	49	553.510	51.968	271.354	115.345	28.627	27122	44	505.159	51.801	20.144	118.567	29.556	22227	53	564.924	81.699	26.140	118.282	31.556	29941	44	578.250	67.183	120.518	117.206	28.627	25443	34	510.529	26.634	323.755	115.708	24.385	17358	54	590.074	49.408	55.194	117.871	32.627	31864	47	1162.894	606.350	110.684	116.260	28.385	54656	35	505.771	39.982	127.372	121.766	34.627	17702	90	624.144	95.384	144.000	119.326	41.698	56173	42	648.524	159.403	209.813	116.531	30.385	27238	49	535.265	64.756	251.497	119.565	32.971	26228	42	472.405	31.985	305.571	116.478	31.799	19841	35	619.914	47.018	60.951	118.998	30.627	21697	63	558.841	51.210	77.270	123.245	45.355	35207	45	594.267	75.855	99.244	117.730	30.142	26742	28	531.714	33.457	133.126	119.765	21.314	14888	48	696.688	95.192	184.834	119.171	24.385	33441	34	617.353	75.476	236.011	117.747	22.971	20990	80	557.400	99.301	194.550	132.398	66.527	44592	44	653.023	89.712	198.010	121.107	28.385	28733	38	557.368	52.186	276.073	121.749	27.799	21180	76	533.947	50.736	61.803	132.694	54.527	40580	51	480.510	42.258	320.918	124.888	33.698	24506	60	646.350	308.145	108.493	126.648	42.042	38781	137	583.204	63.671	148.490	129.597	56.770	79899	224	604.946	83.648	266.111	132.626	67.841	135508	63	656.857	264.890	286.368	129.284	51.456	41382	39	517.462	47.135	51.380	127.889	29.799	20181	50	553.780	69.232	95.704	129.127	34.042	27689	49	607.020	69.653	121.927	131.369	34.971	29744	31	554.839	35.799	133.953	127.889	20.142	17200	54	567.593	92.298	301.184	127.454	27.556	30650	42	529.452	43.118	310.836	129.026	28.042	22237	50	588.960	79.418	83.327	128.693	28.971	29448	71	564.268	69.572	212.615	130.436	44.042	40063	64	553	61.397	105.158	133.692	39.698	35392	39	556.410	94.001	254.397	134.398	38.971	21700	31	594.065	66.737	116.182	133.659	23.314	18416	38	782.605	99.635	11.243	133.296	23.556	29739	59	459.390	34.217	324.441	134.470	32.971	27104	74	549.554	57.295	176.876	136.319	40.870	40667	54	561.889	69.178	125.927	140.479	36.385	30342	35	484.571	21.399	132.429	135.901	27.799	16960	25	726.960	60.733	201.939	134.755	17.899	18174	33	486.818	35.943	21.184	140.346	32.142	16065	66	534.288	37.173	166.629	140.246	37.456	35263	41	538.195	34.988	313.335	137.045	22.728	22066	34	544.118	20.950	158.703	138.210	25.556	18500	117	892.983	370.871	48.062	141.925	49.698	104479	46	639.761	60.169	218.499	139.855	26.971	29429	65	601.692	71.273	183.264	142.548	32.042	39110	73	541.808	52.862	283.887	142.049	42.042	39552	41	585.463	77.035	304.063	141.087	25.799	24004	20	457.100	39.696	96.136	141.748	25.799	9142	60	863.967	456.769	152.780	143.151	34.284	51838	53	571.924	60.828	211.144	144.934	35.456	30312	167	531.473	51.162	72.460	149.202	71.740	88756	77	616.208	70.478	194.585	144.419	34.042	47448	23	727.739	69.111	206.183	144.441	19.899	16738	19	690.211	94.774	79.247	144.802	20.971	13114	59	532.814	53.249	322.983	147.975	35.213	31436	40	548.400	55.965	107.294	150.215	38.870	21936	19	588.368	39.631	308.921	145.204	15.314	11179	24	531.708	70.649	31.361	146.650	18.142	12761	19	753.895	47.812	142.546	146.283	15.314	14324	52	910.808	322.786	224.426	147.885	39.698	47362	58	589.983	85.064	268.133	150.671	39.799	34219	78	482.333	45.847	16.413	153.720	44.527	37622	33	628.879	80.539	36.954	149.746	22.971	20753	20	529.050	51.668	285.856	147.319	16.728	10581	36	726.306	274.395	278.538	149.775	26.042	26147	63	728.397	148.700	101.961	154.394	39.456	45889	58	540.810	38.920	160.721	151.396	36.042	31367	93	674.806	89.362	186.236	153.702	40.627	62757	46	582.435	42.249	258.557	151.927	26.971	26792	24	627.417	74.735	314.568	149.423	17.899	15058	16	797.312	86.906	328.437	149.509	14.728	12757	31	680.290	69.470	139.470	151.643	22.142	21089	29	504.138	28.293	293.083	150.422	20.142	14620	38	697.316	154.377	304.273	151.698	28.385	26498	73	553.479	73.317	4.894	153.633	37.213	40404	70	506.229	30.904	126.384	153.269	37.456	35436	77	553.675	50.233	147.451	155.301	46.870	42633	45	545.844	42.401	166.198	159.685	44.627	24563	59	638.441	111.867	61.634	155.296	30.627	37668	40	557.375	61.119	229.060	154.968	32.385	22295	35	715.314	153.531	40.866	156.114	24.142	25036	51	616.784	62.717	176.820	157.968	26.142	31456	22	612.045	53.911	295.482	156.748	17.314	13465	49	563.531	198.945	318.891	159.546	31.213	27613	59	539.136	38.082	98.655	161.341	34.042	31809	50	525.960	38.263	219.047	160.168	28.627	26298	104	571.337	62.061	238.668	160.497	54.770	59419	26	571.923	57.142	46.897	158.330	20.142	14870	47	651.170	191.636	91.560	161.020	30.728	30605	42	538.690	51.699	312.362	163.037	29.556	22625	59	533.271	46.181	209.411	160.579	33.799	31463	43	581	83.992	263.813	160.291	27.213	24983	18	1919.056	509.325	331.435	159.051	15.899	34543	74	575.811	81.068	55.735	166.797	46.870	42610	64	509.531	40.948	66.151	162.582	41.698	32610	96	508.115	41.439	123.743	164.941	40.042	48779	59	551.559	45.601	172.595	165.368	40.870	32542	35	585.229	81.172	31.525	162.988	23.314	20483	29	597.793	50.521	76.689	161.447	20.728	17336	159	534.327	64.572	296.873	169.313	66.426	84958	21	674.667	126.846	42.804	163.144	17.556	14168	65	597.015	96.282	112.023	167.434	40.527	38806	36	546.694	47.103	275.824	164.086	23.556	19681	93	520.602	52.026	140.642	166.169	36.042	48416	41	587.683	83.120	285.788	167.087	32.042	24095	18	886.722	121.398	2.469	165.735	19.556	15961	45	596.644	51.635	155.999	165.520	24.971	26849	34	575	66.541	258.713	165.121	22.385	19550	75	540.173	73.587	206.022	169.647	53.598	40513	33	691.667	85.799	229.786	167.770	24.142	22825	141	515.943	62.659	246.849	171.423	54.184	72748	36	545.444	59.564	74.718	169.316	24.042	19636	72	532.542	49.943	84.250	171.312	48.770	38343	42	597.119	69.443	19.676	169.201	24.142	25079	57	628.667	86.077	216.736	171.508	32.385	35834	43	560.488	59.239	272.461	169.280	27.556	24101	32	638.375	101.324	36.667	171.572	21.556	20428	29	787.172	67.517	188.696	170.741	20.142	22828	21	724.286	50.678	305.555	170.838	20.142	15210	39	489.564	47.055	55.492	175.676	39.355	19093	48	761.208	349.685	170.537	171.923	30.385	36538	31	512.903	45.252	263.463	173.590	33.799	15900	42	480.452	56.700	312.724	175.328	38.971	20179	17	498.706	27.413	328.750	171.220	16.142	8478	34	599.176	76.752	43.650	175.443	24.728	20372	38	623.658	105.948	63.239	175.076	26.971	23699	24	525.625	37.395	270.179	176.080	18.485	12615	22	591.273	76.966	283.684	175.810	23.799	13008	35	574.257	48.615	12.035	178.048	21.314	20099	36	602.139	75.886	51.176	177.599	25.799	21677	41	507	29.778	99.453	178.288	34.042	20787	59	651.627	86.271	108.733	178.076	33.213	38446	105	509.038	37.220	156.424	180.536	49.841	53449	26	524.038	50.028	32.415	178.035	20.142	13625	58	607.397	89.464	75.603	179.425	28.627	35229	55	721.200	383.051	4.470	184.217	32.627	39666	55	529.109	34.053	140.262	182.970	38.042	29101	65	496.938	22.873	206.206	180.981	42.284	32301	34	593	73.485	280.708	181.262	26.971	20162	26	490.423	29.538	28.480	181.166	19.314	12751	73	586.822	49.613	124.762	187.799	46.627	42838	78	574.320	50.984	132.262	186.090	39.456	44797	32	575.562	42.359	183.845	180.823	22.971	18418	39	527.795	46.608	242.622	181.559	26.385	20584	74	2718.959	1491.487	85.078	184.853	36.284	201203	43	561.814	56.456	234.727	182.779	31.456	24158	39	592.692	86.902	267.740	183.439	34.042	23115	33	567.121	56.873	49.456	182.854	24.971	18715	63	644.222	97.083	66.173	186.645	32.627	40586	52	448.346	29.703	317.420	185.508	27.556	23314	49	458.347	40.695	329.716	185.275	28.385	22459	62	697.145	187.038	261.049	185.893	33.456	43223	25	521.280	54.477	19.931	185.051	19.314	13032	41	507.878	59.729	285.041	188.394	38.142	20823	52	493	38.734	306.996	187.211	31.799	25636	34	536.676	59.010	48.224	187.272	26.971	18247	32	575.469	86.406	94.291	187.352	26.627	18415	48	680.292	125.255	290.857	191.234	32.971	32654	34	490.088	34.946	13.150	189.498	26.627	16663	39	536.333	41.571	198.917	190.064	24.142	20917	98	752.694	382.940	102.960	195.336	52.184	73764	63	649.270	120.338	156.131	193.144	52.870	40904	71	799.042	283.022	174.870	192.378	41.698	56732	55	577.491	48.735	219.346	189.615	34.142	31762	38	547.500	36.078	232.495	190.430	23.799	20805	48	549.958	56.132	28.842	191.285	28.971	26398	45	520.356	54.407	251.924	191.196	26.385	23416	19	653.789	54.318	87.525	191.865	18.971	12422	85	597.200	60.601	114.859	197.911	43.456	50762	48	651.896	64.538	145.820	192.454	32.627	31291	75	501.173	34.364	244.669	195.187	38.042	37588	58	536.690	57.795	265.938	194.814	29.213	31128	64	501.797	34.724	300.246	196.323	38.042	32115	59	586.203	72.587	50.675	198.023	34.042	34586	63	596.016	74.841	59.702	196.815	32.385	37549	38	534.816	33.986	82.768	195.990	22.971	20323	51	440.137	30.035	317.407	195.940	32.627	22447	278	1851.130	1452.358	40.735	203.680	89.640	514614	73	658.260	198.144	138.178	198.774	34.284	48053	42	543.524	40.830	194.901	198.035	26.971	22828	42	544.571	55.648	21.326	198.547	25.556	22872	39	604	61.417	184.522	196.656	23.314	23556	35	569.514	47.705	214.402	198.678	21.556	19933	45	451.178	31.379	277.564	200.271	26.385	20303	35	475.629	38.966	306.476	199.447	21.556	16647	45	509.244	32.142	91.112	200.375	25.556	22916	41	591.146	86.833	161.916	200.517	27.556	24237	70	565.171	52.998	205.003	203.318	38.627	39562	52	506.596	41.468	75.067	202.879	32.627	26343	36	582.889	72.196	12.235	201.723	21.556	20984	33	494.333	44.258	263.544	202.277	22.971	16313	51	443.039	26.020	331.949	202.561	31.556	22595	30	463.867	44.370	2.994	204.767	25.799	13916	44	804.250	109.437	187.559	204.034	24.971	35387	22	487.682	55.069	221.915	202.252	23.556	10729	54	2009.130	1056.927	60.935	204.891	27.799	108493	61	546.295	61.224	142.265	207.678	37.113	33324	37	497.595	51.813	287.616	205.901	26.971	18411	52	610.442	71.106	228.138	208.252	29.556	31743	56	547.143	61.387	297.001	208.181	28.971	30640	33	543.758	57.397	19.131	207.616	21.556	17944	48	716.625	116.707	127.167	209.320	26.385	34398	47	564.574	73.268	241.753	211.705	28.971	26535	67	563.104	44.453	265.399	209.274	37.799	37728	33	520.151	29.050	71.304	211.397	25.556	17165	20	753.100	80.414	80.522	208.439	15.314	15062	73	520.096	52.694	109.400	212.293	49.355	37967	67	521.925	40.655	148.523	211.684	32.042	34969	52	617.077	75.279	162.531	209.978	27.556	32088	48	596.312	131.961	64.924	211.802	27.314	28623	73	595.014	77.745	93.414	214.165	37.213	43436	34	722.294	56.661	255.048	211.131	20.971	24558	34	545.824	52.054	9.939	212.901	21.556	18558	46	575.761	48.148	102.094	215.148	31.556	26485	38	703.289	84.740	210.239	211.711	23.314	26725	47	597.553	76.417	35.695	212.878	30.971	28085	55	537.982	56.523	52.503	214.515	29.799	29589	55	572.745	71.659	181.896	213.931	31.799	31501	42	630.595	62.492	199.671	212.121	26.971	26485	40	592.675	46.973	218.586	213.010	27.213	23707	30	531.400	35.123	77.152	214.751	23.799	15942	93	626.495	143.649	83.618	218.242	68.184	58264	76	583.329	74.840	283.737	215.168	38.870	44333	62	539.194	60.838	233.179	217.412	35.456	33430	29	352.621	23.728	306.908	216.326	22.142	10226	43	729.767	111.193	126.685	219.595	32.385	31380	101	698.475	136.180	198.465	222.148	60.184	70546	126	441.825	79.606	292.248	220.388	64.770	55670	41	589.585	66.167	141.773	218.164	37.113	24173	35	992.800	257.144	161.869	217.289	21.314	34748	41	667.098	147.882	248.721	218.402	24.971	27351	98	488.184	84.654	272.818	219.655	48.284	47842	34	558.559	58.785	24.900	217.991	21.556	18991	35	808.200	137.388	176.193	218.387	22.971	28287	20	449.850	48.596	329.783	216.834	32.971	8997	31	526.968	47.751	35.027	219.699	20.971	16336	37	631.459	77.335	207.291	218.686	27.556	23364	36	533.500	67.858	9.719	219.943	23.556	19206	47	654.915	94.786	44.822	220.458	28.971	30781	42	713.976	80.732	134.568	219.936	24.142	29987	22	1145.136	252.309	240.045	220.513	16.485	25193	57	993.667	318.183	66.459	223.945	41.698	56639	50	744.880	111.533	154.645	223.268	29.556	37244	75	749.093	242.713	225.040	223.760	45.456	56182	56	834.482	447.593	120.897	225.687	38.284	46731	64	616.734	176.759	258.516	224.358	34.385	39471	26	475.885	24.783	332.888	222.900	23.314	12373	50	812.060	131.030	172.014	224.435	28.385	40603	28	569.500	31.554	308.290	223.309	18.728	15946	69	413.899	31.101	105.743	224.234	44.042	28559	45	596.667	64.787	190.059	226.495	28.042	26850	35	590.429	316.860	76.433	226.633	41.941	20665	26	617.808	56.759	245.422	225.573	17.556	16063	16	1379.375	509.388	274.125	225.961	19.556	22070	26	733.769	95.990	196.290	229.009	20.728	19078	35	750.686	86.754	314.717	227.394	24.971	26274	47	662.936	79.062	161.328	229.648	30.385	31158	51	758.765	65.212	218.162	229.634	27.314	38697	30	684.867	133.460	286.383	229.138	24.142	20546	51	990.608	176.536	229.328	231.414	32.385	50521	80	765.525	256.725	206.454	238.081	62.770	61242	25	1060.600	252.152	239.320	231.797	17.899	26515	16	1450.438	362.492	251.105	232.266	18.142	23207	44	654.045	74.520	170.801	234.592	30.971	28778	53	1186.830	417.464	108.864	235.272	32.728	62902	69	1662.551	505.388	118.501	236.712	44.385	114716	33	1425.394	246.601	101.171	236.981	40.527	47038	73	2282.493	769.676	134.644	237.576	38.042	166622	80	1008.750	295.684	145.293	237.148	47.456	80700	95	677.789	93.036	178.892	238.793	45.355	64390	38	634.947	46.722	195.697	237.052	33.213	24128	16	1075.812	222.223	243.648	235.348	15.899	17213	24	811.208	155.262	90.177	238.264	26.385	19469	43	627.977	57.717	156.794	240.107	25.213	27003	57	969.018	219.976	224.389	240.489	47.213	55234	145	1025.697	333.510	246.990	240.847	84.042	148726	27	525	24.459	3.137	243.151	21.556	14175	27	787.111	79.608	274.557	242.095	27.556	21252	39	672.538	74.769	90.624	242.969	40.728	26229	32	1011.250	103.927	64.291	245.510	23.556	32360	66	680.682	52.002	191.815	250.618	42.284	44925	40	764.550	75.860	140.031	247.503	31.799	30582	29	713.621	74.780	148.007	245.477	22.385	20695	81	865.346	142.117	165.973	248.415	41.941	70093	96	800.812	97.646	181.685	248.954	40.627	76878	72	604.403	33.548	222.849	246.460	55.213	43517	24	803.958	52.066	201.053	249.883	21.314	19295	46	695.457	50.275	151.766	251.375	31.213	31991	28	818.071	56.975	169.997	254.248	21.899	22906
2	77	465.493	41.149	17.205	5.665	35.456	35843	47	713.532	141.010	32.235	3.199	26.142	33536	47	561.957	109.275	59.785	3.596	30.627	26412	161	579.261	73.223	126.699	8.340	82.811	93261	36	516.194	29.314	150.677	2.009	26.385	18583	131	710.076	62.323	172.395	5.482	66.669	93020	32	606	96.621	210.930	2.388	24.142	19392	49	568.429	59.089	244.217	3.216	28.385	27853	21	484.714	44.661	292.317	1.059	29.314	10179	24	465	21.336	327.278	3.359	19.556	11160	60	1419.633	96.405	74.134	6.006	34.627	85178	23	458.043	18.157	321.378	3.817	18.142	10535	54	634.518	111.806	25.722	6.972	29.213	34264	21	454.143	25.597	40.287	5.328	18.728	9537	67	616.269	93.081	143.013	7.413	30.870	41290	83	477.205	43.974	263.565	12.097	57.355	39608	52	586.481	66.098	296.896	6.542	28.142	30497	44	420.136	14.266	196.659	8.007	26.385	18486	84	517.417	78.497	223.087	7.128	51.698	43463	57	791.579	255.956	92.651	8.135	41.213	45120	29	434.103	30.073	312.953	8.135	28.385	12589	32	436.312	22.040	249.551	9.021	22.728	13962	35	494.486	34.392	50.708	11.577	22.728	17307	103	475.757	49.513	274.449	14.361	51.113	49003	48	421.271	21.752	286.899	12.054	43.456	20221	66	568.803	86.176	325.130	11.886	33.799	37541	32	555.312	51.906	44.174	11.757	29.799	17770	55	517.418	53.289	113.669	12.995	27.799	28458	41	631.634	82.271	64.209	13.603	26.385	25897	124	536.008	82.134	223.639	21.415	75.012	66465	83	520.916	71.377	311.500	16.766	38.042	43236	56	471.929	35.166	39.117	18.242	35.456	26428	34	505	24.518	96.596	16.139	24.971	17170	52	648.923	19.976	171.965	16.037	30.385	33744	38	498.763	70.223	297.294	16.631	24.385	18953	95	523.463	101.265	210.747	22.036	64.083	49729	105	457.857	37.881	243.435	26.011	57.941	48075	22	413.318	18.430	253.005	19.194	23.314	9093	46	477.022	42.247	31.870	20.014	38.284	21943	30	521.067	67.788	87.961	18.477	25.556	15632	68	598	85.993	151.848	19.740	33.213	40664	55	739.400	57.924	163.455	21.141	31.213	40667	33	608.849	67.193	49.521	19.411	22.971	20092	60	534.567	70.712	323.041	19.863	31.799	32074	50	530.560	53.144	119.407	21.658	27.799	26528	55	475.582	33.556	71.715	24.646	36.627	26157	73	498.356	47.232	134.876	25.207	38.042	36380	21	531.333	90.552	334.031	22.356	21.556	11158	72	442.319	25.477	62.725	25.817	40.870	31847	38	442.763	15.023	98.698	23.196	23.799	16825	21	423.048	21.639	285.321	24.558	20.385	8884	55	525.673	51.692	113.851	30.024	38.627	28912	44	669.636	73.632	157.956	27.572	25.799	29464	41	509.683	44.479	297.620	28.665	25.556	20897	74	527.257	73.322	318.359	29.546	49.598	39017	30	459.767	25.749	49.240	27.173	27.556	13793	34	605	76.839	93.347	28.444	22.142	20570	101	558.921	78.757	200.397	31.204	45.113	56451	50	418.620	21.621	258.434	30.184	37.456	20931	33	587.424	56.607	75.351	30.013	22.971	19385	42	606.381	80.586	86.444	31.188	26.385	25468	38	646.711	77.748	223.969	32.393	26.385	24575	59	494.254	68.519	52.703	33.063	29.799	29161	78	527.667	51.522	287.169	33.720	42.042	41158	76	515.592	50.543	127.274	36.490	37.456	39185	23	676.609	61.157	138.343	33.532	22.142	15562	27	592.667	46.849	68.982	34.021	18.971	16002	48	549.792	59.296	171.289	35.210	30.627	26390	48	553.083	65.012	268.258	35.675	25.556	26548	65	486.892	38.702	93.582	38.745	43.355	31648	51	529.765	40.900	117.245	36.499	32.627	27018	69	533.188	54.661	225.324	39.999	36.284	36790	37	598.541	82.894	297.285	36.152	21.556	22146	41	497.951	34.382	73.947	37.834	28.042	20416	74	588.851	96.983	191.384	43.551	42.627	43575	27	683.148	61.194	134.770	41.212	21.314	18445	113	542.611	53.234	213.749	46.823	51.456	61315	156	595.968	88.278	268.511	46.474	77.740	92971	59	549.814	84.036	38.271	41.801	36.627	32439	77	451.052	35.160	57.963	41.903	42.042	34731	31	554.516	46.640	156.109	42.098	24.971	17190	92	574.707	78.431	201.782	44.852	42.385	52873	104	584.317	58.116	286.719	43.981	54.527	60769	39	495.282	35.840	80.436	43.523	22.728	19316	24	459.333	28.491	107.317	42.995	22.728	11024	71	507.380	42.255	246.080	46.017	34.284	36024	37	539.757	59.184	29.408	45.159	23.556	19971	40	593.800	70.173	174.405	45.938	27.799	23752	23	656	43.096	136.947	47.119	19.314	15088	52	548.212	78.152	46.091	47.664	33.456	28507	62	563.968	55.007	117.831	48.003	35.456	34966	25	664.600	39.890	145.705	47.362	22.385	16615	102	552.569	69.327	235.814	51.143	38.627	56362	66	583.849	77.634	108.068	49.589	42.870	38534	32	659.938	52.202	154.282	49.139	24.385	21118	31	556.774	29.511	160.657	47.505	20.485	17260	60	577.417	58.172	73.897	50.285	38.870	34645	109	551.422	98.073	23.539	51.012	75.355	60105	75	547.427	59.400	225.836	53.363	39.456	41057	42	450.119	20.859	257.004	54.171	28.627	18905	72	607.681	102.453	123.114	57.021	39.456	43753	95	598.716	80.289	49.186	59.429	49.941	56878	29	759.552	72.824	104.630	54.285	19.556	22027	55	644.109	145.016	138.826	54.642	35.213	35426	42	733.833	56.643	148.776	55.935	29.213	30821	17	667.647	41.474	160.476	52.813	15.314	11350	34	717.500	95.317	166.316	55.630	20.971	24395	128	575.359	66.818	177.906	60.118	69.113	73646	61	560.705	62.431	295.286	57.134	43.456	34203	62	494.855	65.314	308.952	56.465	34.971	30681	72	518.694	45.445	190.273	61.090	37.213	37346	70	527	59.086	200.811	61.817	43.698	36890	83	500.181	55.151	92.382	65.306	46.627	41515	40	530.675	85.095	321.973	56.475	30.385	21227	89	561.966	76.479	213.777	62.921	38.971	50015	77	540.519	73.553	12.878	62.243	38.870	41620	76	573.434	73.252	290.695	64.418	53.598	43581	62	581.629	94.771	23.499	63.196	33.213	36061	20	437.900	22.238	80.645	61.937	24.385	8758	16	806	49.222	137.304	59.687	13.899	12896	30	703	45.294	160.305	60.971	24.142	21090	53	585.038	95.025	43.485	66.145	33.213	31007	56	511.179	52.271	233.342	62.147	43.213	28626	45	638.867	74.261	272.945	63.787	27.799	28749	24	487.208	50.990	319.552	61.298	17.556	11693	67	541.179	66.374	98.978	69.305	42.042	36259	79	515.721	39.527	264.636	65.095	37.213	40742	35	558.971	62.300	34.212	64.971	23.213	19564	50	579.620	82.583	111.099	64.132	28.971	28981	63	752.413	72.138	140.421	65.971	35.456	47402	63	481.635	52.832	331.189	64.272	34.385	30343	72	509.556	43.699	68.571	65.386	41.456	36688	27	483.222	31.410	251.582	66.711	30.042	13047	36	628.861	76.863	18.893	69.521	25.799	22639	68	614.559	46.341	170.311	69.143	34.870	41790	28	586.714	67.484	303.364	68.222	18.728	16428	53	553.660	72.999	126.113	70.894	33.456	29344	54	665.185	100.737	26.356	73.112	46.284	35920	23	460.391	36.291	52.472	70.466	20.142	10589	34	594.059	59.272	112.410	70.170	23.556	20198	80	552.400	74.133	193.259	72.343	39.698	44192	47	440.319	33.489	324.715	70.788	28.385	20695	56	645.464	82.661	146.485	74.791	48.184	36146	144	654.014	67.083	162.273	75.068	67.012	94178	85	600.165	88.159	285.719	72.448	52.870	51014	41	584.951	75.730	208.806	74.108	28.385	23983	73	475.466	57.964	312.083	73.599	34.385	34709	115	585.948	88.214	69.962	74.624	57.012	67384	68	478.662	35.495	249.025	73.560	35.799	32549	19	505.789	28.193	298.819	72.518	18.142	9610	81	486.395	39.607	232.412	75.857	43.456	39398	46	3036.174	996.353	271.020	74.640	23.556	139664	72	538.431	61.947	89.375	78.949	46.627	38767	57	549.860	72.176	136.521	77.459	39.698	31342	59	576.559	103.736	44.616	77.798	28.971	34017	82	620.744	115.143	108.724	78.186	43.456	50901	46	527.413	58.981	222.267	76.824	28.971	24261	33	580.788	56.981	79.719	78.913	22.142	19166	55	630.364	44.689	7.712	79.228	34.870	34670	54	570.556	84.010	33.501	79.253	31.556	30810	76	551.184	69.804	97.099	82.630	46.284	41890	20	567.050	36.803	204.411	78.193	19.556	11341	86	497.919	32.234	255.829	81.390	50.770	42821	51	512.392	23.860	279.658	80.168	29.799	26132	46	535.783	77.129	292.383	79.672	35.556	24646	30	605.833	36.109	85.343	82.822	22.142	18175	19	855.421	61.036	331.415	79.579	19.314	16253	35	3296.743	1117.496	271.674	81.819	21.071	115386	58	499.724	45.190	117.753	84.622	34.870	28984	22	733.636	108.936	211.356	84.890	21.899	16140	65	497.031	40.698	241.769	83.625	36.385	32307	48	428.812	19.271	322.268	84.344	26.627	20583	33	712.273	136.583	73.461	84.799	32.385	23505	54	532.907	64.192	63.692	88.427	30.627	28777	122	570.787	67.671	161.147	87.150	46.284	69636	71	525.042	36.391	176.226	89.809	40.870	37278	32	569.156	70.420	295.466	84.232	23.314	18213	56	642.304	31.503	3.630	87.526	29.799	35969	66	564.500	60.922	80.894	90.170	46.627	37257	52	513.385	55.949	52.872	88.570	27.213	26696	45	528.444	61.444	219.070	87.761	38.042	23780	61	501.197	47.608	264.171	88.458	40.042	30573	75	591.240	78.636	280.890	88.980	34.042	44343	25	572.680	61.875	199.009	88.522	21.556	14317	43	573.930	74.995	315.765	91.486	27.799	24679	26	1420.885	333.577	15.891	90.535	18.728	36943	105	572.143	99.378	21.143	95.615	54.770	60075	21	452.333	38.719	125.626	91.621	23.556	9499	54	577	78.558	60.308	95.210	39.698	31158	49	535.286	36.300	113.938	91.914	24.385	26229	61	496.607	40.613	136.172	93.138	30.385	30293	50	538.520	63.027	101.701	92.034	32.385	26926	49	526.469	59.729	252.709	92.966	33.799	25797	93	541.796	81.507	232.536	101.913	54.527	50387	32	521.625	26.255	290.106	93.661	20.142	16692	43	611.535	97.485	36.386	93.981	25.556	26296	22	483.864	20.981	75.033	97.961	27.314	10645	46	592.826	71.856	204.005	96.007	35.456	27270	56	494.804	61.122	307.869	99.757	41.113	27709	36	554.639	62.482	328.868	98.163	30.971	19967	157	556.471	64.536	163.682	97.390	61.255	87366	62	563.871	68.874	199.324	103.114	48.284	34960	60	606.350	91.790	265.512	97.474	29.799	36381	81	597.753	84.109	104.733	99.019	49.698	48418	45	502.222	31.397	126.991	98.004	27.213	22600	30	728.033	115.855	281.462	97.911	19.556	21841	43	547.744	68.589	315.795	99.489	27.799	23553	108	563.815	123.408	39.614	105.334	61.841	60892	81	492.333	42.719	145.937	100.369	40.627	39879	72	527.722	55.263	241.144	102.284	38.042	37996	47	679.553	100.243	255.726	99.948	25.213	31939	41	488.439	42.317	33.028	100.667	24.385	20026	95	540.768	51.893	176.980	105.192	44.870	51373	46	550.391	45.825	4.791	102.488	30.385	25318	40	510	44.392	49.325	101.935	25.314	20400	93	613.344	149.533	131.369	105.733	48.527	57041	46	508.891	43.858	216.002	102.514	26.971	23409	41	517.610	57.540	289.668	102.000	22.728	21222	52	459.231	28.660	300.076	103.008	27.799	23880	33	613.515	72.804	115.112	104.680	22.142	20246	54	688.722	150.488	281.978	106.406	33.213	37191	25	686.880	28.888	184.215	105.136	21.556	17172	35	611.343	63.946	107.713	106.437	22.728	21397	50	795.660	165.267	269.820	107.115	26.385	39783	22	520.545	32.277	319.607	106.700	20.728	11452	63	575.111	84.069	6.386	109.994	34.627	36232	46	562.130	65.291	92.923	108.641	28.385	25858	42	544.976	57.037	257.235	108.137	28.385	22889	16	497.312	43.331	25.386	108.559	14.485	7957	58	548.759	69.243	214.968	108.772	33.799	31828	45	485.267	40.056	306.682	109.991	30.385	21837	64	492.562	47.025	14.674	111.787	31.556	31524	22	989.409	89.682	286.822	110.968	16.485	21767	49	687.633	67.174	73.618	113.101	28.971	33694	48	563.188	108.335	138.892	112.583	26.971	27033	37	671.270	160.824	333.283	114.182	34.627	24837	48	485.958	48.749	32.467	114.976	29.213	23326	220	604.132	138.828	36.947	126.723	83.054	132909	131	567.588	52.309	166.038	118.323	47.113	74354	25	670.480	76.278	197.957	114.388	18.728	16762	49	556.673	56.977	271.362	115.349	28.627	27277	44	503.727	52.598	20.137	118.560	29.556	22164	53	564.924	83.354	26.132	118.260	31.556	29941	44	581	64.836	120.531	117.204	28.627	25564	34	511.618	30.722	323.765	115.726	24.385	17395	54	587.426	44.312	55.179	117.901	32.627	31721	47	1168.234	604.785	110.684	116.262	28.385	54907	35	508.714	35.683	127.367	121.738	34.627	17805	90	620.967	94.901	144.015	119.334	41.698	55887	42	640.857	155.316	209.823	116.543	30.385	26916	49	532.286	61.140	251.501	119.560	32.971	26082	42	471.833	30.764	305.575	116.468	31.799	19817	35	619.714	46.220	60.948	118.996	30.627	21690	63	551.127	50.439	77.268	123.237	45.355	34721	45	595.844	78.279	99.255	117.740	30.142	26813	28	533.536	33.445	133.127	119.774	21.314	14939	48	692.125	88.387	184.847	119.183	24.385	33222	34	616.235	77.212	236.006	117.748	22.971	20952	80	556.388	100.619	194.562	132.408	66.527	44511	44	650.182	88.838	198.014	121.109	28.385	28608	38	552.053	44.826	276.087	121.761	27.799	20978	76	532.513	49.392	61.812	132.676	54.527	40471	51	477.431	44.733	320.926	124.910	33.698	24349	60	645.217	309.621	108.487	126.648	42.042	38713	137	575.927	60.869	148.524	129.576	56.770	78902	224	608.268	86.771	266.096	132.621	67.841	136252	63	655.302	263.361	286.351	129.288	51.456	41284	39	516.436	44.489	51.361	127.913	29.799	20141	50	556.340	74.980	95.718	129.148	34.042	27817	49	602.939	67.163	121.934	131.362	34.971	29544	31	561.129	33.544	133.952	127.874	20.142	17395	54	565.556	92.344	301.186	127.462	27.556	30540	42	532.762	41.403	310.833	129.032	28.042	22376	50	581.560	74.146	83.334	128.711	28.971	29078	71	566.042	73.803	212.622	130.436	44.042	40189	64	555.219	62.455	105.144	133.678	39.698	35534	39	555.256	93.651	254.389	134.403	38.971	21655	31	584.710	65.627	116.174	133.657	23.314	18126	38	785	100.412	11.233	133.292	23.556	29830	59	457.034	35.257	324.441	134.462	32.971	26965	74	551.095	56.982	176.883	136.314	40.870	40781	54	563.870	72.514	125.931	140.481	36.385	30449	35	484.829	19.701	132.437	135.923	27.799	16969	25	723.240	61.843	201.941	134.749	17.899	18081	33	487.061	30.687	21.189	140.371	32.142	16073	66	534.242	37.939	166.629	140.261	37.456	35260	41	536.659	35.970	313.329	137.042	22.728	22003	34	537.912	23.126	158.694	138.219	25.556	18289	117	895.812	374.169	48.064	141.919	49.698	104810	46	638.326	59.936	218.502	139.854	26.971	29363	65	603.415	73.686	183.279	142.545	32.042	39222	73	540.288	52.664	283.896	142.048	42.042	39441	41	586.366	80.016	304.059	141.089	25.799	24041	20	462.600	42.648	96.127	141.757	25.799	9252	60	864.683	454.299	152.781	143.158	34.284	51881	53	571.377	61.112	211.154	144.924	35.456	30283	167	532.413	49.496	72.464	149.215	71.740	88913	77	616.390	68.036	194.585	144.416	34.042	47462	23	728.043	64.450	206.182	144.424	19.899	16745	19	696.947	96.136	79.250	144.801	20.971	13242	59	535.508	53.647	322.979	147.983	35.213	31595	40	547.550	59.352	107.285	150.221	38.870	21902	19	591.053	37.240	308.925	145.205	15.314	11230	24	530.583	66.512	31.365	146.644	18.142	12734	19	750.737	46.563	142.543	146.290	15.314	14264	52	906.673	315.553	224.418	147.884	39.698	47147	58	586.241	82.336	268.121	150.672	39.799	34002	78	481.282	46.064	16.409	153.721	44.527	37540	33	621.151	75.914	36.950	149.735	22.971	20498	20	534.350	47.405	285.859	147.317	16.728	10687	36	728.639	279.562	278.532	149.777	26.042	26231	63	732.825	151.034	101.960	154.404	39.456	46168	58	538.172	38.624	160.708	151.405	36.042	31214	93	676.462	90.351	186.231	153.715	40.627	62911	46	582.130	42.044	258.563	151.921	26.971	26778	24	633.750	79.408	314.566	149.411	17.899	15210	16	802.875	97.544	328.435	149.504	14.728	12846	31	680.677	65.820	139.481	151.650	22.142	21101	29	503.276	27.804	293.090	150.429	20.142	14595	38	697	154.420	304.252	151.723	28.385	26486	73	549.041	70.899	4.915	153.620	37.213	40080	70	503.571	31.645	126.383	153.269	37.456	35250	77	552.299	50.506	147.461	155.296	46.870	42527	45	549.311	42.720	166.197	159.684	44.627	24719	59	636.051	108.332	61.636	155.305	30.627	37527	40	555.200	61.473	229.042	154.969	32.385	22208	35	713.914	152.900	40.871	156.123	24.142	24987	51	615.098	62.225	176.820	157.976	26.142	31370	22	612.364	53.744	295.484	156.754	17.314	13472	49	560.122	198.581	318.891	159.545	31.213	27446	59	541.864	36.569	98.661	161.353	34.042	31970	50	522.160	37.967	219.048	160.171	28.627	26108	104	570.087	63.091	238.640	160.497	54.770	59289	26	563.269	59.381	46.883	158.337	20.142	14645	47	647.383	191.412	91.560	161.021	30.728	30427	42	540.857	56.727	312.367	163.071	29.556	22716	59	531.797	46.194	209.413	160.578	33.799	31376	43	579.884	80.910	263.837	160.282	27.213	24935	18	1913.389	511.613	331.430	159.055	15.899	34441	74	575.405	79.184	55.718	166.780	46.870	42580	64	511.203	38.499	66.139	162.598	41.698	32717	96	505.604	40.874	123.749	164.932	40.042	48538	59	551.305	48.747	172.583	165.349	40.870	32527	35	581.657	78.161	31.526	163.001	23.314	20358	29	598.379	46.740	76.705	161.451	20.728	17353	159	535.535	67.923	296.896	169.302	66.426	85150	21	670	129.334	42.801	163.133	17.556	14070	65	593.538	94.858	112.025	167.428	40.527	38580	36	544.028	45.023	275.832	164.080	23.556	19585	93	527.979	61.985	140.639	166.123	36.042	49102	41	591.293	85.459	285.776	167.109	32.042	24243	18	880.444	114.017	2.464	165.735	19.556	15848	45	599.911	51.979	155.996	165.523	24.971	26996	34	574.441	67.687	258.718	165.121	22.385	19531	75	539.080	72.509	206.024	169.645	53.598	40431	33	697.273	90.929	229.797	167.757	24.142	23010	141	515.390	62.042	246.847	171.429	54.184	72670	36	545.556	58.395	74.727	169.330	24.042	19640	72	531	47.539	84.277	171.345	48.770	38232	42	588.262	68.245	19.693	169.217	24.142	24707	57	625.649	84.220	216.736	171.507	32.385	35662	43	558.419	63.161	272.480	169.296	27.556	24012	32	633.562	103.227	36.668	171.553	21.556	20274	29	774.379	63.875	188.699	170.740	20.142	22457	21	728.238	53.362	305.556	170.832	20.142	15293	39	488.615	45.540	55.531	175.716	39.355	19056	48	757.958	350.136	170.537	171.925	30.385	36382	31	511.258	44.856	263.482	173.600	33.799	15849	42	482.429	59.509	312.720	175.314	38.971	20262	17	490.471	28.000	328.761	171.223	16.142	8338	34	595.441	73.914	43.651	175.451	24.728	20245	38	627.368	107.443	63.231	175.076	26.971	23840	24	522.750	35.988	270.177	176.090	18.485	12546	22	590.545	83.996	283.695	175.816	23.799	12992	35	572.171	43.919	12.025	178.055	21.314	20026	36	599.972	76.863	51.174	177.601	25.799	21599	41	502.707	30.424	99.453	178.297	34.042	20611	59	648.593	85.903	108.733	178.085	33.213	38267	105	507.248	37.524	156.419	180.538	49.841	53261	26	526.923	52.038	32.420	178.033	20.142	13700	58	607.276	91.634	75.612	179.423	28.627	35222	55	721	381.265	4.473	184.203	32.627	39655	55	528.600	33.525	140.262	182.971	38.042	29073	65	496.477	24.449	206.170	180.974	42.284	32271	34	594.853	74.270	280.705	181.255	26.971	20225	26	490.385	27.439	28.480	181.158	19.314	12750	73	586.918	51.077	124.759	187.801	46.627	42845	78	574.667	52.761	132.276	186.120	39.456	44824	32	576.031	44.158	183.834	180.822	22.971	18433	39	523.795	48.833	242.623	181.557	26.385	20428	74	2716.513	1496.811	85.079	184.858	36.284	201022	43	561.302	56.046	234.719	182.778	31.456	24136	39	597.077	90.209	267.727	183.441	34.042	23286	33	568.455	58.977	49.449	182.853	24.971	18759	63	644.127	96.566	66.166	186.669	32.627	40580	52	448	27.708	317.414	185.508	27.556	23296	49	456.510	41.718	329.717	185.272	28.385	22369	62	687.500	184.582	261.043	185.893	33.456	42625	25	521.320	49.183	19.920	185.061	19.314	13033	41	511.390	59.484	285.047	188.402	38.142	20967	52	494.462	40.933	306.999	187.219	31.799	25712	34	534.676	54.998	48.219	187.271	26.971	18179	32	573.969	83.565	94.292	187.359	26.627	18367	48	677.271	126.194	290.860	191.238	32.971	32509	34	489.265	34.000	13.130	189.508	26.627	16635	39	532.846	38.215	198.919	190.044	24.142	20781	98	745.224	379.332	102.959	195.335	52.184	73032	63	640.095	116.729	156.122	193.160	52.870	40326	71	797.493	283.599	174.872	192.382	41.698	56622	55	571.782	46.631	219.319	189.612	34.142	31448	38	542.737	38.331	232.485	190.439	23.799	20624	48	552.438	53.416	28.822	191.286	28.971	26517	45	522.422	55.540	251.922	191.188	26.385	23509	19	651.895	59.497	87.519	191.855	18.971	12386	85	598.753	59.288	114.861	197.900	43.456	50894	48	648.333	64.343	145.819	192.456	32.627	31120	75	503.640	35.403	244.704	195.198	38.042	37773	58	537.517	60.596	265.956	194.819	29.213	31176	64	500.234	34.397	300.261	196.312	38.042	32015	59	580.068	69.964	50.670	198.013	34.042	34224	63	592.444	73.445	59.713	196.809	32.385	37324	38	529.105	34.262	82.774	195.992	22.971	20106	51	439.255	34.937	317.434	195.916	32.627	22402	278	1853.727	1455.916	40.699	203.681	89.640	515336	73	652.493	196.545	138.181	198.780	34.284	47632	42	540.381	36.820	194.898	198.034	26.971	22696	42	544.690	54.869	21.322	198.551	25.556	22877	39	601.513	55.037	184.518	196.653	23.314	23459	35	568.029	46.391	214.401	198.676	21.556	19881	45	456.578	31.200	277.569	200.282	26.385	20546	35	471.029	36.268	306.477	199.448	21.556	16486	45	506.356	32.938	91.126	200.379	25.556	22786	41	588.854	81.751	161.911	200.522	27.556	24143	70	563.814	51.741	204.998	203.310	38.627	39467	52	506.192	37.381	75.066	202.879	32.627	26322	36	577.917	70.226	12.222	201.736	21.556	20805	33	499.212	44.933	263.550	202.276	22.971	16474	51	442.529	24.430	331.953	202.548	31.556	22569	30	468.333	43.329	2.994	204.769	25.799	14050	44	800.932	116.054	187.544	204.035	24.971	35241	22	482.909	56.128	221.923	202.256	23.556	10624	54	2024.278	1050.571	60.915	204.895	27.799	109311	61	549.656	64.184	142.256	207.689	37.113	33529	37	497.432	45.968	287.608	205.894	26.971	18405	52	605.885	71.740	228.147	208.259	29.556	31506	56	546.821	61.582	297.005	208.183	28.971	30622	33	547.091	59.185	19.140	207.626	21.556	18054	48	715.229	114.376	127.164	209.322	26.385	34331	47	567.936	73.369	241.754	211.720	28.971	26693	67	558.463	42.366	265.390	209.268	37.799	37417	33	522.455	30.405	71.304	211.396	25.556	17241	20	760.050	79.196	80.523	208.425	15.314	15201	73	517.425	50.851	109.388	212.298	49.355	37772	67	519.910	40.912	148.533	211.680	32.042	34834	52	611.904	77.560	162.540	209.978	27.556	31819	48	595.833	126.871	64.919	211.804	27.314	28600	73	589.973	74.616	93.395	214.155	37.213	43068	34	722.559	57.405	255.051	211.129	20.971	24567	34	545.882	52.830	9.930	212.915	21.556	18560	46	577	49.687	102.095	215.160	31.556	26542	38	707.132	84.142	210.224	211.712	23.314	26871	47	594.702	78.634	35.667	212.869	30.971	27951	55	539.055	58.450	52.497	214.511	29.799	29648	55	573.909	67.457	181.915	213.943	31.799	31565	42	631.786	65.289	199.676	212.127	26.971	26535	40	594.050	46.427	218.599	213.009	27.213	23762	30	534.767	36.326	77.145	214.750	23.799	16043	93	624.688	144.498	83.633	218.241	68.184	58096	76	581.316	74.178	283.734	215.160	38.870	44180	62	535.226	60.178	233.174	217.401	35.456	33184	29	350.103	21.609	306.902	216.324	22.142	10153	43	733.302	107.720	126.689	219.601	32.385	31532	101	696.782	137.798	198.469	222.154	60.184	70375	126	440.881	77.433	292.287	220.372	64.770	55551	41	593.561	69.360	141.767	218.163	37.113	24336	35	987.629	262.773	161.862	217.296	21.314	34567	41	668.244	148.613	248.717	218.413	24.971	27398	98	486.510	82.985	272.829	219.655	48.284	47678	34	566.735	64.240	24.900	217.990	21.556	19269	35	805.686	138.276	176.193	218.393	22.971	28199	20	446.500	49.686	329.787	216.836	32.971	8930	31	527.645	50.066	35.026	219.676	20.971	16357	37	626.189	78.141	207.291	218.687	27.556	23169	36	531.722	63.223	9.734	219.966	23.556	19142	47	651.064	94.783	44.833	220.459	28.971	30600	42	703.929	81.435	134.566	219.945	24.142	29565	22	1146.955	245.046	240.055	220.501	16.485	25233	57	992.702	316.828	66.465	223.944	41.698	56584	50	745.620	109.171	154.650	223.271	29.556	37281	75	746.387	241.626	225.021	223.763	45.456	55979	56	832.446	452.382	120.889	225.696	38.284	46617	64	615.219	175.684	258.522	224.357	34.385	39374	26	476.769	21.184	332.876	222.887	23.314	12396	50	808.440	137.321	172.032	224.439	28.385	40422	28	569.964	26.415	308.299	223.307	18.728	15959	69	414.681	30.072	105.728	224.226	44.042	28613	45	598.533	65.037	190.070	226.488	28.042	26934	35	584.714	315.288	76.418	226.637	41.941	20465	26	615.154	54.571	245.423	225.569	17.556	15994	16	1370.875	502.064	274.132	225.974	19.556	21934	26	736.692	97.057	196.290	229.014	20.728	19154	35	755.971	91.542	314.722	227.391	24.971	26459	47	667.043	77.905	161.327	229.644	30.385	31351	51	762.824	61.580	218.181	229.641	27.314	38904	30	690.300	137.395	286.386	229.145	24.142	20709	51	995.412	175.363	229.329	231.422	32.385	50766	80	763.175	256.514	206.462	238.080	62.770	61054	25	1102	260.899	239.312	231.807	17.899	27550	16	1441	362.272	251.111	232.283	18.142	23056	44	652.659	71.677	170.818	234.572	30.971	28717	53	1185.038	413.975	108.865	235.269	32.728	62807	69	1661.420	503.146	118.497	236.716	44.385	114638	33	1412.394	238.961	101.170	236.996	40.527	46609	73	2271.575	770.711	134.641	237.598	38.042	165825	80	1009.700	294.243	145.298	237.147	47.456	80776	95	680.053	92.471	178.897	238.788	45.355	64605	38	637.368	50.953	195.710	237.056	33.213	24220	16	1084.875	222.261	243.656	235.363	15.899	17358	24	807.375	158.452	90.190	238.266	26.385	19377	43	627.698	57.908	156.796	240.110	25.213	26991	57	970.228	218.209	224.380	240.489	47.213	55303	145	1021.441	330.619	246.987	240.847	84.042	148109	27	519.667	23.135	3.143	243.159	21.556	14031	27	781.852	75.427	274.566	242.098	27.556	21110	39	668.974	71.261	90.638	242.967	40.728	26090	32	1009.125	101.733	64.289	245.518	23.556	32292	66	680.121	54.405	191.813	250.632	42.284	44888	40	757.800	75.317	140.038	247.494	31.799	30312	29	714.138	72.199	148.011	245.479	22.385	20710	81	870.099	146.013	165.992	248.402	41.941	70478	96	802.281	97.391	181.687	248.952	40.627	77019	72	604.444	33.124	222.875	246.464	55.213	43520	24	801.125	53.578	201.045	249.893	21.314	19227	46	695.870	52.271	151.774	251.382	31.213	32010	28	824.679	62.894	170.010	254.247	21.899	23091
3	77	461.688	38.850	17.188	5.644	35.456	35550	47	715.085	139.462	32.238	3.205	26.142	33609	47	556.511	108.217	59.790	3.605	30.627	26156	161	576.677	71.867	126.697	8.339	82.811	92845	36	513.500	28.933	150.682	2.007	26.385	18486	131	707.885	62.119	172.413	5.488	66.669	92733	32	600.625	96.337	210.935	2.389	24.142	19220	49	562.857	60.121	244.219	3.215	28.385	27580	21	484.333	45.362	292.309	1.065	29.314	10171	24	465.375	25.704	327.279	3.342	19.556	11169	60	1417.700	89.524	74.128	6.017	34.627	85062	23	457.870	20.704	321.371	3.830	18.142	10531	54	636.111	115.746	25.708	6.955	29.213	34350	21	452.429	28.021	40.282	5.338	18.728	9501	67	618.403	98.464	143.010	7.430	30.870	41433	83	469.675	41.037	263.559	12.073	57.355	38983	52	580.250	65.929	296.889	6.529	28.142	30173	44	420.364	14.257	196.665	8.005	26.385	18496	84	512.405	76.366	223.085	7.121	51.698	43042	57	788.737	252.728	92.668	8.134	41.213	44958	29	421.966	24.628	312.971	8.131	28.385	12237	32	432.188	20.427	249.562	9.019	22.728	13830	35	490.629	33.618	50.714	11.572	22.728	17172	103	476.573	50.083	274.464	14.355	51.113	49087	48	418.625	19.745	286.912	12.055	43.456	20094	66	570.773	89.337	325.124	11.880	33.799	37671	32	551.969	54.343	44.210	11.774	29.799	17663	55	517	54.266	113.660	12.999	27.799	28435	41	631.146	81.878	64.194	13.602	26.385	25877	124	533.444	77.483	223.676	21.381	75.012	66147	83	520.229	67.439	311.486	16.775	38.042	43179	56	473.679	34.538	39.120	18.242	35.456	26526	34	502.471	24.585	96.587	16.131	24.971	17084	52	644.788	19.758	171.969	16.040	30.385	33529	38	478.789	61.383	297.310	16.655	24.385	18194	95	523.084	96.763	210.734	22.024	64.083	49693	105	455.924	36.174	243.434	26.011	57.941	47872	22	406.545	19.319	253.001	19.199	23.314	8944	46	476.891	45.423	31.859	20.013	38.284	21937	30	523.667	67.360	87.969	18.480	25.556	15710	68	592.632	83.035	151.849	19.737	33.213	40299	55	727.545	53.166	163.463	21.130	31.213	40015	33	608.030	73.073	49.526	19.392	22.971	20065	60	532.667	71.217	323.055	19.854	31.799	31960	50	527	52.854	119.405	21.666	27.799	26350	55	479.273	29.318	71.722	24.642	36.627	26360	73	495.699	46.951	134.880	25.198	38.042	36186	21	530.952	90.632	334.030	22.337	21.556	11150	72	439.750	26.221	62.732	25.818	40.870	31662	38	446.895	15.512	98.685	23.197	23.799	16982	21	419.095	20.661	285.314	24.559	20.385	8801	55	525.236	55.352	113.844	30.035	38.627	28888	44	664.068	77.115	157.952	27.550	25.799	29219	41	510.707	45.149	297.605	28.665	25.556	20939	74	528.068	73.237	318.381	29.531	49.598	39077	30	458.800	27.344	49.227	27.174	27.556	13764	34	600.676	78.582	93.355	28.438	22.142	20423	101	554.663	77.538	200.412	31.187	45.113	56021	50	415.760	21.572	258.431	30.193	37.456	20788	33	587.970	57.050	75.352	30.027	22.971	19403	42	607.452	79.843	86.442	31.185	26.385	25513	38	643.947	73.527	223.966	32.384	26.385	24470	59	494	68.014	52.703	33.056	29.799	29146	78	528.795	52.863	287.175	33.729	42.042	41246	76	513.882	51.445	127.277	36.497	37.456	39055	23	671.783	60.960	138.351	33.527	22.142	15451	27	588.704	42.318	68.965	34.026	18.971	15895	48	545.125	62.072	171.308	35.196	30.627	26166	48	548.542	61.445	268.254	35.687	25.556	26330	65	487.508	44.266	93.647	38.694	43.355	31688	51	529.235	42.230	117.256	36.491	32.627	26991	69	530.362	53.070	225.314	40.009	36.284	36595	37	597.351	80.282	297.277	36.142	21.556	22102	41	497.268	37.249	73.961	37.816	28.042	20388	74	589.689	94.374	191.392	43.538	42.627	43637	27	684.074	58.654	134.770	41.209	21.314	18470	113	541.336	53.504	213.756	46.806	51.456	61171	156	594.628	86.083	268.510	46.467	77.740	92762	59	551.678	81.769	38.292	41.801	36.627	32549	77	450.779	32.104	57.979	41.908	42.042	34710	31	547.129	46.039	156.096	42.117	24.971	16961	92	573.565	78.192	201.782	44.861	42.385	52768	104	581.144	59.529	286.694	43.975	54.527	60439	39	494.462	33.930	80.432	43.536	22.728	19284	24	455.667	32.222	107.328	43.001	22.728	10936	71	507.099	44.401	246.090	46.017	34.284	36004	37	538.865	60.485	29.410	45.151	23.556	19938	40	592.100	69.776	174.404	45.949	27.799	23684	23	651.696	44.105	136.944	47.121	19.314	14989	52	543.769	77.796	46.088	47.669	33.456	28276	62	572.903	60.842	117.837	48.006	35.456	35520	25	660.800	39.994	145.705	47.368	22.385	16520	102	551.275	65.972	235.817	51.132	38.627	56230	66	585.894	78.783	108.073	49.602	42.870	38669	32	657.375	54.932	154.293	49.151	24.385	21036	31	555.323	32.488	160.656	47.506	20.485	17215	60	579.117	60.318	73.888	50.286	38.870	34747	109	544.193	95.194	23.535	50.995	75.355	59317	75	544.013	60.057	225.828	53.353	39.456	40801	42	449.048	21.120	256.999	54.181	28.627	18860	72	590.569	95.549	123.142	57.014	39.456	42521	95	595.811	78.207	49.181	59.424	49.941	56602	29	752.655	75.459	104.640	54.284	19.556	21827	55	640.164	144.829	138.837	54.642	35.213	35209	42	727.048	60.074	148.766	55.931	29.213	30536	17	667.706	36.318	160.492	52.808	15.314	11351	34	712.176	95.548	166.315	55.628	20.971	24214	128	575.070	66.104	177.894	60.103	69.113	73609	61	558.836	60.146	295.290	57.140	43.456	34089	62	496.145	67.750	308.940	56.464	34.971	30761	72	518.528	46.650	190.268	61.106	37.213	37334	70	525.929	60.632	200.809	61.823	43.698	36815	83	500.675	56.443	92.382	65.317	46.627	41556	40	537.150	84.775	321.970	56.474	30.385	21486	89	562.933	76.183	213.770	62.905	38.971	50101	77	540.273	72.533	12.865	62.242	38.870	41601	76	570.368	70.125	290.685	64.405	53.598	43348	62	579.371	90.693	23.512	63.183	33.213	35921	20	434.650	23.361	80.646	61.941	24.385	8693	16	807	42.800	137.304	59.681	13.899	12912	30	701.167	45.501	160.303	60.976	24.142	21035	53	588.868	94.683	43.485	66.155	33.213	31210	56	512.250	48.435	233.330	62.157	43.213	28686	45	636.667	76.222	272.957	63.777	27.799	28650	24	489	55.053	319.549	61.297	17.556	11736	67	539.134	69.784	98.985	69.310	42.042	36122	79	514.418	33.930	264.621	65.100	37.213	40639	35	561.971	59.552	34.221	64.975	23.213	19669	50	582.460	81.829	111.112	64.131	28.971	29123	63	749.238	73.816	140.435	65.951	35.456	47202	63	476.286	50.417	331.159	64.281	34.385	30006	72	508.819	43.442	68.578	65.388	41.456	36635	27	509.444	42.214	251.576	66.715	30.042	13755	36	626.861	75.377	18.907	69.530	25.799	22567	68	609.662	41.704	170.313	69.144	34.870	41457	28	596.393	71.628	303.391	68.239	18.728	16699	53	551.717	76.404	126.102	70.897	33.456	29241	54	665.204	101.373	26.361	73.106	46.284	35921	23	460.478	38.398	52.464	70.449	20.142	10591	34	594.735	63.260	112.406	70.174	23.556	20221	80	550.338	72.824	193.259	72.337	39.698	44027	47	440.702	35.204	324.712	70.789	28.385	20713	56	647	81.540	146.475	74.806	48.184	36232	144	651.840	68.345	162.258	75.059	67.012	93865	85	598.059	88.801	285.725	72.450	52.870	50835	41	581.537	77.177	208.805	74.108	28.385	23843	73	476.274	62.802	312.079	73.581	34.385	34768	115	587.061	90.059	69.981	74.626	57.012	67512	68	477.765	32.841	249.019	73.560	35.799	32488	19	497.684	25.025	298.813	72.522	18.142	9456	81	482.395	39.952	232.438	75.854	43.456	39074	46	3021.717	1005.738	271.030	74.646	23.556	138999	72	536.292	59.409	89.375	78.964	46.627	38613	57	540.684	71.829	136.528	77.445	39.698	30819	59	571.390	102.418	44.619	77.795	28.971	33712	82	620.756	116.207	108.744	78.169	43.456	50902	46	532.478	64.140	222.245	76.829	28.971	24494	33	586.364	53.718	79.726	78.899	22.142	19350	55	621.382	39.957	7.748	79.214	34.870	34176	54	565.815	86.615	33.482	79.257	31.556	30554	76	549.553	69.518	97.092	82.649	46.284	41766	20	562.950	35.264	204.387	78.189	19.556	11259	86	497.884	34.942	255.817	81.389	50.770	42818	51	509.667	22.865	279.682	80.170	29.799	25993	46	534.522	70.961	292.403	79.679	35.556	24588	30	608.100	36.058	85.340	82.813	22.142	18243	19	853.105	61.595	331.398	79.584	19.314	16209	35	3293.114	1106.851	271.697	81.819	21.071	115259	58	499.569	45.159	117.759	84.611	34.870	28975	22	731.318	113.789	211.361	84.898	21.899	16089	65	494.738	38.148	241.772	83.620	36.385	32158	48	434.833	22.944	322.288	84.354	26.627	20872	33	709.242	137.139	73.460	84.792	32.385	23405	54	536.926	61.931	63.694	88.441	30.627	28994	122	565.664	65.613	161.146	87.151	46.284	69011	71	529.563	38.129	176.220	89.800	40.870	37599	32	569.625	66.783	295.481	84.233	23.314	18228	56	640.357	28.505	3.633	87.540	29.799	35860	66	562.576	60.418	80.907	90.169	46.627	37130	52	518.212	56.814	52.870	88.566	27.213	26947	45	527.200	58.373	219.064	87.767	38.042	23724	61	499.590	48.972	264.151	88.452	40.042	30475	75	596.160	82.364	280.884	88.977	34.042	44712	25	572.840	58.457	199.017	88.527	21.556	14321	43	575.279	79.472	315.775	91.504	27.799	24737	26	1416.962	339.328	15.892	90.536	18.728	36841	105	571.800	100.169	21.144	95.619	54.770	60039	21	455.714	36.981	125.625	91.618	23.556	9570	54	573.389	77.190	60.304	95.212	39.698	30963	49	532.592	39.922	113.939	91.899	24.385	26097	61	500.279	40.319	136.165	93.132	30.385	30517	50	539.600	60.114	101.686	92.040	32.385	26980	49	525.184	65.340	252.692	92.982	33.799	25734	93	538.151	80.308	232.530	101.899	54.527	50048	32	521	25.999	290.114	93.638	20.142	16672	43	613.953	94.506	36.409	93.998	25.556	26400	22	482.409	21.422	75.033	97.988	27.314	10613	46	593.500	77.086	204.007	95.994	35.456	27301	56	493.714	59.613	307.861	99.742	41.113	27648	36	555.333	63.070	328.862	98.169	30.971	19992	157	557.166	62.579	163.663	97.381	61.255	87475	62	562.048	69.968	199.327	103.124	48.284	34847	60	604.367	90.928	265.513	97.481	29.799	36262	81	595.123	82.468	104.749	99.014	49.698	48205	45	503.178	32.072	127.002	97.991	27.213	22643	30	722.633	117.289	281.452	97.919	19.556	21679	43	544.953	67.068	315.797	99.493	27.799	23433	108	560.759	120.239	39.626	105.325	61.841	60562	81	488.877	41.679	145.942	100.362	40.627	39599	72	526.014	55.445	241.143	102.293	38.042	37873	47	680.489	97.848	255.719	99.953	25.213	31983	41	491.976	39.009	33.030	100.656	24.385	20171	95	538.316	51.435	176.980	105.219	44.870	51140	46	547.174	44.317	4.790	102.483	30.385	25170	40	505.800	47.996	49.320	101.933	25.314	20232	93	609.495	153.952	131.381	105.745	48.527	56683	46	508.152	43.480	215.989	102.505	26.971	23375	41	520.829	60.412	289.659	102.003	22.728	21354	52	460.327	25.290	300.077	103.010	27.799	23937	33	609.394	72.271	115.109	104.682	22.142	20110	54	686.167	153.550	281.988	106.384	33.213	37053	25	682.880	36.691	184.210	105.129	21.556	17072	35	607.829	61.897	107.718	106.433	22.728	21274	50	801.660	166.819	269.814	107.116	26.385	40083	22	517.455	33.813	319.600	106.703	20.728	11384	63	573.254	91.508	6.394	109.990	34.627	36115	46	557.500	63.264	92.915	108.638	28.385	25645	42	540.595	57.447	257.251	108.134	28.385	22705	16	496.188	41.568	25.380	108.546	14.485	7939	58	550.190	70.440	214.973	108.775	33.799	31911	45	485.822	40.751	306.711	109.984	30.385	21862	64	478.547	38.933	14.667	111.807	31.556	30627	22	980.909	85.643	286.822	110.974	16.485	21580	49	684.265	65.945	73.611	113.109	28.971	33529	48	559.312	109.161	138.886	112.582	26.971	26847	37	671.243	166.025	333.273	114.198	34.627	24836	48	483.396	50.156	32.460	114.996	29.213	23203	220	599.832	136.844	36.940	126.725	83.054	131963	131	566.053	52.355	166.048	118.327	47.113	74153	25	667.160	75.976	197.956	114.387	18.728	16679	49	552.694	55.605	271.339	115.353	28.627	27082	44	500.682	52.856	20.140	118.562	29.556	22030	53	560.151	79.088	26.136	118.288	31.556	29688	44	581.841	66.763	120.509	117.209	28.627	25601	34	512.118	26.107	323.769	115.726	24.385	17412	54	584.018	45.602	55.180	117.885	32.627	31537	47	1164.340	601.047	110.675	116.259	28.385	54724	35	507.971	37.983	127.365	121.766	34.627	17779	90	620.278	94.694	143.986	119.345	41.698	55825	42	639.381	157.996	209.818	116.539	30.385	26854	49	533.367	62.869	251.494	119.575	32.971	26135	42	467.810	29.249	305.563	116.474	31.799	19648	35	619.514	44.224	60.941	119.013	30.627	21683	63	547.778	47.762	77.265	123.236	45.355	34510	45	590.244	74.281	99.250	117.741	30.142	26561	28	531.857	33.190	133.129	119.767	21.314	14892	48	694.500	89.406	184.847	119.189	24.385	33336	34	618.500	75.500	236.017	117.753	22.971	21029	80	557.525	101.489	194.563	132.409	66.527	44602	44	648.636	90.753	198.014	121.107	28.385	28540	38	552.316	47.071	276.073	121.760	27.799	20988	76	533.776	50.084	61.801	132.680	54.527	40567	51	472.667	43.952	320.934	124.907	33.698	24106	60	641.133	306.928	108.493	126.657	42.042	38468	137	572.635	60.116	148.509	129.594	56.770	78451	224	607.799	85.024	266.094	132.640	67.841	136147	63	652.587	264.216	286.349	129.276	51.456	41113	39	517.769	46.019	51.374	127.894	29.799	20193	50	553.060	69.856	95.699	129.131	34.042	27653	49	595.184	64.887	121.934	131.329	34.971	29164	31	554.742	39.011	133.967	127.889	20.142	17197	54	563.278	89.651	301.180	127.458	27.556	30417	42	527.881	39.089	310.833	129.023	28.042	22171	50	575.540	72.145	83.345	128.699	28.971	28777	71	563.817	75.602	212.584	130.430	44.042	40031	64	554.188	64.346	105.150	133.670	39.698	35468	39	559.846	94.553	254.392	134.411	38.971	21834	31	585.516	66.230	116.179	133.641	23.314	18151	38	774.842	94.025	11.238	133.291	23.556	29444	59	458.407	34.218	324.442	134.479	32.971	27046	74	546.946	55.988	176.873	136.337	40.870	40474	54	560.482	68.588	125.923	140.483	36.385	30266	35	490.686	21.883	132.440	135.890	27.799	17174	25	728.720	63.908	201.935	134.746	17.899	18218	33	485.303	34.451	21.184	140.359	32.142	16015	66	530.439	37.141	166.628	140.252	37.456	35009	41	533.829	32.936	313.328	137.050	22.728	21887	34	543.794	24.367	158.694	138.218	25.556	18489	117	892.701	373.137	48.059	141.919	49.698	104446	46	632.761	60.005	218.510	139.871	26.971	29107	65	603.754	76.170	183.279	142.550	32.042	39244	73	539.233	53.986	283.883	142.050	42.042	39364	41	584.561	78.091	304.060	141.101	25.799	23967	20	461.250	43.831	96.124	141.755	25.799	9225	60	860.300	455.512	152.776	143.152	34.284	51618	53	568.208	60.269	211.149	144.928	35.456	30115	167	535.281	49.258	72.484	149.235	71.740	89392	77	614.506	68.243	194.593	144.417	34.042	47317	23	729.870	68.978	206.191	144.426	19.899	16787	19	693.421	96.671	79.252	144.818	20.971	13175	59	534.458	53.210	322.991	147.976	35.213	31533	40	544.900	58.011	107.305	150.235	38.870	21796	19	590.895	42.940	308.924	145.207	15.314	11227	24	529.125	64.440	31.362	146.636	18.142	12699	19	758.211	44.467	142.543	146.288	15.314	14406	52	902.077	314.757	224.420	147.890	39.698	46908	58	586.862	79.730	268.118	150.675	39.799	34038	78	481.179	43.241	16.426	153.747	44.527	37532	33	631.758	79.111	36.963	149.723	22.971	20848	20	540.750	51.845	285.866	147.312	16.728	10815	36	724.583	273.872	278.540	149.787	26.042	26085	63	729.730	151.655	101.971	154.398	39.456	45973	58	536.931	39.538	160.710	151.405	36.042	31142	93	674.645	90.472	186.237	153.708	40.627	62742	46	583.587	41.340	258.565	151.916	26.971	26845	24	626.625	73.858	314.573	149.410	17.899	15039	16	809.250	94.680	328.437	149.503	14.728	12948	31	675.129	62.483	139.470	151.663	22.142	20929	29	501.586	29.081	293.078	150.427	20.142	14546	38	695.947	154.955	304.272	151.713	28.385	26446	73	546.096	70.896	4.888	153.622	37.213	39865	70	504.929	32.263	126.390	153.277	37.456	35345	77	551.623	48.788	147.464	155.310	46.870	42475	45	549.111	43.576	166.194	159.692	44.627	24710	59	641.966	109.913	61.635	155.309	30.627	37876	40	549.350	59.501	229.049	154.972	32.385	21974	35	718.486	154.568	40.869	156.125	24.142	25147	51	619.686	63.062	176.823	157.979	26.142	31604	22	614.500	54.573	295.493	156.756	17.314	13519	49	562.061	201.869	318.905	159.546	31.213	27541	59	539.542	37.930	98.660	161.342	34.042	31833	50	525.040	36.712	219.045	160.178	28.627	26252	104	566.221	61.905	238.658	160.504	54.770	58887	26	555.769	58.870	46.869	158.349	20.142	14450	47	646.319	188.889	91.563	161.016	30.728	30377	42	542.429	52.832	312.361	163.049	29.556	22782	59	532.678	47.111	209.422	160.575	33.799	31428	43	581.791	80.267	263.819	160.289	27.213	25017	18	1882.556	505.576	331.431	159.057	15.899	33886	74	575.905	80.713	55.737	166.788	46.870	42617	64	512.891	39.350	66.142	162.602	41.698	32825	96	508.427	42.870	123.746	164.945	40.042	48809	59	552.559	46.656	172.582	165.364	40.870	32601	35	579.400	81.251	31.531	162.999	23.314	20279	29	594.138	43.579	76.698	161.446	20.728	17230	159	542.264	71.755	296.895	169.326	66.426	86220	21	658.714	122.405	42.803	163.148	17.556	13833	65	595.154	95.883	112.024	167.434	40.527	38685	36	544.111	48.126	275.827	164.086	23.556	19588	93	535.473	73.016	140.663	166.101	36.042	49799	41	589.390	82.920	285.777	167.102	32.042	24165	18	874.056	110.579	2.460	165.727	19.556	15733	45	594.156	51.746	155.991	165.528	24.971	26737	34	569.088	64.219	258.709	165.115	22.385	19349	75	540.520	74.508	206.023	169.642	53.598	40539	33	696.121	90.239	229.793	167.761	24.142	22972	141	513.426	62.318	246.857	171.421	54.184	72393	36	541.444	60.528	74.720	169.324	24.042	19492	72	527.792	45.388	84.272	171.336	48.770	38001	42	592.548	72.236	19.680	169.213	24.142	24887	57	624.351	82.877	216.741	171.510	32.385	35588	43	566.721	68.051	272.477	169.291	27.556	24369	32	636.750	104.419	36.675	171.566	21.556	20376	29	773.414	65.595	188.692	170.749	20.142	22429	21	717.429	51.238	305.566	170.838	20.142	15066	39	483.821	42.984	55.516	175.700	39.355	18869	48	755.229	347.316	170.535	171.928	30.385	36251	31	510.645	49.706	263.498	173.606	33.799	15830	42	479.881	56.471	312.721	175.317	38.971	20155	17	491.824	29.768	328.751	171.216	16.142	8361	34	592.912	73.575	43.651	175.457	24.728	20159	38	625.763	108.702	63.238	175.077	26.971	23779	24	523.917	35.676	270.185	176.106	18.485	12574	22	588.682	76.295	283.688	175.813	23.799	12951	35	568.429	41.487	12.019	178.049	21.314	19895	36	595.389	75.392	51.184	177.607	25.799	21434	41	504.073	32.825	99.468	178.307	34.042	20667	59	650.492	85.810	108.739	178.084	33.213	38379	105	508.400	38.242	156.430	180.539	49.841	53382	26	525.577	50.259	32.409	178.018	20.142	13665	58	607.776	91.485	75.598	179.432	28.627	35251	55	717.491	381.867	4.479	184.217	32.627	39462	55	525.073	36.448	140.263	182.971	38.042	28879	65	497.246	25.094	206.207	180.977	42.284	32321	34	587.324	69.746	280.697	181.239	26.971	19969	26	488.500	25.686	28.477	181.173	19.314	12701	73	583.671	52.881	124.766	187.798	46.627	42608	78	572.859	50.607	132.275	186.117	39.456	44683	32	578.969	46.059	183.836	180.819	22.971	18527	39	526.897	46.451	242.624	181.550	26.385	20549	74	2719.094	1494.847	85.079	184.857	36.284	201213	43	560.512	55.851	234.715	182.771	31.456	24102	39	608.128	97.958	267.702	183.422	34.042	23717	33	573.151	63.142	49.426	182.853	24.971	18914	63	644.889	96.774	66.162	186.651	32.627	40628	52	447.250	30.552	317.407	185.526	27.556	23257	49	456.122	42.139	329.720	185.266	28.385	22350	62	687.919	185.659	261.055	185.904	33.456	42651	25	521.360	53.034	19.918	185.070	19.314	13034	41	507.122	57.812	285.044	188.403	38.142	20792	52	488.385	42.702	306.988	187.216	31.799	25396	34	536.529	55.954	48.231	187.267	26.971	18242	32	575.406	86.447	94.297	187.353	26.627	18413	48	677.479	127.804	290.862	191.244	32.971	32519	34	487.353	32.714	13.139	189.509	26.627	16570	39	535.744	40.939	198.925	190.061	24.142	20894	98	747.908	375.819	102.962	195.330	52.184	73295	63	639.175	115.897	156.124	193.155	52.870	40268	71	797.845	281.458	174.871	192.388	41.698	56647	55	569.491	44.731	219.324	189.601	34.142	31322	38	542.816	38.088	232.488	190.435	23.799	20627	48	549.146	52.938	28.836	191.284	28.971	26359	45	521.556	53.993	251.921	191.196	26.385	23470	19	650.789	60.520	87.533	191.854	18.971	12365	85	597.059	58.788	114.861	197.892	43.456	50750	48	653.938	65.328	145.833	192.461	32.627	31389	75	506.920	34.256	244.681	195.199	38.042	38019	58	539.483	60.089	265.937	194.811	29.213	31290	64	498.547	34.934	300.244	196.327	38.042	31907	59	577.847	72.668	50.672	198.015	34.042	34093	63	588.032	69.536	59.729	196.819	32.385	37046	38	529.079	33.198	82.780	195.997	22.971	20105	51	444.353	32.326	317.427	195.920	32.627	22662	278	1848.676	1453.767	40.704	203.681	89.640	513932	73	654.233	195.711	138.175	198.785	34.284	47759	42	538.452	38.805	194.908	198.044	26.971	22615	42	546.262	56.130	21.323	198.536	25.556	22943	39	599.026	57.526	184.521	196.651	23.314	23362	35	564.771	48.036	214.393	198.674	21.556	19767	45	454.622	32.796	277.585	200.268	26.385	20458	35	474.143	35.469	306.493	199.440	21.556	16595	45	505.022	34.095	91.112	200.375	25.556	22726	41	590.317	84.003	161.914	200.534	27.556	24203	70	561.829	52.100	204.981	203.309	38.627	39328	52	504.923	41.018	75.069	202.869	32.627	26256	36	576.222	69.918	12.240	201.735	21.556	20744	33	501.061	44.282	263.543	202.287	22.971	16535	51	437.431	25.118	331.947	202.556	31.556	22309	30	465.033	44.014	2.999	204.760	25.799	13951	44	801.545	111.648	187.548	204.053	24.971	35268	22	478.045	52.343	221.932	202.247	23.556	10517	54	2019.130	1055.827	60.932	204.899	27.799	109033	61	543.754	60.385	142.262	207.681	37.113	33169	37	495.919	47.970	287.611	205.892	26.971	18349	52	603.365	69.336	228.153	208.257	29.556	31375	56	544.268	63.596	297.001	208.176	28.971	30479	33	554.727	60.806	19.143	207.620	21.556	18306	48	718.646	118.987	127.167	209.328	26.385	34495	47	562.128	73.789	241.757	211.716	28.971	26420	67	560.672	42.957	265.405	209.273	37.799	37565	33	515.485	28.757	71.289	211.399	25.556	17011	20	756.550	78.299	80.525	208.430	15.314	15131	73	514.452	52.480	109.391	212.290	49.355	37555	67	523.328	41.277	148.524	211.684	32.042	35063	52	612.365	73.895	162.533	209.981	27.556	31843	48	593.396	129.064	64.923	211.805	27.314	28483	73	589.507	77.108	93.405	214.161	37.213	43034	34	715.382	58.783	255.050	211.129	20.971	24323	34	548.176	54.185	9.935	212.913	21.556	18638	46	573.522	46.789	102.088	215.141	31.556	26382	38	708.763	87.322	210.234	211.720	23.314	26933	47	594.489	79.460	35.674	212.870	30.971	27941	55	537.636	58.112	52.514	214.513	29.799	29570	55	575.073	67.061	181.917	213.931	31.799	31629	42	626.595	70.109	199.665	212.114	26.971	26317	40	596.950	45.726	218.591	213.022	27.213	23878	30	535.433	34.309	77.150	214.750	23.799	16063	93	627.376	142.387	83.628	218.262	68.184	58346	76	580.105	73.157	283.739	215.172	38.870	44088	62	532.823	62.852	233.183	217.409	35.456	33035	29	351.690	23.247	306.902	216.310	22.142	10199	43	731.442	107.995	126.695	219.604	32.385	31452	101	696.119	135.170	198.454	222.147	60.184	70308	126	442.675	78.905	292.253	220.379	64.770	55777	41	586.317	65.537	141.775	218.180	37.113	24039	35	985.486	256.692	161.879	217.291	21.314	34492	41	673.927	152.957	248.721	218.405	24.971	27631	98	486.194	84.243	272.833	219.646	48.284	47647	34	562.676	62.904	24.894	217.985	21.556	19131	35	793.686	131.722	176.186	218.384	22.971	27779	20	444.450	47.879	329.766	216.839	32.971	8889	31	522.645	46.863	35.026	219.690	20.971	16202	37	621.027	75.219	207.297	218.683	27.556	22978	36	530.417	63.356	9.736	219.959	23.556	19095	47	641.553	90.959	44.831	220.464	28.971	30153	42	703.333	82.134	134.581	219.950	24.142	29540	22	1155.091	238.393	240.079	220.509	16.485	25412	57	995.421	319.670	66.469	223.945	41.698	56739	50	745.620	110.947	154.645	223.277	29.556	37281	75	749.333	241.374	225.012	223.751	45.456	56200	56	836.857	450.909	120.900	225.694	38.284	46864	64	611.297	172.578	258.519	224.352	34.385	39123	26	472.923	23.943	332.881	222.904	23.314	12296	50	805.320	130.426	172.018	224.437	28.385	40266	28	572.107	27.595	308.298	223.308	18.728	16019	69	414.043	29.411	105.716	224.230	44.042	28569	45	591.067	63.905	190.064	226.492	28.042	26598	35	591.429	320.212	76.432	226.630	41.941	20700	26	616	55.808	245.417	225.566	17.556	16016	16	1379.688	508.977	274.128	225.965	19.556	22075	26	731.423	93.823	196.289	229.026	20.728	19017	35	743.457	84.772	314.727	227.399	24.971	26021	47	667.468	78.588	161.321	229.643	30.385	31371	51	766.490	63.908	218.180	229.640	27.314	39091	30	686.667	131.467	286.374	229.142	24.142	20600	51	997.431	178.182	229.341	231.411	32.385	50869	80	764.875	252.818	206.456	238.081	62.770	61190	25	1080.720	250.237	239.310	231.811	17.899	27018	16	1440.250	368.598	251.106	232.266	18.142	23044	44	645.614	73.907	170.810	234.593	30.971	28407	53	1175.830	406.302	108.871	235.268	32.728	62319	69	1659.449	493.113	118.512	236.715	44.385	114502	33	1412.212	238.420	101.167	236.989	40.527	46603	73	2262.151	767.899	134.657	237.619	38.042	165137	80	1008.088	297.569	145.277	237.160	47.456	80647	95	687.526	99.077	178.920	238.764	45.355	65315	38	640.237	53.051	195.724	237.046	33.213	24329	16	1035.312	206.705	243.657	235.357	15.899	16565	24	800.125	159.905	90.183	238.274	26.385	19203	43	624.837	57.926	156.811	240.107	25.213	26868	57	968.123	217.106	224.394	240.495	47.213	55183	145	1019.469	331.200	246.977	240.847	84.042	147823	27	521.333	21.564	3.148	243.160	21.556	14076	27	776.370	67.426	274.562	242.098	27.556	20962	39	667.538	72.095	90.631	242.969	40.728	26034	32	1005.125	101.711	64.291	245.510	23.556	32164	66	677.273	50.927	191.817	250.609	42.284	44700	40	762.350	76.734	140.032	247.501	31.799	30494	29	708.241	66.436	148.023	245.471	22.385	20539	81	871.605	147.888	165.988	248.415	41.941	70600	96	794.344	93.749	181.695	248.959	40.627	76257	72	601.403	33.566	222.924	246.468	55.213	43301	24	795.042	49.579	201.052	249.904	21.314	19081	46	688.957	47.985	151.777	251.371	31.213	31692	28	820.571	59.456	169.994	254.247	21.899	22976
4	77	459.247	36.851	17.167	5.622	35.456	35362	47	715.915	145.594	32.222	3.197	26.142	33648	47	555.298	108.230	59.784	3.601	30.627	26099	161	580.261	72.844	126.695	8.356	82.811	93422	36	513.667	27.642	150.679	2.006	26.385	18492	131	706.878	59.709	172.382	5.483	66.669	92601	32	605.281	98.336	210.919	2.387	24.142	19369	49	568.061	57.591	244.217	3.219	28.385	27835	21	485.476	46.732	292.312	1.061	29.314	10195	24	464.500	23.690	327.281	3.341	19.556	11148	60	1419.717	96.327	74.129	6.008	34.627	85183	23	454.174	21.605	321.370	3.816	18.142	10446	54	629.778	110.363	25.721	6.976	29.213	34008	21	455.667	28.682	40.286	5.338	18.728	9569	67	617.970	95.670	143.010	7.423	30.870	41404	83	467.578	39.035	263.546	12.052	57.355	38809	52	576.019	63.849	296.892	6.539	28.142	29953	44	431.727	17.762	196.644	8.003	26.385	18996	84	512.714	76.002	223.084	7.116	51.698	43068	57	788.825	254.295	92.657	8.130	41.213	44963	29	420.517	29.812	313.002	8.120	28.385	12195	32	436.031	19.275	249.556	9.025	22.728	13953	35	490.771	32.888	50.713	11.568	22.728	17177	103	476.641	50.545	274.463	14.364	51.113	49094	48	419.188	22.874	286.931	12.023	43.456	20121	66	568.167	88.352	325.119	11.880	33.799	37499	32	547.875	55.538	44.209	11.755	29.799	17532	55	516.727	55.214	113.659	13.002	27.799	28420	41	632.098	82.967	64.207	13.603	26.385	25916	124	531.403	78.800	223.673	21.399	75.012	65894	83	519.169	71.197	311.501	16.759	38.042	43091	56	473.446	34.175	39.112	18.235	35.456	26513	34	496.971	23.449	96.590	16.136	24.971	16897	52	645.212	21.431	171.960	16.038	30.385	33551	38	476.368	57.312	297.320	16.671	24.385	18102	95	522.716	99.308	210.750	22.038	64.083	49658	105	456.619	37.829	243.433	26.012	57.941	47945	22	406.409	22.608	253.008	19.168	23.314	8941	46	477.696	46.859	31.905	20.033	38.284	21974	30	535.333	66.224	87.964	18.466	25.556	16060	68	592.559	83.940	151.846	19.738	33.213	40294	55	729.982	51.933	163.466	21.138	31.213	40149	33	611	69.897	49.530	19.394	22.971	20163	60	539.500	75.051	323.063	19.853	31.799	32370	50	527.060	51.013	119.405	21.661	27.799	26353	55	473.545	30.788	71.729	24.634	36.627	26045	73	494.548	46.618	134.877	25.210	38.042	36102	21	525.905	91.151	334.032	22.350	21.556	11044	72	437.986	26.992	62.728	25.809	40.870	31535	38	445.211	15.572	98.699	23.195	23.799	16918	21	422.524	23.924	285.328	24.544	20.385	8873	55	524.291	57.189	113.856	30.027	38.627	28836	44	665.364	75.414	157.959	27.549	25.799	29276	41	509.512	42.024	297.611	28.659	25.556	20890	74	529.446	75.992	318.378	29.533	49.598	39179	30	461.133	30.247	49.200	27.190	27.556	13834	34	596.382	79.665	93.347	28.433	22.142	20277	101	552.980	78.126	200.413	31.195	45.113	55851	50	418.920	23.395	258.426	30.195	37.456	20946	33	583.939	57.953	75.354	30.013	22.971	19270	42	604.810	76.693	86.443	31.193	26.385	25402	38	642	74.716	223.971	32.393	26.385	24396	59	494.119	68.768	52.699	33.053	29.799	29153	78	528.051	55.027	287.178	33.723	42.042	41188	76	509.592	48.865	127.273	36.487	37.456	38729	23	674.652	60.101	138.345	33.537	22.142	15517	27	586.556	46.232	68.972	34.019	18.971	15837	48	549.688	62.910	171.312	35.196	30.627	26385	48	550.812	64.420	268.254	35.679	25.556	26439	65	485.538	41.639	93.622	38.703	43.355	31560	51	530.490	42.838	117.231	36.495	32.627	27055	69	529.333	55.388	225.329	39.986	36.284	36524	37	580.513	76.793	297.284	36.147	21.556	21479	41	496.951	33.385	73.959	37.830	28.042	20375	74	589.932	93.934	191.392	43.553	42.627	43655	27	684.815	55.268	134.763	41.215	21.314	18490	113	542.195	52.632	213.758	46.831	51.456	61268	156	595.115	87.468	268.505	46.491	77.740	92838	59	554.085	81.637	38.289	41.806	36.627	32691	77	453.091	35.913	57.965	41.912	42.042	34888	31	562.323	52.672	156.087	42.119	24.971	17432	92	572.043	76.862	201.780	44.858	42.385	52628	104	581.404	57.521	286.713	43.969	54.527	60466	39	495.897	35.994	80.429	43.535	22.728	19340	24	458.500	34.919	107.331	43.015	22.728	11004	71	507.761	44.761	246.082	46.016	34.284	36051	37	535.811	56.755	29.397	45.158	23.556	19825	40	592.475	72.268	174.396	45.953	27.799	23699	23	649.913	39.738	136.944	47.135	19.314	14948	52	549.385	77.195	46.110	47.672	33.456	28568	62	570.726	59.175	117.807	48.005	35.456	35385	25	667.760	43.123	145.715	47.362	22.385	16694	102	551.990	65.968	235.809	51.129	38.627	56303	66	590.242	80.941	108.086	49.601	42.870	38956	32	655.375	52.017	154.289	49.149	24.385	20972	31	559.194	34.785	160.648	47.504	20.485	17335	60	578.083	59.869	73.894	50.278	38.870	34685	109	541.294	93.676	23.545	51.001	75.355	59001	75	542.920	59.866	225.834	53.359	39.456	40719	42	446.071	20.574	257.001	54.177	28.627	18735	72	576.014	84.041	123.160	57.020	39.456	41473	95	591.895	77.372	49.159	59.410	49.941	56230	29	754.345	74.899	104.640	54.288	19.556	21876	55	638.364	145.752	138.841	54.640	35.213	35110	42	726.738	58.414	148.768	55.947	29.213	30523	17	667.412	42.239	160.484	52.808	15.314	11346	34	717.941	96.655	166.319	55.622	20.971	24410	128	577.578	67.049	177.887	60.120	69.113	73930	61	557.787	57.552	295.291	57.153	43.456	34025	62	496.419	66.505	308.950	56.465	34.971	30778	72	515.861	46.046	190.282	61.108	37.213	37142	70	525.629	58.401	200.812	61.809	43.698	36794	83	500.337	56.222	92.386	65.308	46.627	41528	40	530.175	82.358	321.971	56.478	30.385	21207	89	563.067	77.966	213.779	62.921	38.971	50113	77	535.870	71.748	12.865	62.238	38.870	41262	76	568.908	68.040	290.719	64.410	53.598	43237	62	579.194	89.201	23.508	63.180	33.213	35910	20	436.800	21.821	80.638	61.950	24.385	8736	16	798.812	43.465	137.313	59.676	13.899	12781	30	698.933	41.025	160.306	60.971	24.142	20968	53	587.981	94.287	43.476	66.127	33.213	31163	56	505.036	44.515	233.328	62.156	43.213	28282	45	641.200	75.545	272.949	63.785	27.799	28854	24	490.458	51.361	319.563	61.291	17.556	11771	67	540.179	67.391	98.980	69.304	42.042	36192	79	516.709	35.208	264.626	65.100	37.213	40820	35	562.714	62.035	34.220	64.969	23.213	19695	50	577.820	82.988	111.096	64.144	28.971	28891	63	748.381	66.765	140.446	65.965	35.456	47148	63	476.794	50.489	331.167	64.277	34.385	30038	72	510.306	44.516	68.594	65.383	41.456	36742	27	521.667	39.920	251.576	66.715	30.042	14085	36	624.500	75.718	18.905	69.524	25.799	22482	68	609.279	47.066	170.311	69.137	34.870	41431	28	597.964	74.211	303.362	68.223	18.728	16743	53	561.208	78.625	126.097	70.903	33.456	29744	54	663.982	101.489	26.366	73.099	46.284	35855	23	458.913	35.521	52.463	70.464	20.142	10555	34	601.412	61.570	112.399	70.174	23.556	20448	80	547.925	75.393	193.248	72.344	39.698	43834	47	443.085	36.849	324.713	70.790	28.385	20825	56	641.125	78.573	146.479	74.815	48.184	35903	144	653.701	67.967	162.261	75.068	67.012	94133	85	597.435	89.090	285.695	72.443	52.870	50782	41	580.756	78.076	208.805	74.109	28.385	23811	73	477.342	60.806	312.071	73.584	34.385	34846	115	584.174	84.377	69.934	74.615	57.012	67180	68	480.015	35.404	249.046	73.566	35.799	32641	19	494.053	25.696	298.824	72.519	18.142	9387	81	482.444	40.474	232.434	75.855	43.456	39078	46	3021.152	1003.497	271.045	74.640	23.556	138973	72	537.264	60.474	89.371	78.959	46.627	38683	57	544.123	72.118	136.530	77.444	39.698	31015	59	570.644	97.618	44.624	77.789	28.971	33668	82	622.573	116.400	108.748	78.157	43.456	51051	46	528.196	59.142	222.237	76.834	28.971	24297	33	586.394	55.986	79.728	78.890	22.142	19351	55	622.255	43.928	7.748	79.230	34.870	34224	54	565.815	86.540	33.476	79.261	31.556	30554	76	549.289	69.384	97.094	82.649	46.284	41746	20	561.700	33.591	204.409	78.196	19.556	11234	86	498.919	34.332	255.820	81.386	50.770	42907	51	511.902	22.039	279.675	80.173	29.799	26107	46	536.870	72.485	292.417	79.675	35.556	24696	30	608.333	37.086	85.346	82.814	22.142	18250	19	855.421	58.011	331.402	79.585	19.314	16253	35	3304.314	1086.357	271.718	81.822	21.071	115651	58	498.759	43.704	117.760	84.613	34.870	28928	22	723.227	109.526	211.361	84.891	21.899	15911	65	492.508	38.390	241.769	83.620	36.385	32013	48	432.271	20.198	322.289	84.348	26.627	20749	33	708.364	140.049	73.462	84.787	32.385	23376	54	533.389	60.523	63.693	88.432	30.627	28803	122	561.680	65.752	161.132	87.149	46.284	68525	71	527.915	39.056	176.228	89.807	40.870	37482	32	568.125	69.237	295.485	84.232	23.314	18180	56	637.357	26.537	3.633	87.556	29.799	35692	66	560.485	60.975	80.901	90.164	46.627	36992	52	517.096	57.233	52.869	88.569	27.213	26889	45	525.133	64.483	219.068	87.762	38.042	23631	61	497.705	46.154	264.146	88.448	40.042	30360	75	593.053	79.307	280.888	88.967	34.042	44479	25	563.400	62.847	198.999	88.524	21.556	14085	43	577.070	81.589	315.775	91.488	27.799	24814	26	1403.192	328.307	15.898	90.532	18.728	36483	105	570.581	100.684	21.148	95.616	54.770	59911	21	453.190	36.415	125.619	91.619	23.556	9517	54	573.463	78.458	60.307	95.210	39.698	30967	49	534.837	34.031	113.932	91.911	24.385	26207	61	497.049	39.591	136.160	93.132	30.385	30320	50	536.560	60.452	101.684	92.035	32.385	26828	49	525.061	64.486	252.690	92.978	33.799	25728	93	536.538	80.990	232.535	101.905	54.527	49898	32	521.594	27.757	290.117	93.652	20.142	16691	43	613.651	95.092	36.395	93.993	25.556	26387	22	481.955	21.449	75.028	97.983	27.314	10603	46	586.087	72.754	203.996	95.994	35.456	26960	56	494.250	57.622	307.847	99.720	41.113	27678	36	560.806	66.729	328.857	98.182	30.971	20189	157	557.567	63.153	163.635	97.373	61.255	87538	62	563.645	68.716	199.327	103.119	48.284	34946	60	601.750	90.820	265.500	97.477	29.799	36105	81	594.926	80.451	104.741	99.005	49.698	48189	45	499.911	28.775	126.971	97.996	27.213	22496	30	727.367	115.948	281.458	97.910	19.556	21821	43	540.930	66.970	315.797	99.485	27.799	23260	108	562.463	121.379	39.629	105.327	61.841	60746	81	491.321	44.163	145.929	100.355	40.627	39797	72	528.194	54.393	241.142	102.271	38.042	38030	47	681	98.975	255.713	99.942	25.213	32007	41	489.512	41.640	33.033	100.658	24.385	20070	95	540.579	49.472	176.974	105.210	44.870	51355	46	551.674	43.631	4.800	102.473	30.385	25377	40	507.775	46.410	49.321	101.924	25.314	20311	93	612.301	157.495	131.389	105.746	48.527	56944	46	507.043	46.322	215.991	102.514	26.971	23324	41	521.366	60.347	289.679	102.004	22.728	21376	52	459	29.312	300.089	102.997	27.799	23868	33	618.273	73.695	115.119	104.680	22.142	20403	54	681.148	151.022	281.983	106.380	33.213	36782	25	678.800	33.100	184.222	105.135	21.556	16970	35	608.686	61.417	107.712	106.433	22.728	21304	50	798.300	164.360	269.815	107.119	26.385	39915	22	514.636	31.225	319.593	106.703	20.728	11322	63	571.063	87.980	6.383	110.002	34.627	35977	46	557.326	62.657	92.906	108.639	28.385	25637	42	540	53.516	257.268	108.155	28.385	22680	16	488.625	41.054	25.384	108.553	14.485	7818	58	549.793	69.863	214.982	108.773	33.799	31888	45	487.844	36.490	306.686	109.991	30.385	21953	64	477.844	40.531	14.659	111.799	31.556	30582	22	989.318	89.507	286.821	110.963	16.485	21765	49	681.143	64.158	73.621	113.100	28.971	33376	48	565.646	109.316	138.886	112.583	26.971	27151	37	669.432	168.184	333.280	114.204	34.627	24769	48	485	47.957	32.459	114.973	29.213	23280	220	602.741	139.402	36.945	126.714	83.054	132603	131	565.924	53.799	166.052	118.327	47.113	74136	25	669.200	74.407	197.968	114.386	18.728	16730	49	553.327	53.641	271.353	115.343	28.627	27113	44	497.182	51.767	20.144	118.554	29.556	21876	53	559.396	83.117	26.134	118.296	31.556	29648	44	577.727	68.059	120.536	117.199	28.627	25420	34	513.118	27.577	323.754	115.713	24.385	17446	54	587.704	42.410	55.175	117.894	32.627	31736	47	1165.617	596.335	110.672	116.257	28.385	54784	35	506.743	37.636	127.364	121.758	34.627	17736	90	617.578	93.958	143.991	119.347	41.698	55582	42	638.976	153.750	209.812	116.541	30.385	26837	49	536.143	63.587	251.504	119.552	32.971	26271	42	471.548	30.314	305.547	116.485	31.799	19805	35	616.743	43.333	60.953	119.004	30.627	21586	63	545.921	44.634	77.269	123.230	45.355	34393	45	590.844	73.803	99.274	117.737	30.142	26588	28	527.036	32.726	133.120	119.759	21.314	14757	48	695.021	87.264	184.849	119.196	24.385	33361	34	611.147	79.953	236.013	117.748	22.971	20779	80	557.938	101.829	194.563	132.411	66.527	44635	44	651.523	92.563	198.003	121.104	28.385	28667	38	547.711	45.653	276.080	121.766	27.799	20813	76	534.539	50.025	61.808	132.682	54.527	40625	51	477.490	42.742	320.924	124.895	33.698	24352	60	643.917	308.829	108.491	126.644	42.042	38635	137	570.584	59.844	148.505	129.606	56.770	78170	224	603.562	82.419	266.094	132.630	67.841	135198	63	649.317	262.114	286.353	129.282	51.456	40907	39	519.667	48.978	51.378	127.890	29.799	20267	50	553.280	68.308	95.709	129.128	34.042	27664	49	599.143	67.822	121.929	131.330	34.971	29358	31	552.935	36.028	133.972	127.885	20.142	17141	54	560	90.931	301.181	127.455	27.556	30240	42	530	41.184	310.828	129.041	28.042	22260	50	578.440	71.574	83.346	128.698	28.971	28922	71	562.789	72.634	212.598	130.425	44.042	39958	64	548.719	63.985	105.139	133.647	39.698	35118	39	558.205	96.953	254.393	134.403	38.971	21770	31	583.161	65.908	116.177	133.645	23.314	18078	38	779.658	100.742	11.237	133.275	23.556	29627	59	456.305	34.190	324.452	134.464	32.971	26922	74	548.878	54.480	176.884	136.323	40.870	40617	54	558.056	71.464	125.923	140.471	36.385	30135	35	488.286	22.605	132.438	135.900	27.799	17090	25	720.800	66.267	201.928	134.747	17.899	18020	33	481.394	35.633	21.187	140.335	32.142	15886	66	534.030	38.670	166.639	140.234	37.456	35246	41	534.439	36.503	313.325	137.044	22.728	21912	34	545.324	23.590	158.702	138.214	25.556	18541	117	890.615	370.410	48.063	141.922	49.698	104202	46	632.065	56.665	218.496	139.848	26.971	29075	65	602.477	70.664	183.269	142.541	32.042	39161	73	539.041	51.869	283.892	142.047	42.042	39350	41	582.024	78.564	304.066	141.093	25.799	23863	20	458.300	40.777	96.134	141.751	25.799	9166	60	861.100	454.203	152.781	143.153	34.284	51666	53	565.509	59.442	211.151	144.925	35.456	29972	167	537.078	49.353	72.498	149.252	71.740	89692	77	614.325	67.541	194.600	144.420	34.042	47303	23	718.217	70.620	206.193	144.423	19.899	16519	19	683.474	93.890	79.252	144.813	20.971	12986	59	532.220	53.014	322.987	147.972	35.213	31401	40	551.625	62.008	107.296	150.228	38.870	22065	19	592.053	42.914	308.925	145.207	15.314	11249	24	530.250	63.341	31.351	146.635	18.142	12726	19	763.579	51.363	142.543	146.286	15.314	14508	52	898.404	313.769	224.417	147.884	39.698	46717	58	587.655	81.360	268.116	150.665	39.799	34084	78	480.103	44.597	16.411	153.726	44.527	37448	33	632.424	76.883	36.954	149.737	22.971	20870	20	548.850	53.246	285.863	147.319	16.728	10977	36	722.972	272.760	278.538	149.774	26.042	26027	63	733.762	152.375	101.972	154.406	39.456	46227	58	537.948	38.891	160.715	151.402	36.042	31201	93	679.871	89.114	186.230	153.718	40.627	63228	46	582.174	43.967	258.569	151.920	26.971	26780	24	633.125	77.236	314.567	149.420	17.899	15195	16	802.375	86.869	328.458	149.505	14.728	12838	31	681.871	68.386	139.462	151.645	22.142	21138	29	498.034	29.471	293.086	150.424	20.142	14443	38	692.974	157.613	304.280	151.721	28.385	26333	73	549.918	72.287	4.885	153.627	37.213	40144	70	506.086	33.435	126.388	153.273	37.456	35426	77	551.416	50.264	147.468	155.301	46.870	42459	45	549.400	43.052	166.198	159.688	44.627	24723	59	636.898	108.755	61.631	155.298	30.627	37577	40	554.175	65.688	229.050	154.982	32.385	22167	35	714	148.033	40.870	156.114	24.142	24990	51	617.137	63.728	176.822	157.970	26.142	31474	22	614.409	51.141	295.478	156.756	17.314	13517	49	560.755	199.249	318.896	159.549	31.213	27477	59	542.525	36.945	98.672	161.354	34.042	32009	50	522.280	36.876	219.054	160.179	28.627	26114	104	568.394	62.830	238.652	160.506	54.770	59113	26	562.077	59.585	46.880	158.342	20.142	14614	47	645.404	183.868	91.576	161.020	30.728	30334	42	542.214	53.594	312.366	163.058	29.556	22773	59	532.237	45.357	209.409	160.565	33.799	31402	43	580.605	80.352	263.827	160.295	27.213	24966	18	1868.889	497.987	331.435	159.049	15.899	33640	74	571.649	77.641	55.748	166.793	46.870	42302	64	512.594	39.338	66.147	162.600	41.698	32806	96	505.969	42.904	123.757	164.949	40.042	48573	59	547.949	47.053	172.576	165.347	40.870	32329	35	580.543	77.760	31.530	163.010	23.314	20319	29	599.448	47.471	76.701	161.440	20.728	17384	159	548.283	78.263	296.914	169.301	66.426	87177	21	666.429	127.525	42.798	163.132	17.556	13995	65	591.385	95.003	112.026	167.436	40.527	38440	36	540.222	46.195	275.821	164.089	23.556	19448	93	534.118	77.452	140.673	166.097	36.042	49673	41	582.537	78.206	285.790	167.090	32.042	23884	18	869.722	117.922	2.464	165.740	19.556	15655	45	597.400	55.222	155.996	165.526	24.971	26883	34	570.853	68.458	258.715	165.124	22.385	19409	75	538.240	72.631	206.020	169.646	53.598	40368	33	691.909	91.627	229.785	167.763	24.142	22833	141	513.007	62.224	246.845	171.427	54.184	72334	36	538.528	59.759	74.729	169.323	24.042	19387	72	523.333	45.355	84.267	171.326	48.770	37680	42	592.881	68.698	19.674	169.210	24.142	24901	57	618.842	83.633	216.737	171.508	32.385	35274	43	569.535	60.563	272.485	169.296	27.556	24490	32	632.594	99.212	36.665	171.571	21.556	20243	29	776.552	63.725	188.699	170.730	20.142	22520	21	718.286	46.801	305.567	170.831	20.142	15084	39	484.333	44.406	55.494	175.677	39.355	18889	48	758.438	348.493	170.558	171.933	30.385	36405	31	506.742	44.333	263.476	173.602	33.799	15709	42	480.429	56.857	312.720	175.318	38.971	20178	17	492.765	30.242	328.741	171.233	16.142	8377	34	592.882	69.813	43.654	175.455	24.728	20158	38	626.526	106.164	63.242	175.077	26.971	23808	24	520.625	31.753	270.176	176.098	18.485	12495	22	583.773	79.986	283.694	175.806	23.799	12843	35	573.229	45.260	12.025	178.058	21.314	20063	36	596.972	78.275	51.182	177.603	25.799	21491	41	501.390	30.874	99.456	178.288	34.042	20557	59	651.898	86.184	108.738	178.084	33.213	38462	105	509.914	38.078	156.414	180.532	49.841	53541	26	524.769	50.526	32.425	178.028	20.142	13644	58	608.828	88.707	75.607	179.441	28.627	35312	55	715.473	388.821	4.495	184.234	32.627	39351	55	522.255	32.932	140.270	182.951	38.042	28724	65	495.308	24.714	206.192	180.974	42.284	32195	34	590.912	74.433	280.707	181.253	26.971	20091	26	484.038	27.941	28.488	181.171	19.314	12585	73	582.699	51.656	124.765	187.814	46.627	42537	78	574.346	48.608	132.272	186.079	39.456	44799	32	574.719	43.668	183.837	180.826	22.971	18391	39	523.333	45.922	242.621	181.568	26.385	20410	74	2717.297	1491.712	85.076	184.853	36.284	201080	43	559.860	57.085	234.724	182.783	31.456	24074	39	624.744	106.674	267.670	183.405	34.042	24365	33	568.909	62.819	49.444	182.852	24.971	18774	63	642.810	94.497	66.169	186.653	32.627	40497	52	447.577	30.658	317.404	185.525	27.556	23274	49	451.449	40.837	329.722	185.283	28.385	22121	62	686.323	183.132	261.050	185.896	33.456	42552	25	518.720	52.497	19.935	185.052	19.314	12968	41	507.073	55.022	285.040	188.436	38.142	20790	52	492.019	40.341	307.005	187.209	31.799	25585	34	532.471	54.287	48.230	187.275	26.971	18104	32	574.969	84.371	94.291	187.361	26.627	18399	48	674.958	125.120	290.862	191.247	32.971	32398	34	487.471	36.125	13.121	189.503	26.627	16574	39	531.487	37.284	198.934	190.063	24.142	20728	98	750.378	376.149	102.955	195.325	52.184	73537	63	638.984	112.495	156.132	193.147	52.870	40256	71	797.197	282.718	174.887	192.385	41.698	56601	55	571.273	45.547	219.316	189.604	34.142	31420	38	544.553	38.860	232.491	190.434	23.799	20693	48	550.500	56.317	28.826	191.293	28.971	26424	45	518.111	51.559	251.939	191.196	26.385	23315	19	651.632	61.430	87.515	191.855	18.971	12381	85	598.929	59.386	114.865	197.915	43.456	50909	48	651.562	67.048	145.836	192.449	32.627	31275	75	503.240	34.435	244.689	195.194	38.042	37743	58	533.914	59.614	265.931	194.813	29.213	30967	64	500.203	35.233	300.249	196.325	38.042	32013	59	582.203	73.072	50.681	198.024	34.042	34350	63	589.921	71.310	59.739	196.826	32.385	37165	38	527.553	35.913	82.776	195.987	22.971	20047	51	443.255	37.097	317.412	195.913	32.627	22606	278	1848.885	1451.702	40.757	203.665	89.640	513990	73	657.151	194.108	138.165	198.779	34.284	47972	42	544.643	38.118	194.899	198.039	26.971	22875	42	539.786	51.872	21.321	198.544	25.556	22671	39	601.256	56.789	184.520	196.647	23.314	23449	35	569.800	46.938	214.390	198.688	21.556	19943	45	454	31.378	277.574	200.278	26.385	20430	35	477.457	37.437	306.482	199.433	21.556	16711	45	505.444	35.510	91.120	200.367	25.556	22745	41	589.610	88.361	161.918	200.526	27.556	24174	70	559.671	49.902	204.983	203.305	38.627	39177	52	505.596	39.814	75.067	202.871	32.627	26291	36	577.306	70.885	12.239	201.741	21.556	20783	33	500	47.685	263.552	202.287	22.971	16500	51	443.235	26.296	331.962	202.557	31.556	22605	30	461.900	42.899	2.996	204.756	25.799	13857	44	811.841	116.634	187.539	204.037	24.971	35721	22	483.545	53.595	221.917	202.251	23.556	10638	54	2016.370	1062.349	60.929	204.904	27.799	108884	61	545.246	59.142	142.259	207.680	37.113	33260	37	493.568	49.357	287.620	205.900	26.971	18262	52	608.865	68.486	228.154	208.245	29.556	31661	56	544.286	62.594	296.999	208.173	28.971	30480	33	555.091	57.578	19.139	207.630	21.556	18318	48	719.500	118.448	127.169	209.320	26.385	34536	47	568.830	72.447	241.748	211.715	28.971	26735	67	558.985	41.511	265.396	209.277	37.799	37452	33	517	24.715	71.296	211.380	25.556	17061	20	755.350	79.009	80.517	208.432	15.314	15107	73	513.836	53.309	109.376	212.294	49.355	37510	67	524.881	41.498	148.529	211.694	32.042	35167	52	611.423	72.987	162.546	209.976	27.556	31794	48	593.125	127.497	64.912	211.798	27.314	28470	73	594.055	78.272	93.403	214.153	37.213	43366	34	713.853	58.395	255.052	211.131	20.971	24271	34	541.147	50.646	9.937	212.907	21.556	18399	46	567.978	46.544	102.093	215.169	31.556	26127	38	702.974	84.349	210.239	211.715	23.314	26713	47	594.809	76.290	35.678	212.875	30.971	27956	55	539.273	59.081	52.506	214.511	29.799	29660	55	570.764	64.885	181.927	213.939	31.799	31392	42	626.381	63.043	199.665	212.132	26.971	26308	40	592.775	44.655	218.587	213.013	27.213	23711	30	539.833	31.663	77.144	214.763	23.799	16195	93	629.215	145.329	83.620	218.252	68.184	58517	76	579.855	74.442	283.751	215.172	38.870	44069	62	532.742	60.415	233.180	217.392	35.456	33030	29	348.793	21.700	306.898	216.325	22.142	10115	43	732.372	111.698	126.696	219.597	32.385	31492	101	693.802	136.696	198.469	222.156	60.184	70074	126	440.198	77.677	292.272	220.380	64.770	55465	41	578.317	59.778	141.788	218.186	37.113	23711	35	982.714	261.700	161.872	217.282	21.314	34395	41	677.024	149.783	248.726	218.415	24.971	27758	98	486.827	84.804	272.833	219.648	48.284	47709	34	556.794	61.603	24.906	217.980	21.556	18931	35	793.514	129.210	176.187	218.375	22.971	27773	20	446.850	51.189	329.800	216.835	32.971	8937	31	527.839	46.783	35.017	219.689	20.971	16363	37	624.973	77.918	207.291	218.689	27.556	23124	36	530.111	65.451	9.730	219.949	23.556	19084	47	640.979	94.247	44.834	220.460	28.971	30126	42	709.024	76.279	134.579	219.940	24.142	29779	22	1158.136	225.099	240.087	220.460	16.485	25479	57	997.351	320.272	66.468	223.936	41.698	56849	50	746.060	112.010	154.649	223.271	29.556	37303	75	750.947	239.439	225.022	223.750	45.456	56321	56	833.304	445.341	120.917	225.691	38.284	46665	64	612.531	171.785	258.513	224.355	34.385	39202	26	474.154	22.738	332.876	222.900	23.314	12328	50	800.200	128.858	172.011	224.443	28.385	40010	28	570.714	31.778	308.299	223.309	18.728	15980	69	413.029	30.477	105.719	224.231	44.042	28499	45	593.111	66.191	190.058	226.497	28.042	26690	35	593.429	322.913	76.441	226.630	41.941	20770	26	610.462	55.964	245.420	225.566	17.556	15872	16	1378.750	502.410	274.131	225.970	19.556	22060	26	734.346	94.358	196.288	229.016	20.728	19093	35	759.714	84.604	314.730	227.398	24.971	26590	47	657.617	77.814	161.333	229.649	30.385	30908	51	764.529	66.430	218.189	229.637	27.314	38991	30	682.367	136.989	286.390	229.148	24.142	20471	51	985	172.863	229.331	231.417	32.385	50235	80	761.487	256.589	206.469	238.079	62.770	60919	25	1057.360	232.335	239.311	231.823	17.899	26434	16	1440.688	369.142	251.108	232.274	18.142	23051	44	645.750	73.359	170.805	234.596	30.971	28413	53	1178.189	414.404	108.866	235.275	32.728	62444	69	1657.536	497.438	118.511	236.719	44.385	114370	33	1404.212	241.775	101.177	236.991	40.527	46339	73	2255	762.717	134.643	237.647	38.042	164615	80	1010.875	296.030	145.280	237.161	47.456	80870	95	694.568	101.933	178.909	238.764	45.355	65984	38	629.026	46.782	195.697	237.063	33.213	23903	16	1063.562	213.441	243.655	235.356	15.899	17017	24	807.167	159.995	90.185	238.261	26.385	19372	43	626.233	57.947	156.805	240.119	25.213	26928	57	966.684	217.671	224.392	240.488	47.213	55101	145	1018.490	329.044	246.994	240.850	84.042	147681	27	520.815	24.296	3.133	243.154	21.556	14062	27	777.111	70.572	274.540	242.087	27.556	20982	39	667.051	69.456	90.607	242.964	40.728	26015	32	1003.844	101.130	64.296	245.515	23.556	32123	66	678.758	55.023	191.812	250.636	42.284	44798	40	762.075	79.871	140.025	247.518	31.799	30483	29	710.862	71.369	148.025	245.477	22.385	20615	81	872.765	147.055	165.998	248.392	41.941	70694	96	799.135	95.071	181.689	248.940	40.627	76717	72	603.236	31.691	222.888	246.464	55.213	43433	24	803.083	53.245	201.053	249.892	21.314	19274	46	691.283	51.038	151.777	251.374	31.213	31799	28	826.393	60.270	170.001	254.247	21.899	23139
5	77	457.442	40.797	17.181	5.635	35.456	35223	47	712.617	143.124	32.229	3.205	26.142	33493	47	556.489	112.407	59.786	3.608	30.627	26155	161	578.342	72.888	126.701	8.353	82.811	93113	36	510.694	28.432	150.672	2.015	26.385	18385	131	705.893	61.681	172.383	5.486	66.669	92472	32	607.906	98.191	210.936	2.382	24.142	19453	49	570.939	58.724	244.193	3.227	28.385	27976	21	484.952	42.878	292.329	1.064	29.314	10184	24	472.917	29.728	327.273	3.341	19.556	11350	60	1417.433	92.757	74.130	6.014	34.627	85046	23	456.609	20.324	321.370	3.821	18.142	10502	54	627.167	110.187	25.725	6.976	29.213	33867	21	453.762	28.684	40.279	5.329	18.728	9529	67	630.776	100.836	143.006	7.467	30.870	42262	83	463.506	39.198	263.547	12.026	57.355	38471	52	564.385	61.264	296.875	6.552	28.142	29348	44	431.318	17.455	196.656	7.993	26.385	18978	84	511.571	77.687	223.080	7.117	51.698	42972	57	790.860	255.176	92.651	8.133	41.213	45079	29	422.345	29.316	312.993	8.129	28.385	12248	32	433.781	18.842	249.549	9.021	22.728	13881	35	492.914	31.984	50.713	11.565	22.728	17252	103	476.621	50.232	274.459	14.373	51.113	49092	48	418.375	22.507	286.910	12.048	43.456	20082	66	562.136	85.802	325.106	11.879	33.799	37101	32	544.594	56.166	44.215	11.771	29.799	17427	55	515.291	53.118	113.661	12.997	27.799	28341	41	632.878	81.605	64.203	13.600	26.385	25948	124	530.863	76.536	223.658	21.404	75.012	65827	83	524.422	70.242	311.508	16.770	38.042	43527	56	477.518	36.207	39.109	18.238	35.456	26741	34	499.147	24.077	96.580	16.126	24.971	16971	52	648.019	20.176	171.957	16.032	30.385	33697	38	474.842	57.884	297.327	16.668	24.385	18044	95	524.221	100.085	210.728	22.036	64.083	49801	105	454.133	36.637	243.440	26.018	57.941	47684	22	408.818	19.690	253.015	19.184	23.314	8994	46	478.739	46.712	31.888	20.025	38.284	22022	30	534.200	64.088	87.950	18.479	25.556	16026	68	599.500	84.580	151.842	19.748	33.213	40766	55	735.855	53.644	163.463	21.138	31.213	40472	33	614.849	73.772	49.524	19.383	22.971	20290	60	539.983	71.828	323.063	19.851	31.799	32399	50	523.260	50.243	119.402	21.667	27.799	26163	55	474.309	30.949	71.728	24.632	36.627	26087	73	496.151	48.505	134.871	25.212	38.042	36219	21	527.619	88.847	334.028	22.342	21.556	11080	72	441.042	27.644	62.719	25.813	40.870	31755	38	443.289	14.354	98.690	23.194	23.799	16845	21	422.714	22.672	285.305	24.557	20.385	8877	55	527.473	55.375	113.846	30.026	38.627	29011	44	656.023	68.265	157.951	27.570	25.799	28865	41	510.585	41.231	297.599	28.673	25.556	20934	74	531.568	75.809	318.335	29.576	49.598	39336	30	464.833	28.883	49.206	27.179	27.556	13945	34	600.147	79.996	93.341	28.429	22.142	20405	101	556.168	77.159	200.418	31.190	45.113	56173	50	416.600	22.554	258.435	30.197	37.456	20830	33	583	55.923	75.353	30.021	22.971	19239	42	608.381	78.804	86.452	31.195	26.385	25552	38	645.553	78.277	223.976	32.376	26.385	24531	59	493.288	69.827	52.702	33.063	29.799	29104	78	525.051	52.486	287.159	33.722	42.042	40954	76	515.868	51.722	127.276	36.491	37.456	39206	23	674.217	56.066	138.343	33.533	22.142	15507	27	590.296	42.339	68.970	34.028	18.971	15938	48	547.854	63.278	171.311	35.202	30.627	26297	48	555.896	64.562	268.272	35.679	25.556	26683	65	487.585	41.122	93.614	38.726	43.355	31693	51	529.569	41.787	117.243	36.500	32.627	27008	69	534.377	51.402	225.339	39.987	36.284	36872	37	576.459	77.208	297.281	36.149	21.556	21329	41	495.122	34.800	73.953	37.823	28.042	20300	74	590.689	95.465	191.392	43.537	42.627	43711	27	687.593	56.796	134.764	41.217	21.314	18565	113	538.089	52.388	213.760	46.830	51.456	60804	156	594.244	85.795	268.496	46.488	77.740	92702	59	551.831	82.342	38.271	41.815	36.627	32558	77	451.247	35.639	57.962	41.899	42.042	34746	31	574.839	57.900	156.081	42.124	24.971	17820	92	572.435	76.681	201.785	44.839	42.385	52664	104	581.462	59.368	286.698	43.985	54.527	60472	39	496.744	32.495	80.441	43.529	22.728	19373	24	461.750	34.350	107.327	43.003	22.728	11082	71	505.563	43.846	246.083	46.023	34.284	35895	37	543.108	57.193	29.397	45.151	23.556	20095	40	591.525	70.715	174.402	45.937	27.799	23661	23	649.174	41.258	136.944	47.131	19.314	14931	52	549.423	75.707	46.108	47.671	33.456	28570	62	574.290	62.009	117.813	48.007	35.456	35606	25	666.320	42.278	145.704	47.369	22.385	16658	102	554.627	67.289	235.820	51.129	38.627	56572	66	598.242	84.198	108.076	49.598	42.870	39484	32	660.719	59.318	154.286	49.151	24.385	21143	31	556.258	34.443	160.643	47.497	20.485	17244	60	580.217	60.585	73.882	50.277	38.870	34813	109	540.752	93.266	23.558	50.996	75.355	58942	75	542.720	59.137	225.829	53.344	39.456	40704	42	448.286	19.358	256.996	54.181	28.627	18828	72	572.250	82.035	123.168	57.011	39.456	41202	95	591.611	75.649	49.151	59.392	49.941	56203	29	753.517	73.067	104.636	54.290	19.556	21852	55	641.709	143.537	138.836	54.640	35.213	35294	42	728.429	55.335	148.772	55.939	29.213	30594	17	669.588	39.517	160.476	52.814	15.314	11383	34	721.735	92.229	166.331	55.629	20.971	24539	128	579.914	67.450	177.893	60.118	69.113	74229	61	559.557	61.107	295.291	57.129	43.456	34133	62	496.806	68.146	308.951	56.463	34.971	30802	72	515.681	43.280	190.272	61.090	37.213	37129	70	538.300	66.145	200.760	61.867	43.698	37681	83	500.916	53.252	92.384	65.290	46.627	41576	40	534.500	86.298	321.977	56.482	30.385	21380	89	560.854	77.657	213.780	62.919	38.971	49916	77	537.948	71.235	12.851	62.245	38.870	41422	76	571.132	68.862	290.707	64.399	53.598	43406	62	583.177	88.530	23.510	63.171	33.213	36157	20	439.500	25.958	80.625	61.946	24.385	8790	16	798.812	41.723	137.302	59.682	13.899	12781	30	702.467	41.425	160.303	60.972	24.142	21074	53	586.547	93.688	43.467	66.135	33.213	31087	56	497.804	42.029	233.305	62.163	43.213	27877	45	637.422	75.063	272.936	63.788	27.799	28684	24	487.250	50.191	319.558	61.297	17.556	11694	67	541.731	68.341	98.986	69.298	42.042	36296	79	518.772	35.444	264.630	65.101	37.213	40983	35	558.657	57.636	34.218	64.952	23.213	19553	50	577.960	82.642	111.090	64.139	28.971	28898	63	749.492	72.543	140.430	65.962	35.456	47218	63	480.365	49.408	331.163	64.277	34.385	30263	72	516.069	45.797	68.590	65.382	41.456	37157	27	530.926	46.912	251.577	66.708	30.042	14335	36	625.278	80.321	18.899	69.506	25.799	22510	68	609.824	44.828	170.309	69.136	34.870	41468	28	583.500	67.999	303.383	68.223	18.728	16338	53	557.415	76.177	126.101	70.909	33.456	29543	54	668.630	100.978	26.357	73.117	46.284	36106	23	456.087	35.749	52.468	70.457	20.142	10490	34	604.735	65.876	112.414	70.168	23.556	20561	80	544.838	72.081	193.257	72.339	39.698	43587	47	442.830	40.390	324.682	70.783	28.385	20813	56	644.429	79.968	146.473	74.814	48.184	36088	144	651.507	69.052	162.269	75.063	67.012	93817	85	598.294	87.958	285.728	72.447	52.870	50855	41	583.024	72.314	208.797	74.084	28.385	23904	73	477.247	61.794	312.085	73.591	34.385	34839	115	585.052	84.860	69.944	74.610	57.012	67281	68	480.647	36.191	249.039	73.563	35.799	32684	19	500.053	28.633	298.826	72.517	18.142	9501	81	483.383	40.419	232.426	75.865	43.456	39154	46	3023.522	998.808	271.047	74.636	23.556	139082	72	537.306	62.066	89.375	78.954	46.627	38686	57	543.860	69.561	136.515	77.461	39.698	31000	59	571	97.699	44.625	77.795	28.971	33689	82	620.695	116.325	108.730	78.175	43.456	50897	46	529.870	60.317	222.250	76.837	28.971	24374	33	591.818	56.366	79.717	78.906	22.142	19530	55	620.182	42.594	7.773	79.228	34.870	34110	54	564.963	83.763	33.477	79.266	31.556	30508	76	550.197	69.151	97.091	82.654	46.284	41815	20	566.200	33.229	204.401	78.195	19.556	11324	86	498.058	36.620	255.839	81.376	50.770	42833	51	516.608	21.215	279.676	80.168	29.799	26347	46	535	73.734	292.412	79.672	35.556	24610	30	608.800	39.385	85.341	82.839	22.142	18264	19	857.526	56.308	331.410	79.579	19.314	16293	35	3296.971	1086.583	271.726	81.818	21.071	115394	58	497.948	42.840	117.761	84.617	34.870	28881	22	731.500	107.178	211.364	84.901	21.899	16093	65	495.185	37.927	241.779	83.616	36.385	32187	48	432.208	21.469	322.295	84.361	26.627	20746	33	708.727	136.769	73.464	84.803	32.385	23388	54	534.222	63.454	63.704	88.451	30.627	28848	122	562.852	62.600	161.132	87.137	46.284	68668	71	529.394	38.435	176.212	89.813	40.870	37587	32	571.219	72.652	295.481	84.237	23.314	18279	56	634.875	28.432	3.630	87.544	29.799	35553	66	561	62.899	80.898	90.154	46.627	37026	52	515	55.954	52.868	88.569	27.213	26780	45	528.089	62.118	219.060	87.769	38.042	23764	61	496.754	45.374	264.170	88.454	40.042	30302	75	595.867	80.985	280.885	88.966	34.042	44690	25	570.480	56.879	199.012	88.521	21.556	14262	43	572.233	77.102	315.774	91.492	27.799	24606	26	1400.538	323.493	15.886	90.530	18.728	36414	105	575.305	101.571	21.155	95.614	54.770	60407	21	451.381	43.426	125.628	91.633	23.556	9479	54	571.778	73.611	60.310	95.203	39.698	30876	49	538.122	36.814	113.952	91.905	24.385	26368	61	495.492	37.324	136.168	93.141	30.385	30225	50	535.240	60.389	101.687	92.031	32.385	26762	49	523.980	61.508	252.704	92.968	33.799	25675	93	539.763	82.832	232.535	101.922	54.527	50198	32	517.938	27.566	290.126	93.650	20.142	16574	43	608.256	93.251	36.400	93.990	25.556	26155	22	479.500	21.560	75.044	97.962	27.314	10549	46	595.326	76.295	204.003	95.984	35.456	27385	56	494.125	59.606	307.858	99.737	41.113	27671	36	558.583	65.652	328.862	98.186	30.971	20109	157	560.866	66.388	163.653	97.381	61.255	88056	62	562.484	68.958	199.323	103.119	48.284	34874	60	604.450	92.552	265.520	97.477	29.799	36267	81	596.037	80.852	104.730	99.008	49.698	48279	45	507.711	28.578	126.975	97.990	27.213	22847	30	727.400	121.495	281.451	97.914	19.556	21822	43	544.047	65.967	315.786	99.492	27.799	23394	108	563.380	121.165	39.627	105.332	61.841	60845	81	491.938	43.260	145.914	100.354	40.627	39847	72	533.111	55.934	241.139	102.280	38.042	38384	47	683.043	100.505	255.718	99.949	25.213	32103	41	489.195	40.088	33.034	100.665	24.385	20057	95	539.968	49.260	176.973	105.215	44.870	51297	46	550.065	44.276	4.802	102.484	30.385	25303	40	509.375	42.978	49.323	101.910	25.314	20375	93	619.581	160.839	131.405	105.740	48.527	57621	46	508.630	45.482	216.004	102.516	26.971	23397	41	521.756	58.045	289.674	102.008	22.728	21392	52	461.885	30.019	300.084	102.995	27.799	24018	33	619.091	78.871	115.108	104.684	22.142	20430	54	689.815	147.744	281.971	106.400	33.213	37250	25	688.640	35.667	184.223	105.137	21.556	17216	35	607.029	64.871	107.708	106.436	22.728	21246	50	806.140	167.089	269.817	107.127	26.385	40307	22	522.591	29.573	319.597	106.709	20.728	11497	63	572.444	88.780	6.372	110.002	34.627	36064	46	553.783	63.797	92.920	108.645	28.385	25474	42	535.762	55.577	257.257	108.136	28.385	22502	16	492.062	42.281	25.380	108.553	14.485	7873	58	549.552	68.595	214.971	108.778	33.799	31874	45	485.467	39.184	306.697	109.984	30.385	21846	64	494.219	46.313	14.663	111.776	31.556	31630	22	978.818	95.083	286.820	110.971	16.485	21534	49	682.633	66.597	73.617	113.091	28.971	33449	48	564.188	110.389	138.894	112.584	26.971	27081	37	671.513	167.576	333.276	114.201	34.627	24846	48	487.312	49.886	32.456	115.001	29.213	23391	220	605.123	142.219	36.958	126.711	83.054	133127	131	568.771	53.674	166.043	118.320	47.113	74509	25	671.120	79.944	197.946	114.385	18.728	16778	49	549.163	52.372	271.363	115.333	28.627	26909	44	503.659	52.126	20.143	118.551	29.556	22161	53	562.208	79.503	26.138	118.284	31.556	29797	44	576.977	67.572	120.538	117.189	28.627	25387	34	507.971	27.921	323.773	115.733	24.385	17271	54	585.648	46.148	55.180	117.894	32.627	31625	47	1158.319	599.695	110.677	116.250	28.385	54441	35	510.057	36.591	127.374	121.745	34.627	17852	90	618.944	95.781	143.995	119.335	41.698	55705	42	636.595	155.745	209.818	116.546	30.385	26737	49	537.612	62.425	251.502	119.572	32.971	26343	42	468	29.695	305.568	116.471	31.799	19656	35	621.343	45.497	60.949	119.003	30.627	21747	63	547.381	46.776	77.284	123.228	45.355	34485	45	589.222	74.143	99.250	117.743	30.142	26515	28	528.607	32.750	133.128	119.768	21.314	14801	48	698.479	93.244	184.833	119.187	24.385	33527	34	605.853	74.327	236.025	117.747	22.971	20599	80	555.362	98.969	194.561	132.407	66.527	44429	44	649.977	90.647	198.011	121.106	28.385	28599	38	549.632	48.271	276.076	121.761	27.799	20886	76	536.355	51.804	61.807	132.688	54.527	40763	51	477.902	43.307	320.932	124.902	33.698	24373	60	645.633	308.170	108.486	126.636	42.042	38738	137	569.066	59.983	148.513	129.595	56.770	77962	224	601.460	81.313	266.100	132.635	67.841	134727	63	653.540	257.666	286.388	129.303	51.456	41173	39	520.154	44.692	51.367	127.910	29.799	20286	50	551.580	65.386	95.688	129.117	34.042	27579	49	592.204	63.067	121.933	131.332	34.971	29018	31	555.839	35.800	133.960	127.889	20.142	17231	54	563.982	90.622	301.182	127.463	27.556	30455	42	529.476	40.884	310.842	129.032	28.042	22238	50	574.920	73.341	83.324	128.708	28.971	28746	71	564.211	74.563	212.601	130.429	44.042	40059	64	549.453	63.451	105.151	133.672	39.698	35165	39	556.154	96.052	254.388	134.407	38.971	21690	31	581.097	65.350	116.178	133.662	23.314	18014	38	785.789	99.080	11.242	133.282	23.556	29860	59	457.559	33.100	324.444	134.480	32.971	26996	74	545.500	53.172	176.888	136.315	40.870	40367	54	562.074	70.519	125.920	140.477	36.385	30352	35	487.971	23.173	132.436	135.896	27.799	17079	25	730.520	62.353	201.935	134.755	17.899	18263	33	485.636	31.531	21.185	140.366	32.142	16026	66	536.818	37.807	166.624	140.262	37.456	35430	41	535.512	37.181	313.327	137.047	22.728	21956	34	541.176	19.671	158.711	138.216	25.556	18400	117	887.017	365.706	48.075	141.935	49.698	103781	46	631.674	56.821	218.502	139.851	26.971	29057	65	601.169	72.174	183.270	142.561	32.042	39076	73	534.548	52.666	283.883	142.053	42.042	39022	41	578.293	79.416	304.067	141.093	25.799	23710	20	463.650	42.875	96.124	141.759	25.799	9273	60	858.250	451.678	152.786	143.165	34.284	51495	53	568.849	60.210	211.153	144.919	35.456	30149	167	537.281	49.390	72.501	149.260	71.740	89726	77	614.896	67.147	194.595	144.426	34.042	47347	23	707.696	68.171	206.191	144.422	19.899	16277	19	676.947	94.390	79.248	144.803	20.971	12862	59	535.390	51.219	322.980	147.991	35.213	31588	40	549.075	58.769	107.300	150.223	38.870	21963	19	591.105	39.183	308.928	145.198	15.314	11231	24	526.583	66.505	31.367	146.646	18.142	12638	19	766.421	48.727	142.537	146.286	15.314	14562	52	904.558	315.098	224.421	147.882	39.698	47037	58	586.517	83.762	268.122	150.679	39.799	34018	78	480.449	45.219	16.405	153.730	44.527	37475	33	639.788	83.979	36.966	149.734	22.971	21113	20	545.700	43.994	285.857	147.323	16.728	10914	36	723.806	274.330	278.546	149.782	26.042	26057	63	740	156.340	101.966	154.400	39.456	46620	58	535.707	43.624	160.703	151.405	36.042	31071	93	683.215	89.798	186.231	153.722	40.627	63539	46	584.217	42.740	258.566	151.918	26.971	26874	24	635.750	76.232	314.571	149.425	17.899	15258	16	801.312	91.003	328.440	149.512	14.728	12821	31	684.871	70.837	139.475	151.657	22.142	21231	29	492.966	28.531	293.092	150.436	20.142	14296	38	693.474	161.020	304.268	151.724	28.385	26352	73	550.973	70.109	4.890	153.628	37.213	40221	70	505.543	32.961	126.391	153.272	37.456	35388	77	548.312	48.902	147.461	155.294	46.870	42220	45	549.511	45.261	166.202	159.676	44.627	24728	59	638.237	113.426	61.642	155.302	30.627	37656	40	551.875	62.230	229.047	154.975	32.385	22075	35	726.600	157.674	40.854	156.118	24.142	25431	51	620.176	66.092	176.819	157.983	26.142	31629	22	609.318	56.466	295.483	156.752	17.314	13405	49	562.612	200.568	318.896	159.545	31.213	27568	59	542.373	36.997	98.672	161.350	34.042	32000	50	524.440	36.649	219.053	160.168	28.627	26222	104	568.615	62.394	238.657	160.505	54.770	59136	26	561.654	63.091	46.869	158.355	20.142	14603	47	646.085	182.952	91.568	161.011	30.728	30366	42	540.810	51.628	312.362	163.053	29.556	22714	59	532.458	47.483	209.420	160.576	33.799	31415	43	582.605	85.146	263.817	160.287	27.213	25052	18	1857.278	492.648	331.431	159.051	15.899	33431	74	568.608	76.576	55.757	166.791	46.870	42077	64	515.500	40.809	66.150	162.592	41.698	32992	96	506.979	41.653	123.753	164.952	40.042	48670	59	553.746	50.498	172.567	165.329	40.870	32671	35	581.800	80.519	31.526	162.996	23.314	20363	29	594.103	47.028	76.681	161.441	20.728	17229	159	551.428	78.479	296.915	169.299	66.426	87677	21	659.857	126.426	42.786	163.124	17.556	13857	65	590.631	94.066	112.021	167.435	40.527	38391	36	542.139	46.376	275.826	164.074	23.556	19517	93	536.882	83.287	140.673	166.080	36.042	49930	41	573.902	72.940	285.803	167.089	32.042	23530	18	873.778	113.601	2.464	165.737	19.556	15728	45	597.889	53.993	156.001	165.527	24.971	26905	34	570.265	63.484	258.715	165.124	22.385	19389	75	539.720	68.888	206.023	169.659	53.598	40479	33	689.788	91.061	229.791	167.758	24.142	22763	141	513.674	62.336	246.836	171.424	54.184	72428	36	541.806	59.601	74.730	169.333	24.042	19505	72	524.722	46.230	84.254	171.311	48.770	37780	42	592.214	69.052	19.678	169.209	24.142	24873	57	623	83.028	216.741	171.504	32.385	35511	43	560.767	57.872	272.480	169.290	27.556	24113	32	635.594	101.971	36.667	171.580	21.556	20339	29	775	65.616	188.700	170.743	20.142	22475	21	723.238	48.567	305.560	170.835	20.142	15188	39	489.026	47.532	55.499	175.686	39.355	19072	48	760.688	346.770	170.548	171.930	30.385	36513	31	507.226	44.700	263.473	173.608	33.799	15724	42	482.357	56.165	312.723	175.341	38.971	20259	17	492.882	33.283	328.749	171.228	16.142	8379	34	595.853	75.317	43.653	175.438	24.728	20259	38	633.474	109.181	63.235	175.071	26.971	24072	24	528.292	30.883	270.186	176.101	18.485	12679	22	583.955	80.675	283.684	175.813	23.799	12847	35	578.457	46.281	12.034	178.051	21.314	20246	36	589.444	73.099	51.187	177.613	25.799	21220	41	504.293	35.740	99.463	178.292	34.042	20676	59	649.814	85.492	108.735	178.085	33.213	38339	105	509.419	36.308	156.415	180.546	49.841	53489	26	527.808	53.256	32.402	178.016	20.142	13723	58	612.569	90.095	75.605	179.428	28.627	35529	55	715.636	384.181	4.490	184.228	32.627	39360	55	522.600	33.291	140.268	182.955	38.042	28743	65	496.200	25.633	206.204	180.983	42.284	32253	34	598.941	83.260	280.722	181.270	26.971	20364	26	488.192	31.580	28.491	181.164	19.314	12693	73	588.055	50.828	124.762	187.799	46.627	42928	78	573.282	50.608	132.268	186.109	39.456	44716	32	576.562	41.318	183.827	180.828	22.971	18450	39	526.205	48.575	242.624	181.549	26.385	20522	74	2721.581	1491.492	85.080	184.854	36.284	201397	43	561.047	55.285	234.721	182.779	31.456	24125	39	634.462	115.896	267.660	183.407	34.042	24744	33	568.606	57.808	49.437	182.848	24.971	18764	63	642.873	94.074	66.173	186.660	32.627	40501	52	447.269	30.472	317.409	185.515	27.556	23258	49	455.837	41.257	329.713	185.270	28.385	22336	62	685.968	184.740	261.039	185.887	33.456	42530	25	515.800	51.941	19.932	185.058	19.314	12895	41	509.366	55.561	285.038	188.440	38.142	20884	52	491.462	39.959	307.000	187.223	31.799	25556	34	533.794	52.732	48.230	187.273	26.971	18149	32	578.656	89.152	94.298	187.348	26.627	18517	48	672	126.533	290.863	191.243	32.971	32256	34	491.647	35.533	13.135	189.505	26.627	16716	39	533.462	38.351	198.921	190.058	24.142	20805	98	745.704	376.265	102.957	195.336	52.184	73079	63	637.222	114.680	156.135	193.138	52.870	40145	71	796.803	278.484	174.873	192.391	41.698	56573	55	565.036	42.886	219.313	189.609	34.142	31077	38	545.316	39.978	232.484	190.431	23.799	20722	48	550.104	56.999	28.830	191.288	28.971	26405	45	516.978	50.214	251.945	191.194	26.385	23264	19	648.632	63.503	87.520	191.848	18.971	12324	85	598.071	58.231	114.865	197.906	43.456	50836	48	652.146	64.214	145.822	192.455	32.627	31303	75	507.613	38.919	244.702	195.186	38.042	38071	58	533.431	59.778	265.924	194.815	29.213	30939	64	501.422	35.819	300.259	196.325	38.042	32091	59	581.729	73.693	50.676	198.017	34.042	34322	63	589.683	71.033	59.712	196.815	32.385	37150	38	527.026	36.408	82.781	195.992	22.971	20027	51	439.706	31.241	317.428	195.927	32.627	22425	278	1848.701	1455.108	40.775	203.697	89.640	513939	73	653.849	196.615	138.178	198.790	34.284	47731	42	540.524	40.261	194.901	198.040	26.971	22702	42	540.405	52.923	21.326	198.544	25.556	22697	39	596.872	57.993	184.524	196.650	23.314	23278	35	569.429	51.798	214.386	198.668	21.556	19930	45	453.422	32.394	277.571	200.281	26.385	20404	35	473.629	35.495	306.480	199.445	21.556	16577	45	506.422	32.444	91.109	200.363	25.556	22789	41	589.781	83.239	161.908	200.533	27.556	24181	70	561.386	51.144	204.997	203.307	38.627	39297	52	504.231	41.267	75.066	202.884	32.627	26220	36	574.667	68.784	12.234	201.734	21.556	20688	33	497.061	45.854	263.548	202.283	22.971	16403	51	439.608	22.393	331.959	202.552	31.556	22420	30	467.600	41.738	3.000	204.758	25.799	14028	44	807.432	111.510	187.550	204.035	24.971	35527	22	480.500	52.421	221.926	202.255	23.556	10571	54	2019.463	1058.313	60.941	204.901	27.799	109051	61	545.049	60.266	142.263	207.674	37.113	33248	37	494.162	46.484	287.601	205.895	26.971	18284	52	601.231	71.653	228.144	208.254	29.556	31264	56	542.661	60.446	297.000	208.182	28.971	30389	33	556.818	58.628	19.147	207.626	21.556	18375	48	713.292	111.408	127.157	209.307	26.385	34238	47	564.574	72.683	241.752	211.720	28.971	26535	67	560.493	42.931	265.385	209.268	37.799	37553	33	516.970	25.423	71.299	211.386	25.556	17060	20	755.250	79.610	80.526	208.429	15.314	15105	73	512.808	50.489	109.397	212.301	49.355	37435	67	525.612	40.421	148.532	211.684	32.042	35216	52	611.577	71.025	162.524	209.978	27.556	31802	48	598.042	136.542	64.915	211.779	27.314	28706	73	600.877	80.372	93.422	214.150	37.213	43864	34	707.176	55.562	255.050	211.132	20.971	24044	34	539.618	52.103	9.944	212.915	21.556	18347	46	566.348	47.403	102.097	215.154	31.556	26052	38	706.868	87.505	210.246	211.713	23.314	26861	47	595.660	75.944	35.679	212.872	30.971	27996	55	538.236	58.865	52.506	214.509	29.799	29603	55	572.673	64.225	181.928	213.939	31.799	31497	42	629.881	67.757	199.685	212.130	26.971	26455	40	593.050	48.264	218.574	213.013	27.213	23722	30	535.333	37.042	77.151	214.751	23.799	16060	93	631.376	144.909	83.625	218.254	68.184	58718	76	580.632	76.050	283.749	215.179	38.870	44128	62	531.855	59.020	233.159	217.396	35.456	32975	29	351.897	20.763	306.905	216.337	22.142	10205	43	730.651	109.233	126.692	219.597	32.385	31418	101	693.653	130.143	198.446	222.137	60.184	70059	126	440.905	78.667	292.249	220.386	64.770	55554	41	579.366	59.638	141.788	218.186	37.113	23754	35	984	258.101	161.875	217.288	21.314	34440	41	670.317	151.424	248.729	218.405	24.971	27483	98	486.847	84.144	272.843	219.646	48.284	47711	34	559.088	61.368	24.903	217.975	21.556	19009	35	782.829	125.850	176.192	218.372	22.971	27399	20	444.450	52.619	329.816	216.834	32.971	8889	31	519.839	45.752	35.026	219.684	20.971	16115	37	624.270	77.779	207.297	218.695	27.556	23098	36	529.722	62.349	9.737	219.961	23.556	19070	47	636.064	88.621	44.846	220.464	28.971	29895	42	705.476	80.645	134.561	219.937	24.142	29630	22	1158.409	232.230	240.087	220.476	16.485	25485	57	993.105	314.750	66.468	223.945	41.698	56607	50	743.880	110.705	154.655	223.267	29.556	37194	75	749.720	239.963	225.016	223.753	45.456	56229	56	836.821	445.132	120.922	225.699	38.284	46862	64	616.344	176.331	258.519	224.356	34.385	39446	26	473.423	25.371	332.884	222.909	23.314	12309	50	794.280	127.538	172.020	224.442	28.385	39714	28	570.714	26.696	308.286	223.320	18.728	15980	69	413.623	29.149	105.721	224.233	44.042	28540	45	590.511	65.631	190.069	226.494	28.042	26573	35	590.714	317.735	76.440	226.633	41.941	20675	26	608.077	50.820	245.422	225.564	17.556	15810	16	1371.438	504.396	274.129	225.969	19.556	21943	26	732.308	92.492	196.281	229.012	20.728	19040	35	753.314	81.623	314.739	227.396	24.971	26366	47	655.957	76.313	161.333	229.645	30.385	30830	51	766.471	64.476	218.171	229.634	27.314	39090	30	682.067	134.308	286.388	229.148	24.142	20462	51	996.412	179.822	229.344	231.413	32.385	50817	80	767.162	258.425	206.458	238.092	62.770	61373	25	1039.080	232.382	239.318	231.821	17.899	25977	16	1446.812	364.342	251.109	232.268	18.142	23149	44	647.045	75.470	170.810	234.590	30.971	28470	53	1174.453	408.307	108.870	235.269	32.728	62246	69	1658.971	499.829	118.509	236.721	44.385	114469	33	1402.455	244.051	101.169	236.995	40.527	46281	73	2254.562	756.462	134.637	237.650	38.042	164583	80	1011.500	296.367	145.277	237.164	47.456	80920	95	700.263	103.116	178.919	238.763	45.355	66525	38	627.868	50.335	195.689	237.059	33.213	23859	16	995.438	182.615	243.663	235.374	15.899	15927	24	803.792	151.145	90.178	238.271	26.385	19291	43	623.349	55.320	156.807	240.110	25.213	26804	57	960.140	216.623	224.404	240.485	47.213	54728	145	1016.559	329.008	246.976	240.845	84.042	147401	27	520.630	25.405	3.143	243.164	21.556	14057	27	779.630	71.475	274.542	242.089	27.556	21050	39	668.795	71.922	90.642	242.974	40.728	26083	32	1007.719	105.645	64.285	245.517	23.556	32247	66	679.333	54.667	191.807	250.640	42.284	44836	40	761.225	80.844	140.040	247.525	31.799	30449	29	713.414	70.948	148.018	245.477	22.385	20689	81	870.580	148.522	165.983	248.413	41.941	70517	96	796.635	93.421	181.691	248.953	40.627	76477	72	602.306	31.837	222.898	246.475	55.213	43366	24	807.125	49.388	201.059	249.882	21.314	19371	46	694.630	50.045	151.773	251.380	31.213	31953	28	820	55.232	169.982	254.248	21.899	22960
6	77	459.844	37.823	17.181	5.635	35.456	35408	47	717.064	145.613	32.219	3.200	26.142	33702	47	558.234	112.461	59.798	3.605	30.627	26237	161	580.770	74.213	126.709	8.346	82.811	93504	36	509.278	30.501	150.680	2.009	26.385	18334	131	706.511	60.421	172.394	5.484	66.669	92553	32	609.531	95.946	210.938	2.394	24.142	19505	49	567.918	60.133	244.219	3.213	28.385	27828	21	485.810	44.570	292.284	1.065	29.314	10202	24	470.792	22.929	327.270	3.344	19.556	11299	60	1413.050	93.706	74.126	6.008	34.627	84783	23	464.217	23.514	321.372	3.828	18.142	10677	54	622.704	106.045	25.740	6.993	29.213	33626	21	452.857	26.822	40.286	5.334	18.728	9510	67	646.821	105.673	143.010	7.472	30.870	43337	83	462.807	36.544	263.553	12.014	57.355	38413	52	552.500	59.982	296.866	6.572	28.142	28730	44	423.159	18.921	196.657	8.021	26.385	18619	84	511.500	74.025	223.100	7.117	51.698	42966	57	793.596	252.394	92.669	8.137	41.213	45235	29	422.448	26.337	312.979	8.130	28.385	12251	32	436.781	17.193	249.556	9.019	22.728	13977	35	493.171	33.992	50.713	11.575	22.728	17261	103	476.583	52.150	274.447	14.372	51.113	49088	48	421.438	23.234	286.925	12.024	43.456	20229	66	563.909	84.762	325.130	11.871	33.799	37218	32	548.781	60.342	44.232	11.769	29.799	17561	55	516.527	53.374	113.663	12.994	27.799	28409	41	630.390	81.377	64.199	13.599	26.385	25846	124	531.726	78.192	223.674	21.398	75.012	65934	83	527.651	72.925	311.519	16.762	38.042	43795	56	477.679	32.362	39.117	18.252	35.456	26750	34	496.294	25.612	96.588	16.135	24.971	16874	52	643.250	21.792	171.963	16.043	30.385	33449	38	473.079	54.136	297.329	16.680	24.385	17977	95	523.126	96.689	210.736	22.014	64.083	49697	105	456.457	36.473	243.448	26.017	57.941	47928	22	408.818	21.442	253.012	19.180	23.314	8994	46	478.674	48.296	31.903	20.037	38.284	22019	30	530.167	65.544	87.945	18.464	25.556	15905	68	596.074	85.836	151.850	19.748	33.213	40533	55	729.764	54.179	163.459	21.127	31.213	40137	33	619.030	79.152	49.525	19.386	22.971	20428	60	537.617	71.119	323.070	19.851	31.799	32257	50	527.480	51.997	119.418	21.658	27.799	26374	55	475.055	34.736	71.708	24.655	36.627	26128	73	492.959	44.507	134.881	25.197	38.042	35986	21	534.238	91.061	334.029	22.349	21.556	11219	72	440.403	22.590	62.724	25.813	40.870	31709	38	443.026	14.333	98.683	23.198	23.799	16835	21	426.476	21.149	285.306	24.556	20.385	8956	55	526.291	57.154	113.857	30.036	38.627	28946	44	655.750	68.959	157.950	27.574	25.799	28853	41	511.341	46.576	297.616	28.663	25.556	20965	74	533.054	77.389	318.343	29.563	49.598	39446	30	461.300	26.036	49.224	27.175	27.556	13839	34	598.324	75.580	93.351	28.420	22.142	20343	101	556.238	80.116	200.421	31.201	45.113	56180	50	414.500	22.139	258.427	30.207	37.456	20725	33	582.818	56.270	75.352	30.023	22.971	19233	42	603.857	79.417	86.443	31.195	26.385	25362	38	642.789	80.322	223.981	32.383	26.385	24426	59	491.492	67.702	52.711	33.064	29.799	28998	78	525.885	50.261	287.158	33.724	42.042	41019	76	515.224	51.485	127.273	36.481	37.456	39157	23	665.522	54.636	138.347	33.524	22.142	15307	27	592.926	44.554	68.978	34.027	18.971	16009	48	547	61.544	171.298	35.209	30.627	26256	48	555.938	66.570	268.255	35.686	25.556	26685	65	488.615	42.181	93.621	38.716	43.355	31760	51	528.137	40.123	117.243	36.502	32.627	26935	69	537.536	55.264	225.341	39.985	36.284	37090	37	574.189	72.900	297.280	36.154	21.556	21245	41	498.683	33.291	73.954	37.831	28.042	20446	74	591.987	95.965	191.393	43.519	42.627	43807	27	678.741	53.335	134.766	41.194	21.314	18326	113	538.832	52.579	213.752	46.825	51.456	60888	156	593.026	85.501	268.502	46.489	77.740	92512	59	549.186	83.432	38.280	41.805	36.627	32402	77	451.870	33.667	57.969	41.902	42.042	34794	31	586.387	63.443	156.083	42.132	24.971	18178	92	572.413	75.783	201.783	44.841	42.385	52662	104	580.356	59.111	286.711	43.982	54.527	60357	39	494.897	33.082	80.440	43.520	22.728	19301	24	462.042	37.444	107.337	43.013	22.728	11089	71	508.746	45.824	246.072	46.021	34.284	36121	37	539.162	57.058	29.406	45.152	23.556	19949	40	592.075	73.003	174.400	45.938	27.799	23683	23	652.348	41.784	136.942	47.134	19.314	15004	52	553.558	76.383	46.115	47.670	33.456	28785	62	576.952	59.287	117.822	48.010	35.456	35771	25	662.040	45.355	145.720	47.372	22.385	16551	102	555.039	68.753	235.817	51.131	38.627	56614	66	596.288	82.078	108.074	49.594	42.870	39355	32	664.594	59.645	154.280	49.128	24.385	21267	31	556.677	30.470	160.640	47.502	20.485	17257	60	580.150	60.387	73.887	50.287	38.870	34809	109	540.183	91.481	23.576	50.989	75.355	58880	75	542.187	59.240	225.834	53.349	39.456	40664	42	450.929	22.121	257.001	54.180	28.627	18939	72	563.167	79.006	123.193	56.969	39.456	40548	95	594.684	78.905	49.157	59.409	49.941	56495	29	763.310	71.173	104.629	54.286	19.556	22136	55	642	142.704	138.819	54.646	35.213	35310	42	726.667	56.058	148.773	55.938	29.213	30520	17	665.294	40.075	160.485	52.810	15.314	11310	34	714.206	91.343	166.334	55.637	20.971	24283	128	577.180	65.293	177.906	60.124	69.113	73879	61	558.885	59.503	295.288	57.143	43.456	34092	62	494.871	65.283	308.944	56.472	34.971	30682	72	513.694	44.578	190.281	61.097	37.213	36986	70	545.371	69.618	200.750	61.885	43.698	38176	83	499.855	57.502	92.382	65.321	46.627	41488	40	532.600	83.107	321.971	56.479	30.385	21304	89	559.786	78.600	213.776	62.919	38.971	49821	77	538.104	71.074	12.867	62.246	38.870	41434	76	569.434	68.451	290.714	64.410	53.598	43277	62	578.565	91.143	23.506	63.176	33.213	35871	20	436.600	24.669	80.629	61.938	24.385	8732	16	801.125	49.889	137.311	59.675	13.899	12818	30	697.133	37.026	160.303	60.973	24.142	20914	53	585.792	93.593	43.459	66.126	33.213	31047	56	494.946	38.831	233.265	62.171	43.213	27717	45	638.689	74.531	272.947	63.779	27.799	28741	24	488.292	50.488	319.553	61.296	17.556	11719	67	543.493	66.225	98.990	69.289	42.042	36414	79	520.608	35.112	264.613	65.121	37.213	41128	35	558.343	60.108	34.227	64.958	23.213	19542	50	579.880	83.749	111.113	64.133	28.971	28994	63	746.937	69.750	140.444	65.956	35.456	47057	63	480.603	50.470	331.164	64.276	34.385	30278	72	517.167	49.063	68.556	65.392	41.456	37236	27	537	41.860	251.541	66.698	30.042	14499	36	619.389	74.543	18.901	69.514	25.799	22298	68	607.809	47.219	170.299	69.132	34.870	41331	28	582.536	69.390	303.370	68.227	18.728	16311	53	554.189	74.536	126.106	70.899	33.456	29372	54	666.852	103.370	26.362	73.117	46.284	36010	23	461.826	34.308	52.471	70.475	20.142	10622	34	598.471	59.940	112.405	70.179	23.556	20348	80	544.362	71.802	193.246	72.339	39.698	43549	47	442.404	38.992	324.692	70.788	28.385	20793	56	642.375	82.610	146.482	74.805	48.184	35973	144	652.333	70.199	162.276	75.062	67.012	93936	85	599.553	87.951	285.720	72.448	52.870	50962	41	581.122	73.697	208.793	74.093	28.385	23826	73	477.822	58.099	312.076	73.606	34.385	34881	115	587.156	84.890	69.921	74.611	57.012	67523	68	479.118	34.523	249.042	73.569	35.799	32580	19	505.053	23.138	298.817	72.522	18.142	9596	81	484.556	40.315	232.428	75.857	43.456	39249	46	3023.478	998.684	271.027	74.628	23.556	139080	72	535.778	60.610	89.380	78.956	46.627	38576	57	542.158	68.123	136.511	77.465	39.698	30903	59	571.373	98.691	44.632	77.803	28.971	33711	82	621.012	114.802	108.734	78.184	43.456	50923	46	531.674	67.949	222.244	76.848	28.971	24457	33	589.818	54.287	79.730	78.893	22.142	19464	55	624.109	47.637	7.747	79.241	34.870	34326	54	567.259	84.597	33.489	79.256	31.556	30632	76	550.632	73.263	97.096	82.618	46.284	41848	20	556.250	37.635	204.424	78.191	19.556	11125	86	495.988	35.212	255.816	81.389	50.770	42655	51	515.471	23.067	279.668	80.169	29.799	26289	46	535.065	70.259	292.396	79.667	35.556	24613	30	614.700	40.784	85.341	82.827	22.142	18441	19	854.421	62.547	331.407	79.585	19.314	16234	35	3287.829	1095.436	271.714	81.807	21.071	115074	58	494.655	41.416	117.752	84.622	34.870	28690	22	720.591	107.998	211.364	84.891	21.899	15853	65	496.200	38.365	241.758	83.621	36.385	32253	48	435.167	23.468	322.299	84.368	26.627	20888	33	708.636	137.697	73.461	84.787	32.385	23385	54	534.130	63.549	63.694	88.450	30.627	28843	122	563.336	65.589	161.142	87.146	46.284	68727	71	529.085	37.112	176.214	89.801	40.870	37565	32	566.938	70.795	295.485	84.229	23.314	18142	56	639.214	29.571	3.634	87.534	29.799	35796	66	561.939	60.696	80.903	90.163	46.627	37088	52	517.750	56.235	52.866	88.574	27.213	26923	45	525.911	62.050	219.050	87.775	38.042	23666	61	495.541	46.876	264.183	88.448	40.042	30228	75	598.173	81.051	280.877	88.982	34.042	44863	25	569.320	58.274	198.994	88.518	21.556	14233	43	577.953	77.797	315.772	91.485	27.799	24852	26	1396.500	331.694	15.899	90.530	18.728	36309	105	571.429	100.372	21.139	95.621	54.770	60000	21	451.429	37.425	125.636	91.615	23.556	9480	54	569.870	74.679	60.307	95.217	39.698	30773	49	540.347	37.547	113.951	91.910	24.385	26477	61	497.787	38.903	136.173	93.138	30.385	30365	50	531.860	59.848	101.682	92.037	32.385	26593	49	522.510	60.588	252.695	92.971	33.799	25603	93	540.849	82.970	232.534	101.921	54.527	50299	32	518.344	29.365	290.120	93.657	20.142	16587	43	616.047	93.824	36.401	93.999	25.556	26490	22	477.273	20.758	75.038	97.976	27.314	10500	46	597.848	81.139	204.010	95.979	35.456	27501	56	495.536	60.126	307.863	99.744	41.113	27750	36	559.111	64.570	328.866	98.175	30.971	20128	157	556.694	64.414	163.682	97.383	61.255	87401	62	562.500	69.023	199.330	103.136	48.284	34875	60	602.533	90.184	265.510	97.489	29.799	36152	81	595.839	82.819	104.738	99.024	49.698	48263	45	503.111	32.588	126.982	97.997	27.213	22640	30	726.933	118.711	281.468	97.910	19.556	21808	43	541.372	65.446	315.792	99.497	27.799	23279	108	567.889	125.780	39.613	105.339	61.841	61332	81	494.667	44.416	145.926	100.361	40.627	40068	72	527.778	55.156	241.136	102.293	38.042	38000	47	680.234	97.863	255.727	99.958	25.213	31971	41	495.024	43.500	33.038	100.686	24.385	20296	95	541.168	50.774	176.981	105.214	44.870	51411	46	549.522	43.025	4.798	102.484	30.385	25278	40	510.325	45.589	49.321	101.920	25.314	20413	93	621.161	154.025	131.400	105.741	48.527	57768	46	507.717	45.071	216.008	102.519	26.971	23355	41	521.732	60.180	289.670	102.008	22.728	21391	52	458.538	27.133	300.089	103.008	27.799	23844	33	623.939	79.838	115.103	104.694	22.142	20590	54	685.574	150.839	281.981	106.382	33.213	37021	25	684.280	35.838	184.226	105.130	21.556	17107	35	597.886	62.229	107.706	106.440	22.728	20926	50	802.940	165.711	269.832	107.113	26.385	40147	22	517.091	34.543	319.603	106.704	20.728	11376	63	574.111	87.511	6.385	109.993	34.627	36169	46	558.435	60.653	92.918	108.642	28.385	25688	42	538.619	55.344	257.244	108.133	28.385	22622	16	489.188	39.421	25.379	108.550	14.485	7827	58	547.759	67.806	214.992	108.775	33.799	31770	45	489.733	38.623	306.701	109.979	30.385	22038	64	488.922	47.238	14.664	111.772	31.556	31291	22	976.727	87.720	286.822	110.966	16.485	21488	49	683.388	66.233	73.618	113.094	28.971	33486	48	560.167	107.616	138.888	112.587	26.971	26888	37	672.649	171.888	333.280	114.210	34.627	24888	48	488.354	48.998	32.463	114.978	29.213	23441	220	604.586	139.099	36.950	126.717	83.054	133009	131	567.183	53.064	166.048	118.333	47.113	74301	25	663.680	72.545	197.970	114.385	18.728	16592	49	550.429	49.217	271.367	115.332	28.627	26971	44	496.682	49.744	20.144	118.552	29.556	21854	53	565.170	78.995	26.135	118.273	31.556	29954	44	577.273	65.226	120.549	117.194	28.627	25400	34	506.500	26.198	323.762	115.725	24.385	17221	54	589.426	46.654	55.193	117.889	32.627	31829	47	1156.149	598.374	110.672	116.250	28.385	54339	35	506.171	37.490	127.376	121.745	34.627	17716	90	617.867	95.061	144.003	119.345	41.698	55608	42	640.929	155.722	209.827	116.539	30.385	26919	49	534.653	61.783	251.496	119.575	32.971	26198	42	467.524	30.900	305.559	116.476	31.799	19636	35	622.714	48.013	60.961	118.989	30.627	21795	63	546.857	43.900	77.284	123.225	45.355	34452	45	585.889	70.177	99.262	117.740	30.142	26365	28	529.143	28.388	133.130	119.764	21.314	14816	48	700.604	92.641	184.830	119.191	24.385	33629	34	606.059	75.441	236.012	117.751	22.971	20606	80	559.862	103.384	194.564	132.432	66.527	44789	44	644.909	91.455	198.015	121.113	28.385	28376	38	547.763	46.845	276.082	121.768	27.799	20815	76	537.013	54.365	61.806	132.687	54.527	40813	51	474.176	42.112	320.932	124.905	33.698	24183	60	644.283	312.339	108.479	126.620	42.042	38657	137	567.985	58.466	148.513	129.596	56.770	77814	224	598.290	80.499	266.104	132.624	67.841	134017	63	653.937	263.943	286.374	129.282	51.456	41198	39	517	43.492	51.370	127.900	29.799	20163	50	549.580	65.690	95.695	129.130	34.042	27479	49	595.224	66.050	121.934	131.364	34.971	29166	31	554.742	35.321	133.971	127.896	20.142	17197	54	557.518	88.232	301.186	127.451	27.556	30106	42	526.024	42.964	310.838	129.029	28.042	22093	50	577.740	74.647	83.340	128.707	28.971	28887	71	562.887	74.493	212.604	130.436	44.042	39965	64	550.219	62.647	105.160	133.683	39.698	35214	39	557.846	93.754	254.392	134.398	38.971	21756	31	583.516	62.070	116.184	133.659	23.314	18089	38	778.421	101.507	11.243	133.271	23.556	29580	59	457.966	34.397	324.456	134.474	32.971	27020	74	544.432	53.799	176.888	136.325	40.870	40288	54	559.704	67.643	125.923	140.461	36.385	30224	35	487.457	21.370	132.437	135.904	27.799	17061	25	715.320	63.081	201.937	134.758	17.899	17883	33	483.364	33.224	21.186	140.354	32.142	15951	66	539	39.000	166.625	140.255	37.456	35574	41	536.561	35.321	313.345	137.049	22.728	21999	34	544.147	22.308	158.699	138.214	25.556	18501	117	882.983	360.571	48.084	141.942	49.698	103309	46	631.783	56.925	218.518	139.865	26.971	29062	65	602.015	72.175	183.272	142.558	32.042	39131	73	535.877	53.679	283.905	142.049	42.042	39119	41	581.439	76.574	304.068	141.093	25.799	23839	20	460.150	44.526	96.117	141.757	25.799	9203	60	865.250	460.953	152.771	143.150	34.284	51915	53	568.566	56.635	211.143	144.943	35.456	30134	167	538.964	49.578	72.506	149.272	71.740	90007	77	616.039	69.170	194.610	144.434	34.042	47435	23	712.391	59.867	206.191	144.433	19.899	16385	19	676.053	91.093	79.251	144.808	20.971	12845	59	532.729	51.314	322.982	147.980	35.213	31431	40	549.225	61.989	107.309	150.233	38.870	21969	19	589.895	38.574	308.927	145.201	15.314	11208	24	524.250	67.111	31.365	146.645	18.142	12582	19	768.684	50.560	142.540	146.285	15.314	14605	52	904.385	314.810	224.417	147.886	39.698	47028	58	588.845	78.045	268.101	150.688	39.799	34153	78	480.808	44.640	16.404	153.727	44.527	37503	33	641.909	86.340	36.961	149.728	22.971	21183	20	549.250	50.766	285.858	147.324	16.728	10985	36	726.444	276.474	278.542	149.786	26.042	26152	63	741.016	154.310	101.982	154.410	39.456	46684	58	533.983	40.266	160.713	151.406	36.042	30971	93	682.290	90.827	186.225	153.730	40.627	63453	46	585.978	43.830	258.561	151.927	26.971	26955	24	630.833	73.846	314.566	149.410	17.899	15140	16	799	90.535	328.434	149.511	14.728	12784	31	681.161	68.929	139.469	151.658	22.142	21116	29	496.172	27.123	293.086	150.428	20.142	14389	38	697.500	161.850	304.264	151.727	28.385	26505	73	552.794	70.597	4.897	153.632	37.213	40354	70	500.829	31.365	126.399	153.276	37.456	35058	77	549.740	49.358	147.454	155.291	46.870	42330	45	544.867	45.078	166.196	159.695	44.627	24519	59	641.542	113.812	61.647	155.283	30.627	37851	40	554.250	65.391	229.051	154.980	32.385	22170	35	724.429	155.420	40.878	156.108	24.142	25355	51	617.961	64.212	176.825	157.977	26.142	31516	22	602.136	52.114	295.482	156.756	17.314	13247	49	560.469	204.310	318.900	159.551	31.213	27463	59	540.966	37.875	98.659	161.348	34.042	31917	50	522.180	33.073	219.047	160.172	28.627	26109	104	567.154	61.916	238.650	160.509	54.770	58984	26	559.577	57.610	46.881	158.345	20.142	14549	47	646.021	189.207	91.565	161.015	30.728	30363	42	545.476	56.234	312.372	163.066	29.556	22910	59	532.729	46.958	209.404	160.568	33.799	31431	43	578.442	85.607	263.811	160.301	27.213	24873	18	1846.556	486.381	331.440	159.052	15.899	33238	74	570.203	77.230	55.740	166.799	46.870	42195	64	513.297	39.402	66.138	162.605	41.698	32851	96	504.250	40.477	123.750	164.937	40.042	48408	59	554.627	49.275	172.580	165.344	40.870	32723	35	583.171	80.876	31.534	162.997	23.314	20411	29	589.552	43.719	76.707	161.451	20.728	17097	159	551.302	74.893	296.895	169.313	66.426	87657	21	657.571	123.355	42.792	163.135	17.556	13809	65	593.846	94.523	112.009	167.421	40.527	38600	36	545.194	49.293	275.829	164.090	23.556	19627	93	547.398	97.462	140.707	166.051	36.042	50908	41	580.488	77.788	285.788	167.099	32.042	23800	18	880.222	115.729	2.454	165.742	19.556	15844	45	602.622	54.642	155.993	165.532	24.971	27118	34	569	65.646	258.707	165.123	22.385	19346	75	537.040	73.239	206.021	169.656	53.598	40278	33	693.333	88.159	229.797	167.766	24.142	22880	141	513.865	62.401	246.863	171.427	54.184	72455	36	539.500	60.487	74.721	169.322	24.042	19422	72	521.778	45.364	84.266	171.329	48.770	37568	42	598.476	69.805	19.689	169.197	24.142	25136	57	624.614	82.285	216.740	171.511	32.385	35603	43	568.837	55.045	272.495	169.303	27.556	24460	32	638.312	100.165	36.669	171.570	21.556	20426	29	774.414	67.438	188.692	170.737	20.142	22458	21	712.476	44.813	305.568	170.823	20.142	14962	39	488.231	45.555	55.508	175.692	39.355	19041	48	761.438	347.254	170.549	171.928	30.385	36549	31	509	43.753	263.470	173.603	33.799	15779	42	479.238	57.203	312.718	175.320	38.971	20128	17	492.941	29.723	328.742	171.228	16.142	8380	34	591.912	70.289	43.654	175.447	24.728	20125	38	634.447	101.744	63.250	175.083	26.971	24109	24	522.417	37.452	270.186	176.104	18.485	12538	22	591.318	80.720	283.686	175.811	23.799	13009	35	570.886	52.091	12.030	178.057	21.314	19981	36	592.694	75.067	51.197	177.616	25.799	21337	41	503.268	30.948	99.460	178.285	34.042	20634	59	651.644	88.229	108.736	178.077	33.213	38447	105	508.562	37.316	156.419	180.549	49.841	53399	26	526.269	50.830	32.412	178.035	20.142	13683	58	615.241	93.388	75.602	179.447	28.627	35684	55	714.091	380.200	4.482	184.214	32.627	39275	55	518.509	33.329	140.270	182.953	38.042	28518	65	495.769	23.987	206.196	180.980	42.284	32225	34	605.529	81.106	280.717	181.266	26.971	20588	26	494.538	27.963	28.489	181.172	19.314	12858	73	587.575	50.336	124.765	187.806	46.627	42893	78	573.128	46.135	132.268	186.089	39.456	44704	32	577.688	42.336	183.837	180.829	22.971	18486	39	527.180	49.620	242.616	181.550	26.385	20560	74	2725.162	1495.550	85.079	184.860	36.284	201662	43	557.023	54.159	234.722	182.783	31.456	23952	39	641.026	119.140	267.637	183.394	34.042	25000	33	566.758	61.240	49.426	182.849	24.971	18703	63	644.984	95.450	66.167	186.655	32.627	40634	52	447.577	31.197	317.406	185.521	27.556	23274	49	453.959	40.692	329.714	185.283	28.385	22244	62	687.161	183.403	261.046	185.894	33.456	42604	25	518.880	52.877	19.930	185.075	19.314	12972	41	507.756	56.224	285.045	188.438	38.142	20818	52	489.385	39.507	306.996	187.215	31.799	25448	34	534.853	54.820	48.218	187.267	26.971	18185	32	586.531	90.522	94.286	187.358	26.627	18769	48	668.146	123.943	290.863	191.244	32.971	32071	34	491.176	35.730	13.133	189.507	26.627	16700	39	535.333	41.531	198.937	190.061	24.142	20878	98	745.245	377.668	102.958	195.334	52.184	73034	63	637.619	116.111	156.129	193.152	52.870	40170	71	797.859	282.622	174.892	192.381	41.698	56648	55	565.800	44.994	219.325	189.613	34.142	31119	38	548.974	38.653	232.478	190.438	23.799	20861	48	549.917	55.204	28.831	191.286	28.971	26396	45	513.200	48.032	251.958	191.199	26.385	23094	19	656	68.142	87.517	191.851	18.971	12464	85	596.271	58.213	114.866	197.913	43.456	50683	48	647.042	67.949	145.819	192.462	32.627	31058	75	504.600	34.747	244.676	195.195	38.042	37845	58	533.603	60.561	265.936	194.817	29.213	30949	64	503.422	34.405	300.263	196.316	38.042	32219	59	580.424	72.170	50.670	198.014	34.042	34245	63	588.206	67.467	59.728	196.810	32.385	37057	38	526.526	32.796	82.771	195.996	22.971	20008	51	437.118	32.308	317.430	195.916	32.627	22293	278	1849.104	1453.944	40.728	203.693	89.640	514051	73	656.178	198.146	138.179	198.768	34.284	47901	42	539.548	38.430	194.905	198.054	26.971	22661	42	543.357	57.936	21.324	198.531	25.556	22821	39	599.692	54.949	184.522	196.657	23.314	23388	35	568.657	47.990	214.395	198.680	21.556	19903	45	451.911	30.853	277.586	200.272	26.385	20336	35	476.114	37.819	306.491	199.452	21.556	16664	45	506.267	32.543	91.120	200.366	25.556	22782	41	590.902	86.897	161.918	200.531	27.556	24227	70	561.786	50.838	204.991	203.309	38.627	39325	52	506.019	39.022	75.069	202.876	32.627	26313	36	578.250	77.562	12.243	201.742	21.556	20817	33	496.485	45.175	263.547	202.282	22.971	16384	51	443.471	24.455	331.954	202.559	31.556	22617	30	464.400	44.108	2.997	204.755	25.799	13932	44	813.318	120.426	187.543	204.035	24.971	35786	22	482.045	58.041	221.916	202.258	23.556	10605	54	2031.981	1056.924	60.909	204.911	27.799	109727	61	545.410	61.677	142.265	207.690	37.113	33270	37	491.324	47.906	287.611	205.905	26.971	18179	52	605.962	71.588	228.151	208.251	29.556	31510	56	546.661	61.998	296.999	208.177	28.971	30613	33	549.273	59.823	19.157	207.632	21.556	18126	48	713.521	110.599	127.163	209.309	26.385	34249	47	562.766	69.860	241.756	211.700	28.971	26450	67	558.925	41.421	265.400	209.269	37.799	37448	33	512.212	26.544	71.297	211.377	25.556	16903	20	752.950	72.189	80.527	208.436	15.314	15059	73	514	52.792	109.385	212.304	49.355	37522	67	523.388	39.978	148.531	211.690	32.042	35067	52	613.481	73.406	162.527	209.983	27.556	31901	48	597.125	131.485	64.904	211.797	27.314	28662	73	606.671	84.863	93.426	214.165	37.213	44287	34	712.147	54.714	255.059	211.136	20.971	24213	34	543.794	51.469	9.940	212.914	21.556	18489	46	566.674	45.704	102.101	215.179	31.556	26067	38	712.789	87.904	210.247	211.711	23.314	27086	47	596.872	76.930	35.667	212.871	30.971	28053	55	535.927	58.672	52.503	214.515	29.799	29476	55	569.891	67.327	181.906	213.932	31.799	31344	42	626.762	66.665	199.683	212.124	26.971	26324	40	592.825	43.838	218.576	213.009	27.213	23713	30	532.867	35.209	77.147	214.762	23.799	15986	93	629.871	142.818	83.635	218.256	68.184	58578	76	581.342	73.334	283.749	215.177	38.870	44182	62	532.806	59.871	233.172	217.406	35.456	33034	29	351.931	23.858	306.898	216.311	22.142	10206	43	728.953	109.770	126.690	219.599	32.385	31345	101	691.198	130.747	198.447	222.124	60.184	69811	126	442.325	78.333	292.254	220.376	64.770	55733	41	575.561	58.609	141.789	218.193	37.113	23598	35	980.571	261.136	161.867	217.301	21.314	34320	41	666.683	148.828	248.731	218.404	24.971	27334	98	485.633	83.783	272.841	219.655	48.284	47592	34	559.441	60.195	24.898	217.984	21.556	19021	35	781.971	125.954	176.190	218.385	22.971	27369	20	451.850	52.045	329.820	216.826	32.971	9037	31	522	45.525	35.023	219.690	20.971	16182	37	623.757	74.405	207.313	218.689	27.556	23079	36	531.639	67.167	9.727	219.954	23.556	19139	47	628	86.786	44.859	220.472	28.971	29516	42	705.143	82.040	134.565	219.947	24.142	29616	22	1156.136	235.014	240.083	220.503	16.485	25435	57	998.421	318.159	66.467	223.948	41.698	56910	50	745.120	113.004	154.650	223.263	29.556	37256	75	751.733	238.730	224.995	223.745	45.456	56380	56	840.125	447.459	120.924	225.701	38.284	47047	64	617.578	177.269	258.523	224.354	34.385	39525	26	473.846	24.237	332.885	222.908	23.314	12320	50	793.060	128.396	172.017	224.445	28.385	39653	28	568.464	28.440	308.293	223.310	18.728	15917	69	414.377	31.109	105.747	224.231	44.042	28592	45	588.222	64.330	190.052	226.495	28.042	26470	35	596.114	323.476	76.449	226.643	41.941	20864	26	611.385	49.521	245.427	225.564	17.556	15896	16	1371.625	503.792	274.130	225.971	19.556	21946	26	721.038	87.708	196.284	229.002	20.728	18747	35	758.686	84.612	314.734	227.396	24.971	26554	47	653.447	77.722	161.327	229.647	30.385	30712	51	768.725	69.317	218.188	229.637	27.314	39205	30	684.367	136.899	286.385	229.147	24.142	20531	51	993.765	176.118	229.324	231.414	32.385	50682	80	767.838	261.672	206.463	238.086	62.770	61427	25	1042.280	229.566	239.310	231.824	17.899	26057	16	1448.250	367.518	251.111	232.277	18.142	23172	44	647.773	74.970	170.802	234.597	30.971	28502	53	1172.887	406.500	108.872	235.268	32.728	62163	69	1656.333	489.147	118.511	236.714	44.385	114287	33	1398.515	242.667	101.173	236.992	40.527	46151	73	2248	760.553	134.653	237.661	38.042	164104	80	1014.450	300.754	145.268	237.171	47.456	81156	95	695.874	104.198	178.934	238.758	45.355	66108	38	629.500	43.746	195.684	237.073	33.213	23921	16	942.500	164.624	243.662	235.390	15.899	15080	24	807.875	160.879	90.184	238.270	26.385	19389	43	627.023	59.142	156.795	240.112	25.213	26962	57	959.912	212.659	224.383	240.490	47.213	54715	145	1015.993	327.078	247.007	240.849	84.042	147319	27	519.630	23.139	3.140	243.164	21.556	14030	27	780.630	77.494	274.546	242.090	27.556	21077	39	667.128	72.995	90.629	242.971	40.728	26018	32	1004.188	101.475	64.289	245.514	23.556	32134	66	683.303	53.123	191.814	250.631	42.284	45098	40	763.600	79.149	140.026	247.518	31.799	30544	29	716.621	74.403	148.021	245.477	22.385	20782	81	871.765	146.916	165.991	248.405	41.941	70613	96	796.688	98.012	181.678	248.962	40.627	76482	72	600.486	30.737	222.910	246.463	55.213	43235	24	802.542	50.626	201.052	249.879	21.314	19261	46	694.913	55.031	151.769	251.390	31.213	31966	28	822.786	59.130	169.996	254.249	21.899	23038
7	77	461.792	38.807	17.175	5.635	35.456	35558	47	722.936	148.156	32.218	3.205	26.142	33978	47	559.170	114.746	59.793	3.603	30.627	26281	161	579.634	73.844	126.707	8.343	82.811	93321	36	509.556	31.618	150.669	2.008	26.385	18344	131	706.229	62.586	172.386	5.489	66.669	92516	32	602.094	93.257	210.945	2.398	24.142	19267	49	572.245	58.539	244.211	3.222	28.385	28040	21	479	42.094	292.295	1.062	29.314	10059	24	474.083	24.468	327.282	3.347	19.556	11378	60	1414.033	93.423	74.129	6.009	34.627	84842	23	463.609	18.401	321.384	3.815	18.142	10663	54	626.907	107.291	25.732	6.992	29.213	33853	21	456.905	30.242	40.283	5.337	18.728	9595	67	663.343	112.575	142.999	7.469	30.870	44444	83	462.157	34.508	263.545	12.024	57.355	38359	52	551.212	56.164	296.876	6.573	28.142	28663	44	421.682	14.199	196.660	8.010	26.385	18554	84	513.190	77.893	223.106	7.116	51.698	43108	57	794	258.007	92.642	8.131	41.213	45258	29	425.034	30.689	313.006	8.123	28.385	12326	32	434.906	19.783	249.555	9.013	22.728	13917	35	489.543	32.624	50.712	11.563	22.728	17134	103	480.049	51.925	274.449	14.373	51.113	49445	48	423.208	21.361	286.933	12.028	43.456	20314	66	568.651	90.311	325.122	11.883	33.799	37531	32	549.031	57.675	44.223	11.757	29.799	17569	55	513.345	56.153	113.666	12.996	27.799	28234	41	629.317	83.703	64.220	13.598	26.385	25802	124	530.556	76.872	223.673	21.391	75.012	65789	83	529.337	77.199	311.505	16.757	38.042	43935	56	476.232	34.418	39.122	18.246	35.456	26669	34	496.647	26.943	96.584	16.132	24.971	16886	52	644.942	18.257	171.962	16.041	30.385	33537	38	471.368	57.426	297.329	16.670	24.385	17912	95	526.116	100.116	210.731	22.013	64.083	49981	105	456.990	37.688	243.450	26.025	57.941	47984	22	409.727	20.361	253.004	19.178	23.314	9014	46	484.391	49.628	31.919	20.043	38.284	22282	30	531.867	65.389	87.960	18.492	25.556	15956	68	593.941	81.334	151.839	19.752	33.213	40388	55	722.655	52.628	163.461	21.122	31.213	39746	33	620.121	74.747	49.525	19.392	22.971	20464	60	535.383	73.130	323.071	19.848	31.799	32123	50	528.040	50.542	119.415	21.666	27.799	26402	55	476.436	32.840	71.719	24.650	36.627	26204	73	495.959	45.703	134.884	25.195	38.042	36205	21	529.619	88.710	334.027	22.347	21.556	11122	72	439.847	26.373	62.731	25.809	40.870	31669	38	444.184	15.698	98.684	23.204	23.799	16879	21	426.619	21.752	285.312	24.554	20.385	8959	55	528.091	55.174	113.851	30.021	38.627	29045	44	651.477	70.725	157.950	27.561	25.799	28665	41	519.146	45.258	297.601	28.670	25.556	21285	74	531.054	75.711	318.343	29.564	49.598	39298	30	462.300	27.985	49.217	27.178	27.556	13869	34	600.176	79.531	93.351	28.443	22.142	20406	101	555.614	77.587	200.417	31.188	45.113	56117	50	414.940	19.728	258.449	30.193	37.456	20747	33	576.879	59.283	75.345	30.027	22.971	19037	42	606	78.262	86.446	31.193	26.385	25452	38	649.237	78.053	223.985	32.364	26.385	24671	59	495.644	68.040	52.724	33.038	29.799	29243	78	530.244	52.322	287.173	33.723	42.042	41359	76	516.355	48.889	127.278	36.502	37.456	39243	23	668.043	57.518	138.334	33.541	22.142	15365	27	592.074	46.259	68.980	34.025	18.971	15986	48	546.583	59.151	171.297	35.210	30.627	26236	48	553	63.917	268.259	35.664	25.556	26544	65	487.415	41.279	93.615	38.716	43.355	31682	51	530.863	40.478	117.243	36.492	32.627	27074	69	536.217	55.894	225.332	39.985	36.284	36999	37	574.216	74.423	297.276	36.146	21.556	21246	41	499.902	34.355	73.960	37.826	28.042	20496	74	592.203	97.790	191.394	43.532	42.627	43823	27	682.593	58.607	134.775	41.189	21.314	18430	113	538.814	51.110	213.758	46.836	51.456	60886	156	596.859	87.341	268.505	46.494	77.740	93110	59	549.373	81.087	38.276	41.810	36.627	32413	77	453.338	33.335	57.960	41.907	42.042	34907	31	589.226	65.403	156.068	42.139	24.971	18266	92	575.739	77.474	201.786	44.849	42.385	52968	104	582.279	60.343	286.701	43.977	54.527	60557	39	499.026	37.332	80.440	43.523	22.728	19462	24	460.458	35.766	107.325	43.012	22.728	11051	71	523.070	52.589	246.040	45.985	34.284	37138	37	549.135	61.368	29.391	45.144	23.556	20318	40	589.725	71.480	174.401	45.940	27.799	23589	23	651.739	41.663	136.943	47.136	19.314	14990	52	551.192	76.100	46.109	47.674	33.456	28662	62	579.774	60.727	117.827	48.008	35.456	35946	25	659.520	44.958	145.720	47.381	22.385	16488	102	554.333	70.662	235.821	51.147	38.627	56542	66	598.030	84.980	108.077	49.601	42.870	39470	32	652.938	53.697	154.289	49.153	24.385	20894	31	556.839	29.461	160.646	47.499	20.485	17262	60	578.200	60.193	73.885	50.281	38.870	34692	109	537.817	91.342	23.567	50.994	75.355	58622	75	544.453	60.851	225.841	53.361	39.456	40834	42	451.095	21.243	257.004	54.177	28.627	18946	72	558.931	77.211	123.187	56.994	39.456	40243	95	592.474	77.774	49.166	59.412	49.941	56285	29	762.552	74.559	104.643	54.288	19.556	22114	55	643.727	143.300	138.826	54.636	35.213	35405	42	726.214	58.771	148.766	55.938	29.213	30501	17	664.882	37.807	160.488	52.800	15.314	11303	34	715.971	87.890	166.328	55.614	20.971	24343	128	582.055	67.609	177.902	60.123	69.113	74503	61	559.902	62.311	295.288	57.139	43.456	34154	62	497.290	64.659	308.954	56.481	34.971	30832	72	517.750	44.193	190.283	61.102	37.213	37278	70	547.857	72.693	200.739	61.892	43.698	38350	83	501.795	55.156	92.385	65.303	46.627	41649	40	534.700	87.460	321.960	56.477	30.385	21388	89	557.225	76.188	213.773	62.903	38.971	49593	77	538.442	73.125	12.876	62.241	38.870	41460	76	572.434	69.092	290.717	64.405	53.598	43505	62	584.984	92.225	23.513	63.188	33.213	36269	20	443.300	25.964	80.643	61.947	24.385	8866	16	802.938	42.571	137.306	59.681	13.899	12847	30	702.933	39.269	160.318	60.969	24.142	21088	53	587.472	93.451	43.472	66.122	33.213	31136	56	494.125	39.079	233.274	62.170	43.213	27671	45	638.222	72.433	272.931	63.794	27.799	28720	24	491.333	53.778	319.566	61.297	17.556	11792	67	540.806	67.159	98.978	69.298	42.042	36234	79	525.380	36.337	264.618	65.095	37.213	41505	35	559.771	63.266	34.216	64.969	23.213	19592	50	578.900	82.954	111.101	64.125	28.971	28945	63	746.175	68.421	140.443	65.957	35.456	47009	63	479.524	50.623	331.160	64.263	34.385	30210	72	515.986	46.158	68.573	65.386	41.456	37151	27	533.407	42.389	251.562	66.703	30.042	14402	36	624.583	76.327	18.899	69.514	25.799	22485	68	610.191	45.394	170.301	69.133	34.870	41493	28	586.107	71.088	303.375	68.220	18.728	16411	53	559.132	74.784	126.106	70.901	33.456	29634	54	662.611	98.479	26.351	73.129	46.284	35781	23	459.913	33.974	52.460	70.471	20.142	10578	34	600.647	62.019	112.401	70.175	23.556	20422	80	544.662	72.384	193.261	72.332	39.698	43573	47	444.255	38.392	324.699	70.781	28.385	20880	56	647.250	78.262	146.470	74.832	48.184	36246	144	650.292	66.694	162.277	75.062	67.012	93642	85	599.200	86.469	285.739	72.455	52.870	50932	41	586.268	74.513	208.793	74.098	28.385	24037	73	477	60.353	312.066	73.597	34.385	34821	115	589.209	87.872	69.926	74.619	57.012	67759	68	481.074	34.664	249.030	73.570	35.799	32713	19	506.684	27.909	298.822	72.526	18.142	9627	81	483.975	38.612	232.426	75.850	43.456	39202	46	3015.457	993.733	271.048	74.617	23.556	138711	72	538.403	60.917	89.379	78.947	46.627	38765	57	544.211	71.893	136.527	77.447	39.698	31020	59	580.898	101.286	44.636	77.781	28.971	34273	82	621.354	115.077	108.731	78.194	43.456	50951	46	536.370	68.399	222.227	76.837	28.971	24673	33	593.091	54.297	79.732	78.888	22.142	19572	55	627.491	45.831	7.755	79.236	34.870	34512	54	571.018	83.632	33.503	79.253	31.556	30835	76	549.276	69.156	97.086	82.653	46.284	41745	20	565.300	36.652	204.404	78.187	19.556	11306	86	495.523	34.606	255.813	81.394	50.770	42615	51	512.647	22.953	279.679	80.163	29.799	26145	46	533.500	71.824	292.396	79.671	35.556	24541	30	617.867	41.753	85.341	82.832	22.142	18536	19	863.947	66.354	331.408	79.581	19.314	16415	35	3290.771	1091.176	271.723	81.806	21.071	115177	58	499.414	47.059	117.748	84.617	34.870	28966	22	727.727	110.419	211.364	84.900	21.899	16010	65	494	37.975	241.771	83.622	36.385	32110	48	435.833	24.970	322.288	84.349	26.627	20920	33	712.485	142.192	73.466	84.787	32.385	23512	54	541.685	63.702	63.704	88.446	30.627	29251	122	567.016	66.366	161.160	87.144	46.284	69176	71	529.085	39.691	176.210	89.815	40.870	37565	32	564.844	72.054	295.465	84.227	23.314	18075	56	642.143	30.529	3.634	87.535	29.799	35960	66	563.500	60.649	80.901	90.157	46.627	37191	52	516.404	55.604	52.873	88.568	27.213	26853	45	526.244	62.941	219.072	87.767	38.042	23681	61	499.262	46.811	264.144	88.451	40.042	30455	75	592.853	77.981	280.885	88.972	34.042	44464	25	570.640	55.923	199.007	88.519	21.556	14266	43	576.884	78.047	315.768	91.494	27.799	24806	26	1405.423	341.239	15.911	90.530	18.728	36541	105	573.924	97.837	21.145	95.627	54.770	60262	21	450.333	42.069	125.643	91.632	23.556	9457	54	567.630	74.375	60.316	95.216	39.698	30652	49	536.408	34.021	113.944	91.908	24.385	26284	61	494.590	39.673	136.164	93.133	30.385	30170	50	533.380	60.036	101.681	92.032	32.385	26669	49	524.408	61.536	252.686	92.974	33.799	25696	93	540.968	83.704	232.531	101.896	54.527	50310	32	522.312	25.389	290.115	93.657	20.142	16714	43	618.419	95.098	36.422	93.987	25.556	26592	22	476.591	21.834	75.039	97.950	27.314	10485	46	607.522	81.072	204.000	95.975	35.456	27946	56	496.268	60.973	307.846	99.732	41.113	27791	36	558.083	67.026	328.863	98.181	30.971	20091	157	558.535	66.934	163.676	97.383	61.255	87690	62	560.081	68.904	199.336	103.127	48.284	34725	60	603.967	88.492	265.502	97.475	29.799	36238	81	598.642	83.497	104.740	99.020	49.698	48490	45	504.911	28.598	126.981	97.992	27.213	22721	30	730.633	117.450	281.465	97.912	19.556	21919	43	545.814	66.534	315.789	99.479	27.799	23470	108	566.963	123.539	39.621	105.328	61.841	61232	81	493.148	42.979	145.914	100.359	40.627	39945	72	531.458	55.614	241.141	102.277	38.042	38265	47	685.128	98.168	255.726	99.948	25.213	32201	41	495.317	43.841	33.040	100.674	24.385	20308	95	540.653	52.450	176.984	105.212	44.870	51362	46	552.739	44.853	4.804	102.475	30.385	25426	40	514.125	44.558	49.326	101.923	25.314	20565	93	627.968	164.745	131.406	105.744	48.527	58401	46	511.152	43.524	215.990	102.511	26.971	23513	41	522.829	58.050	289.680	102.007	22.728	21436	52	460.423	29.138	300.083	103.014	27.799	23942	33	631.576	81.111	115.094	104.703	22.142	20842	54	682.815	151.806	281.986	106.380	33.213	36872	25	689.720	35.112	184.225	105.132	21.556	17243	35	599.514	58.182	107.731	106.443	22.728	20983	50	813.860	170.840	269.836	107.118	26.385	40693	22	522.545	30.954	319.602	106.710	20.728	11496	63	577.063	88.111	6.392	109.998	34.627	36355	46	557.913	62.581	92.913	108.635	28.385	25664	42	540	58.339	257.236	108.128	28.385	22680	16	491.375	45.949	25.371	108.556	14.485	7862	58	548.483	69.086	214.991	108.762	33.799	31812	45	492.178	43.540	306.693	109.985	30.385	22148	64	495.516	49.396	14.665	111.757	31.556	31713	22	972.591	88.763	286.820	110.963	16.485	21397	49	683.020	65.501	73.628	113.094	28.971	33468	48	563.417	108.603	138.902	112.566	26.971	27044	37	672.622	171.785	333.276	114.204	34.627	24887	48	487.521	48.794	32.457	114.989	29.213	23401	220	607.632	142.115	36.954	126.718	83.054	133679	131	568.771	54.939	166.045	118.336	47.113	74509	25	668.840	74.569	197.960	114.384	18.728	16721	49	549.776	53.403	271.369	115.344	28.627	26939	44	496.636	45.729	20.131	118.526	29.556	21852	53	562.717	78.570	26.140	118.285	31.556	29824	44	583.545	65.584	120.532	117.191	28.627	25676	34	508.971	27.398	323.775	115.727	24.385	17305	54	589.389	46.181	55.193	117.887	32.627	31827	47	1161.596	601.872	110.676	116.251	28.385	54595	35	506.800	40.269	127.375	121.761	34.627	17738	90	618.967	91.369	144.000	119.334	41.698	55707	42	636.690	150.994	209.821	116.539	30.385	26741	49	532.980	62.615	251.505	119.555	32.971	26116	42	469.357	31.572	305.572	116.471	31.799	19713	35	625.057	43.132	60.957	118.997	30.627	21877	63	545.635	45.605	77.279	123.233	45.355	34375	45	585.956	72.737	99.255	117.740	30.142	26368	28	530.357	33.506	133.118	119.776	21.314	14850	48	695.521	87.607	184.845	119.189	24.385	33385	34	603.647	73.915	236.018	117.740	22.971	20524	80	557.763	101.050	194.561	132.407	66.527	44621	44	648.977	88.700	198.014	121.116	28.385	28555	38	546.026	46.646	276.080	121.755	27.799	20749	76	537.776	55.512	61.798	132.708	54.527	40871	51	478.020	42.487	320.921	124.890	33.698	24379	60	645.167	314.400	108.480	126.618	42.042	38710	137	567.387	58.287	148.509	129.598	56.770	77732	224	602.482	82.085	266.107	132.645	67.841	134956	63	654.952	259.171	286.374	129.298	51.456	41262	39	521.820	47.031	51.378	127.888	29.799	20351	50	552.340	65.159	95.696	129.131	34.042	27617	49	599.633	64.213	121.930	131.329	34.971	29382	31	553.097	36.520	133.963	127.887	20.142	17146	54	560.278	88.723	301.191	127.446	27.556	30255	42	526.643	41.702	310.841	129.026	28.042	22119	50	579.420	74.063	83.333	128.708	28.971	28971	71	566.141	75.522	212.584	130.435	44.042	40196	64	549.578	65.410	105.145	133.664	39.698	35173	39	562.333	96.712	254.389	134.383	38.971	21931	31	586.194	65.392	116.184	133.653	23.314	18172	38	778.526	100.250	11.243	133.276	23.556	29584	59	462.153	34.210	324.442	134.459	32.971	27267	74	545.973	53.242	176.896	136.308	40.870	40402	54	556.222	67.885	125.929	140.475	36.385	30036	35	490.086	24.090	132.434	135.900	27.799	17153	25	718.640	62.111	201.929	134.756	17.899	17966	33	480	33.670	21.185	140.357	32.142	15840	66	542.909	40.341	166.620	140.243	37.456	35832	41	536.463	36.495	313.339	137.054	22.728	21995	34	543.441	21.795	158.711	138.216	25.556	18477	117	881.795	360.099	48.088	141.932	49.698	103170	46	634.913	57.032	218.516	139.862	26.971	29206	65	601.123	74.630	183.277	142.544	32.042	39073	73	544.507	60.338	283.850	142.062	42.042	39749	41	576.902	71.925	304.051	141.103	25.799	23653	20	458.750	41.356	96.127	141.757	25.799	9175	60	860.200	456.199	152.770	143.156	34.284	51612	53	569.906	59.311	211.149	144.926	35.456	30205	167	537.719	48.281	72.521	149.280	71.740	89799	77	618.026	70.764	194.592	144.418	34.042	47588	23	709.087	64.286	206.183	144.420	19.899	16309	19	673.158	89.159	79.250	144.803	20.971	12790	59	538.322	54.488	322.983	147.979	35.213	31761	40	552.125	56.909	107.307	150.223	38.870	22085	19	596	39.990	308.919	145.193	15.314	11324	24	523.500	66.479	31.356	146.649	18.142	12564	19	776.105	52.291	142.544	146.288	15.314	14746	52	900.288	311.731	224.418	147.883	39.698	46815	58	585.776	77.399	268.113	150.688	39.799	33975	78	481.115	45.355	16.404	153.721	44.527	37527	33	636.788	83.827	36.962	149.740	22.971	21014	20	539.100	49.470	285.854	147.326	16.728	10782	36	728.722	276.399	278.551	149.787	26.042	26234	63	732.794	150.981	101.969	154.396	39.456	46166	58	535.259	40.529	160.714	151.394	36.042	31045	93	680.946	88.870	186.222	153.730	40.627	63328	46	587.413	42.428	258.560	151.926	26.971	27021	24	630.542	72.720	314.571	149.416	17.899	15133	16	809.562	93.566	328.435	149.504	14.728	12953	31	679.548	66.538	139.472	151.650	22.142	21066	29	494.586	26.861	293.088	150.434	20.142	14343	38	701.026	166.344	304.280	151.730	28.385	26639	73	558.507	72.205	4.865	153.633	37.213	40771	70	504.500	32.010	126.395	153.279	37.456	35315	77	552.506	49.228	147.462	155.299	46.870	42543	45	549.289	44.038	166.196	159.683	44.627	24718	59	641.186	114.483	61.644	155.295	30.627	37830	40	558.125	60.298	229.042	154.973	32.385	22325	35	720.886	159.747	40.869	156.121	24.142	25231	51	617.980	65.340	176.826	157.977	26.142	31517	22	608.136	59.805	295.481	156.761	17.314	13379	49	565.347	201.909	318.888	159.545	31.213	27702	59	538.898	37.751	98.673	161.346	34.042	31795	50	521.500	37.746	219.051	160.174	28.627	26075	104	569.375	61.331	238.669	160.496	54.770	59215	26	559.115	55.605	46.888	158.340	20.142	14537	47	643.319	189.242	91.570	161.015	30.728	30236	42	542.595	53.568	312.363	163.072	29.556	22789	59	533.949	48.614	209.416	160.571	33.799	31503	43	576.233	83.031	263.818	160.290	27.213	24778	18	1830.833	488.639	331.431	159.042	15.899	32955	74	572.851	78.165	55.757	166.797	46.870	42391	64	516.547	38.217	66.142	162.605	41.698	33059	96	505.188	41.878	123.759	164.953	40.042	48498	59	556.068	48.247	172.586	165.356	40.870	32808	35	586.257	80.464	31.525	163.006	23.314	20519	29	592.517	46.349	76.706	161.448	20.728	17183	159	550.038	73.041	296.894	169.304	66.426	87456	21	658.048	128.987	42.788	163.124	17.556	13819	65	597.400	98.528	112.018	167.442	40.527	38831	36	542.861	48.850	275.839	164.091	23.556	19543	93	551.763	104.400	140.735	166.048	36.042	51314	41	581.512	79.076	285.804	167.081	32.042	23842	18	881.667	113.505	2.450	165.743	19.556	15870	45	598.711	53.935	155.990	165.515	24.971	26942	34	569.706	64.804	258.714	165.116	22.385	19370	75	539.160	73.296	206.014	169.650	53.598	40437	33	698.485	88.729	229.792	167.772	24.142	23050	141	517.220	63.100	246.846	171.429	54.184	72928	36	539.417	55.778	74.721	169.324	24.042	19419	72	525.514	44.829	84.258	171.310	48.770	37837	42	592.571	67.653	19.679	169.204	24.142	24888	57	624.474	81.012	216.745	171.508	32.385	35595	43	570.140	61.958	272.469	169.290	27.556	24516	32	634.375	100.609	36.673	171.557	21.556	20300	29	773.517	67.060	188.703	170.735	20.142	22432	21	700.429	47.630	305.563	170.835	20.142	14709	39	489.615	43.325	55.512	175.697	39.355	19095	48	765.562	349.895	170.547	171.924	30.385	36747	31	506.032	46.356	263.460	173.594	33.799	15687	42	478.595	55.555	312.723	175.334	38.971	20101	17	489.941	25.442	328.757	171.222	16.142	8329	34	601.294	75.403	43.652	175.454	24.728	20444	38	637.684	110.517	63.235	175.073	26.971	24232	24	530.583	32.603	270.182	176.090	18.485	12734	22	584.727	79.964	283.678	175.812	23.799	12864	35	577.686	47.838	12.038	178.049	21.314	20219	36	594.083	74.847	51.174	177.602	25.799	21387	41	504.024	31.873	99.458	178.296	34.042	20665	59	650.915	87.937	108.750	178.093	33.213	38404	105	509.990	37.941	156.421	180.544	49.841	53549	26	528.885	52.300	32.417	178.018	20.142	13751	58	617.345	95.573	75.603	179.434	28.627	35806	55	717.600	385.884	4.493	184.224	32.627	39468	55	524.218	34.013	140.270	182.967	38.042	28832	65	498.862	25.431	206.199	180.976	42.284	32426	34	610.882	85.142	280.718	181.252	26.971	20770	26	491.808	32.305	28.476	181.164	19.314	12787	73	587.260	52.310	124.767	187.815	46.627	42870	78	571.474	46.938	132.270	186.072	39.456	44575	32	579.625	42.291	183.843	180.827	22.971	18548	39	525.846	47.897	242.626	181.554	26.385	20508	74	2728.527	1489.630	85.084	184.851	36.284	201911	43	562.814	55.689	234.720	182.777	31.456	24201	39	642.128	115.238	267.661	183.411	34.042	25043	33	568.636	60.335	49.424	182.846	24.971	18765	63	645.492	95.648	66.177	186.647	32.627	40666	52	444.481	27.329	317.408	185.498	27.556	23113	49	455.592	40.398	329.712	185.281	28.385	22324	62	688.355	183.610	261.044	185.887	33.456	42678	25	524.440	53.244	19.937	185.053	19.314	13111	41	510.537	57.720	285.040	188.413	38.142	20932	52	490.846	40.034	307.002	187.212	31.799	25524	34	535.206	57.183	48.228	187.268	26.971	18197	32	585.719	87.923	94.290	187.355	26.627	18743	48	669.188	123.048	290.862	191.231	32.971	32121	34	489.588	32.931	13.138	189.504	26.627	16646	39	535.436	39.681	198.924	190.057	24.142	20882	98	746.980	382.055	102.946	195.327	52.184	73204	63	640.492	117.191	156.133	193.145	52.870	40351	71	797.831	285.611	174.887	192.368	41.698	56646	55	566.309	44.273	219.319	189.614	34.142	31147	38	547.789	41.113	232.478	190.443	23.799	20816	48	553.104	55.858	28.825	191.288	28.971	26549	45	510.956	49.463	251.967	191.213	26.385	22993	19	659.684	63.656	87.534	191.846	18.971	12534	85	597	58.602	114.867	197.922	43.456	50745	48	642.896	67.242	145.824	192.458	32.627	30859	75	510.067	35.967	244.683	195.205	38.042	38255	58	533.207	57.894	265.934	194.824	29.213	30926	64	499.812	32.804	300.233	196.340	38.042	31988	59	582.525	72.174	50.679	198.022	34.042	34369	63	588.222	68.371	59.732	196.816	32.385	37058	38	529	36.562	82.785	195.991	22.971	20102	51	436.608	31.898	317.429	195.927	32.627	22267	278	1852.155	1453.352	40.745	203.690	89.640	514899	73	656.808	200.057	138.178	198.775	34.284	47947	42	540.548	39.603	194.912	198.038	26.971	22703	42	545.643	55.031	21.328	198.528	25.556	22917	39	601.487	57.205	184.529	196.655	23.314	23458	35	571.371	50.258	214.397	198.676	21.556	19998	45	450.867	31.924	277.585	200.263	26.385	20289	35	476.343	34.994	306.478	199.434	21.556	16672	45	507.067	31.024	91.118	200.373	25.556	22818	41	589.732	85.033	161.920	200.517	27.556	24179	70	562.857	52.149	205.006	203.326	38.627	39400	52	507.654	39.785	75.071	202.881	32.627	26398	36	575.250	70.003	12.238	201.742	21.556	20709	33	496.909	43.849	263.555	202.274	22.971	16398	51	444.157	24.758	331.945	202.555	31.556	22652	30	465.467	42.137	3.006	204.757	25.799	13964	44	819.682	118.793	187.559	204.027	24.971	36066	22	481.227	52.601	221.929	202.250	23.556	10587	54	2014.574	1067.307	60.955	204.897	27.799	108787	61	546.508	62.447	142.250	207.688	37.113	33337	37	493.297	48.032	287.601	205.891	26.971	18252	52	605.096	68.592	228.134	208.258	29.556	31465	56	549.571	64.473	297.000	208.171	28.971	30776	33	552.636	57.542	19.144	207.623	21.556	18237	48	720.042	118.938	127.175	209.318	26.385	34562	47	560.277	70.835	241.755	211.702	28.971	26333	67	555.507	40.869	265.396	209.274	37.799	37219	33	515.849	26.727	71.308	211.400	25.556	17023	20	760.050	77.328	80.528	208.429	15.314	15201	73	514.904	51.883	109.373	212.282	49.355	37588	67	526.060	42.068	148.539	211.696	32.042	35246	52	613.019	74.554	162.526	209.975	27.556	31877	48	597.083	135.775	64.911	211.775	27.314	28660	73	603.616	82.171	93.412	214.166	37.213	44064	34	720.412	58.100	255.051	211.132	20.971	24494	34	541.235	50.930	9.944	212.905	21.556	18402	46	566.370	43.857	102.093	215.169	31.556	26053	38	712.500	86.555	210.231	211.707	23.314	27075	47	599.383	78.912	35.673	212.875	30.971	28171	55	538	56.857	52.503	214.516	29.799	29590	55	570.109	66.370	181.908	213.933	31.799	31356	42	629.333	68.240	199.660	212.122	26.971	26432	40	592.500	48.965	218.587	213.012	27.213	23700	30	532.500	34.983	77.151	214.746	23.799	15975	93	632.065	146.113	83.632	218.236	68.184	58782	76	581.658	74.438	283.765	215.189	38.870	44206	62	536.194	59.119	233.180	217.401	35.456	33244	29	353.172	25.689	306.907	216.318	22.142	10242	43	726.721	110.368	126.702	219.612	32.385	31249	101	695.059	131.834	198.448	222.126	60.184	70201	126	445.008	80.553	292.240	220.388	64.770	56071	41	579.585	58.473	141.787	218.188	37.113	23763	35	990.886	263.507	161.873	217.285	21.314	34681	41	668.732	144.503	248.718	218.414	24.971	27418	98	487.531	85.431	272.837	219.653	48.284	47778	34	561.912	60.992	24.914	217.973	21.556	19105	35	787.543	124.646	176.189	218.377	22.971	27564	20	448.450	46.306	329.758	216.837	32.971	8969	31	525.613	49.922	35.027	219.684	20.971	16294	37	623.730	76.394	207.294	218.691	27.556	23078	36	533.389	66.426	9.724	219.957	23.556	19202	47	634.043	92.167	44.838	220.460	28.971	29800	42	709.357	80.679	134.563	219.933	24.142	29793	22	1167.682	231.557	240.084	220.490	16.485	25689	57	1000.684	320.362	66.463	223.938	41.698	57039	50	751.540	112.885	154.652	223.261	29.556	37577	75	753.627	240.924	225.020	223.757	45.456	56522	56	843.214	452.596	120.912	225.692	38.284	47220	64	625.250	178.429	258.531	224.355	34.385	40016	26	477.115	24.432	332.886	222.906	23.314	12405	50	796.760	123.758	172.013	224.447	28.385	39838	28	575.786	29.041	308.284	223.316	18.728	16122	69	414.174	29.295	105.703	224.227	44.042	28578	45	588.600	65.740	190.065	226.490	28.042	26487	35	595.314	323.064	76.444	226.644	41.941	20836	26	609.654	49.912	245.421	225.560	17.556	15851	16	1377.188	501.535	274.129	225.962	19.556	22035	26	725.192	89.648	196.290	229.019	20.728	18855	35	761.200	83.121	314.736	227.396	24.971	26642	47	656.851	79.863	161.328	229.648	30.385	30872	51	769.412	69.038	218.182	229.631	27.314	39240	30	683.133	133.017	286.390	229.151	24.142	20494	51	997.098	181.812	229.320	231.413	32.385	50852	80	775.800	260.628	206.464	238.088	62.770	62064	25	1056.200	234.931	239.313	231.834	17.899	26405	16	1444.562	364.094	251.106	232.269	18.142	23113	44	649.386	71.960	170.820	234.580	30.971	28573	53	1177.019	410.375	108.868	235.270	32.728	62382	69	1661.304	496.048	118.510	236.716	44.385	114630	33	1400.515	240.361	101.169	236.985	40.527	46217	73	2241.384	757.254	134.637	237.652	38.042	163621	80	1017.188	305.087	145.265	237.165	47.456	81375	95	700.305	104.103	178.943	238.748	45.355	66529	38	625.895	47.670	195.701	237.060	33.213	23784	16	931.875	162.721	243.669	235.391	15.899	14910	24	801.750	160.661	90.187	238.264	26.385	19242	43	631.837	62.329	156.800	240.120	25.213	27169	57	958.053	213.110	224.384	240.486	47.213	54609	145	1015.014	325.373	247.017	240.850	84.042	147177	27	522.778	23.081	3.151	243.169	21.556	14115	27	780.630	71.980	274.552	242.097	27.556	21077	39	665.590	69.399	90.653	242.972	40.728	25958	32	1003	100.210	64.295	245.517	23.556	32096	66	680.318	52.674	191.806	250.632	42.284	44901	40	764.350	82.660	140.036	247.518	31.799	30574	29	720.931	72.835	148.027	245.477	22.385	20907	81	874.864	147.089	165.991	248.403	41.941	70864	96	797.740	94.540	181.685	248.962	40.627	76583	72	602.292	33.595	222.920	246.469	55.213	43365	24	795.208	50.223	201.058	249.872	21.314	19085	46	695.826	52.775	151.766	251.391	31.213	32008	28	827.214	56.082	169.975	254.239	21.899	23162
8	77	458.831	39.871	17.181	5.635	35.456	35330	47	727.362	152.755	32.204	3.190	26.142	34186	47	563.298	106.443	59.776	3.586	30.627	26475	161	579.255	74.012	126.710	8.325	82.811	93260	36	505.611	26.406	150.692	2.009	26.385	18202	131	705.366	61.345	172.380	5.493	66.669	92403	32	602.938	97.400	210.937	2.389	24.142	19294	49	571.714	61.364	244.207	3.219	28.385	28014	21	479.952	43.104	292.324	1.063	29.314	10079	24	483.917	28.962	327.262	3.341	19.556	11614	60	1405.933	92.955	74.124	6.014	34.627	84356	23	457.304	19.123	321.376	3.813	18.142	10518	54	624.204	107.627	25.726	6.987	29.213	33707	21	450.190	31.430	40.267	5.334	18.728	9454	67	652.478	109.955	143.004	7.434	30.870	43716	83	460.410	37.071	263.552	12.018	57.355	38214	52	545.038	56.283	296.874	6.571	28.142	28342	44	423.250	17.105	196.663	8.001	26.385	18623	84	510.155	77.278	223.098	7.125	51.698	42853	57	791.263	254.618	92.659	8.131	41.213	45102	29	424.034	27.361	312.979	8.127	28.385	12297	32	434.688	16.421	249.554	9.027	22.728	13910	35	491.543	33.781	50.715	11.560	22.728	17204	103	478.922	51.461	274.453	14.370	51.113	49329	48	426.375	24.455	286.932	12.015	43.456	20466	66	569.182	87.590	325.141	11.887	33.799	37566	32	544.844	58.647	44.222	11.759	29.799	17435	55	530.927	60.660	113.705	13.028	27.799	29201	41	635.049	89.115	64.220	13.590	26.385	26037	124	529.516	76.183	223.675	21.394	75.012	65660	83	529.277	74.357	311.508	16.761	38.042	43930	56	476.250	35.400	39.122	18.251	35.456	26670	34	494.412	26.042	96.583	16.130	24.971	16810	52	644.019	21.141	171.958	16.039	30.385	33489	38	472.395	57.468	297.325	16.677	24.385	17951	95	524.453	97.330	210.713	21.991	64.083	49823	105	457.162	38.280	243.436	25.996	57.941	48002	22	408.727	18.385	253.009	19.192	23.314	8992	46	483.022	47.164	31.904	20.035	38.284	22219	30	533.533	63.452	87.951	18.487	25.556	16006	68	592.324	82.960	151.841	19.743	33.213	40278	55	721.382	53.057	163.466	21.127	31.213	39676	33	616.424	76.015	49.526	19.396	22.971	20342	60	531.417	71.148	323.050	19.854	31.799	31885	50	527.620	52.616	119.398	21.663	27.799	26381	55	475.855	31.608	71.725	24.646	36.627	26172	73	492.027	45.513	134.884	25.187	38.042	35918	21	529.381	88.359	334.026	22.346	21.556	11117	72	438.153	25.712	62.721	25.816	40.870	31547	38	441.947	14.197	98.686	23.191	23.799	16794	21	421.286	25.950	285.336	24.561	20.385	8847	55	527.600	55.729	113.841	30.022	38.627	29018	44	651.477	67.745	157.949	27.571	25.799	28665	41	517.707	43.462	297.605	28.663	25.556	21226	74	529.095	76.119	318.327	29.574	49.598	39153	30	456.233	23.773	49.217	27.173	27.556	13687	34	597.147	80.998	93.355	28.442	22.142	20303	101	555.287	77.281	200.411	31.191	45.113	56084	50	414.920	21.532	258.440	30.202	37.456	20746	33	583.212	56.034	75.351	30.015	22.971	19246	42	601.786	82.262	86.452	31.196	26.385	25275	38	638.684	76.407	223.990	32.362	26.385	24270	59	495.339	65.577	52.706	33.064	29.799	29225	78	527.923	53.711	287.181	33.716	42.042	41178	76	517.539	48.888	127.268	36.503	37.456	39333	23	670.957	59.890	138.346	33.504	22.142	15432	27	589.926	43.899	68.966	34.026	18.971	15928	48	545.562	63.821	171.307	35.205	30.627	26187	48	557.021	65.319	268.259	35.683	25.556	26737	65	486.862	41.037	93.614	38.722	43.355	31646	51	532.020	40.662	117.243	36.504	32.627	27133	69	532.768	54.956	225.341	39.970	36.284	36761	37	568.649	71.490	297.288	36.143	21.556	21040	41	506.341	36.349	73.962	37.825	28.042	20760	74	591.324	96.044	191.397	43.536	42.627	43758	27	677.926	58.015	134.770	41.199	21.314	18304	113	537.752	49.928	213.761	46.847	51.456	60766	156	596.570	86.648	268.502	46.488	77.740	93065	59	552.610	82.596	38.284	41.806	36.627	32604	77	452.013	34.094	57.972	41.913	42.042	34805	31	578.903	62.795	156.088	42.125	24.971	17946	92	575.370	78.084	201.774	44.867	42.385	52934	104	581.240	57.203	286.713	43.967	54.527	60449	39	501.462	32.633	80.443	43.523	22.728	19557	24	459.750	34.788	107.336	43.008	22.728	11034	71	523.859	53.436	246.044	45.987	34.284	37194	37	545.622	62.530	29.410	45.155	23.556	20188	40	588.025	68.599	174.407	45.935	27.799	23521	23	649.217	41.519	136.947	47.129	19.314	14932	52	546.385	75.623	46.089	47.664	33.456	28412	62	576.129	60.780	117.832	48.019	35.456	35720	25	654.320	43.390	145.717	47.371	22.385	16358	102	553.343	68.491	235.824	51.143	38.627	56441	66	592.788	83.326	108.070	49.598	42.870	39124	32	651.125	51.883	154.285	49.140	24.385	20836	31	551.290	33.676	160.630	47.491	20.485	17090	60	577.867	62.694	73.873	50.285	38.870	34672	109	538.688	91.898	23.566	51.000	75.355	58717	75	542.907	60.075	225.824	53.350	39.456	40718	42	448.214	20.552	257.002	54.176	28.627	18825	72	557.806	74.133	123.178	57.000	39.456	40162	95	593.358	77.868	49.184	59.423	49.941	56369	29	776.966	76.010	104.638	54.286	19.556	22532	55	645	146.608	138.831	54.644	35.213	35475	42	725.238	55.764	148.770	55.934	29.213	30460	17	662.941	35.031	160.474	52.819	15.314	11270	34	714.471	93.138	166.317	55.630	20.971	24292	128	583.711	67.270	177.912	60.126	69.113	74715	61	560.459	57.859	295.306	57.147	43.456	34188	62	500.726	68.191	308.950	56.475	34.971	31045	72	516.458	43.745	190.276	61.083	37.213	37185	70	551.557	76.624	200.717	61.923	43.698	38609	83	501.614	56.232	92.394	65.303	46.627	41634	40	532.250	81.884	321.974	56.477	30.385	21290	89	557.371	76.783	213.776	62.915	38.971	49606	77	537.909	71.047	12.868	62.242	38.870	41419	76	567.961	68.508	290.701	64.407	53.598	43165	62	578.129	88.476	23.524	63.179	33.213	35844	20	436.950	25.440	80.625	61.949	24.385	8739	16	804.875	43.992	137.313	59.677	13.899	12878	30	694.133	42.715	160.321	60.968	24.142	20824	53	588.698	93.372	43.477	66.134	33.213	31201	56	489.018	38.114	233.276	62.172	43.213	27385	45	631.822	74.942	272.952	63.777	27.799	28432	24	491.083	52.339	319.561	61.292	17.556	11786	67	537.731	66.837	98.990	69.296	42.042	36028	79	524.924	34.731	264.606	65.103	37.213	41469	35	560.743	59.841	34.220	64.975	23.213	19626	50	574.600	79.414	111.094	64.128	28.971	28730	63	743.190	65.921	140.442	65.955	35.456	46821	63	479.556	50.436	331.173	64.271	34.385	30212	72	509.972	43.714	68.585	65.383	41.456	36718	27	499.889	38.156	251.599	66.705	30.042	13497	36	625.167	80.991	18.892	69.501	25.799	22506	68	609.485	44.540	170.290	69.128	34.870	41445	28	580.857	67.068	303.373	68.215	18.728	16264	53	555.585	73.508	126.109	70.898	33.456	29446	54	666.630	101.897	26.358	73.115	46.284	35998	23	455.478	36.830	52.462	70.457	20.142	10476	34	596.794	61.030	112.413	70.176	23.556	20291	80	542.200	70.247	193.259	72.336	39.698	43376	47	440.404	36.085	324.711	70.782	28.385	20699	56	643.321	80.121	146.467	74.819	48.184	36026	144	649.708	65.765	162.271	75.072	67.012	93558	85	598.776	88.839	285.697	72.439	52.870	50896	41	579.561	73.132	208.798	74.088	28.385	23762	73	475.192	56.630	312.082	73.597	34.385	34689	115	593.939	89.817	69.918	74.619	57.012	68303	68	477.735	35.835	249.026	73.568	35.799	32486	19	508.421	26.043	298.819	72.515	18.142	9660	81	482.383	39.107	232.425	75.850	43.456	39073	46	3019.978	998.042	271.046	74.619	23.556	138919	72	536.903	61.215	89.376	78.943	46.627	38657	57	546.368	72.665	136.525	77.448	39.698	31143	59	579.407	102.289	44.642	77.782	28.971	34185	82	618.915	116.974	108.729	78.186	43.456	50751	46	537.217	66.022	222.242	76.838	28.971	24712	33	591.061	56.737	79.732	78.885	22.142	19505	55	622.291	46.038	7.757	79.235	34.870	34226	54	568.407	84.829	33.491	79.249	31.556	30694	76	554.197	71.227	97.100	82.632	46.284	42119	20	569.850	35.479	204.406	78.194	19.556	11397	86	496.419	33.682	255.815	81.391	50.770	42692	51	511.549	22.080	279.659	80.164	29.799	26089	46	531.543	68.979	292.413	79.671	35.556	24451	30	614.833	39.911	85.346	82.842	22.142	18445	19	857.842	60.276	331.399	79.577	19.314	16299	35	3284.657	1089.365	271.724	81.803	21.071	114963	58	499.138	44.810	117.752	84.624	34.870	28950	22	725.409	106.605	211.366	84.900	21.899	15959	65	494.923	38.538	241.763	83.627	36.385	32170	48	436.438	21.179	322.274	84.353	26.627	20949	33	707.485	138.955	73.461	84.793	32.385	23347	54	537.222	63.780	63.693	88.423	30.627	29010	122	568.410	68.349	161.154	87.159	46.284	69346	71	527	38.465	176.215	89.799	40.870	37417	32	564.656	66.204	295.482	84.231	23.314	18069	56	638.286	32.469	3.643	87.531	29.799	35744	66	558.712	62.378	80.903	90.160	46.627	36875	52	517.077	59.935	52.892	88.558	27.213	26888	45	527.356	64.101	219.068	87.763	38.042	23731	61	501.115	45.339	264.168	88.454	40.042	30568	75	593.307	81.195	280.891	88.976	34.042	44498	25	570.840	60.334	199.008	88.520	21.556	14271	43	577.721	77.790	315.772	91.483	27.799	24842	26	1389.846	329.957	15.898	90.530	18.728	36136	105	572.171	100.176	21.151	95.611	54.770	60078	21	449.381	38.706	125.624	91.636	23.556	9437	54	562.889	75.829	60.327	95.232	39.698	30396	49	536.449	36.419	113.945	91.908	24.385	26286	61	493.869	40.451	136.161	93.138	30.385	30126	50	535.420	58.464	101.703	92.031	32.385	26771	49	522.184	57.089	252.677	92.974	33.799	25587	93	545.839	84.671	232.536	101.909	54.527	50763	32	524.719	29.959	290.120	93.664	20.142	16791	43	619.186	96.250	36.424	93.994	25.556	26625	22	475.955	19.658	75.040	97.959	27.314	10471	46	601.196	78.830	204.013	95.989	35.456	27655	56	494.929	59.438	307.844	99.723	41.113	27716	36	558.056	64.182	328.857	98.179	30.971	20090	157	556.662	65.866	163.687	97.386	61.255	87396	62	557.661	68.613	199.324	103.114	48.284	34575	60	598.067	88.302	265.502	97.470	29.799	35884	81	601.506	85.220	104.722	99.018	49.698	48722	45	501.356	32.127	126.984	97.993	27.213	22561	30	725.400	114.506	281.458	97.916	19.556	21762	43	543.302	66.975	315.806	99.494	27.799	23362	108	563.778	121.763	39.639	105.321	61.841	60888	81	491.049	42.122	145.920	100.364	40.627	39775	72	531.667	52.864	241.135	102.300	38.042	38280	47	680	101.552	255.716	99.947	25.213	31960	41	495.220	42.838	33.032	100.665	24.385	20304	95	536.674	48.850	176.991	105.203	44.870	50984	46	549.348	44.388	4.798	102.468	30.385	25270	40	508.100	46.494	49.325	101.925	25.314	20324	93	622.441	163.413	131.390	105.746	48.527	57887	46	511.935	43.159	215.993	102.520	26.971	23549	41	525.463	62.754	289.661	102.009	22.728	21544	52	458.673	29.408	300.081	102.988	27.799	23851	33	631.030	82.566	115.101	104.703	22.142	20824	54	682.537	156.414	281.993	106.364	33.213	36857	25	684.640	39.919	184.225	105.127	21.556	17116	35	600.886	63.898	107.723	106.439	22.728	21031	50	804.660	167.171	269.834	107.120	26.385	40233	22	517.091	31.621	319.590	106.703	20.728	11376	63	576.222	90.163	6.377	110.005	34.627	36302	46	556.413	61.368	92.918	108.639	28.385	25595	42	539.143	54.449	257.256	108.143	28.385	22644	16	482.562	41.015	25.379	108.561	14.485	7721	58	552.069	68.720	214.995	108.772	33.799	32020	45	485.600	36.896	306.684	109.996	30.385	21852	64	495.266	49.069	14.654	111.774	31.556	31697	22	965.909	86.480	286.822	110.966	16.485	21250	49	683.592	66.640	73.637	113.089	28.971	33496	48	561.396	106.185	138.906	112.574	26.971	26947	37	668.892	170.393	333.263	114.200	34.627	24749	48	486.062	52.465	32.451	114.991	29.213	23331	220	605.605	141.559	36.953	126.725	83.054	133233	131	568.916	53.242	166.047	118.337	47.113	74528	25	669.800	73.923	197.961	114.386	18.728	16745	49	545.857	52.698	271.360	115.337	28.627	26747	44	491.250	47.978	20.141	118.524	29.556	21615	53	564.453	80.107	26.144	118.295	31.556	29916	44	589.977	67.877	120.523	117.206	28.627	25959	34	507.206	27.247	323.769	115.719	24.385	17245	54	599.130	49.770	55.195	117.894	32.627	32353	47	1155.085	598.980	110.684	116.251	28.385	54289	35	503.714	39.538	127.380	121.757	34.627	17630	90	615.578	93.980	144.000	119.335	41.698	55402	42	636.976	154.392	209.829	116.542	30.385	26753	49	529.245	62.174	251.506	119.552	32.971	25933	42	467.667	30.565	305.582	116.460	31.799	19642	35	615.514	44.990	60.956	118.992	30.627	21543	63	543.127	44.483	77.278	123.220	45.355	34217	45	588.178	72.103	99.256	117.743	30.142	26468	28	532.679	32.987	133.125	119.761	21.314	14915	48	691.021	87.544	184.852	119.188	24.385	33169	34	604.500	78.591	236.007	117.747	22.971	20553	80	561.138	102.240	194.558	132.424	66.527	44891	44	652.273	88.710	198.016	121.111	28.385	28700	38	544.868	43.855	276.088	121.766	27.799	20705	76	541.934	55.381	61.795	132.708	54.527	41187	51	478.275	42.727	320.929	124.907	33.698	24392	60	645.267	316.025	108.487	126.628	42.042	38716	137	567.971	57.323	148.512	129.599	56.770	77812	224	600.808	82.957	266.097	132.620	67.841	134581	63	652.365	263.309	286.354	129.283	51.456	41099	39	520.923	43.466	51.359	127.913	29.799	20316	50	550.620	65.781	95.688	129.117	34.042	27531	49	596.694	67.745	121.932	131.353	34.971	29238	31	552.161	33.225	133.965	127.892	20.142	17117	54	560.722	90.506	301.185	127.459	27.556	30279	42	527.214	40.540	310.836	129.041	28.042	22143	50	576.720	74.027	83.347	128.701	28.971	28836	71	566.592	73.782	212.588	130.435	44.042	40228	64	545.688	65.437	105.145	133.663	39.698	34924	39	556.487	95.967	254.398	134.393	38.971	21703	31	582.774	65.742	116.182	133.662	23.314	18066	38	778.605	98.505	11.245	133.274	23.556	29587	59	458.983	35.698	324.441	134.464	32.971	27080	74	546.581	53.129	176.894	136.315	40.870	40447	54	554.944	71.098	125.920	140.489	36.385	29967	35	487.086	23.716	132.449	135.884	27.799	17048	25	715.320	61.065	201.943	134.750	17.899	17883	33	483.273	33.969	21.183	140.356	32.142	15948	66	537.379	40.020	166.624	140.248	37.456	35467	41	532	33.299	313.332	137.054	22.728	21812	34	539.882	21.832	158.714	138.213	25.556	18356	117	881.803	355.448	48.105	141.953	49.698	103171	46	634.261	57.235	218.497	139.852	26.971	29176	65	598.985	71.391	183.263	142.553	32.042	38934	73	541.507	56.269	283.856	142.054	42.042	39530	41	587	80.814	304.072	141.090	25.799	24067	20	467.750	42.637	96.111	141.762	25.799	9355	60	865.500	457.093	152.784	143.157	34.284	51930	53	576.434	58.532	211.139	144.959	35.456	30551	167	535.078	46.633	72.503	149.264	71.740	89358	77	616	66.456	194.582	144.412	34.042	47432	23	706.696	66.969	206.185	144.421	19.899	16254	19	665.526	88.612	79.251	144.805	20.971	12645	59	535.254	51.452	322.981	147.993	35.213	31580	40	548.750	58.288	107.311	150.230	38.870	21950	19	598.737	41.036	308.936	145.198	15.314	11376	24	523.750	64.875	31.358	146.630	18.142	12570	19	773.842	49.712	142.544	146.283	15.314	14703	52	897.596	315.008	224.426	147.880	39.698	46675	58	585.328	80.820	268.099	150.671	39.799	33949	78	479.115	43.141	16.406	153.731	44.527	37371	33	628.182	82.833	36.953	149.728	22.971	20730	20	538.600	45.085	285.851	147.321	16.728	10772	36	725.694	274.267	278.549	149.785	26.042	26125	63	746.540	159.602	101.966	154.402	39.456	47032	58	565.793	57.162	160.679	151.416	36.042	32816	93	686.183	93.389	186.215	153.733	40.627	63815	46	583.130	43.782	258.566	151.931	26.971	26824	24	627.375	74.944	314.577	149.413	17.899	15057	16	806.500	91.807	328.448	149.504	14.728	12904	31	685.935	70.191	139.481	151.667	22.142	21264	29	494.793	23.847	293.098	150.428	20.142	14349	38	699.658	162.342	304.285	151.718	28.385	26587	73	556.493	70.430	4.876	153.629	37.213	40624	70	503.671	31.994	126.390	153.277	37.456	35257	77	548.987	50.043	147.473	155.293	46.870	42272	45	553.844	48.306	166.189	159.714	44.627	24923	59	643.169	113.803	61.639	155.294	30.627	37947	40	554.650	63.768	229.048	154.974	32.385	22186	35	722.086	155.512	40.865	156.121	24.142	25273	51	613.843	63.362	176.818	157.969	26.142	31306	22	603.818	53.180	295.484	156.756	17.314	13284	49	557.980	197.601	318.891	159.548	31.213	27341	59	541.797	39.529	98.661	161.325	34.042	31966	50	520.920	34.952	219.055	160.175	28.627	26046	104	569.769	60.599	238.659	160.502	54.770	59256	26	560.808	53.817	46.879	158.348	20.142	14581	47	640.957	188.180	91.568	161.017	30.728	30125	42	542.714	53.676	312.367	163.075	29.556	22794	59	534.322	48.592	209.416	160.575	33.799	31525	43	576.767	78.748	263.819	160.286	27.213	24801	18	1805.556	472.792	331.436	159.050	15.899	32500	74	571.311	79.793	55.749	166.793	46.870	42277	64	514.625	37.442	66.137	162.605	41.698	32936	96	501.990	39.746	123.754	164.940	40.042	48191	59	553.119	50.591	172.563	165.340	40.870	32634	35	587.371	82.862	31.526	162.995	23.314	20558	29	597.103	46.908	76.698	161.450	20.728	17316	159	547.465	74.387	296.899	169.314	66.426	87047	21	662.095	124.817	42.803	163.137	17.556	13904	65	598.754	103.838	112.018	167.449	40.527	38919	36	541.917	48.244	275.816	164.081	23.556	19509	93	548.613	105.161	140.762	166.050	36.042	51021	41	580.585	76.230	285.809	167.078	32.042	23804	18	871.944	116.228	2.462	165.736	19.556	15695	45	595.911	55.084	155.980	165.524	24.971	26816	34	563.382	62.855	258.709	165.116	22.385	19155	75	537.827	75.870	206.011	169.641	53.598	40337	33	694.091	91.719	229.791	167.770	24.142	22905	141	513.929	62.511	246.851	171.434	54.184	72464	36	537.444	58.793	74.718	169.321	24.042	19348	72	524.722	47.395	84.257	171.311	48.770	37780	42	588.762	66.130	19.688	169.191	24.142	24728	57	626.035	83.439	216.744	171.514	32.385	35684	43	563.814	60.537	272.461	169.284	27.556	24244	32	635.844	97.949	36.674	171.567	21.556	20347	29	778.310	64.288	188.704	170.738	20.142	22571	21	704.095	51.073	305.558	170.837	20.142	14786	39	491.282	43.878	55.507	175.686	39.355	19160	48	759.750	348.402	170.550	171.923	30.385	36468	31	512.226	44.877	263.475	173.596	33.799	15879	42	472.095	54.406	312.726	175.343	38.971	19828	17	486.294	27.775	328.750	171.232	16.142	8267	34	597.118	75.189	43.659	175.447	24.728	20302	38	633.211	111.992	63.231	175.062	26.971	24062	24	532.542	37.183	270.184	176.100	18.485	12781	22	592.227	82.353	283.687	175.809	23.799	13029	35	574.943	46.993	12.038	178.043	21.314	20123	36	590.528	73.927	51.189	177.609	25.799	21259	41	503.049	28.174	99.445	178.292	34.042	20625	59	648.610	85.727	108.756	178.091	33.213	38268	105	508.238	37.481	156.435	180.552	49.841	53365	26	528.269	53.792	32.417	178.018	20.142	13735	58	611.897	91.827	75.608	179.430	28.627	35490	55	713.309	386.706	4.495	184.237	32.627	39232	55	521.200	35.163	140.271	182.954	38.042	28666	65	496.108	24.180	206.209	180.986	42.284	32247	34	606.618	78.275	280.712	181.258	26.971	20625	26	491.192	29.612	28.482	181.170	19.314	12771	73	586.479	49.451	124.767	187.804	46.627	42813	78	570.782	48.380	132.266	186.082	39.456	44521	32	573.812	42.086	183.830	180.824	22.971	18362	39	529.359	49.071	242.615	181.543	26.385	20645	74	2727.013	1496.691	85.073	184.855	36.284	201799	43	559.093	55.604	234.722	182.788	31.456	24041	39	634.538	115.124	267.654	183.404	34.042	24747	33	569.030	60.652	49.431	182.852	24.971	18778	63	647.952	99.025	66.173	186.654	32.627	40821	52	446.308	29.638	317.401	185.525	27.556	23208	49	452.184	39.931	329.720	185.272	28.385	22157	62	681.887	180.565	261.032	185.888	33.456	42277	25	522.280	57.517	19.927	185.058	19.314	13057	41	514.415	61.493	285.043	188.402	38.142	21091	52	488.115	38.552	307.003	187.208	31.799	25382	34	535.529	55.608	48.238	187.275	26.971	18208	32	583.594	86.800	94.294	187.360	26.627	18675	48	671.771	123.786	290.865	191.250	32.971	32245	34	488.471	33.586	13.148	189.511	26.627	16608	39	534.590	39.009	198.932	190.059	24.142	20849	98	746.796	375.513	102.957	195.338	52.184	73186	63	638.333	118.719	156.131	193.145	52.870	40215	71	792.493	280.306	174.888	192.374	41.698	56267	55	565.273	47.659	219.341	189.619	34.142	31090	38	544.237	40.543	232.490	190.439	23.799	20681	48	547.750	52.353	28.837	191.289	28.971	26292	45	514.467	48.363	251.955	191.196	26.385	23151	19	646.579	61.944	87.510	191.860	18.971	12285	85	596.482	59.437	114.864	197.929	43.456	50701	48	648.729	69.417	145.803	192.465	32.627	31139	75	505.840	34.658	244.701	195.207	38.042	37938	58	533.207	57.264	265.946	194.810	29.213	30926	64	504.516	36.531	300.256	196.315	38.042	32289	59	582.983	71.643	50.667	198.012	34.042	34396	63	587.587	66.531	59.728	196.805	32.385	37018	38	527.026	33.055	82.775	195.993	22.971	20027	51	440.588	32.644	317.430	195.921	32.627	22470	278	1850.626	1452.246	40.761	203.695	89.640	514474	73	655.822	200.138	138.183	198.769	34.284	47875	42	536.143	37.052	194.911	198.043	26.971	22518	42	545.214	55.151	21.330	198.532	25.556	22899	39	600.308	59.191	184.526	196.659	23.314	23412	35	566.800	47.810	214.390	198.676	21.556	19838	45	450.689	32.314	277.582	200.270	26.385	20281	35	477	36.173	306.482	199.445	21.556	16695	45	500.778	31.099	91.120	200.365	25.556	22535	41	587.171	86.050	161.912	200.524	27.556	24074	70	562.743	51.687	204.994	203.305	38.627	39392	52	506.231	40.042	75.060	202.878	32.627	26324	36	574.389	71.053	12.238	201.738	21.556	20678	33	496.667	47.760	263.551	202.286	22.971	16390	51	443.059	23.859	331.952	202.556	31.556	22596	30	467.700	43.560	3.003	204.750	25.799	14031	44	810.318	116.520	187.534	204.034	24.971	35654	22	482.909	52.473	221.924	202.255	23.556	10624	54	2024.148	1064.519	60.929	204.909	27.799	109304	61	547.525	65.891	142.266	207.689	37.113	33399	37	495.081	50.505	287.622	205.892	26.971	18318	52	594.462	66.263	228.140	208.246	29.556	30912	56	544.018	63.338	297.000	208.175	28.971	30465	33	554.303	59.480	19.139	207.625	21.556	18292	48	714.792	115.542	127.166	209.316	26.385	34310	47	562.298	72.799	241.752	211.729	28.971	26428	67	559.224	43.408	265.401	209.269	37.799	37468	33	518.606	29.879	71.285	211.392	25.556	17114	20	752.850	77.665	80.517	208.435	15.314	15057	73	515.548	50.363	109.367	212.283	49.355	37635	67	526.224	40.507	148.528	211.684	32.042	35257	52	614.712	73.934	162.541	209.982	27.556	31965	48	595.688	126.570	64.916	211.807	27.314	28593	73	595.932	77.820	93.411	214.178	37.213	43503	34	714.853	55.417	255.052	211.137	20.971	24305	34	540.941	52.723	9.945	212.916	21.556	18392	46	563.891	44.977	102.093	215.170	31.556	25939	38	714.868	84.357	210.230	211.710	23.314	27165	47	596.702	78.033	35.686	212.873	30.971	28045	55	540.018	59.600	52.495	214.499	29.799	29701	55	574.164	73.223	181.871	213.938	31.799	31579	42	628.452	67.890	199.672	212.121	26.971	26395	40	591.100	45.125	218.583	213.020	27.213	23644	30	530.867	31.809	77.143	214.766	23.799	15926	93	628.731	144.821	83.634	218.235	68.184	58472	76	579.908	73.479	283.753	215.180	38.870	44073	62	534.806	60.613	233.168	217.397	35.456	33158	29	351.586	26.075	306.897	216.306	22.142	10196	43	724.814	112.850	126.696	219.611	32.385	31167	101	695.901	131.746	198.455	222.137	60.184	70286	126	441.770	79.428	292.241	220.386	64.770	55663	41	575.268	58.414	141.793	218.187	37.113	23586	35	990.771	262.436	161.875	217.294	21.314	34677	41	665.439	146.156	248.732	218.413	24.971	27283	98	484.204	82.883	272.832	219.662	48.284	47452	34	566.676	67.224	24.890	217.982	21.556	19267	35	792.686	123.545	176.206	218.373	22.971	27744	20	449.400	52.629	329.813	216.831	32.971	8988	31	521.742	45.462	35.030	219.692	20.971	16174	37	624.297	79.038	207.285	218.694	27.556	23099	36	530	66.594	9.740	219.944	23.556	19080	47	630.447	86.745	44.845	220.467	28.971	29631	42	707.357	78.692	134.562	219.937	24.142	29709	22	1159	241.957	240.081	220.518	16.485	25498	57	996.404	318.498	66.467	223.945	41.698	56795	50	745.580	113.615	154.649	223.258	29.556	37279	75	748.880	240.301	225.016	223.756	45.456	56166	56	837.393	446.270	120.918	225.695	38.284	46894	64	626.250	180.664	258.527	224.355	34.385	40080	26	472.962	22.494	332.874	222.909	23.314	12297	50	792.840	121.963	172.004	224.443	28.385	39642	28	570.357	30.441	308.285	223.309	18.728	15970	69	413.348	28.850	105.702	224.231	44.042	28521	45	587.489	62.256	190.066	226.498	28.042	26437	35	595.914	325.593	76.418	226.635	41.941	20857	26	605.538	49.840	245.431	225.564	17.556	15744	16	1375.250	507.293	274.137	225.969	19.556	22004	26	725.462	94.689	196.289	229.007	20.728	18862	35	753.829	83.168	314.732	227.396	24.971	26384	47	646.894	75.551	161.329	229.643	30.385	30404	51	766.961	69.197	218.198	229.642	27.314	39115	30	685.267	134.673	286.372	229.146	24.142	20558	51	995.490	174.127	229.341	231.413	32.385	50770	80	767.175	256.001	206.457	238.075	62.770	61374	25	1063	239.606	239.311	231.831	17.899	26575	16	1439.875	374.438	251.106	232.279	18.142	23038	44	645.136	71.023	170.813	234.575	30.971	28386	53	1168.774	410.166	108.860	235.273	32.728	61945	69	1652.609	490.191	118.518	236.713	44.385	114030	33	1397.182	235.448	101.160	236.988	40.527	46107	73	2238.630	758.857	134.627	237.667	38.042	163420	80	1012.175	304.157	145.259	237.172	47.456	80974	95	700.295	103.876	178.932	238.752	45.355	66528	38	623.868	48.952	195.705	237.048	33.213	23707	16	924.500	151.785	243.671	235.394	15.899	14792	24	805.917	154.991	90.169	238.266	26.385	19342	43	628.558	60.235	156.816	240.118	25.213	27028	57	953.825	213.028	224.387	240.489	47.213	54368	145	1011.890	325.604	247.013	240.848	84.042	146724	27	519.667	21.130	3.142	243.158	21.556	14031	27	777.518	66.917	274.563	242.103	27.556	20993	39	665.487	69.687	90.651	242.967	40.728	25954	32	1005.875	101.005	64.302	245.522	23.556	32188	66	678.258	58.766	191.806	250.657	42.284	44765	40	762.150	79.828	140.034	247.498	31.799	30486	29	713.138	74.019	148.024	245.483	22.385	20681	81	874.148	147.912	165.987	248.410	41.941	70806	96	789.760	91.331	181.698	248.961	40.627	75817	72	599.472	32.904	222.898	246.465	55.213	43162	24	795.042	47.029	201.049	249.883	21.314	19081	46	690.370	51.922	151.772	251.381	31.213	31757	28	819.607	52.738	169.982	254.241	21.899	22949
9	77	457.558	39.221	17.170	5.628	35.456	35232	47	722.660	151.038	32.208	3.207	26.142	33965	47	561.043	108.443	59.772	3.590	30.627	26369	161	578.180	74.777	126.715	8.336	82.811	93087	36	508.083	27.981	150.691	2.003	26.385	18291	131	707.420	60.359	172.402	5.482	66.669	92672	32	600.094	94.360	210.928	2.392	24.142	19203	49	573.857	59.105	244.202	3.219	28.385	28119	21	485.429	47.360	292.332	1.059	29.314	10194	24	480.083	25.326	327.271	3.363	19.556	11522	60	1403.183	91.104	74.124	6.019	34.627	84191	23	461.652	21.200	321.380	3.826	18.142	10618	54	625.759	107.206	25.731	6.985	29.213	33791	21	451.762	27.146	40.285	5.331	18.728	9487	67	644.388	105.877	143.015	7.427	30.870	43174	83	462.241	34.875	263.542	11.971	57.355	38366	52	545.038	54.275	296.870	6.567	28.142	28342	44	421.977	16.351	196.662	8.001	26.385	18567	84	511.083	76.214	223.078	7.124	51.698	42931	57	785.561	250.885	92.670	8.133	41.213	44777	29	423.483	28.047	312.988	8.124	28.385	12281	32	439.938	21.157	249.557	9.014	22.728	14078	35	494.057	33.895	50.704	11.573	22.728	17292	103	478.194	49.802	274.453	14.371	51.113	49254	48	422.583	18.134	286.921	12.047	43.456	20284	66	568	89.179	325.124	11.881	33.799	37488	32	545.062	60.470	44.224	11.764	29.799	17442	55	532.891	63.127	113.708	13.040	27.799	29309	41	627.488	80.230	64.203	13.602	26.385	25727	124	527.750	75.346	223.671	21.391	75.012	65441	83	527.120	75.086	311.493	16.755	38.042	43751	56	479.393	35.948	39.120	18.251	35.456	26846	34	495.676	24.839	96.588	16.131	24.971	16853	52	643.769	20.209	171.952	16.035	30.385	33476	38	470.211	53.736	297.337	16.678	24.385	17868	95	519.768	96.515	210.711	21.997	64.083	49378	105	455.067	36.499	243.435	26.016	57.941	47782	22	408.455	19.707	253.007	19.193	23.314	8986	46	484.174	46.959	31.903	20.037	38.284	22272	30	538.600	64.099	87.952	18.482	25.556	16158	68	590.456	84.173	151.836	19.748	33.213	40151	55	725.691	53.142	163.458	21.124	31.213	39913	33	616.939	74.566	49.533	19.390	22.971	20359	60	532.183	70.196	323.058	19.858	31.799	31931	50	529.280	51.800	119.420	21.677	27.799	26464	55	474.891	33.472	71.719	24.638	36.627	26119	73	492.123	45.018	134.883	25.194	38.042	35925	21	524.952	89.279	334.032	22.339	21.556	11024	72	435.222	24.533	62.723	25.809	40.870	31336	38	440.132	16.237	98.690	23.194	23.799	16725	21	425.143	20.696	285.316	24.549	20.385	8928	55	524.091	56.123	113.852	30.023	38.627	28825	44	654.136	67.379	157.944	27.569	25.799	28782	41	514.976	44.766	297.609	28.679	25.556	21114	74	525.500	73.933	318.336	29.570	49.598	38887	30	461.967	26.848	49.222	27.181	27.556	13859	34	594.706	76.580	93.340	28.431	22.142	20220	101	556.990	78.805	200.422	31.188	45.113	56256	50	415.960	19.717	258.441	30.194	37.456	20798	33	583.394	57.057	75.350	30.020	22.971	19252	42	599.262	77.524	86.454	31.196	26.385	25169	38	640.342	77.727	223.981	32.379	26.385	24333	59	491.407	65.038	52.704	33.058	29.799	28993	78	524.564	50.372	287.160	33.723	42.042	40916	76	543.921	50.114	127.222	36.611	37.456	41338	23	666.391	53.634	138.344	33.527	22.142	15327	27	589.296	46.942	68.975	34.025	18.971	15911	48	542.292	59.037	171.311	35.198	30.627	26030	48	556.938	65.373	268.255	35.690	25.556	26733	65	486.615	40.885	93.615	38.715	43.355	31630	51	530.392	40.091	117.237	36.503	32.627	27050	69	531	52.159	225.345	39.981	36.284	36639	37	565.216	72.078	297.278	36.147	21.556	20913	41	502.390	35.971	73.965	37.827	28.042	20598	74	592.122	94.498	191.393	43.544	42.627	43817	27	677.111	57.538	134.769	41.198	21.314	18282	113	537.336	53.476	213.754	46.811	51.456	60719	156	592.936	84.939	268.498	46.485	77.740	92498	59	547.542	81.883	38.268	41.816	36.627	32305	77	452	33.596	57.971	41.913	42.042	34804	31	569.871	58.053	156.086	42.127	24.971	17666	92	573.250	79.595	201.785	44.838	42.385	52739	104	580.346	56.676	286.709	43.972	54.527	60356	39	503.308	34.669	80.436	43.520	22.728	19629	24	459.292	33.110	107.325	43.011	22.728	11023	71	520.085	50.937	246.062	45.987	34.284	36926	37	545.973	62.544	29.404	45.150	23.556	20201	40	586.500	66.394	174.400	45.932	27.799	23460	23	654.783	47.401	136.957	47.115	19.314	15060	52	544.846	75.724	46.101	47.669	33.456	28332	62	561.097	59.066	117.780	48.012	35.456	34788	25	660.320	40.019	145.710	47.365	22.385	16508	102	553.706	67.375	235.824	51.144	38.627	56478	66	586.485	83.619	108.081	49.599	42.870	38708	32	646.281	53.732	154.290	49.155	24.385	20681	31	552.226	27.741	160.647	47.500	20.485	17119	60	578.167	65.952	73.857	50.290	38.870	34690	109	540.064	93.064	23.545	51.002	75.355	58867	75	541.933	59.729	225.833	53.352	39.456	40645	42	448.810	21.786	257.006	54.171	28.627	18850	72	556.250	76.512	123.173	57.004	39.456	40050	95	597.800	79.471	49.167	59.422	49.941	56791	29	766.310	79.260	104.629	54.274	19.556	22223	55	647.109	149.807	138.848	54.635	35.213	35591	42	723.143	55.049	148.766	55.947	29.213	30372	17	660.882	33.849	160.483	52.809	15.314	11235	34	707.559	91.425	166.326	55.623	20.971	24057	128	582.266	67.421	177.900	60.114	69.113	74530	61	556.934	56.084	295.297	57.161	43.456	33973	62	497	65.594	308.959	56.476	34.971	30814	72	516.736	45.152	190.268	61.094	37.213	37205	70	553.743	76.866	200.725	61.913	43.698	38762	83	498.566	57.121	92.383	65.317	46.627	41381	40	530.775	81.859	321.957	56.477	30.385	21231	89	554.809	76.120	213.772	62.932	38.971	49378	77	535.130	72.368	12.873	62.238	38.870	41205	76	569.566	65.920	290.708	64.397	53.598	43287	62	573.871	88.715	23.511	63.190	33.213	35580	20	433.100	19.520	80.655	61.931	24.385	8662	16	804.750	46.161	137.301	59.675	13.899	12876	30	693	40.267	160.322	60.972	24.142	20790	53	589.566	97.992	43.485	66.148	33.213	31247	56	491.393	39.408	233.285	62.159	43.213	27518	45	635.133	72.312	272.945	63.787	27.799	28581	24	486.375	54.350	319.557	61.288	17.556	11673	67	539.358	64.967	98.987	69.296	42.042	36137	79	519.848	37.465	264.625	65.091	37.213	41068	35	555.914	58.969	34.218	64.960	23.213	19457	50	574.580	79.639	111.091	64.135	28.971	28729	63	740.143	69.370	140.438	65.958	35.456	46629	63	482.206	51.607	331.172	64.277	34.385	30379	72	511.125	45.436	68.578	65.382	41.456	36801	27	490	36.548	251.606	66.711	30.042	13230	36	620.917	78.001	18.891	69.496	25.799	22353	68	611.735	46.175	170.300	69.133	34.870	41598	28	581.429	66.872	303.371	68.225	18.728	16280	53	556.038	76.411	126.098	70.894	33.456	29470	54	662.241	98.711	26.352	73.126	46.284	35761	23	459.435	33.621	52.466	70.466	20.142	10567	34	595.765	61.323	112.409	70.178	23.556	20256	80	540.237	71.666	193.260	72.339	39.698	43219	47	443.170	37.392	324.700	70.789	28.385	20829	56	642.107	78.679	146.466	74.831	48.184	35958	144	649.333	68.158	162.282	75.064	67.012	93504	85	595.941	87.997	285.723	72.451	52.870	50655	41	582.415	74.989	208.796	74.090	28.385	23879	73	474.342	59.133	312.077	73.595	34.385	34627	115	593.296	91.089	69.939	74.627	57.012	68229	68	479.250	34.614	249.025	73.562	35.799	32589	19	499.789	30.208	298.838	72.530	18.142	9496	81	483.049	38.457	232.421	75.862	43.456	39127	46	3018.022	995.863	271.028	74.617	23.556	138829	72	537.153	62.124	89.372	78.931	46.627	38675	57	544.684	72.385	136.525	77.446	39.698	31047	59	580.898	103.301	44.632	77.793	28.971	34273	82	618.561	113.562	108.746	78.171	43.456	50722	46	535.370	65.811	222.241	76.834	28.971	24627	33	588.333	56.153	79.723	78.902	22.142	19415	55	622.109	47.106	7.777	79.239	34.870	34216	54	569.500	83.978	33.501	79.258	31.556	30753	76	549.618	71.538	97.102	82.633	46.284	41771	20	568.150	35.758	204.411	78.193	19.556	11363	86	490.302	35.278	255.835	81.381	50.770	42166	51	514.196	21.813	279.662	80.162	29.799	26224	46	532.717	72.390	292.380	79.676	35.556	24505	30	610.733	40.201	85.343	82.816	22.142	18322	19	867.263	61.125	331.402	79.578	19.314	16478	35	3280.600	1098.289	271.720	81.803	21.071	114821	58	497.310	45.013	117.740	84.610	34.870	28844	22	722.591	106.804	211.361	84.899	21.899	15897	65	494.585	38.893	241.768	83.616	36.385	32148	48	436.708	24.257	322.290	84.344	26.627	20962	33	709	141.700	73.459	84.776	32.385	23397	54	536.574	61.127	63.697	88.432	30.627	28975	122	566.123	67.275	161.147	87.155	46.284	69067	71	526.606	35.906	176.221	89.804	40.870	37389	32	565.250	67.890	295.484	84.228	23.314	18088	56	640.125	30.411	3.648	87.535	29.799	35847	66	556.803	60.233	80.899	90.178	46.627	36749	52	516.942	58.751	52.875	88.565	27.213	26881	45	529.600	67.226	219.068	87.767	38.042	23832	61	499.541	46.695	264.158	88.453	40.042	30472	75	595.333	82.181	280.875	88.975	34.042	44650	25	567.280	54.634	199.012	88.525	21.556	14182	43	578.605	80.181	315.773	91.492	27.799	24880	26	1389.154	336.181	15.896	90.537	18.728	36118	105	572.790	99.639	21.136	95.628	54.770	60143	21	452.381	40.578	125.628	91.629	23.556	9500	54	562.685	72.361	60.295	95.195	39.698	30385	49	536.959	36.728	113.946	91.905	24.385	26311	61	493.967	39.399	136.168	93.133	30.385	30132	50	532.520	59.187	101.676	92.036	32.385	26626	49	520.102	60.528	252.700	92.973	33.799	25485	93	542.312	84.121	232.535	101.909	54.527	50435	32	525.281	33.475	290.121	93.657	20.142	16809	43	618.442	98.180	36.407	93.995	25.556	26593	22	474.091	17.674	75.042	97.957	27.314	10430	46	599.413	80.544	204.012	95.985	35.456	27573	56	493.089	58.761	307.839	99.706	41.113	27613	36	551.472	60.689	328.855	98.176	30.971	19853	157	557.879	66.360	163.684	97.383	61.255	87587	62	560.613	67.490	199.332	103.136	48.284	34758	60	601.833	89.022	265.503	97.463	29.799	36110	81	600.037	84.729	104.714	99.014	49.698	48603	45	495.644	29.845	126.984	97.994	27.213	22304	30	720.633	111.790	281.461	97.907	19.556	21619	43	543.256	66.072	315.799	99.495	27.799	23360	108	566.454	125.643	39.597	105.350	61.841	61177	81	490.370	40.937	145.935	100.363	40.627	39720	72	526.403	53.261	241.139	102.287	38.042	37901	47	679.489	95.975	255.713	99.933	25.213	31936	41	491.512	41.471	33.037	100.661	24.385	20152	95	538.632	49.479	176.983	105.197	44.870	51170	46	548.957	43.102	4.799	102.481	30.385	25252	40	510.750	43.277	49.329	101.908	25.314	20430	93	624.935	165.892	131.396	105.746	48.527	58119	46	515	47.211	215.987	102.522	26.971	23690	41	525.951	61.927	289.659	102.008	22.728	21564	52	455.519	26.100	300.087	103.008	27.799	23687	33	626.576	80.825	115.107	104.691	22.142	20677	54	681.222	152.130	281.987	106.381	33.213	36786	25	678.680	30.449	184.213	105.138	21.556	16967	35	600.629	60.964	107.718	106.433	22.728	21022	50	799.300	167.698	269.829	107.121	26.385	39965	22	519.227	36.633	319.601	106.710	20.728	11423	63	573.032	90.603	6.384	109.995	34.627	36101	46	555.326	64.841	92.910	108.640	28.385	25545	42	542.381	53.900	257.260	108.149	28.385	22780	16	479.750	38.305	25.389	108.546	14.485	7676	58	553.379	64.914	215.023	108.766	33.799	32096	45	484.956	41.125	306.682	109.998	30.385	21823	64	497.266	51.413	14.660	111.757	31.556	31825	22	965	86.568	286.825	110.964	16.485	21230	49	680.367	62.559	73.628	113.101	28.971	33338	48	559.500	102.486	138.901	112.578	26.971	26856	37	669.108	176.873	333.259	114.211	34.627	24757	48	486.521	50.481	32.463	114.989	29.213	23353	220	604.350	139.767	36.951	126.725	83.054	132957	131	568.931	54.966	166.038	118.341	47.113	74530	25	669.400	74.408	197.949	114.377	18.728	16735	49	548.531	50.620	271.363	115.336	28.627	26878	44	489.591	46.902	20.133	118.530	29.556	21542	53	563.038	84.077	26.141	118.300	31.556	29841	44	584.614	65.068	120.519	117.211	28.627	25723	34	509.206	30.616	323.771	115.715	24.385	17313	54	592.037	44.678	55.190	117.894	32.627	31970	47	1149.851	602.489	110.694	116.249	28.385	54043	35	501.686	37.883	127.369	121.740	34.627	17559	90	612.589	91.624	143.997	119.340	41.698	55133	42	635.619	158.725	209.829	116.535	30.385	26696	49	534.163	61.200	251.499	119.562	32.971	26174	42	467.881	31.226	305.565	116.469	31.799	19651	35	624.743	43.825	60.943	119.016	30.627	21866	63	542.762	45.101	77.276	123.234	45.355	34194	45	590.333	74.045	99.273	117.734	30.142	26565	28	527.821	32.026	133.121	119.757	21.314	14779	48	695.875	90.410	184.843	119.172	24.385	33402	34	607.324	76.097	236.011	117.745	22.971	20649	80	556.425	98.687	194.561	132.401	66.527	44514	44	654.455	88.295	198.009	121.123	28.385	28796	38	544.579	44.035	276.093	121.768	27.799	20694	76	539.697	53.487	61.797	132.701	54.527	41017	51	473.078	42.246	320.903	124.875	33.698	24127	60	641.933	315.417	108.482	126.631	42.042	38516	137	565.861	59.486	148.516	129.596	56.770	77523	224	597.509	80.944	266.096	132.630	67.841	133842	63	650.873	258.497	286.352	129.298	51.456	41005	39	521	44.206	51.370	127.906	29.799	20319	50	550.660	66.532	95.689	129.113	34.042	27533	49	594.286	65.905	121.940	131.334	34.971	29120	31	556.742	36.022	133.969	127.892	20.142	17259	54	559.407	89.006	301.179	127.451	27.556	30208	42	526.024	42.304	310.836	129.027	28.042	22093	50	577.300	74.834	83.340	128.699	28.971	28865	71	561.408	75.564	212.584	130.426	44.042	39860	64	546.969	64.035	105.151	133.664	39.698	35006	39	561.641	99.059	254.397	134.363	38.971	21904	31	583.516	66.492	116.183	133.656	23.314	18089	38	774.105	99.413	11.248	133.278	23.556	29416	59	456.492	34.742	324.453	134.485	32.971	26933	74	546.770	54.494	176.888	136.304	40.870	40461	54	554.982	68.217	125.931	140.481	36.385	29969	35	485.829	22.525	132.437	135.889	27.799	17004	25	716.240	61.360	201.947	134.757	17.899	17906	33	479.061	32.475	21.188	140.344	32.142	15809	66	533.712	37.872	166.632	140.235	37.456	35225	41	531.829	36.195	313.320	137.043	22.728	21805	34	545.206	20.199	158.703	138.222	25.556	18537	117	877.419	353.965	48.101	141.958	49.698	102658	46	629.522	56.347	218.493	139.850	26.971	28958	65	598.631	71.473	183.255	142.564	32.042	38911	73	540.589	57.279	283.883	142.059	42.042	39463	41	591.829	83.415	304.064	141.086	25.799	24265	20	457.450	41.289	96.125	141.760	25.799	9149	60	863.150	450.505	152.793	143.162	34.284	51789	53	577.038	58.319	211.159	144.944	35.456	30583	167	533.695	46.391	72.509	149.287	71.740	89127	77	612.714	72.692	194.576	144.420	34.042	47179	23	703	57.546	206.186	144.432	19.899	16169	19	663.684	93.753	79.249	144.789	20.971	12610	59	538.525	50.953	322.960	148.005	35.213	31773	40	551.925	59.937	107.315	150.235	38.870	22077	19	591.263	43.482	308.912	145.198	15.314	11234	24	527.125	65.447	31.360	146.632	18.142	12651	19	764.632	51.823	142.535	146.284	15.314	14528	52	897.538	314.074	224.417	147.884	39.698	46672	58	587.103	79.773	268.109	150.675	39.799	34052	78	481.013	44.697	16.425	153.740	44.527	37519	33	628.667	81.864	36.956	149.722	22.971	20746	20	530	43.764	285.851	147.327	16.728	10600	36	721.694	271.837	278.552	149.793	26.042	25981	63	747.143	162.014	101.965	154.398	39.456	47070	58	586.948	65.924	160.659	151.421	36.042	34043	93	682.957	88.196	186.209	153.751	40.627	63515	46	586.370	44.472	258.568	151.931	26.971	26973	24	634.333	78.235	314.576	149.431	17.899	15224	16	818.188	92.374	328.453	149.505	14.728	13091	31	683.097	64.589	139.455	151.653	22.142	21176	29	489.655	25.980	293.081	150.422	20.142	14200	38	694.974	163.945	304.282	151.727	28.385	26409	73	555.384	69.021	4.897	153.633	37.213	40543	70	501.986	32.850	126.396	153.275	37.456	35139	77	549.260	47.615	147.458	155.312	46.870	42293	45	549.578	44.991	166.201	159.683	44.627	24731	59	638.356	111.129	61.648	155.287	30.627	37663	40	552.575	60.679	229.052	154.976	32.385	22103	35	715.343	152.535	40.878	156.124	24.142	25037	51	612.588	61.013	176.826	157.975	26.142	31242	22	604.682	54.659	295.475	156.763	17.314	13303	49	559.755	199.687	318.895	159.549	31.213	27428	59	538.695	38.914	98.652	161.347	34.042	31783	50	519.260	37.647	219.046	160.176	28.627	25963	104	568.673	58.860	238.667	160.481	54.770	59142	26	562.808	59.937	46.881	158.348	20.142	14633	47	642.915	187.162	91.570	161.016	30.728	30217	42	537.786	51.953	312.358	163.060	29.556	22587	59	534.322	48.834	209.406	160.562	33.799	31525	43	574.070	79.035	263.824	160.284	27.213	24685	18	1788.722	469.380	331.425	159.043	15.899	32197	74	568.770	76.265	55.751	166.795	46.870	42089	64	508.266	36.592	66.141	162.615	41.698	32529	96	502.469	40.451	123.748	164.939	40.042	48237	59	552.373	49.506	172.568	165.342	40.870	32590	35	584.829	78.266	31.525	163.009	23.314	20469	29	588.172	46.266	76.710	161.453	20.728	17057	159	545.031	73.332	296.895	169.326	66.426	86660	21	672	128.822	42.794	163.133	17.556	14112	65	597.708	100.442	112.023	167.454	40.527	38851	36	540.639	47.936	275.841	164.086	23.556	19463	93	551.301	105.231	140.759	166.057	36.042	51271	41	579.439	77.248	285.807	167.079	32.042	23757	18	869.556	115.235	2.460	165.742	19.556	15652	45	599.556	55.138	155.995	165.529	24.971	26980	34	568.647	65.299	258.712	165.120	22.385	19334	75	540.667	74.099	206.013	169.645	53.598	40550	33	692.061	87.042	229.786	167.784	24.142	22838	141	512.922	61.345	246.836	171.429	54.184	72322	36	537.500	61.619	74.729	169.328	24.042	19350	72	525.444	48.310	84.252	171.312	48.770	37832	42	589.476	67.779	19.683	169.200	24.142	24758	57	632	84.612	216.742	171.515	32.385	36024	43	561.837	55.193	272.465	169.292	27.556	24159	32	631.719	99.765	36.682	171.570	21.556	20215	29	767.862	63.447	188.691	170.749	20.142	22268	21	704.238	50.640	305.569	170.838	20.142	14789	39	485.282	44.202	55.550	175.728	39.355	18926	48	756.188	350.171	170.525	171.919	30.385	36297	31	517.484	50.938	263.505	173.629	33.799	16042	42	473.452	53.028	312.718	175.345	38.971	19885	17	487.882	26.807	328.759	171.225	16.142	8294	34	590.882	72.889	43.653	175.465	24.728	20090	38	632.789	107.778	63.245	175.070	26.971	24046	24	525.792	35.682	270.188	176.098	18.485	12619	22	591.773	80.706	283.689	175.817	23.799	13019	35	573.800	50.339	12.034	178.044	21.314	20083	36	588.611	70.852	51.202	177.612	25.799	21190	41	499.976	30.820	99.458	178.282	34.042	20499	59	648.576	84.872	108.726	178.076	33.213	38266	105	509.324	39.139	156.421	180.561	49.841	53479	26	534.077	56.472	32.416	178.037	20.142	13886	58	609.397	90.380	75.606	179.430	28.627	35345	55	716.164	383.144	4.489	184.219	32.627	39389	55	521.655	33.345	140.273	182.975	38.042	28691	65	502.938	26.972	206.207	180.980	42.284	32691	34	596.971	80.811	280.724	181.276	26.971	20297	26	494.885	27.933	28.486	181.170	19.314	12867	73	583.397	50.354	124.765	187.806	46.627	42588	78	568.949	48.122	132.261	186.058	39.456	44378	32	574.312	40.947	183.838	180.823	22.971	18378	39	529.308	49.035	242.612	181.534	26.385	20643	74	2724.824	1493.503	85.074	184.854	36.284	201637	43	556.930	53.339	234.715	182.777	31.456	23948	39	622.180	109.319	267.654	183.401	34.042	24265	33	564.939	55.507	49.437	182.840	24.971	18643	63	647.159	97.382	66.169	186.650	32.627	40771	52	446.154	28.669	317.410	185.517	27.556	23200	49	452.408	41.905	329.715	185.272	28.385	22168	62	678.065	175.797	261.024	185.877	33.456	42040	25	520.280	54.529	19.926	185.052	19.314	13007	41	513.268	60.759	285.044	188.406	38.142	21044	52	489.481	38.230	306.994	187.221	31.799	25453	34	534.324	55.137	48.233	187.274	26.971	18167	32	579.500	90.170	94.288	187.350	26.627	18544	48	668.833	120.568	290.865	191.234	32.971	32104	34	490.206	36.321	13.133	189.515	26.627	16667	39	536.795	40.607	198.957	190.072	24.142	20935	98	745.582	376.774	102.957	195.342	52.184	73067	63	635.159	114.193	156.143	193.132	52.870	40015	71	795.310	281.577	174.887	192.373	41.698	56467	55	566.255	49.172	219.331	189.604	34.142	31144	38	543.184	36.468	232.481	190.445	23.799	20641	48	545.604	53.347	28.843	191.280	28.971	26189	45	513.089	47.186	251.966	191.196	26.385	23089	19	654.789	61.670	87.508	191.866	18.971	12441	85	592.812	60.381	114.870	197.906	43.456	50389	48	649.396	68.520	145.788	192.462	32.627	31171	75	506.440	32.673	244.690	195.199	38.042	37983	58	536.586	59.081	265.932	194.821	29.213	31122	64	502.766	35.388	300.260	196.313	38.042	32177	59	591.102	78.103	50.696	198.046	34.042	34875	63	581.349	68.512	59.722	196.812	32.385	36625	38	525.342	35.918	82.780	196.002	22.971	19963	51	436.412	31.293	317.435	195.915	32.627	22257	278	1850.140	1452.460	40.767	203.713	89.640	514339	73	656.616	198.432	138.181	198.780	34.284	47933	42	536.571	37.018	194.901	198.037	26.971	22536	42	542.952	57.124	21.326	198.528	25.556	22804	39	595.051	56.418	184.519	196.658	23.314	23207	35	563	46.257	214.401	198.683	21.556	19705	45	447.822	31.829	277.576	200.283	26.385	20152	35	472.800	34.879	306.479	199.445	21.556	16548	45	500.978	30.718	91.119	200.377	25.556	22544	41	588.707	85.330	161.910	200.528	27.556	24137	70	557.371	51.750	204.992	203.309	38.627	39016	52	506.135	40.834	75.062	202.871	32.627	26319	36	570.194	72.226	12.226	201.742	21.556	20527	33	494.333	46.244	263.556	202.286	22.971	16313	51	442.412	24.564	331.963	202.562	31.556	22563	30	461.267	42.490	2.999	204.761	25.799	13838	44	804.932	115.813	187.539	204.041	24.971	35417	22	476.318	48.746	221.947	202.248	23.556	10479	54	2025.778	1050.898	60.906	204.918	27.799	109392	61	549.082	61.621	142.254	207.690	37.113	33494	37	495.351	47.000	287.618	205.899	26.971	18328	52	595.519	66.208	228.160	208.250	29.556	30967	56	540.750	61.883	297.000	208.178	28.971	30282	33	553.030	55.007	19.157	207.632	21.556	18250	48	710.646	112.051	127.176	209.314	26.385	34111	47	562.660	70.232	241.760	211.703	28.971	26445	67	560.642	42.075	265.396	209.276	37.799	37563	33	514.788	28.454	71.301	211.382	25.556	16988	20	754.500	78.014	80.517	208.422	15.314	15090	73	514.863	52.550	109.365	212.290	49.355	37585	67	523.194	40.112	148.530	211.692	32.042	35054	52	614.423	75.419	162.531	209.986	27.556	31950	48	597.104	132.599	64.912	211.795	27.314	28661	73	590.452	76.475	93.406	214.162	37.213	43103	34	712.059	55.197	255.055	211.135	20.971	24210	34	542.941	50.302	9.943	212.913	21.556	18460	46	562	43.739	102.094	215.163	31.556	25852	38	714.921	89.614	210.239	211.703	23.314	27167	47	593.191	79.152	35.671	212.872	30.971	27880	55	533.909	60.141	52.510	214.512	29.799	29365	55	578.418	74.013	181.878	213.934	31.799	31813	42	627.738	64.783	199.671	212.131	26.971	26365	40	590.175	46.338	218.580	213.011	27.213	23607	30	534.333	37.889	77.158	214.743	23.799	16030	93	624.118	144.965	83.631	218.216	68.184	58043	76	575.368	75.035	283.767	215.185	38.870	43728	62	538.468	61.000	233.168	217.403	35.456	33385	29	353.172	24.753	306.906	216.314	22.142	10242	43	726.093	108.329	126.693	219.604	32.385	31222	101	691.495	132.477	198.449	222.134	60.184	69841	126	439.936	77.281	292.270	220.379	64.770	55432	41	577.098	56.727	141.805	218.196	37.113	23661	35	988.629	261.583	161.871	217.290	21.314	34602	41	665.024	145.882	248.726	218.421	24.971	27266	98	483.194	84.548	272.840	219.652	48.284	47353	34	561.706	65.469	24.896	217.983	21.556	19098	35	790.600	125.831	176.197	218.380	22.971	27671	20	444.800	49.525	329.779	216.837	32.971	8896	31	517.581	44.580	35.036	219.696	20.971	16045	37	627.054	72.862	207.312	218.688	27.556	23201	36	530.500	63.048	9.732	219.956	23.556	19098	47	625.149	88.314	44.842	220.472	28.971	29382	42	704.119	81.483	134.563	219.946	24.142	29573	22	1148.818	238.534	240.064	220.485	16.485	25274	57	991.719	315.194	66.467	223.944	41.698	56528	50	737.780	107.254	154.646	223.266	29.556	36889	75	748.520	240.717	225.018	223.753	45.456	56139	56	837.107	452.655	120.896	225.697	38.284	46878	64	622.719	182.518	258.533	224.361	34.385	39854	26	473.192	23.082	332.869	222.909	23.314	12303	50	792.620	127.486	172.011	224.437	28.385	39631	28	569.821	31.613	308.293	223.317	18.728	15955	69	410.188	29.337	105.712	224.230	44.042	28303	45	589.511	61.699	190.062	226.502	28.042	26528	35	590.543	320.597	76.440	226.647	41.941	20669	26	605.385	48.005	245.414	225.568	17.556	15740	16	1372.562	502.701	274.136	225.975	19.556	21961	26	724.923	93.563	196.286	229.005	20.728	18848	35	754.629	87.489	314.720	227.401	24.971	26412	47	651.064	77.146	161.349	229.638	30.385	30600	51	758.706	68.820	218.193	229.635	27.314	38694	30	679.867	136.036	286.362	229.149	24.142	20396	51	995.608	178.136	229.347	231.404	32.385	50776	80	762.450	255.569	206.453	238.081	62.770	60996	25	1060.880	230.149	239.307	231.844	17.899	26522	16	1443.500	375.112	251.107	232.279	18.142	23096	44	643.568	73.047	170.811	234.603	30.971	28317	53	1159.943	404.797	108.869	235.271	32.728	61477	69	1651.623	489.044	118.504	236.709	44.385	113962	33	1386.273	240.395	101.173	236.991	40.527	45747	73	2228.657	748.572	134.624	237.678	38.042	162692	80	1010.350	300.976	145.269	237.171	47.456	80828	95	698.432	106.034	178.931	238.759	45.355	66351	38	627.842	51.237	195.706	237.062	33.213	23858	16	934.125	155.702	243.663	235.392	15.899	14946	24	795.792	155.298	90.165	238.270	26.385	19099	43	626.349	59.046	156.811	240.108	25.213	26933	57	953.614	211.329	224.384	240.491	47.213	54356	145	1005.366	323.572	246.997	240.847	84.042	145778	27	519.778	22.308	3.145	243.155	21.556	14034	27	774.482	68.757	274.549	242.097	27.556	20911	39	663	70.671	90.625	242.970	40.728	25857	32	999.906	97.866	64.302	245.511	23.556	31997	66	676.667	52.693	191.811	250.635	42.284	44660	40	759.825	83.562	140.043	247.524	31.799	30393	29	711.552	74.032	148.016	245.476	22.385	20635	81	871.963	148.935	165.993	248.410	41.941	70629	96	790.500	92.527	181.694	248.956	40.627	75888	72	598.264	32.169	222.900	246.458	55.213	43075	24	794.250	55.402	201.055	249.892	21.314	19062	46	691.783	54.453	151.765	251.389	31.213	31822	28	817.929	56.862	169.983	254.240	21.899	22902
10	77	455.545	36.863	17.163	5.629	35.456	35077	47	729.702	154.820	32.198	3.193	26.142	34296	47	556.617	108.911	59.779	3.588	30.627	26161	161	576.354	72.484	126.700	8.337	82.811	92793	36	510.944	29.691	150.683	2.012	26.385	18394	131	709.115	62.758	172.400	5.481	66.669	92894	32	599.312	95.561	210.941	2.390	24.142	19178	49	568.286	60.216	244.217	3.221	28.385	27846	21	477.286	41.718	292.319	1.063	29.314	10023	24	469.250	23.376	327.278	3.344	19.556	11262	60	1398.583	91.141	74.123	6.017	34.627	83915	23	457	21.838	321.382	3.816	18.142	10511	54	624.185	105.555	25.737	6.993	29.213	33706	21	454.143	24.798	40.291	5.341	18.728	9537	67	638.776	105.950	143.014	7.420	30.870	42798	83	467.012	36.921	263.547	11.962	57.355	38762	52	538.596	50.283	296.876	6.566	28.142	28007	44	418.409	15.261	196.664	8.007	26.385	18410	84	510.798	77.228	223.079	7.121	51.698	42907	57	786.877	253.564	92.662	8.126	41.213	44852	29	423.448	26.063	312.973	8.134	28.385	12280	32	432.938	19.426	249.558	9.014	22.728	13854	35	489.857	34.034	50.710	11.567	22.728	17145	103	475.146	50.093	274.457	14.370	51.113	48940	48	420.271	19.350	286.903	12.059	43.456	20173	66	565.303	88.159	325.128	11.885	33.799	37310	32	546.125	60.591	44.228	11.763	29.799	17476	55	539.618	63.754	113.714	13.038	27.799	29679	41	628.293	85.942	64.214	13.593	26.385	25760	124	528.726	77.209	223.653	21.394	75.012	65562	83	527.590	75.957	311.520	16.751	38.042	43790	56	475.696	35.160	39.124	18.248	35.456	26639	34	495.529	26.118	96.587	16.130	24.971	16848	52	639.596	22.465	171.961	16.038	30.385	33259	38	470.316	56.390	297.326	16.674	24.385	17872	95	520.400	96.308	210.723	22.003	64.083	49438	105	457.143	37.165	243.431	26.006	57.941	48000	22	411.818	21.641	253.011	19.176	23.314	9060	46	476.870	47.389	31.886	20.025	38.284	21936	30	549.633	63.462	87.942	18.478	25.556	16489	68	591.809	83.580	151.840	19.749	33.213	40243	55	721.945	50.721	163.470	21.117	31.213	39707	33	613.606	76.611	49.527	19.388	22.971	20249	60	533.633	72.819	323.076	19.841	31.799	32018	50	528.600	52.569	119.413	21.659	27.799	26430	55	473.891	31.933	71.716	24.650	36.627	26064	73	497.164	43.177	134.901	25.163	38.042	36293	21	528.619	81.768	334.007	22.337	21.556	11101	72	438.486	27.438	62.711	25.823	40.870	31571	38	442.553	15.957	98.679	23.193	23.799	16817	21	417.524	23.878	285.319	24.556	20.385	8768	55	525.127	54.785	113.845	30.018	38.627	28882	44	651.955	69.152	157.944	27.566	25.799	28686	41	507.878	42.584	297.612	28.660	25.556	20823	74	525.703	74.201	318.352	29.552	49.598	38902	30	465.033	34.386	49.190	27.193	27.556	13951	34	589.235	75.500	93.353	28.436	22.142	20034	101	552.010	76.857	200.431	31.177	45.113	55753	50	414.320	22.651	258.418	30.200	37.456	20716	33	581.394	57.084	75.347	30.022	22.971	19186	42	601.405	78.119	86.444	31.187	26.385	25259	38	637.868	76.038	223.976	32.372	26.385	24239	59	492.915	66.792	52.714	33.055	29.799	29082	78	527.282	50.159	287.168	33.721	42.042	41128	76	550.013	54.610	127.247	36.553	37.456	41801	23	661.217	61.579	138.343	33.536	22.142	15208	27	580.185	44.794	68.981	34.030	18.971	15665	48	542.854	59.147	171.298	35.213	30.627	26057	48	557.833	64.870	268.252	35.681	25.556	26776	65	485.831	40.308	93.603	38.727	43.355	31579	51	526.137	41.991	117.243	36.500	32.627	26833	69	530.174	55.557	225.343	39.985	36.284	36582	37	556.541	67.928	297.287	36.140	21.556	20592	41	501.024	35.257	73.960	37.820	28.042	20542	74	589.284	95.131	191.399	43.537	42.627	43607	27	672.889	55.380	134.770	41.200	21.314	18168	113	533.965	52.073	213.765	46.844	51.456	60338	156	595.904	82.496	268.472	46.469	77.740	92961	59	550.254	85.037	38.260	41.811	36.627	32465	77	451.987	32.987	57.950	41.904	42.042	34803	31	570.065	54.534	156.094	42.122	24.971	17672	92	569.641	77.915	201.783	44.856	42.385	52407	104	581.740	56.087	286.717	43.956	54.527	60501	39	503.487	35.672	80.443	43.505	22.728	19636	24	453.708	31.429	107.315	43.004	22.728	10889	71	511.239	47.210	246.073	46.007	34.284	36298	37	546.946	60.932	29.413	45.152	23.556	20237	40	590.525	67.779	174.396	45.937	27.799	23621	23	650.739	44.140	136.955	47.123	19.314	14967	52	549.212	76.026	46.111	47.669	33.456	28559	62	563.323	60.266	117.838	48.010	35.456	34926	25	656.400	42.652	145.711	47.368	22.385	16410	102	552.824	68.472	235.821	51.146	38.627	56388	66	586.061	79.165	108.067	49.593	42.870	38680	32	656.875	57.670	154.292	49.146	24.385	21020	31	548.032	29.998	160.657	47.504	20.485	16989	60	575.017	62.947	73.874	50.275	38.870	34501	109	539.413	93.543	23.509	51.002	75.355	58796	75	546.307	58.804	225.831	53.361	39.456	40973	42	448.857	22.440	257.008	54.167	28.627	18852	72	555.528	75.029	123.180	56.987	39.456	39998	95	598.632	82.150	49.173	59.445	49.941	56870	29	756.103	75.396	104.631	54.279	19.556	21927	55	643.782	149.743	138.846	54.637	35.213	35408	42	723.905	52.640	148.778	55.933	29.213	30404	17	659.941	36.355	160.481	52.816	15.314	11219	34	702.471	96.028	166.319	55.625	20.971	23884	128	586.547	67.911	177.909	60.129	69.113	75078	61	555.279	58.808	295.296	57.137	43.456	33872	62	497.323	66.691	308.952	56.478	34.971	30834	72	514.653	42.680	190.279	61.100	37.213	37055	70	553.786	77.855	200.723	61.914	43.698	38765	83	496.590	56.618	92.378	65.322	46.627	41217	40	531.750	84.998	321.975	56.476	30.385	21270	89	556.494	76.294	213.773	62.916	38.971	49528	77	536.506	71.736	12.865	62.253	38.870	41311	76	567.197	65.084	290.716	64.396	53.598	43107	62	573.452	88.086	23.517	63.182	33.213	35554	20	434.100	22.729	80.642	61.939	24.385	8682	16	793.500	46.090	137.304	59.676	13.899	12696	30	698.933	43.282	160.296	60.969	24.142	20968	53	599.472	101.608	43.487	66.161	33.213	31772	56	503.714	49.737	233.359	62.151	43.213	28208	45	635.289	73.546	272.943	63.785	27.799	28588	24	484.042	49.733	319.558	61.295	17.556	11617	67	536	67.475	98.980	69.278	42.042	35912	79	519.114	36.271	264.626	65.087	37.213	41010	35	556.657	59.828	34.209	64.972	23.213	19483	50	575.420	81.065	111.100	64.127	28.971	28771	63	738.508	67.464	140.433	65.966	35.456	46526	63	482.079	53.430	331.168	64.283	34.385	30371	72	513.194	44.816	68.577	65.389	41.456	36950	27	481.667	38.094	251.625	66.715	30.042	13005	36	617.917	82.878	18.890	69.483	25.799	22245	68	610.412	45.134	170.297	69.128	34.870	41508	28	581.179	66.965	303.374	68.221	18.728	16273	53	554.849	77.016	126.089	70.913	33.456	29407	54	659.759	100.950	26.362	73.109	46.284	35627	23	452.565	38.250	52.459	70.449	20.142	10409	34	599.500	60.301	112.420	70.167	23.556	20383	80	543.050	73.630	193.257	72.338	39.698	43444	47	441.383	37.126	324.700	70.782	28.385	20745	56	642.714	80.176	146.470	74.818	48.184	35992	144	648.965	66.890	162.291	75.071	67.012	93451	85	594.494	88.248	285.718	72.448	52.870	50532	41	582.878	74.032	208.792	74.085	28.385	23898	73	479.904	58.976	312.060	73.598	34.385	35033	115	597.887	90.553	69.915	74.618	57.012	68757	68	477.294	32.268	249.030	73.558	35.799	32456	19	499.105	27.402	298.824	72.524	18.142	9483	81	483.827	42.013	232.434	75.871	43.456	39190	46	3011.391	998.157	271.035	74.613	23.556	138524	72	535.250	59.530	89.377	78.953	46.627	38538	57	541.474	71.709	136.524	77.449	39.698	30864	59	576.492	100.849	44.622	77.792	28.971	34013	82	619.451	115.019	108.721	78.181	43.456	50795	46	531.500	65.283	222.246	76.832	28.971	24449	33	585.182	51.350	79.722	78.889	22.142	19311	55	629.364	47.171	7.728	79.234	34.870	34615	54	569.241	82.512	33.504	79.247	31.556	30739	76	546.474	68.997	97.096	82.634	46.284	41532	20	562.100	39.232	204.409	78.189	19.556	11242	86	489.872	31.246	255.844	81.375	50.770	42129	51	513.118	23.606	279.658	80.174	29.799	26169	46	529.587	70.613	292.401	79.674	35.556	24361	30	629.133	47.585	85.346	82.859	22.142	18874	19	865.842	59.802	331.395	79.577	19.314	16451	35	3275.371	1103.824	271.724	81.798	21.071	114638	58	496.362	44.820	117.754	84.612	34.870	28789	22	724.182	107.626	211.361	84.909	21.899	15932	65	494.415	37.693	241.768	83.629	36.385	32137	48	436.521	23.511	322.286	84.341	26.627	20953	33	704.121	135.303	73.464	84.803	32.385	23236	54	536.648	63.059	63.699	88.432	30.627	28979	122	568.697	67.551	161.144	87.148	46.284	69381	71	520.127	36.813	176.231	89.819	40.870	36929	32	559.562	64.437	295.487	84.235	23.314	17906	56	640.518	32.842	3.639	87.520	29.799	35869	66	556.955	60.081	80.900	90.172	46.627	36759	52	515.327	58.621	52.861	88.562	27.213	26797	45	532.333	66.983	219.081	87.756	38.042	23955	61	499.230	46.948	264.165	88.453	40.042	30453	75	594.813	80.972	280.892	88.978	34.042	44611	25	568.080	59.109	199.001	88.524	21.556	14202	43	574.512	79.122	315.764	91.483	27.799	24704	26	1368.808	331.430	15.906	90.529	18.728	35589	105	576.609	104.128	21.128	95.628	54.770	60544	21	454.381	38.404	125.630	91.623	23.556	9542	54	562.204	72.113	60.303	95.190	39.698	30359	49	537.694	37.029	113.956	91.903	24.385	26347	61	491.902	38.785	136.163	93.132	30.385	30006	50	533.160	60.118	101.697	92.032	32.385	26658	49	518.306	60.693	252.696	92.964	33.799	25397	93	541.720	81.916	232.542	101.915	54.527	50380	32	523.219	27.315	290.118	93.649	20.142	16743	43	606	96.410	36.382	93.986	25.556	26058	22	474.727	23.789	75.036	97.977	27.314	10444	46	604.217	79.660	204.000	95.978	35.456	27794	56	496.589	61.767	307.867	99.756	41.113	27809	36	548.083	64.584	328.857	98.175	30.971	19731	157	557.338	63.087	163.677	97.388	61.255	87502	62	561.032	70.395	199.328	103.134	48.284	34784	60	600.233	91.297	265.516	97.476	29.799	36014	81	599.198	85.666	104.733	99.023	49.698	48535	45	499.511	30.198	126.988	97.990	27.213	22478	30	722.033	116.955	281.464	97.908	19.556	21661	43	543.419	67.672	315.795	99.487	27.799	23367	108	565.907	124.855	39.606	105.337	61.841	61118	81	490.802	44.381	145.921	100.355	40.627	39755	72	528.653	55.973	241.137	102.279	38.042	38063	47	677.298	97.988	255.714	99.940	25.213	31833	41	494.098	42.162	33.039	100.668	24.385	20258	95	534.758	50.263	176.990	105.219	44.870	50802	46	549	42.666	4.794	102.471	30.385	25254	40	511.275	45.888	49.320	101.939	25.314	20451	93	631.602	171.447	131.392	105.748	48.527	58739	46	513.348	42.693	215.987	102.505	26.971	23614	41	524.098	58.893	289.668	102.006	22.728	21488	52	457.346	27.525	300.090	103.005	27.799	23782	33	630.636	78.517	115.101	104.697	22.142	20811	54	684.815	153.081	281.986	106.382	33.213	36980	25	674.200	38.944	184.219	105.122	21.556	16855	35	593.457	58.790	107.726	106.436	22.728	20771	50	794.640	164.174	269.812	107.113	26.385	39732	22	521.455	35.751	319.605	106.710	20.728	11472	63	570.460	89.220	6.394	109.988	34.627	35939	46	554.413	61.022	92.919	108.635	28.385	25503	42	534.429	54.793	257.259	108.148	28.385	22446	16	478.188	39.151	25.380	108.559	14.485	7651	58	555.362	69.114	215.006	108.764	33.799	32211	45	484.111	40.087	306.704	109.993	30.385	21785	64	490.609	43.858	14.666	111.795	31.556	31399	22	961.818	87.617	286.823	110.954	16.485	21160	49	677.347	60.212	73.632	113.090	28.971	33190	48	561.104	106.736	138.900	112.572	26.971	26933	37	659.135	165.649	333.264	114.192	34.627	24388	48	486	50.479	32.458	114.983	29.213	23328	220	601.477	137.983	36.949	126.716	83.054	132325	131	566.763	54.844	166.042	118.335	47.113	74246	25	672.200	76.899	197.954	114.390	18.728	16805	49	546.592	49.851	271.372	115.335	28.627	26783	44	487.545	45.938	20.137	118.539	29.556	21452	53	567.264	84.258	26.148	118.304	31.556	30065	44	579.841	67.066	120.528	117.201	28.627	25513	34	507.676	28.184	323.772	115.728	24.385	17261	54	584.222	42.313	55.172	117.908	32.627	31548	47	1144.021	604.016	110.707	116.249	28.385	53769	35	504.400	37.490	127.373	121.755	34.627	17654	90	614.611	89.410	144.003	119.342	41.698	55315	42	634.452	152.992	209.821	116.531	30.385	26647	49	531.673	65.156	251.498	119.569	32.971	26052	42	465.881	28.808	305.568	116.476	31.799	19567	35	619.743	41.088	60.941	119.016	30.627	21691	63	541.175	44.158	77.288	123.220	45.355	34094	45	587.022	78.239	99.257	117.738	30.142	26416	28	524.036	30.443	133.128	119.780	21.314	14673	48	693.354	94.713	184.834	119.172	24.385	33281	34	614.559	78.017	236.012	117.745	22.971	20895	80	556.575	101.895	194.574	132.420	66.527	44526	44	654.955	92.039	198.016	121.102	28.385	28818	38	545.158	45.902	276.088	121.759	27.799	20716	76	537.645	53.188	61.798	132.701	54.527	40861	51	474.961	43.526	320.918	124.898	33.698	24223	60	637.317	307.996	108.488	126.639	42.042	38239	137	579.051	64.719	148.518	129.552	56.770	79330	224	597.317	81.375	266.098	132.628	67.841	133799	63	651.952	261.499	286.351	129.292	51.456	41073	39	515.205	45.934	51.366	127.903	29.799	20093	50	543.400	65.016	95.693	129.116	34.042	27170	49	594.980	67.661	121.935	131.348	34.971	29154	31	553.323	33.431	133.967	127.896	20.142	17153	54	557.630	88.100	301.186	127.449	27.556	30112	42	525.119	39.379	310.837	129.040	28.042	22055	50	582.940	75.929	83.330	128.704	28.971	29147	71	563.310	75.410	212.579	130.424	44.042	39995	64	550.828	66.560	105.133	133.650	39.698	35253	39	559.051	99.410	254.392	134.383	38.971	21803	31	580.258	66.416	116.174	133.647	23.314	17988	38	767.421	99.268	11.251	133.277	23.556	29162	59	458.322	34.603	324.442	134.480	32.971	27041	74	544.405	51.874	176.899	136.298	40.870	40286	54	555.944	67.758	125.927	140.468	36.385	30021	35	483.057	22.604	132.433	135.885	27.799	16907	25	709.240	63.849	201.923	134.749	17.899	17731	33	485.030	32.709	21.183	140.353	32.142	16006	66	535.015	37.847	166.628	140.240	37.456	35311	41	531.024	36.101	313.318	137.047	22.728	21772	34	540.941	21.469	158.714	138.214	25.556	18392	117	878.017	357.106	48.095	141.938	49.698	102728	46	630.478	56.818	218.502	139.861	26.971	29002	65	598.800	74.638	183.272	142.561	32.042	38922	73	536.685	53.635	283.895	142.050	42.042	39178	41	586.317	82.492	304.066	141.085	25.799	24039	20	460.900	37.158	96.116	141.745	25.799	9218	60	863.683	453.320	152.787	143.159	34.284	51821	53	571.189	62.263	211.152	144.924	35.456	30273	167	530.982	46.943	72.497	149.267	71.740	88674	77	614.468	69.892	194.578	144.421	34.042	47314	23	709.304	63.716	206.187	144.431	19.899	16314	19	663.211	92.036	79.249	144.790	20.971	12601	59	542.949	55.129	322.964	148.009	35.213	32034	40	544.550	56.490	107.314	150.224	38.870	21782	19	590.368	46.955	308.917	145.204	15.314	11217	24	528.917	64.921	31.361	146.638	18.142	12694	19	767.895	46.362	142.546	146.289	15.314	14590	52	896.962	308.273	224.409	147.885	39.698	46642	58	586.448	80.084	268.122	150.680	39.799	34014	78	479.167	45.167	16.432	153.747	44.527	37375	33	629.364	81.417	36.952	149.721	22.971	20769	20	533.200	49.118	285.853	147.319	16.728	10664	36	722.083	272.938	278.539	149.785	26.042	25995	63	746.254	159.723	101.967	154.391	39.456	47014	58	567.483	52.698	160.663	151.419	36.042	32914	93	683.280	87.952	186.218	153.748	40.627	63545	46	581.130	44.660	258.562	151.914	26.971	26732	24	633.458	75.015	314.575	149.421	17.899	15203	16	813.375	91.353	328.447	149.510	14.728	13014	31	683.871	65.227	139.474	151.657	22.142	21200	29	492.172	28.366	293.081	150.431	20.142	14273	38	692.921	159.796	304.289	151.714	28.385	26331	73	551.781	68.906	4.886	153.619	37.213	40280	70	501.843	31.856	126.395	153.278	37.456	35129	77	551.662	48.936	147.463	155.291	46.870	42478	45	545.822	42.852	166.198	159.680	44.627	24562	59	636.475	111.171	61.637	155.285	30.627	37552	40	548.975	62.401	229.042	154.977	32.385	21959	35	722.943	155.093	40.870	156.114	24.142	25303	51	612.137	65.673	176.820	157.968	26.142	31219	22	612.909	56.402	295.486	156.763	17.314	13484	49	556.980	200.087	318.891	159.538	31.213	27292	59	540.424	37.461	98.668	161.351	34.042	31885	50	522.080	40.891	219.041	160.172	28.627	26104	104	569.875	60.276	238.678	160.481	54.770	59267	26	559.885	57.948	46.885	158.345	20.142	14557	47	643.872	189.761	91.571	161.038	30.728	30262	42	540.381	54.790	312.365	163.055	29.556	22696	59	537.136	48.014	209.411	160.559	33.799	31691	43	570.977	78.915	263.819	160.292	27.213	24552	18	1766.167	462.229	331.425	159.040	15.899	31791	74	569.581	77.520	55.757	166.800	46.870	42149	64	507	37.926	66.129	162.607	41.698	32448	96	502.167	39.794	123.756	164.938	40.042	48208	59	554.186	48.369	172.575	165.345	40.870	32697	35	583.371	80.025	31.529	163.005	23.314	20418	29	593.621	46.485	76.705	161.437	20.728	17215	159	544.912	75.427	296.908	169.290	66.426	86641	21	663.619	122.021	42.802	163.137	17.556	13936	65	592.138	100.350	112.018	167.446	40.527	38489	36	542.361	48.465	275.840	164.090	23.556	19525	93	552.495	106.818	140.775	166.059	36.042	51382	41	585.756	80.856	285.794	167.095	32.042	24016	18	871.778	112.641	2.457	165.742	19.556	15692	45	599.222	53.805	155.988	165.520	24.971	26965	34	561.059	63.098	258.708	165.120	22.385	19076	75	539.307	76.176	206.014	169.636	53.598	40448	33	694.515	90.493	229.793	167.757	24.142	22919	141	512.149	63.010	246.847	171.434	54.184	72213	36	536.389	56.635	74.722	169.314	24.042	19310	72	521.153	44.655	84.258	171.301	48.770	37523	42	590.310	69.266	19.679	169.200	24.142	24793	57	635.228	88.160	216.736	171.510	32.385	36208	43	561.116	61.374	272.477	169.287	27.556	24128	32	632.656	101.247	36.674	171.569	21.556	20245	29	774.621	69.397	188.691	170.741	20.142	22464	21	705.333	48.613	305.559	170.846	20.142	14812	39	487.436	48.547	55.523	175.702	39.355	19010	48	755.438	350.335	170.541	171.918	30.385	36261	31	510.323	47.408	263.485	173.600	33.799	15820	42	473.238	53.244	312.721	175.335	38.971	19876	17	487.706	27.312	328.762	171.218	16.142	8291	34	593.824	71.618	43.648	175.446	24.728	20190	38	632.921	108.265	63.254	175.076	26.971	24051	24	523.833	36.658	270.184	176.082	18.485	12572	22	592.136	81.881	283.690	175.820	23.799	13027	35	573	43.107	12.029	178.043	21.314	20055	36	588.972	73.255	51.194	177.609	25.799	21203	41	499.634	31.513	99.456	178.298	34.042	20485	59	647.169	86.786	108.739	178.073	33.213	38183	105	508.571	37.728	156.429	180.551	49.841	53400	26	535.962	53.409	32.415	178.026	20.142	13935	58	603.379	89.314	75.608	179.418	28.627	34996	55	711.764	384.690	4.495	184.225	32.627	39147	55	520.382	31.704	140.267	182.955	38.042	28621	65	503.985	25.859	206.202	180.980	42.284	32759	34	594.853	76.351	280.724	181.284	26.971	20225	26	496.500	27.560	28.485	181.173	19.314	12909	73	582.603	50.739	124.764	187.801	46.627	42530	78	569.295	45.125	132.267	186.050	39.456	44405	32	577.250	41.940	183.831	180.827	22.971	18472	39	528.462	49.900	242.612	181.541	26.385	20610	74	2726.946	1492.185	85.074	184.846	36.284	201794	43	553.163	52.757	234.709	182.765	31.456	23786	39	627.923	110.284	267.650	183.396	34.042	24489	33	564.849	60.130	49.436	182.851	24.971	18640	63	644.317	97.605	66.172	186.649	32.627	40592	52	445.865	28.263	317.410	185.500	27.556	23185	49	452.327	40.419	329.721	185.275	28.385	22164	62	679.113	180.403	261.034	185.888	33.456	42105	25	514.440	52.282	19.924	185.052	19.314	12861	41	512.634	60.026	285.045	188.411	38.142	21018	52	488.673	36.956	307.016	187.216	31.799	25411	34	537.294	59.756	48.226	187.272	26.971	18268	32	581.812	90.328	94.295	187.341	26.627	18618	48	658.958	119.147	290.865	191.230	32.971	31630	34	489.324	37.858	13.133	189.500	26.627	16637	39	535.897	60.834	199.000	190.066	24.142	20900	98	746.286	371.837	102.960	195.340	52.184	73136	63	638.952	115.691	156.143	193.141	52.870	40254	71	790.169	283.877	174.894	192.361	41.698	56102	55	565.509	46.739	219.343	189.610	34.142	31103	38	543.711	38.619	232.489	190.438	23.799	20661	48	546.104	53.561	28.840	191.284	28.971	26213	45	509.511	50.099	251.947	191.200	26.385	22928	19	652.579	62.616	87.517	191.851	18.971	12399	85	593.918	57.038	114.874	197.928	43.456	50483	48	650.542	66.113	145.820	192.458	32.627	31226	75	504.040	35.873	244.669	195.192	38.042	37803	58	533.724	60.283	265.933	194.812	29.213	30956	64	503.250	37.219	300.257	196.318	38.042	32208	59	588.017	77.004	50.689	198.040	34.042	34693	63	583.587	72.147	59.726	196.823	32.385	36766	38	525.737	34.545	82.779	195.996	22.971	19978	51	435.784	30.659	317.432	195.919	32.627	22225	278	1851.615	1452.844	40.780	203.718	89.640	514749	73	656.110	199.226	138.186	198.763	34.284	47896	42	537.905	39.185	194.916	198.037	26.971	22592	42	539.048	58.688	21.321	198.535	25.556	22640	39	597.205	59.382	184.525	196.650	23.314	23291	35	563.629	46.989	214.407	198.680	21.556	19727	45	453.711	32.968	277.587	200.267	26.385	20417	35	473.743	40.108	306.475	199.443	21.556	16581	45	503.889	32.619	91.113	200.362	25.556	22675	41	585.390	86.528	161.920	200.524	27.556	24001	70	554.629	51.199	204.996	203.316	38.627	38824	52	506.365	42.882	75.065	202.883	32.627	26331	36	573.778	74.048	12.250	201.737	21.556	20656	33	493.970	45.786	263.542	202.275	22.971	16301	51	441.451	23.321	331.961	202.561	31.556	22514	30	465.467	39.376	3.012	204.742	25.799	13964	44	801.727	113.383	187.549	204.037	24.971	35276	22	475.136	53.175	221.929	202.252	23.556	10453	54	2006.222	1064.447	60.958	204.893	27.799	108336	61	548.672	61.343	142.253	207.686	37.113	33469	37	494	48.676	287.607	205.903	26.971	18278	52	593.500	65.049	228.158	208.242	29.556	30862	56	542.214	62.367	297.000	208.169	28.971	30364	33	548.909	59.869	19.157	207.624	21.556	18114	48	709.479	112.220	127.171	209.303	26.385	34055	47	562.191	72.066	241.757	211.714	28.971	26423	67	560.104	44.465	265.395	209.273	37.799	37527	33	513.788	28.878	71.288	211.390	25.556	16955	20	752.550	71.978	80.521	208.428	15.314	15051	73	514.329	51.529	109.395	212.295	49.355	37546	67	519.463	39.628	148.520	211.696	32.042	34804	52	611.750	75.273	162.525	209.988	27.556	31811	48	596.417	136.591	64.911	211.769	27.314	28628	73	588.548	75.633	93.404	214.165	37.213	42964	34	717.324	59.207	255.057	211.136	20.971	24389	34	545.294	52.852	9.935	212.911	21.556	18540	46	562.478	45.162	102.091	215.158	31.556	25874	38	712.842	87.906	210.238	211.702	23.314	27088	47	596.234	78.677	35.673	212.873	30.971	28023	55	534.418	56.124	52.513	214.505	29.799	29393	55	578.218	73.984	181.874	213.934	31.799	31802	42	628.738	70.026	199.686	212.126	26.971	26407	40	587.400	46.856	218.567	213.014	27.213	23496	30	530	37.541	77.148	214.735	23.799	15900	93	621.280	141.904	83.642	218.230	68.184	57779	76	575.750	73.008	283.756	215.177	38.870	43757	62	542.919	60.305	233.166	217.380	35.456	33661	29	350.448	20.955	306.908	216.325	22.142	10163	43	722.465	109.201	126.697	219.601	32.385	31066	101	689.465	129.317	198.430	222.129	60.184	69636	126	440.770	79.944	292.234	220.387	64.770	55537	41	574.122	56.267	141.782	218.182	37.113	23539	35	990.200	266.950	161.874	217.295	21.314	34657	41	660.049	145.637	248.727	218.418	24.971	27062	98	486.398	83.941	272.823	219.651	48.284	47667	34	562.529	62.107	24.891	217.974	21.556	19126	35	793.743	128.299	176.206	218.379	22.971	27781	20	452.100	53.380	329.808	216.836	32.971	9042	31	526.613	44.787	35.035	219.684	20.971	16325	37	629.649	76.471	207.290	218.691	27.556	23297	36	527.750	60.451	9.744	219.964	23.556	18999	47	628.234	89.001	44.856	220.470	28.971	29527	42	703.190	81.933	134.562	219.941	24.142	29534	22	1158	224.944	240.081	220.443	16.485	25476	57	986.316	314.879	66.465	223.941	41.698	56220	50	736.080	111.430	154.651	223.259	29.556	36804	75	750.800	241.386	225.023	223.749	45.456	56310	56	836.804	447.269	120.911	225.686	38.284	46861	64	613.766	177.463	258.523	224.357	34.385	39281	26	467.846	17.959	332.872	222.893	23.314	12164	50	793.640	122.291	172.013	224.437	28.385	39682	28	569.750	25.717	308.281	223.307	18.728	15953	69	412	27.708	105.700	224.232	44.042	28428	45	591.044	66.980	190.069	226.481	28.042	26597	35	598.400	333.216	76.411	226.660	41.941	20944	26	602.346	44.374	245.426	225.564	17.556	15661	16	1369.625	502.516	274.124	225.971	19.556	21914	26	730.654	93.902	196.288	229.005	20.728	18997	35	759.857	86.067	314.722	227.402	24.971	26595	47	652.149	79.611	161.337	229.640	30.385	30651	51	744.549	67.286	218.188	229.637	27.314	37972	30	682.667	134.009	286.364	229.148	24.142	20480	51	991.686	173.180	229.337	231.409	32.385	50576	80	761.838	254.660	206.453	238.066	62.770	60947	25	1025.880	219.741	239.311	231.844	17.899	25647	16	1445.312	370.239	251.112	232.284	18.142	23125	44	639.568	72.568	170.803	234.598	30.971	28141	53	1162.962	401.594	108.865	235.261	32.728	61637	69	1645.319	489.832	118.504	236.713	44.385	113527	33	1382.485	236.041	101.163	236.986	40.527	45622	73	2218.562	746.628	134.629	237.664	38.042	161955	80	1007.838	300.153	145.269	237.169	47.456	80627	95	697.474	106.749	178.935	238.753	45.355	66260	38	618.658	47.349	195.698	237.057	33.213	23509	16	921.875	154.744	243.664	235.392	15.899	14750	24	798.250	148.877	90.161	238.270	26.385	19158	43	630.047	57.729	156.797	240.104	25.213	27092	57	947.632	209.515	224.380	240.486	47.213	54015	145	1004.945	321.600	247.016	240.845	84.042	145717	27	519.222	23.756	3.148	243.166	21.556	14019	27	774.704	73.783	274.548	242.094	27.556	20917	39	663.077	70.070	90.620	242.969	40.728	25860	32	997.531	96.664	64.295	245.514	23.556	31921	66	674.409	54.477	191.807	250.644	42.284	44511	40	759.400	78.760	140.035	247.508	31.799	30376	29	716.483	74.174	148.024	245.474	22.385	20778	81	874.778	151.305	165.998	248.407	41.941	70857	96	788.417	92.252	181.695	248.965	40.627	75688	72	596.486	32.432	222.881	246.462	55.213	42947	24	795.667	53.965	201.056	249.879	21.314	19096	46	694.522	52.182	151.774	251.375	31.213	31948	28	807.929	53.403	169.964	254.244	21.899	22622
11	77	459.221	41.342	17.183	5.639	35.456	35360	47	729.170	155.852	32.199	3.192	26.142	34271	47	558.915	109.998	59.799	3.608	30.627	26269	161	575.168	73.916	126.713	8.344	82.811	92602	36	511.778	27.742	150.676	2.008	26.385	18424	131	712.328	62.027	172.400	5.486	66.669	93315	32	594.875	94.991	210.940	2.390	24.142	19036	49	572.694	60.629	244.200	3.227	28.385	28062	21	481.286	41.457	292.346	1.059	29.314	10107	24	461.583	21.534	327.277	3.342	19.556	11078	60	1391.317	93.504	74.128	6.008	34.627	83479	23	457	22.754	321.369	3.818	18.142	10511	54	622.500	105.469	25.736	6.989	29.213	33615	21	453.476	32.068	40.277	5.338	18.728	9523	67	642.806	105.225	143.017	7.417	30.870	43068	83	467.313	35.961	263.538	11.947	57.355	38787	52	540.115	52.152	296.878	6.567	28.142	28086	44	416.841	16.832	196.664	7.998	26.385	18341	84	509.786	76.033	223.091	7.115	51.698	42822	57	787.175	253.360	92.661	8.132	41.213	44869	29	420.621	26.772	312.979	8.128	28.385	12198	32	436.094	18.061	249.554	9.027	22.728	13955	35	493.143	33.886	50.717	11.565	22.728	17260	103	475.515	47.778	274.460	14.369	51.113	48978	48	422	21.906	286.928	12.032	43.456	20256	66	568.682	89.937	325.141	11.877	33.799	37533	32	545.719	56.550	44.222	11.762	29.799	17463	55	545.182	65.845	113.718	13.040	27.799	29985	41	630.390	84.755	64.210	13.599	26.385	25846	124	529.056	78.667	223.642	21.419	75.012	65603	83	523.988	72.520	311.496	16.759	38.042	43491	56	474.786	32.761	39.120	18.255	35.456	26588	34	495.382	24.419	96.592	16.135	24.971	16843	52	639.615	22.369	171.952	16.035	30.385	33260	38	468.368	52.938	297.330	16.679	24.385	17798	95	520.221	95.224	210.726	21.986	64.083	49421	105	457.419	37.944	243.433	26.007	57.941	48029	22	407.318	20.760	253.014	19.189	23.314	8961	46	478.435	46.360	31.890	20.022	38.284	22008	30	562.100	58.308	87.925	18.495	25.556	16863	68	590.838	83.218	151.831	19.744	33.213	40177	55	720.600	49.799	163.471	21.114	31.213	39633	33	617.727	76.896	49.523	19.400	22.971	20385	60	528.450	70.815	323.064	19.839	31.799	31707	50	529.880	53.000	119.410	21.672	27.799	26494	55	473.327	30.183	71.724	24.639	36.627	26033	73	496.342	45.754	134.891	25.187	38.042	36233	21	522.905	92.402	334.034	22.346	21.556	10981	72	438.806	26.233	62.724	25.822	40.870	31594	38	440.763	16.758	98.686	23.190	23.799	16749	21	422.524	19.717	285.306	24.552	20.385	8873	55	524.982	55.289	113.858	30.022	38.627	28874	44	647.386	67.688	157.946	27.575	25.799	28485	41	508.561	40.176	297.620	28.653	25.556	20851	74	529.095	76.321	318.352	29.559	49.598	39153	30	460.200	27.691	49.226	27.175	27.556	13806	34	592.059	80.362	93.346	28.441	22.142	20130	101	550.782	77.375	200.413	31.178	45.113	55629	50	413.920	18.381	258.442	30.191	37.456	20696	33	578.364	57.072	75.349	30.027	22.971	19086	42	593.714	75.409	86.445	31.187	26.385	24936	38	636.921	78.081	223.993	32.348	26.385	24203	59	491.169	67.535	52.710	33.058	29.799	28979	78	528.282	50.369	287.157	33.717	42.042	41206	76	569.737	58.403	127.232	36.612	37.456	43300	23	656.478	54.670	138.344	33.524	22.142	15099	27	577.963	39.193	68.958	34.033	18.971	15605	48	541.479	61.159	171.307	35.202	30.627	25991	48	554.833	66.914	268.257	35.681	25.556	26632	65	485.462	38.946	93.588	38.741	43.355	31555	51	525.647	40.021	117.245	36.495	32.627	26808	69	531.116	55.237	225.333	39.986	36.284	36647	37	558.081	71.062	297.273	36.147	21.556	20649	41	499.390	31.289	73.951	37.834	28.042	20475	74	587.257	96.061	191.384	43.547	42.627	43457	27	674.704	57.014	134.772	41.207	21.314	18217	113	531.177	49.812	213.756	46.857	51.456	60023	156	594.647	83.601	268.485	46.474	77.740	92765	59	549.153	83.417	38.261	41.803	36.627	32400	77	449.519	33.759	57.951	41.906	42.042	34613	31	565.194	52.725	156.090	42.113	24.971	17521	92	570.076	77.028	201.776	44.852	42.385	52447	104	583.962	54.910	286.718	43.946	54.527	60732	39	500.205	33.500	80.440	43.513	22.728	19508	24	457.333	30.754	107.312	43.003	22.728	10976	71	511	44.599	246.078	46.025	34.284	36281	37	542.595	58.490	29.397	45.154	23.556	20076	40	589.475	74.156	174.395	45.937	27.799	23579	23	651.609	38.670	136.940	47.129	19.314	14987	52	545.500	76.181	46.090	47.663	33.456	28366	62	573.855	62.702	117.835	48.015	35.456	35579	25	651.840	46.722	145.738	47.390	22.385	16296	102	556.745	69.632	235.810	51.142	38.627	56788	66	584.561	77.468	108.073	49.593	42.870	38581	32	653.594	58.055	154.298	49.159	24.385	20915	31	551.032	27.638	160.661	47.501	20.485	17082	60	575.750	64.107	73.862	50.284	38.870	34545	109	537.073	91.308	23.543	51.002	75.355	58541	75	545.733	58.965	225.827	53.355	39.456	40930	42	449	20.140	256.998	54.165	28.627	18858	72	559.903	79.125	123.181	56.998	39.456	40313	95	594.463	79.489	49.183	59.428	49.941	56474	29	751.966	74.180	104.644	54.291	19.556	21807	55	642.655	146.750	138.841	54.638	35.213	35346	42	720.690	53.664	148.780	55.931	29.213	30269	17	655.471	35.840	160.494	52.806	15.314	11143	34	707.088	90.129	166.327	55.618	20.971	24041	128	588.016	68.586	177.928	60.111	69.113	75266	61	556.049	57.335	295.295	57.158	43.456	33919	62	499.677	67.027	308.958	56.478	34.971	30980	72	514.569	43.896	190.272	61.090	37.213	37049	70	559.186	78.603	200.716	61.916	43.698	39143	83	496.831	55.782	92.371	65.321	46.627	41237	40	529.825	84.939	321.987	56.478	30.385	21193	89	559.157	76.918	213.784	62.920	38.971	49765	77	535.143	71.534	12.874	62.242	38.870	41206	76	565.237	64.997	290.722	64.392	53.598	42958	62	572.548	88.812	23.517	63.178	33.213	35498	20	436	23.147	80.647	61.933	24.385	8720	16	792.812	49.795	137.305	59.670	13.899	12685	30	694.233	39.092	160.310	60.976	24.142	20827	53	589.566	96.693	43.472	66.146	33.213	31247	56	494.571	40.906	233.316	62.167	43.213	27696	45	633.133	72.881	272.940	63.795	27.799	28491	24	488.458	53.655	319.560	61.281	17.556	11723	67	535.373	65.762	98.980	69.285	42.042	35870	79	517.051	37.248	264.632	65.084	37.213	40847	35	555.629	61.401	34.220	64.962	23.213	19447	50	572.460	82.649	111.123	64.133	28.971	28623	63	737.429	65.793	140.451	65.951	35.456	46458	63	484.270	53.912	331.175	64.273	34.385	30509	72	508.194	47.217	68.554	65.388	41.456	36590	27	476.741	43.772	251.627	66.723	30.042	12872	36	615.778	78.610	18.907	69.505	25.799	22168	68	607.412	46.001	170.304	69.137	34.870	41304	28	582.179	63.896	303.372	68.215	18.728	16301	53	554.057	75.242	126.107	70.889	33.456	29365	54	656.852	99.268	26.355	73.109	46.284	35470	23	451.348	36.425	52.456	70.450	20.142	10381	34	598.647	61.282	112.422	70.165	23.556	20354	80	545	74.525	193.253	72.322	39.698	43600	47	441.617	34.733	324.707	70.789	28.385	20756	56	645.964	80.732	146.482	74.813	48.184	36174	144	648.451	66.089	162.287	75.068	67.012	93377	85	595.494	89.613	285.714	72.443	52.870	50617	41	580.439	73.494	208.801	74.087	28.385	23798	73	481.712	61.366	312.074	73.591	34.385	35165	115	597.948	92.018	69.949	74.629	57.012	68764	68	477.926	34.783	249.040	73.557	35.799	32499	19	498.263	26.806	298.823	72.523	18.142	9467	81	481.802	43.483	232.435	75.854	43.456	39026	46	3007.696	998.194	271.032	74.608	23.556	138354	72	533.708	58.548	89.380	78.967	46.627	38427	57	539.579	70.389	136.527	77.451	39.698	30756	59	573.407	100.955	44.623	77.767	28.971	33831	82	621.110	115.538	108.723	78.185	43.456	50931	46	530.957	68.034	222.259	76.835	28.971	24424	33	588.636	53.097	79.714	78.913	22.142	19425	55	630.564	48.714	7.696	79.242	34.870	34681	54	569.759	81.420	33.507	79.255	31.556	30767	76	547.474	72.178	97.098	82.619	46.284	41608	20	561.950	35.913	204.394	78.191	19.556	11239	86	488.105	33.873	255.831	81.370	50.770	41977	51	514.569	25.484	279.658	80.170	29.799	26243	46	530.152	69.670	292.418	79.668	35.556	24387	30	635.100	44.193	85.342	82.824	22.142	19053	19	859.526	57.761	331.395	79.578	19.314	16331	35	3279.743	1097.429	271.723	81.803	21.071	114791	58	497.241	44.811	117.739	84.612	34.870	28840	22	731.636	108.978	211.363	84.898	21.899	16096	65	490.385	38.505	241.762	83.622	36.385	31875	48	429.833	21.157	322.277	84.348	26.627	20632	33	708.727	138.103	73.460	84.792	32.385	23388	54	536.500	61.483	63.695	88.424	30.627	28971	122	563.287	64.682	161.146	87.148	46.284	68721	71	525.127	38.165	176.223	89.805	40.870	37284	32	560.062	65.809	295.486	84.228	23.314	17922	56	643.732	32.636	3.642	87.519	29.799	36049	66	557.212	61.433	80.902	90.155	46.627	36776	52	514.346	58.344	52.879	88.561	27.213	26746	45	531.467	67.310	219.094	87.758	38.042	23916	61	498.311	46.233	264.147	88.453	40.042	30397	75	602.093	82.132	280.884	88.976	34.042	45157	25	569.720	60.269	198.992	88.519	21.556	14243	43	576.535	77.437	315.768	91.485	27.799	24791	26	1374.269	331.759	15.910	90.526	18.728	35731	105	573.600	103.759	21.132	95.630	54.770	60228	21	452	42.479	125.643	91.631	23.556	9492	54	557.018	75.973	60.298	95.194	39.698	30079	49	535.857	36.465	113.962	91.906	24.385	26257	61	491.410	37.258	136.156	93.124	30.385	29976	50	530.980	60.301	101.696	92.032	32.385	26549	49	520.347	60.448	252.681	92.969	33.799	25497	93	544.097	82.368	232.538	101.908	54.527	50601	32	525.469	30.067	290.122	93.654	20.142	16815	43	606.047	95.114	36.393	93.984	25.556	26060	22	475.227	20.095	75.031	97.957	27.314	10455	46	600.087	80.293	203.997	95.966	35.456	27604	56	498.107	63.692	307.876	99.761	41.113	27894	36	551.806	64.795	328.867	98.178	30.971	19865	157	558.605	64.661	163.692	97.383	61.255	87701	62	559.548	69.069	199.331	103.133	48.284	34692	60	603.033	92.601	265.503	97.466	29.799	36182	81	594.802	84.910	104.737	99.030	49.698	48179	45	501.311	32.205	126.987	98.000	27.213	22559	30	727.433	118.501	281.472	97.910	19.556	21823	43	551.279	70.253	315.800	99.496	27.799	23705	108	563.296	120.458	39.650	105.330	61.841	60836	81	487.457	42.955	145.930	100.354	40.627	39484	72	525.375	53.093	241.141	102.279	38.042	37827	47	680.447	101.244	255.717	99.937	25.213	31981	41	489.902	40.828	33.033	100.664	24.385	20086	95	538.168	49.640	176.978	105.216	44.870	51126	46	546.174	39.965	4.809	102.463	30.385	25124	40	510.775	46.979	49.316	101.925	25.314	20431	93	626.194	169.702	131.380	105.759	48.527	58236	46	509.674	46.095	215.995	102.510	26.971	23445	41	522.878	62.756	289.662	102.004	22.728	21438	52	457.846	27.422	300.093	102.993	27.799	23808	33	633.030	81.933	115.107	104.688	22.142	20890	54	687.852	151.628	281.979	106.386	33.213	37144	25	685.880	35.497	184.224	105.133	21.556	17147	35	594.171	58.452	107.730	106.439	22.728	20796	50	787.840	159.501	269.816	107.119	26.385	39392	22	517.136	34.404	319.592	106.698	20.728	11377	63	573.349	90.565	6.400	109.991	34.627	36121	46	552.978	60.896	92.926	108.637	28.385	25437	42	538.595	57.604	257.232	108.139	28.385	22621	16	482.938	37.292	25.375	108.555	14.485	7727	58	553.379	69.333	214.978	108.769	33.799	32096	45	486.511	40.421	306.697	109.988	30.385	21893	64	480.719	41.357	14.662	111.820	31.556	30766	22	957.364	85.215	286.819	110.963	16.485	21062	49	680.367	62.139	73.624	113.099	28.971	33338	48	560.250	105.644	138.913	112.561	26.971	26892	37	661.676	166.390	333.256	114.202	34.627	24482	48	486.812	51.351	32.459	114.982	29.213	23367	220	600.650	138.349	36.936	126.729	83.054	132143	131	568.252	54.342	166.037	118.331	47.113	74441	25	667.720	74.929	197.952	114.379	18.728	16693	49	549.857	53.364	271.368	115.334	28.627	26943	44	487.477	46.329	20.134	118.550	29.556	21449	53	569.623	85.317	26.150	118.292	31.556	30190	44	579.477	64.258	120.527	117.196	28.627	25497	34	512.529	26.932	323.781	115.731	24.385	17426	54	589.037	45.864	55.187	117.886	32.627	31808	47	1144.723	604.135	110.707	116.246	28.385	53802	35	506.171	40.813	127.374	121.735	34.627	17716	90	614.722	91.880	144.014	119.319	41.698	55325	42	637.024	154.767	209.829	116.542	30.385	26755	49	533.388	62.381	251.500	119.562	32.971	26136	42	466.143	29.590	305.563	116.474	31.799	19578	35	616.486	47.229	60.951	118.994	30.627	21577	63	545.032	47.563	77.281	123.218	45.355	34337	45	586.578	72.224	99.243	117.731	30.142	26396	28	526.214	31.028	133.119	119.749	21.314	14734	48	695.771	92.036	184.839	119.174	24.385	33397	34	609.588	72.990	236.006	117.742	22.971	20726	80	555.050	100.637	194.575	132.407	66.527	44404	44	655.386	89.924	198.018	121.107	28.385	28837	38	542.632	42.808	276.094	121.771	27.799	20620	76	537.224	54.853	61.800	132.704	54.527	40829	51	474.235	41.839	320.907	124.880	33.698	24186	60	639.583	315.449	108.476	126.615	42.042	38375	137	578.285	64.256	148.518	129.558	56.770	79225	224	596.321	78.683	266.109	132.632	67.841	133576	63	654.952	262.986	286.347	129.289	51.456	41262	39	514.846	43.994	51.366	127.897	29.799	20079	50	541.200	64.719	95.697	129.131	34.042	27060	49	595.327	66.620	121.930	131.341	34.971	29171	31	551.097	36.357	133.969	127.898	20.142	17084	54	557.796	89.263	301.198	127.453	27.556	30121	42	526.929	42.630	310.848	129.015	28.042	22131	50	582.300	77.167	83.334	128.704	28.971	29115	71	563.352	73.169	212.579	130.423	44.042	39998	64	545.109	62.737	105.134	133.652	39.698	34887	39	560.359	101.439	254.396	134.358	38.971	21854	31	580.903	60.592	116.177	133.662	23.314	18008	38	768.737	101.389	11.246	133.268	23.556	29212	59	457.186	33.346	324.440	134.466	32.971	26974	74	542.459	54.446	176.895	136.308	40.870	40142	54	556.482	70.104	125.927	140.462	36.385	30050	35	484.457	20.871	132.437	135.902	27.799	16956	25	708.600	63.503	201.936	134.747	17.899	17715	33	484.394	33.951	21.188	140.343	32.142	15985	66	533.061	37.016	166.633	140.245	37.456	35182	41	529.488	34.748	313.330	137.052	22.728	21709	34	543.176	19.999	158.712	138.212	25.556	18468	117	880.863	357.852	48.095	141.935	49.698	103061	46	630.304	61.363	218.500	139.856	26.971	28994	65	596.769	71.312	183.262	142.566	32.042	38790	73	536.164	58.992	283.870	142.066	42.042	39140	41	589.805	82.321	304.062	141.093	25.799	24182	20	458.450	40.887	96.100	141.749	25.799	9169	60	860	447.309	152.804	143.165	34.284	51600	53	569.377	61.926	211.162	144.921	35.456	30177	167	530.653	46.996	72.500	149.259	71.740	88619	77	614.247	67.655	194.586	144.416	34.042	47297	23	710.391	59.407	206.183	144.431	19.899	16339	19	661.632	85.701	79.256	144.789	20.971	12571	59	537.424	53.170	322.973	147.997	35.213	31708	40	543.850	52.003	107.303	150.203	38.870	21754	19	590.895	45.365	308.921	145.196	15.314	11227	24	523.708	68.798	31.365	146.634	18.142	12569	19	763.105	48.471	142.543	146.284	15.314	14499	52	898.135	310.245	224.399	147.882	39.698	46703	58	592.810	83.214	268.132	150.672	39.799	34383	78	478.821	44.124	16.428	153.744	44.527	37348	33	625.212	78.193	36.955	149.725	22.971	20632	20	538.800	52.006	285.849	147.315	16.728	10776	36	720.639	269.890	278.540	149.774	26.042	25943	63	739.667	153.533	101.963	154.390	39.456	46599	58	555.069	48.513	160.683	151.416	36.042	32194	93	682.366	88.638	186.217	153.737	40.627	63460	46	584.609	44.714	258.568	151.924	26.971	26892	24	627.875	77.856	314.572	149.416	17.899	15069	16	804.500	87.407	328.454	149.496	14.728	12872	31	679.161	68.304	139.482	151.652	22.142	21054	29	492.897	28.280	293.075	150.434	20.142	14294	38	692.921	165.680	304.284	151.732	28.385	26331	73	553.658	70.045	4.895	153.634	37.213	40417	70	501.043	31.118	126.381	153.272	37.456	35073	77	549.610	49.069	147.457	155.294	46.870	42320	45	545.244	45.636	166.197	159.688	44.627	24536	59	641.322	112.842	61.637	155.288	30.627	37838	40	546.575	59.949	229.062	154.966	32.385	21863	35	719.429	155.817	40.878	156.112	24.142	25180	51	613.078	62.795	176.824	157.958	26.142	31267	22	605.909	53.669	295.479	156.748	17.314	13330	49	555.735	203.139	318.900	159.555	31.213	27231	59	538.814	36.702	98.663	161.342	34.042	31790	50	523.620	39.606	219.051	160.171	28.627	26181	104	569.760	63.980	238.662	160.505	54.770	59255	26	557.308	60.861	46.879	158.350	20.142	14490	47	641.298	190.236	91.569	161.030	30.728	30141	42	548.738	57.050	312.361	163.078	29.556	23047	59	537.847	52.272	209.425	160.562	33.799	31733	43	575.209	78.398	263.836	160.281	27.213	24734	18	1748.500	445.789	331.428	159.043	15.899	31473	74	567.392	76.650	55.753	166.790	46.870	41987	64	506.516	38.166	66.129	162.607	41.698	32417	96	502.490	41.738	123.759	164.946	40.042	48239	59	553.610	47.060	172.576	165.347	40.870	32663	35	582.114	77.581	31.526	163.006	23.314	20374	29	595.862	49.118	76.697	161.443	20.728	17280	159	544.516	77.068	296.910	169.287	66.426	86578	21	655.429	122.907	42.799	163.132	17.556	13764	65	603.538	108.353	112.025	167.467	40.527	39230	36	547.472	46.484	275.831	164.090	23.556	19709	93	552.774	114.743	140.798	166.051	36.042	51408	41	581.878	79.648	285.796	167.088	32.042	23857	18	877.611	113.533	2.460	165.741	19.556	15797	45	601.156	54.268	156.001	165.536	24.971	27052	34	571.824	66.708	258.708	165.111	22.385	19442	75	539.293	73.513	206.007	169.638	53.598	40447	33	692.545	88.392	229.789	167.765	24.142	22854	141	510.972	63.413	246.841	171.423	54.184	72047	36	538.944	59.670	74.729	169.334	24.042	19402	72	521.597	45.939	84.259	171.309	48.770	37555	42	592.714	68.019	19.688	169.203	24.142	24894	57	636.667	89.615	216.729	171.506	32.385	36290	43	559.860	55.954	272.434	169.270	27.556	24074	32	634.219	103.951	36.672	171.560	21.556	20295	29	761.517	62.439	188.706	170.738	20.142	22084	21	704.857	47.736	305.553	170.836	20.142	14802	39	485.949	44.611	55.518	175.697	39.355	18952	48	753.208	347.856	170.548	171.920	30.385	36154	31	509.903	49.540	263.512	173.619	33.799	15807	42	472.429	53.648	312.726	175.342	38.971	19842	17	485.588	29.354	328.746	171.221	16.142	8255	34	594.735	71.330	43.655	175.451	24.728	20221	38	628.500	109.211	63.243	175.068	26.971	23883	24	528.250	37.417	270.186	176.102	18.485	12678	22	587.636	83.799	283.695	175.819	23.799	12928	35	574.229	44.499	12.033	178.052	21.314	20098	36	589.583	76.208	51.191	177.607	25.799	21225	41	500.878	31.239	99.454	178.291	34.042	20536	59	647.712	84.517	108.740	178.079	33.213	38215	105	511.524	41.061	156.423	180.555	49.841	53710	26	533.500	54.761	32.416	178.032	20.142	13871	58	599.190	86.171	75.600	179.431	28.627	34753	55	716.309	384.052	4.498	184.220	32.627	39397	55	522.309	35.016	140.262	182.963	38.042	28727	65	501.415	25.148	206.193	180.973	42.284	32592	34	590.912	72.130	280.701	181.263	26.971	20091	26	494	31.033	28.489	181.179	19.314	12844	73	581.781	51.594	124.765	187.808	46.627	42470	78	569.154	47.439	132.265	186.051	39.456	44394	32	574.750	43.758	183.827	180.825	22.971	18392	39	528.436	48.253	242.617	181.533	26.385	20609	74	2732.027	1486.849	85.077	184.838	36.284	202170	43	554.953	53.557	234.698	182.767	31.456	23863	39	620.256	108.264	267.662	183.405	34.042	24190	33	565.576	57.025	49.456	182.854	24.971	18664	63	642.460	95.001	66.169	186.662	32.627	40475	52	448.115	30.749	317.409	185.509	27.556	23302	49	450.918	42.721	329.714	185.276	28.385	22095	62	677.758	173.932	261.009	185.868	33.456	42021	25	513.960	52.782	19.924	185.053	19.314	12849	41	515.707	60.217	285.050	188.399	38.142	21144	52	486.731	39.225	307.001	187.220	31.799	25310	34	536.324	58.518	48.235	187.272	26.971	18235	32	579.656	88.324	94.291	187.355	26.627	18549	48	649.917	115.754	290.865	191.235	32.971	31196	34	490.559	33.633	13.150	189.508	26.627	16679	39	545.462	73.192	199.009	190.070	24.142	21273	98	749.663	378.450	102.961	195.338	52.184	73467	63	634.778	117.453	156.131	193.150	52.870	39991	71	791.831	285.624	174.896	192.364	41.698	56220	55	565.655	46.721	219.322	189.610	34.142	31111	38	540.158	38.236	232.484	190.440	23.799	20526	48	543.833	53.750	28.849	191.277	28.971	26104	45	513.333	45.972	251.965	191.200	26.385	23100	19	653	60.548	87.513	191.859	18.971	12407	85	593.094	56.444	114.868	197.910	43.456	50413	48	644.812	67.387	145.814	192.457	32.627	30951	75	503.747	38.005	244.665	195.193	38.042	37781	58	530.603	59.565	265.931	194.822	29.213	30775	64	501.266	37.200	300.264	196.325	38.042	32081	59	588.356	77.495	50.679	198.038	34.042	34713	63	586.524	68.826	59.726	196.811	32.385	36951	38	524.316	36.675	82.779	195.996	22.971	19924	51	438.706	30.229	317.424	195.938	32.627	22374	278	1852.259	1452.377	40.796	203.680	89.640	514928	73	655.493	199.603	138.186	198.771	34.284	47851	42	538.929	38.481	194.909	198.043	26.971	22635	42	540.762	55.358	21.334	198.545	25.556	22712	39	591.359	57.726	184.527	196.644	23.314	23063	35	569.714	48.705	214.403	198.670	21.556	19940	45	450.733	32.577	277.585	200.277	26.385	20283	35	475.829	39.346	306.472	199.438	21.556	16654	45	498.311	31.605	91.116	200.356	25.556	22424	41	585.439	85.711	161.913	200.523	27.556	24003	70	555.457	53.040	205.006	203.307	38.627	38882	52	504.538	40.002	75.067	202.873	32.627	26236	36	572.278	71.037	12.242	201.731	21.556	20602	33	494.848	44.867	263.540	202.283	22.971	16330	51	439.667	27.150	331.955	202.568	31.556	22423	30	462.367	45.129	2.993	204.761	25.799	13871	44	794.432	108.306	187.534	204.038	24.971	34955	22	479.045	50.329	221.936	202.244	23.556	10539	54	2019.296	1066.898	60.951	204.894	27.799	109042	61	542.984	60.843	142.261	207.685	37.113	33122	37	491.351	45.558	287.610	205.891	26.971	18180	52	591.096	65.925	228.158	208.239	29.556	30737	56	544.339	62.811	297.000	208.172	28.971	30483	33	550.545	59.323	19.140	207.628	21.556	18168	48	706.979	113.663	127.171	209.312	26.385	33935	47	565.383	71.802	241.762	211.710	28.971	26573	67	558.030	44.841	265.396	209.256	37.799	37388	33	513.515	24.513	71.300	211.379	25.556	16946	20	755.600	81.700	80.517	208.432	15.314	15112	73	514.466	51.431	109.391	212.296	49.355	37556	67	518.836	39.483	148.523	211.691	32.042	34762	52	611.250	71.825	162.537	209.982	27.556	31785	48	595.042	131.826	64.911	211.785	27.314	28562	73	589.055	76.309	93.413	214.171	37.213	43001	34	711.647	55.725	255.058	211.136	20.971	24196	34	544.676	51.060	9.945	212.920	21.556	18519	46	562.217	47.548	102.095	215.171	31.556	25862	38	710.737	89.129	210.239	211.706	23.314	27008	47	597.787	79.842	35.668	212.867	30.971	28096	55	534.800	59.836	52.504	214.505	29.799	29414	55	581.200	77.585	181.858	213.925	31.799	31966	42	628.500	66.896	199.683	212.123	26.971	26397	40	595.100	49.445	218.560	213.012	27.213	23804	30	530.700	39.260	77.144	214.745	23.799	15921	93	623.237	143.166	83.632	218.239	68.184	57961	76	577.947	71.535	283.782	215.200	38.870	43924	62	535.290	61.538	233.165	217.388	35.456	33188	29	350.103	21.564	306.898	216.331	22.142	10153	43	722.093	110.171	126.694	219.594	32.385	31050	101	691.327	131.875	198.443	222.133	60.184	69824	126	439.365	77.076	292.272	220.371	64.770	55360	41	572.488	57.899	141.788	218.183	37.113	23472	35	987.257	258.556	161.876	217.285	21.314	34554	41	661.756	148.689	248.727	218.403	24.971	27132	98	485.020	84.041	272.826	219.648	48.284	47532	34	561.794	61.667	24.900	217.968	21.556	19101	35	794.286	126.149	176.200	218.369	22.971	27800	20	446.400	50.652	329.794	216.835	32.971	8928	31	527.355	51.981	35.013	219.682	20.971	16348	37	629.216	79.882	207.285	218.684	27.556	23281	36	525.528	62.679	9.727	219.946	23.556	18919	47	628.894	86.686	44.841	220.471	28.971	29558	42	699.262	78.030	134.581	219.940	24.142	29369	22	1163.227	221.599	240.097	220.418	16.485	25591	57	988.860	313.109	66.465	223.938	41.698	56365	50	738.440	112.570	154.655	223.250	29.556	36922	75	746.493	239.618	225.017	223.751	45.456	55987	56	837.696	449.295	120.905	225.684	38.284	46911	64	611.594	172.796	258.518	224.349	34.385	39142	26	474.346	24.737	332.879	222.904	23.314	12333	50	796.240	126.516	172.011	224.441	28.385	39812	28	565.786	28.027	308.284	223.307	18.728	15842	69	411.681	28.321	105.708	224.235	44.042	28406	45	589.267	64.219	190.070	226.494	28.042	26517	35	595.314	323.616	76.443	226.662	41.941	20836	26	601.769	49.260	245.424	225.561	17.556	15646	16	1368.500	511.348	274.122	225.974	19.556	21896	26	732.731	97.845	196.300	229.004	20.728	19051	35	760.229	84.616	314.731	227.403	24.971	26608	47	652.532	76.962	161.339	229.645	30.385	30669	51	739.373	66.131	218.177	229.631	27.314	37708	30	695.167	140.958	286.352	229.142	24.142	20855	51	983.667	177.031	229.329	231.414	32.385	50167	80	763.237	258.005	206.451	238.087	62.770	61059	25	1015.360	223.383	239.313	231.843	17.899	25384	16	1444.625	372.043	251.104	232.276	18.142	23114	44	636.886	70.792	170.805	234.589	30.971	28023	53	1160.283	401.787	108.865	235.261	32.728	61495	69	1642.246	480.998	118.514	236.704	44.385	113315	33	1381.091	237.814	101.187	236.977	40.527	45576	73	2211.863	749.321	134.616	237.656	38.042	161466	80	1004.900	296.586	145.277	237.163	47.456	80392	95	697.674	107.615	178.940	238.753	45.355	66279	38	623.632	47.759	195.702	237.055	33.213	23698	16	957.875	167.598	243.662	235.392	15.899	15326	24	802.833	155.219	90.167	238.269	26.385	19268	43	627.186	59.888	156.804	240.109	25.213	26969	57	947.386	211.251	224.389	240.486	47.213	54001	145	1004.717	316.812	247.046	240.843	84.042	145684	27	517.444	22.935	3.146	243.155	21.556	13971	27	765.667	73.312	274.539	242.091	27.556	20673	39	665.667	70.020	90.616	242.967	40.728	25961	32	997.625	103.352	64.301	245.515	23.556	31924	66	676.576	53.543	191.807	250.634	42.284	44654	40	758.300	78.988	140.044	247.513	31.799	30332	29	715.069	72.410	148.024	245.469	22.385	20737	81	876.407	153.460	165.992	248.416	41.941	70989	96	776.740	87.374	181.693	248.973	40.627	74567	72	595.694	32.661	222.879	246.468	55.213	42890	24	797.458	53.911	201.049	249.899	21.314	19139	46	696	52.243	151.771	251.382	31.213	32016	28	812.786	54.401	169.983	254.242	21.899	22758
12	77	457.818	40.193	17.164	5.621	35.456	35252	47	730.404	157.079	32.193	3.190	26.142	34329	47	1104.106	252.453	59.952	3.674	30.627	51893	161	574.770	72.852	126.699	8.329	82.811	92538	36	509.861	26.093	150.681	2.007	26.385	18355	131	711.794	63.171	172.407	5.481	66.669	93245	32	595.062	94.085	210.938	2.395	24.142	19042	49	566.306	59.380	244.222	3.223	28.385	27749	21	478.524	41.317	292.310	1.067	29.314	10049	24	460.667	21.473	327.288	3.335	19.556	11056	60	1386.967	91.037	74.122	6.015	34.627	83218	23	454.304	18.415	321.381	3.820	18.142	10449	54	627	111.292	25.720	6.965	29.213	33858	21	454.524	27.564	40.288	5.341	18.728	9545	67	642.403	107.680	143.024	7.419	30.870	43041	83	468.060	34.991	263.541	11.948	57.355	38849	52	538.154	49.529	296.874	6.570	28.142	27984	44	416.386	15.850	196.653	8.006	26.385	18321	84	509.702	76.051	223.072	7.119	51.698	42815	57	795.368	248.754	92.690	8.134	41.213	45336	29	417.483	27.285	312.993	8.124	28.385	12107	32	435.656	18.396	249.551	9.027	22.728	13941	35	491.543	31.523	50.714	11.564	22.728	17204	103	472.320	49.343	274.444	14.364	51.113	48649	48	423.917	21.884	286.917	12.043	43.456	20348	66	565.818	87.341	325.143	11.885	33.799	37344	32	545.188	58.551	44.229	11.759	29.799	17446	55	535.364	61.041	113.683	12.997	27.799	29445	41	683.976	110.971	64.171	13.549	26.385	28043	124	530.581	79.041	223.650	21.408	75.012	65792	83	525.783	72.227	311.493	16.758	38.042	43640	56	472.500	35.153	39.112	18.239	35.456	26460	34	493	25.386	96.586	16.132	24.971	16762	52	640.173	21.998	171.958	16.031	30.385	33289	38	468.053	55.725	297.335	16.667	24.385	17786	95	517.305	92.738	210.728	21.991	64.083	49144	105	458.076	38.741	243.455	26.031	57.941	48098	22	406.955	17.887	253.015	19.207	23.314	8953	46	474.087	46.523	31.887	20.022	38.284	21808	30	559.967	63.153	87.928	18.490	25.556	16799	68	591.397	85.097	151.845	19.755	33.213	40215	55	718.018	50.549	163.472	21.130	31.213	39491	33	612.364	77.111	49.529	19.385	22.971	20208	60	530.200	70.198	323.072	19.844	31.799	31812	50	526.320	51.770	119.396	21.659	27.799	26316	55	470.818	31.173	71.726	24.639	36.627	25895	73	494.205	46.895	134.878	25.195	38.042	36077	21	524.381	86.651	334.027	22.335	21.556	11012	72	442.139	26.597	62.731	25.806	40.870	31834	38	437.447	15.188	98.690	23.185	23.799	16623	21	423.667	23.252	285.320	24.556	20.385	8897	55	519.400	52.488	113.852	30.028	38.627	28567	44	646.432	64.571	157.942	27.574	25.799	28443	41	503.561	40.332	297.613	28.650	25.556	20646	74	530.311	76.362	318.358	29.553	49.598	39243	30	463.233	29.592	49.203	27.183	27.556	13897	34	585.294	76.240	93.356	28.431	22.142	19900	101	552.386	78.500	200.407	31.182	45.113	55791	50	414.720	20.900	258.428	30.193	37.456	20736	33	580.212	58.370	75.342	30.023	22.971	19147	42	590.143	70.176	86.438	31.212	26.385	24786	38	640.158	78.808	223.986	32.356	26.385	24326	59	492.254	68.020	52.719	33.053	29.799	29043	78	527.038	50.827	287.163	33.718	42.042	41109	76	585.750	65.511	127.241	36.597	37.456	44517	23	652.652	52.991	138.347	33.528	22.142	15011	27	573.852	43.352	68.981	34.015	18.971	15494	48	537.375	58.583	171.296	35.211	30.627	25794	48	554.938	63.146	268.256	35.678	25.556	26637	65	485.923	40.004	93.599	38.726	43.355	31585	51	527.804	42.319	117.257	36.480	32.627	26918	69	529.420	53.640	225.347	39.980	36.284	36530	37	554.189	70.344	297.284	36.134	21.556	20505	41	499.220	35.621	73.961	37.818	28.042	20468	74	586.838	95.471	191.396	43.567	42.627	43426	27	669.296	63.549	134.771	41.190	21.314	18071	113	530.195	50.360	213.761	46.865	51.456	59912	156	592.609	83.626	268.489	46.476	77.740	92447	59	550.831	82.900	38.270	41.810	36.627	32499	77	449.779	36.058	57.952	41.896	42.042	34633	31	556.935	50.306	156.100	42.110	24.971	17265	92	567.576	79.495	201.781	44.849	42.385	52217	104	582.269	55.309	286.721	43.946	54.527	60556	39	498.410	31.612	80.437	43.511	22.728	19438	24	455.500	33.535	107.335	43.003	22.728	10932	71	509.507	44.081	246.086	46.018	34.284	36175	37	540.703	59.528	29.397	45.147	23.556	20006	40	585.975	70.127	174.406	45.925	27.799	23439	23	647.783	43.340	136.946	47.127	19.314	14899	52	543.962	77.154	46.105	47.664	33.456	28286	62	569.161	63.408	117.825	48.017	35.456	35288	25	650.680	40.023	145.710	47.372	22.385	16267	102	556.412	68.833	235.805	51.138	38.627	56754	66	583.667	77.442	108.075	49.598	42.870	38522	32	650.531	57.035	154.294	49.155	24.385	20817	31	550.613	28.462	160.646	47.495	20.485	17069	60	575.117	63.085	73.858	50.268	38.870	34507	109	531.789	89.503	23.553	51.000	75.355	57965	75	545.480	61.453	225.836	53.352	39.456	40911	42	447.214	19.653	256.993	54.180	28.627	18783	72	557.125	77.489	123.178	56.986	39.456	40113	95	590.768	79.897	49.172	59.408	49.941	56123	29	749.138	70.821	104.642	54.289	19.556	21725	55	640.527	144.792	138.829	54.638	35.213	35229	42	718.071	54.355	148.773	55.929	29.213	30159	17	662.176	37.394	160.488	52.803	15.314	11257	34	705.735	94.090	166.325	55.630	20.971	23995	128	584.266	65.348	177.942	60.136	69.113	74786	61	552.049	58.625	295.287	57.146	43.456	33675	62	498.323	66.355	308.961	56.476	34.971	30896	72	515.361	43.435	190.274	61.093	37.213	37106	70	546.314	70.697	200.752	61.897	43.698	38242	83	497.639	54.190	92.374	65.306	46.627	41304	40	531.150	83.546	321.979	56.472	30.385	21246	89	555.067	77.119	213.773	62.909	38.971	49401	77	536.156	75.564	12.888	62.241	38.870	41284	76	564.487	65.562	290.723	64.395	53.598	42901	62	571.581	90.207	23.522	63.181	33.213	35438	20	433.200	26.405	80.630	61.957	24.385	8664	16	787.875	47.368	137.315	59.673	13.899	12606	30	696.567	45.218	160.305	60.972	24.142	20897	53	579.547	91.901	43.477	66.126	33.213	30716	56	488.804	40.671	233.293	62.162	43.213	27373	45	632.400	74.807	272.946	63.789	27.799	28458	24	486.500	53.705	319.560	61.294	17.556	11676	67	532.567	64.892	98.982	69.290	42.042	35682	79	512.228	38.974	264.637	65.081	37.213	40466	35	552.800	61.253	34.221	64.967	23.213	19348	50	566.340	77.528	111.105	64.128	28.971	28317	63	736.556	69.746	140.439	65.957	35.456	46403	63	480.302	52.005	331.179	64.267	34.385	30259	72	506.486	42.810	68.598	65.382	41.456	36467	27	478.778	45.253	251.626	66.716	30.042	12927	36	613.889	75.151	18.899	69.514	25.799	22100	68	606.132	44.450	170.306	69.133	34.870	41217	28	581.429	66.824	303.368	68.218	18.728	16280	53	556.094	77.785	126.097	70.900	33.456	29473	54	658.167	100.961	26.359	73.102	46.284	35541	23	449.696	32.449	52.468	70.467	20.142	10343	34	599.765	64.715	112.414	70.173	23.556	20392	80	544.338	75.097	193.264	72.326	39.698	43547	47	439.511	35.022	324.691	70.793	28.385	20657	56	640.429	79.329	146.473	74.817	48.184	35864	144	642.729	65.480	162.264	75.073	67.012	92553	85	592.682	87.187	285.722	72.446	52.870	50378	41	579.683	70.487	208.800	74.082	28.385	23767	73	480.863	59.814	312.066	73.604	34.385	35103	115	594.904	91.126	69.937	74.610	57.012	68414	68	477.794	33.860	249.029	73.559	35.799	32490	19	507.316	29.564	298.830	72.528	18.142	9639	81	483.457	39.359	232.419	75.846	43.456	39160	46	3005.674	1000.316	271.026	74.622	23.556	138261	72	536.625	60.313	89.385	78.953	46.627	38637	57	542.825	70.181	136.517	77.465	39.698	30941	59	580.424	105.469	44.623	77.779	28.971	34245	82	618.866	116.163	108.722	78.178	43.456	50747	46	530.239	68.663	222.240	76.831	28.971	24391	33	584.091	51.413	79.722	78.896	22.142	19275	55	626.109	43.785	7.721	79.230	34.870	34436	54	564.500	81.312	33.504	79.250	31.556	30483	76	546.289	70.916	97.092	82.628	46.284	41518	20	556.550	35.521	204.393	78.185	19.556	11131	86	485.826	36.166	255.823	81.382	50.770	41781	51	512.490	20.067	279.662	80.166	29.799	26137	46	528.848	74.574	292.384	79.670	35.556	24327	30	621.767	43.412	85.338	82.827	22.142	18653	19	858.211	56.099	331.408	79.578	19.314	16306	35	3275.543	1098.847	271.723	81.804	21.071	114644	58	495.552	44.752	117.759	84.618	34.870	28742	22	719.636	103.997	211.369	84.894	21.899	15832	65	487.831	36.406	241.772	83.614	36.385	31709	48	433.021	21.133	322.279	84.343	26.627	20785	33	707.182	140.703	73.467	84.776	32.385	23337	54	535.018	65.006	63.706	88.442	30.627	28891	122	558.689	62.489	161.135	87.145	46.284	68160	71	520.704	36.648	176.221	89.808	40.870	36970	32	558.094	67.573	295.478	84.230	23.314	17859	56	642.196	31.649	3.634	87.524	29.799	35963	66	556.894	59.320	80.901	90.171	46.627	36755	52	516.231	54.934	52.865	88.576	27.213	26844	45	526.956	63.619	219.059	87.761	38.042	23713	61	496.131	45.553	264.167	88.453	40.042	30264	75	599.853	80.672	280.895	88.974	34.042	44989	25	566.200	57.443	199.002	88.534	21.556	14155	43	574.326	78.877	315.781	91.491	27.799	24696	26	1354.654	334.212	15.916	90.524	18.728	35221	105	571.724	104.025	21.133	95.625	54.770	60031	21	449.762	38.482	125.627	91.623	23.556	9445	54	557.889	72.956	60.299	95.195	39.698	30126	49	533.265	38.803	113.956	91.893	24.385	26130	61	486.492	37.342	136.158	93.114	30.385	29676	50	529.840	59.639	101.685	92.029	32.385	26492	49	521.510	58.226	252.696	92.976	33.799	25554	93	544.344	84.828	232.543	101.905	54.527	50624	32	531.531	32.347	290.125	93.657	20.142	17009	43	602.279	96.281	36.391	93.995	25.556	25898	22	475.682	19.414	75.040	97.960	27.314	10465	46	599.935	80.592	204.001	95.967	35.456	27597	56	498.089	62.002	307.858	99.738	41.113	27893	36	552.417	65.397	328.867	98.173	30.971	19887	157	556.280	64.361	163.688	97.395	61.255	87336	62	561.984	70.685	199.335	103.140	48.284	34843	60	599.400	89.658	265.508	97.471	29.799	35964	81	592.728	82.733	104.736	99.028	49.698	48011	45	499.244	30.489	126.994	98.002	27.213	22466	30	718.633	113.636	281.472	97.907	19.556	21559	43	554.814	70.895	315.802	99.485	27.799	23857	108	561.167	119.914	39.644	105.331	61.841	60606	81	488.444	42.451	145.934	100.358	40.627	39564	72	525.528	56.476	241.143	102.276	38.042	37838	47	673.426	96.689	255.726	99.937	25.213	31651	41	492.146	41.467	33.038	100.670	24.385	20178	95	538.842	50.739	176.978	105.200	44.870	51190	46	545.739	42.808	4.790	102.478	30.385	25104	40	512.300	46.693	49.318	101.934	25.314	20492	93	627.774	175.024	131.384	105.759	48.527	58383	46	511.935	42.598	215.989	102.519	26.971	23549	41	521.854	61.558	289.660	102.005	22.728	21396	52	455.288	27.974	300.084	102.995	27.799	23675	33	632.182	84.288	115.096	104.696	22.142	20862	54	682.537	149.521	281.982	106.381	33.213	36857	25	684.440	35.645	184.223	105.132	21.556	17111	35	593.800	59.322	107.716	106.435	22.728	20783	50	786.780	160.057	269.814	107.115	26.385	39339	22	519.727	31.646	319.599	106.701	20.728	11434	63	571.921	91.401	6.394	109.980	34.627	36031	46	555.370	60.256	92.927	108.637	28.385	25547	42	536.452	59.254	257.230	108.131	28.385	22531	16	477.312	40.846	25.386	108.551	14.485	7637	58	551.534	70.343	214.986	108.767	33.799	31989	45	480	38.708	306.691	109.992	30.385	21600	64	473.359	39.974	14.664	111.807	31.556	30295	22	950.909	86.483	286.821	110.967	16.485	20920	49	675.306	63.154	73.629	113.096	28.971	33090	48	555.542	101.117	138.914	112.567	26.971	26666	37	656.189	166.179	333.252	114.193	34.627	24279	48	486.229	49.639	32.458	114.983	29.213	23339	220	601.577	140.140	36.950	126.707	83.054	132347	131	566.374	53.748	166.049	118.345	47.113	74195	25	672.960	73.474	197.959	114.379	18.728	16824	49	548.796	55.380	271.352	115.344	28.627	26891	44	486.477	41.358	20.131	118.533	29.556	21405	53	564.604	84.431	26.154	118.299	31.556	29924	44	581.136	65.082	120.507	117.220	28.627	25570	34	508.471	29.338	323.758	115.716	24.385	17288	54	590.241	50.941	55.195	117.887	32.627	31873	47	1136.085	603.107	110.715	116.246	28.385	53396	35	502.314	36.765	127.368	121.758	34.627	17581	90	617.778	96.212	144.007	119.327	41.698	55600	42	636.452	158.259	209.828	116.531	30.385	26731	49	531.878	61.870	251.508	119.559	32.971	26062	42	464.810	27.453	305.579	116.467	31.799	19522	35	616.086	45.450	60.953	119.003	30.627	21563	63	543.841	44.514	77.283	123.228	45.355	34262	45	585.578	75.476	99.253	117.743	30.142	26351	28	528.571	28.510	133.125	119.762	21.314	14800	48	693.812	92.221	184.833	119.172	24.385	33303	34	610.588	75.762	236.013	117.742	22.971	20760	80	555.150	100.687	194.558	132.419	66.527	44412	44	649.364	87.751	198.018	121.116	28.385	28572	38	539.947	43.082	276.072	121.765	27.799	20518	76	535.737	53.394	61.796	132.702	54.527	40716	51	471.216	41.793	320.920	124.892	33.698	24032	60	641.300	317.530	108.464	126.602	42.042	38478	137	578.839	62.598	148.509	129.560	56.770	79301	224	592.326	76.999	266.117	132.644	67.841	132681	63	651.429	261.483	286.353	129.288	51.456	41040	39	511	44.331	51.360	127.908	29.799	19929	50	539.400	67.643	95.696	129.116	34.042	26970	49	593.265	65.634	121.934	131.337	34.971	29070	31	556.194	35.864	133.965	127.891	20.142	17242	54	555.648	88.163	301.181	127.448	27.556	30005	42	526.214	43.353	310.846	129.036	28.042	22101	50	579.680	73.611	83.338	128.694	28.971	28984	71	568.155	75.912	212.566	130.422	44.042	40339	64	543.359	63.422	105.138	133.662	39.698	34775	39	554.795	96.039	254.390	134.379	38.971	21637	31	583.806	67.714	116.183	133.658	23.314	18098	38	760.447	99.888	11.257	133.269	23.556	28897	59	458.356	34.448	324.450	134.461	32.971	27043	74	541.878	52.541	176.887	136.314	40.870	40099	54	558.204	69.022	125.925	140.466	36.385	30143	35	482.829	21.745	132.440	135.899	27.799	16899	25	712.440	60.117	201.925	134.750	17.899	17811	33	480.061	32.642	21.186	140.356	32.142	15842	66	530.561	36.058	166.630	140.251	37.456	35017	41	527.146	33.591	313.323	137.040	22.728	21613	34	542.412	21.425	158.707	138.217	25.556	18442	117	872.427	354.492	48.102	141.931	49.698	102074	46	631.826	58.931	218.498	139.845	26.971	29064	65	592.492	67.118	183.250	142.563	32.042	38512	73	535.452	54.890	283.891	142.059	42.042	39088	41	583.024	79.706	304.062	141.091	25.799	23904	20	457.350	40.574	96.120	141.753	25.799	9147	60	860.233	450.444	152.796	143.165	34.284	51614	53	571.962	57.583	211.157	144.937	35.456	30314	167	530.784	47.712	72.492	149.261	71.740	88641	77	612.208	65.191	194.573	144.408	34.042	47140	23	706.783	65.767	206.188	144.420	19.899	16256	19	666.842	88.040	79.256	144.796	20.971	12670	59	531.949	52.151	322.977	148.001	35.213	31385	40	535.975	54.452	107.306	150.211	38.870	21439	19	580.632	39.959	308.922	145.199	15.314	11032	24	527.458	69.567	31.378	146.652	18.142	12659	19	764.684	52.517	142.536	146.286	15.314	14529	52	893.596	306.251	224.409	147.881	39.698	46467	58	585.293	78.865	268.117	150.667	39.799	33947	78	479.910	44.519	16.428	153.748	44.527	37433	33	631.182	82.563	36.951	149.724	22.971	20829	20	534.250	53.017	285.848	147.317	16.728	10685	36	719.472	274.616	278.535	149.771	26.042	25901	63	736.302	153.199	101.957	154.393	39.456	46387	58	572.086	62.428	160.684	151.409	36.042	33181	93	680.355	90.033	186.222	153.729	40.627	63273	46	584.500	47.071	258.563	151.923	26.971	26887	24	627.208	72.643	314.558	149.418	17.899	15053	16	807.500	86.357	328.456	149.508	14.728	12920	31	677.484	70.202	139.476	151.655	22.142	21002	29	490.897	27.439	293.087	150.431	20.142	14236	38	686.737	164.510	304.266	151.728	28.385	26096	73	552.342	70.551	4.887	153.623	37.213	40321	70	501.386	33.049	126.390	153.266	37.456	35097	77	547.532	48.433	147.448	155.302	46.870	42160	45	542.956	44.841	166.204	159.681	44.627	24433	59	641.458	115.231	61.647	155.282	30.627	37846	40	548.850	61.849	229.054	154.968	32.385	21954	35	717.200	153.232	40.873	156.108	24.142	25102	51	609.255	64.417	176.824	157.958	26.142	31072	22	610.091	51.920	295.484	156.746	17.314	13422	49	555.163	203.359	318.900	159.543	31.213	27203	59	534	36.742	98.662	161.338	34.042	31506	50	524.360	37.007	219.048	160.175	28.627	26218	104	570.500	63.834	238.664	160.521	54.770	59332	26	557.462	58.694	46.876	158.346	20.142	14494	47	641.766	187.271	91.568	161.017	30.728	30163	42	542.905	58.061	312.364	163.083	29.556	22802	59	533.492	48.305	209.423	160.567	33.799	31476	43	574.767	80.268	263.818	160.272	27.213	24715	18	1741.333	451.764	331.428	159.040	15.899	31344	74	563.189	75.281	55.776	166.807	46.870	41676	64	508.562	40.035	66.151	162.585	41.698	32548	96	501.354	40.588	123.760	164.939	40.042	48130	59	551.492	49.226	172.570	165.340	40.870	32538	35	581.057	82.569	31.528	163.011	23.314	20337	29	587.517	46.365	76.710	161.445	20.728	17038	159	542.818	74.520	296.903	169.297	66.426	86308	21	650.762	118.301	42.803	163.138	17.556	13666	65	597.908	103.228	112.032	167.448	40.527	38864	36	540.722	46.489	275.827	164.081	23.556	19466	93	554.935	115.756	140.811	166.062	36.042	51609	41	586.439	79.922	285.789	167.107	32.042	24044	18	865.389	110.016	2.453	165.737	19.556	15577	45	594.556	54.627	155.998	165.529	24.971	26755	34	570.529	65.351	258.717	165.116	22.385	19398	75	539.027	74.530	206.024	169.644	53.598	40427	33	689.485	90.745	229.790	167.760	24.142	22753	141	513.440	63.584	246.847	171.421	54.184	72395	36	532.611	57.275	74.729	169.325	24.042	19174	72	520.750	47.537	84.264	171.315	48.770	37494	42	589.238	69.550	19.681	169.198	24.142	24748	57	631.912	86.766	216.728	171.504	32.385	36019	43	559.744	59.315	272.476	169.280	27.556	24069	32	634.406	102.903	36.678	171.570	21.556	20301	29	769.862	64.374	188.702	170.739	20.142	22326	21	705.952	46.656	305.563	170.832	20.142	14825	39	487.026	45.184	55.500	175.680	39.355	18994	48	751.729	350.103	170.540	171.920	30.385	36083	31	514.097	48.728	263.489	173.617	33.799	15937	42	470.476	52.481	312.723	175.341	38.971	19760	17	483.294	27.200	328.760	171.229	16.142	8216	34	592.029	69.621	43.655	175.449	24.728	20129	38	625.816	107.041	63.231	175.062	26.971	23781	24	522.292	38.975	270.175	176.097	18.485	12535	22	583.955	74.734	283.682	175.802	23.799	12847	35	576.314	44.644	12.021	178.048	21.314	20171	36	584.194	74.975	51.190	177.605	25.799	21031	41	504.390	33.501	99.447	178.295	34.042	20680	59	647.220	87.772	108.729	178.071	33.213	38186	105	507.590	38.834	156.425	180.554	49.841	53297	26	525.731	54.181	32.416	178.020	20.142	13669	58	600.310	87.265	75.583	179.426	28.627	34818	55	714.673	387.151	4.499	184.230	32.627	39307	55	519.036	32.899	140.276	182.949	38.042	28547	65	496.615	24.866	206.214	180.978	42.284	32280	34	585.529	72.713	280.710	181.280	26.971	19908	26	493.885	27.457	28.489	181.173	19.314	12841	73	582.082	49.654	124.763	187.803	46.627	42492	78	566.615	47.539	132.262	186.077	39.456	44196	32	573.719	39.932	183.842	180.821	22.971	18359	39	521.462	47.778	242.630	181.559	26.385	20337	74	2731.324	1488.878	85.074	184.839	36.284	202118	43	551.279	51.636	234.707	182.775	31.456	23705	39	607.615	99.774	267.703	183.421	34.042	23697	33	563.939	56.739	49.447	182.849	24.971	18610	63	635.127	95.371	66.179	186.647	32.627	40013	52	446.769	28.625	317.417	185.498	27.556	23232	49	451	42.795	329.717	185.260	28.385	22099	62	679	177.759	261.032	185.882	33.456	42098	25	517.600	52.729	19.915	185.052	19.314	12940	41	512.244	56.992	285.043	188.434	38.142	21002	52	488.481	38.697	306.998	187.211	31.799	25401	34	533.206	53.595	48.219	187.264	26.971	18129	32	576	86.451	94.294	187.342	26.627	18432	48	652.979	117.056	290.859	191.226	32.971	31343	34	486.353	34.984	13.132	189.509	26.627	16536	39	539.744	74.062	199.016	190.087	24.142	21050	98	738.704	374.336	102.952	195.343	52.184	72393	63	635.762	116.532	156.141	193.149	52.870	40053	71	789.690	284.552	174.890	192.363	41.698	56068	55	566.382	44.674	219.320	189.599	34.142	31151	38	534.684	35.548	232.490	190.448	23.799	20318	48	543.271	53.795	28.843	191.280	28.971	26077	45	511.111	47.093	251.961	191.203	26.385	23000	19	649.368	66.076	87.524	191.851	18.971	12338	85	591.212	59.867	114.862	197.927	43.456	50253	48	640.833	63.034	145.802	192.457	32.627	30760	75	502.627	35.722	244.671	195.186	38.042	37697	58	533.397	62.418	265.926	194.817	29.213	30937	64	497.672	33.935	300.252	196.323	38.042	31851	59	586.610	74.780	50.683	198.020	34.042	34610	63	583.984	72.268	59.719	196.812	32.385	36791	38	526.395	38.280	82.785	195.992	22.971	20003	51	434.824	33.358	317.437	195.923	32.627	22176	278	1847.691	1453.028	40.770	203.695	89.640	513658	73	651.534	196.552	138.176	198.770	34.284	47562	42	531.833	37.364	194.911	198.037	26.971	22337	42	539.905	55.641	21.325	198.522	25.556	22676	39	585.308	56.552	184.519	196.637	23.314	22827	35	563.343	44.904	214.395	198.674	21.556	19717	45	448.400	29.501	277.582	200.272	26.385	20178	35	471.943	35.183	306.489	199.439	21.556	16518	45	500.600	32.158	91.111	200.359	25.556	22527	41	581.122	83.989	161.918	200.528	27.556	23826	70	551.286	48.811	204.994	203.306	38.627	38590	52	503.885	42.346	75.074	202.894	32.627	26202	36	563.861	70.394	12.245	201.733	21.556	20299	33	494.424	45.695	263.542	202.281	22.971	16316	51	437.412	24.620	331.962	202.559	31.556	22308	30	462.867	41.406	3.015	204.756	25.799	13886	44	796.250	113.258	187.548	204.039	24.971	35035	22	481.273	48.967	221.942	202.241	23.556	10588	54	2022.741	1063.136	60.928	204.904	27.799	109228	61	545.639	62.014	142.264	207.686	37.113	33284	37	490.541	45.697	287.606	205.893	26.971	18150	52	594.904	70.994	228.148	208.248	29.556	30935	56	551.161	62.021	297.030	208.195	28.971	30865	33	551.455	60.741	19.137	207.617	21.556	18198	48	711.375	115.286	127.173	209.314	26.385	34146	47	560.702	69.394	241.761	211.702	28.971	26353	67	555.627	42.400	265.390	209.267	37.799	37227	33	512.091	25.693	71.297	211.377	25.556	16899	20	744.400	75.977	80.523	208.428	15.314	14888	73	514.397	50.310	109.392	212.290	49.355	37551	67	520.507	41.222	148.521	211.698	32.042	34874	52	608.385	75.286	162.545	209.984	27.556	31636	48	594.979	125.649	64.920	211.787	27.314	28559	73	584.603	77.953	93.411	214.162	37.213	42676	34	708.529	61.142	255.055	211.131	20.971	24090	34	539.471	53.563	9.943	212.919	21.556	18342	46	562.478	44.742	102.095	215.153	31.556	25874	38	714.105	84.890	210.236	211.723	23.314	27136	47	597.277	82.484	35.666	212.864	30.971	28072	55	534.727	57.070	52.496	214.504	29.799	29410	55	579.873	77.145	181.857	213.921	31.799	31893	42	627.095	71.848	199.693	212.130	26.971	26338	40	591.425	45.559	218.591	213.009	27.213	23657	30	527.267	34.915	77.149	214.747	23.799	15818	93	620.817	140.438	83.644	218.239	68.184	57736	76	576.750	72.773	283.771	215.183	38.870	43833	62	536.742	62.187	233.167	217.388	35.456	33278	29	352.966	23.529	306.900	216.316	22.142	10236	43	728	109.548	126.695	219.604	32.385	31304	101	691.010	133.692	198.452	222.143	60.184	69792	126	439.103	79.373	292.233	220.391	64.770	55327	41	566.024	58.348	141.776	218.187	37.113	23207	35	985.114	255.857	161.869	217.284	21.314	34479	41	659.707	144.827	248.724	218.403	24.971	27048	98	481.194	82.397	272.815	219.655	48.284	47157	34	563.824	63.409	24.904	217.975	21.556	19170	35	792.800	126.544	176.194	218.370	22.971	27748	20	450.100	53.542	329.822	216.831	32.971	9002	31	528.806	49.650	35.026	219.681	20.971	16393	37	629.054	78.159	207.280	218.684	27.556	23275	36	523.750	61.217	9.732	219.955	23.556	18855	47	625.894	88.776	44.855	220.468	28.971	29417	42	697.333	78.656	134.564	219.935	24.142	29288	22	1158.455	211.486	240.112	220.389	16.485	25486	57	987.035	314.356	66.463	223.935	41.698	56261	50	737.620	106.757	154.649	223.252	29.556	36881	75	743.720	240.280	225.038	223.760	45.456	55779	56	834.893	451.557	120.898	225.688	38.284	46754	64	615.094	175.582	258.523	224.345	34.385	39366	26	472.962	23.619	332.875	222.905	23.314	12297	50	792.380	126.353	172.022	224.433	28.385	39619	28	561.714	27.733	308.298	223.309	18.728	15728	69	410.609	30.614	105.733	224.230	44.042	28332	45	590.244	60.936	190.066	226.491	28.042	26561	35	589.743	325.958	76.418	226.665	41.941	20641	26	603.308	45.539	245.426	225.563	17.556	15686	16	1363.750	510.243	274.114	225.975	19.556	21820	26	728.962	95.747	196.292	228.993	20.728	18953	35	765.057	86.348	314.729	227.397	24.971	26777	47	644.702	75.801	161.338	229.648	30.385	30301	51	737.961	63.850	218.180	229.632	27.314	37636	30	695.067	134.611	286.346	229.145	24.142	20852	51	984.373	178.497	229.336	231.409	32.385	50203	80	759.713	254.514	206.461	238.080	62.770	60777	25	1021.240	223.676	239.315	231.851	17.899	25531	16	1438	371.601	251.109	232.280	18.142	23008	44	639.364	72.853	170.809	234.586	30.971	28132	53	1148.019	392.260	108.876	235.259	32.728	60845	69	1638.145	482.919	118.500	236.700	44.385	113032	33	1377.455	230.425	101.166	236.985	40.527	45456	73	2204.877	746.496	134.622	237.663	38.042	160956	80	1001.013	299.121	145.271	237.168	47.456	80081	95	696.600	106.453	178.936	238.765	45.355	66177	38	621.211	46.208	195.701	237.054	33.213	23606	16	940.125	161.579	243.662	235.390	15.899	15042	24	793.292	144.385	90.155	238.268	26.385	19039	43	627.233	56.944	156.818	240.111	25.213	26971	57	938.088	208.376	224.387	240.485	47.213	53471	145	1001.483	317.465	247.044	240.845	84.042	145215	27	518.148	21.245	3.147	243.161	21.556	13990	27	761.407	72.441	274.549	242.097	27.556	20558	39	658.974	66.827	90.629	242.968	40.728	25700	32	995.625	97.399	64.299	245.513	23.556	31860	66	673.758	55.351	191.810	250.649	42.284	44468	40	754.525	77.012	140.049	247.515	31.799	30181	29	711.172	71.314	148.030	245.471	22.385	20624	81	872.914	151.172	165.989	248.407	41.941	70706	96	776.125	89.963	181.691	248.952	40.627	74508	72	591.750	31.503	222.891	246.465	55.213	42606	24	798.958	54.339	201.057	249.898	21.314	19175	46	694.413	50.006	151.770	251.374	31.213	31943	28	809.786	50.393	169.962	254.241	21.899	22674
13	77	474.844	40.570	17.176	5.630	35.456	36563	47	746.574	153.943	32.211	3.197	26.142	35089	47	1897.723	432.331	59.276	3.219	30.627	89193	161	572.739	73.276	126.685	8.305	82.811	92211	36	505.917	27.883	150.679	2.011	26.385	18213	131	727.122	63.193	172.391	5.487	66.669	95253	32	626.531	92.641	210.961	2.399	24.142	20049	49	616.469	58.333	244.205	3.233	28.385	30207	21	527	45.784	292.296	1.063	29.314	11067	24	477	19.097	327.283	3.353	19.556	11448	60	1419.750	91.449	74.124	6.016	34.627	85185	23	485.957	26.950	321.358	3.822	18.142	11177	54	646.889	111.139	25.734	6.989	29.213	34932	21	467.095	26.773	40.294	5.342	18.728	9809	67	631.925	102.372	143.009	7.405	30.870	42339	83	512	36.246	263.559	11.948	57.355	42496	52	578.250	52.490	296.898	6.559	28.142	30069	44	438.364	15.448	196.662	8	26.385	19288	84	547.917	76.803	223.109	7.114	51.698	46025	57	807.667	249.524	92.706	8.141	41.213	46037	29	462.345	28.098	312.969	8.138	28.385	13408	32	473.625	20.953	249.548	9.021	22.728	15156	35	515.914	31.807	50.719	11.557	22.728	18057	103	515.922	50.434	274.462	14.360	51.113	53140	48	464.729	25.072	286.944	12.016	43.456	22307	66	592.621	86.296	325.125	11.872	33.799	39113	32	563.406	52.614	44.208	11.768	29.799	18029	55	547.909	63.769	113.700	13.016	27.799	30135	41	797.341	140.927	64.139	13.561	26.385	32691	124	559.419	78.240	223.697	21.370	75.012	69368	83	572.964	71.665	311.489	16.751	38.042	47556	56	494.286	32.554	39.126	18.250	35.456	27680	34	506.029	25.417	96.579	16.134	24.971	17205	52	653.404	21.250	171.957	16.035	30.385	33977	38	517.553	52.494	297.346	16.677	24.385	19667	95	552.505	87.729	210.742	21.969	64.083	52488	105	487.181	35.924	243.419	25.979	57.941	51154	22	446.409	21.538	253.013	19.188	23.314	9821	46	497.174	48.375	31.887	20.020	38.284	22870	30	566.833	62.992	87.929	18.489	25.556	17005	68	579.132	80.367	151.833	19.756	33.213	39381	55	718.909	50.955	163.471	21.126	31.213	39540	33	629.485	69.001	49.526	19.391	22.971	20773	60	568.667	70.603	323.065	19.854	31.799	34120	50	516.180	50.265	119.415	21.665	27.799	25809	55	486.709	30.547	71.738	24.622	36.627	26769	73	477.329	44.141	134.892	25.184	38.042	34845	21	541.143	87.701	334.022	22.335	21.556	11364	72	454.875	26.095	62.727	25.809	40.870	32751	38	445.368	16.500	98.694	23.189	23.799	16924	21	461.952	21.551	285.304	24.556	20.385	9701	55	510.745	50.890	113.853	30.019	38.627	28091	44	636.727	64.954	157.952	27.573	25.799	28016	41	544.439	37.809	297.609	28.646	25.556	22322	74	572.838	73.645	318.374	29.524	49.598	42390	30	476.733	26.723	49.254	27.165	27.556	14302	34	595.147	76.184	93.347	28.435	22.142	20235	101	562.040	74.363	200.420	31.172	45.113	56766	50	450.640	20.610	258.444	30.194	37.456	22532	33	584.849	58.423	75.350	30.012	22.971	19300	42	596.738	71.699	86.444	31.192	26.385	25063	38	664.158	75.350	223.973	32.377	26.385	25238	59	507.864	67.753	52.720	33.049	29.799	29964	78	563.628	53.803	287.166	33.716	42.042	43963	76	561.855	63.503	127.257	36.552	37.456	42701	23	636.696	54.947	138.346	33.513	22.142	14644	27	591.630	46.078	68.975	34.026	18.971	15974	48	536.688	59.982	171.321	35.194	30.627	25761	48	588.125	66.530	268.257	35.690	25.556	28230	65	485	46.049	93.645	38.691	43.355	31525	51	510.725	39.849	117.249	36.493	32.627	26047	69	552.768	55.754	225.346	39.971	36.284	38141	37	588.432	67.863	297.282	36.149	21.556	21772	41	502.220	33.767	73.952	37.826	28.042	20591	74	586.662	93.512	191.388	43.540	42.627	43413	27	649.778	54.156	134.772	41.203	21.314	17544	113	534.991	43.479	213.764	46.927	51.456	60454	156	614.090	85.201	268.461	46.475	77.740	95798	59	561.983	83.876	38.283	41.807	36.627	33157	77	461.714	33.563	57.962	41.908	42.042	35552	31	531.387	48.351	156.105	42.117	24.971	16473	92	570.283	73.640	201.792	44.845	42.385	52466	104	613.837	56.561	286.754	43.931	54.527	63839	39	500.769	30.086	80.440	43.519	22.728	19530	24	441.875	34.795	107.343	43.009	22.728	10605	71	531.127	45.962	246.082	46.014	34.284	37710	37	555.405	60.919	29.412	45.156	23.556	20550	40	576.900	71.741	174.401	45.929	27.799	23076	23	629.696	44.215	136.939	47.126	19.314	14483	52	549.673	77.725	46.084	47.663	33.456	28583	62	536.548	55.911	117.767	47.996	35.456	33266	25	627.720	41.542	145.726	47.377	22.385	15693	102	573.961	68.213	235.820	51.131	38.627	58544	66	559.894	76.882	108.050	49.585	42.870	36953	32	620	53.454	154.289	49.159	24.385	19840	31	526.226	28.844	160.654	47.502	20.485	16313	60	568.417	63.510	73.872	50.280	38.870	34105	109	539.688	90.359	23.549	51.000	75.355	58826	75	559.880	57.556	225.814	53.356	39.456	41991	42	469.881	23.006	257.004	54.181	28.627	19735	72	531.556	77.162	123.169	57.003	39.456	38272	95	590.411	77.725	49.168	59.412	49.941	56089	29	721.690	70.984	104.650	54.293	19.556	20929	55	611.909	142.637	138.851	54.641	35.213	33655	42	691.119	50.860	148.780	55.924	29.213	29027	17	620.824	36.122	160.493	52.806	15.314	10554	34	678.294	91.294	166.317	55.630	20.971	23062	128	557.453	65.844	177.929	60.128	69.113	71354	61	574.180	57.574	295.307	57.158	43.456	35025	62	519.516	69.306	308.960	56.476	34.971	32210	72	503.278	44.947	190.269	61.081	37.213	36236	70	529.600	64.232	200.787	61.843	43.698	37072	83	471.482	54.293	92.374	65.330	46.627	39133	40	544	85.208	321.986	56.481	30.385	21760	89	555.281	75.347	213.772	62.920	38.971	49420	77	536.221	72.611	12.880	62.232	38.870	41289	76	584.118	66.729	290.704	64.388	53.598	44393	62	573.306	90.606	23.509	63.184	33.213	35545	20	414.700	27.234	80.634	61.938	24.385	8294	16	766	38.179	137.311	59.687	13.899	12256	30	666.600	40.968	160.300	60.974	24.142	19998	53	573.604	89.449	43.483	66.131	33.213	30401	56	500.321	38.400	233.286	62.170	43.213	28018	45	651.089	71.063	272.952	63.786	27.799	29299	24	497.375	56.113	319.562	61.287	17.556	11937	67	506.104	65.825	98.974	69.305	42.042	33909	79	530	37.548	264.628	65.083	37.213	41870	35	554.571	61.855	34.215	64.967	23.213	19410	50	539.040	78.901	111.103	64.135	28.971	26952	63	703.746	67.817	140.454	65.955	35.456	44336	63	492.714	51.076	331.167	64.271	34.385	31041	72	487.639	42.747	68.576	65.391	41.456	35110	27	486.593	32.631	251.603	66.706	30.042	13138	36	611.972	76.417	18.900	69.502	25.799	22031	68	570.515	45.196	170.311	69.136	34.870	38795	28	590.429	66.084	303.382	68.227	18.728	16532	53	522.359	74.760	126.103	70.906	33.456	27685	54	661.759	98.880	26.370	73.094	46.284	35735	23	441.609	33.848	52.468	70.465	20.142	10157	34	567.059	62.351	112.415	70.173	23.556	19280	80	515.475	73.425	193.261	72.318	39.698	41238	47	452.298	36.431	324.728	70.791	28.385	21258	56	609.250	80.727	146.494	74.780	48.184	34118	144	605.854	65.312	162.268	75.058	67.012	87243	85	600.212	87.317	285.704	72.451	52.870	51018	41	566.049	71.758	208.788	74.096	28.385	23208	73	489.562	61.495	312.078	73.593	34.385	35738	115	576.626	89.982	69.904	74.606	57.012	66312	68	493.779	33.516	249.036	73.562	35.799	33577	19	511.211	29.482	298.832	72.524	18.142	9713	81	484.728	43.707	232.440	75.835	43.456	39263	46	3007.696	997.499	271.073	74.618	23.556	138354	72	508.833	60.750	89.384	78.924	46.627	36636	57	511.175	71.292	136.542	77.440	39.698	29137	59	564.746	101.379	44.620	77.780	28.971	33320	82	587.622	114.494	108.726	78.176	43.456	48185	46	518.870	62.712	222.247	76.849	28.971	23868	33	560.545	52.427	79.724	78.900	22.142	18498	55	628.873	44.528	7.715	79.232	34.870	34588	54	561.222	82.353	33.515	79.255	31.556	30306	76	519.882	70.355	97.110	82.581	46.284	39511	20	532.650	36.747	204.423	78.198	19.556	10653	86	480.349	35.284	255.897	81.340	50.770	41310	51	513.176	17.568	279.670	80.168	29.799	26172	46	528	72.123	292.402	79.675	35.556	24288	30	597.467	38.073	85.353	82.837	22.142	17924	19	857.421	60.710	331.406	79.578	19.314	16291	35	3284.914	1066.060	271.778	81.802	21.071	114972	58	460.810	42.534	117.754	84.610	34.870	26727	22	697.318	110.840	211.363	84.888	21.899	15341	65	479.892	38.451	241.784	83.617	36.385	31193	48	428.875	21.228	322.291	84.352	26.627	20586	33	678.515	138.121	73.463	84.773	32.385	22391	54	514.444	62.136	63.705	88.445	30.627	27780	122	517.074	60.385	161.136	87.146	46.284	63083	71	482.704	35.866	176.219	89.808	40.870	34272	32	553.750	59.800	295.499	84.242	23.314	17720	56	638.125	31.187	3.643	87.529	29.799	35735	66	531.924	63.115	80.909	90.142	46.627	35107	52	500.808	57.833	52.876	88.561	27.213	26042	45	482.022	59.625	219.079	87.759	38.042	21691	61	477.066	45.975	264.155	88.442	40.042	29101	75	584.760	80.505	280.898	88.965	34.042	43857	25	527.720	54.775	199.013	88.527	21.556	13193	43	564.535	79.147	315.777	91.499	27.799	24275	26	1345.423	324.604	15.924	90.520	18.728	34981	105	569.562	102.493	21.127	95.642	54.770	59804	21	412.476	34.992	125.637	91.621	23.556	8662	54	533.926	72.544	60.298	95.197	39.698	28832	49	500.653	40.005	113.953	91.895	24.385	24532	61	456.016	37.809	136.163	93.143	30.385	27817	50	503.480	57.601	101.694	92.032	32.385	25174	49	490.837	59.259	252.706	92.973	33.799	24051	93	500.871	82.851	232.537	101.913	54.527	46581	32	508.656	30.631	290.131	93.651	20.142	16277	43	592.488	93.547	36.402	93.990	25.556	25477	22	453.682	21.221	75.035	97.979	27.314	9981	46	549.739	77.108	204.009	95.974	35.456	25288	56	481.821	61.468	307.859	99.742	41.113	26982	36	544.333	65.057	328.880	98.161	30.971	19596	157	511.516	62.753	163.668	97.387	61.255	80308	62	519.355	69.055	199.342	103.148	48.284	32200	60	568.383	89.023	265.509	97.466	29.799	34103	81	559.086	84.520	104.720	99.028	49.698	45286	45	500.556	94.145	127.196	98.068	27.213	22525	30	690.533	107.842	281.475	97.917	19.556	20716	43	544.953	74.017	315.801	99.479	27.799	23433	108	542.630	120.802	39.612	105.346	61.841	58604	81	454.420	45.560	145.886	100.351	40.627	36808	72	485.958	53.890	241.150	102.271	38.042	34989	47	637.234	97.094	255.721	99.944	25.213	29950	41	477.683	43.207	33.044	100.668	24.385	19585	95	493.137	49.823	176.986	105.205	44.870	46848	46	546.217	44.112	4.809	102.480	30.385	25126	40	489.250	46.550	49.318	101.945	25.314	19570	93	706.570	200.339	131.145	105.171	48.527	65711	46	469.522	44.207	216.004	102.518	26.971	21598	41	508.244	59.444	289.663	102.011	22.728	20838	52	445.058	27.809	300.087	102.997	27.799	23143	33	598.364	81.772	115.102	104.689	22.142	19746	54	651.833	151.730	282.005	106.347	33.213	35199	25	645.280	36.564	184.227	105.129	21.556	16132	35	553.571	61.443	107.712	106.430	22.728	19375	50	750.300	153.666	269.822	107.127	26.385	37515	22	507.864	34.378	319.612	106.703	20.728	11173	63	565.683	90.929	6.392	109.988	34.627	35638	46	521.087	58.659	92.914	108.634	28.385	23970	42	498.452	56.465	257.224	108.122	28.385	20935	16	469.438	40.309	25.383	108.563	14.485	7511	58	504.310	69.853	214.959	108.768	33.799	29250	45	465.867	41.953	306.706	109.985	30.385	20964	64	461.891	35.592	14.662	111.812	31.556	29561	22	921	87.050	286.817	110.955	16.485	20262	49	642.531	62.915	73.615	113.097	28.971	31484	48	469.146	41.286	139.088	112.577	26.971	22519	37	651.378	164.345	333.262	114.194	34.627	24101	48	469.229	50.118	32.455	114.977	29.213	22523	220	580.109	136.484	36.922	126.749	83.054	127624	131	520.916	52.654	166.042	118.339	47.113	68240	25	626.280	78.132	197.962	114.394	18.728	15657	49	509.327	52.456	271.352	115.346	28.627	24957	44	472.364	44.197	20.136	118.537	29.556	20784	53	546.170	79.442	26.146	118.287	31.556	28947	44	549.455	69.494	120.511	117.203	28.627	24176	34	493.559	29.574	323.788	115.730	24.385	16781	54	560.500	46.260	55.183	117.895	32.627	30267	47	1100.255	598.743	110.751	116.246	28.385	51712	35	468.800	39.821	127.379	121.748	34.627	16408	90	570.600	92.514	143.991	119.333	41.698	51354	42	592.619	156.091	209.840	116.525	30.385	24890	49	485.102	61.061	251.502	119.544	32.971	23770	42	445.952	30.065	305.576	116.467	31.799	18730	35	593.200	50.908	60.948	119.000	30.627	20762	63	506.524	42.453	77.265	123.230	45.355	31911	45	554.267	72.333	99.267	117.735	30.142	24942	28	485.500	30.821	133.127	119.758	21.314	13594	48	642.542	88.221	184.856	119.179	24.385	30842	34	568.412	77.214	236.012	117.749	22.971	19326	80	510.112	100.202	194.582	132.487	66.527	40809	44	602.091	88.762	198.019	121.090	28.385	26492	38	510.053	46.752	276.075	121.759	27.799	19382	76	504.421	51.067	61.804	132.693	54.527	38336	51	455.902	40.891	320.933	124.902	33.698	23251	60	604.117	314.851	108.433	126.549	42.042	36247	137	531.124	61.933	148.545	129.551	56.770	72764	224	553.799	78.355	266.100	132.650	67.841	124051	63	615.079	258.796	286.297	129.248	51.456	38750	39	485.256	42.245	51.370	127.903	29.799	18925	50	509.060	65.035	95.707	129.127	34.042	25453	49	551.224	64.660	121.936	131.356	34.971	27010	31	508.935	35.552	133.971	127.900	20.142	15777	54	532.407	90.045	301.205	127.459	27.556	28750	42	511.429	41.672	310.830	129.033	28.042	21480	50	543.300	75.631	83.333	128.703	28.971	27165	71	518.732	75.173	212.565	130.419	44.042	36830	64	507.484	63.294	105.137	133.651	39.698	32479	39	509.769	96.778	254.412	134.320	38.971	19881	31	537.677	63.925	116.181	133.654	23.314	16668	38	745.579	98.691	11.262	133.265	23.556	28332	59	444.153	36.945	324.435	134.468	32.971	26205	74	497.216	53.300	176.877	136.331	40.870	36794	54	508.426	68.271	125.920	140.470	36.385	27455	35	440.114	18.761	132.440	135.909	27.799	15404	25	666.240	59.230	201.931	134.749	17.899	16656	33	481.576	22.977	21.185	140.490	32.142	15892	66	482.591	35.185	166.633	140.238	37.456	31851	41	504.634	32.689	313.337	137.048	22.728	20690	34	493.912	21.868	158.721	138.215	25.556	16793	117	834.530	342.477	48.091	141.920	49.698	97640	46	590.326	58.840	218.502	139.851	26.971	27155	65	548.154	73.707	183.292	142.535	32.042	35630	73	501.178	50.599	283.893	142.052	42.042	36586	41	547.829	76.197	304.071	141.084	25.799	22461	20	422.350	38.195	96.122	141.763	25.799	8447	60	810.217	451.261	152.726	143.114	34.284	48613	53	523.170	56.245	211.154	144.920	35.456	27728	167	497.425	44.923	72.471	149.232	71.740	83070	77	564.649	61.021	194.588	144.416	34.042	43478	23	658.696	66.201	206.189	144.426	19.899	15150	19	631.895	91.730	79.246	144.779	20.971	12006	59	507.475	51.140	322.975	147.979	35.213	29941	40	496.650	48.942	107.297	150.183	38.870	19866	19	554.895	42.638	308.932	145.206	15.314	10543	24	507.417	64.963	31.357	146.625	18.142	12178	19	708.684	46.434	142.542	146.286	15.314	13465	52	853.173	315.810	224.459	147.882	39.698	44365	58	545.707	79.084	268.127	150.671	39.799	31651	78	589.872	58.712	16.495	153.835	44.527	46010	33	608.818	78.003	36.958	149.727	22.971	20091	20	504.450	46.571	285.850	147.330	16.728	10089	36	686.194	270.605	278.526	149.777	26.042	24703	63	687.238	151.026	101.972	154.391	39.456	43296	58	538.362	66.912	160.680	151.414	36.042	31225	93	628.226	85.764	186.236	153.704	40.627	58425	46	538.370	42.507	258.573	151.920	26.971	24765	24	602.417	72.332	314.563	149.410	17.899	14458	16	775.500	80.723	328.449	149.503	14.728	12408	31	621.387	61.943	139.483	151.660	22.142	19263	29	454.483	24.937	293.083	150.431	20.142	13180	38	656.737	154.488	304.307	151.710	28.385	24956	73	621.521	76.559	5.036	153.673	37.213	45371	70	455.671	31.449	126.392	153.280	37.456	31897	77	498.221	48.473	147.460	155.286	46.870	38363	45	494.578	41.178	166.199	159.678	44.627	22256	59	602.271	108.890	61.651	155.297	30.627	35534	40	503.425	63.435	229.061	154.982	32.385	20137	35	694.257	150.774	40.879	156.104	24.142	24299	51	561.353	59.755	176.827	157.971	26.142	28629	22	570.318	54.055	295.483	156.761	17.314	12547	49	531.878	203.918	318.919	159.550	31.213	26062	59	488.949	31.639	98.690	161.351	34.042	28848	50	484.360	34.817	219.034	160.152	28.627	24218	104	522.721	60.589	238.667	160.519	54.770	54363	26	525.038	56.346	46.869	158.353	20.142	13651	47	598.489	186.187	91.578	161.044	30.728	28129	42	516.286	58.003	312.369	163.083	29.556	21684	59	491.949	47.893	209.392	160.553	33.799	29025	43	537.651	80.748	263.815	160.292	27.213	23119	18	1709.444	447.462	331.434	159.041	15.899	30770	74	528.338	74.031	55.756	166.799	46.870	39097	64	471.875	38.314	66.138	162.575	41.698	30200	96	453.594	37.566	123.747	164.936	40.042	43545	59	504.034	46.797	172.578	165.349	40.870	29738	35	658	79.792	31.517	163.031	23.314	23030	29	552.931	47.754	76.711	161.448	20.728	16035	159	511.277	74.296	296.939	169.255	66.426	81293	21	630.143	118.628	42.793	163.140	17.556	13233	65	545.923	98.256	112.025	167.457	40.527	35485	36	501.722	47.041	275.842	164.092	23.556	18062	93	447.925	39.374	140.617	166.274	36.042	41657	41	550.049	75.991	285.784	167.087	32.042	22552	18	954.722	117.432	2.451	165.725	19.556	17185	45	544.089	52.820	155.997	165.519	24.971	24484	34	530.559	62.673	258.712	165.107	22.385	18039	75	519.200	75.913	205.989	169.643	53.598	38940	33	636.242	83.513	229.796	167.765	24.142	20996	141	469.823	61.581	246.850	171.417	54.184	66245	36	497.167	55.808	74.737	169.332	24.042	17898	72	478.361	45.676	84.236	171.288	48.770	34442	42	719.833	73.603	19.684	169.197	24.142	30233	57	613.667	92.602	216.735	171.440	32.385	34979	43	506.326	51.992	272.366	169.244	27.556	21772	32	636.500	98.255	36.688	171.559	21.556	20368	29	760.586	64.249	188.713	170.729	20.142	22057	21	671.810	46.523	305.564	170.826	20.142	14108	39	452.205	45.401	55.473	175.656	39.355	17636	48	703.667	341.779	170.502	171.902	30.385	33776	31	469.774	48.384	263.502	173.618	33.799	14563	42	448.024	53.040	312.723	175.326	38.971	18817	17	467.176	24.503	328.764	171.221	16.142	7942	34	563.029	70.350	43.653	175.455	24.728	19143	38	588.211	106.568	63.238	175.067	26.971	22352	24	485.875	35.905	270.189	176.101	18.485	11661	22	544.045	76.765	283.695	175.813	23.799	11969	35	695.286	47.539	12.036	178.053	21.314	24335	36	554.056	74.546	51.190	177.607	25.799	19946	41	451.927	31.288	99.471	178.295	34.042	18529	59	602.746	84.856	108.732	178.074	33.213	35562	105	464.114	39.430	156.418	180.559	49.841	48732	26	560.577	48.946	32.389	177.986	20.142	14575	58	560.328	84.837	75.590	179.418	28.627	32499	55	814.255	358.973	4.448	184.013	32.627	44784	55	475.400	32.970	140.273	182.970	38.042	26147	65	496.600	27.769	206.069	180.968	42.284	32279	34	541.382	70.526	280.719	181.285	26.971	18407	26	543.808	39.840	28.451	181.114	19.314	14139	73	539.658	52.097	124.766	187.828	46.627	39395	78	518.218	47.878	132.262	186.089	39.456	40421	32	594.719	45.885	183.865	180.834	22.971	19031	39	475.692	46.056	242.620	181.547	26.385	18552	74	2710.959	1507.973	85.056	184.848	36.284	200611	43	507.302	50.641	234.717	182.772	31.456	21814	39	560.718	86.481	267.743	183.447	34.042	21868	33	524.273	52.626	49.429	182.840	24.971	17301	63	593.540	90.743	66.176	186.638	32.627	37393	52	423.288	27.294	317.422	185.508	27.556	22011	49	439.265	41.653	329.715	185.256	28.385	21524	62	632.274	174.158	261.065	185.904	33.456	39201	25	613.480	56.527	19.915	185.036	19.314	15337	41	475.171	57.553	285.045	188.412	38.142	19482	52	457.808	39.202	307.007	187.211	31.799	23806	34	505.353	54.585	48.209	187.260	26.971	17182	32	536.719	85.679	94.293	187.342	26.627	17175	48	610.562	113.439	290.860	191.226	32.971	29307	34	550.441	42.278	13.162	189.442	26.627	18715	39	570.872	42.777	198.922	190.070	24.142	22264	98	693.388	355.708	102.773	195.181	52.184	67952	63	580.619	110.556	156.126	193.161	52.870	36579	71	771.662	289.856	174.971	192.297	41.698	54788	55	521.091	47.394	219.354	189.613	34.142	28660	38	496.132	37.077	232.482	190.429	23.799	18853	48	525.979	54.574	28.837	191.281	28.971	25247	45	471.711	49.564	251.943	191.194	26.385	21227	19	605.211	60.335	87.517	191.850	18.971	11499	85	549.035	58.477	114.865	197.904	43.456	46668	48	585.688	63.398	145.800	192.468	32.627	28113	75	457.707	31.612	244.655	195.181	38.042	34328	58	491.776	57.878	265.930	194.821	29.213	28523	64	471.250	33.646	300.252	196.322	38.042	30160	59	558.915	74.105	50.687	198.025	34.042	32976	63	549.714	70.761	59.712	196.822	32.385	34632	38	483.658	36.789	82.790	195.995	22.971	18379	51	415.039	31.967	317.452	195.917	32.627	21167	278	1824.029	1426.007	40.090	203.212	89.640	507080	73	603.767	194.934	138.219	198.733	34.284	44075	42	580.429	41.095	194.859	197.988	26.971	24378	42	529.905	54.622	21.330	198.520	25.556	22256	39	637.897	59.820	184.539	196.644	23.314	24878	35	521.286	49.016	214.385	198.674	21.556	18245	45	417.333	34.818	277.582	200.268	26.385	18780	35	455.086	39.580	306.475	199.453	21.556	15928	45	457.133	29.001	91.120	200.371	25.556	20571	41	536.659	83.038	161.941	200.520	27.556	22003	70	511.471	49.463	204.995	203.296	38.627	35803	52	469.173	39.186	75.072	202.876	32.627	24397	36	560.833	69.364	12.256	201.731	21.556	20190	33	460.939	43.913	263.537	202.287	22.971	15211	51	430.569	24.784	331.962	202.564	31.556	21959	30	459.633	44.628	2.991	204.771	25.799	13789	44	838.091	115.703	187.549	204.035	24.971	36876	22	440.227	49.758	221.929	202.250	23.556	9685	54	2067.630	1024.463	60.623	205.000	27.799	111652	61	498.393	60.432	142.245	207.709	37.113	30402	37	463.784	45.628	287.626	205.908	26.971	17160	52	548.577	65.759	228.143	208.247	29.556	28526	56	542.321	62.152	297.034	208.208	28.971	30370	33	542.485	57.527	19.161	207.622	21.556	17902	48	664.708	113.850	127.181	209.330	26.385	31906	47	520.319	70.808	241.758	211.715	28.971	24455	67	516.627	40.383	265.406	209.264	37.799	34614	33	474.303	27.949	71.279	211.393	25.556	15652	20	707.550	74.741	80.537	208.434	15.314	14151	73	472.986	50.596	109.372	212.312	49.355	34528	67	475.090	38.643	148.520	211.703	32.042	31831	52	565.654	70.269	162.533	209.978	27.556	29414	48	557.792	111.058	64.924	211.818	27.314	26774	73	543.932	72.520	93.409	214.165	37.213	39707	34	666.971	52.839	255.050	211.134	20.971	22677	34	536.765	51.141	9.951	212.905	21.556	18250	46	522.348	45.107	102.101	215.171	31.556	24028	38	659.895	83.397	210.235	211.707	23.314	25076	47	581.979	82.429	35.641	212.861	30.971	27353	55	508.364	57.657	52.502	214.511	29.799	27960	55	560.091	71.447	181.874	213.909	31.799	30805	42	579.405	65.835	199.678	212.121	26.971	24335	40	549.775	45.754	218.589	213.007	27.213	21991	30	497.333	30.838	77.139	214.765	23.799	14920	93	584	140.604	83.643	218.182	68.184	54312	76	545.724	73.724	283.795	215.196	38.870	41475	62	494.161	61.740	233.156	217.389	35.456	30638	29	333.690	23.481	306.897	216.315	22.142	9677	43	672.442	104.585	126.707	219.609	32.385	28915	101	645.604	129.814	198.482	222.162	60.184	65206	126	418.405	76.137	292.243	220.381	64.770	52719	41	528.610	58.201	141.777	218.163	37.113	21673	35	953.486	255.019	161.891	217.279	21.314	33372	41	916.244	321.675	248.770	219.350	24.971	37566	98	455.031	82.273	272.870	219.651	48.284	44593	34	557.559	62.932	24.906	217.961	21.556	18957	35	761.800	115.056	176.200	218.335	22.971	26663	20	436.450	52.532	329.829	216.828	32.971	8729	31	516.194	49.814	35.028	219.689	20.971	16002	37	582.541	73.348	207.284	218.683	27.556	21554	36	519.333	64.229	9.738	219.955	23.556	18696	47	607.383	89.552	44.839	220.464	28.971	28547	42	643.929	74.532	134.574	219.940	24.142	27045	22	332.864	17.089	240.190	220.433	16.485	7323	57	960.982	316.654	66.458	223.947	41.698	54776	50	694.080	110.336	154.653	223.241	29.556	34704	75	749.453	263.687	225.457	223.842	45.456	56209	56	540.089	88.386	121.744	225.104	38.284	30245	64	577.047	166.431	258.522	224.353	34.385	36931	26	464.462	23.041	332.884	222.904	23.314	12076	50	752.540	119.391	172.014	224.386	28.385	37627	28	556.143	29.269	308.306	223.310	18.728	15572	69	552.348	348.219	107.781	224.209	44.042	38112	45	547.444	56.831	190.059	226.471	28.042	24635	35	554.429	329.300	76.331	226.641	41.941	19405	26	608.538	67.677	245.512	225.504	17.556	15822	16	1334.938	499.670	274.121	225.976	19.556	21359	26	674.038	95.412	196.302	228.979	20.728	17525	35	749.200	82.539	314.731	227.396	24.971	26222	47	604.085	86.117	161.292	229.660	30.385	28392	51	696.647	66.170	218.183	229.643	27.314	35529	30	676.400	134.610	286.349	229.131	24.142	20292	51	887.863	120.309	229.406	231.455	32.385	45281	80	745.263	265.527	206.522	238.073	62.770	59621	25	982.320	184.639	239.295	232.012	17.899	24558	16	1408.250	373.157	251.105	232.299	18.142	22532	44	600.841	67.200	170.803	234.577	30.971	26437	53	1304.755	330.389	109.037	235.000	32.728	69152	69	1458.522	584.015	118.625	236.976	44.385	100638	33	1345.727	238.607	101.179	236.988	40.527	44409	73	500.151	115.552	134.654	237.887	38.042	36511	80	719.088	73.901	146.131	237.243	47.456	57527	95	654.726	93.691	178.948	238.756	45.355	62199	38	588.526	48.904	195.716	237.067	33.213	22364	16	915.125	160.219	243.676	235.440	15.899	14642	24	780.250	139.004	90.124	238.265	26.385	18726	43	596.302	51.863	156.795	240.090	25.213	25641	57	910.825	206.748	224.399	240.487	47.213	51917	145	977.303	314.521	247.022	240.847	84.042	141709	27	525.037	21.746	3.175	243.169	21.556	14176	27	753.185	75.152	274.565	242.097	27.556	20336	39	645.795	63.575	90.560	242.959	40.728	25186	32	990.531	99.104	64.301	245.510	23.556	31697	66	668.227	54.733	191.810	250.629	42.284	44103	40	847.900	145.577	140.078	247.752	31.799	33916	29	718.069	48.743	147.998	245.410	22.385	20824	81	826.963	111.518	165.947	248.337	41.941	66984	96	761.156	90.996	181.702	248.901	40.627	73071	72	582.764	31.591	222.897	246.457	55.213	41959	24	786.417	52.281	201.052	249.887	21.314	18874	46	683.196	49.595	151.762	251.369	31.213	31427	28	767.893	49.223	169.941	254.269	21.899	21501
14	77	441.169	40.607	17.179	5.612	35.456	33970	47	706.660	157.128	32.180	3.173	26.142	33213	47	1878.957	441.199	59.271	3.205	30.627	88311	161	546.019	72.082	126.697	8.295	82.811	87909	36	478.583	24.398	150.672	2.006	26.385	17229	131	682.359	62.647	172.408	5.490	66.669	89389	32	557.219	88.938	210.943	2.388	24.142	17831	49	528.041	56.977	244.202	3.217	28.385	25874	21	444.476	43.041	292.328	1.054	29.314	9334	24	433.583	22.824	327.279	3.351	19.556	10406	60	1342.617	88.603	74.119	6.013	34.627	80557	23	425	17.967	321.378	3.817	18.142	9775	54	607.352	113.515	25.707	6.934	29.213	32797	21	423.333	23.638	40.292	5.341	18.728	8890	67	604.075	102.378	143.010	7.419	30.870	40473	83	418.530	35.699	263.560	11.926	57.355	34738	52	497.788	52.467	296.871	6.573	28.142	25885	44	387.909	16.499	196.659	8.009	26.385	17068	84	477.429	75.364	223.054	7.127	51.698	40104	57	740.947	241.704	92.652	8.123	41.213	42234	29	387.621	28.697	313.009	8.121	28.385	11241	32	391.438	17.720	249.544	9.015	22.728	12526	35	454.486	33.709	50.711	11.560	22.728	15907	103	424.019	47.952	274.466	14.355	51.113	43674	48	380.583	21.183	286.930	12.028	43.456	18268	66	532.606	88.458	325.145	11.896	33.799	35152	32	510.344	57.185	44.218	11.740	29.799	16331	55	510.018	63.953	113.702	13.021	27.799	28051	41	773.463	152.203	64.110	13.566	26.385	31712	124	496.169	77.627	223.649	21.419	75.012	61525	83	489.892	73.320	311.483	16.735	38.042	40661	56	439.125	34.112	39.114	18.232	35.456	24591	34	466.471	25.658	96.584	16.134	24.971	15860	52	609.038	22.327	171.969	16.028	30.385	31670	38	432.368	55.297	297.326	16.663	24.385	16430	95	491.663	89.756	210.800	22.042	64.083	46708	105	421.210	37.947	243.429	25.980	57.941	44227	22	363.727	16.219	253.012	19.186	23.314	8002	46	448	45.148	31.901	20.033	38.284	20608	30	508.633	65.322	87.940	18.468	25.556	15259	68	552.603	81.726	151.862	19.752	33.213	37577	55	686.873	51.641	163.456	21.121	31.213	37778	33	566.151	73.465	49.547	19.371	22.971	18683	60	494.133	70.285	323.092	19.838	31.799	29648	50	481.840	51.354	119.412	21.658	27.799	24092	55	430.727	34.094	71.708	24.664	36.627	23690	73	458.178	44.376	134.883	25.195	38.042	33447	21	488.333	81.772	334.027	22.331	21.556	10255	72	394.375	22.504	62.710	25.815	40.870	28395	38	406.526	16.489	98.687	23.187	23.799	15448	21	376	22.054	285.321	24.552	20.385	7896	55	484.091	52.435	113.865	30.008	38.627	26625	44	609.364	66.959	157.964	27.569	25.799	26812	41	454.488	40.135	297.617	28.651	25.556	18634	74	490.338	73.607	318.380	29.549	49.598	36285	30	418.533	26.300	49.208	27.180	27.556	12556	34	550.088	73.720	93.349	28.434	22.142	18703	101	517.307	77.703	200.420	31.174	45.113	52248	50	361.800	21.547	258.408	30.195	37.456	18090	33	536.667	52.773	75.356	30.007	22.971	17710	42	552.143	71.151	86.447	31.194	26.385	23190	38	605.342	75.928	223.986	32.365	26.385	23003	59	444.644	64.408	52.704	33.059	29.799	26234	78	470.244	50.810	287.195	33.716	42.042	36679	76	1042.289	336.715	126.881	36.944	37.456	79214	23	615.087	55.562	138.342	33.516	22.142	14147	27	544.593	44.033	68.978	34.031	18.971	14704	48	512.167	64.450	171.316	35.195	30.627	24584	48	497.375	63.406	268.259	35.686	25.556	23874	65	448.892	38.573	93.615	38.721	43.355	29178	51	489.824	41.251	117.255	36.497	32.627	24981	69	496.812	55.974	225.342	39.983	36.284	34280	37	505.676	66.784	297.280	36.150	21.556	18710	41	460.878	34.545	73.970	37.809	28.042	18896	74	550.865	96.213	191.394	43.529	42.627	40764	27	631.815	53.364	134.778	41.195	21.314	17059	113	497.442	48.595	213.754	46.918	51.456	56211	156	536.468	81.600	268.519	46.494	77.740	83689	59	511.407	80.281	38.295	41.805	36.627	30173	77	408.532	35.218	57.966	41.910	42.042	31457	31	514.806	51.867	156.097	42.121	24.971	15959	92	538.989	76.555	201.792	44.845	42.385	49587	104	528.933	54.035	286.728	43.956	54.527	55009	39	465.821	30.086	80.441	43.516	22.728	18167	24	417.542	33.051	107.338	43.012	22.728	10021	71	464.296	42.471	246.060	45.987	34.284	32965	37	511.595	62.138	29.405	45.159	23.556	18929	40	547.825	71.073	174.396	45.938	27.799	21913	23	614.174	43.462	136.948	47.119	19.314	14126	52	493.096	77.329	46.062	47.641	33.456	25641	62	513.097	56.200	117.758	48.001	35.456	31812	25	617	49.091	145.740	47.393	22.385	15425	102	507.686	64.601	235.813	51.146	38.627	51784	66	538.818	77.924	108.056	49.590	42.870	35562	32	603.781	54.039	154.302	49.159	24.385	19321	31	511.677	30.930	160.654	47.501	20.485	15862	60	535.817	60.284	73.870	50.277	38.870	32149	109	494.945	91.030	23.490	50.995	75.355	53949	75	502.587	58.257	225.838	53.362	39.456	37694	42	398.381	17.738	256.998	54.174	28.627	16732	72	511.778	71.718	123.173	57.003	39.456	36848	95	537.789	74.549	49.183	59.429	49.941	51090	29	703.690	71.050	104.642	54.292	19.556	20407	55	596.473	140.337	138.859	54.643	35.213	32806	42	684.048	52.913	148.771	55.936	29.213	28730	17	618.588	43.474	160.469	52.818	15.314	10516	34	666.206	92.165	166.319	55.631	20.971	22651	128	603.133	89.511	178.223	60.043	69.113	77201	61	496.934	55.991	295.282	57.124	43.456	30313	62	446.290	67.777	308.953	56.458	34.971	27670	72	485.903	42.641	190.264	61.095	37.213	34985	70	494.900	59.090	200.782	61.846	43.698	34643	83	461.639	55.160	92.382	65.331	46.627	38316	40	482.750	85.176	321.998	56.488	30.385	19310	89	657.517	168.962	213.914	63.144	38.971	58519	77	495.688	72.667	12.884	62.253	38.870	38168	76	507.211	66.273	290.718	64.430	53.598	38548	62	531.613	91.164	23.501	63.223	33.213	32960	20	393.500	23.460	80.639	61.940	24.385	7870	16	754.938	46.780	137.313	59.666	13.899	12079	30	665.667	44.164	160.318	60.966	24.142	19970	53	518.679	87.103	43.472	66.124	33.213	27490	56	447.982	38.830	233.293	62.160	43.213	25087	45	579.756	69.086	272.931	63.802	27.799	26089	24	435.417	49.677	319.570	61.288	17.556	10450	67	492.493	63.248	98.982	69.289	42.042	32997	79	872.949	258.133	264.546	65.882	37.213	68963	35	505.543	61.562	34.225	64.955	23.213	17694	50	523.160	76.804	111.117	64.133	28.971	26158	63	701.238	66.352	140.449	65.951	35.456	44178	63	431.571	49.650	331.196	64.275	34.385	27189	72	459.708	39.781	68.602	65.382	41.456	33099	27	422.407	26.037	251.595	66.709	30.042	11405	36	574.694	78.983	18.892	69.481	25.799	20689	68	772.559	168.821	169.759	68.837	34.870	52534	28	532.536	65.200	303.366	68.235	18.728	14911	53	521.811	72.044	126.093	70.921	33.456	27656	54	622.130	100.467	26.365	73.082	46.284	33595	23	398.652	36.044	52.462	70.437	20.142	9169	34	551.794	63.823	112.424	70.167	23.556	18761	80	1916.275	695.543	193.226	72.128	39.698	153302	47	388.617	35.491	324.705	70.783	28.385	18265	56	616.839	68.861	146.473	74.883	48.184	34543	144	1299.479	451.663	161.568	74.494	67.012	187125	85	571.376	97.427	285.786	72.473	52.870	48567	41	918.610	124.464	208.794	73.943	28.385	37663	73	430.849	60.356	312.082	73.579	34.385	31452	115	543.087	86.990	69.981	74.623	57.012	62455	68	499.985	56.899	249.241	73.572	35.799	33999	19	459.632	25.652	298.811	72.503	18.142	8733	81	491.111	36.285	232.346	75.854	43.456	39780	46	2953.761	1006.292	271.070	74.626	23.556	135873	72	496.222	55.441	89.383	78.969	46.627	35728	57	505.316	72.294	136.553	77.425	39.698	28803	59	517.864	98.313	44.621	77.777	28.971	30554	82	570.232	112.276	108.740	78.166	43.456	46759	46	618.783	119.002	221.915	76.877	28.971	28464	33	546.788	51.485	79.730	78.891	22.142	18044	55	585.327	45.948	7.707	79.238	34.870	32193	54	509.259	81.648	33.458	79.263	31.556	27500	76	513.566	64.345	97.063	82.679	46.284	39031	20	527.200	32.022	204.408	78.195	19.556	10544	86	1196.756	225.718	256.232	81.184	50.770	102921	51	489.725	30.463	279.645	80.084	29.799	24976	46	484.239	71.614	292.314	79.659	35.556	22275	30	582.200	41.340	85.342	82.825	22.142	17466	19	813.158	55.652	331.413	79.577	19.314	15450	35	3234.257	1094.184	271.780	81.794	21.071	113199	58	476.293	48.657	117.763	84.620	34.870	27625	22	1116.682	194.871	211.359	84.943	21.899	24567	65	1511.354	311.268	241.650	83.623	36.385	98238	48	378.417	22.372	322.280	84.335	26.627	18164	33	660.485	139.057	73.469	84.766	32.385	21796	54	479.759	59.309	63.685	88.435	30.627	25907	122	523.271	62.916	161.146	87.144	46.284	63839	71	800.901	219.980	176.378	90.017	40.870	56864	32	501.562	65.222	295.479	84.224	23.314	16050	56	603.964	29.285	3.640	87.533	29.799	33822	66	519.818	64.822	80.906	90.095	46.627	34308	52	460.481	58.593	52.880	88.546	27.213	23945	45	515.622	60.114	219.159	87.706	38.042	23203	61	563.738	70.587	264.119	88.496	40.042	34388	75	533.400	81.595	280.894	88.973	34.042	40005	25	539.120	57.402	198.895	88.485	21.556	13478	43	517.581	76.532	315.775	91.491	27.799	22256	26	1298.115	329.178	15.919	90.534	18.728	33751	105	530.876	102.682	21.119	95.644	54.770	55742	21	1066.381	278.673	125.694	91.849	23.556	22394	54	493.407	68.743	60.304	95.198	39.698	26644	49	532.122	50.475	113.949	91.903	24.385	26074	61	722.295	153.641	135.967	92.776	30.385	44060	50	542.620	60.898	101.603	92.108	32.385	27131	49	568.694	83.497	252.322	93.146	33.799	27866	93	1636.194	584.401	232.638	102.013	54.527	152166	32	465.969	29.260	290.130	93.656	20.142	14911	43	543.302	92.556	36.396	94.000	25.556	23362	22	432.909	21.509	75.038	97.950	27.314	9524	46	560.391	59.402	204.058	96.080	35.456	25778	56	430.804	57.613	307.884	99.775	41.113	24125	36	495.028	61.615	328.862	98.179	30.971	17821	157	558.280	72.760	163.631	97.394	61.255	87650	62	723.355	215.546	198.894	102.344	48.284	44848	60	544.267	90.399	265.503	97.466	29.799	32656	81	563.654	79.281	104.777	98.975	49.698	45656	45	1370.956	438.979	127.542	97.926	27.213	61693	30	641.967	105.414	281.477	97.906	19.556	19259	43	495.581	72.683	315.813	99.481	27.799	21310	108	501.139	117.188	39.593	105.351	61.841	54123	81	484.543	53.082	145.990	100.379	40.627	39248	72	748.569	183.682	241.461	101.731	38.042	53897	47	617.681	94.905	255.672	99.943	25.213	29031	41	442.854	43.921	33.039	100.644	24.385	18157	95	1521.358	341.316	176.946	105.048	44.870	144529	46	511.674	44.219	4.800	102.485	30.385	23537	40	448.025	44.581	49.311	101.935	25.314	17921	93	644.043	181.293	131.430	105.081	48.527	59896	46	1804.457	520.082	215.935	102.646	26.971	83005	41	464.634	58.592	289.663	101.996	22.728	19050	52	399.827	26.961	300.088	103.002	27.799	20791	33	579.606	72.962	115.102	104.699	22.142	19127	54	690.389	114.688	281.849	106.810	33.213	37281	25	645.880	30.928	184.220	105.139	21.556	16147	35	544.171	57.635	107.714	106.438	22.728	19046	50	724.620	142.854	269.836	107.101	26.385	36231	22	463	31.117	319.597	106.705	20.728	10186	63	527.349	88.336	6.383	109.983	34.627	33223	46	493.174	59.562	92.922	108.650	28.385	22686	42	566.762	150.393	256.655	107.860	28.385	23804	16	423.062	36.323	25.381	108.553	14.485	6769	58	537.690	95.401	214.928	108.733	33.799	31186	45	419.244	37.557	306.718	109.979	30.385	18866	64	422.531	37.642	14.654	111.821	31.556	27042	22	871.773	81.949	286.819	110.964	16.485	19179	49	621.531	63.411	73.620	113.091	28.971	30455	48	480.875	42.129	139.095	112.570	26.971	23082	37	607.297	165.214	333.241	114.235	34.627	22470	48	428.917	48.468	32.459	114.953	29.213	20588	220	541.023	133.309	36.886	126.792	83.054	119025	131	543.237	54.206	166.039	118.341	47.113	71164	25	723.320	102.834	197.956	114.400	18.728	18083	49	479.592	42.988	271.412	115.313	28.627	23500	44	432.523	43.044	20.142	118.511	29.556	19031	53	499.642	76.946	26.142	118.264	31.556	26481	44	605.682	95.170	120.364	117.304	28.627	26650	34	449.029	27.052	323.764	115.715	24.385	15267	54	521.926	47.895	55.185	117.900	32.627	28184	47	1082.340	595.152	110.764	116.253	28.385	50870	35	457.600	38.296	127.375	121.764	34.627	16016	90	689.267	101.105	144.364	119.097	41.698	62034	42	642.976	142.047	209.738	116.558	30.385	27005	49	940.776	399.840	251.342	120.430	32.971	46098	42	402.857	32.634	305.571	116.459	31.799	16920	35	554	45.858	60.953	118.998	30.627	19390	63	494.064	39.113	77.288	123.189	45.355	31126	45	533.111	67.846	99.268	117.731	30.142	23990	28	478.429	28.947	133.123	119.764	21.314	13396	48	649.104	84.610	184.859	119.186	24.385	31157	34	2459.677	731.594	235.976	117.810	22.971	83629	80	1803.037	764.040	194.746	133.326	66.527	144243	44	737.500	141.360	198.173	120.984	28.385	32450	38	516.211	67.303	276.198	121.720	27.799	19616	76	477.276	49.547	61.880	132.534	54.527	36273	51	414.412	41.917	320.941	124.915	33.698	21135	60	746.100	324.116	108.703	127.517	42.042	44766	137	541.489	63.864	148.560	129.562	56.770	74184	224	807.911	272.382	265.130	132.805	67.841	180972	63	1690.476	602.205	286.945	130.344	51.456	106500	39	449.615	42.751	51.359	127.897	29.799	17535	50	494.300	63.565	95.732	129.183	34.042	24715	49	535.939	65.237	121.934	131.344	34.971	26261	31	505.226	33.653	133.967	127.904	20.142	15662	54	493.407	89.145	301.218	127.455	27.556	26644	42	463.762	39.159	310.835	129.027	28.042	19478	50	507.680	71.505	83.355	128.693	28.971	25384	71	510.563	78.594	212.534	130.420	44.042	36250	64	493	54.244	105.159	133.680	39.698	31552	39	1073.462	414.037	254.669	133.433	38.971	41865	31	515.742	62.702	116.180	133.627	23.314	15988	38	765.053	99.942	11.257	133.273	23.556	29072	59	405.068	36.037	324.446	134.465	32.971	23899	74	993.811	201.381	176.804	136.588	40.870	73542	54	498.500	64.282	125.927	140.467	36.385	26919	35	443.229	21.881	132.429	135.939	27.799	15513	25	659.560	59.763	201.906	134.753	17.899	16489	33	469.273	28.817	21.170	140.449	32.142	15486	66	1431.364	279.556	166.706	140.239	37.456	94470	41	466.780	33.096	313.342	137.040	22.728	19138	34	537.412	62.668	158.953	138.104	25.556	18272	117	1149.752	265.887	49.074	143.306	49.698	134521	46	575.609	54.658	218.488	139.842	26.971	26478	65	1597	356.790	183.375	142.394	32.042	103805	73	475.589	51.849	283.866	142.064	42.042	34718	41	516.439	75.066	304.086	141.083	25.799	21174	20	783.150	422.956	95.508	142.311	25.799	15663	60	880.017	414.927	153.161	143.366	34.284	52801	53	519.906	57.773	211.148	144.967	35.456	27555	167	469.305	45.070	72.480	149.316	71.740	78374	77	1714.208	589.236	194.259	144.245	34.042	131994	23	647.174	58.440	206.185	144.421	19.899	14885	19	599.211	84.511	79.251	144.782	20.971	11385	59	479.407	52.734	322.980	147.983	35.213	28285	40	504.900	106.792	107.405	150.147	38.870	20196	19	516	39.212	308.939	145.215	15.314	9804	24	468.542	62.679	31.378	146.647	18.142	11245	19	695.158	48.100	142.542	146.294	15.314	13208	52	861.788	331.106	224.495	147.875	39.698	44813	58	555.310	75.534	268.081	150.707	39.799	32208	78	499.756	48.773	16.330	153.647	44.527	38981	33	572.879	81.455	36.968	149.723	22.971	18905	20	470.750	49.897	285.841	147.320	16.728	9415	36	659.806	276.890	278.495	149.770	26.042	23753	63	1133.778	480.715	102.471	155.291	39.456	71428	58	573.017	84.941	160.669	151.412	36.042	33235	93	692.720	125.246	186.164	153.601	40.627	64423	46	510.130	40.658	258.565	151.927	26.971	23466	24	565.917	70.464	314.575	149.406	17.899	13582	16	721.688	80.138	328.446	149.500	14.728	11547	31	602.452	66.311	139.493	151.661	22.142	18676	29	433.931	29.157	293.083	150.427	20.142	12584	38	638.500	163.221	304.353	151.678	28.385	24263	73	597.973	70.950	4.858	153.610	37.213	43652	70	443.886	28.258	126.370	153.290	37.456	31072	77	523.597	46.299	147.581	155.300	46.870	40317	45	483.467	45.389	166.208	159.666	44.627	21756	59	1328.441	492.285	61.730	155.765	30.627	78378	40	1352.450	303.830	229.043	155.067	32.385	54098	35	661.429	151.036	40.877	156.105	24.142	23150	51	565.824	66.656	176.820	157.935	26.142	28857	22	539.545	49.477	295.478	156.761	17.314	11870	49	506.327	197.719	318.925	159.570	31.213	24810	59	744.644	153.984	98.701	161.831	34.042	43934	50	1537.580	331.304	218.944	160.260	28.627	76879	104	521.760	58.570	238.729	160.487	54.770	54263	26	500.731	46.249	46.903	158.326	20.142	13019	47	601.745	175.821	91.593	161.040	30.728	28282	42	491.738	56.830	312.368	163.090	29.556	20653	59	1534.864	381.578	209.534	160.540	33.799	90557	43	524.093	79.998	263.805	160.295	27.213	22536	18	1654.556	447.321	331.427	159.044	15.899	29782	74	603.162	103.619	56.139	166.941	46.870	44634	64	469.516	70.060	66.215	162.692	41.698	30049	96	1369.281	367.310	123.539	164.855	40.042	131451	59	488.034	50.369	172.559	165.327	40.870	28794	35	524.800	76.454	31.530	163.014	23.314	18368	29	519.310	44.362	76.710	161.448	20.728	15060	159	486.579	69.477	296.924	169.274	66.426	77366	21	604.476	106.779	42.838	163.163	17.556	12694	65	605.846	101.512	111.918	167.230	40.527	39380	36	484.750	44.935	275.836	164.082	23.556	17451	93	443.419	43.378	140.590	166.282	36.042	41238	41	521.244	80.837	285.767	167.121	32.042	21371	18	900.667	110.421	2.445	165.740	19.556	16212	45	530.644	51.034	156.002	165.527	24.971	23879	34	512.235	67.122	258.731	165.107	22.385	17416	75	601.267	166.576	206.545	170.307	53.598	45095	33	624.364	84.128	229.788	167.758	24.142	20604	141	704.113	233.460	246.133	171.818	54.184	99280	36	478.722	57.623	74.751	169.344	24.042	17234	72	458.611	43.613	84.224	171.277	48.770	33020	42	547.286	61.186	19.679	169.187	24.142	22986	57	901.404	172.103	216.739	171.218	32.385	51380	43	483.093	49.881	272.393	169.256	27.556	20773	32	567.688	95.317	36.688	171.549	21.556	18166	29	698.483	59.927	188.700	170.736	20.142	20256	21	638.476	40.646	305.562	170.827	20.142	13408	39	1448.872	413.856	55.324	175.509	39.355	56506	48	706.521	343.946	170.497	171.910	30.385	33913	31	451.065	46.369	263.473	173.602	33.799	13983	42	422.071	49.632	312.724	175.320	38.971	17727	17	435.588	24.013	328.736	171.233	16.142	7405	34	536.235	62.650	43.657	175.447	24.728	18232	38	645.526	106.405	63.310	175.124	26.971	24530	24	464.167	36.123	270.179	176.093	18.485	11140	22	524.455	78.316	283.700	175.808	23.799	11538	35	532.600	45.930	12.027	178.033	21.314	18641	36	551.611	81.100	51.170	177.527	25.799	19858	41	443.976	30.742	99.481	178.299	34.042	18203	59	600.288	75.490	108.694	178.049	33.213	35417	105	1421.019	378.684	156.415	180.699	49.841	149207	26	470.692	50.764	32.416	178.031	20.142	12238	58	1730.293	539.007	75.668	179.392	28.627	100357	55	682.545	385.504	4.520	184.278	32.627	37540	55	1477.200	318.808	140.174	183.174	38.042	81246	65	446.585	25.498	206.242	180.984	42.284	29028	34	518.588	68.696	280.724	181.296	26.971	17632	26	442.192	29.387	28.486	181.152	19.314	11497	73	675.781	80.185	124.825	188.106	46.627	49332	78	1609.064	341.906	132.388	186.363	39.456	125507	32	519.469	42.274	183.834	180.828	22.971	16623	39	467.308	46.101	242.632	181.546	26.385	18225	74	2701.716	1508.051	85.031	184.852	36.284	199927	43	489.512	52.407	234.715	182.761	31.456	21049	39	536.333	88.403	267.706	183.434	34.042	20917	33	532.424	55.005	49.466	182.862	24.971	17570	63	924.968	248.597	66.367	186.220	32.627	58273	52	428.327	29.071	317.417	185.482	27.556	22273	49	410.143	41.653	329.715	185.259	28.385	20097	62	1271.242	311.529	260.727	185.674	33.456	78817	25	474.920	48.743	19.921	185.048	19.314	11873	41	456.171	54.614	285.047	188.410	38.142	18703	52	436.519	38.913	307.016	187.208	31.799	22699	34	480.941	52.779	48.213	187.257	26.971	16352	32	536.125	94.693	94.316	187.347	26.627	17156	48	590.938	106.964	290.859	191.241	32.971	28365	34	450.294	35.625	13.121	189.511	26.627	15310	39	470.359	39.841	198.908	190.064	24.142	18344	98	788.398	320.181	103.120	195.596	52.184	77263	63	601.619	100.200	156.198	193.062	52.870	37902	71	722.479	273.390	174.956	192.273	41.698	51296	55	500.545	43.552	219.337	189.600	34.142	27530	38	473.105	37.257	232.503	190.416	23.799	17978	48	498.833	53.798	28.836	191.281	28.971	23944	45	456.022	47.258	251.968	191.211	26.385	20521	19	591.526	64.408	87.512	191.854	18.971	11239	85	577.047	61.778	114.850	197.769	43.456	49049	48	593.708	58.231	145.778	192.456	32.627	28498	75	437.987	33.359	244.654	195.178	38.042	32849	58	1444.707	385.605	265.764	194.764	29.213	83793	64	452.188	35.964	300.281	196.308	38.042	28940	59	533	71.273	50.689	198.040	34.042	31447	63	531.587	68.267	59.722	196.831	32.385	33490	38	569.053	60.017	82.643	195.852	22.971	21624	51	387.902	32.598	317.435	195.909	32.627	19783	278	1866.356	1465.544	40.190	203.212	89.640	518847	73	1387.740	295.362	137.737	199.212	34.284	101305	42	486.286	41.137	194.920	198.042	26.971	20424	42	497.690	56.691	21.324	198.525	25.556	20903	39	549.872	63.893	184.546	196.644	23.314	21445	35	503.886	47.427	214.394	198.672	21.556	17636	45	1211	229.158	277.668	200.306	26.385	54495	35	436.171	39.233	306.481	199.443	21.556	15266	45	464.156	39.674	91.108	200.371	25.556	20887	41	546.707	95.630	161.970	200.508	27.556	22415	70	503.057	51.632	205.020	203.323	38.627	35214	52	1455.327	391.304	75.268	203.153	32.627	75677	36	533.611	69.798	12.242	201.727	21.556	19210	33	543.818	69.014	263.616	202.261	22.971	17946	51	403.784	27.621	331.951	202.575	31.556	20593	30	431.733	42.816	2.983	204.766	25.799	12952	44	777.568	113.365	187.571	204.053	24.971	34213	22	425	52.370	221.897	202.266	23.556	9350	54	2034.259	1031.821	60.753	204.937	27.799	109850	61	1701.246	559.531	142.170	208.016	37.113	103776	37	440.892	47.849	287.607	205.889	26.971	16313	52	1013.173	221.786	228.335	208.180	29.556	52685	56	522.589	62.792	297.032	208.201	28.971	29265	33	518.485	61.711	19.148	207.623	21.556	17110	48	2225.708	717.655	127.220	209.370	26.385	106834	47	522.383	72.038	241.734	211.785	28.971	24552	67	494.298	37.821	265.399	209.263	37.799	33118	33	467.273	26.675	71.296	211.390	25.556	15420	20	695.750	65.365	80.515	208.415	15.314	13915	73	1596.164	508.698	109.117	212.459	49.355	116520	67	490.313	79.179	148.374	211.695	32.042	32851	52	603.462	83.367	162.613	209.986	27.556	31380	48	721.083	184.749	65.106	212.231	27.314	34612	73	527.863	68.066	93.409	214.157	37.213	38534	34	657.471	55.491	255.076	211.141	20.971	22354	34	516.706	57.328	9.943	212.936	21.556	17568	46	521.696	48.265	102.127	215.199	31.556	23998	38	633.974	83.581	210.239	211.705	23.314	24091	47	565.234	77.349	35.702	212.861	30.971	26566	55	1230.582	287.463	52.690	214.580	29.799	67682	55	1577.364	457.245	181.556	213.890	31.799	86755	42	571.048	62.383	199.655	212.121	26.971	23984	40	552.850	61.926	218.495	213.096	27.213	22114	30	481.867	36.987	77.153	214.740	23.799	14456	93	562.108	138.716	83.641	218.160	68.184	52276	76	519.039	68.648	283.802	215.186	38.870	39447	62	564.161	75.770	233.230	217.314	35.456	34978	29	306.310	27.241	306.900	216.305	22.142	8883	43	675.907	98.661	126.672	219.549	32.385	29064	101	691.891	124.829	198.330	221.891	60.184	69881	126	395.976	78.485	292.168	220.426	64.770	49893	41	1609.390	471.890	141.568	217.951	37.113	65985	35	936.143	245.412	161.905	217.277	21.314	32765	41	593.219	133.770	248.740	218.398	24.971	24322	98	435.398	84.121	272.908	219.637	48.284	42669	34	532.971	62.057	24.908	217.975	21.556	18121	35	975.743	288.694	176.285	218.060	22.971	34151	20	411.200	55.013	329.911	216.808	32.971	8224	31	486.677	49.354	35.011	219.678	20.971	15087	37	581.162	71.297	207.279	218.669	27.556	21503	36	501.389	64.161	9.735	219.942	23.556	18050	47	590.809	89.228	44.848	220.456	28.971	27768	42	662.476	60.278	134.576	219.896	24.142	27824	22	359	41.674	240.123	220.427	16.485	7898	57	955.474	322.187	66.428	223.948	41.698	54462	50	738.860	123.590	154.656	223.232	29.556	36943	75	786.453	294.068	225.599	223.865	45.456	58984	56	632.768	100.754	121.872	225.208	38.284	35435	64	790.500	312.846	257.359	223.967	34.385	50592	26	443.923	23.772	332.891	222.907	23.314	11542	50	755.860	122.868	171.997	224.367	28.385	37793	28	531.679	28.335	308.298	223.312	18.728	14887	69	626.029	371.502	107.544	224.280	44.042	43196	45	533.889	60.611	190.078	226.463	28.042	24025	35	538.286	326.232	76.313	226.650	41.941	18840	26	553.154	49.100	245.426	225.554	17.556	14382	16	1313.750	489.991	274.125	225.986	19.556	21020	26	683.962	101.963	196.310	228.969	20.728	17783	35	716.571	84.488	314.717	227.390	24.971	25080	47	603.426	94.953	161.266	229.664	30.385	28361	51	686.490	65.836	218.197	229.638	27.314	35011	30	652.700	134.730	286.344	229.134	24.142	19581	51	861.843	118.668	229.395	231.476	32.385	43954	80	767.200	275.826	206.499	238.176	62.770	61376	25	956.440	178.159	239.275	232.030	17.899	23911	16	1379.500	371.792	251.107	232.320	18.142	22072	44	689.636	139.061	170.710	234.892	30.971	30344	53	1301.717	325.559	109.039	234.997	32.728	68991	69	1457.391	579.325	118.656	236.983	44.385	100560	33	1327.182	239.200	101.179	236.997	40.527	43797	73	532.822	118.920	134.664	237.830	38.042	38896	80	737.650	79.442	146.169	237.219	47.456	59012	95	984.737	182.188	178.733	238.932	45.355	93550	38	667.079	93.566	195.697	237.262	33.213	25349	16	910.938	145.848	243.663	235.455	15.899	14575	24	767.875	135.471	90.126	238.266	26.385	18429	43	678.977	72.916	156.835	240.082	25.213	29196	57	916.895	213.619	224.384	240.495	47.213	52263	145	977.179	303.625	247.125	240.840	84.042	141691	27	516.704	22.212	3.162	243.168	21.556	13951	27	769.296	78.700	274.543	242.087	27.556	20771	39	639.180	62.826	90.545	242.950	40.728	24928	32	979.844	98.554	64.303	245.510	23.556	31355	66	823.727	134.449	191.936	249.937	42.284	54366	40	943.550	211.315	140.132	247.884	31.799	37742	29	760.138	39.885	148.030	245.386	22.385	22044	81	1135.802	166.525	166.002	248.242	41.941	92000	96	1618.010	356.151	181.813	249.243	40.627	155329	72	606.181	47.486	222.647	246.436	55.213	43645	24	799.292	52.007	201.051	249.790	21.314	19183	46	791.130	47.039	151.838	251.328	31.213	36392	28	977.964	52.882	169.924	254.250	21.899	27383
15	77	435.169	38.710	17.174	5.625	35.456	33508	47	695.787	155.919	32.176	3.183	26.142	32702	47	1853.574	424.280	59.275	3.214	30.627	87118	161	856.398	335.737	125.663	8.690	82.811	137880	36	439.278	27.283	150.698	2.009	26.385	15814	131	664.840	65.916	172.493	5.519	66.669	87094	32	520.344	85.409	210.929	2.383	24.142	16651	49	500.980	58.407	244.232	3.201	28.385	24548	21	435.810	35.791	292.332	1.068	29.314	9152	24	421.208	22.902	327.276	3.343	19.556	10109	60	1348.917	89.045	74.122	6.012	34.627	80935	23	413.870	18.247	321.375	3.824	18.142	9519	54	611.056	122.446	25.695	6.907	29.213	32997	21	418.429	29.381	40.272	5.332	18.728	8787	67	566.657	103.635	143.002	7.418	30.870	37966	83	405.229	34.916	263.558	11.960	57.355	33634	52	484.923	49.704	296.874	6.583	28.142	25216	44	1046.682	156.525	196.790	8.078	26.385	46054	84	536.071	108.848	224.012	7.055	51.698	45030	57	728.912	252.393	92.557	8.117	41.213	41548	29	375.241	27.909	313.006	8.118	28.385	10882	32	364.469	18.288	249.557	9.013	22.728	11663	35	447.229	30.866	50.708	11.551	22.728	15653	103	408.097	47.981	274.467	14.349	51.113	42034	48	366.292	24.391	286.953	11.972	43.456	17582	66	518.530	86.622	325.158	11.890	33.799	34223	32	502.188	56.641	44.217	11.746	29.799	16070	55	483.382	61.927	113.699	13.072	27.799	26586	41	814.024	164.430	64.111	13.575	26.385	33375	124	571.605	144.603	224.489	21.047	75.012	70879	83	480.169	73.135	311.510	16.739	38.042	39854	56	429.482	33.290	39.122	18.236	35.456	24051	34	425.735	25.796	96.611	16.142	24.971	14475	52	1475.135	210.281	171.809	16.028	30.385	76707	38	452.684	59.030	297.423	16.834	24.385	17202	95	665.684	198.722	210.915	22.260	64.083	63240	105	396.343	31.930	243.430	26.026	57.941	41616	22	336.909	19.554	253.012	19.178	23.314	7412	46	434.261	42.526	31.871	20.010	38.284	19976	30	475.167	60.687	87.966	18.479	25.556	14255	68	2097.221	706.183	151.747	19.903	33.213	142611	55	695.527	66.248	163.480	21.066	31.213	38254	33	555.455	65.093	49.525	19.412	22.971	18330	60	481.233	68.763	323.077	19.841	31.799	28874	50	469.140	57.219	119.494	21.641	27.799	23457	55	418.255	35.396	71.708	24.653	36.627	23004	73	1477.082	357.126	134.745	25.511	38.042	107827	21	472.905	81.256	334.031	22.323	21.556	9931	72	387.153	26.714	62.703	25.831	40.870	27875	38	693.158	120.206	98.726	23.362	23.799	26340	21	361.333	22.382	285.330	24.566	20.385	7588	55	461.200	53.612	113.851	30.022	38.627	25366	44	594.841	67.397	157.958	27.554	25.799	26173	41	463.878	43.023	297.631	28.645	25.556	19019	74	476.662	76.313	318.398	29.547	49.598	35273	30	430.500	48.793	49.112	27.205	27.556	12915	34	529.500	72.225	93.365	28.414	22.142	18003	101	576.842	113.528	200.412	31.193	45.113	58261	50	344.080	19.037	258.458	30.185	37.456	17204	33	501.788	55.842	75.337	30.028	22.971	16559	42	519.405	73.497	86.461	31.211	26.385	21815	38	1078.921	276.981	224.151	32.161	26.385	40999	59	456.322	72.120	52.614	33.145	29.799	26923	78	782.692	312.032	285.713	34.145	42.042	61050	76	1647.132	433.161	127.388	36.284	37.456	125182	23	593.522	53.191	138.338	33.504	22.142	13651	27	509.222	40.836	68.985	34.033	18.971	13749	48	1637.708	416.359	171.519	35.128	30.627	78610	48	491.438	62.676	268.252	35.705	25.556	23589	65	473.015	49.718	93.520	38.781	43.355	30746	51	457	36.023	117.273	36.481	32.627	23307	69	869.217	252.924	224.760	40.634	36.284	59976	37	518.730	70.471	297.236	36.255	21.556	19193	41	428.878	31.865	73.951	37.827	28.042	17584	74	616.027	140.191	191.426	43.533	42.627	45586	27	615.148	57.260	134.767	41.180	21.314	16609	113	1612.487	499.786	213.683	47.432	51.456	182211	156	758.660	214.475	267.554	46.101	77.740	118351	59	506.373	83.600	38.313	41.793	36.627	29876	77	394.636	34.647	57.935	41.900	42.042	30387	31	521.387	53.606	156.215	42.042	24.971	16163	92	1772.152	561.603	201.671	45.118	42.385	163038	104	1499.606	366.200	286.843	43.771	54.527	155959	39	436.564	30.206	80.454	43.497	22.728	17026	24	408.458	26.474	107.266	42.994	22.728	9803	71	449.408	39.998	246.120	46.050	34.284	31908	37	502.027	59.574	29.385	45.143	23.556	18575	40	535.700	83.812	174.390	45.995	27.799	21428	23	595.391	43.771	136.957	47.117	19.314	13694	52	481.731	75.370	46.066	47.652	33.456	25050	62	523	60.312	118.012	48.108	35.456	32426	25	693.520	99.645	145.867	47.517	22.385	17338	102	506.912	112.698	235.561	51.160	38.627	51705	66	498.758	70.700	108.081	49.599	42.870	32918	32	592.938	56.991	154.309	49.179	24.385	18974	31	510	31.712	160.672	47.520	20.485	15810	60	502.567	56.942	73.873	50.278	38.870	30154	109	497.147	85.808	23.517	51.007	75.355	54189	75	1526	364.169	226.005	53.325	39.456	114450	42	1041.500	157.901	257.137	54.211	28.627	43743	72	606.417	74.722	123.147	57.019	39.456	43662	95	1120.168	705.358	49.882	60.791	49.941	106416	29	683.345	73.878	104.659	54.299	19.556	19817	55	1547.782	405.988	138.507	54.635	35.213	85128	42	707.738	75.656	148.765	55.878	29.213	29725	17	621.765	34.006	160.500	52.817	15.314	10570	34	664.676	84.487	166.304	55.626	20.971	22599	128	1683.758	477.222	178.409	60.168	69.113	215521	61	554	118.806	295.139	56.842	43.456	33794	62	467.742	75.375	309.051	56.403	34.971	29000	72	1502.556	398.949	190.546	61.470	37.213	108184	70	1210.400	396.681	200.695	61.890	43.698	84728	83	1545.084	449.643	92.356	65.812	46.627	128242	40	586.825	125.579	321.278	56.347	30.385	23473	89	1845.978	604.274	213.819	63.161	38.971	164292	77	497.571	69.049	12.867	62.266	38.870	38313	76	507.632	68.621	290.680	64.434	53.598	38580	62	538.097	89.520	23.509	63.213	33.213	33362	20	365.700	26.729	80.618	61.966	24.385	7314	16	747.875	46.692	137.310	59.654	13.899	11966	30	807.300	96.739	160.236	61.027	24.142	24219	53	533.264	94.229	43.488	66.121	33.213	28263	56	1145	221.056	233.390	62.110	43.213	64120	45	616.267	74.040	272.909	63.764	27.799	27732	24	932.042	186.427	319.584	61.283	17.556	22369	67	579.015	117.217	98.854	69.555	42.042	38794	79	1469.570	282.751	264.451	65.292	37.213	116096	35	502.429	60.745	34.221	64.957	23.213	17585	50	545.660	88.239	111.065	64.137	28.971	27283	63	808.508	102.527	140.216	66.121	35.456	50936	63	437.540	45.342	331.133	64.258	34.385	27565	72	428.944	42.141	68.537	65.389	41.456	30884	27	1216.296	150.136	251.512	66.703	30.042	32840	36	598.361	79.072	18.890	69.501	25.799	21541	68	1727.750	359.948	170.601	69.315	34.870	117487	28	537.607	64.150	303.408	68.234	18.728	15053	53	728.585	129.216	126.169	70.785	33.456	38615	54	671.741	104.146	26.228	73.585	46.284	36274	23	1194.739	197.358	52.436	70.341	20.142	27479	34	576.265	87.197	112.289	70.209	23.556	19593	80	1958.750	665.247	193.228	72.148	39.698	156700	47	754.170	155.486	324.944	70.784	28.385	35446	56	1246	231.334	146.466	74.809	48.184	69776	144	1763.042	443.760	162.870	75.164	67.012	253878	85	1794.294	460.190	285.648	72.465	52.870	152515	41	2046.951	633.696	208.907	74.285	28.385	83925	73	1567.726	347.938	312.003	73.810	34.385	114444	115	998.009	501.437	71.780	74.724	57.012	114771	68	1554.529	370.638	249.161	73.594	35.799	105708	19	467.789	31.098	298.852	72.542	18.142	8888	81	1501.938	383.556	232.427	75.817	43.456	121657	46	3044.761	966.050	271.081	74.609	23.556	140059	72	1785.889	488.025	89.319	78.390	46.627	128584	57	1195	186.292	136.448	77.563	39.698	68115	59	528.576	97.354	44.659	77.780	28.971	31186	82	657.512	130.956	108.933	78.014	43.456	53916	46	1634.152	462.485	222.344	76.896	28.971	75171	33	2036.303	447.213	79.697	78.913	22.142	67198	55	1493.709	329.954	8.122	78.960	34.870	82154	54	506.815	84.883	33.443	79.262	31.556	27368	76	1612.803	440.119	97.126	82.316	46.284	122573	20	514.200	45.060	204.481	78.188	19.556	10284	86	1441.244	311.435	256.060	81.175	50.770	123947	51	1475.647	181.277	279.612	80.186	29.799	75258	46	1979.674	693.456	291.834	79.729	35.556	91065	30	1121.167	107.392	85.317	82.868	22.142	33635	19	809	57.100	331.386	79.577	19.314	15371	35	3295.486	1027.940	271.784	81.827	21.071	115342	58	1590.483	465.238	117.685	84.500	34.870	92248	22	1192.773	203.785	211.368	84.931	21.899	26241	65	1603.677	335.962	241.621	83.724	36.385	104239	48	1014.688	138.557	322.342	84.447	26.627	48705	33	772.455	131.426	73.495	84.942	32.385	25491	54	470.796	62.699	63.705	88.441	30.627	25423	122	1720.729	447.453	161.218	87.361	46.284	209929	71	1570.958	368.726	176.176	89.938	40.870	111538	32	1849	489.180	295.441	84.237	23.314	59168	56	1454.625	364.136	3.507	88.178	29.799	81459	66	1683.303	469.637	80.987	89.744	46.627	111098	52	460.942	59.778	52.873	88.565	27.213	23969	45	1631.733	543.654	219.305	87.720	38.042	73428	61	1634.082	454.419	264.234	88.561	40.042	99679	75	574.573	87.918	280.806	88.988	34.042	43093	25	527.080	60.271	198.913	88.491	21.556	13177	43	519.302	80.276	315.781	91.520	27.799	22330	26	1484.077	264.250	15.851	90.444	18.728	38586	105	2442.714	901.543	20.959	95.960	54.770	256485	21	1088.190	245.335	125.668	91.821	23.556	22852	54	491.481	65.795	60.265	95.174	39.698	26540	49	1407.306	253.363	114.056	91.860	24.385	68958	61	1584.508	356.347	136.229	93.401	30.385	96655	50	1564.720	462.947	101.841	92.089	32.385	78236	49	1841.347	607.801	252.736	93.089	33.799	90226	93	1697.613	614.697	232.679	102.075	54.527	157878	32	569.375	43.865	290.143	93.647	20.142	18220	43	639.209	118.000	36.484	93.945	25.556	27486	22	990.227	84.763	75.059	97.918	27.314	21785	46	557.522	54.671	204.098	96.166	35.456	25646	56	435.268	57.290	307.897	99.785	41.113	24375	36	487.778	60.799	328.860	98.158	30.971	17560	157	1681.350	496.291	163.383	97.111	61.255	263972	62	1503.113	583.347	199.198	103.651	48.284	93193	60	574.700	92.933	265.523	97.403	29.799	34482	81	1828.457	509.493	104.540	99.064	49.698	148105	45	1776.822	379.640	127.255	98.052	27.213	79957	30	674.833	99.034	281.512	97.890	19.556	20245	43	768.907	202.444	315.711	99.186	27.799	33063	108	1116.991	579.218	41.326	105.053	61.841	120635	81	1666.556	482.149	145.419	100.248	40.627	134991	72	1626.694	459.776	240.929	102.469	38.042	117122	47	654.915	94.655	255.650	99.909	25.213	30781	41	553.732	76.861	33.107	100.582	24.385	22703	95	1522.884	395.461	176.927	104.816	44.870	144674	46	591.152	40.639	4.824	102.491	30.385	27193	40	1611.225	379.773	49.237	101.966	25.314	64449	93	1676.172	496.212	131.154	105.302	48.527	155884	46	1738.957	479.185	215.943	102.627	26.971	79992	41	1548.829	366.764	289.578	102.007	22.728	63502	52	419.788	33.378	300.083	103.004	27.799	21829	33	582.545	68.969	115.180	104.654	22.142	19224	54	1531.259	647.195	281.382	107.577	33.213	82688	25	623	32.802	184.223	105.131	21.556	15575	35	566.229	71.744	107.685	106.388	22.728	19818	50	884.760	207.177	269.799	107.108	26.385	44238	22	458	27.735	319.592	106.696	20.728	10076	63	615.587	78.763	6.383	110.009	34.627	38782	46	492.543	61.414	92.912	108.631	28.385	22657	42	1696.381	455.079	257.331	108.169	28.385	71248	16	523.688	45.685	25.411	108.524	14.485	8379	58	602.397	96.669	214.971	108.751	33.799	34939	45	418.267	39.999	306.713	109.978	30.385	18822	64	1236.188	264.617	14.759	111.959	31.556	79116	22	848.636	83.365	286.808	110.940	16.485	18670	49	664.857	71.958	73.580	113.122	28.971	32578	48	1476.625	356.003	139.059	112.700	26.971	70878	37	638.216	149.573	333.247	114.123	34.627	23614	48	1301.583	247.204	32.440	114.926	29.213	62476	220	536.414	134.724	36.899	126.782	83.054	118011	131	1484.595	369.238	166.007	118.662	47.113	194482	25	2170.680	526.836	197.945	114.473	18.728	54267	49	481.408	40.129	271.425	115.300	28.627	23589	44	507.682	74.503	20.101	118.358	29.556	22338	53	523.868	76.943	26.160	118.228	31.556	27765	44	1780.455	544.348	120.656	117.128	28.627	78340	34	433.206	25.922	323.764	115.718	24.385	14729	54	520.630	42.558	55.177	117.907	32.627	28114	47	1072.340	586.219	110.759	116.244	28.385	50400	35	622.486	85.935	127.430	121.864	34.627	21787	90	1608.200	422.295	143.937	119.313	41.698	144738	42	1822.381	555.975	209.891	116.602	30.385	76540	49	1874.082	587.122	251.549	119.359	32.971	91830	42	400.095	31.180	305.564	116.464	31.799	16804	35	560.114	48.726	60.974	118.973	30.627	19604	63	1388.460	378.633	77.192	123.472	45.355	87473	45	535.089	62.688	99.196	117.732	30.142	24079	28	493.607	30.211	133.119	119.730	21.314	13821	48	646.375	81.842	184.854	119.181	24.385	31026	34	2740.823	725.066	235.983	117.803	22.971	93188	80	1882.850	791.682	194.772	133.440	66.527	150628	44	2161.568	637.317	198.001	120.948	28.385	95109	38	518.605	66.664	276.208	121.724	27.799	19707	76	839.750	162.438	62.048	132.279	54.527	63821	51	408.196	41.970	320.917	124.896	33.698	20818	60	1807.900	632.393	108.705	127.171	42.042	108474	137	1628.920	425.608	148.627	129.476	56.770	223162	224	1477.527	309.057	265.961	132.538	67.841	330966	63	1667.635	591.783	286.908	130.323	51.456	105061	39	465.821	46.180	51.333	127.926	29.799	18167	50	1297.900	413.488	95.876	129.266	34.042	64895	49	608.571	64.942	121.933	131.199	34.971	29820	31	580.452	59.791	133.959	127.861	20.142	17994	54	561	109.632	301.157	127.473	27.556	30294	42	466.833	41.733	310.829	128.987	28.042	19607	50	1298.200	336.001	83.266	128.709	28.971	64910	71	2029	531.917	212.460	130.433	44.042	144059	64	1186.250	280.507	105.216	133.864	39.698	75920	39	1861.974	751.746	254.586	133.631	38.971	72617	31	546.355	72.299	116.181	133.636	23.314	16937	38	729.474	101.242	11.285	133.269	23.556	27720	59	555.153	117.920	324.424	134.933	32.971	32754	74	1512.270	420.452	176.679	136.462	40.870	111908	54	765.815	122.075	126.062	140.161	36.385	41354	35	1013.171	161.694	132.316	136.026	27.799	35461	25	857.080	53.411	201.950	134.744	17.899	21427	33	452.879	32.666	21.185	140.355	32.142	14945	66	1420.788	270.872	166.730	140.189	37.456	93772	41	460.512	34.636	313.311	137.042	22.728	18881	34	1204.059	132.685	158.832	138.197	25.556	40938	117	1320.154	377.012	49.415	143.437	49.698	154458	46	1024.522	71.767	218.440	139.797	26.971	47128	65	1553.538	346.312	183.400	142.367	32.042	100980	73	577.699	73.978	284.443	141.860	42.042	42172	41	546.585	88.636	304.099	141.091	25.799	22410	20	1036.900	297.598	95.869	141.949	25.799	20738	60	1286.600	381.515	153.536	143.427	34.284	77196	53	1873.396	412.960	211.228	144.898	35.456	99290	167	1787.731	418.645	72.468	149.333	71.740	298551	77	2010.143	457.457	194.724	144.502	34.042	154781	23	1012.739	73.498	206.189	144.401	19.899	23293	19	1284.105	96.134	79.283	144.858	20.971	24398	59	594.203	90.012	322.892	148.125	35.213	35058	40	585.025	80.765	107.177	149.924	38.870	23401	19	524.842	45.189	308.927	145.203	15.314	9972	24	590.917	102.949	31.366	146.608	18.142	14182	19	694.526	45.556	142.537	146.280	15.314	13196	52	1314.173	301.584	224.195	147.836	39.698	68337	58	1829.431	540.012	268.029	150.782	39.799	106107	78	483.872	49.469	16.427	153.745	44.527	37742	33	810.273	141.881	36.944	149.837	22.971	26739	20	526.750	57.739	285.850	147.322	16.728	10535	36	676.667	285.660	278.487	149.761	26.042	24360	63	3034.603	1065.382	101.971	154.448	39.456	191180	58	1098.172	280.922	161.085	151.259	36.042	63694	93	1607.849	751.390	186.492	152.808	40.627	149530	46	531.196	37.976	258.532	151.918	26.971	24435	24	581.208	71.053	314.600	149.378	17.899	13949	16	721.312	84.340	328.437	149.502	14.728	11541	31	611.452	61.619	139.486	151.681	22.142	18955	29	511.655	71.671	293.160	150.397	20.142	14838	38	664.421	182.039	304.387	151.693	28.385	25248	73	542.671	67.606	4.887	153.629	37.213	39615	70	589.814	55.307	126.322	153.390	37.456	41287	77	1441.065	361.716	147.672	155.129	46.870	110962	45	508.311	47.390	166.207	159.662	44.627	22874	59	2201.932	820.407	61.765	155.143	30.627	129914	40	1731.900	305.621	229.055	155.057	32.385	69276	35	681.114	153.719	40.906	156.070	24.142	23839	51	758.784	116.464	176.850	157.869	26.142	38698	22	555.318	47.039	295.496	156.735	17.314	12217	49	1505.694	358.887	318.288	159.412	31.213	73779	59	1419.186	279.062	98.626	161.100	34.042	83732	50	1856.720	320.840	218.971	160.220	28.627	92836	104	1307.375	264.206	238.512	159.902	54.770	135967	26	594.615	73.535	46.875	158.363	20.142	15460	47	1298.234	229.311	91.617	160.781	30.728	61017	42	579.119	86.305	312.415	162.996	29.556	24323	59	1788.220	367.851	209.497	160.531	33.799	105505	43	1769.651	565.383	263.614	160.473	27.213	76095	18	1628.778	434.318	331.431	159.032	15.899	29318	74	1754.649	576.623	55.527	166.812	46.870	129844	64	480.234	75.576	66.209	162.702	41.698	30735	96	1448.583	360.520	123.578	164.860	40.042	139064	59	511.492	47.429	172.581	165.352	40.870	30178	35	512.429	76.333	31.536	163.003	23.314	17935	29	529.103	45.920	76.726	161.421	20.728	15344	159	1035.038	125.074	296.681	169.397	66.426	164571	21	672.286	131.009	42.913	163.212	17.556	14118	65	1932.923	756.998	112.014	167.667	40.527	125640	36	654.833	82.390	275.804	164.084	23.556	23574	93	1083.054	251.741	140.616	166.187	36.042	100724	41	562.146	82.079	285.807	167.113	32.042	23048	18	844.056	110.740	2.458	165.731	19.556	15193	45	555.400	58.587	155.989	165.517	24.971	24993	34	601.176	110.633	258.784	165.057	22.385	20440	75	1260.053	441.576	206.778	170.305	53.598	94504	33	961.303	190.513	229.912	167.515	24.142	31723	141	1542.603	457.433	246.750	171.255	54.184	217507	36	495.389	65.134	74.763	169.359	24.042	17834	72	543.458	82.394	83.957	171.005	48.770	39129	42	526.048	64.824	19.679	169.203	24.142	22094	57	2306.210	634.311	216.625	171.456	32.385	131454	43	603.837	124.273	272.891	169.450	27.556	25965	32	565.250	95.097	36.683	171.559	21.556	18088	29	708.448	58.501	188.713	170.729	20.142	20545	21	639.190	42.355	305.556	170.821	20.142	13423	39	1412.667	380.496	55.299	175.487	39.355	55094	48	955.104	292.455	170.923	172.046	30.385	45845	31	465.484	39.926	263.378	173.538	33.799	14430	42	498.024	77.290	312.733	176.075	38.971	20917	17	430	27.118	328.746	171.226	16.142	7310	34	560.235	71.245	43.660	175.507	24.728	19048	38	2069.474	750.198	63.150	175.007	26.971	78640	24	457.375	37.884	270.180	176.090	18.485	10977	22	515.545	77.287	283.700	175.813	23.799	11342	35	513.743	45.798	12.021	178.046	21.314	17981	36	574.222	78.847	51.219	177.558	25.799	20672	41	561.219	88.463	99.717	178.444	34.042	23010	59	2097.780	702.726	108.627	177.935	33.213	123769	105	1299.791	339.726	156.432	180.739	49.841	136478	26	488.192	52.480	32.450	178.104	20.142	12693	58	1662.621	531.109	75.691	179.363	28.627	96432	55	667.927	380.063	4.527	184.279	32.627	36736	55	1411.146	301.604	140.179	183.192	38.042	77613	65	1261.969	259.409	206.512	180.946	42.284	82028	34	522.441	73.343	280.713	181.279	26.971	17763	26	431.846	29.818	28.488	181.165	19.314	11228	73	1645.151	398.005	124.864	188.103	46.627	120096	78	1522.026	354.643	132.428	186.473	39.456	118718	32	584.656	49.940	183.868	180.839	22.971	18709	39	1643.718	434.717	242.588	181.547	26.385	64105	74	2755.013	1444.495	85.132	184.819	36.284	203871	43	525.930	65.665	234.790	182.822	31.456	22615	39	738.872	110.722	267.945	183.578	34.042	28816	33	1625.758	402.128	49.207	182.803	24.971	53650	63	2076.476	590.566	66.241	186.675	32.627	130818	52	1265.596	267.792	317.303	185.721	27.556	65811	49	1111.898	221.689	329.652	185.461	28.385	54483	62	1437.645	425.338	261.015	185.874	33.456	89134	25	471.040	55.268	19.925	185.047	19.314	11776	41	458.976	57.653	285.064	188.402	38.142	18818	52	491.269	46.787	307.153	187.274	31.799	25546	34	578.324	78.564	48.015	187.115	26.971	19663	32	673.219	137.774	94.363	187.173	26.627	21543	48	611.417	113.305	290.841	191.226	32.971	29348	34	437.176	33.763	13.122	189.516	26.627	14864	39	500.410	45.917	198.916	190.069	24.142	19516	98	1614.531	517.802	103.807	195.760	52.184	158224	63	761.571	144.713	156.629	192.416	52.870	47979	71	724.451	269.652	174.947	192.277	41.698	51436	55	504.909	39.908	219.300	189.591	34.142	27770	38	475.368	39.354	232.507	190.416	23.799	18064	48	492	59.567	28.816	191.291	28.971	23616	45	1530.933	398.560	251.895	191.224	26.385	68892	19	645.211	58.924	87.511	191.872	18.971	12259	85	1719.506	575.805	115.101	198.511	43.456	146158	48	646.417	54.542	145.774	192.425	32.627	31028	75	460	40.247	244.684	195.130	38.042	34500	58	1421.983	380.512	265.717	194.755	29.213	82475	64	734.703	370.704	301.389	195.242	38.042	47021	59	575.797	89.428	50.722	198.114	34.042	33972	63	739.095	120.066	60.096	196.882	32.385	46563	38	1359.263	221.315	82.798	195.933	22.971	51652	51	1246.647	331.113	317.586	195.657	32.627	63579	278	1882.043	1458.031	40.198	203.188	89.640	523208	73	1582.137	473.493	138.165	198.700	34.284	115496	42	564.095	57.215	194.960	198.014	26.971	23692	42	487.190	57.376	21.347	198.517	25.556	20462	39	680.897	104.654	184.605	196.643	23.314	26555	35	500.343	48.981	214.394	198.679	21.556	17512	45	1258.422	237.730	277.623	200.333	26.385	56629	35	1013.714	171.837	306.581	199.405	21.556	35480	45	1192.044	172.820	91.181	200.394	25.556	53642	41	903.073	230.301	162.092	200.485	27.556	37026	70	861.214	159.562	204.848	203.032	38.627	60285	52	1455.212	397.886	75.287	203.169	32.627	75671	36	521.472	70.274	12.251	201.731	21.556	18773	33	1506.455	360.975	263.633	202.171	22.971	49713	51	675.176	156.218	331.438	202.472	31.556	34434	30	424.667	42.150	2.986	204.759	25.799	12740	44	1028.250	161.783	187.666	204.021	24.971	45243	22	456.455	82.360	221.842	202.343	23.556	10042	54	2133.037	1078.624	60.713	205.000	27.799	115184	61	1730.836	551.142	142.170	207.993	37.113	105581	37	441.081	48.369	287.618	205.891	26.971	16320	52	1318.731	319.954	227.995	208.411	29.556	68574	56	521.929	68.232	297.014	208.163	28.971	29228	33	510.242	60.903	19.166	207.623	21.556	16838	48	2202.938	699.855	127.226	209.363	26.385	105741	47	2171.681	699.198	241.743	211.685	28.971	102069	67	495.403	42.303	265.374	209.249	37.799	33192	33	1427.879	229.753	71.318	211.535	25.556	47120	20	697.050	68.913	80.515	208.399	15.314	13941	73	1598.904	488.861	109.057	212.411	49.355	116720	67	509.418	80.712	148.378	211.698	32.042	34131	52	1605.308	426.248	162.664	209.826	27.556	83476	48	1633.375	350.802	65.014	211.749	27.314	78402	73	1458.260	383.898	93.440	214.227	37.213	106453	34	656.265	56.542	255.056	211.130	20.971	22313	34	505.941	49.832	9.942	212.920	21.556	17202	46	786.565	180.821	102.169	215.704	31.556	36182	38	653.632	87.710	210.239	211.695	23.314	24838	47	702.298	119.587	35.805	212.855	30.971	33008	55	1457.364	329.586	52.379	214.492	29.799	80155	55	1662.327	519.947	181.460	213.872	31.799	91428	42	590.643	67.089	199.634	212.125	26.971	24807	40	550.975	62.122	218.499	213.102	27.213	22039	30	1088.900	275.325	76.927	214.943	23.799	32667	93	604.946	154.504	83.660	218.228	68.184	56260	76	530.671	68.803	283.722	215.171	38.870	40331	62	1898.968	582.666	233.014	217.278	35.456	117736	29	298.931	36.614	306.879	216.250	22.142	8669	43	734.837	100.207	126.615	219.465	32.385	31598	101	1593.733	491.104	198.220	221.608	60.184	160967	126	460.992	182.155	291.082	220.808	64.770	58085	41	1581.902	450.702	141.587	217.958	37.113	64858	35	959.914	225.361	161.916	217.216	21.314	33597	41	606.512	150.094	248.730	218.366	24.971	24867	98	1256.184	586.138	273.883	219.395	48.284	123106	34	524.676	66.964	24.923	217.966	21.556	17839	35	1095.486	354.717	176.232	217.997	22.971	38342	20	409	55.074	329.910	216.808	32.971	8180	31	494.226	39.842	35.056	219.731	20.971	15321	37	935.838	131.398	207.537	218.695	27.556	34626	36	488.194	63.353	9.722	219.937	23.556	17575	47	625.830	90.597	44.843	220.468	28.971	29414	42	741.310	86.350	134.545	219.898	24.142	31135	22	425.591	130.843	239.956	220.246	16.485	9363	57	1125.684	404.841	66.507	223.778	41.698	64164	50	1473.660	347.978	154.702	223.184	29.556	73683	75	1834.920	578.174	224.314	223.090	45.456	137619	56	1672.089	665.072	121.817	224.746	38.284	93637	64	819.391	358.702	259.298	223.982	34.385	52441	26	434.808	22.016	332.876	222.906	23.314	11305	50	788.900	125.907	171.970	224.333	28.385	39445	28	519.143	29.448	308.293	223.305	18.728	14536	69	783.870	424.505	107.080	224.196	44.042	54087	45	551.600	67.738	190.087	226.432	28.042	24822	35	537.857	316.671	76.359	226.672	41.941	18825	26	564.962	55.728	245.442	225.609	17.556	14689	16	1507.938	357.698	274.348	225.903	19.556	24127	26	1044.077	214.695	196.338	228.888	20.728	27146	35	734.086	85.909	314.723	227.393	24.971	25693	47	635.362	98.446	161.229	229.669	30.385	29862	51	702.647	66.892	218.198	229.629	27.314	35835	30	677.400	143.135	286.310	229.125	24.142	20322	51	933	131.072	229.409	231.470	32.385	47583	80	1436.050	984.571	207.390	238.489	62.770	114884	25	980.800	174.560	239.284	232.004	17.899	24520	16	1387.875	366.742	251.109	232.328	18.142	22206	44	847.795	233.333	170.664	235.144	30.971	37303	53	1325.868	334.443	109.032	235.008	32.728	70271	69	1506.145	584.005	118.678	236.984	44.385	103924	33	1362.818	233.100	101.137	237.011	40.527	44973	73	603.452	141.242	134.619	237.877	38.042	44052	80	761.875	92.817	146.113	237.238	47.456	60950	95	2143.758	536.856	178.846	238.738	45.355	203657	38	714.789	138.539	195.712	237.379	33.213	27162	16	986.500	167.703	243.665	235.449	15.899	15784	24	1063.208	113.270	89.916	238.282	26.385	25517	43	711.791	79.817	156.861	240.051	25.213	30607	57	1502.684	481.561	224.278	240.615	47.213	85653	145	1119.786	291.271	247.684	240.842	84.042	162369	27	515.518	18.063	3.167	243.163	21.556	13919	27	982.518	114.194	274.529	242.069	27.556	26528	39	861.590	125.998	90.536	242.941	40.728	33602	32	1028.719	102.256	64.292	245.524	23.556	32919	66	1886.985	274.685	191.732	250.811	42.284	124541	40	1405.450	571.251	140.175	248.273	31.799	56218	29	783.793	43.333	148.037	245.376	22.385	22730	81	2025.012	433.538	165.760	248.523	41.941	164026	96	2204.552	446.983	181.909	248.864	40.627	211637	72	1038.931	151.639	222.615	246.374	55.213	74803	24	1213.292	117.454	201.059	249.714	21.314	29119	46	837.739	52.344	151.838	251.335	31.213	38536	28	2217.643	273.743	169.894	254.289	21.899	62094
16	77	430.623	41.899	17.190	5.633	35.456	33158	47	694.596	152.327	32.189	3.176	26.142	32646	47	1866.745	382.877	59.341	3.257	30.627	87737	161	1842.323	549.805	126.662	7.732	82.811	296614	36	496.250	33.105	150.703	2.039	26.385	17865	131	1437.641	495.650	173.458	5.263	66.669	188331	32	702.750	80.981	211.151	2.529	24.142	22488	49	572.653	73.587	244.287	3.184	28.385	28060	21	486.238	39.213	292.176	1.142	29.314	10211	24	435.875	24.739	327.285	3.348	19.556	10461	60	1353.733	86.477	74.122	6.019	34.627	81224	23	435.609	22.771	321.360	3.827	18.142	10019	54	604.741	117.031	25.695	6.922	29.213	32656	21	420.095	24.372	40.290	5.339	18.728	8822	67	586.642	104.672	143.012	7.421	30.870	39305	83	435.566	36.801	263.530	11.965	57.355	36152	52	628.154	98.703	296.712	6.511	28.142	32664	44	1174.750	140.402	196.631	8.023	26.385	51689	84	1705.107	663.096	222.557	7.164	51.698	143229	57	2273.544	770.743	93.255	8.271	41.213	129592	29	578.207	133.618	312.240	8.378	28.385	16768	32	381.688	17.043	249.563	9.016	22.728	12214	35	1209.657	262.240	50.836	11.723	22.728	42338	103	442.515	47.707	274.338	14.464	51.113	45579	48	382.354	23.742	286.953	11.980	43.456	18353	66	565.061	84.571	325.159	11.920	33.799	37294	32	551.562	74.062	44.264	11.761	29.799	17650	55	535.764	80.519	113.755	13.126	27.799	29467	41	1758.610	489.851	63.940	13.697	26.385	72103	124	1691.798	516.523	223.670	21.465	75.012	209783	83	505.301	70.094	311.395	16.694	38.042	41940	56	646.179	147.313	39.546	18.422	35.456	36186	34	487.059	40.154	96.661	16.193	24.971	16560	52	1493.058	225.517	171.741	16.025	30.385	77639	38	506.895	111.448	297.508	16.964	24.385	19262	95	1535.811	609.909	210.218	21.269	64.083	145902	105	758.733	216.250	242.606	24.946	57.941	79667	22	356.636	20.467	253.004	19.158	23.314	7846	46	444	48.382	31.926	20.045	38.284	20424	30	597.533	84.555	87.938	18.374	25.556	17926	68	2059.559	702.912	151.758	19.949	33.213	140050	55	1273.327	208.449	163.488	21.259	31.213	70033	33	1402	349.820	49.332	19.672	22.971	46266	60	549.967	83.740	323.102	19.804	31.799	32998	50	488.040	60.050	119.482	21.647	27.799	24402	55	482.691	61.030	71.606	24.814	36.627	26548	73	1462.589	382.628	134.685	25.625	38.042	106769	21	518.810	80.353	333.997	22.256	21.556	10895	72	505.556	78.627	62.451	26.149	40.870	36400	38	1202.079	128.936	98.665	23.224	23.799	45679	21	379.619	21.460	285.311	24.556	20.385	7972	55	1568.745	430.127	114.056	30.123	38.627	86281	44	1268.568	201.301	157.900	27.705	25.799	55817	41	656.024	217.551	297.343	28.298	25.556	26897	74	512.513	75.824	318.416	29.508	49.598	37926	30	473.400	85.767	49.264	27.126	27.556	14202	34	1799.618	470.868	93.390	28.505	22.142	61187	101	1753.158	638.621	200.372	31.264	45.113	177069	50	376.440	25.814	258.410	30.186	37.456	18822	33	510.909	55.063	75.343	30.026	22.971	16860	42	1322.071	293.297	86.463	31.239	26.385	55527	38	2322.842	606.793	224.067	32.386	26.385	88268	59	1278.712	191.305	52.832	32.974	29.799	75444	78	1832.731	548.297	287.636	33.702	42.042	142953	76	1613.487	415.776	127.388	36.276	37.456	122625	23	623.826	54.201	138.338	33.499	22.142	14348	27	514.333	41.848	68.974	34.021	18.971	13887	48	1575.479	413.339	171.559	35.092	30.627	75623	48	536.958	71.841	268.267	35.724	25.556	25774	65	1262.385	264.862	93.977	38.404	43.355	82055	51	645.157	105.063	117.260	36.331	32.627	32903	69	1439.768	375.443	225.464	39.687	36.284	99344	37	554.703	74.621	297.203	36.246	21.556	20524	41	464.195	36.602	73.868	37.898	28.042	19032	74	1906.986	700.162	191.422	43.620	42.627	141117	27	651.963	56.701	134.766	41.179	21.314	17603	113	1563.911	452.050	213.673	47.386	51.456	176722	156	1677.731	486.114	268.570	46.359	77.740	261726	59	856.729	202.699	38.447	41.736	36.627	50547	77	1334.390	283.141	57.843	41.724	42.042	102748	31	1442.935	360.216	155.968	42.270	24.971	44731	92	1619.859	496.811	201.664	45.146	42.385	149027	104	1743.894	423.726	287.099	43.746	54.527	181365	39	1154.103	182.529	80.477	43.363	22.728	45010	24	1091.250	137.779	107.372	43.028	22.728	26190	71	1452.197	345.590	245.864	45.914	34.284	103106	37	847.757	151.114	29.313	45.103	23.556	31367	40	580.150	104.476	174.373	45.960	27.799	23206	23	669.478	48.038	136.911	47.171	19.314	15398	52	512.327	102.692	46.132	47.724	33.456	26641	62	1322.548	300.887	117.693	48.035	35.456	81998	25	1259.040	146.563	145.690	47.331	22.385	31476	102	566.186	125.310	235.565	51.179	38.627	57751	66	514.894	73.571	108.135	49.586	42.870	33983	32	1338.281	267.009	154.109	48.815	24.385	42825	31	1300.419	165.371	160.712	47.445	20.485	40313	60	513.783	55.921	73.906	50.289	38.870	30827	109	1300.761	447.824	23.132	51.166	75.355	141783	75	1407.693	384.937	226.132	53.275	39.456	105577	42	1095.310	92.727	257.030	54.210	28.627	46003	72	1846.917	626.057	123.046	56.995	39.456	132978	95	1952.074	592.265	49.088	59.548	49.941	185447	29	677.034	70.992	104.650	54.294	19.556	19634	55	1669.291	474.451	138.547	54.622	35.213	91811	42	1836.357	472.604	148.569	56.034	29.213	77127	17	736.294	34.509	160.481	52.804	15.314	12517	34	676.382	83.352	166.294	55.616	20.971	22997	128	1607.852	469.435	178.503	60.252	69.113	205805	61	1221	640.282	295.388	56.254	43.456	74481	62	1562.887	500.111	308.762	56.411	34.971	96899	72	1423.833	373.488	190.562	61.482	37.213	102516	70	1382.943	368.875	200.484	62.210	43.698	96806	83	1468.181	430.664	92.417	65.771	46.627	121859	40	1684.775	572.822	322.250	56.565	30.385	67391	89	1738.831	552.420	213.829	63.161	38.971	154756	77	601.286	77.941	12.777	62.310	38.870	46299	76	584.026	103.757	290.596	64.483	53.598	44386	62	1697.597	450.907	23.243	63.208	33.213	105251	20	385.700	40.262	80.555	62.015	24.385	7714	16	773.562	40.738	137.326	59.661	13.899	12377	30	1415.600	241.471	160.456	61.000	24.142	42468	53	694.151	124.035	43.429	66.004	33.213	36790	56	1119.929	206.299	233.473	62.108	43.213	62716	45	1532.222	349.940	272.962	63.763	27.799	68950	24	1683.208	426.400	319.602	61.260	17.556	40397	67	1701.493	487.007	98.879	69.572	42.042	114000	79	1385.975	247.280	264.468	65.289	37.213	109492	35	504.771	57.056	34.230	64.941	23.213	17667	50	1599.300	519.540	111.327	64.232	28.971	79965	63	1577.873	264.113	140.522	65.908	35.456	99406	63	1072.254	226.380	330.833	64.245	34.385	67552	72	460.375	59.327	68.379	65.439	41.456	33147	27	1201.185	138.887	251.503	66.695	30.042	32432	36	2060.528	488.527	18.831	69.353	25.799	74179	68	1565.823	312.990	170.594	69.309	34.870	106476	28	622.464	85.141	303.397	68.257	18.728	17429	53	1624.075	552.670	125.952	70.939	33.456	86076	54	745.444	147.651	26.043	73.819	46.284	40254	23	1096.391	158.724	52.445	70.365	20.142	25217	34	1628	375.073	112.449	70.159	23.556	55352	80	1906.525	623.675	193.224	72.174	39.698	152522	47	1311.404	281.678	324.544	70.770	28.385	61636	56	1292.018	265.431	146.468	74.757	48.184	72353	144	1691.854	414.957	162.879	75.171	67.012	243627	85	2077.106	623.488	285.746	72.493	52.870	176554	41	2042.488	612.566	208.891	74.258	28.385	83742	73	1469.890	303.216	311.996	73.804	34.385	107302	115	1912.774	593.292	70.250	74.678	57.012	219969	68	1452.897	332.214	249.173	73.601	35.799	98797	19	772	76.022	298.877	72.561	18.142	14668	81	1404.111	338.320	232.402	75.823	43.456	113733	46	3150.913	938.538	271.096	74.597	23.556	144942	72	1741.972	477.011	89.317	78.428	46.627	125422	57	1217.965	260.872	136.633	77.324	39.698	69424	59	2082.203	713.776	44.528	77.693	28.971	122850	82	2295.622	853.677	108.652	78.072	43.456	188241	46	1547.065	424.698	222.339	76.892	28.971	71165	33	2176.061	463.610	79.729	78.869	22.142	71810	55	2035.873	282.305	7.413	79.110	34.870	111973	54	519.833	86.008	33.443	79.252	31.556	28071	76	1497.250	425.700	97.151	82.217	46.284	113791	20	519.950	44.893	204.475	78.192	19.556	10399	86	1356.477	300.764	256.119	81.145	50.770	116657	51	1429.510	168.779	279.619	80.191	29.799	72905	46	2099.043	723.456	291.830	79.718	35.556	96556	30	1663.200	193.051	85.384	82.816	22.142	49896	19	859.789	76.395	331.334	79.585	19.314	16336	35	3339.486	997.302	271.791	81.839	21.071	116882	58	1588.448	448.659	117.692	84.494	34.870	92130	22	1135.636	185.213	211.368	84.916	21.899	24984	65	1484.554	289.239	241.640	83.704	36.385	96496	48	1200.271	170.357	322.275	84.352	26.627	57613	33	1430.667	319.695	73.482	84.843	32.385	47212	54	506.685	66.104	63.712	88.461	30.627	27361	122	1564.328	474.373	161.259	87.468	46.284	190848	71	1453.676	336.797	176.190	89.935	40.870	103211	32	2195.062	595.493	295.287	84.244	23.314	70242	56	2012.946	109.991	3.591	87.593	29.799	112725	66	1623.924	474.610	80.989	89.692	46.627	107179	52	487.538	67.779	52.840	88.563	27.213	25352	45	1596.533	498.861	219.277	87.734	38.042	71844	61	1538.918	410.295	264.234	88.553	40.042	93874	75	813.800	171.641	280.720	89.040	34.042	61035	25	537.120	66.491	198.916	88.500	21.556	13428	43	625.860	111.723	315.791	91.589	27.799	26912	26	1528.346	246.249	15.840	90.426	18.728	39737	105	2381.400	840.193	20.867	96.011	54.770	250047	21	999.476	215.050	125.670	91.804	23.556	20989	54	505.574	68.818	60.351	95.265	39.698	27301	49	1325.694	237.492	114.067	91.861	24.385	64959	61	1486.049	323.765	136.249	93.417	30.385	90649	50	1471.600	434.401	101.846	92.087	32.385	73580	49	1759.122	549.914	252.758	93.070	33.799	86197	93	1656.624	578.669	232.671	102.066	54.527	154066	32	1152.562	130.196	290.119	93.649	20.142	36882	43	1820.070	511.845	36.379	94.052	25.556	78263	22	959.091	78.675	75.078	97.829	27.314	21100	46	998.261	223.496	204.121	95.998	35.456	45920	56	1543.429	498.792	308.178	100.269	41.113	86432	36	507.056	58.983	328.860	98.180	30.971	18254	157	1487.490	450.764	163.279	97.079	61.255	233536	62	1419.726	525.269	199.223	103.650	48.284	88023	60	654.450	109.495	265.528	97.445	29.799	39267	81	1688.210	471.579	104.514	99.062	49.698	136745	45	1654.444	345.988	127.262	98.056	27.213	74450	30	805.467	145.509	281.651	97.894	19.556	24164	43	1842.791	573.125	315.805	99.244	27.799	79240	108	1166.519	523.104	41.036	105.086	61.841	125984	81	1591.222	451.368	145.361	100.238	40.627	128889	72	1620.792	446.998	240.928	102.471	38.042	116697	47	713.681	108.191	255.674	99.911	25.213	33543	41	1480.732	314.653	33.216	100.633	24.385	60710	95	1419.379	361.260	176.946	104.798	44.870	134841	46	1730.435	440.612	4.960	102.648	30.385	79600	40	1731.500	396.244	49.242	101.954	25.314	69260	93	1644.323	492.643	131.158	105.288	48.527	152922	46	1698.978	452.300	215.929	102.626	26.971	78153	41	1746.805	430.152	289.532	102.000	22.728	71619	52	1256.558	236.615	299.942	102.971	27.799	65341	33	628.364	78.926	115.154	104.683	22.142	20736	54	1501.944	593.524	281.408	107.529	33.213	81105	25	629.880	35.448	184.227	105.131	21.556	15747	35	705.029	109.128	107.649	106.401	22.728	24676	50	2152.220	722.696	269.953	107.204	26.385	107611	22	603.136	82.114	319.315	106.715	20.728	13269	63	2335.825	892.989	6.302	109.893	34.627	147157	46	659.826	105.166	92.876	108.594	28.385	30352	42	1753.714	468.062	257.368	108.217	28.385	73656	16	1617.875	324.245	25.403	108.639	14.485	25886	58	1688.793	530.260	214.789	108.712	33.799	97950	45	615.111	123.687	306.210	110.341	30.385	27680	64	1501.641	329.997	14.672	111.664	31.556	96105	22	863.864	85.629	286.819	110.954	16.485	19005	49	1348.265	320.204	73.754	112.990	28.971	66065	48	1538.146	371.451	139.057	112.707	26.971	73831	37	1470.865	490.031	333.788	113.388	34.627	54422	48	1688.625	425.175	32.398	115.150	29.213	81054	220	570.445	145.483	36.771	126.935	83.054	125498	131	1282.740	349.867	165.842	118.724	47.113	168039	25	1959	467.468	197.947	114.469	18.728	48975	49	512.102	43.749	271.414	115.299	28.627	25093	44	1598.636	403.874	20.185	118.813	29.556	70340	53	1825.226	608.973	26.188	118.298	31.556	96737	44	1912.932	572.270	120.654	117.144	28.627	84169	34	458.824	27.466	323.736	115.713	24.385	15600	54	597.778	76.011	55.087	117.884	32.627	32280	47	1326.723	530.560	110.281	116.212	28.385	62356	35	1261.771	270.561	127.427	122.014	34.627	44162	90	1538.889	399.043	143.905	119.341	41.698	138500	42	1606.976	489.576	209.884	116.603	30.385	67493	49	1805.143	547.919	251.556	119.336	32.971	88452	42	927.405	193.747	305.874	116.262	31.799	38951	35	576	51.132	60.961	118.981	30.627	20160	63	1401.651	355.683	77.209	123.458	45.355	88304	45	651.156	120.416	98.780	117.755	30.142	29302	28	1070.321	141.720	133.109	119.776	21.314	29969	48	683.771	94.888	184.850	119.187	24.385	32821	34	2443.382	678.088	236.001	117.810	22.971	83075	80	1687.863	703.111	194.746	133.379	66.527	135029	44	1909.955	562.525	198.016	120.925	28.385	84038	38	564.132	68.288	276.167	121.717	27.799	21437	76	1605.592	504.994	61.588	133.231	54.527	122025	51	455.039	51.658	320.922	124.933	33.698	23207	60	1732.300	584.294	108.700	127.177	42.042	103938	137	1399.971	393.944	149.019	129.238	56.770	191796	224	1571.116	332.232	265.942	132.521	67.841	351930	63	1574.079	524.182	286.885	130.267	51.456	99167	39	547.077	51.802	51.310	127.997	29.799	21336	50	1594.360	508.344	95.848	129.052	34.042	79718	49	1740.469	504.711	121.936	131.737	34.971	85283	31	1178.032	177.078	133.933	127.866	20.142	36519	54	1832.963	613.938	301.321	127.636	27.556	98980	42	506.833	43.240	310.812	129.011	28.042	21287	50	1849.740	536.693	83.313	128.716	28.971	92487	71	1726.422	547.107	212.185	130.384	44.042	122576	64	1471.609	409.481	104.948	133.287	39.698	94183	39	1753.359	744.007	254.622	133.497	38.971	68381	31	792.645	145.917	116.184	133.525	23.314	24572	38	710.605	96.376	11.285	133.280	23.556	27003	59	1389.237	368.905	324.390	134.200	32.971	81965	74	1423.973	386.576	176.672	136.480	40.870	105374	54	1493.759	406.496	125.804	140.388	36.385	80663	35	1126.971	197.657	132.512	135.664	27.799	39444	25	810.440	74.173	201.972	134.730	17.899	20261	33	432.818	36.354	21.185	140.314	32.142	14283	66	1337.849	246.527	166.733	140.176	37.456	88298	41	491.171	43.179	313.273	137.051	22.728	20138	34	1094.529	123.992	158.867	138.184	25.556	37214	117	1280.658	353.335	49.386	143.395	49.698	149837	46	2076.891	421.472	218.417	139.841	26.971	95537	65	1460.015	320.774	183.386	142.379	32.042	94901	73	1492.192	340.042	283.667	142.163	42.042	108930	41	1237.976	319.779	304.134	141.086	25.799	50757	20	1030.250	306.129	95.871	141.980	25.799	20605	60	1464.467	334.988	153.573	143.607	34.284	87868	53	1775.302	542.343	211.365	144.435	35.456	94091	167	1746.707	408.086	72.485	149.353	71.740	291700	77	1776.558	432.446	194.625	144.490	34.042	136795	23	946.130	117.164	206.217	144.334	19.899	21761	19	1196.895	111.447	79.271	144.882	20.971	22741	59	1499.390	430.771	322.856	148.342	35.213	88464	40	1198	284.135	107.445	150.444	38.870	47920	19	575.684	47.355	308.975	145.218	15.314	10938	24	1661.833	510.943	31.546	146.727	18.142	39884	19	717.421	48.319	142.548	146.283	15.314	13631	52	1684.135	253.199	223.764	147.846	39.698	87575	58	1802.500	500.969	268.048	150.771	39.799	104545	78	1133.705	252.534	16.515	153.769	44.527	88429	33	1420.333	310.248	36.963	149.606	22.971	46871	20	1536.550	275.383	285.868	147.322	16.728	30731	36	915.250	313.581	278.476	149.649	26.042	32949	63	2990.413	1063.669	101.972	154.453	39.456	188396	58	1492.569	366.548	160.601	151.451	36.042	86569	93	2194.656	623.619	186.218	153.462	40.627	204103	46	529.022	40.141	258.527	151.917	26.971	24335	24	625.833	58.421	314.525	149.415	17.899	15020	16	782.812	95.940	328.417	149.517	14.728	12525	31	624.323	70.090	139.502	151.680	22.142	19354	29	1249.310	196.880	293.117	150.370	20.142	36230	38	702.921	192.120	304.356	151.676	28.385	26711	73	656.041	95.730	5.075	153.614	37.213	47891	70	1298.543	267.611	126.169	153.284	37.456	90898	77	1456.714	352.788	147.730	155.130	46.870	112167	45	609.067	74.939	166.170	159.794	44.627	27408	59	2104.763	759.873	61.756	155.156	30.627	124181	40	1443.775	296.639	229.064	155.081	32.385	57751	35	760.829	182.149	40.891	156.072	24.142	26629	51	1654.510	364.831	176.949	157.904	26.142	84380	22	607.500	55.672	295.504	156.723	17.314	13365	49	1528.041	350.944	318.276	159.425	31.213	74874	59	1386.542	264.136	98.631	161.113	34.042	81806	50	1576.020	321.980	218.959	160.246	28.627	78801	104	1306.385	332.400	238.533	159.832	54.770	135864	26	1709.808	397.164	46.784	158.436	20.142	44455	47	1336.617	248.032	91.636	160.820	30.728	62821	42	1536.952	385.441	312.397	163.329	29.556	64552	59	1565.356	367.130	209.520	160.539	33.799	92356	43	1594.721	504.989	263.615	160.484	27.213	68573	18	1605.556	422.412	331.441	159.033	15.899	28900	74	1641.919	510.843	55.509	166.785	46.870	121502	64	505.453	89.567	66.252	162.707	41.698	32349	96	1354.542	321.748	123.591	164.866	40.042	130036	59	922.966	120.574	172.960	165.649	40.870	54455	35	536.400	79.457	31.565	162.996	23.314	18774	29	532.379	43.686	76.715	161.425	20.728	15439	159	1252.579	217.509	296.744	169.295	66.426	199160	21	2369.190	673.936	42.811	163.149	17.556	49753	65	1677.215	638.212	112.018	167.701	40.527	109019	36	1465.639	363.703	275.890	164.314	23.556	52763	93	1607.419	478.773	140.828	166.155	36.042	149490	41	563.390	80.210	285.867	167.055	32.042	23099	18	1077.333	120.613	2.329	165.737	19.556	19392	45	619.644	81.265	156.017	165.517	24.971	27884	34	1747.941	466.834	258.816	165.105	22.385	59430	75	1213.520	404.951	206.763	170.340	53.598	91014	33	795.303	185.313	229.924	167.446	24.142	26245	141	1512.085	441.044	246.747	171.248	54.184	213204	36	729.639	144.212	74.907	169.449	24.042	26267	72	1574.306	389.304	84.068	171.102	48.770	113350	42	566.286	60.997	19.776	169.145	24.142	23784	57	2223.158	649.069	216.608	171.473	32.385	126720	43	1395.744	314.612	272.186	169.175	27.556	60017	32	587	105.225	36.694	171.565	21.556	18784	29	731.655	63.034	188.679	170.744	20.142	21218	21	645.286	43.577	305.556	170.816	20.142	13551	39	1420.410	357.153	55.303	175.496	39.355	55396	48	1545	349.947	171.046	171.977	30.385	74160	31	565.194	67.973	263.077	173.326	33.799	17521	42	1223.976	324.908	312.717	174.941	38.971	51407	17	431.941	23.718	328.764	171.231	16.142	7343	34	1346.088	307.303	43.730	175.419	24.728	45767	38	2030.684	691.725	63.149	175.005	26.971	77166	24	522.667	51.709	270.183	176.053	18.485	12544	22	513.773	70.902	283.684	175.820	23.799	11303	35	539.629	51.275	12.042	178.030	21.314	18887	36	932.167	177.755	51.465	177.777	25.799	33558	41	1308.219	288.366	99.339	178.219	34.042	53637	59	1811.373	584.425	108.554	177.898	33.213	106871	105	1217.705	308.101	156.436	180.724	49.841	127859	26	1008.769	211.406	32.470	178.115	20.142	26228	58	1601.966	494.360	75.679	179.360	28.627	92914	55	711.218	369.512	4.483	184.199	32.627	39117	55	1336.491	280.530	140.189	183.196	38.042	73507	65	1246.339	283.977	206.659	180.956	42.284	81012	34	638.676	125.285	280.598	180.942	26.971	21715	26	458.731	25.749	28.511	181.201	19.314	11927	73	1569.466	373.044	124.860	188.129	46.627	114571	78	1404.167	332.199	132.429	186.527	39.456	109525	32	841.156	119.792	183.810	180.847	22.971	26917	39	1661.513	419.701	242.598	181.561	26.385	64799	74	3131.594	1051.308	85.620	184.523	36.284	231738	43	1383.279	370.589	234.924	182.887	31.456	59481	39	1250.231	344.488	267.591	183.439	34.042	48759	33	1616.485	381.640	49.226	182.805	24.971	53344	63	1893.381	516.531	66.242	186.660	32.627	119283	52	1207.346	243.507	317.304	185.700	27.556	62782	49	1238	245.092	329.834	185.311	28.385	60662	62	1460.677	433.297	261.042	185.885	33.456	90562	25	838.760	144.006	20.049	184.938	19.314	20969	41	487.780	63.126	285.054	188.367	38.142	19999	52	1252.404	255.602	306.867	187.293	31.799	65125	34	1609.235	418.296	48.450	187.355	26.971	54714	32	1190.750	379.817	94.316	187.207	26.627	38104	48	740.042	153.064	290.833	191.253	32.971	35522	34	445.206	36.844	13.116	189.514	26.627	15137	39	730.436	114.420	198.857	190.039	24.142	28487	98	1565.347	461.706	103.714	195.665	52.184	153404	63	922.429	152.505	156.370	192.791	52.870	58113	71	793.887	287.201	175.007	192.328	41.698	56366	55	514.982	51.381	219.347	189.583	34.142	28324	38	483.974	36.990	232.522	190.418	23.799	18391	48	534.979	69.757	28.774	191.304	28.971	25679	45	1516.400	430.808	251.775	191.187	26.385	68238	19	750	84.394	87.478	191.897	18.971	14250	85	1599.482	519.467	115.095	198.511	43.456	135956	48	1350.208	277.570	145.689	192.550	32.627	64810	75	1536.693	384.398	244.623	195.081	38.042	115252	58	1422.879	366.221	265.723	194.758	29.213	82527	64	858.719	309.828	301.077	195.573	38.042	54958	59	1953.119	539.416	50.801	198.288	34.042	115234	63	1842.333	466.239	59.492	196.839	32.385	116067	38	1283	207.082	82.779	195.914	22.971	48754	51	1216.255	315.502	317.566	195.666	32.627	62029	278	2086.874	1327.153	39.576	203.367	89.640	580151	73	1434.397	452.150	138.205	198.658	34.284	104711	42	1410.952	313.801	195.088	198.128	26.971	59260	42	494.571	53.885	21.360	198.517	25.556	20772	39	1752.256	424.198	184.638	196.705	23.314	68338	35	508.743	45.527	214.384	198.669	21.556	17806	45	1200.333	223.576	277.617	200.347	26.385	54015	35	1160.571	182.945	306.478	199.516	21.556	40620	45	1116.756	160.358	91.200	200.421	25.556	50254	41	1698.512	587.886	162.243	200.393	27.556	69639	70	1431.443	317.487	204.841	203.210	38.627	100201	52	1414.788	384.669	75.295	203.158	32.627	73569	36	522.889	65.978	12.247	201.740	21.556	18824	33	1500.303	346.180	263.634	202.172	22.971	49510	51	1172.373	124.731	332.070	202.560	31.556	59791	30	444.900	29.290	3.050	204.713	25.799	13347	44	1526.068	310.588	187.660	203.924	24.971	67147	22	947.045	142.614	221.869	202.264	23.556	20835	54	2339.278	1062.497	60.613	204.808	27.799	126321	61	1715.672	540.064	142.185	207.992	37.113	104656	37	1503.216	471.417	287.983	206.019	26.971	55619	52	1315.827	315.402	227.983	208.419	29.556	68423	56	528.696	68.499	297.024	208.184	28.971	29607	33	542.303	62.064	19.228	207.661	21.556	17896	48	2074.854	648.791	127.229	209.363	26.385	99593	47	2168.596	665.693	241.743	211.692	28.971	101924	67	498.522	42.535	265.332	209.257	37.799	33401	33	1312.061	215.038	71.326	211.563	25.556	43298	20	711.200	71.024	80.509	208.409	15.314	14224	73	1477.658	434.312	109.049	212.396	49.355	107869	67	1140.940	235.606	148.474	211.478	32.042	76443	52	1776.558	459.075	162.591	209.819	27.556	92381	48	1528.917	318.359	65.027	211.759	27.314	73388	73	1498.247	405.521	93.483	214.253	37.213	109372	34	667.324	55.582	255.070	211.139	20.971	22689	34	518.088	52.390	9.960	212.921	21.556	17615	46	1331.652	275.168	102.056	215.009	31.556	61256	38	786.184	107.886	210.158	211.637	23.314	29875	47	1628.149	450.856	35.372	212.784	30.971	76523	55	1414.818	310.072	52.393	214.494	29.799	77815	55	1598.455	497.856	181.447	213.869	31.799	87915	42	727.310	98.703	199.454	212.107	26.971	30547	40	551.250	58.662	218.497	213.095	27.213	22050	30	1401.567	268.382	77.273	214.664	23.799	42047	93	1532.624	894.673	83.356	218.748	68.184	142534	76	574.434	79.825	283.819	215.198	38.870	43657	62	1818.871	545.709	233.016	217.281	35.456	112770	29	303.966	42.364	306.851	216.213	22.142	8815	43	836.163	125.327	126.638	219.463	32.385	35955	101	2024	718.034	198.651	222.127	60.184	204424	126	967.159	583.895	290.162	221.308	64.770	121862	41	1542.976	422.145	141.594	217.966	37.113	63262	35	957.486	216.939	161.915	217.211	21.314	33512	41	631.195	162.686	248.732	218.350	24.971	25879	98	1320.061	420.560	273.188	219.688	48.284	129366	34	1468.588	349.342	24.911	217.913	21.556	49932	35	1278.543	342.772	176.240	218.064	22.971	44749	20	444	79.205	330.043	216.787	32.971	8880	31	664.258	97.033	35.041	219.759	20.971	20592	37	1626.135	415.504	207.098	218.739	27.556	60167	36	509.306	68.624	9.773	219.945	23.556	18335	47	1374.553	348.929	44.856	220.426	28.971	64604	42	1007.429	180.969	134.447	219.914	24.142	42312	22	420.545	126.590	239.955	220.259	16.485	9252	57	1393.684	539.244	66.501	223.798	41.698	79440	50	1994.420	506.974	154.689	223.008	29.556	99721	75	1807.360	555.411	224.329	223.099	45.456	135552	56	1635.875	649.646	121.804	224.735	38.284	91609	64	605.922	179.322	258.679	224.330	34.385	38779	26	440.538	24.450	332.884	222.910	23.314	11454	50	821.200	128.973	172.008	224.338	28.385	41060	28	522.929	32.130	308.291	223.312	18.728	14642	69	788.174	442.448	106.739	224.257	44.042	54384	45	706.889	222.762	190.067	226.198	28.042	31810	35	546.971	327.546	76.359	226.642	41.941	19144	26	567.346	60.939	245.442	225.616	17.556	14751	16	1538.875	352.197	274.376	225.916	19.556	24622	26	2295.961	694.409	196.431	229.023	20.728	59695	35	747.657	89.316	314.730	227.388	24.971	26168	47	666.553	99.950	161.248	229.639	30.385	31328	51	729.608	68.849	218.168	229.623	27.314	37210	30	689.933	148.140	286.300	229.115	24.142	20698	51	1176.471	209.716	229.777	231.397	32.385	60000	80	2089.312	1341.233	207.321	238.324	62.770	167145	25	1050.400	193.876	239.230	231.948	17.899	26260	16	1399.125	386.508	251.106	232.339	18.142	22386	44	1710.432	396.240	170.867	234.687	30.971	75259	53	1361.925	334.074	109.032	235.010	32.728	72182	69	1543.913	594.289	118.720	236.997	44.385	106530	33	1387.151	237.681	101.140	237.004	40.527	45776	73	762.247	245.786	134.836	237.996	38.042	55644	80	854.787	136.032	146.003	237.317	47.456	68383	95	2273.189	626.453	178.886	238.662	45.355	215953	38	738.342	135.840	195.741	237.356	33.213	28057	16	998.688	169.271	243.687	235.481	15.899	15979	24	1320.625	185.486	89.599	238.275	26.385	31695	43	732.884	80.076	156.869	240.039	25.213	31514	57	2035.579	974.883	224.807	240.688	47.213	116028	145	1359.090	288.505	248.611	240.905	84.042	197068	27	510.704	20.477	3.148	243.170	21.556	13789	27	1208.185	164.602	274.404	242.077	27.556	32621	39	1058.564	176.867	90.031	242.867	40.728	41284	32	1116.312	115.988	64.290	245.537	23.556	35722	66	1809.485	248.838	191.724	250.773	42.284	119426	40	1620.675	607.208	140.076	248.157	31.799	64827	29	818.310	57.668	148.010	245.374	22.385	23731	81	2270.691	509.385	165.819	248.484	41.941	183926	96	2219.510	448.255	181.918	248.874	40.627	213073	72	1340.236	240.442	223.391	246.451	55.213	96497	24	1224.333	117.265	201.061	249.721	21.314	29384	46	898.152	58.287	151.830	251.340	31.213	41315	28	2211.964	267.289	169.896	254.278	21.899	61935
[truncated: 23,237,390 more chars]
