# Supplementary material for: Cellular Interrogation: Exploiting Cell-to-Cell Variability to Discriminate Regulatory Mechanisms in Oscillatory Signalling
Source: PLoS Comput Biol. 2016 Jul 1;12(7):e1004995. doi: 10.1371/journal.pcbi.1004995 (PMC4930170; doi:10.1371/journal.pcbi.1004995)
Supplement: S4 Dataset — (ZIP) [file pcbi.1004995.s005.zip]

Archive with 1 entries (1 files):
- data04.txt
