# Supplementary material for: Cellular Interrogation: Exploiting Cell-to-Cell Variability to Discriminate Regulatory Mechanisms in Oscillatory Signalling
Source: PLoS Comput Biol. 2016 Jul 1;12(7):e1004995. doi: 10.1371/journal.pcbi.1004995 (PMC4930170; doi:10.1371/journal.pcbi.1004995)
Supplement: S4 Dataset — (ZIP) [file pcbi.1004995.s005.zip › data04.txt]

1	316	799.788	288.280	123.799	40.502	163.581	252733	234	577.487	151.285	111.143	21.849	96.225	135132	19	368.579	11.067	78.901	25.796	31.456	7003	48	398.021	11.568	141.066	38.569	46.870	19105	176	799.375	262.449	80.464	46.755	72.669	140690	286	629.465	140.032	302.838	57.756	81.841	180027	165	843.933	203.374	101.723	51.580	55.941	139249
2	316	798.813	288.872	123.802	40.502	163.581	252425	234	578.791	150.196	111.149	21.855	96.225	135437	19	373.684	8.118	78.914	25.812	31.456	7100	48	396.417	10.076	141.074	38.576	46.870	19028	176	797.773	263.898	80.456	46.755	72.669	140408	286	626.462	140.097	302.843	57.747	81.841	179168	165	838.970	199.487	101.720	51.571	55.941	138430
3	316	800.674	288.732	123.795	40.494	163.581	253013	234	580.350	152.925	111.160	21.829	96.225	135802	19	370	11.860	78.910	25.811	31.456	7030	48	398.729	11.245	141.063	38.571	46.870	19139	176	801.477	263.331	80.444	46.762	72.669	141060	286	624.168	139.202	302.840	57.738	81.841	178512	165	836.673	201.334	101.720	51.582	55.941	138051
4	316	800.244	288.729	123.794	40.497	163.581	252877	234	575.983	148.350	111.143	21.864	96.225	134780	19	367.421	9.771	78.932	25.828	31.456	6981	48	395.146	11.304	141.027	38.561	46.870	18967	176	804.528	263.908	80.443	46.764	72.669	141597	286	622.318	139.467	302.842	57.752	81.841	177983	165	832.103	199.664	101.725	51.590	55.941	137297
5	316	796.263	286.099	123.796	40.492	163.581	251619	234	575.983	149.471	111.157	21.841	96.225	134780	19	369.316	8.233	78.924	25.818	31.456	7017	48	394.812	10.734	141.025	38.560	46.870	18951	176	805.960	269.315	80.463	46.762	72.669	141849	286	624.178	137.719	302.833	57.765	81.841	178515	165	827.770	197.969	101.725	51.590	55.941	136582
6	316	797.354	287.313	123.799	40.475	163.581	251964	234	577.615	150.811	111.147	21.852	96.225	135162	19	370.474	6.802	78.908	25.803	31.456	7039	48	396.604	12.964	141.061	38.566	46.870	19037	176	801.324	266.873	80.458	46.756	72.669	141033	286	625.427	137.734	302.827	57.781	81.841	178872	165	829.964	197.857	101.721	51.589	55.941	136944
7	316	796.756	285.490	123.789	40.455	163.581	251775	234	578.021	150.048	111.144	21.855	96.225	135257	19	367.579	9.020	78.934	25.834	31.456	6984	48	395.292	12.461	141.084	38.578	46.870	18974	176	805.449	270.073	80.453	46.757	72.669	141759	286	623.531	137.333	302.831	57.755	81.841	178330	165	827.103	198.246	101.723	51.577	55.941	136472
8	316	799.902	287.524	123.795	40.453	163.581	252769	234	575.932	150.410	111.146	21.865	96.225	134768	19	369.842	7.050	78.913	25.810	31.456	7027	48	394.979	9.501	141.045	38.571	46.870	18959	176	799.949	266.228	80.452	46.757	72.669	140791	286	623.769	138.477	302.828	57.777	81.841	178398	165	824.952	199.637	101.718	51.576	55.941	136117
9	316	801.582	290.668	123.794	40.487	163.581	253300	234	574.333	149.019	111.144	21.845	96.225	134394	19	369.316	7.966	78.897	25.802	31.456	7017	48	393.792	11.873	141.085	38.569	46.870	18902	176	798.705	265.361	80.455	46.757	72.669	140572	286	625.780	138.089	302.825	57.793	81.841	178973	165	825.945	199.875	101.711	51.578	55.941	136281
10	316	798.576	289.352	123.804	40.487	163.581	252350	234	570.650	145.638	111.140	21.839	96.225	133532	19	366.105	7.279	78.923	25.811	31.456	6956	48	391.979	9.838	141.061	38.572	46.870	18815	176	800.926	266.103	80.444	46.760	72.669	140963	286	626.021	138.637	302.833	57.763	81.841	179042	165	827.418	200.440	101.726	51.564	55.941	136524
11	316	794.747	286.802	123.793	40.509	163.581	251140	234	568.470	143.020	111.137	21.860	96.225	133022	19	371.105	6.959	78.924	25.805	31.456	7051	48	394.292	11.478	141.054	38.568	46.870	18926	176	804.932	267.437	80.453	46.759	72.669	141668	286	624.427	137.817	302.833	57.753	81.841	178586	165	824.121	197.278	101.729	51.567	55.941	135980
12	316	791.804	283.057	123.794	40.500	163.581	250210	234	568.791	143.020	111.142	21.873	96.225	133097	19	367.053	6.737	78.914	25.808	31.456	6974	48	394.104	9.217	141.051	38.571	46.870	18917	176	804.534	268.953	80.473	46.754	72.669	141598	286	623.287	137.390	302.841	57.720	81.841	178260	165	827.345	200.738	101.731	51.563	55.941	136512
13	316	768.446	279.139	123.802	40.470	163.581	242829	234	553.427	144.496	111.154	21.793	96.225	129502	19	356.947	7.553	78.909	25.804	31.456	6782	48	374.188	10.764	141.056	38.564	46.870	17961	176	773.761	263.219	80.462	46.747	72.669	136182	286	592.273	135.299	302.857	57.689	81.841	169390	165	798.739	201.953	101.735	51.545	55.941	131792
14	316	728.358	278.119	123.800	40.610	163.581	230161	234	513.902	143.628	111.162	21.740	96.225	120253	19	317.684	9.037	78.915	25.801	31.456	6036	48	331.708	10.368	141.024	38.561	46.870	15922	176	732.625	265.289	80.489	46.751	72.669	128942	286	557.965	136.808	302.862	57.717	81.841	159578	165	753.733	201.568	101.733	51.527	55.941	124366
15	316	710.291	275.664	123.801	40.635	163.581	224452	234	508.547	145.130	111.161	21.735	96.225	119000	19	304.211	11.158	78.861	25.752	31.456	5780	48	311.479	9.959	141.048	38.564	46.870	14951	176	718.483	268.003	80.518	46.753	72.669	126453	286	542.790	139.298	302.861	57.704	81.841	155238	165	734.327	199.486	101.732	51.524	55.941	121164
16	316	719.510	279.781	123.805	40.605	163.581	227365	234	679.060	282.977	110.488	24.262	96.225	158900	19	308.684	6.766	78.907	25.791	31.456	5865	48	311.583	9.554	141.049	38.563	46.870	14956	176	720.023	265.990	80.522	46.752	72.669	126724	286	548.287	144.192	302.859	57.734	81.841	156810	165	737.224	200.637	101.735	51.525	55.941	121642
17	316	738.051	291.308	123.810	40.656	163.581	233224	234	1234.265	752.897	111.121	22.908	96.225	288818	19	305.789	9.455	78.899	25.793	31.456	5810	48	306.875	10.307	141.027	38.558	46.870	14730	176	724.841	269.151	80.505	46.745	72.669	127572	286	560.566	148.517	302.856	57.762	81.841	160322	165	749.576	207.466	101.735	51.518	55.941	123680
18	316	763.282	309.276	123.800	40.741	163.581	241197	234	1652.325	1091.569	111.365	20.867	96.225	386644	19	307.737	7.852	78.893	25.780	31.456	5847	48	306.375	9.181	141.045	38.561	46.870	14706	176	737.051	277.675	80.520	46.751	72.669	129721	286	582.752	160.982	302.846	57.794	81.841	166667	165	774.321	221.004	101.750	51.484	55.941	127763
19	316	812.180	336.403	123.827	40.768	163.581	256649	234	1507.316	979.564	111.370	20.866	96.225	352712	19	311.053	6.620	78.897	25.790	31.456	5910	48	311.146	9.912	141.008	38.555	46.870	14935	176	750.017	283.922	80.513	46.738	72.669	132003	286	617.112	180.778	302.874	57.693	81.841	176494	165	821.261	245.539	101.756	51.447	55.941	135508
20	316	860.500	366.401	123.801	40.889	163.581	271918	234	1345.855	843.615	111.361	20.886	96.225	314930	19	313.474	9.125	78.892	25.790	31.456	5956	48	311.896	10.676	141.044	38.562	46.870	14971	176	761.773	290.461	80.538	46.742	72.669	134072	286	658.178	202.196	302.916	57.497	81.841	188239	165	843.121	253.802	101.768	51.437	55.941	139115
21	316	917.316	400.129	123.825	40.938	163.581	289872	234	1199.256	733.163	111.357	20.858	96.225	280626	19	311.368	6.841	78.897	25.786	31.456	5916	48	310.125	9.633	141.031	38.561	46.870	14886	176	768.983	296.977	80.546	46.733	72.669	135341	286	717.266	242.700	302.981	57.275	81.841	205138	165	862.121	264.582	101.796	51.403	55.941	142250
22	316	946.082	420.309	123.816	40.964	163.581	298962	234	1068.722	626.134	111.344	20.888	96.225	250081	19	311.526	9.347	78.885	25.779	31.456	5919	48	309.667	10.901	141.042	38.567	46.870	14864	176	773.483	302.583	80.555	46.738	72.669	136133	286	759.769	271.922	303.037	57.009	81.841	217294	165	876.279	274.716	101.772	51.412	55.941	144586
23	316	966.582	438.346	123.807	40.960	163.581	305440	234	953.064	530.339	111.324	20.966	96.225	223017	19	304.842	8.221	78.891	25.792	31.456	5792	48	306.771	10.670	141.006	38.553	46.870	14725	176	769.477	300.236	80.565	46.730	72.669	135428	286	796.976	304.217	303.063	56.964	81.841	227935	165	877.176	273.451	101.749	51.421	55.941	144734
24	316	957.240	432.632	123.810	40.991	163.581	302488	234	852.718	449.480	111.306	21.040	96.225	199536	19	304.316	8.945	78.887	25.770	31.456	5782	48	308.354	10.622	141.039	38.564	46.870	14801	176	760.398	297.731	80.569	46.741	72.669	133830	286	802.119	306.968	303.038	57.036	81.841	229406	165	861.739	261.823	101.743	51.440	55.941	142187
25	316	927.826	416.187	123.811	40.952	163.581	293193	234	766.273	379.140	111.291	21.105	96.225	179308	19	305.842	6.039	78.896	25.792	31.456	5811	48	303.979	10.722	141.030	38.558	46.870	14591	176	754.545	292.719	80.558	46.732	72.669	132800	286	777	296.242	303.037	57.051	81.841	222222	165	837.018	251.994	101.742	51.444	55.941	138108
26	316	880.047	391.595	123.794	40.966	163.581	278095	234	688.671	313.354	111.268	21.207	96.225	161149	19	298.579	4.350	78.901	25.797	31.456	5673	48	300.229	10.947	141.016	38.552	46.870	14411	176	735.494	285.050	80.556	46.741	72.669	129447	286	726.717	271.973	303.010	57.152	81.841	207841	165	802.709	239.320	101.741	51.471	55.941	132447
27	316	823.152	359.325	123.785	40.959	163.581	260116	234	626.227	263.156	111.243	21.287	96.225	146537	19	291.737	9.297	78.883	25.774	31.456	5543	48	291.521	11.067	141.022	38.566	46.870	13993	176	719.097	277.980	80.570	46.739	72.669	126561	286	666.958	237.412	302.991	57.222	81.841	190750	165	765.382	222.783	101.740	51.494	55.941	126288
28	316	776.823	332.563	123.795	40.906	163.581	245476	234	579.641	224.374	111.221	21.389	96.225	135636	19	300.105	9.712	78.879	25.765	31.456	5702	48	285.604	9.660	141.037	38.561	46.870	13709	176	709.989	276.525	80.564	46.744	72.669	124958	286	624.448	210.734	302.963	57.347	81.841	178592	165	745.412	217.524	101.741	51.491	55.941	122993
29	316	757.892	319.986	123.788	40.864	163.581	239494	234	554.662	201.675	111.193	21.527	96.225	129791	19	289.632	9.867	78.870	25.763	31.456	5503	48	281.125	8.924	141.013	38.554	46.870	13494	176	707.949	276.021	80.569	46.746	72.669	124599	286	605.297	200.281	302.931	57.455	81.841	173115	165	737.067	211.563	101.731	51.494	55.941	121616
30	316	749.943	315.889	123.788	40.871	163.581	236982	234	537.017	188.705	111.194	21.562	96.225	125662	19	286.684	7.587	78.890	25.786	31.456	5447	48	283.396	10.443	141.030	38.562	46.870	13603	176	705.523	273.741	80.553	46.741	72.669	124172	286	601.836	195.419	302.932	57.475	81.841	172125	165	748.364	219.300	101.732	51.481	55.941	123480
31	316	759.886	320.428	123.800	40.875	163.581	240124	234	540.962	191.382	111.182	21.576	96.225	126585	19	285.421	8.119	78.891	25.780	31.456	5423	48	282.208	10.623	141.020	38.557	46.870	13546	176	708.676	276.421	80.564	46.750	72.669	124727	286	632.759	208.036	302.916	57.569	81.841	180969	165	759.976	227.424	101.745	51.485	55.941	125396
32	316	782.260	330.738	123.816	40.832	163.581	247194	234	567.444	204.081	111.166	21.614	96.225	132782	19	291.158	10.864	78.888	25.776	31.456	5532	48	288.167	9.304	141.049	38.566	46.870	13832	176	719.943	282.130	80.563	46.741	72.669	126710	286	697.822	242.277	302.910	57.550	81.841	199577	165	772.739	227.213	101.734	51.467	55.941	127502
33	316	817.089	345.673	123.832	40.742	163.581	258200	234	619.744	230.105	111.153	21.701	96.225	145020	19	294.579	7.925	78.905	25.796	31.456	5597	48	292.083	10.619	141.053	38.567	46.870	14020	176	726.989	283.661	80.554	46.741	72.669	127950	286	872.059	319.794	302.995	57.309	81.841	249409	165	797.224	242.447	101.755	51.458	55.941	131542
34	316	867.051	370.637	123.823	40.758	163.581	273988	234	709.633	293.645	111.124	21.842	96.225	166054	19	294.211	8.886	78.908	25.797	31.456	5590	48	292.646	10.096	141.007	38.554	46.870	14047	176	736.097	291.077	80.556	46.741	72.669	129553	286	1323.892	574.133	302.950	57.564	81.841	378633	165	813.691	252.269	101.757	51.454	55.941	134259
35	316	915.111	401.006	123.828	40.739	163.581	289175	234	825.111	402.463	111.209	21.574	96.225	193076	19	291.947	8.276	78.879	25.774	31.456	5547	48	291.229	9.539	141.027	38.562	46.870	13979	176	738.028	290.264	80.539	46.738	72.669	129893	286	1510.070	721.772	302.946	57.579	81.841	431880	165	814.964	251.136	101.774	51.437	55.941	134469
36	316	926.443	410.532	123.816	40.828	163.581	292756	234	898.611	485.763	111.281	21.195	96.225	210275	19	292.895	11.518	78.881	25.772	31.456	5565	48	292.646	7.318	141.018	38.563	46.870	14047	176	734.506	286.784	80.523	46.740	72.669	129273	286	1413.385	676.100	302.962	57.486	81.841	404228	165	806.333	247.397	101.755	51.453	55.941	133045
37	316	915.510	409.685	123.813	40.862	163.581	289301	234	871.235	480.328	111.314	20.994	96.225	203869	19	304.211	45.970	78.730	25.626	31.456	5780	48	292.229	10.411	141.024	38.555	46.870	14027	176	724.256	284.193	80.542	46.740	72.669	127469	286	1231.252	576.653	302.971	57.395	81.841	352138	165	785.473	239.419	101.760	51.450	55.941	129603
38	316	871.146	385.040	123.812	40.858	163.581	275282	234	790.415	414.721	111.310	20.989	96.225	184957	19	313.789	56.233	78.684	25.573	31.456	5962	48	290.375	9.229	141.036	38.563	46.870	13938	176	717.398	275.211	80.532	46.745	72.669	126262	286	1043.094	468.541	302.978	57.309	81.841	298325	165	765.067	226.263	101.727	51.463	55.941	126236
39	316	817.367	353.588	123.805	40.814	163.581	258288	234	701.462	338.041	111.291	21.093	96.225	164142	19	329.421	73.107	78.699	25.562	31.456	6259	48	288.938	10.336	141.045	38.567	46.870	13869	176	705.131	269.827	80.535	46.746	72.669	124103	286	866.727	368.317	302.985	57.275	81.841	247884	165	739.764	214.316	101.743	51.482	55.941	122061
40	316	764.462	324.486	123.802	40.792	163.581	241570	234	627.320	278.047	111.263	21.206	96.225	146793	19	357.211	97.757	78.775	25.588	31.456	6787	48	280.521	8.597	141.009	38.555	46.870	13465	176	688.705	262.177	80.520	46.746	72.669	121212	286	729.584	288.601	302.970	57.315	81.841	208661	165	712.915	203.851	101.733	51.499	55.941	117631
41	316	726.187	303.900	123.803	40.785	163.581	229475	234	571.650	232.103	111.238	21.316	96.225	133766	19	350.211	96.674	78.975	25.803	31.456	6654	48	276.542	10.563	141.038	38.559	46.870	13274	176	679.415	259.098	80.534	46.749	72.669	119577	286	627.703	225.072	302.945	57.378	81.841	179523	165	698.988	198.088	101.729	51.521	55.941	115333
42	316	706.481	292.605	123.803	40.779	163.581	223248	234	537.556	202.387	111.218	21.428	96.225	125788	19	331.263	89.486	79.159	26.143	31.456	6294	48	272.854	9.676	141.073	38.566	46.870	13097	176	679.267	258.677	80.493	46.741	72.669	119551	286	564.878	185.433	302.925	57.455	81.841	161555	165	692.648	194.710	101.723	51.515	55.941	114287
43	316	701.684	291.019	123.799	40.772	163.581	221732	234	523.376	187.848	111.193	21.537	96.225	122470	19	310.474	75.138	79.179	26.149	31.456	5899	48	272.021	9.380	141.029	38.557	46.870	13057	176	679.562	260.901	80.513	46.747	72.669	119603	286	523.678	160.313	302.916	57.546	81.841	149772	165	697.267	196.870	101.739	51.509	55.941	115049
44	316	706.139	291.215	123.799	40.773	163.581	223140	234	523.432	184.639	111.195	21.579	96.225	122483	19	279.158	13.757	78.926	25.821	31.456	5304	48	271.167	9.370	141.057	38.566	46.870	13016	176	686.938	265.477	80.516	46.739	72.669	120901	286	503.059	145.767	302.894	57.579	81.841	143875	165	706.685	199.550	101.732	51.520	55.941	116603
45	316	735.010	310.447	123.808	40.795	163.581	232263	234	548.004	198.202	111.204	21.524	96.225	128233	19	278.684	6.541	78.901	25.788	31.456	5295	48	274.729	9.353	141.022	38.558	46.870	13187	176	695.955	268.364	80.518	46.743	72.669	122488	286	491.857	137.828	302.895	57.611	81.841	140671	165	732.855	212.681	101.743	51.500	55.941	120921
46	316	764.307	323.703	123.801	40.782	163.581	241521	234	600.573	231.897	111.160	21.678	96.225	140534	19	283.421	9.299	78.888	25.773	31.456	5385	48	280.292	9.789	141.023	38.557	46.870	13454	176	702.375	273.675	80.505	46.748	72.669	123618	286	491.105	136.266	302.885	57.588	81.841	140456	165	756.873	229.269	101.763	51.479	55.941	124884
47	316	787.877	339.831	123.802	40.862	163.581	248969	234	809.286	319.689	110.882	22.790	96.225	189373	19	283.579	10.162	78.885	25.786	31.456	5388	48	282.125	10.576	141.015	38.549	46.870	13542	176	711.216	277.338	80.501	46.737	72.669	125174	286	484.353	130.600	302.885	57.600	81.841	138525	165	782.594	238.049	101.746	51.453	55.941	129128
48	316	804.880	343.738	123.805	40.840	163.581	254342	234	1204.585	712.363	111.225	21.628	96.225	281873	19	284.158	6.801	78.909	25.793	31.456	5399	48	283.792	8.659	141.003	38.557	46.870	13622	176	719.852	280.289	80.524	46.745	72.669	126694	286	475.570	123.352	302.886	57.615	81.841	136013	165	798.448	246.581	101.772	51.462	55.941	131744
49	316	807.453	346.595	123.808	40.814	163.581	255155	234	1270.855	818.873	111.360	20.873	96.225	297380	19	286.632	9.051	78.887	25.774	31.456	5446	48	281.229	9.641	140.987	38.549	46.870	13499	176	722.051	283.707	80.523	46.737	72.669	127081	286	466.122	118.095	302.881	57.608	81.841	133311	165	802.333	247.250	101.752	51.452	55.941	132385
50	316	804.636	346.140	123.800	40.807	163.581	254265	234	1106.846	692.132	111.365	20.803	96.225	259002	19	280.474	7.404	78.892	25.785	31.456	5329	48	280.438	9.378	141.035	38.559	46.870	13461	176	723.960	284.188	80.519	46.732	72.669	127417	286	457.937	112.953	302.872	57.625	81.841	130970	165	787.509	238.162	101.758	51.474	55.941	129939
51	316	784.288	335.140	123.809	40.809	163.581	247835	234	941.709	551.266	111.354	20.830	96.225	220360	19	282.842	5.975	78.902	25.789	31.456	5374	48	281.833	10.879	141.036	38.563	46.870	13528	176	723.506	284.391	80.564	46.748	72.669	127337	286	449.794	109.334	302.869	57.648	81.841	128641	165	769.806	226.436	101.743	51.497	55.941	127018
52	316	753.408	317.620	123.800	40.785	163.581	238077	234	802.427	436.738	111.333	20.902	96.225	187768	19	283.105	8.246	78.885	25.776	31.456	5379	48	283.167	9.590	141.043	38.561	46.870	13592	176	715.864	279.647	80.552	46.735	72.669	125992	286	447.402	108.670	302.866	57.624	81.841	127957	165	753.079	219.566	101.733	51.501	55.941	124258
53	316	715.288	296.429	123.793	40.788	163.581	226031	234	690.718	340.532	111.296	21.018	96.225	161628	19	278.053	6.390	78.901	25.794	31.456	5283	48	275.646	10.983	141.039	38.565	46.870	13231	176	697.886	272.103	80.530	46.735	72.669	122828	286	440.538	106.725	302.867	57.612	81.841	125994	165	724.036	206.729	101.721	51.515	55.941	119466
54	316	682.285	277.233	123.786	40.717	163.581	215602	234	610.004	274.657	111.277	21.132	96.225	142741	19	274.526	8.572	78.901	25.785	31.456	5216	48	269.604	9.139	141.050	38.570	46.870	12941	176	687.045	265.983	80.524	46.734	72.669	120920	286	436.832	106.701	302.869	57.614	81.841	124934	165	701.642	200.133	101.730	51.521	55.941	115771
55	316	666.234	270.049	123.792	40.705	163.581	210530	234	557.359	227.684	111.245	21.278	96.225	130422	19	269.526	9.553	78.871	25.752	31.456	5121	48	265.979	9.786	141.043	38.560	46.870	12767	176	680.460	263.082	80.520	46.737	72.669	119761	286	435.157	106.261	302.875	57.625	81.841	124455	165	692.800	198.568	101.731	51.547	55.941	114312
56	316	663.206	270.038	123.791	40.717	163.581	209573	234	528.453	201.684	111.213	21.381	96.225	123658	19	268.263	6.109	78.897	25.787	31.456	5097	48	264.917	10.862	141.049	38.563	46.870	12716	176	679.733	264.196	80.542	46.746	72.669	119633	286	434.829	107.073	302.871	57.658	81.841	124361	165	693.661	195.535	101.711	51.562	55.941	114454
57	316	659.358	268.060	123.792	40.730	163.581	208357	234	512.962	184.233	111.191	21.513	96.225	120033	19	266.368	8.970	78.870	25.763	31.456	5061	48	264.229	8.796	141.042	38.563	46.870	12683	176	682.278	267.015	80.546	46.742	72.669	120081	286	437.692	108.024	302.869	57.654	81.841	125180	165	701.533	205.165	101.720	51.539	55.941	115753
58	316	675.854	276.290	123.796	40.763	163.581	213570	234	514.056	182.459	111.179	21.541	96.225	120289	19	271.737	8.608	78.882	25.772	31.456	5163	48	267.271	10.252	141.042	38.561	46.870	12829	176	688.960	268.409	80.529	46.741	72.669	121257	286	442.521	109.355	302.876	57.625	81.841	126561	165	716.048	212.753	101.731	51.511	55.941	118148
59	316	700.240	286.747	123.805	40.741	163.581	221276	234	526.325	190.882	111.200	21.521	96.225	123160	19	278.789	6.989	78.892	25.784	31.456	5297	48	272.917	10.233	141.007	38.554	46.870	13100	176	699.824	273.560	80.528	46.744	72.669	123169	286	447.017	110.994	302.877	57.617	81.841	127847	165	742.442	217.246	101.708	51.534	55.941	122503
60	316	729.934	303.778	123.795	40.748	163.581	230659	234	543.363	196.867	111.192	21.573	96.225	127147	19	279.211	6.277	78.897	25.790	31.456	5305	48	276.625	12.196	141.038	38.565	46.870	13278	176	712.773	277.374	80.522	46.746	72.669	125448	286	452.052	112.499	302.870	57.641	81.841	129287	165	788.139	235.529	101.701	51.558	55.941	130043
61	316	741.785	308.190	123.796	40.727	163.581	234404	234	565.291	214.592	111.191	21.531	96.225	132278	19	282.842	6.922	78.896	25.779	31.456	5374	48	276.750	8.454	141.043	38.562	46.870	13284	176	711.898	274.740	80.533	46.732	72.669	125294	286	453.031	111.717	302.872	57.625	81.841	129567	165	798.727	244.717	101.720	51.526	55.941	131790
62	316	752.750	312.162	123.798	40.711	163.581	237869	234	587.991	233.665	111.194	21.499	96.225	137590	19	282.421	8.058	78.900	25.780	31.456	5366	48	278.667	9.438	141.010	38.554	46.870	13376	176	708.875	273.377	80.518	46.737	72.669	124762	286	451.570	111.991	302.887	57.612	81.841	129149	165	802.139	246.951	101.737	51.495	55.941	132353
63	316	745.522	311.795	123.800	40.725	163.581	235585	234	577.239	226.988	111.212	21.383	96.225	135074	19	279.789	6.901	78.898	25.791	31.456	5316	48	279.271	9.085	141.045	38.562	46.870	13405	176	699.551	269.447	80.518	46.741	72.669	123121	286	448.175	110.682	302.878	57.580	81.841	128178	165	786.261	239.189	101.743	51.483	55.941	129733
64	316	727.155	300.763	123.784	40.715	163.581	229781	234	563.017	220.046	111.218	21.402	96.225	131746	19	280.211	9.818	78.873	25.769	31.456	5324	48	278.771	10.405	141.052	38.569	46.870	13381	176	691.932	267.227	80.529	46.743	72.669	121780	286	445.185	107.387	302.874	57.620	81.841	127323	165	766.976	227.132	101.722	51.510	55.941	126551
65	316	704.266	286.897	123.788	40.679	163.581	222548	234	540.124	201.688	111.219	21.431	96.225	126389	19	278.684	6.725	78.883	25.769	31.456	5295	48	277.333	9.868	141.044	38.563	46.870	13312	176	681.744	257.235	80.482	46.743	72.669	119987	286	443.469	107.365	302.875	57.621	81.841	126832	165	738.400	217.465	101.714	51.513	55.941	121836
66	316	681.437	274.843	123.788	40.632	163.581	215334	234	517.286	184.363	111.196	21.471	96.225	121045	19	275.526	7.464	78.888	25.787	31.456	5235	48	273.729	10.272	140.994	38.551	46.870	13139	176	671.778	255.429	80.478	46.745	72.669	118233	286	438.122	105.946	302.861	57.645	81.841	125303	165	714.824	206.794	101.714	51.528	55.941	117946
67	316	657.756	262.274	123.793	40.624	163.581	207851	234	501.496	173.986	111.189	21.511	96.225	117350	19	270.105	5.801	78.901	25.785	31.456	5132	48	266.062	10.105	141.057	38.563	46.870	12771	176	660.597	250.712	80.479	46.747	72.669	116265	286	431.469	104.081	302.871	57.639	81.841	123400	165	692.612	197.521	101.739	51.534	55.941	114281
68	316	638.082	252.882	123.784	40.599	163.581	201634	234	485	164.066	111.183	21.548	96.225	113490	19	267.263	8.272	78.901	25.787	31.456	5078	48	262.771	8.316	141.045	38.564	46.870	12613	176	645.051	243.571	80.481	46.747	72.669	113529	286	428.024	103.047	302.851	57.687	81.841	122415	165	674.794	194.049	101.725	51.546	55.941	111341
69	316	634.177	252.986	123.797	40.619	163.581	200400	234	477.227	156.532	111.177	21.559	96.225	111671	19	263.158	9.506	78.867	25.758	31.456	5000	48	257.042	8.550	141.017	38.557	46.870	12338	176	643.756	245.001	80.469	46.746	72.669	113301	286	427.143	103.329	302.860	57.670	81.841	122163	165	666.576	189.184	101.720	51.540	55.941	109985
70	316	634.902	252.369	123.794	40.629	163.581	200629	234	477.132	156.545	111.186	21.574	96.225	111649	19	263.632	8.467	78.880	25.767	31.456	5009	48	260.104	9.934	141.020	38.555	46.870	12485	176	646.932	245.623	80.474	46.743	72.669	113860	286	427.028	105.294	302.864	57.664	81.841	122130	165	670.436	189.198	101.705	51.566	55.941	110622
71	316	643.095	254.966	123.795	40.613	163.581	203218	234	483.372	160.884	111.176	21.585	96.225	113109	19	267.789	9.169	78.875	25.773	31.456	5088	48	260	10.287	141.039	38.563	46.870	12480	176	651.341	247.782	80.473	46.744	72.669	114636	286	430.944	106.129	302.872	57.630	81.841	123250	165	683.261	194.456	101.729	51.545	55.941	112738
72	316	668.396	267.218	123.798	40.628	163.581	211213	234	510.265	176.569	111.175	21.618	96.225	119402	19	270.053	8.727	78.890	25.778	31.456	5131	48	266.917	10.663	141.046	38.566	46.870	12812	176	663.057	251.613	80.467	46.740	72.669	116698	286	437.014	106.976	302.872	57.635	81.841	124986	165	700.958	204.529	101.738	51.515	55.941	115658
73	316	696.832	284.320	123.793	40.707	163.581	220199	234	539.564	194.901	111.175	21.635	96.225	126258	19	274.895	7.651	78.895	25.780	31.456	5223	48	269.542	9.523	141.049	38.564	46.870	12938	176	681.807	259.638	80.434	46.740	72.669	119998	286	442.552	110.661	302.875	57.629	81.841	126570	165	715.194	210.088	101.730	51.512	55.941	118007
74	316	722.646	303.484	123.802	40.774	163.581	228356	234	596.248	233.799	111.182	21.530	96.225	139522	19	278.158	8.643	78.893	25.779	31.456	5285	48	275	9.410	140.995	38.552	46.870	13200	176	690.415	260.596	80.450	46.739	72.669	121513	286	443.311	108.785	302.872	57.615	81.841	126787	165	722.794	212.903	101.723	51.510	55.941	119261
75	316	736.206	312.627	123.801	40.749	163.581	232641	234	655.077	276.904	111.166	21.556	96.225	153288	19	281.684	9.286	78.898	25.787	31.456	5352	48	275.125	8.838	141.045	38.565	46.870	13206	176	692.540	264.083	80.435	46.739	72.669	121887	286	444.427	110.071	302.867	57.647	81.841	127106	165	726.412	210.513	101.713	51.520	55.941	119858
76	316	734.127	310.794	123.798	40.743	163.581	231984	234	690.077	321.380	111.229	21.402	96.225	161478	19	278.158	7.812	78.910	25.793	31.456	5285	48	274.812	8.865	141.059	38.566	46.870	13191	176	690.438	264.001	80.473	46.745	72.669	121517	286	447.626	112.070	302.893	57.587	81.841	128021	165	715.388	206.105	101.723	51.511	55.941	118039
77	316	722.911	302.616	123.803	40.749	163.581	228440	234	667.453	310.474	111.255	21.279	96.225	156184	19	273.737	7.541	78.907	25.793	31.456	5201	48	275.500	8.810	141.028	38.558	46.870	13224	176	689.284	266.063	80.491	46.751	72.669	121314	286	441.266	109.172	302.880	57.586	81.841	126202	165	703.527	201.475	101.719	51.523	55.941	116082
78	316	697.288	285.054	123.797	40.696	163.581	220343	234	630.915	284.571	111.246	21.260	96.225	147634	19	275.895	8.524	78.885	25.779	31.456	5242	48	273.625	9.942	141.025	38.557	46.870	13134	176	686.045	261.289	80.471	46.748	72.669	120744	286	438.647	108.412	302.885	57.602	81.841	125453	165	688.055	193.704	101.725	51.539	55.941	113529
79	316	672.934	269.973	123.802	40.631	163.581	212647	234	585.256	248.428	111.252	21.271	96.225	136950	19	276.368	8.757	78.883	25.778	31.456	5251	48	273.667	11.303	141.045	38.565	46.870	13136	176	676.114	257.663	80.474	46.738	72.669	118996	286	436.196	105.994	302.878	57.601	81.841	124752	165	673.012	187.328	101.722	51.545	55.941	111047
80	316	646.658	257.013	123.793	40.601	163.581	204344	234	540.727	214.965	111.235	21.336	96.225	126530	19	271.684	8.807	78.885	25.773	31.456	5162	48	264.604	8.113	141.042	38.562	46.870	12701	176	662.778	252.593	80.467	46.745	72.669	116649	286	428.927	104.582	302.880	57.631	81.841	122673	165	655.455	180.878	101.704	51.553	55.941	108150
81	316	621.386	245.448	123.800	40.622	163.581	196358	234	508.936	192.384	111.216	21.426	96.225	119091	19	262.053	12.104	78.848	25.742	31.456	4979	48	257.417	10.084	141.020	38.556	46.870	12356	176	651.159	250.155	80.494	46.746	72.669	114604	286	422.881	103.379	302.868	57.642	81.841	120944	165	638.194	176.031	101.713	51.552	55.941	105302
82	316	612.544	241.008	123.791	40.631	163.581	193564	234	492.286	175.760	111.203	21.479	96.225	115195	19	260.211	10.401	78.859	25.750	31.456	4944	48	256.333	9.814	141.019	38.562	46.870	12304	176	644.426	248.212	80.497	46.747	72.669	113419	286	423.280	104.607	302.870	57.641	81.841	121058	165	636.891	176.883	101.697	51.572	55.941	105087
83	316	612.975	240.919	123.786	40.630	163.581	193700	234	486.372	171.035	111.197	21.508	96.225	113811	19	261.526	7.989	78.887	25.779	31.456	4969	48	253.854	9.100	141.036	38.559	46.870	12185	176	643.119	248.180	80.502	46.741	72.669	113189	286	424.220	104.576	302.865	57.654	81.841	121327	165	646.739	180.206	101.702	51.556	55.941	106712
84	316	624.165	248.280	123.778	40.639	163.581	197236	234	500.474	179.711	111.183	21.525	96.225	117111	19	259.737	7.423	78.881	25.767	31.456	4935	48	253.167	9.332	141.005	38.558	46.870	12152	176	647.500	245.681	80.436	46.737	72.669	113960	286	428.056	106.328	302.865	57.685	81.841	122424	165	656.661	182.552	101.688	51.575	55.941	108349
85	316	641.149	254.148	123.791	40.606	163.581	202603	234	542.269	201.579	111.161	21.583	96.225	126891	19	262.842	5.737	78.897	25.794	31.456	4994	48	257.833	8.873	141.062	38.573	46.870	12376	176	657.938	252.176	80.465	46.741	72.669	115797	286	437.780	110.257	302.877	57.612	81.841	125205	165	677.867	192.139	101.689	51.568	55.941	111848
86	316	663.962	266.346	123.799	40.603	163.581	209812	234	784.603	329.577	110.684	23.903	96.225	183597	19	269.947	10.190	78.867	25.752	31.456	5129	48	266.292	10.494	141.032	38.564	46.870	12782	176	669.631	253.966	80.464	46.743	72.669	117855	286	445.073	112.419	302.887	57.552	81.841	127291	165	695.455	200.878	101.684	51.555	55.941	114750
87	316	688.842	278.002	123.800	40.626	163.581	217674	234	1180.060	699.841	111.208	21.833	96.225	276134	19	273.474	7.275	78.886	25.782	31.456	5196	48	270.438	10.543	140.988	38.559	46.870	12981	176	679.886	262.476	80.497	46.749	72.669	119660	286	452.017	116.090	302.890	57.525	81.841	129277	165	712.867	212.133	101.711	51.533	55.941	117623
88	316	720.038	294.286	123.792	40.646	163.581	227532	234	1364.201	917.059	111.362	20.698	96.225	319223	19	273.842	7.869	78.895	25.782	31.456	5203	48	270.833	11.456	141.031	38.564	46.870	13000	176	687.756	260.891	80.494	46.749	72.669	121045	286	451.874	116.195	302.891	57.541	81.841	129236	165	743.521	222.278	101.731	51.486	55.941	122681
89	316	735.449	304.029	123.794	40.692	163.581	232402	234	1194.342	777.263	111.371	20.694	96.225	279476	19	274.158	9.616	78.870	25.766	31.456	5209	48	271.208	10.643	141.052	38.565	46.870	13018	176	688.682	265.912	80.512	46.749	72.669	121208	286	451.021	116.458	302.896	57.514	81.841	128992	165	750.849	222.576	101.710	51.532	55.941	123890
90	316	740.225	309.385	123.794	40.692	163.581	233911	234	1018.979	636.303	111.377	20.683	96.225	238441	19	275.737	10.466	78.866	25.752	31.456	5239	48	271.125	9.557	141.049	38.566	46.870	13014	176	689.580	266.403	80.495	46.744	72.669	121366	286	448.944	115.478	302.913	57.476	81.841	128398	165	741.545	220.550	101.717	51.501	55.941	122355
91	316	724.680	299.531	123.802	40.664	163.581	228999	234	867.543	504.523	111.351	20.752	96.225	203005	19	273.368	7.603	78.897	25.783	31.456	5194	48	270.188	10.016	141.022	38.558	46.870	12969	176	683.653	264.155	80.528	46.749	72.669	120323	286	446.192	112.922	302.900	57.539	81.841	127611	165	719.624	211.038	101.719	51.520	55.941	118738
92	316	697.060	283.321	123.792	40.639	163.581	220271	234	741.500	394.942	111.329	20.870	96.225	173511	19	273.053	7.948	78.903	25.789	31.456	5188	48	272.854	8.815	141.012	38.553	46.870	13097	176	677.210	260.414	80.521	46.748	72.669	119189	286	441.339	110.436	302.888	57.586	81.841	126223	165	694.315	198.008	101.711	51.528	55.941	114562
93	316	663.532	267.571	123.792	40.608	163.581	209676	234	643.829	313.090	111.286	21.006	96.225	150656	19	266.421	6.049	78.895	25.796	31.456	5062	48	263.917	9.629	141.046	38.568	46.870	12668	176	656.602	251.269	80.518	46.758	72.669	115562	286	431.780	107.403	302.896	57.538	81.841	123489	165	668.849	188.269	101.692	51.555	55.941	110360
94	316	638.079	256.374	123.782	40.612	163.581	201633	234	573.427	252.614	111.250	21.165	96.225	134182	19	260.158	8.700	78.880	25.764	31.456	4943	48	257.375	9.378	141.051	38.564	46.870	12354	176	646.193	248.813	80.526	46.764	72.669	113730	286	426.493	106.810	302.884	57.568	81.841	121977	165	648.091	178.849	101.683	51.580	55.941	106935
95	316	620.867	248.718	123.784	40.627	163.581	196194	234	531.628	215.778	111.228	21.302	96.225	124401	19	257.474	8.208	78.886	25.778	31.456	4892	48	253.354	7.969	141.054	38.563	46.870	12161	176	633.295	242.065	80.511	46.758	72.669	111460	286	422.958	106.142	302.870	57.603	81.841	120966	165	637.891	177.994	101.702	51.569	55.941	105252
96	316	613.658	244.851	123.783	40.586	163.581	193916	234	505.560	191.571	111.207	21.440	96.225	118301	19	254.579	9.640	78.872	25.763	31.456	4837	48	251.188	8.996	141.051	38.570	46.870	12057	176	625.915	238.853	80.492	46.762	72.669	110161	286	425.986	107.711	302.873	57.603	81.841	121832	165	631.600	174.415	101.698	51.580	55.941	104214
97	316	620.206	247.737	123.791	40.598	163.581	195985	234	497.727	182.521	111.190	21.479	96.225	116468	19	255.474	7.011	78.900	25.793	31.456	4854	48	251.771	8.518	141.045	38.560	46.870	12085	176	630.347	240.274	80.489	46.754	72.669	110941	286	430.479	109.631	302.881	57.589	81.841	123117	165	637.770	178.840	101.696	51.565	55.941	105232
98	316	639.658	256.498	123.801	40.594	163.581	202132	234	504.966	186.681	111.186	21.522	96.225	118162	19	258.368	6.841	78.889	25.785	31.456	4909	48	253	8.985	141.022	38.561	46.870	12144	176	638.420	243.303	80.479	46.754	72.669	112362	286	435.133	112.058	302.888	57.518	81.841	124448	165	654.552	188.163	101.692	51.558	55.941	108001
99	316	662.680	264.830	123.791	40.566	163.581	209407	234	523.269	194.114	111.199	21.508	96.225	122445	19	263.263	5.915	78.902	25.793	31.456	5002	48	259.021	11.412	141.073	38.568	46.870	12433	176	652.375	246.047	80.464	46.753	72.669	114818	286	444.825	114.479	302.891	57.504	81.841	127220	165	671.988	191.549	101.699	51.555	55.941	110878
100	316	691.611	280.016	123.796	40.628	163.581	218549	234	546.585	205.512	111.188	21.527	96.225	127901	19	270.211	10.075	78.876	25.757	31.456	5134	48	264.917	10.171	141.020	38.557	46.870	12716	176	659.631	251.286	80.476	46.753	72.669	116095	286	453.535	117.600	302.913	57.452	81.841	129711	165	689.461	200.260	101.690	51.534	55.941	113761
101	316	711.079	292.482	123.796	40.593	163.581	224701	234	568.684	231.057	111.222	21.384	96.225	133072	19	270	6.227	78.910	25.802	31.456	5130	48	265.688	10.177	141.050	38.565	46.870	12753	176	668.551	252.125	80.452	46.752	72.669	117665	286	455.815	118.217	302.908	57.437	81.841	130363	165	697.600	203.999	101.697	51.528	55.941	115104
102	316	711.377	294.196	123.798	40.575	163.581	224795	234	586.214	246.390	111.223	21.359	96.225	137174	19	266.158	6.627	78.906	25.796	31.456	5057	48	265.062	10.039	141.035	38.562	46.870	12723	176	665.080	252.669	80.490	46.753	72.669	117054	286	453.822	120.213	302.915	57.447	81.841	129793	165	700.473	206.135	101.695	51.526	55.941	115578
103	316	696.620	285.925	123.785	40.607	163.581	220132	234	593.855	251.124	111.227	21.315	96.225	138962	19	271	7.895	78.894	25.770	31.456	5149	48	266.833	10.547	141.024	38.556	46.870	12808	176	658.455	251.089	80.512	46.759	72.669	115888	286	450.490	116.778	302.908	57.470	81.841	128840	165	690.539	201.343	101.693	51.504	55.941	113939
104	316	684.307	277.151	123.792	40.555	163.581	216241	234	581.761	245.648	111.222	21.340	96.225	136132	19	269.842	6.309	78.895	25.783	31.456	5127	48	268	11.323	141.024	38.563	46.870	12864	176	651.790	246.292	80.484	46.760	72.669	114715	286	445.584	115.821	302.900	57.512	81.841	127437	165	677.703	194.539	101.699	51.528	55.941	111821
105	316	663.199	263.156	123.789	40.521	163.581	209571	234	550.987	221.585	111.220	21.383	96.225	128931	19	270.421	6.158	78.899	25.790	31.456	5138	48	265.750	8.665	141.022	38.561	46.870	12756	176	642.562	242.089	80.515	46.763	72.669	113091	286	440.203	113.244	302.888	57.522	81.841	125898	165	658.103	185.300	101.692	51.551	55.941	108587
106	316	643.579	251.566	123.793	40.483	163.581	203371	234	524.756	201.303	111.214	21.369	96.225	122793	19	264.842	8.382	78.878	25.773	31.456	5032	48	262.604	9.330	141.025	38.561	46.870	12605	176	631.114	234.256	80.527	46.775	72.669	111076	286	431.962	108.509	302.880	57.564	81.841	123541	165	643.921	177.902	101.673	51.567	55.941	106247
107	316	620.253	243.211	123.780	40.517	163.581	196000	234	498.145	183.795	111.201	21.403	96.225	116566	19	259.263	8.040	78.886	25.766	31.456	4926	48	253.979	8.411	141.016	38.556	46.870	12191	176	618.432	230.115	80.521	46.776	72.669	108844	286	426.755	106.782	302.869	57.615	81.841	122052	165	623.667	171.470	101.685	51.577	55.941	102905
108	316	602.525	236.649	123.782	40.529	163.581	190398	234	479.120	171.834	111.184	21.444	96.225	112114	19	252.579	4.598	78.911	25.800	31.456	4799	48	249.250	9.950	141.056	38.568	46.870	11964	176	608.483	227.592	80.510	46.771	72.669	107093	286	424.028	106.721	302.860	57.643	81.841	121272	165	614.994	166.546	101.674	51.583	55.941	101474
109	316	598.171	235.735	123.787	40.557	163.581	189022	234	469.577	164.350	111.178	21.496	96.225	109881	19	249.842	9.884	78.868	25.756	31.456	4747	48	247.542	7.795	141.025	38.558	46.870	11882	176	606.528	227.051	80.490	46.782	72.669	106749	286	424.797	108.327	302.863	57.670	81.841	121492	165	611.533	168.398	101.680	51.595	55.941	100903
110	316	606.047	239.721	123.796	40.549	163.581	191511	234	469.103	162.358	111.176	21.532	96.225	109770	19	251.789	8.702	78.882	25.772	31.456	4784	48	246.375	8.383	141.022	38.558	46.870	11826	176	610.523	230.868	80.476	46.770	72.669	107452	286	430.388	113.265	302.870	57.642	81.841	123091	165	617.061	171.200	101.683	51.594	55.941	101815
111	316	613.858	245.376	123.790	40.565	163.581	193979	234	481.038	165.833	111.161	21.594	96.225	112563	19	250.053	5.749	78.892	25.789	31.456	4751	48	247.500	9.290	141.069	38.567	46.870	11880	176	617.557	233.502	80.489	46.777	72.669	108690	286	436.490	115.055	302.866	57.639	81.841	124836	165	633.212	178.863	101.667	51.605	55.941	104480
112	316	632.975	252.093	123.797	40.537	163.581	200020	234	526.855	189.233	111.142	21.387	96.225	123284	19	261.053	8.343	78.905	25.786	31.456	4960	48	251.646	10.209	141.054	38.569	46.870	12079	176	627.466	235.986	80.470	46.769	72.669	110434	286	444.867	119.626	302.874	57.632	81.841	127232	165	649.394	186.364	101.692	51.558	55.941	107150
113	316	663.490	268.189	123.798	40.601	163.581	209663	234	649.803	311.710	111.233	20.702	96.225	152054	19	265.368	6.370	78.893	25.778	31.456	5042	48	260.125	8.529	141.040	38.563	46.870	12486	176	636.523	239.878	80.464	46.767	72.669	112028	286	452.871	123.553	302.881	57.594	81.841	129521	165	671.697	193.020	101.676	51.562	55.941	110830
114	316	681.630	278.784	123.790	40.633	163.581	215395	234	1065.859	729.016	111.395	20.196	96.225	249411	19	263.789	7.406	78.894	25.785	31.456	5012	48	261.354	8.983	141.016	38.557	46.870	12545	176	645.347	244.235	80.489	46.773	72.669	113581	286	449.871	120.668	302.875	57.590	81.841	128663	165	686.418	200.044	101.685	51.526	55.941	113259
115	316	703.108	288.418	123.794	40.580	163.581	222182	234	1293.658	829.111	111.315	21.095	96.225	302716	19	266.632	8.029	78.880	25.773	31.456	5066	48	263.271	11.020	141.028	38.561	46.870	12637	176	655.903	249.963	80.471	46.774	72.669	115439	286	452.542	119.429	302.907	57.483	81.841	129427	165	708.600	212.368	101.684	51.540	55.941	116919
116	316	709.180	292.150	123.805	40.581	163.581	224101	234	1170.483	749.257	111.351	20.905	96.225	273893	19	265.947	6.811	78.900	25.781	31.456	5053	48	264.562	9.904	141.041	38.561	46.870	12699	176	661.517	250.182	80.454	46.767	72.669	116427	286	449.507	118.484	302.900	57.492	81.841	128559	165	708.455	210.439	101.689	51.539	55.941	116895
117	316	698.949	284.998	123.809	40.530	163.581	220868	234	999.744	617.631	111.351	20.842	96.225	233940	19	267.158	7.388	78.879	25.771	31.456	5076	48	264.771	10.713	141.035	38.558	46.870	12709	176	653.966	246.515	80.472	46.764	72.669	115098	286	447.084	116.919	302.899	57.515	81.841	127866	165	697.933	203.580	101.690	51.548	55.941	115159
118	316	675.481	272.949	123.795	40.501	163.581	213452	234	852.068	497.041	111.341	20.827	96.225	199384	19	269.421	8.617	78.892	25.781	31.456	5119	48	264.708	10.902	141.025	38.557	46.870	12706	176	643.233	239.314	80.449	46.766	72.669	113209	286	438.822	113.562	302.882	57.536	81.841	125503	165	677.964	193.756	101.682	51.564	55.941	111864
119	316	651.538	257.167	123.789	40.444	163.581	205886	234	730.128	389.487	111.320	20.884	96.225	170850	19	264.474	7.344	78.897	25.795	31.456	5025	48	264.292	10.235	141.019	38.554	46.870	12686	176	630.989	234.848	80.456	46.769	72.669	111054	286	431.874	111.018	302.883	57.563	81.841	123516	165	659.933	188.101	101.690	51.573	55.941	108889
120	316	622.022	243.960	123.785	40.486	163.581	196559	234	633.551	309.898	111.283	21.021	96.225	148251	19	259.421	6.858	78.902	25.796	31.456	4929	48	257.083	9.369	141.046	38.563	46.870	12340	176	616.506	227.413	80.463	46.769	72.669	108505	286	424.542	108.636	302.869	57.612	81.841	121419	165	632.394	175.865	101.677	51.586	55.941	104345
121	316	594.592	231.129	123.780	40.488	163.581	187891	234	565.970	257.326	111.254	21.116	96.225	132437	19	253	7.047	78.880	25.767	31.456	4807	48	247.583	8.773	141.006	38.553	46.870	11884	176	607.699	224.488	80.441	46.762	72.669	106955	286	417.612	105.245	302.863	57.635	81.841	119437	165	614.539	169.425	101.674	51.591	55.941	101399
122	316	586.323	227.850	123.782	40.504	163.581	185278	234	525.231	219.099	111.229	21.255	96.225	122904	19	248.158	6.353	78.908	25.793	31.456	4715	48	246.250	10.783	141.002	38.555	46.870	11820	176	599.835	220.884	80.453	46.773	72.669	105571	286	417.409	105.876	302.859	57.657	81.841	119379	165	609.006	170.032	101.676	51.583	55.941	100486
123	316	592.310	233.985	123.783	40.548	163.581	187170	234	504.855	201.309	111.198	21.349	96.225	118136	19	249.526	6.971	78.897	25.790	31.456	4741	48	244.229	11.475	141.031	38.561	46.870	11723	176	599.682	224.340	80.442	46.764	72.669	105544	286	419.241	107.571	302.866	57.675	81.841	119903	165	614.430	172.975	101.652	51.584	55.941	101381
124	316	600.161	240.110	123.792	40.591	163.581	189651	234	502.889	197.078	111.180	21.392	96.225	117676	19	247.368	8.454	78.886	25.768	31.456	4700	48	245.146	10.034	141.057	38.573	46.870	11767	176	605.949	229.063	80.439	46.763	72.669	106647	286	426.584	110.938	302.861	57.683	81.841	122003	165	619.539	173.289	101.664	51.570	55.941	102224
125	316	618.146	248.905	123.782	40.599	163.581	195334	234	521.697	207.740	111.180	21.454	96.225	122077	19	254.158	7.812	78.890	25.777	31.456	4829	48	248.792	11.720	141.034	38.557	46.870	11942	176	613.926	230.768	80.427	46.763	72.669	108051	286	431.888	110.712	302.853	57.694	81.841	123520	165	631.400	180.655	101.668	51.559	55.941	104181
126	316	638.139	258.233	123.793	40.612	163.581	201652	234	539.966	213.749	111.170	21.501	96.225	126352	19	259.316	5.716	78.891	25.784	31.456	4927	48	254.271	9.573	141.035	38.561	46.870	12205	176	627.136	236.153	80.446	46.771	72.669	110376	286	437.346	115.446	302.866	57.633	81.841	125081	165	653.085	184.608	101.680	51.555	55.941	107759
127	316	658.392	268.932	123.795	40.615	163.581	208052	234	572.756	233.740	111.158	21.523	96.225	134025	19	265.526	8.701	78.883	25.769	31.456	5045	48	258.958	9.211	141.024	38.562	46.870	12430	176	632.028	234.886	80.429	46.772	72.669	111237	286	443.682	120.318	302.870	57.615	81.841	126893	165	666.412	194.302	101.679	51.544	55.941	109958
128	316	670.263	274.348	123.790	40.646	163.581	211803	234	607.748	257.431	111.159	21.482	96.225	142213	19	262.158	6.397	78.923	25.809	31.456	4981	48	260.250	9.150	141.037	38.559	46.870	12492	176	637.438	240.552	80.432	46.776	72.669	112189	286	445.448	119.796	302.877	57.585	81.841	127398	165	674.733	197.850	101.697	51.537	55.941	111331
129	316	674.646	279.868	123.785	40.699	163.581	213188	234	631.727	287.958	111.169	21.429	96.225	147824	19	263.895	7.680	78.897	25.787	31.456	5014	48	260.083	9.367	141.024	38.560	46.870	12484	176	635.148	240.621	80.431	46.775	72.669	111786	286	442.517	118.119	302.876	57.579	81.841	126560	165	668.085	193.332	101.682	51.542	55.941	110234
130	316	667.285	275.611	123.792	40.665	163.581	210862	234	648.620	299.766	111.179	21.374	96.225	151777	19	263	4.761	78.901	25.798	31.456	4997	48	260.062	11.983	141.057	38.573	46.870	12483	176	634.108	237.042	80.431	46.772	72.669	111603	286	439.427	116.276	302.871	57.563	81.841	125676	165	655.733	189.761	101.685	51.544	55.941	108196
131	316	649.335	262.871	123.795	40.621	163.581	205190	234	628.013	289.207	111.213	21.300	96.225	146955	19	262.579	9.167	78.903	25.780	31.456	4989	48	259.729	10.135	141.019	38.557	46.870	12467	176	633.875	236.160	80.430	46.777	72.669	111562	286	436.521	113.724	302.864	57.635	81.841	124845	165	643.564	182.555	101.660	51.568	55.941	106188
132	316	627.921	249.782	123.793	40.565	163.581	198423	234	592.692	267.090	111.219	21.222	96.225	138690	19	266.421	5.910	78.906	25.801	31.456	5062	48	259.125	8.007	141.039	38.569	46.870	12438	176	622.898	231.853	80.417	46.766	72.669	109630	286	430.259	109.864	302.870	57.630	81.841	123054	165	631.558	176.550	101.663	51.567	55.941	104207
133	316	610.294	242.569	123.784	40.529	163.581	192853	234	555.825	242.272	111.227	21.215	96.225	130063	19	258.526	6.086	78.891	25.785	31.456	4912	48	254.208	11.676	141.053	38.563	46.870	12202	176	611.250	226.872	80.446	46.778	72.669	107580	286	423.045	105.646	302.864	57.650	81.841	120991	165	615.091	172.058	101.661	51.582	55.941	101490
134	316	589.446	232.854	123.787	40.560	163.581	186265	234	520.068	215.675	111.201	21.270	96.225	121696	19	248.316	5.735	78.896	25.779	31.456	4718	48	246.208	10.950	141.035	38.567	46.870	11818	176	601.426	223.577	80.445	46.773	72.669	105851	286	417.958	105.263	302.856	57.672	81.841	119536	165	602.927	165.743	101.644	51.589	55.941	99483
135	316	574.392	226.565	123.783	40.548	163.581	181508	234	497.214	196.454	111.189	21.344	96.225	116348	19	245.105	7.810	78.892	25.775	31.456	4657	48	243.354	9.535	141.004	38.551	46.870	11681	176	598.682	222.997	80.450	46.775	72.669	105368	286	419.528	107.290	302.847	57.708	81.841	119985	165	592.048	161.974	101.644	51.609	55.941	97688
136	316	574.240	225.449	123.782	40.549	163.581	181460	234	486.761	185.618	111.168	21.455	96.225	113902	19	243.632	7.559	78.875	25.759	31.456	4629	48	242.438	10.764	141.051	38.568	46.870	11637	176	597.153	223.907	80.448	46.779	72.669	105099	286	420.493	107.156	302.842	57.704	81.841	120261	165	592.091	162.754	101.645	51.614	55.941	97695
137	316	578.756	227.869	123.782	40.542	163.581	182887	234	491.996	188.520	111.171	21.495	96.225	115127	19	247.474	6.432	78.903	25.801	31.456	4702	48	242.729	10.343	141.087	38.569	46.870	11651	176	604.443	227.503	80.424	46.776	72.669	106382	286	428.881	110.879	302.843	57.704	81.841	122660	165	606.261	168.927	101.657	51.625	55.941	100033
138	316	596.513	237.398	123.786	40.551	163.581	188498	234	508.427	194.376	111.148	21.560	96.225	118972	19	249.842	6.809	78.894	25.777	31.456	4747	48	244.500	10.229	141.069	38.571	46.870	11736	176	610.233	227.720	80.427	46.778	72.669	107401	286	438.122	117.172	302.852	57.697	81.841	125303	165	622.558	174.625	101.643	51.610	55.941	102722
139	316	618.981	248.992	123.783	40.591	163.581	195598	234	545.350	207.126	111.107	21.727	96.225	127612	19	257.474	9.371	78.865	25.758	31.456	4892	48	248.938	10.537	141.029	38.559	46.870	11949	176	617.756	226.721	80.386	46.777	72.669	108725	286	443.136	118.448	302.859	57.644	81.841	126737	165	642.885	185.189	101.655	51.552	55.941	106076
140	316	633.744	253.647	123.795	40.508	163.581	200263	234	624.205	237.613	110.994	22.232	96.225	146064	19	258.526	7.545	78.904	25.787	31.456	4912	48	255.167	10.696	141.064	38.567	46.870	12248	176	623.761	229.197	80.374	46.770	72.669	109782	286	448.336	122.207	302.880	57.566	81.841	128224	165	658.679	189.365	101.648	51.601	55.941	108682
141	316	645.130	260.319	123.803	40.511	163.581	203861	234	801.333	359.326	110.993	22.421	96.225	187512	19	261.526	9.851	78.883	25.772	31.456	4969	48	255.208	8.766	141.046	38.568	46.870	12250	176	637.636	236.269	80.382	46.765	72.669	112224	286	452.427	124.244	302.884	57.523	81.841	129394	165	672.236	195.593	101.663	51.575	55.941	110919
142	316	645.240	258.023	123.794	40.539	163.581	203896	234	1009.192	605.161	111.235	21.343	96.225	236151	19	263.158	8.707	78.885	25.772	31.456	5000	48	258	10.962	141.018	38.555	46.870	12384	176	640.574	237.799	80.377	46.766	72.669	112741	286	452.734	122.721	302.899	57.496	81.841	129482	165	686.188	199.233	101.660	51.564	55.941	113221
143	316	645.364	257.906	123.785	40.538	163.581	203935	234	1080.440	719.842	111.331	20.694	96.225	252823	19	260.211	7.955	78.888	25.781	31.456	4944	48	257.938	9.212	141.016	38.557	46.870	12381	176	646.824	242.919	80.400	46.764	72.669	113841	286	449.150	122.498	302.890	57.525	81.841	128457	165	683.855	203.403	101.679	51.561	55.941	112836
144	316	638.427	256.366	123.784	40.568	163.581	201743	234	961.825	612.185	111.335	20.657	96.225	225067	19	261.211	6.365	78.907	25.793	31.456	4963	48	256.375	11.407	140.994	38.549	46.870	12306	176	646.068	243.937	80.412	46.770	72.669	113708	286	440.717	117.472	302.879	57.539	81.841	126045	165	670.855	194.354	101.669	51.575	55.941	110691
145	316	624.285	247.852	123.784	40.524	163.581	197274	234	825.684	490.543	111.316	20.725	96.225	193210	19	260.632	9.160	78.874	25.761	31.456	4952	48	256.792	9.545	141.019	38.559	46.870	12326	176	633.938	237.981	80.416	46.772	72.669	111573	286	432.902	113.322	302.882	57.554	81.841	123810	165	652.939	185.571	101.662	51.584	55.941	107735
146	316	604.471	238.088	123.779	40.496	163.581	191013	234	709.081	387.625	111.297	20.801	96.225	165925	19	255.789	4.315	78.915	25.810	31.456	4860	48	252.812	10.463	141.050	38.563	46.870	12135	176	617.557	230.391	80.427	46.773	72.669	108690	286	427.948	111.652	302.866	57.611	81.841	122393	165	638.267	182.345	101.668	51.582	55.941	105314
147	316	583.478	228.882	123.776	40.497	163.581	184379	234	621.175	311.466	111.254	20.951	96.225	145355	19	250.895	10.796	78.861	25.743	31.456	4767	48	246.917	9.262	141.041	38.563	46.870	11852	176	606.227	225.133	80.418	46.773	72.669	106696	286	420.098	108.057	302.845	57.666	81.841	120148	165	621.830	175.150	101.653	51.616	55.941	102602
148	316	570.060	222.305	123.777	40.494	163.581	180139	234	560.128	257.132	111.231	21.126	96.225	131070	19	244.789	8.216	78.883	25.769	31.456	4651	48	242.417	10.829	141.049	38.566	46.870	11636	176	596.119	221.243	80.419	46.771	72.669	104917	286	418.381	107.324	302.849	57.670	81.841	119657	165	612.673	168.724	101.658	51.627	55.941	101091
149	316	567.339	222.704	123.773	40.512	163.581	179279	234	526.342	225.884	111.208	21.215	96.225	123164	19	245.474	5.420	78.896	25.785	31.456	4664	48	241.750	9.075	141.092	38.575	46.870	11604	176	589.795	217.494	80.399	46.772	72.669	103804	286	418.402	107.767	302.856	57.654	81.841	119663	165	611.206	168.144	101.659	51.626	55.941	100849
150	316	572.380	225.259	123.778	40.575	163.581	180872	234	516.286	215.092	111.198	21.302	96.225	120811	19	245.579	7.237	78.905	25.786	31.456	4666	48	240.792	8.861	141.055	38.564	46.870	11558	176	599.131	223.798	80.415	46.779	72.669	105447	286	428.308	112.252	302.861	57.641	81.841	122496	165	618.315	171.177	101.648	51.630	55.941	102022
151	316	580.437	230.413	123.781	40.603	163.581	183418	234	518.141	210.808	111.192	21.324	96.225	121245	19	241.684	7.432	78.892	25.776	31.456	4592	48	239.938	9.779	141.016	38.562	46.870	11517	176	604.210	227.373	80.437	46.775	72.669	106341	286	437.259	117.080	302.864	57.655	81.841	125056	165	624.061	177.127	101.668	51.593	55.941	102970
152	316	594.908	235.050	123.785	40.535	163.581	187991	234	543.769	219.509	111.153	21.433	96.225	127242	19	254.316	6.369	78.887	25.781	31.456	4832	48	246.646	10.323	141.065	38.571	46.870	11839	176	616.523	232.912	80.431	46.774	72.669	108508	286	450.545	124.070	302.889	57.575	81.841	128856	165	654.012	191.180	101.637	51.598	55.941	107912
153	316	606.677	238.991	123.786	40.528	163.581	191710	234	572.385	234.788	111.152	21.471	96.225	133938	19	254.632	6.906	78.880	25.771	31.456	4838	48	251.646	11.617	141.028	38.567	46.870	12079	176	627.148	236.707	80.416	46.778	72.669	110378	286	463.269	130.255	302.891	57.540	81.841	132495	165	675.539	199.791	101.645	51.581	55.941	111464
154	316	623.013	247.457	123.790	40.558	163.581	196872	234	630.098	283.793	111.167	21.404	96.225	147443	19	257.842	9.418	78.890	25.771	31.456	4899	48	254.062	11.495	141.049	38.562	46.870	12195	176	625.665	233.055	80.407	46.767	72.669	110117	286	465.157	131.863	302.900	57.483	81.841	133035	165	685.358	204.036	101.671	51.561	55.941	113084
155	316	623.187	246.500	123.783	40.510	163.581	196927	234	679.188	331.802	111.200	21.149	96.225	158930	19	258.053	7.663	78.895	25.784	31.456	4903	48	253.854	10.766	141.025	38.554	46.870	12185	176	631.136	238.524	80.416	46.764	72.669	111080	286	463.552	132.279	302.886	57.538	81.841	132576	165	679.558	200.078	101.656	51.573	55.941	112127
156	316	621.079	244.794	123.786	40.461	163.581	196261	234	706.705	368.523	111.238	20.981	96.225	165369	19	260.579	8.959	78.875	25.755	31.456	4951	48	252.271	8.766	141.010	38.557	46.870	12109	176	630.682	238.426	80.388	46.770	72.669	111000	286	461.996	130.478	302.890	57.541	81.841	132131	165	674.024	197.106	101.646	51.587	55.941	111214
157	316	627.854	275.347	123.699	39.829	163.581	198402	234	708.043	378.767	111.261	20.906	96.225	165682	19	257.579	7.066	78.897	25.786	31.456	4894	48	253.896	10.462	141.037	38.559	46.870	12187	176	629.818	233.060	80.364	46.769	72.669	110848	286	454.147	128.521	302.874	57.577	81.841	129886	165	660.630	191.831	101.647	51.577	55.941	109004
158	316	616.921	254.612	123.675	39.576	163.581	194947	234	674.265	349.305	111.256	20.963	96.225	157778	19	256.316	6.524	78.896	25.789	31.456	4870	48	251.917	10.349	141.018	38.558	46.870	12092	176	623.091	229.248	80.368	46.770	72.669	109664	286	447.255	124.513	302.870	57.602	81.841	127915	165	652.339	187.835	101.645	51.590	55.941	107636
159	316	602.430	250.558	123.673	39.515	163.581	190368	234	628.773	309.319	111.238	20.989	96.225	147133	19	256.947	6.450	78.902	25.793	31.456	4882	48	251.771	10.401	141.038	38.567	46.870	12085	176	615.318	228.449	80.371	46.776	72.669	108296	286	437.909	117.840	302.860	57.627	81.841	125242	165	636.576	179.665	101.634	51.616	55.941	105035
160	316	586.684	247.653	123.672	39.377	163.581	185392	234	576	270.010	111.237	21.065	96.225	134784	19	249.421	7.003	78.892	25.785	31.456	4739	48	248.562	10.827	141.069	38.564	46.870	11931	176	603.170	222.710	80.393	46.787	72.669	106158	286	427.636	114.313	302.855	57.603	81.841	122304	165	622.479	174.431	101.642	51.596	55.941	102709
161	316	579.535	238.269	123.666	39.368	163.581	183133	234	538.171	239.536	111.224	21.130	96.225	125932	19	244.263	7.309	78.887	25.782	31.456	4641	48	241.750	8.926	141.061	38.568	46.870	11604	176	593.273	220.294	80.379	46.784	72.669	104416	286	423.500	112.077	302.852	57.658	81.841	121121	165	611.236	169.386	101.643	51.625	55.941	100854
162	316	573.782	248.870	123.669	39.439	163.581	181315	234	511.641	214.274	111.198	21.234	96.225	119724	19	242.211	7.130	78.895	25.785	31.456	4602	48	237.833	9.210	141.036	38.559	46.870	11416	176	595.472	221.011	80.395	46.783	72.669	104803	286	422.308	110.933	302.849	57.672	81.841	120780	165	608.739	170.827	101.653	51.605	55.941	100442
163	316	574.680	243.335	123.674	39.514	163.581	181599	234	506.227	203.886	111.173	21.305	96.225	118457	19	242.053	6.355	78.898	25.792	31.456	4599	48	235.562	8.968	141.074	38.574	46.870	11307	176	593.994	219.902	80.391	46.778	72.669	104543	286	421.566	109.258	302.843	57.667	81.841	120568	165	608.721	172.569	101.648	51.593	55.941	100439
164	316	579.994	254.912	123.711	39.775	163.581	183278	234	519.393	210.410	111.155	21.395	96.225	121538	19	241.842	5.610	78.905	25.793	31.456	4595	48	236.833	11.575	141.037	38.559	46.870	11368	176	605.432	228.820	80.388	46.767	72.669	106556	286	429.150	114.036	302.843	57.709	81.841	122737	165	617.679	178.094	101.648	51.591	55.941	101917
165	316	595.864	256.216	123.704	39.758	163.581	188293	234	557.278	231.112	111.130	21.383	96.225	130403	19	248.684	8.731	78.887	25.773	31.456	4725	48	242.062	10.369	141.046	38.564	46.870	11619	176	614.483	231.295	80.378	46.771	72.669	108149	286	440.231	116.797	302.841	57.690	81.841	125906	165	633.606	184.131	101.644	51.584	55.941	104545
166	316	619.430	274.911	123.723	39.725	163.581	195740	234	669.333	295.073	111.067	21.662	96.225	156624	19	250	8.117	78.870	25.758	31.456	4750	48	248.167	11.527	141.037	38.560	46.870	11912	176	625.341	239.582	80.384	46.762	72.669	110060	286	450.283	118.313	302.872	57.562	81.841	128781	165	653.515	191.656	101.645	51.590	55.941	107830
167	316	636.263	283.361	123.733	39.953	163.581	201059	234	940.530	495.670	111.101	21.484	96.225	220084	19	254.158	7.748	78.902	25.792	31.456	4829	48	248.312	10.486	141.041	38.564	46.870	11919	176	634.795	240.511	80.384	46.771	72.669	111724	286	460.294	125.919	302.878	57.539	81.841	131644	165	668.297	199.710	101.659	51.551	55.941	110269
168	316	653.095	285.747	123.734	39.866	163.581	206378	234	1155.624	760.447	111.282	20.820	96.225	270416	19	258	4.619	78.911	25.802	31.456	4902	48	249.625	8.386	141.030	38.562	46.870	11982	176	640.642	244.056	80.383	46.767	72.669	112753	286	457.364	126.541	302.883	57.552	81.841	130806	165	686.885	205.430	101.653	51.558	55.941	113336
169	316	663.142	283.706	123.739	39.934	163.581	209553	234	1089.098	722.532	111.336	20.656	96.225	254849	19	257.474	8.897	78.871	25.766	31.456	4892	48	250.875	10.903	141.043	38.564	46.870	12042	176	646.426	247.059	80.390	46.771	72.669	113771	286	454.853	127.879	302.871	57.587	81.841	130088	165	679.261	199.489	101.665	51.554	55.941	112078
170	316	664.399	282.962	123.756	39.884	163.581	209950	234	965.731	617.351	111.321	20.639	96.225	225981	19	255.842	9.985	78.870	25.774	31.456	4861	48	250.208	10.167	141.002	38.550	46.870	12010	176	646.534	246.809	80.377	46.764	72.669	113790	286	449.559	124.732	302.871	57.589	81.841	128574	165	681.564	201.461	101.673	51.557	55.941	112458
171	316	652.636	270.469	123.767	39.910	163.581	206233	234	834.342	500.793	111.313	20.721	96.225	195236	19	254.474	8.133	78.886	25.778	31.456	4835	48	250.062	10.638	141.031	38.564	46.870	12003	176	638.409	243.475	80.427	46.775	72.669	112360	286	443.080	123.113	302.873	57.574	81.841	126721	165	667.794	194.605	101.656	51.561	55.941	110186
172	316	641.633	284.279	123.765	39.962	163.581	202756	234	729.419	406.797	111.294	20.808	96.225	170684	19	255.158	8.348	78.898	25.781	31.456	4848	48	252.354	9.659	141.016	38.561	46.870	12113	176	627.193	235.457	80.392	46.764	72.669	110386	286	436.496	118.313	302.869	57.587	81.841	124838	165	652.042	190.398	101.667	51.571	55.941	107587
173	316	621.070	256.960	123.766	39.856	163.581	196258	234	643.816	334.896	111.274	20.899	96.225	150653	19	246.789	7.620	78.907	25.794	31.456	4689	48	244.792	9.959	141.044	38.564	46.870	11750	176	612.097	230.994	80.401	46.768	72.669	107729	286	429.657	114.049	302.864	57.633	81.841	122882	165	631.533	179.730	101.667	51.583	55.941	104203
174	316	604.608	259.884	123.771	39.916	163.581	191056	234	578.812	274.769	111.239	21.058	96.225	135442	19	244.789	8.284	78.879	25.770	31.456	4651	48	241.750	10.309	141.028	38.557	46.870	11604	176	603.222	228.336	80.393	46.773	72.669	106167	286	423.213	112.443	302.860	57.649	81.841	121039	165	613.600	171.957	101.657	51.589	55.941	101244
175	316	593.557	257.614	123.774	39.981	163.581	187564	234	536.427	238.137	111.215	21.158	96.225	125524	19	240.895	7.637	78.886	25.773	31.456	4577	48	238.562	9.549	141.028	38.563	46.870	11451	176	598.108	224.272	80.409	46.776	72.669	105267	286	422.759	113.032	302.850	57.699	81.841	120909	165	604.061	167.616	101.649	51.611	55.941	99670
176	316	590.123	249.481	123.782	39.972	163.581	186479	234	515.667	220.164	111.194	21.263	96.225	120666	19	239.368	7.395	78.900	25.782	31.456	4548	48	238.229	10.980	141.058	38.565	46.870	11435	176	597.557	225.506	80.382	46.776	72.669	105170	286	425.664	112.816	302.857	57.652	81.841	121740	165	606.533	167.258	101.649	51.601	55.941	100078
177	316	595.266	251.235	123.777	40.111	163.581	188104	234	506.564	207.880	111.184	21.346	96.225	118536	19	239.737	7.452	78.882	25.768	31.456	4555	48	235.292	8.344	141.046	38.562	46.870	11294	176	600.619	229.043	80.410	46.786	72.669	105709	286	428.605	114.886	302.862	57.666	81.841	122581	165	622.467	178.506	101.627	51.599	55.941	102707
178	316	616.516	258.521	123.789	40.120	163.581	194819	234	514.808	210.405	111.183	21.257	96.225	120465	19	245.474	6.345	78.894	25.789	31.456	4664	48	238.812	9.929	141.043	38.563	46.870	11463	176	608.932	233.970	80.419	46.769	72.669	107172	286	437.378	117.899	302.874	57.551	81.841	125090	165	638.085	181.574	101.628	51.600	55.941	105284
179	316	629.699	268.019	123.810	40.179	163.581	198985	234	541.051	224.166	111.181	21.303	96.225	126606	19	246.526	8.296	78.900	25.789	31.456	4684	48	244.333	8.799	141.043	38.560	46.870	11728	176	615.682	234.824	80.381	46.770	72.669	108360	286	447.315	122.311	302.884	57.537	81.841	127932	165	653.291	189.642	101.638	51.606	55.941	107793
180	316	648.978	273.764	123.801	40.245	163.581	205077	234	578.325	255.604	111.198	21.228	96.225	135328	19	253.316	6.905	78.894	25.773	31.456	4813	48	249.167	10.473	141.009	38.553	46.870	11960	176	619.199	235.003	80.388	46.764	72.669	108979	286	455.962	124.686	302.893	57.479	81.841	130405	165	660.461	194.260	101.630	51.590	55.941	108976
181	316	667.782	288.964	123.814	40.249	163.581	211019	234	621.530	300.319	111.232	21.083	96.225	145438	19	254.789	9.132	78.896	25.786	31.456	4841	48	249.979	10.338	141.042	38.570	46.870	11999	176	618.943	232.977	80.407	46.762	72.669	108934	286	457.458	127.085	302.883	57.514	81.841	130833	165	655.115	192.672	101.665	51.581	55.941	108094
182	316	669.671	286.870	123.830	40.214	163.581	211616	234	672.671	361.287	111.278	20.843	96.225	157405	19	254.158	10.689	78.875	25.761	31.456	4829	48	248.562	9.605	141.032	38.558	46.870	11931	176	621.659	237.793	80.391	46.762	72.669	109412	286	458.500	128.321	302.906	57.457	81.841	131131	165	657.915	193.744	101.670	51.567	55.941	108556
183	316	665.320	281.093	123.822	40.180	163.581	210241	234	716.633	408.887	111.319	20.743	96.225	167692	19	254.368	4.362	78.903	25.794	31.456	4833	48	250.521	9.998	141.017	38.559	46.870	12025	176	615.500	236.348	80.375	46.762	72.669	108328	286	461.476	129.269	302.920	57.417	81.841	131982	165	643.085	187.812	101.652	51.572	55.941	106109
184	316	654.975	284.208	123.827	40.154	163.581	206972	234	708.791	396.660	111.299	20.809	96.225	165857	19	251.474	5.541	78.911	25.802	31.456	4778	48	249.542	11.355	141.019	38.564	46.870	11978	176	614.330	236.419	80.386	46.757	72.669	108122	286	452.465	125.983	302.911	57.433	81.841	129405	165	633.739	181.145	101.650	51.594	55.941	104567
185	316	638.608	278.650	123.834	40.177	163.581	201800	234	658.333	348.094	111.287	20.908	96.225	154050	19	252	6.872	78.902	25.787	31.456	4788	48	249.292	10.581	141.048	38.566	46.870	11966	176	608.443	231.043	80.402	46.760	72.669	107086	286	444.951	121.746	302.896	57.444	81.841	127256	165	621.976	174.422	101.646	51.598	55.941	102626
186	316	619.285	264.286	123.846	40.095	163.581	195694	234	607.466	303.684	111.273	21.005	96.225	142147	19	247.368	7.166	78.880	25.772	31.456	4700	48	244.583	10.044	141.027	38.552	46.870	11740	176	597.114	226.439	80.404	46.774	72.669	105092	286	436.353	115.411	302.879	57.532	81.841	124797	165	605.406	164.938	101.630	51.633	55.941	99892
187	316	597.703	257.912	123.850	40.068	163.581	188874	234	559.064	262.191	111.254	21.085	96.225	130821	19	243.421	6.021	78.904	25.794	31.456	4625	48	238.833	9.907	141.064	38.573	46.870	11464	176	590.420	226.112	80.429	46.772	72.669	103914	286	427.423	113.267	302.865	57.577	81.841	122243	165	594.188	161.603	101.636	51.643	55.941	98041
188	316	584.816	249.289	123.847	40.087	163.581	184802	234	521.303	231.369	111.219	21.180	96.225	121985	19	238.316	7.311	78.894	25.779	31.456	4528	48	235.562	10.581	141.075	38.571	46.870	11307	176	586.375	224.872	80.421	46.771	72.669	103202	286	426.825	115.406	302.857	57.646	81.841	122072	165	584.176	161.695	101.626	51.643	55.941	96389
189	316	580.095	261.239	123.852	40.184	163.581	183310	234	501.393	210.104	111.203	21.264	96.225	117326	19	235.842	7.252	78.901	25.789	31.456	4481	48	235.688	9.683	141.033	38.557	46.870	11313	176	584.943	223.844	80.410	46.765	72.669	102950	286	427.902	115.888	302.855	57.653	81.841	122380	165	581.218	158.700	101.630	51.641	55.941	95901
190	316	586.221	261.641	123.883	40.181	163.581	185246	234	497.252	202.980	111.198	21.312	96.225	116357	19	238.842	5.242	78.896	25.784	31.456	4538	48	235.312	10.585	141.018	38.557	46.870	11295	176	581.449	222.418	80.409	46.758	72.669	102335	286	431.374	118.453	302.855	57.638	81.841	123373	165	584.939	159.655	101.632	51.608	55.941	96515
191	316	594.475	259.981	123.888	40.194	163.581	187854	234	511.658	211.995	111.182	21.391	96.225	119728	19	240.526	7.720	78.886	25.773	31.456	4570	48	234.479	8.899	141.025	38.567	46.870	11255	176	583.943	224.098	80.409	46.757	72.669	102774	286	438.727	120.003	302.864	57.621	81.841	125476	165	596.158	168.839	101.625	51.620	55.941	98366
192	316	610.877	269.747	123.889	40.165	163.581	193037	234	548.188	233.989	111.180	21.432	96.225	128276	19	246.263	8.211	78.887	25.776	31.456	4679	48	241.188	10.307	141.050	38.567	46.870	11577	176	590.528	225.653	80.411	46.762	72.669	103933	286	451.276	124.486	302.863	57.647	81.841	129065	165	603.679	171.644	101.633	51.599	55.941	99607
193	316	631.256	271.993	123.901	40.254	163.581	199477	234	634.769	278.113	111.098	21.779	96.225	148536	19	250.053	7.927	78.884	25.764	31.456	4751	48	244.562	10.931	141.045	38.568	46.870	11739	176	596.915	224.519	80.390	46.762	72.669	105057	286	466.353	132.707	302.878	57.559	81.841	133377	165	614.036	171.768	101.626	51.599	55.941	101316
194	316	638.155	274.584	123.888	40.257	163.581	201657	234	854.282	408.673	110.985	22.471	96.225	199902	19	252.368	9.100	78.889	25.777	31.456	4795	48	246.458	11.293	141.060	38.561	46.870	11830	176	601.773	227.682	80.366	46.760	72.669	105912	286	474.629	136.908	302.880	57.508	81.841	135744	165	629.509	178.697	101.624	51.618	55.941	103869
195	316	641.547	277.647	123.907	40.233	163.581	202729	234	1006.107	603.842	111.218	21.186	96.225	235429	19	254.105	8.116	78.897	25.780	31.456	4828	48	250.812	9.984	141.058	38.567	46.870	12039	176	610.989	231.590	80.382	46.760	72.669	107534	286	473.241	137.068	302.904	57.440	81.841	135347	165	634.812	184.713	101.643	51.590	55.941	104744
196	316	640.560	285.830	123.903	40.308	163.581	202417	234	1002.034	646.645	111.304	20.733	96.225	234476	19	253.842	7.018	78.893	25.783	31.456	4823	48	247.625	12.281	141.024	38.561	46.870	11886	176	615.131	231.748	80.364	46.756	72.669	108263	286	468.007	133.695	302.898	57.454	81.841	133850	165	631.915	179.922	101.651	51.584	55.941	104266
197	316	635.940	271.609	123.902	40.329	163.581	200957	234	901.150	565.073	111.316	20.703	96.225	210869	19	250.211	8.004	78.900	25.777	31.456	4754	48	248.500	10.631	141.060	38.570	46.870	11928	176	608.534	229.363	80.381	46.758	72.669	107102	286	464.189	134.978	302.889	57.521	81.841	132758	165	626.170	177.424	101.632	51.584	55.941	103318
198	316	622.965	268.946	123.924	40.273	163.581	196857	234	787.991	470.064	111.311	20.724	96.225	184390	19	252.421	8.016	78.885	25.783	31.456	4796	48	247.833	9.764	141.054	38.569	46.870	11896	176	601.693	222.865	80.389	46.747	72.669	105898	286	457.713	130.600	302.877	57.518	81.841	130906	165	615.188	172.779	101.634	51.603	55.941	101506
199	316	607.665	257.899	123.925	40.242	163.581	192022	234	690.436	383.583	111.292	20.816	96.225	161562	19	248.263	8.856	78.876	25.763	31.456	4717	48	246.104	9.998	141.028	38.561	46.870	11813	176	595.114	218.829	80.385	46.744	72.669	104740	286	453.014	128.884	302.881	57.503	81.841	129562	165	605.618	169.365	101.626	51.614	55.941	99927
200	316	587.924	249.475	123.954	40.201	163.581	185784	234	611.996	313.063	111.266	20.933	96.225	143207	19	243.895	7.608	78.882	25.767	31.456	4634	48	240.188	9.719	141.051	38.568	46.870	11529	176	578.381	212.278	80.341	46.753	72.669	101795	286	447.937	125.800	302.875	57.553	81.841	128110	165	590.182	160.829	101.642	51.625	55.941	97380
201	316	572.253	246.471	123.950	40.209	163.581	180832	234	558.650	266.691	111.249	20.989	96.225	130724	19	240.632	6.865	78.885	25.782	31.456	4572	48	238.562	10.287	141.051	38.564	46.870	11451	176	569.239	207.749	80.339	46.755	72.669	100186	286	440.098	122.238	302.863	57.576	81.841	125868	165	580.770	156.745	101.626	51.633	55.941	95827
202	316	568.139	238.555	123.986	40.189	163.581	179532	234	523.620	233.818	111.214	21.105	96.225	122527	19	238.579	8.262	78.877	25.774	31.456	4533	48	235.562	11.297	141.058	38.572	46.870	11307	176	564.165	206.111	80.341	46.755	72.669	99293	286	441.329	122.346	302.861	57.592	81.841	126220	165	576.970	157.944	101.626	51.638	55.941	95200
203	316	565.538	242.492	123.977	40.284	163.581	178710	234	512.987	222.422	111.205	21.226	96.225	120039	19	236.263	7.437	78.885	25.769	31.456	4489	48	235.062	9.659	141.036	38.565	46.870	11283	176	564.278	205.628	80.359	46.759	72.669	99313	286	449.374	124.925	302.851	57.618	81.841	128521	165	581.400	160.702	101.601	51.637	55.941	95931
204	316	568.953	246.489	123.964	40.280	163.581	179789	234	511.278	214.399	111.190	21.255	96.225	119639	19	236.842	6.474	78.892	25.785	31.456	4500	48	234.208	11.372	141.037	38.563	46.870	11242	176	572.756	210.359	80.346	46.774	72.669	100805	286	457.545	129.247	302.879	57.570	81.841	130858	165	588.745	162.957	101.604	51.651	55.941	97143
205	316	578.114	243.384	123.971	40.289	163.581	182684	234	536.239	227.436	111.172	21.318	96.225	125480	19	243.053	5.201	78.905	25.795	31.456	4618	48	238.625	9.791	141.056	38.567	46.870	11454	176	577.665	212.053	80.368	46.766	72.669	101669	286	472.815	135.632	302.854	57.655	81.841	135225	165	606.855	173.272	101.619	51.624	55.941	100131
206	316	588.462	250.899	123.957	40.281	163.581	185954	234	570.833	251.805	111.168	21.308	96.225	133575	19	243.895	7.556	78.886	25.770	31.456	4634	48	242.625	10.544	141.010	38.555	46.870	11646	176	583.528	213.486	80.347	46.760	72.669	102701	286	488	143.539	302.846	57.690	81.841	139568	165	622.236	179.002	101.612	51.615	55.941	102669
207	316	601.377	250.078	123.966	40.302	163.581	190035	234	628.556	299.810	111.191	21.233	96.225	147082	19	249.526	5.729	78.896	25.796	31.456	4741	48	245.875	9.197	141.039	38.562	46.870	11802	176	587.472	215.078	80.363	46.771	72.669	103395	286	505.388	153.124	302.867	57.619	81.841	144541	165	630.679	180.848	101.623	51.624	55.941	104062
208	316	607.117	258.938	123.914	40.371	163.581	191849	234	713.731	371.988	111.209	21.155	96.225	167013	19	250.737	7.030	78.901	25.795	31.456	4764	48	250.542	16.198	140.978	38.541	46.870	12026	176	593.557	217.080	80.356	46.766	72.669	104466	286	511.535	157.320	302.896	57.488	81.841	146299	165	638.376	183.451	101.624	51.622	55.941	105332
209	316	602.839	236.954	123.845	40.434	163.581	190497	234	761.038	427.944	111.250	21.032	96.225	178083	19	253.053	7.012	78.916	25.796	31.456	4808	48	258.021	54.723	140.686	38.447	46.870	12385	176	592.386	216.402	80.341	46.768	72.669	104260	286	514.622	160.890	302.911	57.391	81.841	147182	165	631.394	181.152	101.614	51.638	55.941	104180
210	316	598.946	231.344	123.812	40.414	163.581	189267	234	751.829	426.094	111.261	20.892	96.225	175928	19	250.684	9.050	78.893	25.774	31.456	4763	48	261.354	68.293	140.562	38.412	46.870	12545	176	592.818	217.181	80.326	46.761	72.669	104336	286	508.301	159.999	302.915	57.388	81.841	145374	165	626.612	176.713	101.621	51.629	55.941	103391
211	316	591.218	227.819	123.797	40.400	163.581	186825	234	712.376	398.088	111.282	20.822	96.225	166696	19	250.474	9.276	78.891	25.767	31.456	4759	48	271.104	112.788	140.312	38.324	46.870	13013	176	590.091	213.558	80.319	46.763	72.669	103856	286	496.811	152.357	302.916	57.359	81.841	142088	165	619.127	172.608	101.613	51.635	55.941	102156
212	316	584.240	221.823	123.794	40.354	163.581	184620	234	652.722	347.250	111.278	20.833	96.225	152737	19	250.526	6.022	78.882	25.777	31.456	4760	48	271.104	106.656	140.269	38.311	46.870	13013	176	590.983	215.305	80.327	46.745	72.669	104013	286	481.017	144.362	302.906	57.421	81.841	137571	165	614.873	169.655	101.583	51.650	55.941	101454
213	316	567.747	219.757	123.778	40.419	163.581	179408	234	600.085	304.490	111.261	20.880	96.225	140420	19	245.632	6.635	78.880	25.783	31.456	4667	48	277.062	156.541	139.924	38.193	46.870	13299	176	579.835	211.971	80.316	46.752	72.669	102051	286	464.650	135.939	302.891	57.476	81.841	132890	165	599.248	164.826	101.597	51.645	55.941	98876
214	316	553.544	212.137	123.783	40.431	163.581	174920	234	553.765	262.008	111.247	20.974	96.225	129581	19	240.526	8.099	78.875	25.768	31.456	4570	48	266.646	138.880	140.068	38.246	46.870	12799	176	574.028	209.989	80.313	46.752	72.669	101029	286	451.626	130.437	302.871	57.520	81.841	129165	165	590.248	163.272	101.604	51.633	55.941	97391
215	316	544.142	209.371	123.768	40.450	163.581	171949	234	515.765	228.538	111.216	21.110	96.225	120689	19	239.105	6.919	78.903	25.787	31.456	4543	48	287.958	252.209	139.340	38.004	46.870	13822	176	570.114	209.696	80.335	46.760	72.669	100340	286	447.392	128.205	302.861	57.606	81.841	127954	165	583.303	158.518	101.601	51.652	55.941	96245
216	316	546.529	210.837	123.776	40.481	163.581	172703	234	499.949	211.805	111.192	21.219	96.225	116988	19	234.789	7.598	78.884	25.771	31.456	4461	48	293.667	279.172	139.223	37.960	46.870	14096	176	569.705	209.659	80.311	46.760	72.669	100268	286	452.825	130.832	302.875	57.563	81.841	129508	165	582.703	160.708	101.609	51.636	55.941	96146
217	316	552.620	214.503	123.779	40.494	163.581	174628	234	501.265	210.501	111.171	21.238	96.225	117296	19	236.579	8.909	78.865	25.755	31.456	4495	48	282.167	211.436	139.546	38.066	46.870	13544	176	571.858	208.126	80.305	46.750	72.669	100647	286	461.874	134.655	302.884	57.555	81.841	132096	165	587.624	163.436	101.612	51.641	55.941	96958
218	316	565.740	220.216	123.772	40.473	163.581	178774	234	520.056	218.822	111.168	21.308	96.225	121693	19	238.947	8.784	78.883	25.779	31.456	4540	48	290.833	250.343	139.379	38.010	46.870	13960	176	583.449	215.414	80.338	46.757	72.669	102687	286	474.517	138.861	302.876	57.567	81.841	135712	165	590.339	164.008	101.604	51.641	55.941	97406
219	316	586.149	228.640	123.778	40.427	163.581	185223	234	543.521	229.198	111.164	21.222	96.225	127184	19	241.789	8.390	78.878	25.771	31.456	4594	48	318.688	346.427	138.892	37.853	46.870	15297	176	591.841	219.531	80.337	46.761	72.669	104164	286	489.566	149.858	302.860	57.617	81.841	140016	165	604.291	165.677	101.610	51.689	55.941	99708
220	316	600.475	235.312	123.781	40.459	163.581	189750	234	579.103	260.555	111.191	21.209	96.225	135510	19	247.158	6.938	78.897	25.786	31.456	4696	48	329.917	342.081	138.860	37.894	46.870	15836	176	599.398	221.933	80.317	46.747	72.669	105494	286	498.829	156.542	302.863	57.594	81.841	142665	165	616.509	173.220	101.612	51.631	55.941	101724
221	316	610.430	241.635	123.793	40.414	163.581	192896	234	631.551	301.180	111.174	21.253	96.225	147783	19	249.684	6.888	78.899	25.787	31.456	4744	48	337	325.414	138.853	37.963	46.870	16176	176	604.574	223.402	80.375	46.754	72.669	106405	286	499.490	158.075	302.890	57.543	81.841	142854	165	625	177.941	101.584	51.650	55.941	103125
222	316	609.253	238.455	123.787	40.378	163.581	192524	234	683.273	348.081	111.189	21.195	96.225	159886	19	250.737	7.845	78.882	25.771	31.456	4764	48	344.667	367.825	138.776	38.002	46.870	16544	176	604.955	226.923	80.368	46.750	72.669	106472	286	494.843	154.963	302.883	57.521	81.841	141525	165	618.024	177.216	101.609	51.609	55.941	101974
223	316	609.642	238.144	123.775	40.381	163.581	192647	234	725.359	392.073	111.216	21.048	96.225	169734	19	251.316	9.557	78.887	25.767	31.456	4775	48	354.521	393.307	138.816	38.018	46.870	17017	176	605.080	226.946	80.365	46.752	72.669	106494	286	487.552	149.053	302.873	57.553	81.841	139440	165	614.600	175.337	101.617	51.608	55.941	101409
224	316	598.101	233.718	123.764	40.401	163.581	189000	234	711.162	388.752	111.239	20.955	96.225	166412	19	250.737	8.339	78.893	25.771	31.456	4764	48	364.229	353.695	138.790	38.048	46.870	17483	176	599.011	222.847	80.372	46.747	72.669	105426	286	477.962	144.881	302.878	57.545	81.841	136697	165	605.909	169.274	101.607	51.618	55.941	99975
225	316	586.139	227.538	123.774	40.401	163.581	185220	234	689.137	382.164	111.278	20.803	96.225	161258	19	250.684	7.818	78.882	25.777	31.456	4763	48	361.167	378.059	138.808	38.186	46.870	17336	176	593.920	217.978	80.335	46.746	72.669	104530	286	466.136	139.808	302.882	57.520	81.841	133315	165	598.709	164.437	101.614	51.611	55.941	98787
226	316	568.396	217.088	123.774	40.407	163.581	179613	234	632.727	333.723	111.259	20.875	96.225	148058	19	245.316	8.744	78.882	25.773	31.456	4661	48	347.250	409.035	138.856	38.231	46.870	16668	176	587.619	214.607	80.315	46.746	72.669	103421	286	456.493	131.522	302.875	57.531	81.841	130557	165	587.067	159.097	101.597	51.636	55.941	96866
227	316	551.706	212.210	123.767	40.450	163.581	174339	234	577.299	284.428	111.233	20.993	96.225	135088	19	239.632	7.639	78.885	25.766	31.456	4553	48	338.542	374.580	138.921	38.316	46.870	16250	176	574.875	212.656	80.311	46.749	72.669	101178	286	446.668	127.699	302.875	57.568	81.841	127747	165	575.836	158.129	101.603	51.629	55.941	95013
228	316	539.984	207.910	123.768	40.462	163.581	170635	234	533.825	248.946	111.231	21.070	96.225	124915	19	235.737	7.838	78.908	25.797	31.456	4479	48	351.042	359.996	138.746	38.147	46.870	16850	176	569.347	207.578	80.312	46.753	72.669	100205	286	441.650	127.004	302.873	57.578	81.841	126312	165	567.570	153.994	101.597	51.627	55.941	93649
229	316	536.570	207.966	123.760	40.482	163.581	169556	234	510.004	223.191	111.194	21.181	96.225	119341	19	234.053	8.416	78.895	25.771	31.456	4447	48	351.375	376.837	138.857	38.112	46.870	16866	176	568.716	207.942	80.309	46.748	72.669	100094	286	440.217	124.043	302.861	57.600	81.841	125902	165	568.612	155.302	101.601	51.628	55.941	93821
230	316	535.801	205.891	123.757	40.466	163.581	169313	234	505.607	218.666	111.188	21.259	96.225	118312	19	233	7.431	78.901	25.787	31.456	4427	48	352.062	375.655	138.791	38.059	46.870	16899	176	568.699	207.708	80.294	46.742	72.669	100091	286	444.357	128.120	302.857	57.612	81.841	127086	165	567.970	153.261	101.594	51.651	55.941	93715
231	316	540.484	208.292	123.762	40.446	163.581	170793	234	515.504	223.383	111.189	21.279	96.225	120628	19	237.105	7.651	78.883	25.765	31.456	4505	48	354.688	384.263	138.825	38.030	46.870	17025	176	574.688	212.651	80.334	46.758	72.669	101145	286	449.668	130.735	302.860	57.624	81.841	128605	165	573.218	158.793	101.597	51.637	55.941	94581
232	316	553.032	212.469	123.772	40.415	163.581	174758	234	552.073	244.109	111.186	21.348	96.225	129185	19	241.947	8.638	78.896	25.776	31.456	4597	48	358.771	380.983	138.931	38.033	46.870	17221	176	581.602	214.486	80.306	46.743	72.669	102362	286	459.196	131.386	302.862	57.586	81.841	131330	165	591.303	165.561	101.593	51.622	55.941	97565
233	316	566.877	217.816	123.764	40.394	163.581	179133	234	598.957	268.884	111.148	21.483	96.225	140156	19	247.474	10.233	78.881	25.750	31.456	4702	48	362.292	373.856	138.870	38.071	46.870	17390	176	590.739	218.067	80.324	46.742	72.669	103970	286	471.864	138.150	302.864	57.558	81.841	134953	165	604.988	170.630	101.609	51.596	55.941	99823
234	316	571.930	219.984	123.762	40.410	163.581	180730	234	689.722	313.391	111.031	22.080	96.225	161395	19	250.579	6.466	78.922	25.812	31.456	4761	48	365.500	376.048	139.142	38.053	46.870	17544	176	593.983	219.436	80.343	46.741	72.669	104541	286	476.133	143.216	302.877	57.460	81.841	136174	165	613.988	173.313	101.618	51.599	55.941	101308
235	316	580.449	224.397	123.768	40.451	163.581	183422	234	785.235	392.400	111.083	21.974	96.225	183745	19	250.895	6.798	78.892	25.772	31.456	4767	48	366.583	348.613	139.106	38.095	46.870	17596	176	598.591	219.874	80.328	46.759	72.669	105352	286	478.944	142.825	302.895	57.421	81.841	136978	165	614.382	171.823	101.611	51.606	55.941	101373
236	316	577.364	224.891	123.758	40.438	163.581	182447	234	820.833	467.283	111.203	21.283	96.225	192075	19	248.684	7.296	78.881	25.769	31.456	4725	48	356.875	376.645	139.241	38.248	46.870	17130	176	597.932	220.242	80.328	46.752	72.669	105236	286	480.996	147.336	302.893	57.432	81.841	137565	165	611.515	174.461	101.610	51.612	55.941	100900
237	316	571.804	219.969	123.765	40.424	163.581	180690	234	796.808	471.311	111.263	20.906	96.225	186453	19	251.579	7.560	78.880	25.770	31.456	4780	48	350.792	370.952	139.374	38.338	46.870	16838	176	599.420	218.482	80.376	46.749	72.669	105498	286	477.752	146.526	302.890	57.469	81.841	136637	165	601.097	166.954	101.611	51.617	55.941	99181
238	316	562.127	211.657	123.752	40.384	163.581	177632	234	739.359	426.574	111.278	20.757	96.225	173010	19	245.895	6.497	78.904	25.789	31.456	4672	48	338.417	401.159	139.571	38.479	46.870	16244	176	595.744	218.477	80.326	46.746	72.669	104851	286	467.294	141.110	302.889	57.489	81.841	133646	165	592.073	162.861	101.599	51.622	55.941	97692
239	316	553.744	209.025	123.768	40.358	163.581	174983	234	685.389	383.672	111.275	20.774	96.225	160381	19	246.947	9.413	78.867	25.747	31.456	4692	48	347.625	381.564	139.500	38.453	46.870	16686	176	592.597	217.633	80.293	46.742	72.669	104297	286	459.430	136.476	302.872	57.531	81.841	131397	165	585.927	158.585	101.597	51.642	55.941	96678
240	316	537.649	201.879	123.756	40.374	163.581	169897	234	623.979	330.440	111.260	20.842	96.225	146011	19	243.632	6.220	78.905	25.792	31.456	4629	48	351.646	344.730	139.494	38.415	46.870	16879	176	576.210	211.087	80.297	46.740	72.669	101413	286	445.070	128.570	302.860	57.581	81.841	127290	165	571.097	154.050	101.594	51.658	55.941	94231
241	316	530.487	200.602	123.764	40.389	163.581	167634	234	570.530	284.020	111.235	20.959	96.225	133504	19	236.632	6.954	78.901	25.790	31.456	4496	48	351.938	358.667	139.495	38.350	46.870	16893	176	568.222	207.385	80.296	46.744	72.669	100007	286	439.713	124.984	302.858	57.646	81.841	125758	165	562.679	153.024	101.598	51.662	55.941	92842
242	316	527.256	198.935	123.754	40.381	163.581	166613	234	537.556	254.307	111.220	21.086	96.225	125788	19	233.053	7.360	78.883	25.773	31.456	4428	48	352.688	388.167	139.472	38.307	46.870	16929	176	560.420	205.668	80.286	46.748	72.669	98634	286	437.528	124.955	302.837	57.683	81.841	125133	165	562.133	153.436	101.585	51.662	55.941	92752
243	316	530.057	200.935	123.764	40.385	163.581	167498	234	523.855	238.092	111.201	21.132	96.225	122582	19	233.684	9.286	78.868	25.746	31.456	4440	48	354.750	411.438	139.449	38.288	46.870	17028	176	560.886	206.973	80.303	46.753	72.669	98716	286	440.874	125.528	302.850	57.672	81.841	126090	165	562.588	154.720	101.593	51.654	55.941	92827
244	316	536.282	207.270	123.764	40.447	163.581	169465	234	530.957	236.658	111.180	21.245	96.225	124244	19	230.789	6.223	78.898	25.790	31.456	4385	48	355.438	370.661	139.313	38.120	46.870	17061	176	564.750	206.678	80.320	46.755	72.669	99396	286	442.909	127.898	302.858	57.637	81.841	126672	165	568.255	157.804	101.600	51.656	55.941	93762
245	316	546.608	209.016	123.762	40.413	163.581	172728	234	550.534	250.617	111.189	21.183	96.225	128825	19	241.368	7.174	78.883	25.775	31.456	4586	48	361.146	380.547	139.355	38.124	46.870	17335	176	568.318	208.274	80.345	46.757	72.669	100024	286	447.133	128.641	302.862	57.585	81.841	127880	165	584.806	161.451	101.556	51.655	55.941	96493
246	316	558.304	212.935	123.762	40.402	163.581	176424	234	598.564	290.131	111.217	21.076	96.225	140064	19	246.737	8.225	78.879	25.763	31.456	4688	48	366.271	398.979	139.435	38.152	46.870	17581	176	572.034	206.683	80.299	46.752	72.669	100678	286	452.318	129.661	302.868	57.586	81.841	129363	165	591.358	164.199	101.577	51.674	55.941	97574
247	316	576.092	221.486	123.769	40.388	163.581	182045	234	682.662	373.575	111.248	20.846	96.225	159743	19	249.842	8.434	78.898	25.788	31.456	4747	48	369.542	407.042	139.584	38.276	46.870	17738	176	575.943	205.463	80.264	46.753	72.669	101366	286	455.801	131.951	302.848	57.636	81.841	130359	165	601.661	166.881	101.588	51.652	55.941	99274
248	316	584.060	225.855	123.752	40.445	163.581	184563	234	784.239	481.135	111.277	20.622	96.225	183512	19	248.316	8.570	78.883	25.764	31.456	4718	48	358.479	369.760	139.784	38.258	46.870	17207	176	576.665	206.320	80.263	46.748	72.669	101493	286	456.804	132.602	302.846	57.612	81.841	130646	165	606.709	171.127	101.601	51.646	55.941	100107
249	316	583.699	225.473	123.768	40.439	163.581	184449	234	851.782	532.517	111.287	20.651	96.225	199317	19	249.684	6.848	78.886	25.770	31.456	4744	48	359.833	399.132	139.843	38.282	46.870	17272	176	575.489	206.129	80.229	46.735	72.669	101286	286	454.972	130.426	302.859	57.607	81.841	130122	165	597.903	167.509	101.604	51.649	55.941	98654
250	316	580.354	224.614	123.770	40.397	163.581	183392	234	843.727	515.525	111.265	20.762	96.225	197432	19	247.368	6.465	78.890	25.786	31.456	4700	48	367.542	379.567	140.031	38.452	46.870	17642	176	573.574	202.157	80.227	46.748	72.669	100949	286	452.021	131.171	302.849	57.620	81.841	129278	165	594.455	161.879	101.593	51.648	55.941	98085
251	316	574.411	220.265	123.754	40.371	163.581	181514	234	795.073	471.141	111.265	20.791	96.225	186047	19	250.263	6.244	78.896	25.781	31.456	4755	48	370.271	418.196	140.147	38.484	46.870	17773	176	567.477	200.338	80.229	46.738	72.669	99876	286	446.745	125.344	302.848	57.598	81.841	127769	165	585.521	159.280	101.586	51.651	55.941	96611
252	316	565.282	215.452	123.774	40.383	163.581	178629	234	721.103	405.394	111.251	20.830	96.225	168738	19	247.947	7.670	78.897	25.772	31.456	4711	48	364.542	451.974	140.247	38.594	46.870	17498	176	563.568	197.518	80.208	46.742	72.669	99188	286	442.500	123.130	302.843	57.645	81.841	126555	165	575.139	155.636	101.595	51.639	55.941	94898
253	316	554.136	213.470	123.762	40.433	163.581	175107	234	640.979	342.102	111.239	20.880	96.225	149989	19	239.053	6.311	78.911	25.794	31.456	4542	48	375.771	447.082	140.143	38.440	46.870	18037	176	551.392	193.411	80.240	46.740	72.669	97045	286	435.699	122.353	302.844	57.645	81.841	124610	165	569.345	151.738	101.575	51.665	55.941	93942
254	316	539.579	206.582	123.765	40.425	163.581	170507	234	577.752	288.690	111.224	20.957	96.225	135194	19	236.895	6.798	78.898	25.793	31.456	4501	48	370.542	405.283	140.248	38.418	46.870	17786	176	546.733	193.029	80.268	46.751	72.669	96225	286	430.570	119.034	302.842	57.643	81.841	123143	165	556.927	149.565	101.595	51.649	55.941	91893
255	316	533.231	205.055	123.762	40.470	163.581	168501	234	533.500	248.962	111.207	21.100	96.225	124839	19	235.158	6.344	78.901	25.783	31.456	4468	48	364.562	434.836	140.551	38.411	46.870	17499	176	540.670	189.760	80.243	46.748	72.669	95158	286	428.629	118.200	302.836	57.661	81.841	122588	165	552.945	148.966	101.594	51.650	55.941	91236
256	316	534.877	207.166	123.772	40.487	163.581	169021	234	511.342	225.710	111.185	21.212	96.225	119654	19	228.579	9.471	78.867	25.765	31.456	4343	48	358.500	488.641	140.547	38.277	46.870	17208	176	538.835	191.373	80.255	46.749	72.669	94835	286	433.675	122.943	302.848	57.679	81.841	124031	165	550.891	147.716	101.603	51.645	55.941	90897
257	316	539.766	209.634	123.779	40.528	163.581	170566	234	505.214	217.183	111.180	21.262	96.225	118220	19	230.211	7.906	78.882	25.769	31.456	4374	48	362.917	443.521	140.652	38.286	46.870	17420	176	539.239	191.203	80.249	46.747	72.669	94906	286	441.500	125.976	302.839	57.717	81.841	126269	165	557.606	150.078	101.583	51.672	55.941	92005
258	316	548.721	212.608	123.776	40.533	163.581	173396	234	514.295	217.056	111.164	21.276	96.225	120345	19	236.316	8.267	78.881	25.768	31.456	4490	48	363.542	471.723	140.853	38.316	46.870	17450	176	543.074	194.260	80.250	46.744	72.669	95581	286	448.332	129.841	302.830	57.667	81.841	128223	165	563.352	152.257	101.582	51.665	55.941	92953
259	316	567.592	222.677	123.769	40.542	163.581	179359	234	546.227	236.502	111.150	21.328	96.225	127817	19	240.789	8.011	78.883	25.773	31.456	4575	48	368.542	468.644	140.871	38.434	46.870	17690	176	548.574	190.930	80.230	46.742	72.669	96549	286	453.378	132.219	302.843	57.646	81.841	129666	165	576.673	157.666	101.606	51.645	55.941	95151
260	316	583.006	229.939	123.776	40.554	163.581	184230	234	595.782	258.385	111.103	21.474	96.225	139413	19	244.789	6.754	78.900	25.791	31.456	4651	48	373.562	416.035	141.054	38.473	46.870	17931	176	554.051	193.931	80.240	46.739	72.669	97513	286	455.622	132.490	302.840	57.658	81.841	130308	165	578.491	160.371	101.583	51.645	55.941	95451
261	316	588.497	228.962	123.771	40.489	163.581	185965	234	632.944	294.180	111.121	21.385	96.225	148109	19	248.474	6.728	78.901	25.788	31.456	4721	48	376.146	468.147	141.243	38.522	46.870	18055	176	557.318	195.499	80.241	46.743	72.669	98088	286	457.675	132.191	302.840	57.653	81.841	130895	165	580.224	156.178	101.603	51.652	55.941	95737
262	316	588.142	230.399	123.769	40.492	163.581	185853	234	671.214	325.900	111.146	21.367	96.225	157064	19	249.789	6.812	78.897	25.786	31.456	4746	48	381.354	455.842	141.327	38.647	46.870	18305	176	559.852	195.501	80.223	46.742	72.669	98534	286	455.930	132.577	302.836	57.614	81.841	130396	165	581.279	159.041	101.605	51.649	55.941	95911
263	316	581.358	225.961	123.767	40.470	163.581	183709	234	718.722	382.253	111.192	21.218	96.225	168181	19	247.842	6.238	78.892	25.782	31.456	4709	48	379.812	417.578	141.498	38.784	46.870	18231	176	559.528	197.999	80.230	46.745	72.669	98477	286	453.808	131.191	302.834	57.620	81.841	129789	165	581.818	158.243	101.602	51.640	55.941	96000
264	316	573.585	220.907	123.765	40.455	163.581	181253	234	693.235	372.725	111.210	21.043	96.225	162217	19	248.632	7.041	78.896	25.779	31.456	4724	48	383.625	462.300	141.684	38.951	46.870	18414	176	558.818	196.541	80.228	46.742	72.669	98352	286	449.399	126.704	302.843	57.609	81.841	128528	165	576.515	155.462	101.589	51.644	55.941	95125
265	316	564.285	215.122	123.762	40.433	163.581	178314	234	652.077	344.412	111.238	20.986	96.225	152586	19	248.368	7.073	78.890	25.780	31.456	4719	48	379.542	420.936	141.823	39.046	46.870	18218	176	559.841	196.619	80.222	46.742	72.669	98532	286	445.983	125.681	302.853	57.595	81.841	127551	165	573.297	153.517	101.605	51.654	55.941	94594
266	316	553.585	212.072	123.755	40.427	163.581	174933	234	603.607	307.106	111.235	20.938	96.225	141244	19	243.158	6.318	78.898	25.787	31.456	4620	48	382.708	474.201	141.941	38.908	46.870	18370	176	554.483	191.742	80.234	46.740	72.669	97589	286	439.458	122.898	302.846	57.603	81.841	125685	165	564.194	150.082	101.591	51.674	55.941	93092
267	316	539.949	206.252	123.760	40.450	163.581	170624	234	557.739	270.479	111.214	21.026	96.225	130511	19	240.526	7.456	78.899	25.786	31.456	4570	48	378.479	416.281	141.902	38.836	46.870	18167	176	547.472	192.524	80.233	46.744	72.669	96355	286	432.185	120.913	302.836	57.637	81.841	123605	165	552.964	145.337	101.575	51.673	55.941	91239
268	316	532.244	204.680	123.759	40.453	163.581	168189	234	523.064	238.904	111.205	21.127	96.225	122397	19	231.895	6.616	78.888	25.769	31.456	4406	48	375.562	435.176	142.017	38.815	46.870	18027	176	541.920	190.298	80.237	46.743	72.669	95378	286	430.122	118.092	302.830	57.659	81.841	123015	165	548.630	147.135	101.602	51.659	55.941	90524
269	316	530.946	204.507	123.754	40.456	163.581	167779	234	508.303	225.590	111.198	21.130	96.225	118943	19	230.632	6.157	78.899	25.791	31.456	4382	48	373.396	456.740	141.983	38.720	46.870	17923	176	534.301	188.187	80.234	46.742	72.669	94037	286	433.703	122.609	302.836	57.664	81.841	124039	165	547.776	145.879	101.593	51.671	55.941	90383
270	316	530.095	204.451	123.755	40.494	163.581	167510	234	503.842	217.358	111.168	21.275	96.225	117899	19	229.789	7.473	78.885	25.778	31.456	4366	48	355.979	415.599	142.073	38.614	46.870	17087	176	535.619	187.486	80.216	46.748	72.669	94269	286	439.276	126.017	302.833	57.663	81.841	125633	165	550.909	147.118	101.588	51.685	55.941	90900
271	316	534.839	207.637	123.762	40.516	163.581	169009	234	508.855	218.251	111.167	21.295	96.225	119072	19	232.842	5.315	78.893	25.782	31.456	4424	48	363.771	431.915	142.082	38.629	46.870	17461	176	539.142	189.293	80.227	46.756	72.669	94889	286	446.570	129.608	302.839	57.655	81.841	127719	165	557.285	152.134	101.593	51.671	55.941	91952
272	316	546.715	211.289	123.757	40.484	163.581	172762	234	541.320	238.735	111.153	21.340	96.225	126669	19	239.842	7.974	78.890	25.778	31.456	4557	48	365.417	434.293	142.032	38.624	46.870	17540	176	543.205	187.666	80.233	46.747	72.669	95604	286	454.853	132.341	302.840	57.635	81.841	130088	165	572.533	156.940	101.592	51.649	55.941	94468
273	316	562.193	218.767	123.771	40.530	163.581	177653	234	595.936	273.182	111.128	21.490	96.225	139449	19	242.158	6.140	78.903	25.793	31.456	4601	48	373.208	443.572	142.061	38.630	46.870	17914	176	552.068	192.693	80.231	46.746	72.669	97164	286	459.668	133.080	302.859	57.567	81.841	131465	165	581.400	159.941	101.607	51.643	55.941	95931
274	316	569.614	223.247	123.765	40.522	163.581	179998	234	689.573	334.225	111.098	21.607	96.225	161360	19	244.737	6.199	78.897	25.782	31.456	4650	48	369.104	427.020	142.105	38.584	46.870	17717	176	556.375	194.554	80.250	46.740	72.669	97922	286	466.224	137.671	302.870	57.501	81.841	133340	165	586.539	158.780	101.610	51.606	55.941	96779
275	316	570.256	221.313	123.761	40.498	163.581	180201	234	803.940	426.420	111.112	21.498	96.225	188122	19	243.526	6.611	78.898	25.789	31.456	4627	48	376	452.241	142.136	38.625	46.870	18048	176	556.591	195.653	80.240	46.741	72.669	97960	286	470.402	141.370	302.875	57.476	81.841	134535	165	601.618	172.927	101.632	51.568	55.941	99267
276	316	576.351	223.630	123.773	40.487	163.581	182127	234	878.906	534.101	111.226	20.987	96.225	205664	19	248.684	8.712	78.879	25.758	31.456	4725	48	380.292	442.137	142.301	38.865	46.870	18254	176	560.085	194.380	80.226	46.739	72.669	98575	286	468.280	140.537	302.851	57.531	81.841	133928	165	600.703	168.178	101.627	51.591	55.941	99116
277	316	576.228	223.859	123.772	40.433	163.581	182088	234	847.611	523.639	111.274	20.773	96.225	198341	19	244.263	9.374	78.879	25.753	31.456	4641	48	380.604	422.581	142.448	39.042	46.870	18269	176	560.989	194.930	80.254	46.742	72.669	98734	286	467.297	141.495	302.860	57.550	81.841	133647	165	596.382	164.795	101.613	51.631	55.941	98403
278	316	568.766	219.152	123.761	40.400	163.581	179730	234	771.581	464.711	111.270	20.725	96.225	180550	19	248.368	4.512	78.913	25.804	31.456	4719	48	375.562	404.714	142.372	39.055	46.870	18027	176	559.381	195.840	80.249	46.737	72.669	98451	286	461.696	137.677	302.855	57.553	81.841	132045	165	588.061	160.221	101.596	51.629	55.941	97030
279	316	557.171	212.636	123.757	40.408	163.581	176066	234	684.150	388.748	111.257	20.770	96.225	160091	19	242.263	4.886	78.892	25.789	31.456	4603	48	369.833	393.819	142.494	39.084	46.870	17752	176	555.409	194.374	80.213	46.731	72.669	97752	286	459.937	135.023	302.854	57.564	81.841	131542	165	577.618	157.486	101.597	51.650	55.941	95307
280	316	543.367	207.400	123.749	40.418	163.581	171704	234	611.491	321.962	111.238	20.886	96.225	143089	19	239.684	5.774	78.901	25.787	31.456	4554	48	369.229	398.525	142.518	39.067	46.870	17723	176	547.881	192.967	80.229	46.734	72.669	96427	286	453.500	135.390	302.829	57.617	81.841	129701	165	569.606	154.486	101.596	51.646	55.941	93985
281	316	532.728	203.521	123.754	40.446	163.581	168342	234	553.432	269.486	111.217	21.015	96.225	129503	19	231.316	7.938	78.890	25.780	31.456	4395	48	369.042	430.741	142.462	39.018	46.870	17714	176	538.790	188.521	80.232	46.745	72.669	94827	286	446.598	132.666	302.826	57.649	81.841	127727	165	558.442	150.708	101.587	51.654	55.941	92143
282	316	530.348	203.578	123.748	40.509	163.581	167590	234	519.474	239.795	111.202	21.142	96.225	121557	19	231.737	6.707	78.889	25.778	31.456	4403	48	366.229	420.042	142.447	39.032	46.870	17579	176	535.824	188.709	80.210	46.736	72.669	94305	286	445.822	129.906	302.825	57.645	81.841	127505	165	556.115	149.636	101.582	51.666	55.941	91759
283	316	532.943	206.208	123.756	40.507	163.581	168410	234	510.299	226.729	111.167	21.258	96.225	119410	19	235.053	7.799	78.869	25.759	31.456	4466	48	364.792	453.614	142.393	38.971	46.870	17510	176	535.807	188.484	80.197	46.736	72.669	94302	286	449.780	134.615	302.828	57.670	81.841	128637	165	559.970	152.139	101.590	51.653	55.941	92395
284	316	538.244	210.497	123.767	40.498	163.581	170085	234	511.244	227.062	111.175	21.209	96.225	119631	19	228.474	6.518	78.908	25.795	31.456	4341	48	356.812	413.511	142.315	38.821	46.870	17127	176	537.892	188.827	80.218	46.745	72.669	94669	286	454.941	136.337	302.826	57.683	81.841	130113	165	563.982	153.504	101.596	51.654	55.941	93057
285	316	548.680	214.656	123.770	40.504	163.581	173383	234	526.812	229.384	111.164	21.265	96.225	123274	19	233.842	5.480	78.889	25.781	31.456	4443	48	370.896	447.026	142.295	38.799	46.870	17803	176	547.045	189.717	80.230	46.743	72.669	96280	286	462.608	135.751	302.845	57.561	81.841	132306	165	574.806	159.911	101.604	51.627	55.941	94843
286	316	559.133	217.471	123.769	40.504	163.581	176686	234	558.201	248.942	111.145	21.292	96.225	130619	19	242.895	8.704	78.879	25.762	31.456	4615	48	364.208	396.989	142.328	38.854	46.870	17482	176	555.330	195.482	80.238	46.737	72.669	97738	286	470.252	141.827	302.838	57.588	81.841	134492	165	585.473	164.305	101.611	51.626	55.941	96603
287	316	569.019	220.228	123.763	40.457	163.581	179810	234	595.393	272.372	111.140	21.340	96.225	139322	19	244.632	8.428	78.876	25.765	31.456	4648	48	376.333	457.232	142.521	38.979	46.870	18064	176	561.591	197.396	80.247	46.738	72.669	98840	286	472.367	142.691	302.833	57.574	81.841	135097	165	588.479	163.461	101.591	51.643	55.941	97099
288	316	575.285	223.706	123.761	40.423	163.581	181790	234	632.056	297.227	111.143	21.396	96.225	147901	19	246.263	7.317	78.896	25.787	31.456	4679	48	376.021	428.988	142.840	39.006	46.870	18049	176	562.818	196.855	80.211	46.732	72.669	99056	286	471.951	142.546	302.840	57.559	81.841	134978	165	586.812	161.147	101.595	51.632	55.941	96824
289	316	576.190	222.262	123.769	40.404	163.581	182076	234	652.778	323.330	111.168	21.206	96.225	152750	19	246.316	6.600	78.916	25.799	31.456	4680	48	376.208	441.512	142.840	38.994	46.870	18058	176	563.551	198.299	80.238	46.739	72.669	99185	286	471.070	141.919	302.842	57.584	81.841	134726	165	580.630	157.795	101.600	51.640	55.941	95804
290	316	573.367	221.694	123.770	40.423	163.581	181184	234	642.410	322.992	111.194	21.067	96.225	150324	19	245.947	7.934	78.889	25.778	31.456	4673	48	375.188	456.877	142.872	38.985	46.870	18009	176	562.131	196.877	80.200	46.727	72.669	98935	286	469.189	141.246	302.857	57.524	81.841	134188	165	582.200	156.757	101.586	51.646	55.941	96063
291	316	567.038	218.176	123.767	40.399	163.581	179184	234	619.286	313.664	111.203	21.019	96.225	144913	19	246.737	5.829	78.889	25.780	31.456	4688	48	375.062	469.323	143.039	38.972	46.870	18003	176	561.989	197.366	80.192	46.734	72.669	98910	286	466.269	140.109	302.851	57.553	81.841	133353	165	582.176	158.764	101.590	51.655	55.941	96059
292	316	559.266	214.224	123.764	40.415	163.581	176728	234	589.585	289.514	111.216	21.035	96.225	137963	19	247.684	5.745	78.904	25.789	31.456	4706	48	378.125	413.197	143.243	39.066	46.870	18150	176	557.807	194.549	80.198	46.724	72.669	98174	286	459.451	136.931	302.841	57.605	81.841	131403	165	572.564	153.700	101.585	51.647	55.941	94473
293	316	544.215	207.539	123.756	40.438	163.581	171972	234	553.701	263.001	111.199	21.079	96.225	129566	19	238.105	6.607	78.908	25.793	31.456	4524	48	374.792	421.937	143.568	39.060	46.870	17990	176	549.335	195.237	80.199	46.733	72.669	96683	286	446.874	130.208	302.831	57.613	81.841	127806	165	560.988	150.167	101.589	51.650	55.941	92563
294	316	533.883	204.515	123.755	40.451	163.581	168707	234	522.530	237.061	111.195	21.183	96.225	122272	19	235.947	7.268	78.877	25.760	31.456	4483	48	364.979	449.997	143.714	39.132	46.870	17519	176	547.273	191.572	80.203	46.734	72.669	96320	286	438.486	124.294	302.821	57.637	81.841	125407	165	554.588	148.924	101.594	51.650	55.941	91507
295	316	527.646	203.721	123.754	40.510	163.581	166736	234	497.321	214.950	111.171	21.230	96.225	116373	19	231.474	7.926	78.885	25.781	31.456	4398	48	368.396	488.537	143.983	39.039	46.870	17683	176	543.222	191.280	80.212	46.735	72.669	95607	286	436.224	124.010	302.831	57.640	81.841	124760	165	554.570	149.585	101.589	51.648	55.941	91504
296	316	527.215	203.986	123.753	40.503	163.581	166600	234	484.342	202.623	111.159	21.281	96.225	113336	19	227.684	5.089	78.892	25.786	31.456	4326	48	365.083	437.759	144.069	39.060	46.870	17524	176	538.977	188.889	80.233	46.741	72.669	94860	286	436.367	125.081	302.833	57.610	81.841	124801	165	551.539	148.194	101.589	51.653	55.941	91004
297	316	532.234	208.370	123.754	40.564	163.581	168186	234	488.833	204.113	111.150	21.337	96.225	114387	19	229.947	5.380	78.913	25.795	31.456	4369	48	360.521	410.333	144.018	39.091	46.870	17305	176	541.136	191.324	80.203	46.742	72.669	95240	286	441.486	126.512	302.833	57.650	81.841	126265	165	554.151	149.243	101.590	51.654	55.941	91435
298	316	543.510	213.315	123.756	40.571	163.581	171749	234	508.389	208.955	111.137	21.434	96.225	118963	19	232.474	6.527	78.902	25.799	31.456	4417	48	363.229	427.606	144.074	39.074	46.870	17435	176	544.670	191.803	80.212	46.737	72.669	95862	286	448.304	130.365	302.817	57.692	81.841	128215	165	566.594	155.597	101.584	51.651	55.941	93488
299	316	553.848	217.854	123.750	40.560	163.581	175016	234	546.714	222.838	111.071	21.787	96.225	127931	19	237.947	7.771	78.888	25.763	31.456	4521	48	360.688	427.520	144.011	39.114	46.870	17313	176	555.205	194.408	80.264	46.739	72.669	97716	286	462.147	135.147	302.817	57.707	81.841	132174	165	575.891	160.238	101.590	51.642	55.941	95022
300	316	561.665	219.554	123.757	40.503	163.581	177486	234	596.034	259.689	111.085	21.791	96.225	139472	19	242.368	7.065	78.930	25.809	31.456	4605	48	368.896	418.352	144.089	39.045	46.870	17707	176	556.784	196.951	80.242	46.739	72.669	97994	286	469.077	140.057	302.834	57.654	81.841	134156	165	585.285	164.581	101.599	51.643	55.941	96572
301	316	567.304	219.414	123.759	40.462	163.581	179268	234	648.385	304.280	111.089	21.745	96.225	151722	19	243.842	7.358	78.899	25.781	31.456	4633	48	359	409.794	144.016	39.043	46.870	17232	176	558.176	194.725	80.225	46.735	72.669	98239	286	472.357	142.515	302.835	57.636	81.841	135094	165	590.545	163.385	101.580	51.648	55.941	97440
302	316	567.035	221.347	123.765	40.468	163.581	179183	234	694.115	353.735	111.158	21.474	96.225	162423	19	241.263	11.318	78.877	25.763	31.456	4584	48	339	402.285	143.740	38.991	46.870	16272	176	554.580	194.157	80.183	46.727	72.669	97606	286	469.185	140.890	302.831	57.652	81.841	134187	165	589.121	161.602	101.593	51.653	55.941	97205
303	316	564.130	220.391	123.758	40.447	163.581	178265	234	691.419	364.384	111.196	21.124	96.225	161792	19	241.579	6.971	78.883	25.771	31.456	4590	48	305.500	310.174	143.010	38.911	46.870	14664	176	552.597	192.705	80.188	46.734	72.669	97257	286	468.871	140.651	302.827	57.679	81.841	134097	165	589.721	165.493	101.587	51.660	55.941	97304
304	316	558.092	214.928	123.770	40.433	163.581	176357	234	672.923	356.282	111.211	20.982	96.225	157464	19	242.316	6.101	78.904	25.792	31.456	4604	48	271.750	191.125	142.119	38.782	46.870	13044	176	553.210	190.867	80.206	46.732	72.669	97365	286	465.336	138.287	302.825	57.670	81.841	133086	165	584.697	160.818	101.596	51.637	55.941	96475
305	316	551.510	210.391	123.756	40.425	163.581	174277	234	638.184	334.145	111.226	20.938	96.225	149335	19	244.474	7.648	78.895	25.782	31.456	4645	48	249.833	33.853	141.227	38.597	46.870	11992	176	552.943	191.390	80.204	46.734	72.669	97318	286	460.563	136.200	302.841	57.658	81.841	131721	165	575.533	157.694	101.578	51.660	55.941	94963
306	316	539.494	202.815	123.751	40.385	163.581	170480	234	592.966	299.695	111.208	20.992	96.225	138754	19	238.895	7.408	78.878	25.770	31.456	4539	48	240.438	14.678	141.151	38.582	46.870	11541	176	548.062	190.775	80.187	46.738	72.669	96459	286	453.668	132.729	302.830	57.664	81.841	129749	165	566.564	151.900	101.589	51.681	55.941	93483
307	316	527.646	201.337	123.750	40.450	163.581	166736	234	552.432	266.374	111.204	21.054	96.225	129269	19	231.895	8.041	78.912	25.798	31.456	4406	48	232.250	10.278	141.093	38.571	46.870	11148	176	543.097	188.243	80.182	46.738	72.669	95585	286	448.514	130.993	302.817	57.706	81.841	128275	165	555.188	149.590	101.583	51.673	55.941	91606
308	316	522.481	200.555	123.751	40.475	163.581	165104	234	522.338	242.489	111.192	21.118	96.225	122227	19	228.789	7.591	78.886	25.776	31.456	4347	48	229.750	10.767	141.094	38.572	46.870	11028	176	540.295	189.110	80.198	46.743	72.669	95092	286	447.063	131.244	302.808	57.722	81.841	127860	165	552.412	150.990	101.579	51.667	55.941	91148
309	316	519.557	199.946	123.753	40.518	163.581	164180	234	507.038	225.794	111.170	21.231	96.225	118647	19	226	4.865	78.919	25.801	31.456	4294	48	230.021	9.526	141.091	38.573	46.870	11041	176	541.705	190.539	80.201	46.741	72.669	95340	286	448.329	131.654	302.808	57.703	81.841	128222	165	555.618	150.668	101.573	51.673	55.941	91677
310	316	517.253	198.062	123.752	40.502	163.581	163452	234	505.158	223.404	111.160	21.287	96.225	118207	19	225.263	6.109	78.889	25.771	31.456	4280	48	226.292	8.572	141.071	38.573	46.870	10862	176	539.472	192.379	80.205	46.733	72.669	94947	286	453.647	132.870	302.809	57.697	81.841	129743	165	560.339	155.914	101.569	51.659	55.941	92456
311	316	526.373	202.819	123.748	40.518	163.581	166334	234	527.068	236.357	111.145	21.368	96.225	123334	19	230.526	6.186	78.903	25.793	31.456	4380	48	229.542	8.882	141.032	38.562	46.870	11018	176	542.438	192.657	80.207	46.735	72.669	95469	286	457.678	135.305	302.803	57.710	81.841	130896	165	567.933	158.491	101.587	51.668	55.941	93709
312	316	536.918	204.161	123.759	40.473	163.581	169666	234	559.966	261.653	111.171	21.329	96.225	131032	19	232.474	7.411	78.894	25.787	31.456	4417	48	232.938	11.637	141.046	38.569	46.870	11181	176	548.324	195.195	80.205	46.729	72.669	96505	286	464.566	141.798	302.811	57.719	81.841	132866	165	582.576	161.955	101.591	51.672	55.941	96125
313	316	543.288	208.391	123.754	40.470	163.581	171679	234	613.675	303.763	111.165	21.279	96.225	143600	19	235.053	8.134	78.885	25.765	31.456	4466	48	234.479	9.149	141.050	38.567	46.870	11255	176	551.790	194.192	80.202	46.736	72.669	97115	286	470.483	146.117	302.804	57.751	81.841	134558	165	590.461	166.372	101.597	51.661	55.941	97426
314	316	550.696	212.021	123.761	40.455	163.581	174020	234	692.068	361.109	111.158	21.405	96.225	161944	19	235.842	7.904	78.872	25.763	31.456	4481	48	236.146	10.577	141.043	38.561	46.870	11335	176	558.136	198.404	80.189	46.730	72.669	98232	286	475.493	146.669	302.799	57.748	81.841	135991	165	587.333	165.716	101.577	51.652	55.941	96910
315	316	555.168	213.075	123.759	40.469	163.581	175433	234	760.560	430.780	111.191	21.288	96.225	177971	19	238.368	8.617	78.881	25.761	31.456	4529	48	237.646	9.714	141.052	38.566	46.870	11407	176	562.477	199.864	80.203	46.731	72.669	98996	286	478.892	148.025	302.816	57.688	81.841	136963	165	587.436	164.268	101.584	51.633	55.941	96927
316	316	554.361	213.052	123.755	40.440	163.581	175178	234	784.197	460.959	111.225	21.045	96.225	183502	19	240.368	6.440	78.908	25.805	31.456	4567	48	238.750	9.610	141.026	38.556	46.870	11460	176	561.926	198.680	80.196	46.724	72.669	98899	286	477.399	146.776	302.830	57.672	81.841	136536	165	588.303	163.417	101.581	51.655	55.941	97070
317	316	553.127	211.320	123.770	40.419	163.581	174788	234	760.842	458.578	111.249	20.875	96.225	178037	19	238.842	7.175	78.891	25.784	31.456	4538	48	237.083	10.591	141.047	38.559	46.870	11380	176	562.176	198.662	80.193	46.731	72.669	98943	286	468.601	143.677	302.823	57.664	81.841	134020	165	585.509	162.193	101.577	51.640	55.941	96609
318	316	546.592	205.898	123.766	40.355	163.581	172723	234	704.974	402.898	111.253	20.857	96.225	164964	19	237.789	5.127	78.904	25.790	31.456	4518	48	237.688	10.288	141.069	38.572	46.870	11409	176	559.080	196.815	80.181	46.730	72.669	98398	286	461.269	137.736	302.830	57.636	81.841	131923	165	575.982	158.172	101.580	51.651	55.941	95037
319	316	538.231	203.686	123.752	40.370	163.581	170081	234	642.120	349.492	111.237	20.873	96.225	150256	19	236.053	6.214	78.890	25.778	31.456	4485	48	233.583	10.653	141.054	38.567	46.870	11212	176	553.977	196.440	80.189	46.726	72.669	97500	286	454.993	135.098	302.827	57.627	81.841	130128	165	571.624	157.644	101.577	51.657	55.941	94318
320	316	528.956	200.291	123.752	40.384	163.581	167150	234	585.825	300.321	111.217	20.916	96.225	137083	19	232.211	6.877	78.899	25.776	31.456	4412	48	231.833	10.901	141.043	38.564	46.870	11128	176	548.415	192.158	80.176	46.724	72.669	96521	286	450.594	132.358	302.827	57.621	81.841	128870	165	564.412	151.939	101.577	51.659	55.941	93128
321	316	517.785	197.118	123.740	40.425	163.581	163620	234	555.145	282.217	111.198	20.887	96.225	129904	19	228.684	5.478	78.898	25.791	31.456	4345	48	228.917	9.498	141.082	38.569	46.870	10988	176	539.403	190.586	80.205	46.726	72.669	94935	286	445.563	130.414	302.820	57.655	81.841	127431	165	555.382	150.782	101.575	51.674	55.941	91638
322	316	513.329	196.515	123.746	40.474	163.581	162212	234	542.979	274.894	111.201	20.788	96.225	127057	19	225.105	6.927	78.895	25.774	31.456	4277	48	226.479	9.607	141.047	38.566	46.870	10871	176	535.097	189.243	80.184	46.741	72.669	94177	286	445.014	129.494	302.819	57.646	81.841	127274	165	551.927	150.569	101.562	51.680	55.941	91068
323	316	513.617	196.555	123.750	40.463	163.581	162303	234	546.043	277.352	111.204	20.804	96.225	127774	19	224.947	6.476	78.883	25.779	31.456	4274	48	225.083	9.053	141.027	38.562	46.870	10804	176	536.256	189.645	80.203	46.734	72.669	94381	286	446.996	132.940	302.821	57.626	81.841	127841	165	552.206	152.863	101.568	51.660	55.941	91114
324	316	518.630	201.421	123.755	40.494	163.581	163887	234	561.739	296.812	111.220	20.735	96.225	131447	19	226.211	7.480	78.880	25.768	31.456	4298	48	223.354	9.639	141.024	38.559	46.870	10721	176	538.693	190.663	80.192	46.722	72.669	94810	286	449.332	134.394	302.827	57.629	81.841	128509	165	558.903	152.080	101.557	51.692	55.941	92219
325	316	524.339	200.440	123.753	40.447	163.581	165691	234	605.974	333.286	111.216	20.617	96.225	141798	19	227.737	5.226	78.908	25.798	31.456	4327	48	228.812	9.767	141.048	38.565	46.870	10983	176	542.318	190.391	80.203	46.731	72.669	95448	286	455.969	135.693	302.824	57.641	81.841	130407	165	562.103	152.624	101.563	51.687	55.941	92747
326	316	530.737	200.069	123.758	40.358	163.581	167713	234	680.611	387.425	111.233	20.598	96.225	159263	19	234.737	8.768	78.890	25.764	31.456	4460	48	232.896	10.003	141.031	38.562	46.870	11179	176	549.443	194.285	80.199	46.732	72.669	96702	286	467.154	142.221	302.843	57.601	81.841	133606	165	569.267	158.561	101.579	51.667	55.941	93929
327	316	537.389	202.790	123.759	40.385	163.581	169815	234	757.150	458.048	111.233	20.639	96.225	177173	19	236.474	4.287	78.902	25.797	31.456	4493	48	234.458	9.858	141.060	38.565	46.870	11254	176	552.330	194.688	80.196	46.721	72.669	97210	286	475.248	147.304	302.833	57.595	81.841	135921	165	574	161.061	101.573	51.655	55.941	94710
328	316	541.180	203.923	123.756	40.367	163.581	171013	234	801.633	493.591	111.254	20.748	96.225	187582	19	237.105	6.773	78.893	25.778	31.456	4505	48	236.146	9.025	141.051	38.562	46.870	11335	176	554.142	194.134	80.178	46.732	72.669	97529	286	480.322	149.984	302.860	57.535	81.841	137372	165	571.424	158.990	101.577	51.661	55.941	94285
329	316	540.424	203.823	123.754	40.344	163.581	170774	234	794.350	478.593	111.244	20.846	96.225	185878	19	238.579	8.527	78.881	25.763	31.456	4533	48	236	9.985	141.027	38.560	46.870	11328	176	554.375	193.917	80.188	46.732	72.669	97570	286	477.154	150.028	302.833	57.599	81.841	136466	165	568.909	156.184	101.586	51.645	55.941	93870
330	316	541.111	205.771	123.747	40.375	163.581	170991	234	753.107	445.217	111.225	20.906	96.225	176227	19	237.895	6.847	78.897	25.794	31.456	4520	48	235.417	10.855	141.040	38.561	46.870	11300	176	553.091	194.931	80.168	46.730	72.669	97344	286	472.119	146.484	302.826	57.653	81.841	135026	165	567.194	152.491	101.561	51.677	55.941	93587
331	316	536.684	202.622	123.747	40.381	163.581	169592	234	696.094	391.479	111.223	20.910	96.225	162886	19	238.526	7.003	78.891	25.776	31.456	4532	48	236.917	9.495	141.084	38.581	46.870	11372	176	552.960	194.952	80.173	46.728	72.669	97321	286	464.238	142.561	302.826	57.644	81.841	132772	165	563.745	151.261	101.562	51.678	55.941	93018
332	316	535.772	203.297	123.749	40.397	163.581	169304	234	648.256	352.880	111.217	20.935	96.225	151692	19	239.526	7.222	78.903	25.787	31.456	4551	48	237.375	11.474	141.058	38.569	46.870	11394	176	553.148	193.682	80.154	46.735	72.669	97354	286	456.661	136.286	302.825	57.631	81.841	130605	165	563.315	150.505	101.570	51.676	55.941	92947
333	316	526.753	200.256	123.743	40.407	163.581	166454	234	592.150	305.297	111.212	21.000	96.225	138563	19	234.579	6.801	78.893	25.781	31.456	4457	48	232	8.901	141.065	38.570	46.870	11136	176	543.080	190.397	80.157	46.731	72.669	95582	286	448.496	131.182	302.809	57.702	81.841	128270	165	555.909	150.989	101.571	51.670	55.941	91725
334	316	521.551	200.027	123.748	40.494	163.581	164810	234	546.953	265.629	111.187	21.106	96.225	127987	19	230.316	7.242	78.898	25.776	31.456	4376	48	228.688	9.135	141.083	38.569	46.870	10977	176	542.500	191.894	80.169	46.734	72.669	95480	286	447.717	130.174	302.805	57.741	81.841	128047	165	549.467	148.702	101.578	51.684	55.941	90662
335	316	516.652	196.723	123.747	40.443	163.581	163262	234	513.953	235.729	111.167	21.199	96.225	120265	19	226.842	6.283	78.905	25.792	31.456	4310	48	224.500	9.658	141.021	38.559	46.870	10776	176	536.551	188.935	80.155	46.721	72.669	94433	286	441.685	128.755	302.798	57.736	81.841	126322	165	544.218	144.545	101.567	51.675	55.941	89796
336	316	517.715	199.361	123.751	40.511	163.581	163598	234	501.500	223.436	111.159	21.267	96.225	117351	19	225.737	7.788	78.880	25.765	31.456	4289	48	224.417	9.569	141.034	38.566	46.870	10772	176	535.409	188.212	80.175	46.738	72.669	94232	286	441.983	128.143	302.806	57.727	81.841	126407	165	542.655	145.642	101.566	51.682	55.941	89538
337	316	521.307	201.330	123.755	40.496	163.581	164733	234	500.103	218.412	111.148	21.349	96.225	117024	19	224.421	7.366	78.877	25.759	31.456	4264	48	226.312	11.005	141.033	38.568	46.870	10863	176	536.676	191.013	80.169	46.726	72.669	94455	286	448.517	132.015	302.796	57.757	81.841	128276	165	549.358	149.330	101.565	51.658	55.941	90644
338	316	524.506	201.710	123.745	40.435	163.581	165744	234	510.722	222.783	111.142	21.399	96.225	119509	19	228.053	7.849	78.881	25.770	31.456	4333	48	226.896	10.830	141.042	38.566	46.870	10891	176	539.778	191.332	80.180	46.728	72.669	95001	286	452.556	134.517	302.814	57.703	81.841	129431	165	558.624	153.302	101.571	51.666	55.941	92173
339	316	531.373	202.228	123.748	40.387	163.581	167914	234	534.855	233.854	111.123	21.452	96.225	125156	19	231.211	6.588	78.896	25.785	31.456	4393	48	230.312	9.949	141.033	38.568	46.870	11055	176	542.057	189.165	80.197	46.739	72.669	95402	286	459.622	139.998	302.807	57.706	81.841	131452	165	562.691	153.056	101.571	51.666	55.941	92844
340	316	542.329	206.935	123.762	40.406	163.581	171376	234	566.030	255.142	111.105	21.482	96.225	132451	19	232.895	6.199	78.889	25.778	31.456	4425	48	234.646	9.042	141.060	38.568	46.870	11263	176	546.540	191.733	80.186	46.738	72.669	96191	286	469.853	143.024	302.812	57.721	81.841	134378	165	573.255	158.355	101.562	51.663	55.941	94587
341	316	546.490	207.867	123.755	40.389	163.581	172691	234	600.782	276.319	111.083	21.564	96.225	140583	19	239.053	4.904	78.905	25.802	31.456	4542	48	236.562	9.347	141.066	38.570	46.870	11355	176	548.625	192.740	80.192	46.733	72.669	96558	286	471.913	143.820	302.826	57.679	81.841	134967	165	574.382	160.419	101.573	51.632	55.941	94773
342	316	547.994	211.548	123.752	40.439	163.581	173166	234	616.803	292.730	111.112	21.541	96.225	144332	19	237.895	7.845	78.879	25.772	31.456	4520	48	237.438	10.492	141.085	38.571	46.870	11397	176	546.432	189.641	80.174	46.732	72.669	96172	286	468.413	140.772	302.829	57.620	81.841	133966	165	573.533	159.139	101.569	51.651	55.941	94633
343	316	544.221	207.179	123.764	40.387	163.581	171974	234	619.372	297.186	111.115	21.434	96.225	144933	19	238.684	4.282	78.908	25.801	31.456	4535	48	235.688	10.902	141.045	38.563	46.870	11313	176	542.926	186.281	80.171	46.728	72.669	95555	286	466.287	138.294	302.830	57.590	81.841	133358	165	568.273	155.726	101.561	51.663	55.941	93765
344	316	545.930	205.661	123.758	40.381	163.581	172514	234	606.530	297.202	111.160	21.345	96.225	141928	19	237.895	5.425	78.890	25.782	31.456	4520	48	237.438	9.780	141.033	38.557	46.870	11397	176	541.364	187.745	80.151	46.727	72.669	95280	286	462.969	135.302	302.825	57.592	81.841	132409	165	565.515	152.063	101.568	51.659	55.941	93310
345	316	541.275	204.967	123.753	40.387	163.581	171043	234	582.603	283.307	111.171	21.218	96.225	136329	19	237.211	9.114	78.881	25.761	31.456	4507	48	237.333	8.866	141.041	38.566	46.870	11392	176	539.017	185.769	80.154	46.735	72.669	94867	286	456.014	132.653	302.828	57.577	81.841	130420	165	558.236	150.006	101.570	51.678	55.941	92109
346	316	533.165	203.663	123.753	40.426	163.581	168480	234	555.205	266.806	111.180	21.182	96.225	129918	19	231.842	8.085	78.886	25.774	31.456	4405	48	231.771	11.013	141.055	38.566	46.870	11125	176	534.778	185.934	80.178	46.730	72.669	94121	286	448.332	130.088	302.832	57.540	81.841	128223	165	548.285	148.623	101.559	51.667	55.941	90467
347	316	524.772	201.564	123.753	40.457	163.581	165828	234	535.030	252.558	111.183	21.189	96.225	125197	19	230.632	7.073	78.886	25.778	31.456	4382	48	230.750	11.905	141.018	38.563	46.870	11076	176	530.875	182.856	80.176	46.736	72.669	93434	286	446.493	129.673	302.838	57.563	81.841	127697	165	543.885	144.571	101.565	51.674	55.941	89741
348	316	516.782	198.618	123.756	40.499	163.581	163303	234	514.701	238.676	111.169	21.213	96.225	120440	19	225.368	7.166	78.883	25.770	31.456	4282	48	227.438	10.061	141.044	38.567	46.870	10917	176	529.494	185.888	80.168	46.734	72.669	93191	286	442.937	128.424	302.830	57.612	81.841	126680	165	538.576	143.158	101.564	51.670	55.941	88865
349	316	519.383	200.351	123.753	40.482	163.581	164125	234	505.641	225.673	111.153	21.291	96.225	118320	19	223.316	7.219	78.874	25.766	31.456	4243	48	225.688	9.865	141.040	38.564	46.870	10833	176	529.108	186.891	80.178	46.737	72.669	93123	286	444.727	128.544	302.822	57.624	81.841	127192	165	540.503	144.506	101.554	51.673	55.941	89183
350	316	519.832	201.300	123.762	40.518	163.581	164267	234	499.697	219.786	111.151	21.342	96.225	116929	19	221.737	7.125	78.908	25.792	31.456	4213	48	223.771	9.107	141.034	38.565	46.870	10741	176	529.602	188.462	80.183	46.731	72.669	93210	286	446.028	130.826	302.817	57.640	81.841	127564	165	547.448	150.493	101.565	51.651	55.941	90329
351	316	524.079	205.979	123.747	40.590	163.581	165609	234	508.577	218.441	111.114	21.464	96.225	119007	19	225.368	5.590	78.897	25.789	31.456	4282	48	225.750	9.429	141.071	38.574	46.870	10836	176	531.318	187.273	80.189	46.739	72.669	93512	286	450.343	131.244	302.809	57.697	81.841	128798	165	548.849	150.710	101.579	51.661	55.941	90560
352	316	532.968	206.970	123.758	40.476	163.581	168418	234	537.385	233.404	111.094	21.538	96.225	125748	19	229.789	8.766	78.885	25.767	31.456	4366	48	229.354	11.041	141.037	38.561	46.870	11009	176	536.585	188.139	80.179	46.738	72.669	94439	286	458.297	136.040	302.818	57.668	81.841	131073	165	552.418	153.298	101.571	51.638	55.941	91149
353	316	544.703	211.665	123.749	40.446	163.581	172126	234	584.197	269.074	111.111	21.527	96.225	136702	19	235	4.819	78.916	25.809	31.456	4465	48	231.917	9.280	141.079	38.574	46.870	11132	176	542.068	190.050	80.165	46.728	72.669	95404	286	462.213	139.664	302.823	57.658	81.841	132193	165	556.048	149.869	101.564	51.666	55.941	91748
354	316	547.880	210.564	123.754	40.433	163.581	173130	234	643.077	324.811	111.131	21.287	96.225	150480	19	234.895	5.744	78.900	25.782	31.456	4463	48	234.646	10.280	141.065	38.571	46.870	11263	176	544.199	191.484	80.175	46.732	72.669	95779	286	468.140	143.325	302.820	57.720	81.841	133888	165	555.867	150.783	101.551	51.673	55.941	91718
355	316	550.816	213.402	123.751	40.459	163.581	174058	234	689.727	382.399	111.184	21.080	96.225	161396	19	236.526	7.003	78.879	25.774	31.456	4494	48	234.708	9.746	141.009	38.559	46.870	11266	176	544.932	191.638	80.163	46.731	72.669	95908	286	467.703	143.355	302.815	57.708	81.841	133763	165	558.285	153.049	101.564	51.656	55.941	92117
356	316	550.513	214.127	123.750	40.457	163.581	173962	234	742.876	437.989	111.221	20.918	96.225	173833	19	236.895	6.411	78.901	25.803	31.456	4501	48	234.354	10.272	141.057	38.568	46.870	11249	176	542.506	189.091	80.161	46.726	72.669	95481	286	465.647	142.250	302.820	57.681	81.841	133175	165	555.012	151.503	101.573	51.659	55.941	91577
357	316	546.399	211.436	123.744	40.498	163.581	172662	234	750.397	444.687	111.210	20.930	96.225	175593	19	237.737	8.177	78.876	25.768	31.456	4517	48	235.604	10.050	141.065	38.564	46.870	11309	176	542.733	189.713	80.181	46.727	72.669	95521	286	463.790	140.015	302.825	57.696	81.841	132644	165	558.097	153.167	101.587	51.650	55.941	92086
358	316	538.279	207.153	123.749	40.440	163.581	170096	234	708.239	402.462	111.204	21.004	96.225	165728	19	237.421	8.023	78.894	25.775	31.456	4511	48	236.729	11.414	141.050	38.564	46.870	11363	176	539.824	186.968	80.175	46.724	72.669	95009	286	459.248	139.505	302.827	57.647	81.841	131345	165	554.479	149.842	101.571	51.656	55.941	91489
359	316	532.263	202.355	123.749	40.427	163.581	168195	234	664.081	367.850	111.207	20.995	96.225	155395	19	233.895	8.178	78.872	25.766	31.456	4444	48	233.062	9.187	141.039	38.566	46.870	11187	176	536.369	184.578	80.152	46.727	72.669	94401	286	454.402	134.153	302.827	57.646	81.841	129959	165	550.667	147.062	101.564	51.661	55.941	90860
360	316	521.490	200.012	123.747	40.457	163.581	164791	234	619.466	336.848	111.210	20.940	96.225	144955	19	227.263	6.436	78.907	25.788	31.456	4318	48	229.896	10.045	141.024	38.563	46.870	11035	176	531.648	183.521	80.168	46.740	72.669	93570	286	450.605	135.284	302.816	57.669	81.841	128873	165	541.739	146.689	101.563	51.667	55.941	89387
361	316	515.297	199.201	123.737	40.486	163.581	162834	234	577.910	300.985	111.197	20.959	96.225	135231	19	224.632	6.718	78.902	25.799	31.456	4268	48	226.250	10.014	141.054	38.566	46.870	10860	176	527.943	182.916	80.147	46.733	72.669	92918	286	446.343	133.237	302.814	57.673	81.841	127654	165	540.139	147.299	101.560	51.664	55.941	89123
362	316	512.589	197.431	123.746	40.501	163.581	161978	234	546.517	271.880	111.177	21.062	96.225	127885	19	223.842	7.493	78.883	25.776	31.456	4253	48	225.167	9.742	141.076	38.566	46.870	10808	176	526.773	183.716	80.175	46.733	72.669	92712	286	446.280	132.418	302.819	57.674	81.841	127636	165	534.667	144.858	101.567	51.662	55.941	88220
363	316	516.604	199.516	123.743	40.493	163.581	163247	234	532.688	254.313	111.161	21.145	96.225	124649	19	221.842	5.429	78.900	25.790	31.456	4215	48	226.167	9.941	141.020	38.564	46.870	10856	176	532.398	187.008	80.163	46.733	72.669	93702	286	450.577	137.608	302.805	57.710	81.841	128865	165	540	147.200	101.565	51.663	55.941	89100
364	316	517.880	199.587	123.745	40.487	163.581	163650	234	530.560	248.772	111.158	21.166	96.225	124151	19	225.421	4.476	78.899	25.790	31.456	4283	48	225.271	11.479	141.055	38.563	46.870	10813	176	533.955	188.386	80.160	46.728	72.669	93976	286	451.402	136.330	302.817	57.676	81.841	129101	165	541.794	146.334	101.558	51.662	55.941	89396
365	316	525.279	203.807	123.736	40.498	163.581	165988	234	556.218	266.979	111.161	21.119	96.225	130155	19	228.158	5.659	78.899	25.789	31.456	4335	48	228.500	11.474	141.046	38.567	46.870	10968	176	539.341	189.831	80.162	46.731	72.669	94924	286	455.822	135.583	302.820	57.678	81.841	130365	165	545.855	149.948	101.548	51.661	55.941	90066
366	316	535.465	205.905	123.742	40.466	163.581	169207	234	589.701	285.501	111.137	21.242	96.225	137990	19	235.632	7.418	78.893	25.782	31.456	4477	48	232.875	11.367	141.097	38.581	46.870	11178	176	545.767	190.528	80.143	46.725	72.669	96055	286	459.860	137.698	302.817	57.677	81.841	131520	165	548.479	148.720	101.558	51.652	55.941	90499
367	316	536.111	206.246	123.743	40.478	163.581	169411	234	640.367	333.144	111.146	21.155	96.225	149846	19	233.526	5.863	78.904	25.800	31.456	4437	48	233.833	10.737	141.065	38.567	46.870	11224	176	547.506	191.099	80.167	46.732	72.669	96361	286	468.878	145.057	302.810	57.711	81.841	134099	165	552.582	150.775	101.551	51.653	55.941	91176
368	316	536.994	204.766	123.757	40.458	163.581	169690	234	691.017	378.192	111.171	21.068	96.225	161698	19	234.053	7.590	78.883	25.777	31.456	4447	48	233.583	10.954	141.048	38.567	46.870	11212	176	549.631	191.843	80.188	46.732	72.669	96735	286	469.143	144.740	302.820	57.701	81.841	134175	165	550.509	148.913	101.559	51.662	55.941	90834
369	316	540.775	208.199	123.754	40.459	163.581	170885	234	704.547	401.341	111.201	20.955	96.225	164864	19	236.632	6.184	78.897	25.792	31.456	4496	48	234.146	9.444	141.064	38.573	46.870	11239	176	547.756	191.180	80.178	46.723	72.669	96405	286	469.545	144.549	302.806	57.735	81.841	134290	165	549.958	147.865	101.559	51.654	55.941	90743
370	316	538.468	204.970	123.757	40.416	163.581	170156	234	670.098	373.142	111.203	20.962	96.225	156803	19	234.947	6.178	78.905	25.787	31.456	4464	48	235.167	9.147	141.066	38.570	46.870	11288	176	552.307	194.318	80.186	46.736	72.669	97206	286	468.927	142.209	302.811	57.737	81.841	134113	165	548.121	148.119	101.556	51.654	55.941	90440
371	316	536.804	204.059	123.751	40.424	163.581	169630	234	629.265	340.564	111.207	20.956	96.225	147248	19	234.842	6.551	78.902	25.803	31.456	4462	48	235.958	11.126	141.073	38.576	46.870	11326	176	552.091	193.624	80.168	46.728	72.669	97168	286	461.486	139.119	302.811	57.685	81.841	131985	165	546.127	146.397	101.552	51.668	55.941	90111
372	316	531.867	203.021	123.744	40.429	163.581	168070	234	593.205	311.192	111.202	20.944	96.225	138810	19	236.632	8.513	78.892	25.778	31.456	4496	48	234.667	9.091	141.008	38.555	46.870	11264	176	547.534	192.207	80.137	46.725	72.669	96366	286	456.573	135.872	302.800	57.724	81.841	130580	165	544.661	145.322	101.559	51.663	55.941	89869
373	316	523.557	200.495	123.751	40.483	163.581	165444	234	576.590	302.572	111.197	20.883	96.225	134922	19	228.737	8.143	78.879	25.770	31.456	4346	48	229.083	9.998	141.040	38.566	46.870	10996	176	543.909	191.923	80.154	46.727	72.669	95728	286	447.643	132.198	302.812	57.724	81.841	128026	165	538.176	143.065	101.550	51.680	55.941	88799
374	316	515.779	198.798	123.739	40.502	163.581	162986	234	553.201	287.713	111.199	20.859	96.225	129449	19	223.842	5.156	78.889	25.778	31.456	4253	48	226.854	9.730	140.999	38.554	46.870	10889	176	537.432	187.933	80.152	46.727	72.669	94588	286	444.129	131.617	302.815	57.695	81.841	127021	165	534.333	142.874	101.540	51.663	55.941	88165
375	316	515.658	201.323	123.745	40.547	163.581	162948	234	537.932	273.349	111.200	20.917	96.225	125876	19	224.474	5.863	78.894	25.783	31.456	4265	48	225.500	10.743	141.046	38.567	46.870	10824	176	535.926	189.081	80.136	46.727	72.669	94323	286	443.031	130.449	302.809	57.737	81.841	126707	165	534.455	143.783	101.544	51.666	55.941	88185
376	316	516.649	201.946	123.751	40.581	163.581	163261	234	539.816	272.689	111.183	20.970	96.225	126317	19	223.158	6.534	78.903	25.802	31.456	4240	48	224	9.902	141.048	38.568	46.870	10752	176	540.295	190.924	80.135	46.725	72.669	95092	286	444.699	130.808	302.786	57.794	81.841	127184	165	536.067	145.322	101.543	51.670	55.941	88451
377	316	519.756	203.721	123.751	40.622	163.581	164243	234	545.521	276.220	111.180	20.933	96.225	127652	19	222.737	7.759	78.894	25.779	31.456	4232	48	223.250	10.930	140.993	38.553	46.870	10716	176	540.284	191.341	80.129	46.722	72.669	95090	286	445.031	132.743	302.802	57.759	81.841	127279	165	540.521	147.815	101.565	51.657	55.941	89186
378	316	523.149	202.568	123.756	40.586	163.581	165315	234	570.282	287.904	111.170	21.045	96.225	133446	19	227.368	4.112	78.906	25.797	31.456	4320	48	225.562	10.158	141.063	38.568	46.870	10827	176	539.170	190.660	80.148	46.725	72.669	94894	286	449.601	134.249	302.805	57.720	81.841	128586	165	544.091	148.552	101.556	51.652	55.941	89775
379	316	531.801	207.548	123.745	40.586	163.581	168049	234	603.201	309.953	111.165	21.045	96.225	141149	19	230.421	5.480	78.894	25.789	31.456	4378	48	228.562	10.470	141.074	38.570	46.870	10971	176	545.074	190.665	80.125	46.718	72.669	95933	286	457.556	137.507	302.814	57.728	81.841	130861	165	550.248	150.146	101.546	51.644	55.941	90791
380	316	539.813	208.897	123.749	40.531	163.581	170581	234	635.521	338.813	111.170	20.928	96.225	148712	19	233	8.273	78.884	25.770	31.456	4427	48	233.208	10.312	141.095	38.581	46.870	11194	176	549.466	192.799	80.138	46.718	72.669	96706	286	463.927	140.768	302.822	57.667	81.841	132683	165	552.758	150.672	101.550	51.651	55.941	91205
381	316	542.453	210.303	123.753	40.567	163.581	171415	234	677.603	380.143	111.182	20.808	96.225	158559	19	235	6.864	78.885	25.770	31.456	4465	48	234.021	9.495	141.050	38.570	46.870	11233	176	554.602	196.578	80.145	46.721	72.669	97610	286	464.259	142.628	302.833	57.669	81.841	132778	165	556.255	150.795	101.551	51.658	55.941	91782
382	316	546.807	211.466	123.754	40.509	163.581	172791	234	712.727	427.598	111.221	20.650	96.225	166778	19	236.789	7.076	78.880	25.769	31.456	4499	48	233.417	11.587	141.023	38.555	46.870	11204	176	549.233	192.721	80.130	46.720	72.669	96665	286	468.353	143.372	302.839	57.637	81.841	133949	165	558.158	152.759	101.560	51.670	55.941	92096
383	316	543.690	209.454	123.753	40.464	163.581	171806	234	720.291	438.120	111.239	20.613	96.225	168548	19	235.421	6.552	78.900	25.799	31.456	4473	48	234.750	10.014	141.055	38.569	46.870	11268	176	549.705	191.522	80.120	46.717	72.669	96748	286	469.133	144.509	302.824	57.648	81.841	134172	165	558.673	150.384	101.553	51.677	55.941	92181
384	316	538.924	206.472	123.748	40.448	163.581	170300	234	677.427	396.822	111.235	20.702	96.225	158518	19	238.579	6.907	78.920	25.809	31.456	4533	48	236.417	11.489	141.046	38.566	46.870	11348	176	546.614	190.004	80.126	46.724	72.669	96204	286	467.504	143.240	302.836	57.630	81.841	133706	165	557.539	150.481	101.550	51.664	55.941	91994
385	316	534.152	204.244	123.746	40.448	163.581	168792	234	627.415	345.135	111.229	20.847	96.225	146815	19	236.632	5.241	78.906	25.797	31.456	4496	48	236.250	9.035	141.032	38.562	46.870	11340	176	542.807	187.048	80.121	46.723	72.669	95534	286	464.465	140.661	302.829	57.648	81.841	132837	165	548.497	148.384	101.542	51.673	55.941	90502
386	316	528.203	201.719	123.752	40.463	163.581	166912	234	572.333	293.525	111.204	20.992	96.225	133926	19	230.789	8.606	78.879	25.773	31.456	4385	48	231.729	10.884	141.064	38.569	46.870	11123	176	538.011	185.560	80.113	46.724	72.669	94690	286	460.413	139.868	302.816	57.687	81.841	131678	165	543.030	146.404	101.549	51.666	55.941	89600
387	316	520.864	200.794	123.753	40.512	163.581	164593	234	535.077	260.755	111.186	21.117	96.225	125208	19	228.211	5.224	78.900	25.798	31.456	4336	48	227	8.982	141.053	38.569	46.870	10896	176	530.426	182.464	80.122	46.729	72.669	93355	286	453.888	136.734	302.829	57.690	81.841	129812	165	541.745	147.111	101.560	51.677	55.941	89388
388	316	512.873	196.998	123.741	40.490	163.581	162068	234	508.077	233.309	111.164	21.207	96.225	118890	19	226.158	6.906	78.896	25.789	31.456	4297	48	225.729	10.299	141.057	38.567	46.870	10835	176	525.830	183.496	80.119	46.727	72.669	92546	286	448.437	134.281	302.831	57.649	81.841	128253	165	535.200	143.922	101.548	51.673	55.941	88308
389	316	514.835	199.382	123.753	40.538	163.581	162688	234	492.239	217.544	111.153	21.302	96.225	115184	19	224.105	5.772	78.919	25.814	31.456	4258	48	223.958	10.429	141.040	38.565	46.870	10750	176	526.557	182.389	80.132	46.730	72.669	92674	286	448.220	135.926	302.837	57.620	81.841	128191	165	531.085	142.865	101.548	51.669	55.941	87629
390	316	521.392	203.147	123.744	40.571	163.581	164760	234	486.919	211.513	111.131	21.378	96.225	113939	19	226.579	7.003	78.891	25.777	31.456	4305	48	222.896	10.737	141.074	38.570	46.870	10699	176	531.557	185.263	80.130	46.731	72.669	93554	286	449.745	137.056	302.820	57.648	81.841	128627	165	536.176	145.384	101.546	51.668	55.941	88469
391	316	525.038	205.556	123.744	40.583	163.581	165912	234	491.201	210.733	111.119	21.449	96.225	114941	19	225.895	7.070	78.900	25.781	31.456	4292	48	225.854	10.310	141.080	38.578	46.870	10841	176	532.278	186.002	80.134	46.725	72.669	93681	286	451.689	137.761	302.819	57.673	81.841	129183	165	538.018	145.175	101.531	51.673	55.941	88773
392	316	531.130	205.485	123.744	40.494	163.581	167837	234	512.812	220.350	111.112	21.522	96.225	119998	19	231	6.254	78.914	25.802	31.456	4389	48	227.833	10.816	141.046	38.566	46.870	10936	176	537.074	184.250	80.106	46.721	72.669	94525	286	458.895	140.156	302.812	57.675	81.841	131244	165	541.055	147.097	101.537	51.655	55.941	89274
393	316	539.215	211.816	123.750	40.565	163.581	170392	234	542.735	241.426	111.102	21.559	96.225	127000	19	234	7.520	78.889	25.774	31.456	4446	48	232.604	9.795	141.060	38.568	46.870	11165	176	539.688	187.767	80.097	46.728	72.669	94985	286	467.769	145.386	302.812	57.693	81.841	133782	165	545.927	148.530	101.549	51.662	55.941	90078
394	316	540.797	210.471	123.750	40.532	163.581	170892	234	578.603	264.490	111.069	21.675	96.225	135393	19	234.895	5.384	78.898	25.787	31.456	4463	48	233.812	9.823	141.028	38.563	46.870	11223	176	543.011	187.896	80.105	46.724	72.669	95570	286	470.430	146.080	302.832	57.660	81.841	134543	165	548.861	146.413	101.547	51.643	55.941	90562
395	316	542.744	208.424	123.749	40.461	163.581	171507	234	618.697	285.899	111.042	21.870	96.225	144775	19	233.105	2.904	78.912	25.808	31.456	4429	48	234.542	11.334	141.090	38.573	46.870	11258	176	545.295	188.998	80.105	46.728	72.669	95972	286	471.766	146.876	302.826	57.658	81.841	134925	165	554.776	150.852	101.546	51.663	55.941	91538
396	316	543.760	209.343	123.743	40.468	163.581	171828	234	637.064	309.476	111.071	21.755	96.225	149073	19	236.316	6.438	78.903	25.790	31.456	4490	48	234.979	10.119	141.044	38.567	46.870	11279	176	547.977	188.259	80.082	46.724	72.669	96444	286	466.815	145.246	302.829	57.597	81.841	133509	165	556.145	151.595	101.545	51.656	55.941	91764
397	316	539.956	208.310	123.738	40.486	163.581	170626	234	628.273	317.265	111.127	21.481	96.225	147016	19	236.211	7.146	78.898	25.779	31.456	4488	48	234.604	10.718	141.041	38.560	46.870	11261	176	546.420	188.506	80.087	46.725	72.669	96170	286	465.423	143.035	302.843	57.579	81.841	133111	165	555.018	149.543	101.546	51.665	55.941	91578
398	316	537.975	205.274	123.753	40.453	163.581	170000	234	601.615	301.236	111.161	21.279	96.225	140778	19	237.842	6.702	78.893	25.778	31.456	4519	48	234.417	11.066	141.068	38.572	46.870	11252	176	543.443	188.418	80.100	46.720	72.669	95646	286	461.573	142.028	302.840	57.605	81.841	132010	165	555.012	149.669	101.539	51.660	55.941	91577
399	316	531.934	203.643	123.734	40.451	163.581	168091	234	575.675	286.939	111.160	21.199	96.225	134708	19	232.842	6.551	78.881	25.766	31.456	4424	48	231.688	11.231	141.028	38.564	46.870	11121	176	540.006	185.187	80.093	46.724	72.669	95041	286	459.455	141.461	302.833	57.599	81.841	131404	165	549.303	147.452	101.533	51.669	55.941	90635
400	316	526.304	201.294	123.740	40.471	163.581	166312	234	542.342	260.861	111.149	21.220	96.225	126908	19	229.368	6.121	78.899	25.790	31.456	4358	48	229.333	11.172	141.073	38.575	46.870	11008	176	533.955	185.488	80.100	46.721	72.669	93976	286	455.392	138.805	302.832	57.617	81.841	130242	165	543.721	146.659	101.547	51.662	55.941	89714
401	316	523.984	201.921	123.740	40.511	163.581	165579	234	513.680	239.651	111.160	21.208	96.225	120201	19	224.895	6.367	78.895	25.785	31.456	4273	48	227.604	11.705	141.026	38.558	46.870	10925	176	531.193	184.984	80.114	46.719	72.669	93490	286	452.154	136.856	302.816	57.671	81.841	129316	165	539.200	144.546	101.527	51.683	55.941	88968
402	316	521.782	202.995	123.733	40.559	163.581	164883	234	501.756	226.542	111.140	21.304	96.225	117411	19	224.368	5.036	78.899	25.783	31.456	4263	48	225.604	10.685	141.028	38.561	46.870	10829	176	528.381	182.126	80.111	46.725	72.669	92995	286	453.759	137.545	302.803	57.693	81.841	129775	165	538.855	145.902	101.537	51.659	55.941	88911
403	316	524.756	205.847	123.740	40.602	163.581	165823	234	501.675	222.925	111.144	21.313	96.225	117392	19	223.368	6.491	78.903	25.794	31.456	4244	48	224.562	9.607	141.068	38.573	46.870	10779	176	525.966	182.112	80.107	46.724	72.669	92570	286	457.420	141.146	302.806	57.730	81.841	130822	165	544.182	148.620	101.532	51.662	55.941	89790
404	316	528.234	206.331	123.749	40.551	163.581	166922	234	506.919	225.844	111.114	21.358	96.225	118619	19	225.737	6.279	78.895	25.772	31.456	4289	48	226.188	10.590	141.048	38.574	46.870	10857	176	528.324	184.397	80.108	46.730	72.669	92985	286	461.346	144.118	302.803	57.712	81.841	131945	165	548.188	148.635	101.531	51.679	55.941	90451
405	316	535.633	208.595	123.740	40.550	163.581	169260	234	523.453	236.816	111.131	21.370	96.225	122488	19	230.316	7.439	78.918	25.805	31.456	4376	48	228.583	8.614	141.037	38.567	46.870	10972	176	533.432	185.202	80.101	46.724	72.669	93884	286	468.318	147.475	302.798	57.771	81.841	133939	165	554.424	153.178	101.535	51.654	55.941	91480
406	316	544.541	211.581	123.737	40.526	163.581	172075	234	549.150	253.530	111.115	21.345	96.225	128501	19	231.947	8.721	78.872	25.763	31.456	4407	48	230.812	10.584	141.078	38.575	46.870	11079	176	536.824	186.023	80.115	46.720	72.669	94481	286	472.545	148.045	302.786	57.751	81.841	135148	165	559.733	153.121	101.539	51.650	55.941	92356
407	316	547.513	213.410	123.744	40.560	163.581	173014	234	584.684	272.467	111.091	21.511	96.225	136816	19	233.737	5.173	78.906	25.795	31.456	4441	48	231.479	10.561	141.018	38.567	46.870	11111	176	538.977	187.125	80.119	46.716	72.669	94860	286	474.280	149.762	302.805	57.707	81.841	135644	165	561.406	152.428	101.553	51.632	55.941	92632
408	316	548.614	214.279	123.755	40.568	163.581	173362	234	605.415	296.717	111.115	21.346	96.225	141667	19	234.684	6.156	78.889	25.776	31.456	4459	48	233.354	11.481	141.041	38.563	46.870	11201	176	538.176	183.011	80.087	46.715	72.669	94719	286	476.514	149.344	302.811	57.678	81.841	136283	165	564.970	154.556	101.540	51.646	55.941	93220
409	316	545.703	211.844	123.747	40.499	163.581	172442	234	613.671	315.545	111.145	21.166	96.225	143599	19	234.368	5.058	78.890	25.782	31.456	4453	48	234.312	11.153	141.076	38.569	46.870	11247	176	536.699	182.584	80.084	46.713	72.669	94459	286	470.913	146.287	302.799	57.709	81.841	134681	165	562.339	154.881	101.544	51.651	55.941	92786
410	316	542.250	209.649	123.736	40.513	163.581	171351	234	610.791	319.116	111.156	21.074	96.225	142925	19	233.316	7.196	78.899	25.785	31.456	4433	48	233.958	10.139	141.057	38.566	46.870	11230	176	537.062	184.659	80.095	46.726	72.669	94523	286	471.283	147.013	302.804	57.677	81.841	134787	165	561.055	152.469	101.539	51.671	55.941	92574
411	316	536.136	206.495	123.741	40.502	163.581	169419	234	597.197	304.930	111.170	21.069	96.225	139744	19	235.421	5.501	78.897	25.783	31.456	4473	48	233.500	10.413	141.071	38.569	46.870	11208	176	534.739	183.411	80.087	46.716	72.669	94114	286	468.010	145.020	302.805	57.709	81.841	133851	165	556.285	149.332	101.536	51.665	55.941	91787
412	316	529.396	203.059	123.738	40.491	163.581	167289	234	577.154	292.943	111.177	21.039	96.225	135054	19	234.789	6.520	78.902	25.786	31.456	4461	48	233.083	10.017	141.072	38.567	46.870	11188	176	538.199	186.824	80.101	46.720	72.669	94723	286	460.545	142.225	302.805	57.686	81.841	131716	165	551.994	149.762	101.537	51.664	55.941	91079
413	316	520.779	199.557	123.741	40.476	163.581	164566	234	545.709	269.487	111.182	21.088	96.225	127696	19	226.842	5.909	78.919	25.795	31.456	4310	48	230.479	9.835	141.027	38.570	46.870	11063	176	534.227	182.397	80.096	46.720	72.669	94024	286	453.217	139.529	302.799	57.711	81.841	129620	165	545.073	146.248	101.540	51.670	55.941	89937
414	316	512.082	194.688	123.750	40.482	163.581	161818	234	521.376	246.120	111.160	21.166	96.225	122002	19	227.421	5.757	78.908	25.799	31.456	4321	48	227.625	10.037	141.046	38.567	46.870	10926	176	531.455	183.490	80.086	46.728	72.669	93536	286	449.738	136.723	302.808	57.737	81.841	128625	165	540.873	146.878	101.548	51.664	55.941	89244
415	316	510.016	195.676	123.744	40.479	163.581	161165	234	505.363	229.309	111.140	21.282	96.225	118255	19	225.316	7.134	78.887	25.781	31.456	4281	48	224.583	9.250	141.052	38.569	46.870	10780	176	532.472	186.111	80.115	46.731	72.669	93715	286	449.042	135.837	302.797	57.756	81.841	128426	165	541.085	146.097	101.542	51.665	55.941	89279
416	316	510.956	196.357	123.747	40.485	163.581	161462	234	500.491	226.716	111.142	21.315	96.225	117115	19	225.684	7.016	78.875	25.765	31.456	4288	48	224.646	10.001	141.038	38.566	46.870	10783	176	534.222	188.304	80.114	46.734	72.669	94023	286	453.287	138.938	302.796	57.773	81.841	129640	165	543.933	147.439	101.558	51.673	55.941	89749
417	316	511.699	197.740	123.736	40.512	163.581	161697	234	507.158	229.857	111.128	21.368	96.225	118675	19	224.105	5.507	78.906	25.794	31.456	4258	48	224.958	10.823	141.072	38.566	46.870	10798	176	530.159	184.997	80.100	46.729	72.669	93308	286	459.416	141.312	302.783	57.816	81.841	131393	165	543.648	146.617	101.546	51.672	55.941	89702
418	316	513.902	197.236	123.741	40.499	163.581	162393	234	528.752	242.662	111.115	21.440	96.225	123728	19	226.316	5.548	78.900	25.800	31.456	4300	48	228.396	12.426	141.069	38.573	46.870	10963	176	531.955	186.889	80.118	46.725	72.669	93624	286	465.570	145.158	302.800	57.793	81.841	133153	165	543.697	146.388	101.546	51.651	55.941	89710
419	316	524.437	202.446	123.752	40.482	163.581	165722	234	551.278	259.944	111.134	21.365	96.225	128999	19	227.947	6.041	78.913	25.795	31.456	4331	48	231.438	11.950	141.063	38.569	46.870	11109	176	535.062	182.635	80.110	46.731	72.669	94171	286	469.469	147.210	302.795	57.768	81.841	134268	165	546.212	148.674	101.551	51.655	55.941	90125
420	316	530.260	203.011	123.749	40.493	163.581	167562	234	582.064	285.923	111.125	21.288	96.225	136203	19	232.211	6.537	78.891	25.782	31.456	4412	48	232.167	11.609	141.079	38.577	46.870	11144	176	535.841	184.187	80.102	46.729	72.669	94308	286	468.455	146.146	302.795	57.729	81.841	133978	165	552.752	148.837	101.535	51.657	55.941	91204
421	316	533.282	203.838	123.750	40.458	163.581	168517	234	622.051	318.988	111.133	21.271	96.225	145560	19	232.789	5.922	78.902	25.787	31.456	4423	48	234.646	11.233	141.038	38.563	46.870	11263	176	541.165	188.084	80.112	46.730	72.669	95245	286	468.517	147.158	302.809	57.733	81.841	133996	165	556.224	150.050	101.541	51.659	55.941	91777
422	316	533.861	204.974	123.745	40.475	163.581	168700	234	641.662	342.361	111.155	21.207	96.225	150149	19	234	7.528	78.888	25.766	31.456	4446	48	233.958	10.768	141.078	38.571	46.870	11230	176	541.892	187.558	80.112	46.724	72.669	95373	286	466.888	143.823	302.810	57.717	81.841	133530	165	557.624	151.912	101.526	51.672	55.941	92008
423	316	532.440	204.595	123.739	40.475	163.581	168251	234	642.573	347.577	111.166	21.052	96.225	150362	19	232.263	7.117	78.892	25.782	31.456	4413	48	233.062	10.988	141.064	38.569	46.870	11187	176	538.841	187.058	80.134	46.731	72.669	94836	286	464.451	141.261	302.831	57.615	81.841	132833	165	557.479	151.543	101.540	51.669	55.941	91984
424	316	532.839	203.004	123.755	40.459	163.581	168377	234	629.547	341.062	111.176	21.024	96.225	147314	19	233.105	6.781	78.894	25.785	31.456	4429	48	232.750	10.566	141.066	38.572	46.870	11172	176	539.420	187.302	80.116	46.725	72.669	94938	286	463.430	143.323	302.822	57.630	81.841	132541	165	556.988	150.911	101.560	51.656	55.941	91903
425	316	531.554	200.949	123.753	40.422	163.581	167971	234	601.581	315.370	111.175	21.033	96.225	140770	19	234.316	8.635	78.880	25.766	31.456	4452	48	232.396	10.166	141.068	38.565	46.870	11155	176	536.551	183.730	80.118	46.733	72.669	94433	286	456.871	137.943	302.812	57.690	81.841	130665	165	555.903	152.777	101.556	51.637	55.941	91724
426	316	521.782	196.751	123.754	40.423	163.581	164883	234	571.436	293.352	111.181	21.045	96.225	133716	19	228.684	8.889	78.876	25.768	31.456	4345	48	228.729	12.408	141.083	38.581	46.870	10979	176	533.290	183.739	80.126	46.732	72.669	93859	286	455.794	137.014	302.821	57.691	81.841	130357	165	553.394	149.314	101.563	51.662	55.941	91310
427	316	513.737	193.916	123.749	40.454	163.581	162341	234	544.265	271.225	111.168	21.070	96.225	127358	19	225.158	5.843	78.885	25.783	31.456	4278	48	226.896	11.320	141.086	38.572	46.870	10891	176	533.699	184.837	80.122	46.734	72.669	93931	286	450.430	135.312	302.806	57.698	81.841	128823	165	549.473	150.098	101.551	51.666	55.941	90663
428	316	510.396	193.195	123.747	40.439	163.581	161285	234	522.487	246.707	111.162	21.182	96.225	122262	19	226.316	7.258	78.905	25.790	31.456	4300	48	226.604	9.535	141.052	38.560	46.870	10877	176	530.182	183.147	80.119	46.737	72.669	93312	286	446.944	133.202	302.807	57.680	81.841	127826	165	549.818	149.817	101.545	51.676	55.941	90720
429	316	509.623	193.330	123.747	40.441	163.581	161041	234	514.718	237.743	111.131	21.262	96.225	120444	19	223.947	7.352	78.905	25.781	31.456	4255	48	224.292	12.211	141.090	38.581	46.870	10766	176	530.597	188.906	80.149	46.730	72.669	93385	286	446.983	136.296	302.810	57.681	81.841	127837	165	548.545	149.155	101.550	51.680	55.941	90510
430	316	511.908	196.093	123.754	40.479	163.581	161763	234	522.970	236.010	111.098	21.412	96.225	122375	19	223.263	5.675	78.906	25.792	31.456	4242	48	224.188	10.762	141.091	38.579	46.870	10761	176	529.483	185.152	80.142	46.743	72.669	93189	286	450.668	139.427	302.830	57.672	81.841	128891	165	547.067	150.029	101.543	51.662	55.941	90266
431	316	517.718	199.219	123.744	40.491	163.581	163599	234	555.410	252.072	111.049	21.622	96.225	129966	19	222.474	6.031	78.917	25.808	31.456	4227	48	224.833	11.042	141.016	38.557	46.870	10792	176	530.432	186.982	80.162	46.746	72.669	93356	286	451.122	137.591	302.822	57.671	81.841	129021	165	545.727	149.261	101.539	51.671	55.941	90045
432	316	523.908	202.039	123.743	40.494	163.581	165555	234	635.645	276.542	110.896	22.385	96.225	148741	19	228.579	5.680	78.892	25.783	31.456	4343	48	228.104	8.735	141.028	38.562	46.870	10949	176	534.153	186.864	80.162	46.741	72.669	94011	286	454.486	138.850	302.825	57.654	81.841	129983	165	550.721	149.959	101.548	51.648	55.941	90869
433	316	532.209	206.650	123.742	40.521	163.581	168178	234	712.299	338.538	110.950	22.205	96.225	166678	19	232.737	6.154	78.907	25.789	31.456	4422	48	228.938	12.434	141.024	38.562	46.870	10989	176	538.290	188.872	80.143	46.733	72.669	94739	286	459.136	138.917	302.816	57.639	81.841	131313	165	558.133	155.106	101.547	51.655	55.941	92092
434	316	536	208.346	123.747	40.529	163.581	169376	234	777.051	428.656	111.076	21.718	96.225	181830	19	230.316	7.372	78.878	25.766	31.456	4376	48	231.688	10.551	141.029	38.558	46.870	11121	176	539.131	187.627	80.133	46.732	72.669	94887	286	462.441	139.757	302.835	57.578	81.841	132258	165	561.412	152.851	101.539	51.660	55.941	92633
435	316	536.095	207.936	123.742	40.518	163.581	169406	234	813.397	497.925	111.172	21.087	96.225	190335	19	232.526	7.954	78.881	25.770	31.456	4418	48	232.583	10.734	141.054	38.576	46.870	11164	176	542.114	189.736	80.132	46.733	72.669	95412	286	463.825	139.091	302.850	57.500	81.841	132654	165	560.103	153.365	101.540	51.671	55.941	92417
436	316	531.880	204.460	123.742	40.489	163.581	168074	234	795.919	497.653	111.202	20.868	96.225	186245	19	231.789	4.454	78.926	25.815	31.456	4404	48	231.188	11.770	141.067	38.570	46.870	11097	176	543.841	188.471	80.140	46.739	72.669	95716	286	461.021	138.529	302.838	57.568	81.841	131852	165	556.073	151.473	101.550	51.664	55.941	91752
437	316	529.342	201.223	123.742	40.447	163.581	167272	234	736.342	450.612	111.218	20.832	96.225	172304	19	235.789	5.846	78.900	25.785	31.456	4480	48	231.521	10.038	141.052	38.565	46.870	11113	176	541.210	188.785	80.141	46.734	72.669	95253	286	459.259	137.884	302.841	57.548	81.841	131348	165	561.327	154.278	101.541	51.670	55.941	92619
438	316	525.677	200.126	123.748	40.461	163.581	166114	234	674.406	389.760	111.210	20.895	96.225	157811	19	233.579	6.283	78.900	25.777	31.456	4438	48	231.458	10.814	141.077	38.575	46.870	11110	176	542.455	187.496	80.158	46.739	72.669	95472	286	454.073	136.241	302.848	57.544	81.841	129865	165	558.442	153.506	101.542	51.673	55.941	92143
439	316	519.677	198.787	123.740	40.488	163.581	164218	234	623.897	346.440	111.206	20.965	96.225	145992	19	232.316	5.260	78.918	25.804	31.456	4414	48	229.729	10.726	141.046	38.567	46.870	11027	176	541.097	188.656	80.154	46.735	72.669	95233	286	449.217	133.753	302.839	57.567	81.841	128476	165	553.321	151.319	101.533	51.663	55.941	91298
440	316	510.674	193.753	123.740	40.469	163.581	161373	234	579.397	306.349	111.189	21.000	96.225	135579	19	227.105	7.117	78.890	25.774	31.456	4315	48	227.375	8.401	141.033	38.566	46.870	10914	176	534.136	184.187	80.135	46.728	72.669	94008	286	446.234	132.729	302.835	57.564	81.841	127623	165	546.976	149.182	101.529	51.666	55.941	90251
441	316	510.025	194.569	123.737	40.470	163.581	161168	234	544.312	272.922	111.168	21.094	96.225	127369	19	224.316	6.742	78.887	25.783	31.456	4262	48	224.958	9.351	141.068	38.570	46.870	10798	176	532.347	185.694	80.107	46.731	72.669	93693	286	447.692	133.675	302.820	57.609	81.841	128040	165	546.479	148.343	101.536	51.659	55.941	90169
442	316	511.237	196.262	123.738	40.511	163.581	161551	234	522.085	250.303	111.159	21.160	96.225	122168	19	223.158	6.012	78.908	25.794	31.456	4240	48	224.812	9.659	141.052	38.566	46.870	10791	176	538.920	183.354	80.180	46.737	72.669	94850	286	445.311	133.742	302.831	57.645	81.841	127359	165	546.206	147.091	101.539	51.675	55.941	90124
443	316	510.949	195.400	123.741	40.487	163.581	161460	234	514.389	238.209	111.151	21.180	96.225	120367	19	224.526	7.411	78.897	25.793	31.456	4266	48	225.271	9.916	141.070	38.574	46.870	10813	176	544.239	186.654	80.251	46.747	72.669	95786	286	446.514	133.873	302.818	57.628	81.841	127703	165	546.673	148.114	101.520	51.672	55.941	90201
444	316	516.760	199.803	123.736	40.524	163.581	163296	234	519.902	243.249	111.138	21.105	96.225	121657	19	225.105	5.626	78.896	25.781	31.456	4277	48	224.688	10.802	141.047	38.566	46.870	10785	176	547.403	193.658	80.188	46.735	72.669	96343	286	449.706	136.086	302.820	57.609	81.841	128616	165	550.491	153.273	101.550	51.638	55.941	90831
445	316	523.639	201.091	123.739	40.501	163.581	165470	234	527.970	245.640	111.139	21.134	96.225	123545	19	228.158	6.030	78.906	25.805	31.456	4335	48	227.458	11.280	141.058	38.575	46.870	10918	176	549.085	195.741	80.153	46.722	72.669	96639	286	457.031	140.824	302.837	57.585	81.841	130711	165	560.006	154.656	101.527	51.656	55.941	92401
446	316	527.503	202.585	123.747	40.480	163.581	166691	234	541.026	253.580	111.133	21.168	96.225	126600	19	230.632	6.193	78.905	25.788	31.456	4382	48	231.333	11.235	141.090	38.575	46.870	11104	176	547.761	191.808	80.129	46.726	72.669	96406	286	460.996	143.405	302.827	57.611	81.841	131845	165	560.945	156.291	101.538	51.663	55.941	92556
447	316	532.165	204.302	123.745	40.482	163.581	168164	234	557.714	271.129	111.145	21.092	96.225	130505	19	232.789	6.250	78.895	25.784	31.456	4423	48	230.562	9.815	141.027	38.563	46.870	11067	176	545.636	190.596	80.156	46.733	72.669	96032	286	459.514	140.332	302.813	57.653	81.841	131421	165	562.358	154.913	101.542	51.665	55.941	92789
448	316	533.519	204.367	123.752	40.460	163.581	168592	234	565.227	279.247	111.163	21.111	96.225	132263	19	231.842	7.661	78.882	25.776	31.456	4405	48	231.271	11.614	141.066	38.570	46.870	11101	176	544.443	190.138	80.129	46.724	72.669	95822	286	457.080	142.972	302.817	57.642	81.841	130725	165	563.703	156.631	101.532	51.660	55.941	93011
449	316	536.101	206.968	123.740	40.482	163.581	169408	234	563.303	280.916	111.169	21.133	96.225	131813	19	232.947	6.629	78.903	25.786	31.456	4426	48	231.625	11.083	141.067	38.571	46.870	11118	176	543.574	188.919	80.103	46.723	72.669	95669	286	456.402	142.087	302.818	57.667	81.841	130531	165	564.345	155.660	101.530	51.657	55.941	93117
450	316	535.497	206.074	123.746	40.487	163.581	169217	234	554.350	275.324	111.171	21.080	96.225	129718	19	233.632	5.927	78.899	25.790	31.456	4439	48	230.896	11.059	141.073	38.571	46.870	11083	176	544.466	190.510	80.127	46.737	72.669	95826	286	461.993	142.982	302.815	57.694	81.841	132130	165	564.279	155.698	101.542	51.668	55.941	93106
451	316	528.554	202.987	123.742	40.516	163.581	167023	234	544.474	264.634	111.160	21.133	96.225	127407	19	232.105	6.887	78.890	25.780	31.456	4410	48	233.354	10.532	141.034	38.562	46.870	11201	176	546.591	191.646	80.121	46.729	72.669	96200	286	458.584	138.976	302.821	57.678	81.841	131155	165	558.667	152.064	101.541	51.672	55.941	92180
452	316	526.772	203.427	123.747	40.518	163.581	166460	234	529.491	250.082	111.161	21.199	96.225	123901	19	231.158	7.057	78.881	25.777	31.456	4392	48	230.438	9.104	141.039	38.567	46.870	11061	176	541.307	185.857	80.099	46.736	72.669	95270	286	452.633	135.825	302.809	57.698	81.841	129453	165	556.661	151.012	101.534	51.685	55.941	91849
453	316	517.737	198.077	123.742	40.513	163.581	163605	234	511.615	239.116	111.151	21.212	96.225	119718	19	225.526	3.977	78.905	25.797	31.456	4285	48	226.271	10.886	141.039	38.568	46.870	10861	176	533.170	184.732	80.112	46.728	72.669	93838	286	445.941	135.153	302.812	57.683	81.841	127539	165	552.703	150.764	101.533	51.673	55.941	91196
454	316	508.551	194.372	123.738	40.500	163.581	160702	234	493.359	222.819	111.154	21.257	96.225	115446	19	223.053	7.090	78.896	25.788	31.456	4238	48	226.104	10.547	141.063	38.577	46.870	10853	176	530.375	184.660	80.121	46.736	72.669	93346	286	444.832	133.471	302.808	57.690	81.841	127222	165	548.721	149.323	101.530	51.681	55.941	90539
455	316	504.415	192.717	123.739	40.497	163.581	159395	234	485.628	216.286	111.146	21.296	96.225	113637	19	222.526	7.669	78.886	25.775	31.456	4228	48	225.438	8.793	141.033	38.564	46.870	10821	176	529.131	183.751	80.137	46.737	72.669	93127	286	441.566	132.649	302.811	57.688	81.841	126288	165	544.733	148.117	101.527	51.667	55.941	89881
456	316	506.377	193.329	123.749	40.491	163.581	160015	234	483.697	211.770	111.132	21.346	96.225	113185	19	224.105	6.235	78.892	25.784	31.456	4258	48	224	9.629	141.026	38.558	46.870	10752	176	529.244	184.095	80.117	46.743	72.669	93147	286	443.227	132.324	302.810	57.703	81.841	126763	165	549.139	150.656	101.521	51.678	55.941	90608
457	316	512.297	198.765	123.733	40.544	163.581	161886	234	487.171	216.424	111.128	21.315	96.225	113998	19	223.526	5.471	78.909	25.801	31.456	4247	48	223.562	9.987	141.069	38.575	46.870	10731	176	530.398	186.443	80.127	46.734	72.669	93350	286	447.738	135.158	302.798	57.680	81.841	128053	165	549.927	150.605	101.524	51.673	55.941	90738
458	316	516.744	198.344	123.742	40.497	163.581	163291	234	497.175	223.881	111.135	21.305	96.225	116339	19	224.947	6.519	78.901	25.786	31.456	4274	48	225.646	10.528	141.042	38.564	46.870	10831	176	535.392	187.240	80.146	46.744	72.669	94229	286	448.325	135.050	302.815	57.680	81.841	128221	165	550.345	151.399	101.538	51.683	55.941	90807
459	316	523.807	201.734	123.750	40.493	163.581	165523	234	509.739	229.693	111.136	21.293	96.225	119279	19	228.632	6.103	78.891	25.774	31.456	4344	48	227.812	9.254	141.015	38.561	46.870	10935	176	537.841	188.501	80.149	46.737	72.669	94660	286	456	138.100	302.828	57.621	81.841	130416	165	559.939	154.120	101.553	51.656	55.941	92390
460	316	529.339	203.636	123.740	40.510	163.581	167271	234	525.333	243.961	111.125	21.302	96.225	122928	19	230.526	8.688	78.882	25.758	31.456	4380	48	229.875	9.052	141.012	38.557	46.870	11034	176	538.347	186.533	80.135	46.735	72.669	94749	286	458.657	138.834	302.826	57.657	81.841	131176	165	558.982	151.781	101.529	51.672	55.941	92232
461	316	531.911	203.147	123.741	40.452	163.581	168084	234	541.697	255.071	111.138	21.263	96.225	126757	19	232	5.312	78.898	25.788	31.456	4408	48	230.771	10.452	141.036	38.562	46.870	11077	176	539.102	188.872	80.142	46.729	72.669	94882	286	462.070	142.032	302.821	57.646	81.841	132152	165	558.291	153.637	101.525	51.677	55.941	92118
462	316	531.870	203.245	123.744	40.433	163.581	168071	234	551.633	265.480	111.129	21.203	96.225	129082	19	231.421	5.640	78.893	25.787	31.456	4397	48	231.750	10.365	141.051	38.568	46.870	11124	176	536.114	186.932	80.149	46.730	72.669	94356	286	468.451	146.429	302.813	57.702	81.841	133977	165	560.218	153.387	101.525	51.661	55.941	92436
463	316	532.465	203.029	123.735	40.441	163.581	168259	234	541.927	257.353	111.144	21.199	96.225	126811	19	231.368	7.274	78.892	25.776	31.456	4396	48	233.646	10.082	141.055	38.566	46.870	11215	176	536.733	187.652	80.124	46.734	72.669	94465	286	467.601	145.990	302.814	57.679	81.841	133734	165	561.982	155.012	101.530	51.671	55.941	92727
464	316	529.959	201.718	123.742	40.439	163.581	167467	234	534.667	250.841	111.146	21.216	96.225	125112	19	233.737	5.762	78.894	25.782	31.456	4441	48	232.729	10.318	141.089	38.573	46.870	11171	176	533.653	184.565	80.121	46.726	72.669	93923	286	459.906	140.972	302.817	57.643	81.841	131533	165	558.400	150.331	101.529	51.662	55.941	92136
465	316	526.085	199.037	123.742	40.407	163.581	166243	234	525.175	243.956	111.146	21.192	96.225	122891	19	231.684	7.469	78.878	25.774	31.456	4402	48	232.521	11.238	141.063	38.572	46.870	11161	176	532.466	182.218	80.100	46.725	72.669	93714	286	457.353	139.268	302.808	57.634	81.841	130803	165	556.218	151.531	101.535	51.649	55.941	91776
466	316	518.468	197.489	123.739	40.436	163.581	163836	234	511.470	233.808	111.128	21.258	96.225	119684	19	229.895	4.581	78.917	25.803	31.456	4368	48	229.646	11.736	141.095	38.579	46.870	11023	176	528.091	183.724	80.149	46.735	72.669	92944	286	449.668	135.306	302.826	57.610	81.841	128605	165	552.945	149.728	101.537	51.661	55.941	91236
467	316	513.051	195.587	123.738	40.456	163.581	162124	234	495.902	223.982	111.125	21.275	96.225	116041	19	225.368	5.188	78.889	25.780	31.456	4282	48	225.146	10.322	141.046	38.562	46.870	10807	176	523.489	178.807	80.113	46.732	72.669	92134	286	443.147	133.078	302.814	57.643	81.841	126740	165	546.388	149.176	101.526	51.677	55.941	90154
468	316	509.889	195.307	123.736	40.466	163.581	161125	234	487.457	214.052	111.124	21.326	96.225	114065	19	222.789	6.033	78.881	25.768	31.456	4233	48	225.438	10.657	141.080	38.574	46.870	10821	176	523.295	181.912	80.116	46.727	72.669	92100	286	444.014	132.867	302.806	57.679	81.841	126988	165	545.527	148.045	101.515	51.674	55.941	90012
469	316	507.994	194.469	123.732	40.458	163.581	160526	234	482.026	206.937	111.123	21.339	96.225	112794	19	225.789	5.672	78.897	25.793	31.456	4290	48	224.688	12.528	141.073	38.571	46.870	10785	176	523.739	180.492	80.111	46.733	72.669	92178	286	445.129	133.335	302.801	57.685	81.841	127307	165	548.988	148.739	101.511	51.677	55.941	90583
470	316	512.557	197.842	123.738	40.482	163.581	161968	234	486.415	210.185	111.110	21.427	96.225	113821	19	224	7.008	78.895	25.775	31.456	4256	48	224.812	10.340	141.062	38.569	46.870	10791	176	525.261	179.402	80.132	46.750	72.669	92446	286	449.231	137.874	302.821	57.664	81.841	128480	165	549.606	150.482	101.517	51.668	55.941	90685
471	316	514.699	196.672	123.739	40.474	163.581	162645	234	497.338	216.592	111.102	21.472	96.225	116377	19	228.263	5.645	78.907	25.800	31.456	4337	48	224.479	10.208	141.042	38.567	46.870	10775	176	527.114	182.710	80.101	46.734	72.669	92772	286	457.084	138.837	302.818	57.636	81.841	130726	165	555.964	151.054	101.509	51.683	55.941	91734
472	316	521.614	200.382	123.745	40.455	163.581	164830	234	518.718	227.932	111.092	21.500	96.225	121380	19	230.368	5.580	78.911	25.801	31.456	4377	48	229.208	11.631	141.050	38.564	46.870	11002	176	532.744	183.735	80.113	46.730	72.669	93763	286	469.063	142.195	302.827	57.638	81.841	134152	165	558.697	153.230	101.508	51.673	55.941	92185
473	316	525.576	200.866	123.739	40.422	163.581	166082	234	543.799	245.351	111.085	21.538	96.225	127249	19	233.526	8.336	78.887	25.765	31.456	4437	48	233.312	9.921	141.008	38.558	46.870	11199	176	534.330	185.653	80.110	46.738	72.669	94042	286	471.531	147.474	302.820	57.623	81.841	134858	165	561.800	155.824	101.515	51.662	55.941	92697
474	316	527.484	203.179	123.736	40.437	163.581	166685	234	570.137	261.290	111.060	21.576	96.225	133412	19	231.895	7.272	78.903	25.786	31.456	4406	48	230.396	10.120	141.059	38.574	46.870	11059	176	535.676	186.460	80.127	46.730	72.669	94279	286	478.196	149.681	302.838	57.539	81.841	136764	165	568.709	157.714	101.518	51.671	55.941	93837
475	316	527.462	201.805	123.737	40.444	163.581	166678	234	590.162	287.040	111.090	21.417	96.225	138098	19	231.737	5.536	78.917	25.806	31.456	4403	48	232.646	8.799	141.049	38.565	46.870	11167	176	537.114	186.347	80.107	46.723	72.669	94532	286	480.007	153.337	302.831	57.592	81.841	137282	165	568.927	158.683	101.503	51.666	55.941	93873
476	316	523.481	197.025	123.741	40.406	163.581	165420	234	590.867	297.809	111.128	21.274	96.225	138263	19	232.316	7.825	78.898	25.777	31.456	4414	48	230.625	10.166	141.043	38.567	46.870	11070	176	535.523	184.318	80.093	46.730	72.669	94252	286	475.899	150.897	302.831	57.597	81.841	136107	165	568.073	156.608	101.522	51.678	55.941	93732
477	316	521.633	196.732	123.735	40.386	163.581	164836	234	588.867	302.607	111.155	21.088	96.225	137795	19	234.789	6.885	78.897	25.788	31.456	4461	48	231.250	13.766	141.087	38.573	46.870	11100	176	532.290	181.244	80.090	46.726	72.669	93683	286	472.913	147.955	302.826	57.613	81.841	135253	165	566.242	155.066	101.524	51.663	55.941	93430
478	316	518.010	193.634	123.732	40.375	163.581	163691	234	581.919	298.978	111.157	20.986	96.225	136169	19	234.895	5.405	78.895	25.782	31.456	4463	48	232.667	9.831	141.058	38.573	46.870	11168	176	532.886	182.059	80.097	46.732	72.669	93788	286	466.675	145.798	302.826	57.633	81.841	133469	165	566.358	156.485	101.515	51.649	55.941	93449
479	316	512.661	192.461	123.737	40.386	163.581	162001	234	560.906	285.544	111.166	21.041	96.225	131252	19	232.368	6.751	78.913	25.794	31.456	4415	48	229.583	9.421	141.058	38.566	46.870	11020	176	530.165	182.575	80.099	46.734	72.669	93309	286	461.388	144.150	302.815	57.632	81.841	131957	165	563.055	155.408	101.530	51.653	55.941	92904
480	316	507.589	191.699	123.733	40.428	163.581	160398	234	537.444	263.466	111.152	21.123	96.225	125762	19	225.947	7.020	78.899	25.783	31.456	4293	48	229.062	9.709	141.053	38.570	46.870	10995	176	526.955	179.716	80.097	46.728	72.669	92744	286	455.794	142.214	302.809	57.671	81.841	130357	165	558.636	154.677	101.526	51.655	55.941	92175
481	316	503.835	189.834	123.739	40.419	163.581	159212	234	522.162	248.577	111.138	21.193	96.225	122186	19	225.053	6.285	78.887	25.784	31.456	4276	48	224.542	10.843	141.064	38.569	46.870	10778	176	521.676	176.968	80.096	46.733	72.669	91815	286	450.409	140.089	302.815	57.641	81.841	128817	165	557.945	154.094	101.508	51.678	55.941	92061
482	316	502.361	189.084	123.727	40.444	163.581	158746	234	507.735	234.838	111.133	21.282	96.225	118810	19	224.421	7.050	78.888	25.779	31.456	4264	48	225.604	9.662	141.059	38.572	46.870	10829	176	521.852	177.642	80.126	46.730	72.669	91846	286	450.091	137.576	302.814	57.669	81.841	128726	165	558.806	155.660	101.509	51.664	55.941	92203
483	316	506.339	191.070	123.733	40.440	163.581	160003	234	518.162	239.445	111.124	21.273	96.225	121250	19	223.474	7.508	78.883	25.767	31.456	4246	48	225.688	9.230	141.063	38.578	46.870	10833	176	524.244	180.730	80.129	46.734	72.669	92267	286	450.416	140.542	302.808	57.677	81.841	128819	165	562.436	157.424	101.522	51.661	55.941	92802
484	316	507.728	190.844	123.730	40.415	163.581	160442	234	534.654	250.026	111.117	21.304	96.225	125109	19	227.842	5.284	78.906	25.796	31.456	4329	48	224.583	11.087	141.072	38.574	46.870	10780	176	523.136	181.700	80.116	46.726	72.669	92072	286	453.441	140.819	302.805	57.683	81.841	129684	165	561.497	157.374	101.517	51.655	55.941	92647
485	316	512.940	193.876	123.736	40.432	163.581	162089	234	565.701	268.891	111.083	21.345	96.225	132374	19	231.737	7.271	78.896	25.783	31.456	4403	48	227.833	9.709	141.063	38.570	46.870	10936	176	527.562	182.058	80.105	46.729	72.669	92851	286	454.867	140.219	302.798	57.681	81.841	130092	165	568.418	157.945	101.517	51.658	55.941	93789
486	316	518.848	196.043	123.730	40.397	163.581	163956	234	613.081	304.871	111.088	21.383	96.225	143461	19	231.947	6.629	78.893	25.779	31.456	4407	48	231.708	9.280	141.035	38.566	46.870	11122	176	530.631	183.056	80.115	46.737	72.669	93391	286	459.238	141.204	302.782	57.730	81.841	131342	165	570.758	161.642	101.522	51.646	55.941	94175
487	316	525.870	198.672	123.737	40.398	163.581	166175	234	664.244	359.229	111.127	21.244	96.225	155433	19	233.632	5.377	78.915	25.808	31.456	4439	48	233.646	10.990	141.046	38.572	46.870	11215	176	532.642	182.139	80.115	46.722	72.669	93745	286	463.759	141.934	302.793	57.689	81.841	132635	165	574.115	161.395	101.532	51.650	55.941	94729
488	316	528.177	200.491	123.735	40.418	163.581	166904	234	702.727	406.261	111.159	20.996	96.225	164438	19	235.474	6.484	78.887	25.775	31.456	4474	48	231.604	9.310	141.025	38.562	46.870	11117	176	531.977	183.414	80.102	46.721	72.669	93628	286	463.490	142.481	302.813	57.642	81.841	132558	165	575.242	159.160	101.514	51.657	55.941	94915
489	316	526.462	199.816	123.736	40.408	163.581	166362	234	720.936	430.806	111.195	20.856	96.225	168699	19	234.579	7.175	78.899	25.779	31.456	4457	48	232.333	10.201	141.062	38.568	46.870	11152	176	532.682	180.486	80.121	46.728	72.669	93752	286	464.993	145.301	302.808	57.617	81.841	132988	165	575.558	163.480	101.517	51.638	55.941	94967
490	316	523.127	197.714	123.742	40.391	163.581	165308	234	721.158	430.782	111.187	20.912	96.225	168751	19	234.684	5.907	78.892	25.786	31.456	4459	48	233.312	10.442	141.044	38.565	46.870	11199	176	533.875	182.037	80.099	46.726	72.669	93962	286	464.343	143.719	302.817	57.610	81.841	132802	165	572.376	159.916	101.523	51.638	55.941	94442
491	316	521.465	195.094	123.735	40.377	163.581	164783	234	686.816	396.615	111.178	20.952	96.225	160715	19	236.684	6.481	78.892	25.779	31.456	4497	48	230.667	10.375	141.039	38.564	46.870	11072	176	530.835	178.904	80.098	46.719	72.669	93427	286	458.661	141.349	302.818	57.618	81.841	131177	165	571.818	159.125	101.520	51.660	55.941	94350
492	316	516.775	193.422	123.728	40.378	163.581	163301	234	635.846	351.618	111.169	20.972	96.225	148788	19	233.211	3.645	78.909	25.795	31.456	4431	48	231.917	10.433	141.041	38.566	46.870	11132	176	529.909	179.347	80.100	46.714	72.669	93264	286	452.469	137.025	302.814	57.629	81.841	129406	165	567.800	157.779	101.514	51.672	55.941	93687
493	316	510.522	192.509	123.731	40.397	163.581	161325	234	595.111	317.953	111.164	21.001	96.225	139256	19	227.368	7.918	78.878	25.757	31.456	4320	48	229.250	9.663	141.077	38.570	46.870	11004	176	525.352	180.386	80.107	46.721	72.669	92462	286	447.283	135.580	302.820	57.625	81.841	127923	165	564.958	155.250	101.516	51.678	55.941	93218
494	316	506.098	191.015	123.740	40.419	163.581	159927	234	560.744	286.105	111.161	21.035	96.225	131214	19	228.947	8.714	78.876	25.766	31.456	4350	48	226.375	12.038	141.047	38.564	46.870	10866	176	522.636	177.890	80.103	46.726	72.669	91984	286	442.881	133.285	302.831	57.603	81.841	126664	165	561.945	154.047	101.514	51.672	55.941	92721
495	316	505.601	191.524	123.727	40.444	163.581	159770	234	536.889	262.414	111.148	21.125	96.225	125632	19	224.737	6.226	78.889	25.776	31.456	4270	48	225.500	11.843	141.069	38.576	46.870	10824	176	522.295	179.177	80.140	46.731	72.669	91924	286	441.860	133.642	302.821	57.638	81.841	126372	165	561.339	154.694	101.506	51.686	55.941	92621
496	316	506.386	192.048	123.733	40.440	163.581	160018	234	524.154	250.180	111.132	21.204	96.225	122652	19	224.368	7.733	78.884	25.763	31.456	4263	48	225.250	10.590	141.075	38.572	46.870	10812	176	522.114	178.759	80.134	46.729	72.669	91892	286	443.073	133.179	302.810	57.639	81.841	126719	165	565.018	156.354	101.511	51.682	55.941	93228
497	316	508.051	193.023	123.741	40.449	163.581	160544	234	518.363	240.544	111.130	21.268	96.225	121297	19	226.211	6.223	78.882	25.773	31.456	4298	48	226.458	11.145	141.060	38.571	46.870	10870	176	523.483	179.556	80.143	46.728	72.669	92133	286	444.245	135.670	302.807	57.658	81.841	127054	165	566.921	159.509	101.512	51.647	55.941	93542
498	316	513.978	194.197	123.736	40.431	163.581	162417	234	525.633	239.117	111.110	21.309	96.225	122998	19	233.158	4.705	78.919	25.804	31.456	4430	48	228.625	10.560	141.087	38.579	46.870	10974	176	529.898	183.143	80.120	46.725	72.669	93262	286	451.608	134.951	302.784	57.700	81.841	129160	165	572.012	161.819	101.519	51.650	55.941	94382
499	316	519.430	195.219	123.740	40.385	163.581	164140	234	538.688	246.638	111.109	21.273	96.225	126053	19	235.368	8.187	78.915	25.790	31.456	4472	48	231.062	9.943	141.053	38.567	46.870	11091	176	534.778	182.196	80.129	46.728	72.669	94121	286	454.161	138.477	302.815	57.653	81.841	129890	165	579.976	165.609	101.527	51.640	55.941	95696
500	316	524.630	196.742	123.734	40.412	163.581	165783	234	548.739	257.576	111.114	21.322	96.225	128405	19	238	7.265	78.896	25.776	31.456	4522	48	233.604	10.700	141.026	38.562	46.870	11213	176	540.807	187.834	80.139	46.736	72.669	95182	286	455.077	139.269	302.814	57.648	81.841	130152	165	584.364	165.555	101.512	51.653	55.941	96420
501	316	526.361	198.608	123.731	40.417	163.581	166330	234	556.453	263.121	111.108	21.325	96.225	130210	19	236.684	5.548	78.907	25.804	31.456	4497	48	232.896	9.740	141.049	38.569	46.870	11179	176	542.591	188.688	80.132	46.724	72.669	95496	286	453.248	138.556	302.814	57.661	81.841	129629	165	583.855	165.007	101.506	51.641	55.941	96336
502	316	525.655	198.687	123.726	40.419	163.581	166107	234	559.415	266.033	111.108	21.320	96.225	130903	19	234.684	6.659	78.888	25.773	31.456	4459	48	234.312	11.594	141.019	38.556	46.870	11247	176	543.898	189.027	80.124	46.724	72.669	95726	286	451.755	138.434	302.807	57.664	81.841	129202	165	580.006	162.198	101.515	51.644	55.941	95701
503	316	524.911	197.645	123.722	40.410	163.581	165872	234	555.538	265.639	111.117	21.301	96.225	129996	19	235.526	6.728	78.891	25.776	31.456	4475	48	233.875	10.604	141.045	38.569	46.870	11226	176	542.420	187.172	80.084	46.710	72.669	95466	286	450.636	137.218	302.812	57.628	81.841	128882	165	573.036	159.464	101.511	51.657	55.941	94551
504	316	528.835	196.005	123.734	40.392	163.581	167112	234	552.825	263.076	111.139	21.230	96.225	129361	19	240.474	7.419	78.891	25.795	31.456	4569	48	239.771	9.546	141.040	38.568	46.870	11509	176	549.903	188.362	80.090	46.708	72.669	96783	286	455.266	138.381	302.811	57.634	81.841	130206	165	577.091	156.833	101.506	51.655	55.941	95220
505	316	527.494	196.041	123.730	40.401	163.581	166688	234	539.795	253.940	111.141	21.198	96.225	126312	19	240.053	7.450	78.903	25.799	31.456	4561	48	238.938	10.424	141.039	38.565	46.870	11469	176	544.812	183.200	80.095	46.722	72.669	95887	286	458.322	135.479	302.823	57.630	81.841	131080	165	574.376	157.955	101.511	51.665	55.941	94772
506	316	519.684	194.532	123.726	40.416	163.581	164220	234	517.923	235.238	111.123	21.247	96.225	121194	19	231.737	6.081	78.899	25.782	31.456	4403	48	236.500	9.511	141.018	38.560	46.870	11352	176	538.398	181.513	80.081	46.719	72.669	94758	286	453.210	133.079	302.805	57.641	81.841	129618	165	564.691	153.603	101.498	51.660	55.941	93174
507	316	515.744	192.674	123.731	40.441	163.581	162975	234	501.308	222.203	111.116	21.297	96.225	117306	19	230.421	6.230	78.895	25.780	31.456	4378	48	233.042	9.631	141.021	38.565	46.870	11186	176	533.006	181.991	80.087	46.710	72.669	93809	286	454.528	132.989	302.806	57.659	81.841	129995	165	558.939	152.420	101.504	51.665	55.941	92225
508	316	515.348	193.627	123.730	40.431	163.581	162850	234	489.154	209.483	111.106	21.328	96.225	114462	19	228.895	5.290	78.895	25.781	31.456	4349	48	232.688	10.571	141.093	38.579	46.870	11169	176	533.210	183.376	80.103	46.721	72.669	93845	286	456.769	134.118	302.819	57.634	81.841	130636	165	558.145	151.503	101.504	51.660	55.941	92094
509	316	514.671	193.804	123.736	40.438	163.581	162636	234	486.927	207.221	111.114	21.352	96.225	113941	19	228.895	5.606	78.899	25.791	31.456	4349	48	232.688	9.297	141.074	38.572	46.870	11169	176	533.949	183.033	80.109	46.720	72.669	93975	286	455.388	132.640	302.813	57.635	81.841	130241	165	559.333	152.874	101.503	51.665	55.941	92290
510	316	517.408	195.717	123.732	40.449	163.581	163501	234	491.132	207.430	111.099	21.386	96.225	114925	19	228.316	6.524	78.905	25.800	31.456	4338	48	231.083	9.704	141.045	38.561	46.870	11092	176	534.068	184.517	80.093	46.710	72.669	93996	286	459.983	137.440	302.808	57.657	81.841	131555	165	565.915	154.123	101.498	51.671	55.941	93376
511	316	521.611	196.053	123.742	40.432	163.581	164829	234	498.692	213.544	111.094	21.399	96.225	116694	19	232.053	7.568	78.918	25.799	31.456	4409	48	235.438	9.966	141.074	38.575	46.870	11301	176	536.250	184.844	80.104	46.722	72.669	94380	286	460.689	136.617	302.813	57.645	81.841	131757	165	572.012	157.283	101.502	51.670	55.941	94382
512	316	528.044	197.127	123.738	40.400	163.581	166862	234	516.133	223.700	111.083	21.409	96.225	120775	19	235.368	7.762	78.884	25.777	31.456	4472	48	237.479	10.902	141.079	38.569	46.870	11399	176	540.977	185.780	80.084	46.714	72.669	95212	286	464.248	138.749	302.821	57.613	81.841	132775	165	579.515	161.176	101.497	51.647	55.941	95620
513	316	532.377	200.218	123.734	40.413	163.581	168231	234	533.034	234.310	111.078	21.440	96.225	124730	19	236.737	6.615	78.890	25.773	31.456	4498	48	240.688	9.934	141.010	38.558	46.870	11553	176	543.614	185.796	80.078	46.711	72.669	95676	286	469.189	143.657	302.808	57.660	81.841	134188	165	588.479	163.946	101.497	51.643	55.941	97099
514	316	533.155	199.741	123.737	40.412	163.581	168477	234	563.026	246.214	111.041	21.589	96.225	131748	19	237.579	6.891	78.883	25.772	31.456	4514	48	241.104	10.480	141.034	38.567	46.870	11573	176	542.131	186.028	80.107	46.717	72.669	95415	286	471.192	143.723	302.815	57.630	81.841	134761	165	591.788	166.746	101.498	51.631	55.941	97645
515	316	535.288	201.457	123.738	40.410	163.581	169151	234	583.662	269.603	111.057	21.545	96.225	136577	19	236.158	7.010	78.885	25.770	31.456	4487	48	241	11.310	141.096	38.576	46.870	11568	176	542.415	184.912	80.070	46.715	72.669	95465	286	475.664	145.773	302.809	57.704	81.841	136040	165	591.527	165.987	101.512	51.652	55.941	97602
516	316	534.649	199.999	123.731	40.413	163.581	168949	234	594.509	292.255	111.106	21.367	96.225	139115	19	239.789	5.874	78.899	25.782	31.456	4556	48	239.958	10.900	141.058	38.571	46.870	11518	176	547.136	187.728	80.061	46.706	72.669	96296	286	475.850	146.234	302.799	57.738	81.841	136093	165	590.485	165.436	101.500	51.654	55.941	97430
517	316	531.519	199.022	123.729	40.393	163.581	167960	234	597.611	291.461	111.099	21.368	96.225	139841	19	238.895	6.814	78.880	25.772	31.456	4539	48	240.604	11.403	141.082	38.574	46.870	11549	176	544.455	185.030	80.058	46.708	72.669	95824	286	475.587	145.159	302.793	57.739	81.841	136018	165	583.648	162.417	101.508	51.637	55.941	96302
518	316	529.649	197.413	123.740	40.355	163.581	167369	234	589.034	289.630	111.119	21.274	96.225	137834	19	239.947	4.564	78.896	25.789	31.456	4559	48	240.917	11.980	141.045	38.563	46.870	11564	176	544.580	184.324	80.074	46.713	72.669	95846	286	472.892	142.972	302.788	57.779	81.841	135247	165	577.842	160.398	101.507	51.632	55.941	95344
519	316	522.867	195.211	123.736	40.377	163.581	165226	234	565.265	276.188	111.134	21.182	96.225	132272	19	234	7.782	78.898	25.780	31.456	4446	48	236.333	10.543	141.064	38.569	46.870	11344	176	541.284	183.574	80.064	46.714	72.669	95266	286	470.608	142.187	302.779	57.798	81.841	134594	165	574.739	157.391	101.522	51.633	55.941	94832
520	316	515.804	193.181	123.733	40.378	163.581	162994	234	544.842	263.250	111.126	21.186	96.225	127493	19	232.316	7.111	78.884	25.768	31.456	4414	48	233.667	9.597	141.054	38.566	46.870	11216	176	535.710	183.649	80.094	46.723	72.669	94285	286	464.923	140.576	302.789	57.756	81.841	132968	165	570.158	157.557	101.503	51.657	55.941	94076
521	316	513.123	190.450	123.730	40.385	163.581	162147	234	539.184	258.305	111.119	21.088	96.225	126169	19	229.526	6.372	78.900	25.784	31.456	4361	48	232.458	10.808	141.069	38.578	46.870	11158	176	533.108	183.430	80.089	46.719	72.669	93827	286	468.231	144.400	302.786	57.777	81.841	133914	165	570.133	158.305	101.489	51.639	55.941	94072
522	316	509.797	189.156	123.734	40.376	163.581	161096	234	541.051	261.701	111.130	21.037	96.225	126606	19	230.421	4.439	78.910	25.803	31.456	4378	48	232.229	11.282	141.089	38.575	46.870	11147	176	532.312	182.588	80.106	46.714	72.669	93687	286	469.993	142.772	302.792	57.768	81.841	134418	165	569.285	157.362	101.491	51.646	55.941	93932
523	316	513.617	190.576	123.736	40.367	163.581	162303	234	554.500	272.018	111.129	21.024	96.225	129753	19	228.684	4.547	78.916	25.801	31.456	4345	48	232.458	11.066	141.072	38.577	46.870	11158	176	536.881	186.372	80.117	46.725	72.669	94491	286	468.979	141.987	302.779	57.784	81.841	134128	165	572.721	160.991	101.504	51.632	55.941	94499
524	316	516.424	193.342	123.742	40.403	163.581	163190	234	588.338	302.951	111.134	20.982	96.225	137671	19	231.895	7.915	78.877	25.766	31.456	4406	48	232.542	12.158	141.060	38.570	46.870	11162	176	539.182	186.032	80.117	46.731	72.669	94896	286	468.056	143.099	302.784	57.806	81.841	133864	165	572.339	162.096	101.525	51.633	55.941	94436
525	316	522.402	193.228	123.737	40.378	163.581	165079	234	633.308	337.466	111.132	20.908	96.225	148194	19	234.053	6.442	78.901	25.796	31.456	4447	48	234.979	11.665	141.043	38.566	46.870	11279	176	544.205	187.530	80.103	46.719	72.669	95780	286	470.311	141.526	302.783	57.766	81.841	134509	165	576.036	161.389	101.521	51.634	55.941	95046
526	316	528.816	196.573	123.742	40.363	163.581	167106	234	679.590	371.067	111.103	21.023	96.225	159024	19	238.105	7.951	78.877	25.757	31.456	4524	48	237.708	11.038	141.039	38.562	46.870	11410	176	548.335	188.800	80.099	46.722	72.669	96507	286	474.874	144.140	302.792	57.755	81.841	135814	165	578.582	162.645	101.519	51.620	55.941	95466
527	316	533.892	199.050	123.737	40.388	163.581	168710	234	729.474	399.120	111.080	21.241	96.225	170697	19	238.632	5.974	78.887	25.777	31.456	4534	48	240.125	10.752	141.046	38.566	46.870	11526	176	548.188	186.476	80.075	46.713	72.669	96481	286	478.717	147.969	302.795	57.745	81.841	136913	165	588.079	168.129	101.520	51.617	55.941	97033
528	316	535.858	199.742	123.743	40.370	163.581	169331	234	777.709	444.632	111.103	21.074	96.225	181984	19	239.895	6.109	78.905	25.793	31.456	4558	48	239.938	10.403	141.059	38.569	46.870	11517	176	549.790	187.577	80.082	46.718	72.669	96763	286	482.818	149.325	302.792	57.733	81.841	138086	165	593.042	169.431	101.518	51.605	55.941	97852
529	316	537.158	200.359	123.734	40.392	163.581	169742	234	783.479	470.781	111.139	20.985	96.225	183334	19	241.263	6.454	78.899	25.785	31.456	4584	48	241.271	10.706	141.063	38.569	46.870	11581	176	549.352	186.339	80.061	46.721	72.669	96686	286	482.857	150.138	302.802	57.714	81.841	138097	165	595.552	170.736	101.519	51.592	55.941	98266
530	316	535.481	199.811	123.737	40.380	163.581	169212	234	755.688	452.934	111.158	20.932	96.225	176831	19	241.158	5.252	78.906	25.792	31.456	4582	48	239.938	11.622	141.059	38.569	46.870	11517	176	546.568	186.853	80.080	46.723	72.669	96196	286	478.241	147.284	302.806	57.695	81.841	136777	165	591.679	168.138	101.530	51.613	55.941	97627
531	316	534.971	199.266	123.736	40.344	163.581	169051	234	714.521	419.737	111.177	20.917	96.225	167198	19	239.684	9.481	78.895	25.774	31.456	4554	48	240.250	10.548	141.059	38.567	46.870	11532	176	544.892	187.261	80.102	46.721	72.669	95901	286	475.105	145.247	302.797	57.697	81.841	135880	165	588.467	167.728	101.534	51.627	55.941	97097
532	316	533.829	199.033	123.739	40.333	163.581	168690	234	671.444	381.139	111.155	20.958	96.225	157118	19	237.632	7.544	78.875	25.758	31.456	4515	48	237.062	9.436	141.018	38.562	46.870	11379	176	548.261	187.481	80.092	46.732	72.669	96494	286	472.381	143.413	302.797	57.694	81.841	135101	165	586.055	164.284	101.526	51.634	55.941	96699
533	316	525.674	194.824	123.730	40.347	163.581	166113	234	625.312	340.068	111.154	21.029	96.225	146323	19	236	8.944	78.887	25.765	31.456	4484	48	236.646	12.130	141.046	38.567	46.870	11359	176	544.312	187.403	80.093	46.717	72.669	95799	286	470.052	143.185	302.791	57.750	81.841	134435	165	578.273	162.681	101.514	51.651	55.941	95415
534	316	520.943	195.482	123.736	40.358	163.581	164618	234	584.820	303.650	111.144	21.060	96.225	136848	19	232.684	7.008	78.891	25.783	31.456	4421	48	233.438	10.406	141.062	38.575	46.870	11205	176	539.182	185.417	80.067	46.707	72.669	94896	286	467.150	141.889	302.793	57.740	81.841	133605	165	575.194	160.215	101.524	51.648	55.941	94907
535	316	515.911	192.479	123.734	40.368	163.581	163028	234	558.633	278.465	111.144	21.110	96.225	130720	19	231.158	8.401	78.883	25.769	31.456	4392	48	230.688	10.597	141.032	38.566	46.870	11073	176	535.898	184.812	80.090	46.715	72.669	94318	286	466.479	141.724	302.786	57.759	81.841	133413	165	572.655	160.012	101.518	51.651	55.941	94488
536	316	516.816	193.264	123.733	40.372	163.581	163314	234	548.556	268.440	111.139	21.183	96.225	128362	19	229.684	7.754	78.884	25.775	31.456	4364	48	231.896	12.461	141.075	38.567	46.870	11131	176	536.330	185.469	80.099	46.714	72.669	94394	286	469.091	143.114	302.794	57.760	81.841	134160	165	570.612	160.171	101.517	51.668	55.941	94151
537	316	517.791	193.464	123.736	40.359	163.581	163622	234	543.944	260.406	111.131	21.203	96.225	127283	19	231.842	6.067	78.900	25.789	31.456	4405	48	232.667	10.389	141.060	38.572	46.870	11168	176	535.875	184.468	80.106	46.718	72.669	94314	286	475.591	146.819	302.794	57.755	81.841	136019	165	570.733	159.153	101.529	51.665	55.941	94171
538	316	524.411	194.845	123.737	40.324	163.581	165714	234	550.650	254.563	111.106	21.335	96.225	128852	19	238.263	6.773	78.903	25.794	31.456	4527	48	235.417	9.704	141.079	38.577	46.870	11300	176	540.415	187.189	80.090	46.721	72.669	95113	286	482.101	147.541	302.781	57.768	81.841	137881	165	571.994	159.290	101.529	51.654	55.941	94379
539	316	529.013	195.526	123.744	40.340	163.581	167168	234	557.825	255.259	111.095	21.379	96.225	130531	19	239.632	6.618	78.895	25.785	31.456	4553	48	239.938	10.284	141.041	38.563	46.870	11517	176	545.165	186.663	80.098	46.717	72.669	95949	286	487.045	150.583	302.779	57.799	81.841	139295	165	571.812	157.185	101.520	51.651	55.941	94349
540	316	534.617	197.914	123.739	40.360	163.581	168939	234	565.769	257.360	111.079	21.481	96.225	132390	19	241.368	5.718	78.892	25.777	31.456	4586	48	241.062	10.761	141.062	38.570	46.870	11571	176	547.540	187.377	80.093	46.721	72.669	96367	286	493.234	154.360	302.782	57.793	81.841	141065	165	572.648	157.254	101.526	51.660	55.941	94487
541	316	535.674	199.048	123.734	40.352	163.581	169273	234	577.791	266.323	111.067	21.491	96.225	135203	19	241.211	7.231	78.887	25.779	31.456	4583	48	243.375	11.481	141.046	38.565	46.870	11682	176	549.625	187.745	80.101	46.721	72.669	96734	286	495.465	156.827	302.775	57.795	81.841	141703	165	570.903	156.394	101.519	51.648	55.941	94199
542	316	537.158	198.517	123.735	40.334	163.581	169742	234	588.030	271.659	111.053	21.595	96.225	137599	19	242.263	8.710	78.874	25.755	31.456	4603	48	243.500	12.533	141.094	38.577	46.870	11688	176	550.028	189.964	80.086	46.720	72.669	96805	286	496.063	156.855	302.785	57.771	81.841	141874	165	574.600	159.414	101.514	51.624	55.941	94809
543	316	536.627	198.847	123.729	40.347	163.581	169574	234	581.312	272.446	111.076	21.497	96.225	136027	19	241.526	8.727	78.882	25.781	31.456	4589	48	243.125	11.594	141.061	38.567	46.870	11670	176	549.057	187.521	80.065	46.712	72.669	96634	286	494.790	154.528	302.795	57.745	81.841	141510	165	572.533	156.773	101.520	51.630	55.941	94468
544	316	535.354	198.133	123.734	40.332	163.581	169172	234	567.231	263.607	111.094	21.406	96.225	132732	19	243.474	7.144	78.909	25.795	31.456	4626	48	242.417	12.316	141.047	38.571	46.870	11636	176	550.966	188.951	80.093	46.717	72.669	96970	286	497.087	156.496	302.796	57.708	81.841	142167	165	574.345	158.380	101.508	51.649	55.941	94767
545	316	533.237	196.857	123.738	40.357	163.581	168503	234	554.440	258.018	111.116	21.329	96.225	129739	19	244.474	6.441	78.901	25.782	31.456	4645	48	242.750	10.321	141.053	38.571	46.870	11652	176	548.864	184.959	80.057	46.716	72.669	96600	286	495.059	153.268	302.800	57.710	81.841	141587	165	570.885	155.245	101.510	51.651	55.941	94196
546	316	526.025	195.806	123.732	40.363	163.581	166224	234	531.829	243.105	111.116	21.301	96.225	124448	19	238.947	7.145	78.891	25.780	31.456	4540	48	238.688	11.145	141.096	38.576	46.870	11457	176	546.176	186.439	80.075	46.717	72.669	96127	286	490.496	152.346	302.797	57.705	81.841	140282	165	567.024	154.313	101.507	51.660	55.941	93559
547	316	522.010	196.113	123.735	40.395	163.581	164955	234	519.013	230.212	111.102	21.327	96.225	121449	19	235.526	6.653	78.908	25.793	31.456	4475	48	236.375	10.640	141.100	38.581	46.870	11346	176	542.511	186.963	80.081	46.708	72.669	95482	286	488.458	151.477	302.796	57.717	81.841	139699	165	564.139	153.471	101.503	51.654	55.941	93083
548	316	522.117	197.097	123.739	40.377	163.581	164989	234	501.910	219.329	111.096	21.331	96.225	117447	19	232.947	7.020	78.893	25.770	31.456	4426	48	235.333	9.722	141.059	38.570	46.870	11296	176	545.557	191.135	80.109	46.714	72.669	96018	286	488.031	153.855	302.784	57.739	81.841	139577	165	558.406	152.109	101.504	51.653	55.941	92137
549	316	521.823	196.677	123.745	40.408	163.581	164896	234	500.197	215.170	111.097	21.363	96.225	117046	19	233.895	6.887	78.905	25.786	31.456	4444	48	232.229	11.113	141.055	38.573	46.870	11147	176	546.142	188.897	80.074	46.712	72.669	96121	286	489.500	156.790	302.799	57.699	81.841	139997	165	560.145	154.202	101.508	51.658	55.941	92424
550	316	523.791	195.856	123.745	40.394	163.581	165518	234	499.021	211.364	111.092	21.398	96.225	116771	19	232.579	7.691	78.877	25.782	31.456	4419	48	235.062	12.170	141.104	38.582	46.870	11283	176	548.119	188.274	80.055	46.705	72.669	96469	286	489.871	155.460	302.793	57.724	81.841	140103	165	562.442	154.496	101.518	51.661	55.941	92803
551	316	527.737	198.853	123.737	40.402	163.581	166765	234	510.727	219.542	111.082	21.431	96.225	119510	19	235.263	6.436	78.884	25.782	31.456	4470	48	236.417	9.491	141.059	38.565	46.870	11348	176	551.943	190.821	80.056	46.702	72.669	97142	286	494.269	157.641	302.787	57.738	81.841	141361	165	565.661	156.539	101.506	51.654	55.941	93334
552	316	532.288	197.744	123.731	40.360	163.581	168203	234	516.645	219.478	111.073	21.475	96.225	120895	19	240.105	7.453	78.912	25.792	31.456	4562	48	238.146	9.919	141.091	38.575	46.870	11431	176	557.949	193.026	80.074	46.705	72.669	98199	286	499.734	162.852	302.789	57.718	81.841	142924	165	570.648	158.381	101.506	51.633	55.941	94157
553	316	537.187	199.226	123.737	40.349	163.581	169751	234	531.252	232.403	111.091	21.463	96.225	124313	19	243.947	8.592	78.904	25.799	31.456	4635	48	242.312	11.598	141.072	38.577	46.870	11631	176	562.466	196.527	80.083	46.706	72.669	98994	286	505.559	165.467	302.790	57.725	81.841	144590	165	577.170	161.320	101.505	51.639	55.941	95233
554	316	538.247	199.260	123.740	40.360	163.581	170086	234	547.201	240.537	111.075	21.552	96.225	128045	19	242.579	7.381	78.899	25.784	31.456	4609	48	243.896	11.189	141.070	38.571	46.870	11707	176	564.523	198.685	80.095	46.708	72.669	99356	286	505.364	163.893	302.792	57.691	81.841	144534	165	578.945	159.454	101.511	51.639	55.941	95526
555	316	539.538	199.852	123.736	40.356	163.581	170494	234	569.415	262.930	111.089	21.472	96.225	133243	19	239.842	5.080	78.916	25.795	31.456	4557	48	243.438	10.954	141.089	38.576	46.870	11685	176	565.949	196.175	80.071	46.711	72.669	99607	286	503.958	163.035	302.816	57.640	81.841	144132	165	581.358	162.855	101.517	51.638	55.941	95924
556	316	541.864	201.993	123.737	40.376	163.581	171229	234	580.538	277.089	111.097	21.349	96.225	135846	19	241.526	6.177	78.901	25.795	31.456	4589	48	243.854	11.669	141.051	38.567	46.870	11705	176	564.403	197.571	80.084	46.705	72.669	99335	286	502.409	161.804	302.813	57.631	81.841	143689	165	580.630	161.005	101.514	51.646	55.941	95804
557	316	546.782	204.864	123.738	40.391	163.581	172783	234	581.538	276.994	111.111	21.316	96.225	136080	19	242.316	6.228	78.910	25.794	31.456	4604	48	243.375	11.375	141.058	38.573	46.870	11682	176	565.892	197.163	80.104	46.716	72.669	99597	286	502.906	161.924	302.806	57.627	81.841	143831	165	577.503	157.537	101.521	51.650	55.941	95288
558	316	543.956	201.338	123.740	40.331	163.581	171890	234	576.880	276.835	111.112	21.272	96.225	134990	19	245.684	5.755	78.903	25.795	31.456	4668	48	244.771	10.658	141.050	38.567	46.870	11749	176	566.562	196.752	80.072	46.707	72.669	99715	286	499.965	160.102	302.811	57.652	81.841	142990	165	573.933	157.008	101.520	51.647	55.941	94699
559	316	537.092	200.253	123.733	40.354	163.581	169721	234	556.962	261.852	111.120	21.247	96.225	130329	19	240.842	8.085	78.898	25.789	31.456	4576	48	240.917	10.208	141.068	38.571	46.870	11564	176	561.455	196.641	80.088	46.702	72.669	98816	286	492.923	159.005	302.795	57.677	81.841	140976	165	565.879	153.749	101.518	51.651	55.941	93370
560	316	533.687	199.852	123.734	40.358	163.581	168645	234	543.893	253.977	111.118	21.259	96.225	127271	19	235.474	5.348	78.908	25.789	31.456	4474	48	236.938	10.739	141.119	38.583	46.870	11373	176	561.688	197.691	80.079	46.706	72.669	98857	286	493.091	157.009	302.784	57.722	81.841	141024	165	563.552	152.769	101.513	51.654	55.941	92986
561	316	528.218	197.836	123.733	40.359	163.581	166917	234	526.919	240.851	111.118	21.283	96.225	123299	19	236.368	7.025	78.890	25.779	31.456	4491	48	235.938	10.708	141.095	38.579	46.870	11325	176	556.534	194.183	80.075	46.706	72.669	97950	286	488.059	156.848	302.775	57.767	81.841	139585	165	560.594	151.324	101.507	51.657	55.941	92498
562	316	526.772	197.089	123.732	40.374	163.581	166460	234	520.761	233.370	111.102	21.362	96.225	121858	19	235.526	5.243	78.909	25.797	31.456	4475	48	235.604	12.359	141.086	38.575	46.870	11309	176	553.483	194.030	80.097	46.708	72.669	97413	286	487.521	155.342	302.775	57.715	81.841	139431	165	562.115	154.275	101.503	51.656	55.941	92749
563	316	529.465	199.248	123.742	40.382	163.581	167311	234	520.645	229.345	111.089	21.413	96.225	121831	19	233.526	6.319	78.907	25.793	31.456	4437	48	235.708	11.450	141.099	38.576	46.870	11314	176	554.716	192.434	80.090	46.701	72.669	97630	286	487.168	155.634	302.790	57.710	81.841	139330	165	561.770	153.288	101.511	51.654	55.941	92692
564	316	531.782	199.315	123.738	40.398	163.581	168043	234	529.551	236.219	111.087	21.396	96.225	123915	19	239.421	6.406	78.887	25.789	31.456	4549	48	237.646	12.070	141.067	38.568	46.870	11407	176	557.909	195.349	80.088	46.699	72.669	98192	286	489.633	158.807	302.787	57.707	81.841	140035	165	567.200	155.730	101.509	51.657	55.941	93588
565	316	536.649	200.084	123.747	40.339	163.581	169581	234	543.564	246.863	111.091	21.367	96.225	127194	19	240.368	6.202	78.903	25.784	31.456	4567	48	240.062	10.412	141.065	38.571	46.870	11523	176	562.432	198.129	80.089	46.708	72.669	98988	286	493.790	159.837	302.782	57.720	81.841	141224	165	570.479	155.947	101.509	51.645	55.941	94129
566	316	539.215	199.164	123.742	40.323	163.581	170392	234	569.192	265.992	111.079	21.359	96.225	133191	19	244.789	7.495	78.903	25.796	31.456	4651	48	244.375	10.353	141.077	38.571	46.870	11730	176	564.341	196.590	80.079	46.703	72.669	99324	286	492.605	157.818	302.792	57.647	81.841	140885	165	572.315	155.959	101.481	51.665	55.941	94432
567	316	544.161	201.495	123.736	40.299	163.581	171955	234	595.282	279.908	111.065	21.438	96.225	139296	19	245.842	5.069	78.920	25.811	31.456	4671	48	244.250	9.199	141.050	38.572	46.870	11724	176	563.943	196.724	80.076	46.706	72.669	99254	286	489.601	154.874	302.797	57.628	81.841	140026	165	574.273	156.572	101.492	51.669	55.941	94755
568	316	546.057	202.710	123.731	40.321	163.581	172554	234	630.645	309.066	111.070	21.380	96.225	147571	19	245.211	7.161	78.897	25.778	31.456	4659	48	244.729	10.927	141.058	38.570	46.870	11747	176	566.051	196.684	80.070	46.701	72.669	99625	286	489.734	154.695	302.812	57.591	81.841	140064	165	576.873	157.189	101.519	51.644	55.941	95184
569	316	546.114	202.117	123.730	40.337	163.581	172572	234	647.376	329.672	111.068	21.343	96.225	151486	19	246.368	6.517	78.893	25.779	31.456	4681	48	245.542	10.904	141.080	38.574	46.870	11786	176	563.886	194.586	80.065	46.705	72.669	99244	286	489.860	154.707	302.803	57.588	81.841	140100	165	574.091	155.337	101.514	51.646	55.941	94725
570	316	542.918	201.249	123.734	40.304	163.581	171562	234	651.162	338.574	111.096	21.262	96.225	152372	19	244.368	6.326	78.906	25.788	31.456	4643	48	244.479	9.804	141.070	38.574	46.870	11735	176	565.977	195.865	80.063	46.706	72.669	99612	286	486.759	152.141	302.806	57.587	81.841	139213	165	575.582	157.887	101.505	51.641	55.941	94971
571	316	538.797	197.818	123.737	40.302	163.581	170260	234	634.624	328.868	111.109	21.139	96.225	148502	19	245.632	8.713	78.894	25.779	31.456	4667	48	245.521	10.778	141.050	38.563	46.870	11785	176	563.312	194.254	80.069	46.703	72.669	99143	286	488.273	153.554	302.810	57.587	81.841	139646	165	574.248	157.219	101.510	51.634	55.941	94751
572	316	535.975	196.566	123.734	40.311	163.581	169368	234	617.389	315.990	111.120	21.143	96.225	144469	19	244.526	6.544	78.893	25.780	31.456	4646	48	243.583	11.181	141.059	38.568	46.870	11692	176	560.409	192.226	80.065	46.711	72.669	98632	286	488.101	155.942	302.800	57.664	81.841	139597	165	571.091	155.755	101.511	51.631	55.941	94230
573	316	531.427	196.324	123.741	40.340	163.581	167931	234	590.154	296.111	111.118	21.184	96.225	138096	19	239.316	7.804	78.884	25.780	31.456	4547	48	240.562	11.036	141.079	38.575	46.870	11547	176	556.682	191.832	80.053	46.712	72.669	97976	286	483.885	154.255	302.811	57.658	81.841	138391	165	565.042	152.720	101.509	51.670	55.941	93232
574	316	529.215	196.619	123.741	40.314	163.581	167232	234	570.603	281.133	111.123	21.165	96.225	133521	19	238.684	7.746	78.870	25.770	31.456	4535	48	238.208	10.950	141.064	38.577	46.870	11434	176	556.199	194.739	80.083	46.712	72.669	97891	286	480.906	153.471	302.796	57.675	81.841	137539	165	562.418	154.279	101.501	51.650	55.941	92799
575	316	529.209	196.865	123.729	40.339	163.581	167230	234	555.038	264.754	111.108	21.198	96.225	129879	19	234.474	8.559	78.898	25.773	31.456	4455	48	237.875	9.259	141.038	38.561	46.870	11418	176	557.074	192.508	80.081	46.718	72.669	98045	286	478.916	150.645	302.798	57.668	81.841	136970	165	562.933	153.633	101.501	51.656	55.941	92884
576	316	529.389	196.337	123.737	40.336	163.581	167287	234	549.842	258.085	111.110	21.239	96.225	128663	19	234.737	6.531	78.890	25.786	31.456	4460	48	238.375	11.290	141.070	38.567	46.870	11442	176	554.994	193.404	80.052	46.706	72.669	97679	286	478.573	149.773	302.792	57.693	81.841	136872	165	562.564	153.421	101.497	51.659	55.941	92823
577	316	529.924	197.243	123.753	40.363	163.581	167456	234	549.692	253.109	111.087	21.276	96.225	128628	19	236.632	4.536	78.930	25.820	31.456	4496	48	237.125	10.497	141.050	38.567	46.870	11382	176	556.114	190.620	80.070	46.716	72.669	97876	286	478.745	149.247	302.804	57.625	81.841	136921	165	565.648	157.640	101.497	51.629	55.941	93332
578	316	539.190	200.619	123.740	40.345	163.581	170384	234	559.645	257.469	111.082	21.313	96.225	130957	19	237.526	6.363	78.901	25.788	31.456	4513	48	242.438	8.582	141.087	38.576	46.870	11637	176	560.915	193.274	80.061	46.710	72.669	98721	286	479.392	150.741	302.821	57.587	81.841	137106	165	570.891	156.239	101.508	51.642	55.941	94197
579	316	546.332	204.875	123.748	40.381	163.581	172641	234	576.453	264.814	111.076	21.428	96.225	134890	19	244.316	6.609	78.901	25.782	31.456	4642	48	245.229	10.446	141.070	38.567	46.870	11771	176	562.239	192.136	80.060	46.715	72.669	98954	286	483.150	151.691	302.813	57.601	81.841	138181	165	575.176	159.145	101.499	51.630	55.941	94904
580	316	547.465	204.250	123.743	40.381	163.581	172999	234	591.265	273.751	111.051	21.472	96.225	138356	19	246	7.454	78.883	25.773	31.456	4674	48	245.479	10.490	141.051	38.567	46.870	11783	176	562.824	193.838	80.068	46.716	72.669	99057	286	483.241	149.960	302.810	57.619	81.841	138207	165	576.776	159.389	101.522	51.637	55.941	95168
581	316	549.804	205.728	123.735	40.369	163.581	173738	234	598.739	285.515	111.054	21.472	96.225	140105	19	244.632	7.365	78.894	25.787	31.456	4648	48	244.771	10.263	141.025	38.563	46.870	11749	176	564.420	194.686	80.064	46.708	72.669	99338	286	483.038	147.975	302.798	57.676	81.841	138149	165	582.830	162.071	101.511	51.624	55.941	96167
582	316	548.959	204.162	123.732	40.333	163.581	173471	234	606.645	300.900	111.083	21.375	96.225	141955	19	245.053	6.536	78.896	25.775	31.456	4656	48	244.812	10.357	141.089	38.576	46.870	11751	176	562.574	192.242	80.074	46.722	72.669	99013	286	479.969	147.596	302.797	57.665	81.841	137271	165	581.406	160.414	101.510	51.635	55.941	95932
583	316	545.744	200.877	123.742	40.320	163.581	172455	234	602.244	299.653	111.114	21.228	96.225	140925	19	248.105	7.512	78.895	25.779	31.456	4714	48	247.771	10.537	141.055	38.571	46.870	11893	176	567.085	193.069	80.043	46.706	72.669	99807	286	480.871	147.243	302.799	57.656	81.841	137529	165	580.103	158.344	101.509	51.620	55.941	95717
584	316	545.354	200.311	123.740	40.327	163.581	172332	234	584.359	286.001	111.128	21.229	96.225	136740	19	245.947	6.712	78.898	25.781	31.456	4673	48	247.104	9.853	141.068	38.568	46.870	11861	176	566.494	195.679	80.062	46.716	72.669	99703	286	476.965	146.726	302.807	57.659	81.841	136412	165	580.515	160.693	101.506	51.615	55.941	95785
585	316	543.019	200.547	123.738	40.320	163.581	171594	234	565.547	268.751	111.118	21.217	96.225	132338	19	245.211	5.996	78.910	25.794	31.456	4659	48	246.229	10.761	141.074	38.570	46.870	11819	176	563.670	191.415	80.067	46.716	72.669	99206	286	475.888	145.740	302.809	57.660	81.841	136104	165	578.406	159.183	101.512	51.627	55.941	95437
586	316	535.196	198.959	123.734	40.363	163.581	169122	234	545.684	255.190	111.113	21.265	96.225	127690	19	240.368	9.364	78.875	25.763	31.456	4567	48	241.771	10.533	141.103	38.580	46.870	11605	176	561.602	194.950	80.060	46.707	72.669	98842	286	470.724	144.171	302.803	57.657	81.841	134627	165	573.545	158.411	101.510	51.632	55.941	94635
587	316	529.557	196.669	123.737	40.357	163.581	167340	234	533.727	244.701	111.115	21.295	96.225	124892	19	236.105	6.830	78.891	25.780	31.456	4486	48	239.021	10.862	141.063	38.564	46.870	11473	176	556.523	193.407	80.071	46.719	72.669	97948	286	468.420	144.291	302.809	57.676	81.841	133968	165	567.267	156.012	101.512	51.644	55.941	93599
588	316	526.054	194.423	123.734	40.327	163.581	166233	234	518.987	231.921	111.101	21.326	96.225	121443	19	236.158	5.937	78.897	25.787	31.456	4487	48	237.729	10.514	141.075	38.569	46.870	11411	176	555.193	190.885	80.057	46.709	72.669	97714	286	466.115	143.964	302.812	57.633	81.841	133309	165	564.824	155.768	101.512	51.630	55.941	93196
589	316	522.756	193.144	123.737	40.337	163.581	165191	234	515.910	227.906	111.095	21.377	96.225	120723	19	238	7.796	78.871	25.761	31.456	4522	48	237.438	10.627	141.045	38.569	46.870	11397	176	555.341	191.881	80.060	46.708	72.669	97740	286	465.479	142.872	302.803	57.682	81.841	133127	165	570.079	159.998	101.507	51.629	55.941	94063
590	316	524.203	193.618	123.735	40.336	163.581	165648	234	519.218	226.425	111.095	21.410	96.225	121497	19	236	6.540	78.907	25.792	31.456	4484	48	237.667	10.381	141.055	38.565	46.870	11408	176	555.256	191.413	80.049	46.705	72.669	97725	286	468.867	144.071	302.803	57.679	81.841	134096	165	566.036	155.589	101.515	51.643	55.941	93396
591	316	528.718	194.683	123.734	40.341	163.581	167075	234	525.231	227.762	111.078	21.452	96.225	122904	19	242.684	9.196	78.883	25.762	31.456	4611	48	241.688	12.048	141.128	38.581	46.870	11601	176	558.699	192.026	80.061	46.715	72.669	98331	286	473.678	146.795	302.807	57.685	81.841	135472	165	567.752	155.439	101.523	51.644	55.941	93679
592	316	533.396	195.566	123.738	40.318	163.581	168553	234	542.479	234.937	111.063	21.554	96.225	126940	19	245.211	7.285	78.887	25.776	31.456	4659	48	244.771	12.415	141.088	38.576	46.870	11749	176	562.955	194.518	80.080	46.709	72.669	99080	286	477.801	147.557	302.801	57.694	81.841	136651	165	574.176	158.414	101.515	51.632	55.941	94739
593	316	538.032	196.061	123.738	40.273	163.581	170018	234	568.180	251.501	111.041	21.618	96.225	132954	19	245.842	6.898	78.907	25.789	31.456	4671	48	246.104	11.222	141.102	38.575	46.870	11813	176	567.551	195.770	80.091	46.705	72.669	99889	286	480.098	147.706	302.798	57.682	81.841	137308	165	578.558	160.138	101.519	51.634	55.941	95462
594	316	541.633	198.303	123.747	40.285	163.581	171156	234	604.949	267.908	111.005	21.776	96.225	141558	19	248	6.888	78.900	25.788	31.456	4712	48	246	10.904	141.028	38.559	46.870	11808	176	570.318	196.789	80.072	46.716	72.669	100376	286	483.717	151.351	302.807	57.677	81.841	138343	165	580.952	159.907	101.513	51.633	55.941	95857
595	316	543.266	199.436	123.735	40.265	163.581	171672	234	614.487	284.182	111.016	21.666	96.225	143790	19	247.526	5.327	78.931	25.818	31.456	4703	48	247.042	11.022	141.069	38.574	46.870	11858	176	569.545	197.626	80.060	46.709	72.669	100240	286	482.465	150.517	302.795	57.665	81.841	137985	165	576.648	155.870	101.509	51.647	55.941	95147
596	316	544.060	199.490	123.733	40.324	163.581	171923	234	614.329	293.895	111.051	21.559	96.225	143753	19	245.474	9.663	78.899	25.776	31.456	4664	48	248.062	10.638	141.078	38.574	46.870	11907	176	571.432	197.922	80.062	46.706	72.669	100572	286	481.168	149.783	302.810	57.653	81.841	137614	165	572.976	156.422	101.509	51.645	55.941	94541
597	316	544.604	200.289	123.747	40.352	163.581	172095	234	613.500	301.710	111.091	21.356	96.225	143559	19	247.737	8.054	78.896	25.775	31.456	4707	48	247.479	10.788	141.073	38.572	46.870	11879	176	571.818	196.817	80.049	46.702	72.669	100640	286	481.531	151.511	302.814	57.637	81.841	137718	165	574.648	155.890	101.509	51.639	55.941	94817
598	316	541.411	197.852	123.742	40.306	163.581	171086	234	606.846	299.081	111.106	21.291	96.225	142002	19	245.368	5.177	78.923	25.814	31.456	4662	48	246.688	10.352	141.069	38.570	46.870	11841	176	574.545	199.200	80.067	46.701	72.669	101120	286	478.804	147.185	302.811	57.626	81.841	136938	165	577.024	156.931	101.500	51.636	55.941	95209
599	316	535.342	197.660	123.735	40.338	163.581	169168	234	588.282	291.156	111.111	21.148	96.225	137658	19	243.526	7.082	78.911	25.792	31.456	4627	48	244.438	11.336	141.110	38.582	46.870	11733	176	572.278	201.894	80.066	46.708	72.669	100721	286	475.437	147.636	302.813	57.632	81.841	135975	165	572.206	155.684	101.497	51.635	55.941	94414
600	316	533.636	198.305	123.734	40.368	163.581	168629	234	569	279.399	111.113	21.155	96.225	133146	19	240.158	4.936	78.905	25.792	31.456	4563	48	240.521	10.665	141.067	38.567	46.870	11545	176	571.670	202.349	80.093	46.703	72.669	100614	286	472.469	146.675	302.805	57.647	81.841	135126	165	571.745	157.400	101.512	51.624	55.941	94338
601	316	534.772	196.489	123.726	40.346	163.581	168988	234	560.633	270.098	111.114	21.174	96.225	131188	19	240.947	5.995	78.903	25.798	31.456	4578	48	243.479	11.327	141.073	38.574	46.870	11687	176	572.608	199.408	80.071	46.699	72.669	100779	286	473.094	144.627	302.798	57.666	81.841	135305	165	572.830	159.572	101.502	51.623	55.941	94517
602	316	531.218	197.977	123.732	40.375	163.581	167865	234	549.175	259.204	111.109	21.242	96.225	128507	19	236.263	6.773	78.894	25.780	31.456	4489	48	242.979	12.082	141.053	38.562	46.870	11663	176	571.631	200.717	80.061	46.711	72.669	100607	286	473.671	147.257	302.802	57.645	81.841	135470	165	570.382	158.130	101.496	51.630	55.941	94113
603	316	531.500	197.847	123.729	40.376	163.581	167954	234	548.150	255.161	111.094	21.294	96.225	128267	19	240.105	7.086	78.896	25.787	31.456	4562	48	246.375	14.830	141.134	38.584	46.870	11826	176	570.534	201.124	80.074	46.708	72.669	100414	286	474.759	145.964	302.810	57.623	81.841	135781	165	573.109	158.603	101.509	51.621	55.941	94563
604	316	533.177	196.470	123.732	40.338	163.581	168484	234	552.017	259.202	111.107	21.280	96.225	129172	19	244.684	8.063	78.891	25.767	31.456	4649	48	244.917	13.882	141.188	38.595	46.870	11756	176	574.006	201.488	80.057	46.701	72.669	101025	286	476.804	147.984	302.803	57.619	81.841	136366	165	577.261	160.106	101.500	51.612	55.941	95248
605	316	542.206	199.934	123.736	40.352	163.581	171337	234	563.244	263.744	111.094	21.369	96.225	131799	19	244.526	6.851	78.906	25.791	31.456	4646	48	247.688	10.448	141.062	38.568	46.870	11889	176	580.943	204.992	80.062	46.703	72.669	102246	286	479.839	149.594	302.806	57.603	81.841	137234	165	584.406	165.559	101.498	51.612	55.941	96427
[truncated: 707 more columns]
