# Supplementary material for: Cellular Interrogation: Exploiting Cell-to-Cell Variability to Discriminate Regulatory Mechanisms in Oscillatory Signalling
Source: PLoS Comput Biol. 2016 Jul 1;12(7):e1004995. doi: 10.1371/journal.pcbi.1004995 (PMC4930170; doi:10.1371/journal.pcbi.1004995)
Supplement: S5 Dataset — (ZIP) [file pcbi.1004995.s006.zip › data05.txt]

1	208	600.370	150.876	43.044	10.692	79.740	124877	152	641.276	171.746	82.602	5.133	50.284	97474	56	746.893	107.020	149.254	3.928	27.314	41826	57	649.439	71.655	157.203	5.555	31.213	37018	63	639.492	166.874	165.754	3.782	34.627	40288	146	665.226	201.959	187.641	6.572	45.456	97123	48	828.208	176.440	216.872	1.619	33.556	39754
2	208	602.091	154.121	43.061	10.694	79.740	125235	152	637.737	173.176	82.620	5.127	50.284	96936	56	742.107	106.588	149.259	3.921	27.314	41558	57	648.386	69.788	157.203	5.558	31.213	36958	63	634.571	163.999	165.762	3.793	34.627	39978	146	662.233	201.544	187.657	6.578	45.456	96686	48	825.750	175.135	216.862	1.620	33.556	39636
3	208	602.812	153.043	43.061	10.699	79.740	125385	152	636.559	171.783	82.617	5.117	50.284	96757	56	740.696	110.018	149.272	3.905	27.314	41479	57	649.491	72.115	157.209	5.542	31.213	37021	63	630.286	159.793	165.778	3.791	34.627	39708	146	665.144	207.238	187.667	6.592	45.456	97111	48	828.021	175.508	216.876	1.618	33.556	39745
4	208	601.178	152.209	43.038	10.673	79.740	125045	152	630.033	167.886	82.628	5.127	50.284	95765	56	737.089	107.331	149.253	3.920	27.314	41277	57	654.246	72.060	157.202	5.560	31.213	37292	63	626.444	160.476	165.774	3.786	34.627	39466	146	672.068	212.967	187.697	6.586	45.456	98122	48	824.812	174.758	216.857	1.621	33.556	39591
5	208	601.260	151.968	43.050	10.682	79.740	125062	152	626.855	166.815	82.615	5.133	50.284	95282	56	749.875	111.995	149.264	3.906	27.314	41993	57	654.789	72.036	157.201	5.547	31.213	37323	63	624.159	156.597	165.780	3.791	34.627	39322	146	674.562	215.111	187.706	6.594	45.456	98486	48	822.500	175.548	216.875	1.618	33.556	39480
6	208	599.375	150.158	43.030	10.670	79.740	124670	152	623.763	165.733	82.612	5.120	50.284	94812	56	748.143	113.692	149.275	3.915	27.314	41896	57	656.632	73.078	157.204	5.546	31.213	37428	63	625.778	160.151	165.780	3.786	34.627	39424	146	669.459	210.954	187.688	6.578	45.456	97741	48	814.333	173.640	216.871	1.618	33.556	39088
7	208	597.452	149.672	43.019	10.662	79.740	124270	152	631.875	172.219	82.639	5.117	50.284	96045	56	757.357	117.871	149.267	3.900	27.314	42412	57	655.561	73.429	157.204	5.549	31.213	37367	63	627.032	158.192	165.780	3.776	34.627	39503	146	667.706	209.935	187.700	6.579	45.456	97485	48	816.417	176.897	216.863	1.615	33.556	39188
8	208	600	150.422	43.038	10.667	79.740	124800	152	628.309	169.836	82.646	5.110	50.284	95503	56	765.125	122.328	149.291	3.901	27.314	42847	57	657.526	75.197	157.209	5.547	31.213	37479	63	627.016	159.228	165.792	3.785	34.627	39502	146	663.027	206.675	187.687	6.573	45.456	96802	48	818.833	176.515	216.865	1.615	33.556	39304
9	208	602.788	154.961	43.052	10.670	79.740	125380	152	625.500	168.548	82.630	5.111	50.284	95076	56	760.464	118.704	149.277	3.907	27.314	42586	57	663.018	75.426	157.213	5.549	31.213	37792	63	624.222	158.999	165.781	3.782	34.627	39326	146	661.342	207.023	187.695	6.573	45.456	96556	48	818.875	176.828	216.870	1.620	33.556	39306
10	208	608.361	157.254	43.063	10.664	79.740	126539	152	623.967	167.503	82.639	5.109	50.284	94843	56	745.768	111.338	149.264	3.923	27.314	41763	57	655.842	73.482	157.209	5.542	31.213	37383	63	622.841	157.897	165.783	3.781	34.627	39239	146	655.747	203.342	187.677	6.564	45.456	95739	48	816.021	179.295	216.858	1.609	33.556	39169
11	208	611.841	158.693	43.055	10.684	79.740	127263	152	622.816	165.903	82.637	5.105	50.284	94668	56	734.250	110.006	149.259	3.909	27.314	41118	57	658.509	74.947	157.208	5.547	31.213	37535	63	617.159	157.289	165.779	3.781	34.627	38881	146	652.007	199.724	187.670	6.564	45.456	95193	48	812.625	178.034	216.861	1.612	33.556	39006
12	208	617.029	160.172	43.079	10.666	79.740	128342	152	621.750	166.232	82.636	5.100	50.284	94506	56	720.893	102.242	149.252	3.930	27.314	40370	57	652.105	74.464	157.206	5.541	31.213	37170	63	617.905	154.931	165.786	3.778	34.627	38928	146	650.089	196.986	187.649	6.538	45.456	94913	48	816.188	175.990	216.880	1.615	33.556	39177
13	208	619.678	164.462	43.100	10.679	79.740	128893	152	621.276	168.910	82.639	5.093	50.284	94434	56	704.321	97.413	149.248	3.929	27.314	39442	57	654.860	73.550	157.210	5.550	31.213	37327	63	619.413	155.759	165.797	3.795	34.627	39023	146	643.863	195.117	187.669	6.550	45.456	94004	48	811.896	174.498	216.883	1.616	33.556	38971
14	208	611.120	165.294	43.120	10.681	79.740	127113	152	615.691	171.779	82.644	5.088	50.284	93585	56	686.661	96.997	149.252	3.920	27.314	38453	57	644.632	79.449	157.210	5.540	31.213	36744	63	609.651	155.207	165.786	3.782	34.627	38408	146	630.527	192.034	187.668	6.548	45.456	92057	48	787.333	177.059	216.835	1.610	33.556	37792
15	208	603.231	159.801	43.081	10.674	79.740	125472	152	617.612	171.754	82.684	5.081	50.284	93877	56	699.857	104.402	149.263	3.905	27.314	39192	57	641.772	73.631	157.201	5.556	31.213	36581	63	610.873	157.188	165.776	3.782	34.627	38485	146	623.562	192.517	187.676	6.549	45.456	91040	48	784.646	174.948	216.845	1.611	33.556	37663
16	208	620.385	161.596	43.029	10.703	79.740	129040	152	672.632	201.509	82.647	5.057	50.284	102240	56	743.214	115.660	149.270	3.900	27.314	41620	57	683.860	87.997	157.233	5.589	31.213	38980	63	626.492	160.821	165.784	3.787	34.627	39469	146	630.390	193.533	187.673	6.548	45.456	92037	48	783.021	171.855	216.871	1.612	33.556	37585
17	208	788.889	311.723	42.460	11.390	79.740	164089	152	2711.151	1098.361	82.787	4.854	50.284	412095	56	1113.786	182.039	149.122	4.052	27.314	62372	57	1951.351	551.479	157.339	5.905	31.213	111227	63	734.254	206.932	165.716	3.838	34.627	46258	146	674.404	218.122	187.699	6.572	45.456	98463	48	799.667	178.068	216.849	1.610	33.556	38384
18	208	1091.606	505.971	42.205	11.103	79.740	227054	152	2803.697	1087.861	82.824	4.864	50.284	426162	56	3211.822	662.114	149.318	3.913	27.314	179862	57	3095.702	586.528	157.242	5.568	31.213	176455	63	2759.238	1257.667	165.248	3.543	34.627	173832	146	860.233	332.543	187.846	6.675	45.456	125594	48	816.250	191.518	216.810	1.601	33.556	39180
19	208	1722.644	731.928	42.531	10.857	79.740	358310	152	2711.829	1085.652	82.846	4.852	50.284	412198	56	3033.036	633.880	149.315	3.915	27.314	169850	57	2901.544	543.117	157.240	5.588	31.213	165388	63	2913.079	1165.553	165.428	3.675	34.627	183524	146	2479.685	1031.971	187.883	6.665	45.456	362034	48	837.104	191.258	216.834	1.606	33.556	40181
20	208	2036.404	828.324	42.988	10.779	79.740	423572	152	2539.480	1056.450	82.849	4.843	50.284	386001	56	2816.768	564.519	149.297	3.910	27.314	157739	57	2663.281	484.118	157.244	5.596	31.213	151807	63	2806.143	1133.810	165.439	3.680	34.627	176787	146	2442.541	1024.899	187.930	6.710	45.456	356611	48	867.500	203.654	216.813	1.601	33.556	41640
21	208	2005.163	806.982	43.119	10.762	79.740	417074	152	2273.033	933.768	82.840	4.855	50.284	345501	56	2547.893	501.117	149.293	3.917	27.314	142682	57	2369.824	424.289	157.241	5.591	31.213	135080	63	2574.730	1045.039	165.442	3.682	34.627	162208	146	2260.411	1005.079	187.980	6.731	45.456	330020	48	872.667	216.306	216.780	1.592	33.556	41888
22	208	1860.865	735.816	43.161	10.755	79.740	387060	152	2018.204	815.459	82.829	4.855	50.284	306767	56	2300.053	440.746	149.284	3.913	27.314	128803	57	2083.246	360.891	157.237	5.606	31.213	118745	63	2341.270	934.609	165.466	3.691	34.627	147500	146	2008.966	931.470	188.000	6.741	45.456	293309	48	883.750	219.452	216.783	1.592	33.556	42420
23	208	1677.519	645.662	43.148	10.731	79.740	348924	152	1770.934	697.859	82.816	4.865	50.284	269182	56	2015.679	373.686	149.279	3.917	27.314	112878	57	1806.789	300.058	157.230	5.617	31.213	102987	63	2093.698	822.357	165.485	3.698	34.627	131903	146	1702.233	777.389	188.009	6.730	45.456	248526	48	859	213.062	216.794	1.592	33.556	41232
24	208	1486.683	558.444	43.149	10.726	79.740	309230	152	1572.750	600.652	82.779	4.893	50.284	239058	56	1738.589	317.423	149.281	3.915	27.314	97361	57	1552.614	254.211	157.234	5.619	31.213	88499	63	1854.778	714.315	165.508	3.714	34.627	116851	146	1412.171	619.093	187.972	6.708	45.456	206177	48	852.604	207.480	216.810	1.592	33.556	40925
25	208	1297.413	468.131	43.100	10.715	79.740	269862	152	1393.941	517.426	82.757	4.898	50.284	211879	56	1474.482	255.789	149.268	3.914	27.314	82571	57	1314.982	200.141	157.229	5.586	31.213	74954	63	1628.571	608.491	165.543	3.729	34.627	102600	146	1184.767	495.052	187.934	6.680	45.456	172976	48	842.354	204.546	216.804	1.595	33.556	40433
26	208	1118.865	386.095	43.057	10.704	79.740	232724	152	1234.164	441.092	82.721	4.921	50.284	187593	56	1253.750	203.249	149.255	3.912	27.314	70210	57	1095.737	153.793	157.229	5.545	31.213	62457	63	1401.984	505.299	165.576	3.744	34.627	88325	146	1003.137	390.612	187.859	6.653	45.456	146458	48	824.792	198.652	216.782	1.598	33.556	39590
27	208	966.120	314.131	42.972	10.704	79.740	200953	152	1099.414	378.475	82.711	4.942	50.284	167111	56	1077.839	166.851	149.239	3.919	27.314	60359	57	939.772	124.775	157.221	5.531	31.213	53567	63	1204.571	415.467	165.613	3.744	34.627	75888	146	873.055	317.696	187.795	6.598	45.456	127466	48	802.458	193.749	216.810	1.594	33.556	38518
28	208	848.111	259.236	42.941	10.691	79.740	176407	152	992.599	324.760	82.666	4.962	50.284	150875	56	959.125	135.611	149.208	3.921	27.314	53711	57	834.456	100.069	157.224	5.509	31.213	47564	63	1048.889	347.859	165.649	3.763	34.627	66080	146	786.616	264.820	187.745	6.556	45.456	114846	48	794	190.454	216.818	1.596	33.556	38112
29	208	758.380	218.190	42.897	10.697	79.740	157743	152	913.349	287.402	82.645	4.987	50.284	138829	56	874.625	114.077	149.192	3.936	27.314	48979	57	767.982	87.983	157.216	5.490	31.213	43775	63	929.429	296.046	165.671	3.762	34.627	58554	146	727.829	231.739	187.697	6.519	45.456	106263	48	781.667	183.271	216.832	1.598	33.556	37520
30	208	696.615	189.952	42.883	10.708	79.740	144896	152	858.586	262.825	82.623	5.003	50.284	130505	56	832.821	102.096	149.185	3.934	27.314	46638	57	733.351	83.082	157.211	5.471	31.213	41801	63	845.429	255.271	165.707	3.776	34.627	53262	146	690.349	212.991	187.675	6.503	45.456	100791	48	784.396	181.208	216.846	1.602	33.556	37651
31	208	658.423	171.210	42.876	10.701	79.740	136952	152	816.112	243.496	82.607	5.005	50.284	124049	56	813.375	99.831	149.169	3.938	27.314	45549	57	722.333	78.425	157.210	5.482	31.213	41173	63	784.587	231.343	165.725	3.776	34.627	49429	146	669.527	202.188	187.648	6.474	45.456	97751	48	809.042	197.270	216.795	1.590	33.556	38834
32	208	629.947	160.205	42.875	10.701	79.740	131029	152	791.533	235.336	82.627	5.009	50.284	120313	56	816.214	100.588	149.181	3.925	27.314	45708	57	712.333	79.178	157.208	5.492	31.213	40603	63	750.730	216.967	165.731	3.763	34.627	47296	146	662.610	198.373	187.637	6.494	45.456	96741	48	865	215.815	216.797	1.587	33.556	41520
33	208	623.587	159.079	42.899	10.709	79.740	129706	152	775.836	228.639	82.633	5.008	50.284	117927	56	881.679	122.752	149.175	3.942	27.314	49374	57	731.789	82.888	157.206	5.476	31.213	41712	63	755.381	219.617	165.718	3.766	34.627	47589	146	673.747	205.712	187.645	6.496	45.456	98367	48	1014.479	243.377	216.874	1.594	33.556	48695
34	208	621.750	158.315	42.932	10.713	79.740	129324	152	768.822	225.643	82.630	5.011	50.284	116861	56	1038.696	157.002	149.195	3.914	27.314	58167	57	761.333	93.964	157.213	5.464	31.213	43396	63	777.079	230.880	165.695	3.746	34.627	48956	146	700.842	214.649	187.652	6.475	45.456	102323	48	1531.833	379.440	217.012	1.581	33.556	73528
35	208	626.966	160.013	42.945	10.726	79.740	130409	152	781.500	238.010	82.646	5.003	50.284	118788	56	1360.696	242.959	149.153	3.900	27.314	76199	57	820.632	103.157	157.220	5.493	31.213	46776	63	840.524	268.626	165.631	3.691	34.627	52953	146	740.459	246.716	187.715	6.521	45.456	108107	48	2497.521	738.581	216.854	1.542	33.556	119881
36	208	630.279	165.298	42.990	10.749	79.740	131098	152	779.842	239.816	82.661	5.002	50.284	118536	56	2130.178	434.388	149.250	3.896	27.314	119290	57	915.351	119.251	157.217	5.482	31.213	52175	63	989.873	348.450	165.532	3.647	34.627	62362	146	788.610	274.964	187.747	6.558	45.456	115137	48	2667.521	853.727	216.651	1.528	33.556	128041
37	208	629.952	168.186	42.972	10.724	79.740	131030	152	778.033	238.897	82.637	5.016	50.284	118261	56	2325.107	486.382	149.296	3.892	27.314	130206	57	1049.526	157.069	157.232	5.506	31.213	59823	63	1347.063	572.537	165.347	3.493	34.627	84865	146	825.829	303.506	187.775	6.597	45.456	120571	48	2526.104	834.919	216.622	1.521	33.556	121253
38	208	620.466	165.518	42.989	10.716	79.740	129057	152	772.566	238.990	82.664	4.995	50.284	117430	56	2190.375	457.635	149.306	3.887	27.314	122661	57	1116.789	168.784	157.225	5.522	31.213	63657	63	1657.810	705.930	165.366	3.549	34.627	104442	146	886.384	339.122	187.807	6.605	45.456	129412	48	2276.271	772.475	216.579	1.516	33.556	109261
39	208	609.096	161.541	42.965	10.708	79.740	126692	152	762.895	234.823	82.660	4.984	50.284	115960	56	1918.750	387.922	149.308	3.883	27.314	107450	57	1133.035	175.786	157.228	5.549	31.213	64583	63	1701.841	697.736	165.429	3.604	34.627	107216	146	896.322	346.314	187.812	6.598	45.456	130863	48	1991.500	668.236	216.577	1.522	33.556	95592
40	208	596.654	156.160	42.963	10.705	79.740	124104	152	748.796	229.164	82.664	4.989	50.284	113817	56	1642.857	327.760	149.307	3.890	27.314	92000	57	1092.930	170.406	157.237	5.503	31.213	62297	63	1595.079	635.283	165.469	3.638	34.627	100490	146	874.726	340.727	187.840	6.605	45.456	127710	48	1676.771	564.866	216.548	1.521	33.556	80485
41	208	587.010	152.759	42.963	10.705	79.740	122098	152	733.441	225.523	82.663	4.996	50.284	111483	56	1391.929	270.944	149.309	3.897	27.314	77948	57	962.491	145.025	157.234	5.536	31.213	54862	63	1435.905	550.139	165.520	3.671	34.627	90462	146	814.685	312.884	187.840	6.595	45.456	118944	48	1413.896	455.776	216.584	1.532	33.556	67867
42	208	577.024	147.225	42.950	10.691	79.740	120021	152	717.592	218.456	82.654	5.008	50.284	109074	56	1178.732	211.825	149.287	3.895	27.314	66009	57	881.175	130.592	157.222	5.508	31.213	50227	63	1264.190	466.986	165.551	3.694	34.627	79644	146	759.932	277.567	187.799	6.565	45.456	110950	48	1205.479	366.136	216.653	1.544	33.556	57863
43	208	574.885	145.398	42.947	10.687	79.740	119576	152	708.296	216.362	82.654	5.013	50.284	107661	56	1055.661	178.378	149.263	3.917	27.314	59117	57	814.895	111.557	157.222	5.528	31.213	46449	63	1138.524	404.353	165.593	3.706	34.627	71727	146	732.425	266.149	187.798	6.578	45.456	106934	48	1050.521	295.311	216.702	1.561	33.556	50425
44	208	574.947	146.934	42.916	10.678	79.740	119589	152	700.651	214.783	82.650	5.003	50.284	106499	56	977.982	160.044	149.260	3.911	27.314	54767	57	820.982	116.139	157.214	5.520	31.213	46796	63	1066.619	373.827	165.599	3.700	34.627	67197	146	752.945	273.584	187.766	6.563	45.456	109930	48	944.771	256.075	216.740	1.568	33.556	45349
45	208	579.861	149.888	42.939	10.685	79.740	120611	152	706.447	217.205	82.648	4.996	50.284	107380	56	990.946	157.173	149.246	3.909	27.314	55493	57	1013.649	179.341	157.250	5.609	31.213	57778	63	1054.095	367.591	165.601	3.704	34.627	66408	146	822.384	301.631	187.768	6.534	45.456	120068	48	882.083	227.221	216.771	1.577	33.556	42340
46	208	591.885	155.916	42.976	10.687	79.740	123112	152	715.941	223.970	82.671	4.998	50.284	108823	56	1065.536	173.183	149.269	3.928	27.314	59670	57	1894.596	372.317	157.261	5.488	31.213	107992	63	1111.682	391.223	165.562	3.688	34.627	70036	146	1142.007	478.023	187.837	6.590	45.456	166733	48	848.521	207.824	216.825	1.585	33.556	40729
47	208	612.293	164.293	42.983	10.715	79.740	127357	152	751.191	248.183	82.759	4.963	50.284	114181	56	1527.696	265.690	149.193	3.924	27.314	85551	57	2494.754	533.391	157.257	5.557	31.213	142201	63	1605.286	619.610	165.482	3.654	34.627	101133	146	1986.240	961.552	187.964	6.694	45.456	289991	48	847.917	205.918	216.854	1.585	33.556	40700
48	208	638.481	180.058	42.984	10.737	79.740	132804	152	786.270	267.660	82.749	4.951	50.284	119513	56	2452.553	516.538	149.298	3.906	27.314	137343	57	2458.807	520.046	157.259	5.584	31.213	140152	63	2412.254	1095.011	165.298	3.507	34.627	151972	146	2116.986	1017.135	188.000	6.734	45.456	309080	48	867.729	211.904	216.815	1.587	33.556	41651
49	208	656.245	189.242	43.005	10.723	79.740	136499	152	840.145	299.585	82.734	4.933	50.284	127702	56	2525.536	539.389	149.324	3.878	27.314	141430	57	2217.140	461.632	157.251	5.597	31.213	126377	63	2498.556	1075.193	165.392	3.587	34.627	157409	146	2024.685	996.772	188.032	6.745	45.456	295604	48	876.646	224.824	216.757	1.581	33.556	42079
50	208	665.548	194.367	43.030	10.717	79.740	138434	152	877.007	318.402	82.735	4.932	50.284	133305	56	2351.714	505.951	149.331	3.872	27.314	131696	57	1938.491	386.686	157.250	5.597	31.213	110494	63	2375.810	994.782	165.428	3.617	34.627	149676	146	1820.719	908.107	188.054	6.759	45.456	265825	48	881.250	219.433	216.841	1.581	33.556	42300
51	208	666.582	195.054	43.017	10.708	79.740	138649	152	869.625	315.064	82.745	4.924	50.284	132183	56	2079.589	439.570	149.326	3.877	27.314	116457	57	1614.281	312.066	157.244	5.597	31.213	92014	63	2166.508	890.037	165.453	3.636	34.627	136490	146	1568.479	767.610	188.052	6.742	45.456	228998	48	900.979	229.551	216.839	1.578	33.556	43247
52	208	656.322	191.072	43.003	10.693	79.740	136515	152	858.908	310.751	82.752	4.930	50.284	130554	56	1786.268	366.671	149.320	3.885	27.314	100031	57	1314.351	241.064	157.239	5.576	31.213	74918	63	1915.222	774.259	165.485	3.649	34.627	120659	146	1311.548	619.609	188.028	6.718	45.456	191486	48	880.167	220.874	216.832	1.576	33.556	42248
53	208	639.264	182.907	42.973	10.670	79.740	132967	152	811.895	284.343	82.751	4.942	50.284	123408	56	1512.839	297.343	149.306	3.888	27.314	84719	57	1071.421	181.737	157.234	5.560	31.213	61071	63	1651.159	638.112	165.535	3.684	34.627	104023	146	1082.075	487.028	187.994	6.687	45.456	157983	48	849.375	216.540	216.815	1.576	33.556	40770
54	208	618.423	171.842	42.977	10.653	79.740	128632	152	772.336	264.003	82.726	4.965	50.284	117395	56	1255.607	237.012	149.289	3.885	27.314	70314	57	894.509	140.500	157.226	5.550	31.213	50987	63	1391.968	519.850	165.572	3.704	34.627	87694	146	900.856	378.807	187.929	6.649	45.456	131525	48	806.208	200.105	216.832	1.581	33.556	38698
55	208	597.433	162.274	42.982	10.659	79.740	124266	152	730.447	241.105	82.705	4.974	50.284	111028	56	1063.375	187.468	149.279	3.898	27.314	59549	57	769.842	105.338	157.221	5.528	31.213	43881	63	1168.540	417.038	165.613	3.717	34.627	73618	146	775.212	302.269	187.860	6.596	45.456	113181	48	766.021	184.516	216.848	1.588	33.556	36769
56	208	584.639	157.488	42.995	10.659	79.740	121605	152	702.237	226.067	82.683	4.983	50.284	106740	56	927.786	150.674	149.256	3.909	27.314	51956	57	698.404	92.035	157.217	5.496	31.213	39809	63	997.571	339.403	165.645	3.735	34.627	62847	146	695.932	250.559	187.779	6.554	45.456	101606	48	748.042	173.076	216.859	1.596	33.556	35906
57	208	578.322	154.785	42.985	10.649	79.740	120291	152	692.461	223.527	82.696	4.988	50.284	105254	56	843.321	128.710	149.241	3.907	27.314	47226	57	660.719	83.107	157.217	5.499	31.213	37661	63	876.190	285.457	165.666	3.736	34.627	55200	146	653.651	226.984	187.737	6.536	45.456	95433	48	746.312	177.574	216.856	1.593	33.556	35823
58	208	579.577	154.778	42.990	10.640	79.740	120552	152	696.454	224.502	82.702	4.975	50.284	105861	56	809.679	117.817	149.222	3.903	27.314	45342	57	643.737	82.795	157.220	5.468	31.213	36693	63	799.143	250.357	165.698	3.745	34.627	50346	146	634.603	212.831	187.704	6.503	45.456	92652	48	748.354	177.025	216.874	1.590	33.556	35921
59	208	583.938	156.877	42.971	10.651	79.740	121459	152	715.914	237.894	82.706	4.962	50.284	108819	56	802.911	116.131	149.220	3.893	27.314	44963	57	634.316	79.309	157.215	5.489	31.213	36156	63	743.683	225.245	165.721	3.754	34.627	46852	146	626.706	209.582	187.707	6.512	45.456	91499	48	747.875	175.789	216.876	1.594	33.556	35898
60	208	598.918	164.930	42.992	10.676	79.740	124575	152	755.039	260.074	82.713	4.951	50.284	114766	56	808.304	119.359	149.221	3.905	27.314	45265	57	632.175	79.854	157.216	5.479	31.213	36034	63	724.968	217.304	165.716	3.737	34.627	45673	146	637.521	215.943	187.716	6.525	45.456	93078	48	776.562	181.016	216.882	1.593	33.556	37275
61	208	633.216	183.990	43.010	10.693	79.740	131709	152	845.842	319.716	82.839	4.900	50.284	128568	56	827.464	118.876	149.220	3.920	27.314	46338	57	644.614	83.623	157.219	5.494	31.213	36743	63	720.238	216.747	165.716	3.739	34.627	45375	146	641.493	219.617	187.708	6.521	45.456	93658	48	799.708	189.584	216.894	1.592	33.556	38386
62	208	660.514	198.791	43.008	10.717	79.740	137387	152	977.842	394.580	82.873	4.841	50.284	148632	56	871.232	134.254	149.241	3.905	27.314	48789	57	662.456	86.860	157.216	5.491	31.213	37760	63	712.841	212.842	165.715	3.732	34.627	44909	146	645.027	217.582	187.700	6.509	45.456	94174	48	827.479	206.320	216.844	1.585	33.556	39719
63	208	676.144	205.128	43.035	10.716	79.740	140638	152	1115.632	476.862	82.917	4.824	50.284	169576	56	929.411	153.772	149.248	3.906	27.314	52047	57	678.439	91.233	157.220	5.520	31.213	38671	63	699.222	208.200	165.712	3.737	34.627	44051	146	646.212	221.887	187.711	6.512	45.456	94347	48	847.125	217.521	216.850	1.577	33.556	40662
64	208	684.587	210.160	43.007	10.725	79.740	142394	152	1189.829	517.273	82.917	4.828	50.284	180854	56	920.268	153.343	149.255	3.902	27.314	51535	57	671.667	88.365	157.215	5.500	31.213	38285	63	684.968	200.811	165.726	3.749	34.627	43153	146	655.733	226.145	187.727	6.518	45.456	95737	48	849.562	212.428	216.851	1.582	33.556	40779
65	208	671.308	204.068	42.987	10.709	79.740	139632	152	1187.849	509.808	82.890	4.819	50.284	180553	56	886.321	141.557	149.255	3.910	27.314	49634	57	660.930	92.061	157.216	5.511	31.213	37673	63	681.079	197.591	165.727	3.733	34.627	42908	146	648.110	223.940	187.737	6.524	45.456	94624	48	840.167	213.219	216.839	1.577	33.556	40328
66	208	653.721	195.673	42.995	10.685	79.740	135974	152	1111.171	463.648	82.860	4.850	50.284	168898	56	854.018	134.946	149.244	3.893	27.314	47825	57	647.105	86.134	157.213	5.507	31.213	36885	63	668.492	191.006	165.745	3.740	34.627	42115	146	649.390	224.179	187.721	6.517	45.456	94811	48	812.521	205.801	216.823	1.583	33.556	39001
67	208	628.091	181.662	42.968	10.660	79.740	130643	152	1002.697	403.203	82.836	4.865	50.284	152410	56	808.554	126.292	149.252	3.896	27.314	45279	57	628.246	80.429	157.212	5.503	31.213	35810	63	649.317	184.656	165.748	3.744	34.627	40907	146	632.500	215.354	187.716	6.516	45.456	92345	48	791.521	200.660	216.810	1.582	33.556	37993
68	208	608.226	172.326	42.982	10.649	79.740	126511	152	902.520	345.896	82.810	4.893	50.284	137183	56	766.768	112.500	149.235	3.914	27.314	42939	57	620.105	82.041	157.214	5.499	31.213	35346	63	644.063	181.957	165.753	3.753	34.627	40576	146	615.856	206.608	187.718	6.504	45.456	89915	48	760.750	184.023	216.849	1.592	33.556	36516
69	208	590.245	162.795	43.008	10.646	79.740	122771	152	824.691	300.809	82.776	4.913	50.284	125353	56	751.446	108.905	149.230	3.907	27.314	42081	57	616.544	81.938	157.223	5.503	31.213	35143	63	633.381	175.362	165.776	3.753	34.627	39903	146	608.315	200.105	187.688	6.501	45.456	88814	48	744.208	180.305	216.870	1.587	33.556	35722
70	208	582.245	157.147	43.027	10.633	79.740	121107	152	773.750	272.785	82.787	4.925	50.284	117610	56	746.554	110.198	149.229	3.911	27.314	41807	57	616.825	82.107	157.215	5.489	31.213	35159	63	632.571	173.164	165.777	3.761	34.627	39852	146	609.548	199.713	187.669	6.504	45.456	88994	48	736.625	169.911	216.894	1.597	33.556	35358
71	208	584.197	161.343	43.047	10.656	79.740	121513	152	745.559	257.240	82.757	4.950	50.284	113325	56	781.018	118.327	149.240	3.906	27.314	43737	57	639.368	87.569	157.230	5.526	31.213	36444	63	638.921	181.488	165.748	3.747	34.627	40252	146	622.589	207.101	187.678	6.510	45.456	90898	48	739.833	179.266	216.848	1.594	33.556	35512
72	208	591.668	165.922	43.089	10.673	79.740	123067	152	750.599	261.518	82.757	4.944	50.284	114091	56	856.571	137.461	149.247	3.907	27.314	47968	57	689.544	97.251	157.215	5.466	31.213	39304	63	655.635	187.948	165.737	3.725	34.627	41305	146	671.794	231.694	187.705	6.517	45.456	98082	48	754.896	180.110	216.852	1.594	33.556	36235
73	208	617.428	177.345	43.106	10.703	79.740	128425	152	777.171	276.079	82.756	4.929	50.284	118130	56	1104.179	192.673	149.202	3.917	27.314	61834	57	788.070	123.269	157.222	5.490	31.213	44920	63	695.952	206.289	165.706	3.718	34.627	43845	146	773.294	280.036	187.732	6.524	45.456	112901	48	787.146	190.708	216.851	1.591	33.556	37783
74	208	658.803	196.431	43.127	10.743	79.740	137031	152	844.461	314.872	82.818	4.920	50.284	128358	56	2228.393	459.462	149.193	3.928	27.314	124790	57	986.965	174.451	157.235	5.493	31.213	56257	63	756.524	235.489	165.660	3.706	34.627	47661	146	1100.315	443.730	187.758	6.553	45.456	160646	48	853.292	218.101	216.806	1.582	33.556	40958
75	208	717.413	230.654	43.106	10.779	79.740	149222	152	936.921	370.580	82.856	4.866	50.284	142412	56	2503.911	554.581	149.321	3.880	27.314	140219	57	1760.281	372.956	157.246	5.455	31.213	100336	63	856.397	286.514	165.577	3.657	34.627	53953	146	1927.158	929.188	187.927	6.656	45.456	281365	48	977.208	272.149	216.716	1.570	33.556	46906
76	208	768.144	259.566	43.164	10.784	79.740	159774	152	1052.737	446.259	82.923	4.815	50.284	160016	56	2379.339	514.831	149.330	3.877	27.314	133243	57	2171.737	489.853	157.254	5.557	31.213	123789	63	1053.413	389.126	165.492	3.598	34.627	66365	146	1996.966	989.092	188.017	6.700	45.456	291557	48	1113.188	307.480	216.778	1.568	33.556	53433
77	208	823.250	289.126	43.186	10.811	79.740	171236	152	1167.526	502.755	82.926	4.803	50.284	177464	56	2186.089	471.296	149.335	3.885	27.314	122421	57	2026.526	455.415	157.259	5.595	31.213	115512	63	1420.682	622.077	165.324	3.467	34.627	89503	146	1872.747	944.862	188.052	6.727	45.456	273421	48	1240.979	365.935	216.738	1.548	33.556	59567
78	208	841.832	301.187	43.209	10.763	79.740	175101	152	1209.072	522.795	82.936	4.820	50.284	183779	56	1943.732	410.258	149.329	3.876	27.314	108849	57	1796.491	392.086	157.255	5.597	31.213	102400	63	1725.190	746.036	165.372	3.541	34.627	108687	146	1677.034	837.799	188.063	6.721	45.456	244847	48	1379.167	406.292	216.771	1.547	33.556	66200
79	208	815.534	286.557	43.176	10.722	79.740	169631	152	1162.961	493.344	82.902	4.824	50.284	176770	56	1686.571	352.773	149.326	3.877	27.314	94448	57	1523.211	323.265	157.255	5.592	31.213	86823	63	1801.667	758.849	165.427	3.581	34.627	113505	146	1418.678	688.497	188.042	6.705	45.456	207127	48	1450.688	447.810	216.750	1.537	33.556	69633
80	208	770.111	259.719	43.120	10.707	79.740	160183	152	1087.947	444.884	82.852	4.868	50.284	165368	56	1444.089	289.723	149.323	3.887	27.314	80869	57	1270.193	256.143	157.253	5.600	31.213	72401	63	1702.524	696.246	165.475	3.619	34.627	107259	146	1166.582	546.050	188.021	6.700	45.456	170321	48	1363.833	430.770	216.684	1.535	33.556	65464
81	208	715.178	231.551	43.111	10.672	79.740	148757	152	974.743	381.707	82.806	4.883	50.284	148161	56	1236.214	242.444	149.314	3.881	27.314	69228	57	1032.070	188.527	157.249	5.580	31.213	58828	63	1526.460	600.359	165.523	3.645	34.627	96167	146	962.281	419.452	187.945	6.659	45.456	140493	48	1211.188	386.003	216.640	1.536	33.556	58137
82	208	672.404	206.213	43.079	10.651	79.740	139860	152	871.349	325.021	82.796	4.903	50.284	132445	56	1074.036	195.520	149.298	3.885	27.314	60146	57	869.193	150.816	157.236	5.570	31.213	49544	63	1334.460	509.698	165.557	3.663	34.627	84071	146	813.712	328.356	187.873	6.608	45.456	118802	48	1071.896	332.247	216.647	1.543	33.556	51451
83	208	642.615	191.955	43.058	10.650	79.740	133664	152	801.086	286.098	82.769	4.928	50.284	121765	56	955.804	167.618	149.283	3.890	27.314	53525	57	769.140	121.523	157.230	5.549	31.213	43841	63	1189.111	442.531	165.580	3.681	34.627	74914	146	730.404	275.751	187.810	6.575	45.456	106639	48	982.708	285.529	216.682	1.556	33.556	47170
84	208	626.591	183.562	43.052	10.639	79.740	130331	152	759.566	264.627	82.755	4.941	50.284	115454	56	879.679	142.696	149.265	3.884	27.314	49262	57	712.368	106.653	157.230	5.528	31.213	40605	63	1083.952	385.645	165.637	3.717	34.627	68289	146	683.288	241.913	187.742	6.535	45.456	99760	48	925.229	260.539	216.733	1.561	33.556	44411
85	208	626.822	182.861	43.054	10.650	79.740	130379	152	753.684	263.883	82.750	4.939	50.284	114560	56	867.143	135.119	149.241	3.900	27.314	48560	57	700.632	104.358	157.235	5.501	31.213	39936	63	1026.667	358.814	165.641	3.711	34.627	64680	146	655.185	224.149	187.724	6.510	45.456	95657	48	911.083	253.075	216.758	1.561	33.556	43732
86	208	643.875	192.811	43.000	10.692	79.740	133926	152	768.770	274.872	82.801	4.923	50.284	116853	56	886.679	141.748	149.254	3.898	27.314	49654	57	706.860	105.562	157.218	5.505	31.213	40291	63	1069.413	387.401	165.607	3.680	34.627	67373	146	645.774	219.501	187.707	6.516	45.456	94283	48	939.667	252.124	216.777	1.570	33.556	45104
87	208	703.688	224.615	43.014	10.754	79.740	146367	152	836.954	312.731	82.814	4.879	50.284	127217	56	910.643	148.124	149.254	3.901	27.314	50996	57	704.947	105.788	157.233	5.507	31.213	40182	63	1196.587	453.965	165.554	3.627	34.627	75385	146	654.521	216.304	187.667	6.491	45.456	95560	48	1001	278.903	216.749	1.563	33.556	48048
88	208	802.010	266.750	42.913	10.900	79.740	166818	152	1016.855	433.984	82.900	4.823	50.284	154562	56	994.304	167.798	149.247	3.911	27.314	55681	57	713.333	109.563	157.239	5.493	31.213	40660	63	1518.873	632.544	165.451	3.555	34.627	95689	146	671.014	227.898	187.698	6.513	45.456	97968	48	1063.271	299.370	216.771	1.556	33.556	51037
89	208	925.024	350.670	42.842	10.872	79.740	192405	152	1198.105	524.848	82.931	4.792	50.284	182112	56	1151.411	207.868	149.247	3.907	27.314	64479	57	736.912	112.578	157.247	5.489	31.213	42004	63	1852.825	807.364	165.414	3.542	34.627	116728	146	694.541	243.344	187.729	6.505	45.456	101403	48	1139.250	320.998	216.821	1.554	33.556	54684
90	208	1007.245	388.499	42.893	10.819	79.740	209507	152	1317.783	585.456	82.943	4.768	50.284	200303	56	1260.679	244.994	149.275	3.873	27.314	70598	57	748.316	113.504	157.234	5.487	31.213	42654	63	1903.889	810.521	165.443	3.581	34.627	119945	146	724.260	258.662	187.722	6.509	45.456	105742	48	1210.375	354.909	216.771	1.544	33.556	58098
91	208	1010.928	389.810	42.912	10.764	79.740	210273	152	1318.118	578.469	82.935	4.799	50.284	200354	56	1338.036	257.378	149.276	3.903	27.314	74930	57	739.175	111.213	157.239	5.512	31.213	42133	63	1837.476	759.176	165.496	3.628	34.627	115761	146	740.767	273.224	187.754	6.550	45.456	108152	48	1265.417	360.431	216.870	1.544	33.556	60740
92	208	942.649	349.913	42.894	10.714	79.740	196071	152	1234.664	530.404	82.908	4.818	50.284	187669	56	1271.571	246.052	149.284	3.870	27.314	71208	57	724.772	105.716	157.228	5.512	31.213	41312	63	1682.143	670.448	165.531	3.650	34.627	105975	146	741.562	277.789	187.792	6.572	45.456	108268	48	1261.417	376.010	216.750	1.543	33.556	60548
93	208	859.856	308.063	42.862	10.670	79.740	178850	152	1085.270	444.341	82.859	4.841	50.284	164961	56	1163.661	226.075	149.303	3.878	27.314	65165	57	704.158	104.024	157.233	5.524	31.213	40137	63	1480.778	571.619	165.562	3.669	34.627	93289	146	716.164	264.396	187.770	6.545	45.456	104560	48	1185.583	361.073	216.751	1.537	33.556	56908
94	208	777.957	262.046	42.890	10.646	79.740	161815	152	950.026	369.754	82.843	4.870	50.284	144404	56	1048.268	191.039	149.280	3.885	27.314	58703	57	678.404	98.339	157.233	5.510	31.213	38669	63	1278.206	477.827	165.593	3.686	34.627	80527	146	680.575	239.624	187.743	6.527	45.456	99364	48	1083.229	315.247	216.758	1.552	33.556	51995
95	208	707.548	225.871	42.885	10.627	79.740	147170	152	838.914	307.255	82.790	4.898	50.284	127515	56	945.554	169.444	149.288	3.889	27.314	52951	57	656.088	92.179	157.218	5.526	31.213	37397	63	1094.746	390.323	165.632	3.703	34.627	68969	146	647.068	220.160	187.704	6.509	45.456	94472	48	976.938	272.389	216.788	1.558	33.556	46893
96	208	657.471	198.147	42.904	10.595	79.740	136754	152	759.434	263.485	82.759	4.924	50.284	115434	56	876	151.399	149.268	3.870	27.314	49056	57	640.298	89.174	157.218	5.517	31.213	36497	63	948.635	324.382	165.649	3.709	34.627	59764	146	630.801	210.194	187.694	6.506	45.456	92097	48	881.938	242.093	216.766	1.563	33.556	42333
97	208	623.822	179.469	42.919	10.605	79.740	129755	152	707.954	233.702	82.727	4.952	50.284	107609	56	829.643	139.902	149.278	3.889	27.314	46460	57	632.193	89.136	157.235	5.521	31.213	36035	63	845.508	272.363	165.699	3.731	34.627	53267	146	628.486	208.840	187.678	6.491	45.456	91759	48	837.500	217.891	216.809	1.574	33.556	40200
98	208	612.279	172.230	42.909	10.604	79.740	127354	152	678.757	218.370	82.720	4.971	50.284	103171	56	807.839	135.134	149.262	3.892	27.314	45239	57	633.877	89.197	157.227	5.538	31.213	36131	63	776.635	243.906	165.706	3.728	34.627	48928	146	636.096	213.715	187.696	6.487	45.456	92870	48	818.271	206.448	216.823	1.583	33.556	39277
99	208	621.841	176.470	42.927	10.627	79.740	129343	152	662.118	211.204	82.699	4.978	50.284	100642	56	819	133.452	149.248	3.893	27.314	45864	57	647.842	93.761	157.225	5.509	31.213	36927	63	735.048	222.189	165.730	3.738	34.627	46308	146	667.500	226.509	187.686	6.493	45.456	97455	48	794.479	200.732	216.851	1.578	33.556	38135
100	208	659.918	197.973	42.942	10.658	79.740	137263	152	674.079	214.185	82.706	4.965	50.284	102460	56	847.339	143.784	149.265	3.885	27.314	47451	57	668.158	98.345	157.224	5.538	31.213	38085	63	718.222	211.546	165.741	3.732	34.627	45248	146	718.664	259.036	187.744	6.524	45.456	104925	48	813.333	208.621	216.814	1.579	33.556	39040
101	208	707.486	219.079	42.934	10.714	79.740	147157	152	696.974	230.341	82.708	4.962	50.284	105940	56	942.036	158.742	149.238	3.893	27.314	52754	57	705.895	110.664	157.232	5.539	31.213	40236	63	705.444	211.717	165.719	3.718	34.627	44443	146	815.733	306.545	187.747	6.565	45.456	119097	48	829.458	210.669	216.830	1.583	33.556	39814
102	208	782.159	255.576	42.891	10.781	79.740	162689	152	732.599	248.871	82.736	4.934	50.284	111355	56	1057.982	186.241	149.252	3.884	27.314	59247	57	734.281	112.640	157.222	5.564	31.213	41854	63	721.603	215.272	165.719	3.715	34.627	45461	146	1025.110	418.322	187.800	6.551	45.456	149666	48	851.438	217.076	216.865	1.573	33.556	40869
103	208	865.904	312.072	42.748	10.784	79.740	180108	152	775.638	275.627	82.767	4.933	50.284	117897	56	1228.589	232.686	149.271	3.893	27.314	68801	57	783.316	127.281	157.224	5.545	31.213	44649	63	738.254	226.379	165.694	3.700	34.627	46510	146	1326.027	602.677	187.931	6.604	45.456	193600	48	892.500	233.793	216.806	1.573	33.556	42840
104	208	938.144	355.447	42.577	10.722	79.740	195134	152	797.743	285.474	82.751	4.911	50.284	121257	56	1332.446	267.148	149.271	3.879	27.314	74617	57	793.649	131.400	157.235	5.548	31.213	45238	63	740.651	225.377	165.707	3.729	34.627	46661	146	1509.822	710.040	187.953	6.653	45.456	220434	48	912.042	244.881	216.794	1.569	33.556	43778
105	208	930.880	357.183	42.565	10.706	79.740	193623	152	786.342	277.777	82.746	4.928	50.284	119524	56	1343.804	266.340	149.293	3.877	27.314	75253	57	788.386	125.043	157.229	5.561	31.213	44938	63	732.159	221.686	165.706	3.725	34.627	46126	146	1450.178	701.142	188.025	6.693	45.456	211726	48	910.062	250.293	216.754	1.569	33.556	43683
106	208	903.413	342.768	42.545	10.685	79.740	187910	152	766.612	269.246	82.759	4.922	50.284	116525	56	1292.089	255.848	149.296	3.870	27.314	72357	57	768.246	122.386	157.229	5.552	31.213	43790	63	722.857	214.161	165.735	3.738	34.627	45540	146	1316.548	621.146	188.017	6.658	45.456	192216	48	886.812	243.636	216.758	1.565	33.556	42567
107	208	837.692	305.530	42.589	10.660	79.740	174240	152	727.329	245.548	82.732	4.946	50.284	110554	56	1204.196	240.762	149.301	3.868	27.314	67435	57	725.807	111.423	157.224	5.547	31.213	41371	63	694.587	201.939	165.742	3.735	34.627	43759	146	1127.466	516.856	187.993	6.653	45.456	164610	48	852.625	230.130	216.786	1.567	33.556	40926
108	208	755.803	257.154	42.645	10.618	79.740	157207	152	690.066	226.182	82.728	4.956	50.284	104890	56	1091.518	213.814	149.296	3.868	27.314	61125	57	697.158	105.344	157.229	5.551	31.213	39738	63	675.079	198.449	165.733	3.728	34.627	42530	146	956.856	419.141	187.964	6.642	45.456	139701	48	809.292	207.818	216.822	1.579	33.556	38846
109	208	696.519	219.402	42.750	10.619	79.740	144876	152	658.270	208.423	82.702	4.974	50.284	100057	56	1010.750	189.347	149.301	3.882	27.314	56602	57	684.667	100.966	157.223	5.562	31.213	39026	63	655.905	189.077	165.748	3.736	34.627	41322	146	846.521	351.274	187.917	6.618	45.456	123592	48	773.104	195.202	216.830	1.582	33.556	37109
110	208	649.841	195.008	42.784	10.635	79.740	135167	152	646.007	201.138	82.679	4.995	50.284	98193	56	961.911	176.779	149.289	3.883	27.314	53867	57	708.281	105.505	157.223	5.585	31.213	40372	63	657.254	190.865	165.741	3.727	34.627	41407	146	801.877	315.190	187.842	6.574	45.456	117074	48	762.188	187.665	216.844	1.588	33.556	36585
111	208	627.053	182.171	42.854	10.617	79.740	130427	152	643.796	197.716	82.687	4.986	50.284	97857	56	998.929	190.490	149.281	3.874	27.314	55940	57	788.298	134.177	157.235	5.568	31.213	44933	63	667.016	192.218	165.736	3.741	34.627	42022	146	824.171	323.267	187.836	6.540	45.456	120329	48	787.021	204.827	216.820	1.575	33.556	37777
112	208	622.462	179.033	42.915	10.638	79.740	129472	152	658.658	207.925	82.697	4.975	50.284	100116	56	1142.821	212.226	149.250	3.888	27.314	63998	57	938	169.146	157.266	5.541	31.213	53466	63	695.492	210.103	165.705	3.710	34.627	43816	146	936.726	389.176	187.839	6.595	45.456	136762	48	847.521	219.921	216.825	1.578	33.556	40681
113	208	659.072	195.530	42.976	10.678	79.740	137087	152	687.776	226.443	82.738	4.958	50.284	104542	56	2397.589	496.824	149.200	3.923	27.314	134265	57	2024.860	456.107	157.276	5.452	31.213	115417	63	770.984	249.317	165.611	3.672	34.627	48572	146	1307.747	565.087	187.842	6.563	45.456	190931	48	944.583	253.242	216.831	1.568	33.556	45340
114	208	710.149	223.960	43.046	10.703	79.740	147711	152	755.763	266.605	82.775	4.946	50.284	114876	56	2688.803	600.449	149.329	3.869	27.314	150573	57	2448.351	564.460	157.262	5.570	31.213	139556	63	993.937	382.375	165.442	3.556	34.627	62618	146	1778.075	843.392	187.938	6.629	45.456	259599	48	1250.354	354.670	216.844	1.554	33.556	60017
115	208	782.029	259.622	43.052	10.762	79.740	162662	152	875.191	341.812	82.848	4.864	50.284	133029	56	2493.214	554.607	149.334	3.873	27.314	139620	57	2321.912	535.595	157.270	5.612	31.213	132349	63	2023.889	986.024	165.226	3.396	34.627	127505	146	1864.116	907.662	187.993	6.655	45.456	272161	48	1769.250	531.070	216.847	1.541	33.556	84924
116	208	865.385	308.221	43.040	10.810	79.740	180000	152	977.875	395.416	82.861	4.850	50.284	148637	56	2227.839	485.637	149.334	3.872	27.314	124759	57	2016.035	451.129	157.266	5.613	31.213	114914	63	2313.730	1016.403	165.386	3.555	34.627	145765	146	1762.911	861.486	188.015	6.666	45.456	257385	48	2105.271	697.204	216.696	1.514	33.556	101053
117	208	902.394	328.652	43.070	10.770	79.740	187698	152	1093.276	468.415	82.920	4.804	50.284	166178	56	1955.179	413.495	149.328	3.879	27.314	109490	57	1695.105	367.896	157.266	5.617	31.213	96621	63	2210.349	936.724	165.444	3.594	34.627	139252	146	1600.130	771.988	188.015	6.665	45.456	233619	48	2038.604	693.928	216.630	1.511	33.556	97853
118	208	885.611	321.929	43.119	10.733	79.740	184207	152	1142.671	485.503	82.905	4.809	50.284	173686	56	1681.661	347.583	149.315	3.873	27.314	94173	57	1400.596	287.944	157.260	5.616	31.213	79834	63	2012.095	834.632	165.479	3.624	34.627	126762	146	1390.884	662.416	188.012	6.685	45.456	203069	48	1886.792	642.776	216.614	1.512	33.556	90566
119	208	841.409	297.006	43.145	10.707	79.740	175013	152	1102.033	456.095	82.896	4.820	50.284	167509	56	1451.964	293.234	149.313	3.864	27.314	81310	57	1153.333	224.414	157.254	5.606	31.213	65740	63	1789.619	715.821	165.528	3.648	34.627	112746	146	1161.918	525.189	187.984	6.641	45.456	169640	48	1603.583	544.460	216.609	1.512	33.556	76972
120	208	789.135	272.474	43.231	10.713	79.740	164140	152	1027.454	412.650	82.868	4.838	50.284	156173	56	1246.875	242.500	149.300	3.870	27.314	69825	57	955.456	169.641	157.243	5.582	31.213	54461	63	1549.635	600.837	165.556	3.669	34.627	97627	146	972.733	422.495	187.940	6.638	45.456	142019	48	1353.125	452.990	216.593	1.520	33.556	64950
121	208	727.466	240.949	43.196	10.688	79.740	151313	152	937.099	362.990	82.831	4.860	50.284	142439	56	1070.393	196.269	149.285	3.878	27.314	59942	57	819.561	135.960	157.245	5.568	31.213	46715	63	1327.159	493.426	165.603	3.696	34.627	83611	146	819.993	330.644	187.866	6.594	45.456	119719	48	1151.167	366.405	216.620	1.535	33.556	55256
122	208	670.678	210.856	43.141	10.676	79.740	139501	152	846.954	313.419	82.798	4.884	50.284	128737	56	936.571	163.428	149.266	3.888	27.314	52448	57	725.579	112.842	157.230	5.560	31.213	41358	63	1129.952	407.107	165.621	3.711	34.627	71187	146	720.137	268.607	187.796	6.555	45.456	105140	48	987.771	293.160	216.683	1.549	33.556	47413
123	208	637.534	190.499	43.106	10.655	79.740	132607	152	785.632	279.861	82.783	4.911	50.284	119416	56	869.536	139.413	149.248	3.886	27.314	48694	57	671.965	99.004	157.241	5.543	31.213	38302	63	977.397	333.140	165.668	3.725	34.627	61576	146	670.753	237.249	187.753	6.518	45.456	97930	48	885.542	246.071	216.742	1.559	33.556	42506
124	208	614.538	175.002	43.069	10.643	79.740	127824	152	756.408	262.290	82.770	4.918	50.284	114974	56	823.643	129.309	149.249	3.891	27.314	46124	57	646.105	90.423	157.225	5.533	31.213	36828	63	871.841	285.463	165.690	3.726	34.627	54926	146	633.103	211.817	187.690	6.481	45.456	92433	48	828.250	226.259	216.748	1.565	33.556	39756
125	208	615.538	177.079	43.052	10.651	79.740	128032	152	779.092	280.279	82.793	4.902	50.284	118422	56	813.804	126.490	149.226	3.883	27.314	45573	57	644.474	93.343	157.229	5.525	31.213	36735	63	810.698	256.330	165.703	3.729	34.627	51074	146	628.596	208.933	187.681	6.481	45.456	91775	48	799.375	211.469	216.768	1.577	33.556	38370
126	208	635.216	184.780	43.004	10.688	79.740	132125	152	842.638	322.248	82.848	4.863	50.284	128081	56	825.375	131.065	149.237	3.888	27.314	46221	57	648.263	92.106	157.229	5.531	31.213	36951	63	779.222	245.678	165.708	3.724	34.627	49091	146	641.329	213.207	187.681	6.467	45.456	93634	48	784.562	206.991	216.789	1.575	33.556	37659
127	208	688.750	213.468	42.948	10.739	79.740	143260	152	1062.026	454.051	82.928	4.794	50.284	161428	56	864.518	135.514	149.222	3.891	27.314	48413	57	654.035	93.038	157.230	5.516	31.213	37280	63	768.016	242.225	165.695	3.719	34.627	48385	146	662.555	222.655	187.704	6.483	45.456	96733	48	776.812	195.768	216.815	1.582	33.556	37287
128	208	771.332	252.392	42.844	10.810	79.740	160437	152	1629.303	784.195	83.036	4.695	50.284	247654	56	926.429	163.679	149.264	3.877	27.314	51880	57	676.982	97.349	157.234	5.513	31.213	38588	63	806.667	258.091	165.700	3.733	34.627	50820	146	719.904	259.855	187.755	6.505	45.456	105106	48	783.312	199.333	216.826	1.582	33.556	37599
129	208	892.885	325.814	42.770	10.886	79.740	185720	152	2026.928	954.773	82.965	4.719	50.284	308093	56	993.054	169.777	149.244	3.887	27.314	55611	57	710.175	109.633	157.234	5.521	31.213	40480	63	828.159	269.146	165.671	3.711	34.627	52174	146	788.199	296.234	187.776	6.540	45.456	115077	48	785.792	198.603	216.819	1.583	33.556	37718
130	208	1013.654	408.060	42.635	10.829	79.740	210840	152	2058.270	952.481	82.938	4.739	50.284	312857	56	1079.839	198.667	149.258	3.875	27.314	60471	57	716.246	105.689	157.230	5.532	31.213	40826	63	868.651	291.498	165.647	3.690	34.627	54725	146	859.103	333.679	187.806	6.550	45.456	125429	48	800.271	205.530	216.836	1.576	33.556	38413
131	208	1052.837	419.648	42.654	10.767	79.740	218990	152	1887.605	853.424	82.937	4.751	50.284	286916	56	1116.268	207.605	149.270	3.875	27.314	62511	57	705.263	102.961	157.233	5.548	31.213	40200	63	888.302	297.213	165.651	3.695	34.627	55963	146	888.048	351.466	187.806	6.535	45.456	129655	48	805.667	209.226	216.812	1.577	33.556	38672
132	208	1025.255	392.044	42.722	10.697	79.740	213253	152	1660.007	730.375	82.921	4.769	50.284	252321	56	1086.036	204.458	149.275	3.878	27.314	60818	57	685.281	102.394	157.230	5.553	31.213	39061	63	881.413	299.946	165.628	3.684	34.627	55529	146	886.479	361.270	187.860	6.588	45.456	129426	48	775.479	198.541	216.789	1.580	33.556	37223
133	208	960.312	355.563	42.745	10.675	79.740	199745	152	1419.572	608.049	82.910	4.785	50.284	215775	56	1016.643	188.767	149.278	3.863	27.314	56932	57	660.070	95.305	157.226	5.531	31.213	37624	63	821.873	269.195	165.657	3.698	34.627	51778	146	800.459	308.852	187.795	6.568	45.456	116867	48	751.562	193.928	216.819	1.578	33.556	36075
134	208	876.861	312.631	42.742	10.661	79.740	182387	152	1209.592	497.888	82.888	4.813	50.284	183858	56	932.268	168.746	149.276	3.881	27.314	52207	57	630.386	88.220	157.218	5.550	31.213	35932	63	764.508	240.300	165.691	3.710	34.627	48164	146	728.863	268.873	187.778	6.541	45.456	106414	48	728.271	180.871	216.843	1.583	33.556	34957
135	208	803.322	271.696	42.767	10.689	79.740	167091	152	1033.257	407.067	82.861	4.841	50.284	157055	56	878.875	155.256	149.265	3.864	27.314	49217	57	609.930	83.417	157.222	5.525	31.213	34766	63	716.095	218.245	165.707	3.727	34.627	45114	146	671.507	239.525	187.751	6.524	45.456	98040	48	698.479	172.922	216.821	1.588	33.556	33527
136	208	747.082	241.245	42.792	10.685	79.740	155393	152	891.480	331.625	82.815	4.872	50.284	135505	56	840.268	142.610	149.269	3.871	27.314	47055	57	607.228	83.324	157.220	5.531	31.213	34612	63	683.159	201.501	165.739	3.733	34.627	43039	146	640.911	216.803	187.698	6.494	45.456	93573	48	681.292	160.957	216.867	1.593	33.556	32702
137	208	709.938	224.499	42.863	10.661	79.740	147667	152	803.145	287.662	82.790	4.895	50.284	122078	56	839.232	142.231	149.255	3.886	27.314	46997	57	611.351	85.244	157.227	5.524	31.213	34847	63	677.937	196.705	165.744	3.744	34.627	42710	146	655.390	220.557	187.660	6.482	45.456	95687	48	677.521	157.992	216.860	1.600	33.556	32521
138	208	691.990	217.168	42.909	10.663	79.740	143934	152	745.066	256.876	82.766	4.928	50.284	113250	56	881.750	149.002	149.258	3.876	27.314	49378	57	629.702	89.884	157.232	5.534	31.213	35893	63	691.571	208.669	165.710	3.726	34.627	43569	146	700.863	242.030	187.681	6.476	45.456	102326	48	688.792	165.048	216.863	1.593	33.556	33062
139	208	722.654	230.852	42.965	10.713	79.740	150312	152	707.197	232.039	82.741	4.937	50.284	107494	56	1021.857	185.330	149.235	3.869	27.314	57224	57	675.579	100.207	157.239	5.528	31.213	38508	63	772.540	244.930	165.698	3.723	34.627	48670	146	808.562	299.059	187.733	6.509	45.456	118050	48	712.062	169.844	216.915	1.589	33.556	34179
140	208	828.062	285.177	42.912	10.869	79.740	172237	152	695.836	225.302	82.731	4.942	50.284	105767	56	1632.232	322.865	149.191	3.902	27.314	91405	57	764.526	121.982	157.225	5.612	31.213	43578	63	957.476	345.473	165.569	3.620	34.627	60321	146	1108.719	439.323	187.721	6.522	45.456	161873	48	737.979	182.203	216.849	1.584	33.556	35423
141	208	1013.962	390.693	42.834	10.881	79.740	210904	152	697.092	228.479	82.740	4.939	50.284	105958	56	2221.589	484.753	149.282	3.870	27.314	124409	57	1003.737	179.454	157.251	5.509	31.213	57213	63	1673.667	810.201	165.255	3.376	34.627	105441	146	1682.527	791.647	187.920	6.612	45.456	245649	48	821.750	212.636	216.855	1.577	33.556	39444
142	208	1243.389	512.704	42.784	10.836	79.740	258625	152	704.368	233.505	82.755	4.930	50.284	107064	56	2274.125	501.807	149.308	3.874	27.314	127351	57	1654.474	360.153	157.273	5.417	31.213	94305	63	2184.556	978.575	165.349	3.525	34.627	137627	146	1795.240	865.695	187.982	6.662	45.456	262105	48	914.979	246.001	216.850	1.567	33.556	43919
143	208	1355.591	566.375	42.804	10.764	79.740	281963	152	708.184	237.774	82.763	4.909	50.284	107644	56	2164.893	471.166	149.318	3.855	27.314	121234	57	2011.404	448.982	157.267	5.563	31.213	114650	63	2155.794	922.071	165.414	3.585	34.627	135815	146	1706.205	823.676	187.999	6.661	45.456	249106	48	983.625	273.090	216.779	1.560	33.556	47214
144	208	1329.606	540.158	42.839	10.702	79.740	276558	152	703.428	232.034	82.750	4.936	50.284	106921	56	2004.786	436.315	149.318	3.862	27.314	112268	57	1894.316	427.300	157.259	5.604	31.213	107976	63	2011.841	834.397	165.458	3.622	34.627	126746	146	1571.747	749.242	187.988	6.655	45.456	229475	48	1080.438	312.732	216.733	1.555	33.556	51861
145	208	1233.808	488.624	42.917	10.671	79.740	256632	152	686.421	223.985	82.739	4.935	50.284	104336	56	1801.018	386.907	149.320	3.866	27.314	100857	57	1662.895	364.609	157.260	5.616	31.213	94785	63	1814.444	733.894	165.491	3.633	34.627	114310	146	1387.062	651.201	187.974	6.658	45.456	202511	48	1111.438	335.172	216.711	1.548	33.556	53349
146	208	1087.212	413.815	42.963	10.647	79.740	226140	152	664.789	217.207	82.736	4.939	50.284	101048	56	1566.286	331.028	149.328	3.870	27.314	87712	57	1383.053	292.390	157.257	5.615	31.213	78834	63	1577.746	620.191	165.517	3.658	34.627	99398	146	1158.699	531.640	187.988	6.653	45.456	169170	48	1059.417	319.508	216.700	1.543	33.556	50852
147	208	942.812	340.760	42.952	10.610	79.740	196105	152	648.230	208.694	82.712	4.959	50.284	98531	56	1334.768	276.548	149.313	3.854	27.314	74747	57	1120.947	221.993	157.247	5.609	31.213	63894	63	1349.778	513.330	165.553	3.679	34.627	85036	146	959.322	413.725	187.929	6.627	45.456	140061	48	988.771	300.500	216.691	1.546	33.556	47461
148	208	819.865	279.252	42.957	10.606	79.740	170532	152	628.704	200.672	82.722	4.954	50.284	95563	56	1148.821	226.200	149.297	3.859	27.314	64334	57	930.474	171.499	157.241	5.603	31.213	53037	63	1150.159	421.144	165.598	3.693	34.627	72460	146	810.253	325.460	187.858	6.579	45.456	118297	48	901.021	262.854	216.732	1.552	33.556	43249
149	208	725.308	232.260	42.954	10.602	79.740	150864	152	619.612	196.251	82.719	4.963	50.284	94181	56	1025.304	194.979	149.282	3.850	27.314	57417	57	808.404	143.541	157.234	5.584	31.213	46079	63	988.159	348.062	165.623	3.697	34.627	62254	146	717.630	270.438	187.800	6.556	45.456	104774	48	823.938	223.155	216.781	1.567	33.556	39549
150	208	662.091	198.968	42.918	10.572	79.740	137715	152	623.809	198.953	82.715	4.954	50.284	94819	56	967.911	177.932	149.268	3.851	27.314	54203	57	747.684	122.285	157.236	5.526	31.213	42618	63	873.048	295.783	165.646	3.707	34.627	55002	146	675.308	249.531	187.794	6.535	45.456	98595	48	794.646	217.377	216.778	1.565	33.556	38143
151	208	632.519	185.528	42.945	10.594	79.740	131564	152	652.382	217.339	82.727	4.948	50.284	99162	56	947.071	173.594	149.260	3.860	27.314	53036	57	745.246	124.800	157.243	5.546	31.213	42479	63	809.175	264.541	165.667	3.724	34.627	50978	146	662.514	236.812	187.753	6.519	45.456	96727	48	794.542	211.002	216.796	1.569	33.556	38138
152	208	623.389	178.950	42.928	10.624	79.740	129665	152	751.322	281.101	82.803	4.876	50.284	114201	56	1032.929	192.563	149.237	3.860	27.314	57844	57	758.719	123.643	157.220	5.538	31.213	43247	63	787.111	256.483	165.666	3.717	34.627	49588	146	661.062	230.007	187.710	6.487	45.456	96515	48	819.104	216.911	216.810	1.568	33.556	39317
153	208	650.058	191.516	42.972	10.656	79.740	135212	152	980.046	434.803	82.917	4.776	50.284	148967	56	1241.964	236.027	149.232	3.884	27.314	69550	57	866.842	151.356	157.226	5.516	31.213	49410	63	852.571	293.486	165.607	3.664	34.627	53712	146	716.945	258.255	187.720	6.505	45.456	104674	48	909.688	265.118	216.757	1.553	33.556	43665
154	208	702.644	217.520	42.996	10.668	79.740	146150	152	1813.704	919.997	83.083	4.649	50.284	275683	56	1735.732	340.618	149.212	3.900	27.314	97201	57	1240.842	253.211	157.254	5.524	31.213	70728	63	999.016	359.760	165.580	3.642	34.627	62938	146	805.589	312.413	187.784	6.523	45.456	117616	48	1126.146	338.406	216.783	1.541	33.556	54055
155	208	785.966	261.743	43.125	10.693	79.740	163481	152	2281.335	1084.916	82.912	4.707	50.284	346763	56	2192.036	467.889	149.276	3.879	27.314	122754	57	1986.614	439.475	157.265	5.535	31.213	113237	63	1351.857	557.707	165.415	3.556	34.627	85167	146	1009.712	412.633	187.827	6.538	45.456	147418	48	1503.583	473.910	216.753	1.531	33.556	72172
156	208	886.197	318.981	43.183	10.802	79.740	184329	152	2223.901	1038.490	82.917	4.714	50.284	338033	56	2237.125	488.953	149.304	3.863	27.314	125279	57	2038.316	462.470	157.267	5.571	31.213	116184	63	1790.603	781.607	165.365	3.531	34.627	112808	146	1322.192	596.056	187.884	6.582	45.456	193040	48	1780.250	589.676	216.686	1.519	33.556	85452
157	208	975.005	371.644	43.292	10.796	79.740	202801	152	2013.980	925.134	82.943	4.734	50.284	306125	56	2045.768	442.775	149.299	3.863	27.314	114563	57	1915.877	427.095	157.265	5.597	31.213	109205	63	1882.952	810.707	165.392	3.560	34.627	118626	146	1470.527	686.808	187.945	6.630	45.456	214697	48	1800	626.941	216.607	1.509	33.556	86400
158	208	1009.486	389.189	43.286	10.714	79.740	209973	152	1749.803	793.891	82.933	4.733	50.284	265970	56	1795.804	381.066	149.304	3.869	27.314	100565	57	1664.965	364.211	157.261	5.613	31.213	94903	63	1802.889	750.918	165.448	3.599	34.627	113582	146	1422.863	665.969	187.966	6.634	45.456	207738	48	1703.146	589.953	216.627	1.509	33.556	81751
159	208	980.279	371.019	43.207	10.701	79.740	203898	152	1501.954	663.922	82.928	4.754	50.284	228297	56	1530.696	318.216	149.302	3.859	27.314	85719	57	1366.702	287.206	157.253	5.623	31.213	77902	63	1643.270	668.908	165.480	3.619	34.627	103526	146	1313.966	608.986	187.952	6.636	45.456	191839	48	1530.938	534.529	216.573	1.512	33.556	73485
160	208	903.837	327.404	43.132	10.654	79.740	187998	152	1279.928	547.190	82.901	4.777	50.284	194549	56	1308	268.309	149.301	3.863	27.314	73248	57	1100.842	213.318	157.241	5.618	31.213	62748	63	1437.079	565.551	165.517	3.651	34.627	90536	146	1145.445	518.540	187.947	6.629	45.456	167235	48	1334.583	453.686	216.587	1.515	33.556	64060
161	208	814.995	279.730	43.093	10.610	79.740	169519	152	1091.664	449.735	82.872	4.801	50.284	165933	56	1101.714	213.497	149.286	3.859	27.314	61696	57	889.333	160.950	157.235	5.609	31.213	50692	63	1227.460	459.609	165.575	3.683	34.627	77330	146	958.418	415.360	187.922	6.616	45.456	139929	48	1147.521	374.831	216.627	1.529	33.556	55081
162	208	737.639	236.779	43.049	10.560	79.740	153429	152	951.816	371.506	82.826	4.838	50.284	144676	56	962.571	178.421	149.265	3.859	27.314	53904	57	763.474	125.302	157.239	5.584	31.213	43518	63	1051.603	379.529	165.606	3.700	34.627	66251	146	824.589	335.833	187.852	6.593	45.456	120390	48	981.771	305.122	216.673	1.535	33.556	47125
163	208	702.817	219.215	42.946	10.536	79.740	146186	152	851.947	317.770	82.797	4.868	50.284	129496	56	879.786	152.209	149.247	3.893	27.314	49268	57	684.175	105.758	157.226	5.551	31.213	38998	63	946.952	325.643	165.647	3.721	34.627	59658	146	748.733	289.504	187.806	6.564	45.456	109315	48	885.958	258.639	216.720	1.551	33.556	42526
164	208	692.207	209.516	42.853	10.536	79.740	143979	152	783.862	282.787	82.792	4.891	50.284	119147	56	839.393	142.545	149.235	3.872	27.314	47006	57	653.421	98.822	157.234	5.552	31.213	37245	63	882.175	300.623	165.647	3.712	34.627	55577	146	740.774	276.342	187.742	6.518	45.456	108153	48	829.250	234.067	216.757	1.561	33.556	39804
165	208	711.971	225.444	42.813	10.578	79.740	148090	152	733.401	254.600	82.770	4.910	50.284	111477	56	839.232	145.899	149.234	3.871	27.314	46997	57	638.877	92.127	157.230	5.539	31.213	36416	63	860.778	291.002	165.643	3.705	34.627	54229	146	754.548	281.931	187.748	6.492	45.456	110164	48	792.458	213.046	216.787	1.573	33.556	38038
166	208	765.851	255.279	42.776	10.656	79.740	159297	152	716.546	246.495	82.754	4.910	50.284	108915	56	893.732	158.543	149.208	3.885	27.314	50049	57	646.667	95.742	157.230	5.516	31.213	36860	63	915.952	325.033	165.599	3.657	34.627	57705	146	852.603	332.599	187.764	6.507	45.456	124480	48	768.792	204.799	216.784	1.577	33.556	36902
167	208	882.264	326.704	42.654	10.765	79.740	183511	152	725.862	253.614	82.764	4.914	50.284	110331	56	1008.357	179.963	149.204	3.870	27.314	56468	57	674.404	102.913	157.229	5.514	31.213	38441	63	1020.921	379.178	165.544	3.629	34.627	64318	146	1061.473	429.917	187.739	6.499	45.456	154975	48	802.375	216.547	216.791	1.574	33.556	38514
168	208	1064.154	416.304	42.708	10.751	79.740	221344	152	750.684	270.919	82.761	4.889	50.284	114104	56	1324.982	255.049	149.179	3.881	27.314	74199	57	702.368	105.048	157.242	5.520	31.213	40035	63	1287.159	519.084	165.475	3.585	34.627	81091	146	1312.719	581.744	187.839	6.559	45.456	191657	48	811.792	221.712	216.784	1.566	33.556	38966
169	208	1279.981	527.628	42.690	10.708	79.740	266236	152	782.770	286.773	82.805	4.876	50.284	118981	56	1669.589	346.777	149.225	3.861	27.314	93497	57	739.351	113.061	157.234	5.507	31.213	42143	63	1596.079	683.473	165.407	3.557	34.627	100553	146	1408.555	643.504	187.885	6.605	45.456	205649	48	844.938	230.105	216.813	1.564	33.556	40557
170	208	1343.615	551.807	42.844	10.658	79.740	279472	152	791.336	296.967	82.803	4.854	50.284	120283	56	1755.750	378.295	149.262	3.858	27.314	98322	57	758.491	115.324	157.221	5.527	31.213	43234	63	1703.365	713.200	165.442	3.586	34.627	107312	146	1411.740	652.587	187.891	6.629	45.456	206114	48	874.375	238.756	216.807	1.566	33.556	41970
171	208	1292.553	519.471	42.973	10.651	79.740	268851	152	797.125	297.183	82.800	4.881	50.284	121163	56	1700.500	366.631	149.279	3.854	27.314	95228	57	761.491	122.401	157.227	5.522	31.213	43405	63	1718.397	718.302	165.460	3.603	34.627	108259	146	1312.096	603.559	187.913	6.628	45.456	191566	48	888.042	253.729	216.772	1.556	33.556	42626
172	208	1157.067	448.049	42.996	10.593	79.740	240670	152	775.645	286.845	82.767	4.889	50.284	117898	56	1534.446	327.170	149.282	3.857	27.314	85929	57	736.860	114.386	157.231	5.517	31.213	42001	63	1599.190	650.216	165.489	3.623	34.627	100749	146	1203.541	553.711	187.944	6.637	45.456	175717	48	888.458	264.047	216.736	1.546	33.556	42646
173	208	1006.409	369.282	42.953	10.543	79.740	209333	152	736.105	264.203	82.757	4.903	50.284	111888	56	1328.714	273.531	149.290	3.863	27.314	74408	57	695.456	105.303	157.228	5.537	31.213	39641	63	1447.095	578.472	165.517	3.638	34.627	91167	146	1050.397	472.136	187.932	6.637	45.456	153358	48	850.646	242.357	216.775	1.559	33.556	40831
174	208	866.529	301.026	42.925	10.535	79.740	180238	152	698.612	242.153	82.753	4.921	50.284	106189	56	1126.679	224.666	149.277	3.852	27.314	63094	57	644.351	92.564	157.217	5.542	31.213	36728	63	1244.540	476.137	165.556	3.663	34.627	78406	146	888.904	376.535	187.887	6.605	45.456	129780	48	798.646	218.605	216.810	1.565	33.556	38335
175	208	750.885	243.424	42.883	10.534	79.740	156184	152	665.980	223.944	82.722	4.935	50.284	101229	56	971.982	185.423	149.268	3.862	27.314	54431	57	615.842	86.153	157.221	5.525	31.213	35103	63	1051.714	378.814	165.604	3.694	34.627	66258	146	764.048	300.575	187.818	6.565	45.456	111551	48	748	201.250	216.815	1.568	33.556	35904
176	208	668.423	202.940	42.846	10.546	79.740	139032	152	642.125	209.883	82.689	4.951	50.284	97603	56	898.214	158.856	149.240	3.867	27.314	50300	57	611.123	86.488	157.216	5.485	31.213	34834	63	926.333	318.820	165.647	3.717	34.627	58359	146	694.199	254.388	187.776	6.521	45.456	101353	48	716.188	184.138	216.836	1.579	33.556	34377
177	208	619.284	179.241	42.829	10.556	79.740	128811	152	645.967	212.282	82.715	4.944	50.284	98187	56	872.036	151.225	149.246	3.897	27.314	48834	57	636.649	94.364	157.220	5.506	31.213	36289	63	877	298.480	165.646	3.723	34.627	55251	146	679.856	245.210	187.735	6.519	45.456	99259	48	720.521	186.073	216.848	1.575	33.556	34585
178	208	596.125	168.061	42.852	10.578	79.740	123994	152	669.171	228.559	82.730	4.927	50.284	101714	56	939.571	170.890	149.210	3.872	27.314	52616	57	694.719	105.191	157.225	5.546	31.213	39599	63	865.444	295.985	165.632	3.703	34.627	54523	146	680.849	245.268	187.703	6.499	45.456	99404	48	741.062	189.237	216.874	1.579	33.556	35571
179	208	591.389	163.283	42.887	10.588	79.740	123009	152	721.053	262.058	82.795	4.893	50.284	109600	56	1253.768	232.591	149.150	3.918	27.314	70211	57	822.158	134.498	157.236	5.458	31.213	46863	63	896.984	310.860	165.612	3.687	34.627	56510	146	703.932	258.777	187.725	6.516	45.456	102774	48	753.958	195.863	216.847	1.572	33.556	36190
180	208	602.452	168.103	42.897	10.619	79.740	125310	152	813.829	316.262	82.862	4.851	50.284	123702	56	2148.518	463.328	149.237	3.870	27.314	120317	57	1375.368	294.816	157.268	5.418	31.213	78396	63	1070.143	411.710	165.492	3.599	34.627	67419	146	790.932	306.210	187.780	6.533	45.456	115476	48	819.604	219.565	216.838	1.569	33.556	39341
181	208	641.654	182.211	42.901	10.636	79.740	133464	152	984.145	416.653	82.868	4.779	50.284	149590	56	2290.625	504.156	149.289	3.871	27.314	128275	57	2166.509	481.418	157.256	5.513	31.213	123491	63	1542.095	701.685	165.287	3.442	34.627	97152	146	969.206	398.946	187.825	6.537	45.456	141504	48	936.354	255.164	216.891	1.560	33.556	44945
182	208	681.615	203.688	42.907	10.660	79.740	141776	152	1318.546	625.573	82.937	4.728	50.284	200419	56	2159.018	470.663	149.300	3.871	27.314	120905	57	2079.123	456.557	157.257	5.575	31.213	118510	63	2018.413	896.362	165.347	3.532	34.627	127160	146	1193.651	516.432	187.826	6.561	45.456	174273	48	1145.250	328.364	216.866	1.553	33.556	54972
183	208	720.562	225.058	42.885	10.693	79.740	149877	152	1732.349	833.965	82.881	4.708	50.284	263317	56	1977.143	424.585	149.296	3.873	27.314	110720	57	1879.088	406.146	157.253	5.593	31.213	107108	63	2016.889	868.072	165.399	3.577	34.627	127064	146	1307.418	591.467	187.887	6.608	45.456	190883	48	1344.062	414.217	216.769	1.537	33.556	64515
184	208	759.889	249.611	42.848	10.696	79.740	158057	152	1913.026	916.142	82.880	4.701	50.284	290780	56	1743.589	363.871	149.285	3.870	27.314	97641	57	1595.579	343.214	157.256	5.613	31.213	90948	63	1850.857	768.609	165.452	3.615	34.627	116604	146	1284.918	581.026	187.897	6.618	45.456	187598	48	1458.812	465.189	216.747	1.527	33.556	70023
185	208	765.962	254.057	42.764	10.658	79.740	159320	152	1808.809	849.336	82.894	4.733	50.284	274939	56	1502.607	312.227	149.285	3.872	27.314	84146	57	1304.158	267.093	157.252	5.618	31.213	74337	63	1662.159	663.643	165.502	3.648	34.627	104716	146	1218.979	545.013	187.898	6.621	45.456	177971	48	1429.917	471.009	216.661	1.522	33.556	68636
186	208	755.625	254.968	42.659	10.616	79.740	157170	152	1597.007	731.494	82.884	4.741	50.284	242745	56	1262.125	254.125	149.283	3.872	27.314	70679	57	1062.088	206.921	157.247	5.611	31.213	60539	63	1458.254	566.738	165.539	3.671	34.627	91870	146	1108.137	495.311	187.921	6.629	45.456	161788	48	1381.875	448.679	216.680	1.527	33.556	66330
187	208	715.837	232.416	42.649	10.580	79.740	148894	152	1369.164	608.427	82.870	4.765	50.284	208113	56	1075.768	209.036	149.281	3.870	27.314	60243	57	872.772	155.868	157.241	5.590	31.213	49748	63	1237.127	466.658	165.570	3.683	34.627	77939	146	950.349	409.922	187.901	6.613	45.456	138751	48	1220.792	409.580	216.602	1.524	33.556	58598
188	208	668.827	210.084	42.646	10.540	79.740	139116	152	1161.836	497.675	82.847	4.792	50.284	176599	56	920.071	166.060	149.271	3.887	27.314	51524	57	742.439	118.299	157.229	5.559	31.213	42319	63	1050.381	377.857	165.615	3.709	34.627	66174	146	814.651	329.567	187.832	6.581	45.456	118939	48	1059.438	343.350	216.629	1.532	33.556	50853
189	208	631.356	188.912	42.684	10.531	79.740	131322	152	1000.171	411.074	82.837	4.821	50.284	152026	56	839.929	140.272	149.241	3.887	27.314	47036	57	669.281	99.640	157.221	5.559	31.213	38149	63	910.968	313.140	165.640	3.725	34.627	57391	146	728.425	274.385	187.777	6.542	45.456	106350	48	928.250	284.846	216.669	1.544	33.556	44556
190	208	611.159	177.181	42.705	10.524	79.740	127121	152	887.362	345.085	82.804	4.849	50.284	134879	56	787.696	132.154	149.246	3.887	27.314	44111	57	626.193	89.002	157.225	5.527	31.213	35693	63	842.778	278.042	165.679	3.723	34.627	53095	146	702.329	261.162	187.763	6.533	45.456	102540	48	864	249.592	216.731	1.555	33.556	41472
191	208	608.817	178.417	42.693	10.518	79.740	126634	152	824.086	314.695	82.800	4.862	50.284	125261	56	769	125.855	149.241	3.885	27.314	43064	57	620.789	89.564	157.227	5.539	31.213	35385	63	779.222	249.043	165.691	3.728	34.627	49091	146	704.206	253.688	187.709	6.496	45.456	102814	48	838.979	236.129	216.768	1.562	33.556	40271
192	208	624.462	187.174	42.659	10.535	79.740	129888	152	794.678	299.990	82.796	4.865	50.284	120791	56	805.857	136.033	149.230	3.871	27.314	45128	57	615.737	83.006	157.222	5.533	31.213	35097	63	758.270	241.790	165.688	3.725	34.627	47771	146	732.918	266.324	187.720	6.486	45.456	107006	48	839.021	228.939	216.789	1.568	33.556	40273
193	208	681.048	215.028	42.589	10.611	79.740	141658	152	789.836	297.312	82.754	4.877	50.284	120055	56	851.357	148.129	149.226	3.868	27.314	47676	57	639.596	93.443	157.239	5.510	31.213	36457	63	747.286	236.616	165.682	3.720	34.627	47079	146	792.096	300.845	187.758	6.513	45.456	115646	48	888.646	246.909	216.769	1.565	33.556	42655
194	208	801.990	282.591	42.510	10.703	79.740	166814	152	813.257	304.769	82.784	4.871	50.284	123615	56	928.964	166.913	149.225	3.863	27.314	52022	57	671.877	103.134	157.225	5.511	31.213	38297	63	769.651	249.396	165.658	3.691	34.627	48488	146	921.253	374.637	187.793	6.549	45.456	134503	48	949.604	267.042	216.817	1.557	33.556	45581
195	208	969.457	393.117	42.367	10.692	79.740	201647	152	862.882	342.967	82.825	4.851	50.284	131158	56	1012.875	182.403	149.222	3.884	27.314	56721	57	707.912	112.669	157.234	5.530	31.213	40351	63	817.794	280.640	165.604	3.669	34.627	51521	146	1032.507	441.306	187.841	6.583	45.456	150746	48	1019.771	291.787	216.828	1.553	33.556	48949
196	208	1106.226	446.867	42.455	10.638	79.740	230095	152	930.914	377.785	82.829	4.818	50.284	141499	56	1092.714	203.242	149.238	3.878	27.314	61192	57	725.491	117.260	157.242	5.546	31.213	41353	63	873.048	304.060	165.599	3.662	34.627	55002	146	1093.075	476.310	187.870	6.584	45.456	159589	48	1077.750	319.511	216.832	1.542	33.556	51732
197	208	1162.029	458.428	42.676	10.607	79.740	241702	152	1002.658	421.144	82.854	4.790	50.284	152404	56	1117.804	219.568	149.243	3.869	27.314	62597	57	729.035	111.528	157.225	5.527	31.213	41555	63	923.063	327.919	165.590	3.666	34.627	58153	146	1095.404	478.846	187.880	6.595	45.456	159929	48	1075.521	329.487	216.770	1.536	33.556	51625
198	208	1144.639	442.403	42.823	10.579	79.740	238085	152	1013.842	419.719	82.802	4.808	50.284	154104	56	1080.679	207.125	149.248	3.866	27.314	60518	57	695.702	106.457	157.232	5.526	31.213	39655	63	943.921	340.081	165.581	3.656	34.627	59467	146	1034.623	447.917	187.856	6.590	45.456	151055	48	1046.021	324.404	216.724	1.538	33.556	50209
199	208	1061.740	399.020	42.936	10.561	79.740	220842	152	971.020	401.612	82.837	4.810	50.284	147595	56	1029.321	197.319	149.251	3.869	27.314	57642	57	682.263	105.128	157.233	5.536	31.213	38889	63	940.873	339.808	165.576	3.649	34.627	59275	146	926.534	389.109	187.864	6.576	45.456	135274	48	968.208	303.737	216.662	1.540	33.556	46474
200	208	941.837	334.469	42.975	10.536	79.740	195902	152	904.480	365.521	82.812	4.833	50.284	137481	56	947.232	177.321	149.260	3.869	27.314	53045	57	634.807	91.858	157.231	5.519	31.213	36184	63	913.571	323.046	165.595	3.672	34.627	57555	146	819.206	331.579	187.851	6.554	45.456	119604	48	878.896	262.271	216.723	1.549	33.556	42187
201	208	834.793	283.838	43.006	10.530	79.740	173637	152	829.059	317.429	82.794	4.863	50.284	126017	56	872.946	158.642	149.257	3.878	27.314	48885	57	610.947	86.081	157.229	5.514	31.213	34824	63	835.159	283.796	165.635	3.693	34.627	52615	146	720.425	270.555	187.782	6.534	45.456	105182	48	806.021	226.441	216.766	1.562	33.556	38689
202	208	742.202	237.769	43.000	10.511	79.740	154378	152	767.520	283.902	82.756	4.878	50.284	116663	56	819.375	142.292	149.243	3.878	27.314	45885	57	599.404	83.601	157.223	5.523	31.213	34166	63	769.095	251.052	165.670	3.708	34.627	48453	146	659.911	234.012	187.742	6.495	45.456	96347	48	744.958	201.480	216.793	1.574	33.556	35758
203	208	681.952	209.319	42.970	10.522	79.740	141846	152	740.349	266.262	82.735	4.899	50.284	112533	56	831.946	141.357	149.221	3.882	27.314	46589	57	609.088	85.987	157.231	5.526	31.213	34718	63	752.556	241.012	165.674	3.718	34.627	47411	146	634.521	216.254	187.701	6.472	45.456	92640	48	716.625	185.238	216.813	1.581	33.556	34398
204	208	648.236	189.872	42.949	10.541	79.740	134833	152	748.375	274.763	82.766	4.895	50.284	113753	56	958.696	168.988	149.187	3.901	27.314	53687	57	636.632	93.847	157.233	5.525	31.213	36288	63	781.206	263.347	165.633	3.681	34.627	49216	146	629.466	213.253	187.691	6.465	45.456	91902	48	706.542	176.845	216.827	1.589	33.556	33914
205	208	649.337	190.999	42.982	10.549	79.740	135062	152	790.276	299.637	82.767	4.875	50.284	120122	56	1366.696	263.404	149.169	3.894	27.314	76535	57	702.246	107.978	157.220	5.527	31.213	40028	63	880.063	304.296	165.623	3.690	34.627	55444	146	658.294	227.518	187.683	6.470	45.456	96111	48	712.562	176.165	216.867	1.590	33.556	34203
206	208	667.952	201.418	42.971	10.612	79.740	138934	152	897.789	372.517	82.789	4.818	50.284	136464	56	2152.607	463.791	149.225	3.876	27.314	120546	57	821.526	131.565	157.226	5.498	31.213	46827	63	1176.778	468.258	165.491	3.602	34.627	74137	146	719.712	260.864	187.717	6.488	45.456	105078	48	744.250	191.224	216.813	1.586	33.556	35724
207	208	722.087	225.626	43.060	10.643	79.740	150194	152	1168.612	539.717	82.886	4.742	50.284	177629	56	2274.857	501.744	149.272	3.866	27.314	127392	57	1164.211	227.236	157.255	5.445	31.213	66360	63	2045.937	939.633	165.314	3.499	34.627	128894	146	875.171	335.593	187.759	6.512	45.456	127775	48	805.521	218.501	216.763	1.572	33.556	38665
208	208	839.356	286.824	43.099	10.700	79.740	174586	152	1624.730	783.721	82.921	4.698	50.284	246959	56	2160.053	474.329	149.293	3.876	27.314	120963	57	1848.596	403.906	157.263	5.479	31.213	105370	63	2208.175	962.630	165.388	3.571	34.627	139115	146	1117.295	468.556	187.804	6.543	45.456	163125	48	900.896	253.054	216.779	1.566	33.556	43243
209	208	1004.788	381.686	43.276	10.770	79.740	208996	152	1956.368	933.823	82.882	4.709	50.284	297368	56	1944.857	427.263	149.293	3.866	27.314	108912	57	1939.175	431.173	157.263	5.581	31.213	110533	63	2090.476	887.149	165.420	3.593	34.627	131700	146	1270.911	559.555	187.826	6.569	45.456	185553	48	1040.688	293.758	216.807	1.555	33.556	49953
210	208	1143.462	457.839	43.361	10.745	79.740	237840	152	1978.928	929.727	82.878	4.729	50.284	300797	56	1695.857	356.399	149.294	3.881	27.314	94968	57	1739.351	378.773	157.261	5.592	31.213	99143	63	1911.762	789.409	165.462	3.628	34.627	120441	146	1295.233	581.487	187.873	6.585	45.456	189104	48	1201.542	370.100	216.738	1.539	33.556	57674
211	208	1200.317	468.047	43.181	10.699	79.740	249666	152	1847.263	855.289	82.887	4.731	50.284	280784	56	1480.536	309.039	149.293	3.873	27.314	82910	57	1527.772	323.916	157.253	5.613	31.213	87083	63	1723.063	694.086	165.487	3.645	34.627	108553	146	1254.055	566.268	187.895	6.615	45.456	183092	48	1319.604	409.112	216.736	1.534	33.556	63341
212	208	1151.688	444.013	43.132	10.640	79.740	239551	152	1629.178	746.915	82.906	4.742	50.284	247635	56	1265.214	248.733	149.289	3.889	27.314	70852	57	1269.123	260.303	157.252	5.630	31.213	72340	63	1502.302	588.671	165.525	3.673	34.627	94645	146	1139.555	507.857	187.909	6.603	45.456	166375	48	1313.458	425.234	216.668	1.526	33.556	63046
213	208	1056.841	398.568	43.115	10.589	79.740	219823	152	1391.474	613.926	82.880	4.764	50.284	211504	56	1071.089	199.408	149.265	3.890	27.314	59981	57	1053.491	203.571	157.256	5.612	31.213	60049	63	1278.238	480.344	165.563	3.700	34.627	80529	146	999.644	431.617	187.894	6.602	45.456	145948	48	1238.250	405.862	216.629	1.531	33.556	59436
214	208	927.558	333.371	43.045	10.558	79.740	192932	152	1174.579	496.917	82.873	4.801	50.284	178536	56	922.250	164.936	149.249	3.897	27.314	51646	57	870.579	156.206	157.243	5.613	31.213	49623	63	1074.587	383.813	165.601	3.721	34.627	67699	146	857.664	356.322	187.873	6.609	45.456	125219	48	1110.646	355.154	216.626	1.536	33.556	53311
215	208	817.678	277.601	43.030	10.539	79.740	170077	152	1008.204	409.348	82.855	4.823	50.284	153247	56	807.696	135.287	149.235	3.904	27.314	45231	57	744.877	124.148	157.235	5.576	31.213	42458	63	916.794	313.887	165.626	3.717	34.627	57758	146	753.103	294.839	187.812	6.570	45.456	109953	48	989.375	304.059	216.660	1.545	33.556	47490
216	208	731.351	234.524	43.000	10.525	79.740	152121	152	893.362	344.263	82.806	4.856	50.284	135791	56	760.929	120.076	149.219	3.909	27.314	42612	57	679.211	106.564	157.232	5.568	31.213	38715	63	810.873	263.451	165.671	3.745	34.627	51085	146	704.541	259.241	187.764	6.535	45.456	102863	48	919.625	269.680	216.716	1.556	33.556	44142
217	208	677.293	208.056	42.992	10.533	79.740	140877	152	816.500	302.408	82.798	4.880	50.284	124108	56	731	111.612	149.215	3.906	27.314	40936	57	667.368	104.037	157.237	5.586	31.213	38040	63	740.683	230.608	165.687	3.746	34.627	46663	146	699.438	252.192	187.731	6.515	45.456	102118	48	867.146	248.293	216.715	1.562	33.556	41623
218	208	654.697	196.264	43.003	10.559	79.740	136177	152	771.441	281.373	82.788	4.890	50.284	117259	56	735.696	109.464	149.198	3.904	27.314	41199	57	671.070	101.467	157.229	5.556	31.213	38251	63	700.492	215.677	165.693	3.734	34.627	44131	146	709.945	257.893	187.715	6.503	45.456	103652	48	857.562	233.731	216.775	1.572	33.556	41163
219	208	648.562	194.949	43.001	10.607	79.740	134901	152	755.961	275.621	82.776	4.888	50.284	114906	56	759.268	122.720	149.220	3.884	27.314	42519	57	694.263	105.117	157.228	5.517	31.213	39573	63	677.159	203.120	165.699	3.732	34.627	42661	146	753.308	280.142	187.751	6.496	45.456	109983	48	868.896	240.440	216.762	1.568	33.556	41707
220	208	664.611	200.263	42.965	10.636	79.740	138239	152	758.007	278.320	82.783	4.902	50.284	115217	56	800.054	127.674	149.205	3.909	27.314	44803	57	753.351	122.879	157.239	5.556	31.213	42941	63	696.270	214.012	165.679	3.720	34.627	43865	146	810.274	310.537	187.760	6.533	45.456	118300	48	911.083	249.644	216.743	1.571	33.556	43732
221	208	723.442	227.144	43.015	10.693	79.740	150476	152	770.967	281.743	82.773	4.895	50.284	117187	56	851.696	142.838	149.223	3.887	27.314	47695	57	868.158	153.794	157.240	5.535	31.213	49485	63	720.492	231.600	165.630	3.704	34.627	45391	146	900.870	356.618	187.760	6.535	45.456	131527	48	983.979	297.453	216.656	1.555	33.556	47231
222	208	811.452	276.299	42.974	10.748	79.740	168782	152	793.132	294.535	82.795	4.883	50.284	120556	56	896.393	156.498	149.223	3.880	27.314	50198	57	915.386	162.048	157.236	5.528	31.213	52177	63	757.206	245.558	165.627	3.695	34.627	47704	146	975.706	393.448	187.739	6.553	45.456	142453	48	1028.854	298.668	216.722	1.559	33.556	49385
223	208	865.207	304.509	42.869	10.705	79.740	179963	152	791.901	292.136	82.778	4.869	50.284	120369	56	962.286	169.059	149.228	3.899	27.314	53888	57	972.579	181.306	157.240	5.602	31.213	55437	63	775.905	258.027	165.600	3.689	34.627	48882	146	990.849	415.663	187.818	6.577	45.456	144664	48	1058.062	315.427	216.712	1.553	33.556	50787
224	208	901.087	319.840	42.772	10.672	79.740	187426	152	791.770	291.653	82.778	4.893	50.284	120349	56	1023.875	183.973	149.224	3.893	27.314	57337	57	978.737	185.751	157.245	5.611	31.213	55788	63	798.460	266.321	165.610	3.685	34.627	50303	146	964.870	404.369	187.842	6.574	45.456	140871	48	1053.333	310.547	216.768	1.551	33.556	50560
225	208	894.481	322.012	42.753	10.636	79.740	186052	152	779.382	286.019	82.756	4.884	50.284	118466	56	1003.286	187.487	149.248	3.890	27.314	56184	57	913.228	164.341	157.231	5.586	31.213	52054	63	808.254	271.418	165.600	3.690	34.627	50920	146	902.959	376.564	187.844	6.580	45.456	131832	48	1029.979	309.548	216.734	1.549	33.556	49439
226	208	846.005	296.614	42.735	10.599	79.740	175969	152	754.658	270.361	82.767	4.906	50.284	114708	56	949.179	179.104	149.261	3.880	27.314	53154	57	806.596	140.648	157.235	5.585	31.213	45976	63	789.349	261.866	165.633	3.701	34.627	49729	146	820.055	332.640	187.849	6.576	45.456	119728	48	949.958	277.972	216.723	1.554	33.556	45598
227	208	778.529	261.777	42.707	10.544	79.740	161934	152	719.020	249.748	82.742	4.925	50.284	109291	56	874.018	154.665	149.251	3.892	27.314	48945	57	728.404	116.831	157.226	5.585	31.213	41519	63	747.048	242.963	165.638	3.693	34.627	47064	146	741.945	283.785	187.793	6.551	45.456	108324	48	883.542	261.176	216.720	1.550	33.556	42410
228	208	699.812	221.051	42.700	10.502	79.740	145561	152	687.421	235.316	82.721	4.936	50.284	104488	56	808.196	137.095	149.239	3.887	27.314	45259	57	665.228	103.156	157.226	5.581	31.213	37918	63	717.397	224.201	165.669	3.718	34.627	45196	146	668.034	239.579	187.723	6.508	45.456	97533	48	814.812	225.353	216.794	1.568	33.556	39111
229	208	653.183	194.382	42.731	10.513	79.740	135862	152	661.151	218.133	82.722	4.948	50.284	100495	56	780.107	134.323	149.240	3.877	27.314	43686	57	637.105	95.345	157.221	5.571	31.213	36315	63	691.159	212.823	165.679	3.724	34.627	43543	146	629.925	213.522	187.681	6.483	45.456	91969	48	761.750	199.740	216.816	1.579	33.556	36564
230	208	621.457	179.433	42.714	10.513	79.740	129263	152	655.132	219.229	82.693	4.952	50.284	99580	56	804.804	131.621	149.208	3.890	27.314	45069	57	634.842	92.575	157.218	5.549	31.213	36186	63	706.302	225.841	165.643	3.684	34.627	44497	146	627.904	210.212	187.638	6.470	45.456	91674	48	734.271	190.665	216.838	1.578	33.556	35245
231	208	606.005	173.370	42.679	10.530	79.740	126049	152	675.645	231.373	82.691	4.944	50.284	102698	56	894.196	160.889	149.213	3.889	27.314	50075	57	643.316	96.024	157.220	5.541	31.213	36669	63	772.190	258.487	165.622	3.671	34.627	48648	146	635.836	213.221	187.664	6.469	45.456	92832	48	738.021	186.170	216.829	1.586	33.556	35425
232	208	614.880	180.112	42.616	10.551	79.740	127895	152	708.849	252.378	82.745	4.914	50.284	107745	56	1168.786	207.264	149.108	3.912	27.314	65452	57	692.263	107.489	157.230	5.546	31.213	39459	63	910.714	348.409	165.478	3.575	34.627	57375	146	668.836	236.256	187.704	6.499	45.456	97650	48	763.479	194.632	216.840	1.588	33.556	36647
233	208	634.288	189.457	42.582	10.566	79.740	131932	152	774.796	292.427	82.742	4.893	50.284	117769	56	2058.982	446.878	149.211	3.876	27.314	115303	57	849.281	138.995	157.213	5.512	31.213	48409	63	1341.333	613.979	165.272	3.436	34.627	84504	146	745.267	267.169	187.694	6.505	45.456	108809	48	808.042	208.252	216.836	1.583	33.556	38786
234	208	669.178	208.196	42.567	10.586	79.740	139189	152	884.230	353.783	82.810	4.843	50.284	134403	56	2253.875	497.952	149.263	3.871	27.314	126217	57	1485.456	325.657	157.280	5.373	31.213	84671	63	2045	928.235	165.314	3.522	34.627	128835	146	900.123	349.925	187.721	6.514	45.456	131418	48	869.458	231.451	216.845	1.573	33.556	41734
235	208	766.005	265.910	42.481	10.748	79.740	159329	152	1099.776	485.497	82.880	4.776	50.284	167166	56	2164.839	470.547	149.269	3.872	27.314	121231	57	2088.053	457.628	157.254	5.523	31.213	119019	63	2078.476	896.637	165.380	3.584	34.627	130944	146	1075.760	444.269	187.777	6.535	45.456	157061	48	942.896	254.767	216.824	1.565	33.556	45259
236	208	883.014	332.948	42.349	10.657	79.740	183667	152	1459.553	684.772	82.894	4.732	50.284	221852	56	1958.589	420.779	149.285	3.880	27.314	109681	57	1993.281	431.276	157.250	5.596	31.213	113617	63	1998.127	839.430	165.418	3.612	34.627	125882	146	1183.014	512.893	187.830	6.571	45.456	172720	48	1036.896	292.940	216.810	1.554	33.556	49771
237	208	976.875	379.684	42.383	10.615	79.740	203190	152	1784.987	852.772	82.891	4.722	50.284	271318	56	1725.804	359.511	149.276	3.878	27.314	96645	57	1863.912	398.862	157.248	5.578	31.213	106243	63	1816.079	743.046	165.451	3.635	34.627	114413	146	1183.863	518.185	187.866	6.583	45.456	172844	48	1146.792	336.485	216.812	1.543	33.556	55046
238	208	1043.649	409.509	42.433	10.620	79.740	217079	152	1789.428	837.880	82.884	4.730	50.284	271993	56	1503.161	307.681	149.280	3.887	27.314	84177	57	1831.456	388.925	157.241	5.517	31.213	104393	63	1603.048	629.238	165.492	3.658	34.627	100992	146	1148.658	506.708	187.869	6.590	45.456	167704	48	1149.562	340.438	216.798	1.543	33.556	55179
239	208	1013.688	385.641	42.501	10.568	79.740	210847	152	1628.474	745.479	82.899	4.754	50.284	247528	56	1287.446	254.503	149.288	3.881	27.314	72097	57	1719.667	359.791	157.243	5.559	31.213	98021	63	1389.635	532.530	165.518	3.675	34.627	87547	146	1058.164	458.595	187.880	6.603	45.456	154492	48	1104.771	326.157	216.767	1.548	33.556	53029
240	208	925.837	335.065	42.609	10.531	79.740	192574	152	1411.579	624.600	82.886	4.779	50.284	214560	56	1104.589	213.369	149.282	3.887	27.314	61857	57	1494.702	311.078	157.245	5.576	31.213	85198	63	1198.619	446.740	165.547	3.691	34.627	75513	146	951.925	407.998	187.886	6.601	45.456	138981	48	1012.833	304.299	216.730	1.547	33.556	48616
241	208	826.337	281.065	42.723	10.523	79.740	171878	152	1197.428	513.654	82.871	4.797	50.284	182009	56	952.411	176.761	149.280	3.887	27.314	53335	57	1210.193	243.356	157.247	5.608	31.213	68981	63	1025.698	365.503	165.586	3.704	34.627	64619	146	835.890	336.859	187.817	6.572	45.456	122040	48	925.875	268.281	216.715	1.558	33.556	44442
242	208	739.375	237.348	42.791	10.528	79.740	153790	152	1015.322	415.780	82.834	4.822	50.284	154329	56	851.768	146.247	149.250	3.900	27.314	47699	57	960.175	176.445	157.245	5.608	31.213	54730	63	888.381	302.311	165.627	3.722	34.627	55968	146	749.452	288.907	187.796	6.549	45.456	109420	48	854.812	243.091	216.725	1.562	33.556	41031
243	208	684.038	206.320	42.846	10.529	79.740	142280	152	888.408	348.432	82.805	4.865	50.284	135038	56	799.661	134.519	149.228	3.885	27.314	44781	57	818.368	142.665	157.233	5.614	31.213	46647	63	799.111	263.328	165.652	3.719	34.627	50344	146	700.856	258.489	187.762	6.528	45.456	102325	48	829.542	238.870	216.685	1.562	33.556	39818
244	208	658.966	196.997	42.914	10.559	79.740	137065	152	813.724	307.035	82.776	4.888	50.284	123686	56	781.286	127.772	149.218	3.895	27.314	43752	57	725.877	116.199	157.238	5.585	31.213	41375	63	747.889	237.826	165.669	3.722	34.627	47117	146	691.486	250.100	187.726	6.515	45.456	100957	48	805.917	218.922	216.752	1.573	33.556	38684
245	208	645.726	191.584	42.955	10.549	79.740	134311	152	772.493	286.070	82.782	4.885	50.284	117419	56	777.446	127.781	149.212	3.894	27.314	43537	57	680.947	107.253	157.230	5.592	31.213	38814	63	736.349	233.863	165.664	3.704	34.627	46390	146	700.596	254.399	187.735	6.512	45.456	102287	48	813.250	221.705	216.797	1.568	33.556	39036
246	208	668.442	205.343	43.099	10.619	79.740	139036	152	772.599	290.066	82.762	4.894	50.284	117435	56	805.607	129.712	149.202	3.902	27.314	45114	57	647.281	92.980	157.229	5.549	31.213	36895	63	728.127	225.120	165.692	3.724	34.627	45872	146	725.089	270.206	187.743	6.512	45.456	105863	48	845.396	228.515	216.822	1.566	33.556	40579
247	208	715.317	232.606	43.154	10.621	79.740	148786	152	777.441	292.832	82.753	4.883	50.284	118171	56	859.304	146.395	149.209	3.890	27.314	48121	57	636.053	89.512	157.215	5.528	31.213	36255	63	749.651	244.937	165.639	3.686	34.627	47228	146	772.692	289.027	187.731	6.501	45.456	112813	48	894.854	240.239	216.857	1.569	33.556	42953
248	208	778.476	267.048	43.224	10.643	79.740	161923	152	794.967	304.256	82.797	4.877	50.284	120835	56	898.143	158.910	149.211	3.898	27.314	50296	57	631.211	87.540	157.224	5.532	31.213	35979	63	804.571	270.541	165.618	3.678	34.627	50688	146	833.651	326.382	187.775	6.542	45.456	121713	48	964.667	264.997	216.825	1.566	33.556	46304
249	208	867.029	313.271	43.295	10.679	79.740	180342	152	814.908	311.357	82.802	4.872	50.284	123866	56	983.500	177.820	149.211	3.894	27.314	55076	57	620.596	88.336	157.220	5.541	31.213	35374	63	860.952	298.839	165.595	3.670	34.627	54240	146	865.979	344.733	187.791	6.546	45.456	126433	48	1010.167	294.571	216.775	1.549	33.556	48488
250	208	954.476	361.546	43.348	10.719	79.740	198531	152	826.211	318.400	82.798	4.854	50.284	125584	56	1032.411	195.147	149.229	3.892	27.314	57815	57	616.807	84.501	157.219	5.534	31.213	35158	63	886.127	316.035	165.561	3.650	34.627	55826	146	871.411	354.451	187.835	6.579	45.456	127226	48	1068.250	319.710	216.715	1.550	33.556	51276
251	208	967.981	374.980	43.396	10.703	79.740	201340	152	810.355	304.400	82.776	4.880	50.284	123174	56	1031.071	196.579	149.234	3.891	27.314	57740	57	604.596	82.555	157.229	5.545	31.213	34462	63	886.111	313.747	165.579	3.651	34.627	55825	146	835.589	334.851	187.835	6.571	45.456	121996	48	1067.625	326.711	216.697	1.544	33.556	51246
252	208	934.582	353.230	43.359	10.634	79.740	194393	152	788.592	294.862	82.774	4.883	50.284	119866	56	975.571	184.577	149.238	3.867	27.314	54632	57	591.789	77.935	157.218	5.540	31.213	33732	63	881.429	316.803	165.548	3.641	34.627	55530	146	780.534	307.823	187.816	6.567	45.456	113958	48	1021.042	302.359	216.751	1.548	33.556	49010
253	208	851.716	308.475	43.281	10.600	79.740	177157	152	753.368	272.749	82.749	4.907	50.284	114512	56	913.429	166.965	149.242	3.887	27.314	51152	57	579.123	77.633	157.220	5.568	31.213	33010	63	829.730	284.940	165.607	3.689	34.627	52273	146	717.664	272.459	187.795	6.557	45.456	104779	48	942.708	277.373	216.715	1.555	33.556	45250
254	208	775.712	261.785	43.197	10.592	79.740	161348	152	713.072	248.286	82.729	4.931	50.284	108387	56	825.429	146.206	149.246	3.881	27.314	46224	57	564.579	74.165	157.216	5.534	31.213	32181	63	782.460	260.372	165.640	3.702	34.627	49295	146	667.685	238.105	187.718	6.527	45.456	97482	48	872.708	244.788	216.750	1.567	33.556	41890
255	208	703.053	226.248	43.145	10.576	79.740	146235	152	683.954	234.216	82.739	4.938	50.284	103961	56	776.625	132.512	149.243	3.899	27.314	43491	57	559.702	75.113	157.221	5.518	31.213	31903	63	728.968	232.599	165.664	3.717	34.627	45925	146	621.329	212.284	187.694	6.502	45.456	90714	48	806.938	218.039	216.783	1.573	33.556	38733
256	208	657.418	198.280	43.063	10.544	79.740	136743	152	671.822	228.538	82.722	4.945	50.284	102117	56	746.054	123.468	149.213	3.903	27.314	41779	57	564.123	74.661	157.222	5.533	31.213	32155	63	706.175	221.925	165.672	3.706	34.627	44489	146	603.014	199.528	187.665	6.472	45.456	88040	48	758.667	197.537	216.802	1.578	33.556	36416
257	208	628.885	179.961	43.017	10.563	79.740	130808	152	656.789	222.311	82.705	4.950	50.284	99832	56	772.929	125.237	149.201	3.901	27.314	43284	57	566.596	80.004	157.224	5.553	31.213	32296	63	706.571	221.609	165.674	3.720	34.627	44514	146	611.404	198.707	187.630	6.449	45.456	89265	48	752.625	199.119	216.771	1.581	33.556	36126
258	208	609.846	170.461	42.976	10.582	79.740	126848	152	662.533	225.344	82.739	4.942	50.284	100705	56	847.179	148.733	149.199	3.893	27.314	47442	57	588.877	82.309	157.218	5.546	31.213	33566	63	739.587	245.003	165.622	3.667	34.627	46594	146	638.877	214.500	187.657	6.487	45.456	93276	48	744.229	194.816	216.791	1.577	33.556	35723
259	208	626.341	183.871	43.011	10.605	79.740	130279	152	681.289	236.111	82.714	4.945	50.284	103556	56	1061	185.689	149.148	3.914	27.314	59416	57	618.105	85.909	157.229	5.548	31.213	35232	63	897.381	336.447	165.511	3.597	34.627	56535	146	698.363	248.047	187.697	6.508	45.456	101961	48	759.021	190.808	216.833	1.587	33.556	36433
260	208	648.558	190.991	42.949	10.616	79.740	134900	152	721.164	262.200	82.742	4.919	50.284	109617	56	1587.161	329.552	149.181	3.906	27.314	88881	57	659.368	96.551	157.235	5.519	31.213	37584	63	1322.508	613.007	165.274	3.395	34.627	83318	146	789.973	292.143	187.719	6.510	45.456	115336	48	819.917	219.103	216.809	1.571	33.556	39356
261	208	731.014	233.059	42.842	10.701	79.740	152051	152	805.678	308.004	82.749	4.880	50.284	122463	56	2120.732	462.232	149.230	3.878	27.314	118761	57	783.614	115.856	157.229	5.507	31.213	44666	63	2002.206	905.996	165.316	3.516	34.627	126139	146	952.870	376.130	187.739	6.529	45.456	139119	48	904.750	242.876	216.827	1.573	33.556	43428
262	208	833.712	284.855	42.773	10.731	79.740	173412	152	902.882	365.206	82.802	4.835	50.284	137238	56	2122.393	471.750	149.267	3.874	27.314	118854	57	939.474	161.627	157.240	5.539	31.213	53550	63	2057.175	885.684	165.392	3.588	34.627	129602	146	1077.849	453.898	187.805	6.569	45.456	157366	48	1005.771	273.260	216.838	1.566	33.556	48277
263	208	910.620	323.813	42.685	10.646	79.740	189409	152	1028.033	439.316	82.821	4.811	50.284	156261	56	1909.446	419.438	149.273	3.870	27.314	106929	57	1084.860	202.837	157.241	5.574	31.213	61837	63	1935.111	808.458	165.430	3.615	34.627	121912	146	1133.911	488.092	187.841	6.586	45.456	165551	48	1128.562	328.719	216.806	1.549	33.556	54171
264	208	960.976	349.601	42.738	10.651	79.740	199883	152	1138.697	501.688	82.893	4.791	50.284	173082	56	1696.464	362.227	149.276	3.877	27.314	95002	57	1178.491	230.367	157.268	5.593	31.213	67174	63	1755.841	718.563	165.459	3.637	34.627	110618	146	1125.370	490.986	187.873	6.613	45.456	164304	48	1181.708	353.544	216.775	1.545	33.556	56722
265	208	967.889	351.445	42.745	10.613	79.740	201321	152	1142.053	501.121	82.879	4.792	50.284	173592	56	1465.964	309.618	149.283	3.879	27.314	82094	57	1126.789	221.399	157.257	5.596	31.213	64227	63	1561.175	620.595	165.489	3.655	34.627	98354	146	1072.966	468.016	187.884	6.626	45.456	156653	48	1179.667	362.604	216.726	1.538	33.556	56624
266	208	942.221	338.752	42.679	10.540	79.740	195982	152	1082.520	460.228	82.875	4.807	50.284	164543	56	1220.429	251.694	149.276	3.862	27.314	68344	57	1033.386	198.219	157.250	5.592	31.213	58903	63	1342.921	511.514	165.530	3.672	34.627	84604	146	991.637	423.127	187.869	6.603	45.456	144779	48	1113.979	338.283	216.700	1.546	33.556	53471
267	208	857.279	293.368	42.735	10.516	79.740	178314	152	1005.836	416.238	82.840	4.823	50.284	152887	56	1022.339	200.579	149.273	3.880	27.314	57251	57	901.439	161.714	157.249	5.575	31.213	51382	63	1148.810	420.987	165.568	3.701	34.627	72375	146	888.562	372.873	187.857	6.615	45.456	129730	48	1012.062	307.858	216.691	1.543	33.556	48579
268	208	777.091	252.858	42.727	10.511	79.740	161635	152	935.783	377.506	82.830	4.856	50.284	142239	56	871.768	154.357	149.248	3.890	27.314	48819	57	796.579	136.695	157.247	5.591	31.213	45405	63	988.460	350.766	165.585	3.697	34.627	62273	146	795.890	319.560	187.847	6.607	45.456	116200	48	919.125	269.641	216.713	1.555	33.556	44118
269	208	716.163	221.093	42.768	10.509	79.740	148962	152	869.132	345.188	82.838	4.852	50.284	132108	56	779.339	128.676	149.231	3.901	27.314	43643	57	747.386	127.745	157.253	5.594	31.213	42601	63	864.159	290.659	165.632	3.717	34.627	54442	146	740.993	282.671	187.793	6.557	45.456	108185	48	850.062	236.117	216.764	1.563	33.556	40803
270	208	682.212	203.659	42.796	10.576	79.740	141900	152	840.605	327.633	82.845	4.866	50.284	127772	56	732.018	114.864	149.217	3.898	27.314	40993	57	741.070	125.670	157.241	5.583	31.213	42241	63	774.889	248.523	165.664	3.726	34.627	48818	146	724.801	277.224	187.785	6.556	45.456	105821	48	819.146	226.175	216.740	1.570	33.556	39319
271	208	681.019	208.912	42.830	10.635	79.740	141652	152	864.211	344.449	82.847	4.833	50.284	131360	56	712.732	107.332	149.204	3.910	27.314	39913	57	793.579	139.833	157.244	5.588	31.213	45234	63	732.317	231.491	165.671	3.715	34.627	46136	146	728.322	273.204	187.770	6.541	45.456	106335	48	817.958	218.388	216.787	1.575	33.556	39262
272	208	712.356	226.218	42.818	10.729	79.740	148170	152	962.467	406.037	82.870	4.797	50.284	146295	56	728.839	113.878	149.201	3.913	27.314	40815	57	925.807	174.390	157.257	5.543	31.213	52771	63	709.825	222.777	165.657	3.706	34.627	44719	146	751.726	285.587	187.771	6.547	45.456	109752	48	842.479	226.466	216.827	1.569	33.556	40439
273	208	790.163	267.196	42.748	10.768	79.740	164354	152	1262.546	588.531	82.959	4.732	50.284	191907	56	757.911	116.395	149.215	3.913	27.314	42443	57	1336.351	285.971	157.257	5.451	31.213	76172	63	702.286	218.861	165.642	3.709	34.627	44244	146	784.110	304.950	187.764	6.559	45.456	114480	48	890.229	244.166	216.806	1.565	33.556	42731
274	208	901.678	321.088	42.794	10.736	79.740	187549	152	1714.461	820.845	82.921	4.703	50.284	260598	56	813.643	125.477	149.222	3.939	27.314	45564	57	1793.825	400.470	157.267	5.590	31.213	102248	63	728.095	235.105	165.600	3.686	34.627	45870	146	839.418	328.209	187.773	6.547	45.456	122555	48	951.354	260.653	216.807	1.565	33.556	45665
275	208	1042.394	390.536	42.867	10.726	79.740	216818	152	1892.289	885.022	82.879	4.726	50.284	287628	56	872.625	146.522	149.246	3.887	27.314	48867	57	1693.842	378.082	157.264	5.626	31.213	96549	63	780.206	260.036	165.587	3.674	34.627	49153	146	863.158	342.546	187.792	6.550	45.456	126021	48	1012.625	291.437	216.784	1.555	33.556	48606
276	208	1152.072	451.721	43.133	10.689	79.740	239631	152	1799.257	827.637	82.877	4.750	50.284	273487	56	890.875	153.476	149.233	3.904	27.314	49889	57	1464.298	320.751	157.261	5.644	31.213	83465	63	808.365	270.042	165.595	3.693	34.627	50927	146	884.425	362.514	187.820	6.583	45.456	129126	48	1046.062	303.943	216.764	1.552	33.556	50211
277	208	1190.553	467.559	43.173	10.655	79.740	247635	152	1621.645	736.328	82.895	4.757	50.284	246490	56	886.018	144.164	149.220	3.918	27.314	49617	57	1204.105	250.174	157.255	5.649	31.213	68634	63	819.413	278.408	165.591	3.685	34.627	51623	146	863.767	347.986	187.813	6.568	45.456	126110	48	1035.812	302.978	216.753	1.550	33.556	49719
278	208	1126.534	426.612	43.129	10.591	79.740	234319	152	1395.684	612.067	82.879	4.779	50.284	212144	56	830.268	142.735	149.245	3.888	27.314	46495	57	990.702	193.152	157.249	5.646	31.213	56470	63	805.333	274.870	165.589	3.676	34.627	50736	146	809.548	318.409	187.790	6.564	45.456	118194	48	992.354	289.596	216.744	1.551	33.556	47633
279	208	1020.731	371.336	43.078	10.553	79.740	212312	152	1190.092	505.213	82.863	4.804	50.284	180894	56	782.286	130.920	149.235	3.897	27.314	43808	57	812.105	145.794	157.242	5.622	31.213	46290	63	788.667	265.339	165.618	3.688	34.627	49686	146	750.616	290.677	187.785	6.551	45.456	109590	48	937.333	270.469	216.739	1.558	33.556	44992
280	208	895.048	311.174	43.046	10.546	79.740	186170	152	1005.461	405.636	82.822	4.834	50.284	152830	56	744.357	124.146	149.237	3.892	27.314	41684	57	700.211	113.226	157.232	5.602	31.213	39912	63	760.016	249.414	165.632	3.692	34.627	47881	146	684.767	252.479	187.776	6.537	45.456	99976	48	854.917	238.046	216.765	1.564	33.556	41036
281	208	786.010	259.380	43.016	10.532	79.740	163490	152	871.296	333.706	82.820	4.866	50.284	132437	56	721.750	118.765	149.230	3.900	27.314	40418	57	633.579	94.146	157.228	5.588	31.213	36114	63	720.794	230.179	165.651	3.706	34.627	45410	146	630.212	222.952	187.740	6.517	45.456	92011	48	792.729	216.129	216.758	1.569	33.556	38051
282	208	698.409	216.086	42.985	10.510	79.740	145269	152	766.270	275.283	82.761	4.906	50.284	116473	56	704.786	110.515	149.218	3.895	27.314	39468	57	599.719	81.778	157.224	5.565	31.213	34184	63	707.444	222.271	165.662	3.704	34.627	44569	146	603.425	202.872	187.690	6.476	45.456	88100	48	736.188	186.922	216.828	1.583	33.556	35337
283	208	638.928	187.004	43.005	10.510	79.740	132897	152	706.059	240.582	82.720	4.940	50.284	107321	56	715.625	114.445	149.222	3.894	27.314	40075	57	587.509	83.333	157.238	5.564	31.213	33488	63	712	225.595	165.663	3.707	34.627	44856	146	595.089	198.759	187.674	6.472	45.456	86883	48	711.896	175.152	216.869	1.587	33.556	34171
284	208	598.529	164.704	42.933	10.503	79.740	124494	152	672.184	225.347	82.709	4.964	50.284	102172	56	742.071	119.055	149.216	3.905	27.314	41556	57	584.596	83.203	157.237	5.551	31.213	33322	63	733.587	240.700	165.632	3.670	34.627	46216	146	606.966	204.525	187.684	6.494	45.456	88617	48	706.167	172.781	216.867	1.588	33.556	33896
285	208	581.413	157.125	42.896	10.508	79.740	120934	152	654.204	216.387	82.694	4.958	50.284	99439	56	866.607	148.935	149.181	3.924	27.314	48530	57	598.491	83.625	157.226	5.576	31.213	34114	63	826.587	287.916	165.581	3.657	34.627	52075	146	629.603	214.533	187.691	6.486	45.456	91922	48	714.792	178.094	216.865	1.584	33.556	34310
286	208	575.438	151.215	42.843	10.494	79.740	119691	152	648.145	210.630	82.685	4.976	50.284	98518	56	1210.268	223.003	149.108	3.912	27.314	67775	57	609.912	86.190	157.231	5.551	31.213	34765	63	1037.429	408.808	165.461	3.575	34.627	65358	146	660.849	230.725	187.706	6.492	45.456	96484	48	742.646	184.040	216.869	1.583	33.556	35647
287	208	590.216	156.727	42.797	10.542	79.740	122765	152	655.507	214.039	82.706	4.975	50.284	99637	56	1996.250	427.369	149.219	3.897	27.314	111790	57	653.649	89.562	157.228	5.515	31.213	37258	63	1701.508	805.751	165.240	3.423	34.627	107195	146	734.678	258.236	187.670	6.499	45.456	107263	48	808.667	203.031	216.879	1.584	33.556	38816
288	208	628.486	173.804	42.776	10.570	79.740	130725	152	694.349	233.518	82.709	4.953	50.284	105541	56	2064.536	452.554	149.255	3.875	27.314	115614	57	709.561	101.355	157.236	5.523	31.213	40445	63	2030.698	890.337	165.361	3.567	34.627	127934	146	856.206	330.343	187.767	6.521	45.456	125006	48	892.896	234.307	216.877	1.569	33.556	42859
289	208	663.861	192.330	42.729	10.579	79.740	138083	152	722.230	248.670	82.698	4.934	50.284	109779	56	1969.393	432.858	149.267	3.881	27.314	110286	57	747.140	111.151	157.239	5.541	31.213	42587	63	1985.603	849.599	165.393	3.599	34.627	125093	146	982.863	402.284	187.777	6.558	45.456	143498	48	965.938	261.730	216.838	1.567	33.556	46365
290	208	709.404	216.026	42.680	10.570	79.740	147556	152	745.941	264.629	82.736	4.919	50.284	113383	56	1793.786	392.424	149.270	3.876	27.314	100452	57	769.737	121.390	157.244	5.554	31.213	43875	63	1844.952	759.600	165.447	3.637	34.627	116232	146	1051.986	439.914	187.803	6.583	45.456	153590	48	1029.208	282.739	216.859	1.558	33.556	49402
291	208	736.894	230.834	42.657	10.586	79.740	153274	152	747.178	266.070	82.745	4.920	50.284	113571	56	1576.268	337.859	149.267	3.865	27.314	88271	57	782.947	126.868	157.238	5.563	31.213	44628	63	1653.333	666.796	165.465	3.644	34.627	104160	146	1065.890	450.676	187.824	6.585	45.456	155620	48	1050.542	298.641	216.796	1.553	33.556	50426
292	208	739.591	238.501	42.628	10.570	79.740	153835	152	735.618	260.971	82.727	4.927	50.284	111814	56	1337.607	278.163	149.274	3.873	27.314	74906	57	754.474	117.583	157.230	5.534	31.213	43005	63	1425.937	551.769	165.522	3.680	34.627	89834	146	1015.788	434.889	187.858	6.611	45.456	148305	48	1031.521	295.617	216.797	1.554	33.556	49513
293	208	723.452	230.647	42.605	10.562	79.740	150478	152	727.461	256.921	82.725	4.927	50.284	110574	56	1137.964	226.903	149.265	3.880	27.314	63726	57	701.439	108.676	157.233	5.567	31.213	39982	63	1225.778	457.409	165.546	3.695	34.627	77224	146	931.699	396.442	187.866	6.620	45.456	136028	48	992.667	278.076	216.828	1.553	33.556	47648
294	208	688.755	214.591	42.619	10.522	79.740	143261	152	715.230	248.895	82.717	4.932	50.284	108715	56	970.161	182.643	149.252	3.890	27.314	54329	57	652.316	96.702	157.230	5.559	31.213	37182	63	1044.349	373.094	165.589	3.715	34.627	65794	146	835.247	338.184	187.829	6.594	45.456	121946	48	920.854	257.834	216.795	1.559	33.556	44201
295	208	657.053	193.574	42.663	10.500	79.740	136667	152	692.928	233.557	82.696	4.953	50.284	105325	56	846.696	150.194	149.242	3.897	27.314	47415	57	619.018	88.523	157.223	5.536	31.213	35284	63	908.524	312.394	165.612	3.712	34.627	57237	146	769.596	303.098	187.800	6.571	45.456	112361	48	855.875	237.690	216.801	1.559	33.556	41082
296	208	633.221	179.175	42.695	10.545	79.740	131710	152	679.579	229.254	82.682	4.960	50.284	103296	56	776.107	128.255	149.221	3.904	27.314	43462	57	624.807	90.002	157.229	5.523	31.213	35614	63	809.762	263.859	165.646	3.725	34.627	51015	146	726.788	272.843	187.767	6.555	45.456	106111	48	813.750	213.001	216.843	1.571	33.556	39060
297	208	634.178	182.319	42.754	10.570	79.740	131909	152	678.099	232.508	82.692	4.946	50.284	103071	56	750.054	124.823	149.224	3.886	27.314	42003	57	628.474	93.675	157.220	5.531	31.213	35823	63	756.270	242.849	165.654	3.732	34.627	47645	146	722.740	268.349	187.758	6.533	45.456	105520	48	810.292	209.951	216.846	1.575	33.556	38894
298	208	649.082	187.911	42.784	10.603	79.740	135009	152	705.947	252.640	82.716	4.926	50.284	107304	56	733.536	114.282	149.210	3.912	27.314	41078	57	650.825	95.701	157.223	5.541	31.213	37097	63	739.651	231.963	165.672	3.743	34.627	46598	146	727.726	269.515	187.756	6.540	45.456	106248	48	819.229	212.234	216.833	1.573	33.556	39323
299	208	697.500	216.032	42.767	10.689	79.740	145080	152	752.434	278.674	82.751	4.911	50.284	114370	56	766.964	124.583	149.195	3.898	27.314	42950	57	728.702	120.269	157.243	5.548	31.213	41536	63	737.460	238.794	165.639	3.721	34.627	46460	146	761.308	293.497	187.794	6.548	45.456	111151	48	848.458	217.539	216.852	1.578	33.556	40726
300	208	766.630	250.056	42.672	10.751	79.740	159459	152	832.257	327.235	82.801	4.870	50.284	126503	56	802.536	131.901	149.209	3.896	27.314	44942	57	826.404	144.916	157.253	5.559	31.213	47105	63	739.698	235.434	165.643	3.720	34.627	46601	146	808.123	313.106	187.771	6.552	45.456	117986	48	892.938	243.573	216.779	1.571	33.556	42861
301	208	899.490	320.327	42.630	10.712	79.740	187094	152	989.875	424.442	82.830	4.822	50.284	150461	56	841.161	140.809	149.210	3.886	27.314	47105	57	1026.982	197.613	157.270	5.539	31.213	58538	63	753.460	243.624	165.621	3.700	34.627	47468	146	854.294	335.587	187.762	6.560	45.456	124727	48	935.375	254.718	216.813	1.566	33.556	44898
302	208	1068.952	404.873	42.669	10.692	79.740	222342	152	1171.316	527.796	82.871	4.780	50.284	178040	56	872.286	141.186	149.225	3.918	27.314	48848	57	1270.439	263.967	157.255	5.583	31.213	72415	63	770.397	258.427	165.577	3.670	34.627	48535	146	871.322	349.476	187.796	6.577	45.456	127213	48	991.146	286.050	216.752	1.557	33.556	47575
303	208	1213.630	471.620	42.724	10.662	79.740	252435	152	1391.204	647.607	82.893	4.752	50.284	211463	56	876.286	146.944	149.244	3.901	27.314	49072	57	1360.877	286.829	157.249	5.594	31.213	77570	63	788.778	266.488	165.574	3.673	34.627	49693	146	858.432	341.181	187.783	6.565	45.456	125331	48	1013.604	287.148	216.754	1.561	33.556	48653
304	208	1212.452	465.794	42.826	10.655	79.740	252190	152	1498.329	686.972	82.853	4.763	50.284	227746	56	876.054	148.561	149.246	3.909	27.314	49059	57	1325.667	279.201	157.255	5.627	31.213	75563	63	813.159	274.651	165.573	3.673	34.627	51229	146	830.164	327.581	187.776	6.578	45.456	121204	48	1003.062	288.368	216.744	1.559	33.556	48147
305	208	1127.173	423.808	42.881	10.614	79.740	234452	152	1482.895	679.361	82.854	4.761	50.284	225400	56	852.482	140.946	149.222	3.903	27.314	47739	57	1159.298	235.316	157.252	5.627	31.213	66080	63	807.238	277.865	165.558	3.657	34.627	50856	146	791.514	307.241	187.780	6.569	45.456	115561	48	948.500	275.073	216.730	1.555	33.556	45528
306	208	1024.409	373.608	42.874	10.576	79.740	213077	152	1385.059	612.920	82.837	4.795	50.284	210529	56	808.339	133.622	149.229	3.901	27.314	45267	57	994.982	190.076	157.245	5.637	31.213	56714	63	780.381	259.386	165.604	3.690	34.627	49164	146	745.438	283.054	187.774	6.560	45.456	108834	48	904.083	251.835	216.741	1.564	33.556	43396
307	208	909.279	313.418	42.860	10.537	79.740	189130	152	1226.428	525.552	82.796	4.810	50.284	186417	56	762.179	122.571	149.218	3.908	27.314	42682	57	846.421	150.352	157.240	5.626	31.213	48246	63	746.571	240.644	165.630	3.708	34.627	47034	146	698.575	257.146	187.762	6.542	45.456	101992	48	856.729	240.073	216.726	1.564	33.556	41123
308	208	793.952	259.624	42.856	10.526	79.740	165142	152	1051.066	433.450	82.796	4.843	50.284	159762	56	738.661	118.988	149.236	3.902	27.314	41365	57	736.158	119.878	157.241	5.593	31.213	41961	63	717.937	228.460	165.649	3.705	34.627	45230	146	654.938	230.991	187.726	6.522	45.456	95621	48	802.062	211.712	216.792	1.576	33.556	38499
309	208	706.635	216.009	42.864	10.517	79.740	146980	152	928.842	368.661	82.782	4.863	50.284	141184	56	720.321	113.431	149.227	3.906	27.314	40338	57	685.228	106.653	157.226	5.584	31.213	39058	63	721.190	228.692	165.655	3.707	34.627	45435	146	624.452	215.755	187.718	6.514	45.456	91170	48	767.292	196.432	216.789	1.581	33.556	36830
310	208	653.558	192.403	42.888	10.523	79.740	135940	152	851.059	329.264	82.764	4.870	50.284	129361	56	741.839	122.597	149.198	3.902	27.314	41543	57	670.263	101.574	157.236	5.577	31.213	38205	63	732.778	233.689	165.641	3.714	34.627	46165	146	624.610	213.277	187.687	6.501	45.456	91193	48	746.208	187.399	216.827	1.586	33.556	35818
311	208	627.394	179.153	42.905	10.547	79.740	130498	152	812.158	310.187	82.776	4.890	50.284	123448	56	843.321	136.488	149.182	3.921	27.314	47226	57	682.053	106.319	157.222	5.571	31.213	38877	63	787.524	262.648	165.621	3.684	34.627	49614	146	635.014	214.781	187.680	6.499	45.456	92712	48	742.417	189.908	216.830	1.580	33.556	35636
312	208	612.096	173.368	42.926	10.525	79.740	127316	152	804.763	307.289	82.757	4.890	50.284	122324	56	1087.196	201.569	149.171	3.930	27.314	60883	57	692.912	107.221	157.229	5.563	31.213	39496	63	851.143	294.684	165.585	3.667	34.627	53622	146	664.781	232.753	187.705	6.508	45.456	97058	48	759.896	188.034	216.852	1.589	33.556	36475
313	208	623.231	177.536	43.004	10.570	79.740	129632	152	799.592	302.796	82.739	4.891	50.284	121538	56	1598.875	333.883	149.185	3.902	27.314	89537	57	761.895	120.081	157.234	5.536	31.213	43428	63	1108.841	451.981	165.411	3.529	34.627	69857	146	705.671	255.622	187.738	6.509	45.456	103028	48	808.104	200.716	216.896	1.581	33.556	38789
314	208	656	196.545	43.064	10.601	79.740	136448	152	805.257	308.786	82.745	4.872	50.284	122399	56	1887.268	414.481	149.257	3.881	27.314	105687	57	841.456	134.325	157.235	5.524	31.213	47963	63	1693.270	781.364	165.270	3.458	34.627	106676	146	781.158	293.087	187.742	6.521	45.456	114049	48	882.750	226.794	216.880	1.575	33.556	42372
315	208	701.543	222.580	43.119	10.628	79.740	145921	152	834.520	325.926	82.767	4.857	50.284	126847	56	1878.304	406.208	149.264	3.880	27.314	105185	57	964.281	167.708	157.259	5.533	31.213	54964	63	1873.492	810.535	165.368	3.568	34.627	118030	146	871.836	342.984	187.780	6.536	45.456	127288	48	962.104	268.537	216.778	1.563	33.556	46181
316	208	750.928	261.797	43.312	10.617	79.740	156193	152	850.868	331.167	82.741	4.869	50.284	129332	56	1761.321	380.934	149.263	3.876	27.314	98634	57	1182.649	221.947	157.249	5.503	31.213	67411	63	1835.651	779.558	165.394	3.588	34.627	115646	146	958.562	393.043	187.799	6.564	45.456	139950	48	1033.979	302.198	216.754	1.550	33.556	49631
317	208	795.255	292.500	43.429	10.645	79.740	165413	152	854.730	332.215	82.758	4.862	50.284	129919	56	1625.786	343.043	149.269	3.880	27.314	91044	57	1281.860	253.510	157.263	5.567	31.213	73066	63	1689.222	685.034	165.447	3.628	34.627	106421	146	992.418	409.552	187.815	6.562	45.456	144893	48	1058.688	305.722	216.750	1.554	33.556	50817
318	208	820.899	310.954	43.459	10.639	79.740	170747	152	843.355	324.883	82.789	4.867	50.284	128190	56	1479.036	309.818	149.270	3.869	27.314	82826	57	1255.404	250.426	157.256	5.578	31.213	71558	63	1530.810	603.300	165.478	3.653	34.627	96441	146	977.596	405.454	187.825	6.581	45.456	142729	48	1044.938	304.161	216.772	1.548	33.556	50157
319	208	794.375	287.747	43.395	10.628	79.740	165230	152	799.112	299.740	82.745	4.895	50.284	121465	56	1310.250	269.687	149.280	3.888	27.314	73374	57	1154.421	226.305	157.256	5.595	31.213	65802	63	1353.952	518.052	165.512	3.668	34.627	85299	146	935.274	387.301	187.828	6.581	45.456	136550	48	987.250	280.020	216.776	1.552	33.556	47388
320	208	743.774	252.369	43.252	10.597	79.740	154705	152	740.987	263.395	82.718	4.922	50.284	112630	56	1133.482	217.875	149.266	3.882	27.314	63475	57	1005.667	192.922	157.249	5.636	31.213	57323	63	1168.714	432.236	165.542	3.693	34.627	73629	146	868.637	353.755	187.827	6.584	45.456	126821	48	937.646	263.689	216.783	1.558	33.556	45007
321	208	693.062	219.469	43.104	10.549	79.740	144157	152	695.822	239.827	82.683	4.938	50.284	105765	56	981.214	184.788	149.263	3.890	27.314	54948	57	875.614	157.859	157.245	5.609	31.213	49910	63	1003.825	354.311	165.587	3.710	34.627	63241	146	787.404	310.885	187.809	6.561	45.456	114961	48	876.708	241.380	216.782	1.563	33.556	42082
322	208	642.062	189.166	43.015	10.553	79.740	133549	152	664.230	220.261	82.665	4.973	50.284	100963	56	886.250	160.899	149.248	3.899	27.314	49630	57	787.614	138.412	157.243	5.615	31.213	44894	63	866.937	290.633	165.627	3.728	34.627	54617	146	740.411	283.611	187.800	6.565	45.456	108100	48	828.062	219.345	216.804	1.571	33.556	39747
323	208	610.462	170.879	42.930	10.508	79.740	126976	152	648.809	212.924	82.675	4.969	50.284	98619	56	839.357	142.404	149.220	3.904	27.314	47004	57	754.246	126.066	157.234	5.594	31.213	42992	63	795.206	257.970	165.652	3.730	34.627	50098	146	713.829	266.232	187.759	6.548	45.456	104219	48	785.146	208.099	216.807	1.568	33.556	37687
324	208	600.413	168.225	42.918	10.538	79.740	124886	152	653.842	218.677	82.684	4.959	50.284	99384	56	815.839	140.583	149.239	3.892	27.314	45687	57	732.368	117.947	157.239	5.573	31.213	41745	63	740.397	233.766	165.665	3.733	34.627	46645	146	719.555	263.850	187.727	6.522	45.456	105055	48	778.104	197.532	216.812	1.581	33.556	37349
325	208	599.413	165.691	42.903	10.526	79.740	124678	152	675.164	231.380	82.697	4.930	50.284	102625	56	833.304	138.926	149.225	3.907	27.314	46665	57	750.105	122.704	157.232	5.552	31.213	42756	63	725.968	227.558	165.660	3.731	34.627	45736	146	738.493	275.575	187.757	6.517	45.456	107820	48	787.500	200.909	216.822	1.577	33.556	37800
326	208	618.274	174.437	42.850	10.561	79.740	128601	152	735	269.043	82.729	4.905	50.284	111720	56	875.964	148.972	149.228	3.913	27.314	49054	57	849.965	149.798	157.238	5.552	31.213	48448	63	730.952	236.049	165.624	3.696	34.627	46050	146	761.692	284.711	187.742	6.533	45.456	111207	48	805.938	210.002	216.824	1.577	33.556	38685
327	208	666.462	199.483	42.772	10.615	79.740	138624	152	853.704	337.554	82.745	4.868	50.284	129763	56	952.411	172.636	149.214	3.896	27.314	53335	57	1003.930	193.210	157.240	5.591	31.213	57224	63	765.778	250.288	165.609	3.688	34.627	48244	146	780.507	296.817	187.766	6.539	45.456	113954	48	835.542	215.399	216.816	1.577	33.556	40106
328	208	740.990	236.757	42.689	10.682	79.740	154126	152	1059.704	465.766	82.788	4.787	50.284	161075	56	1006.946	179.455	149.215	3.887	27.314	56389	57	1266.579	257.376	157.254	5.550	31.213	72195	63	790.778	261.321	165.591	3.675	34.627	49819	146	792.349	304.567	187.781	6.541	45.456	115683	48	853.396	219.001	216.822	1.578	33.556	40963
329	208	860.519	321.147	42.428	10.798	79.740	178988	152	1300.158	590.497	82.833	4.767	50.284	197624	56	1076.643	202.202	149.242	3.891	27.314	60292	57	1341.807	277.142	157.250	5.576	31.213	76483	63	828.270	282.017	165.566	3.676	34.627	52181	146	824.486	321.689	187.783	6.550	45.456	120375	48	887.083	237.542	216.832	1.569	33.556	42580
330	208	984.279	403.865	42.295	10.658	79.740	204730	152	1532.447	706.914	82.831	4.758	50.284	232932	56	1112.839	211.783	149.247	3.901	27.314	62319	57	1252.211	260.628	157.255	5.632	31.213	71376	63	840.714	291.402	165.558	3.670	34.627	52965	146	822.116	320.316	187.781	6.530	45.456	120029	48	888.375	238.885	216.837	1.562	33.556	42642
331	208	1010.207	400.696	42.317	10.550	79.740	210123	152	1593.375	725.762	82.822	4.764	50.284	242193	56	1091.786	209.041	149.249	3.887	27.314	61140	57	1084.281	215.121	157.248	5.634	31.213	61804	63	831.698	285.153	165.565	3.664	34.627	52397	146	797.486	307.826	187.789	6.555	45.456	116433	48	879.146	236.405	216.815	1.568	33.556	42199
332	208	976.409	371.337	42.450	10.550	79.740	203093	152	1521.645	687.207	82.818	4.779	50.284	231290	56	1001.411	188.723	149.261	3.883	27.314	56079	57	930.895	171.912	157.236	5.626	31.213	53061	63	807.825	272.959	165.583	3.686	34.627	50893	146	752.610	285.662	187.770	6.549	45.456	109881	48	842.708	236.619	216.759	1.559	33.556	40450
333	208	918.159	333.679	42.527	10.502	79.740	190977	152	1361.868	592.875	82.810	4.800	50.284	207004	56	935.750	168.409	149.252	3.900	27.314	52402	57	792.439	133.879	157.231	5.601	31.213	45169	63	773.159	258.129	165.602	3.682	34.627	48709	146	696.247	254.150	187.751	6.539	45.456	101652	48	797.083	212.455	216.804	1.569	33.556	38260
334	208	844.111	293.810	42.609	10.516	79.740	175575	152	1173.257	497.624	82.835	4.823	50.284	178335	56	857.625	156.268	149.255	3.879	27.314	48027	57	694.386	109.800	157.235	5.587	31.213	39580	63	726.825	233.353	165.628	3.698	34.627	45790	146	648.644	229.374	187.727	6.512	45.456	94702	48	754.479	189.939	216.826	1.582	33.556	36215
335	208	763.447	252.173	42.666	10.511	79.740	158797	152	1004.809	408.341	82.790	4.836	50.284	152731	56	773.964	130.979	149.221	3.889	27.314	43342	57	643.754	97.622	157.234	5.581	31.213	36694	63	697.381	217.002	165.661	3.710	34.627	43935	146	609.678	206.924	187.695	6.498	45.456	89013	48	717.333	177.880	216.829	1.586	33.556	34432
336	208	720.125	230.109	42.728	10.516	79.740	149786	152	875.862	338.788	82.778	4.870	50.284	133131	56	745.232	122.699	149.218	3.909	27.314	41733	57	629.404	91.085	157.226	5.568	31.213	35876	63	685.698	211.465	165.661	3.706	34.627	43199	146	602.226	204.029	187.698	6.478	45.456	87925	48	698.688	174.074	216.836	1.584	33.556	33537
337	208	695.784	215.463	42.809	10.547	79.740	144723	152	802.164	301.791	82.756	4.893	50.284	121929	56	756.518	122.876	149.212	3.912	27.314	42365	57	620.526	88.823	157.216	5.564	31.213	35370	63	701.270	221.983	165.646	3.693	34.627	44180	146	616.637	208.937	187.704	6.488	45.456	90029	48	700.750	171.895	216.867	1.585	33.556	33636
338	208	688.572	211.783	42.870	10.578	79.740	143223	152	750.914	271.795	82.713	4.910	50.284	114139	56	793.500	133.260	149.208	3.906	27.314	44436	57	628.105	91.850	157.237	5.542	31.213	35802	63	738.095	242.406	165.615	3.692	34.627	46500	146	632.199	218.960	187.709	6.511	45.456	92301	48	711.917	173.538	216.866	1.586	33.556	34172
339	208	698.111	221.087	42.981	10.591	79.740	145207	152	725.276	260.840	82.729	4.916	50.284	110242	56	878.964	157.816	149.209	3.923	27.314	49222	57	663.298	100.728	157.242	5.552	31.213	37808	63	890.841	326.151	165.505	3.610	34.627	56123	146	664.075	233.323	187.715	6.496	45.456	96955	48	713.729	173.634	216.843	1.587	33.556	34259
340	208	711.784	230.834	43.122	10.618	79.740	148051	152	709.072	251.210	82.725	4.917	50.284	107779	56	1064.179	189.161	149.171	3.935	27.314	59594	57	714.053	110.158	157.243	5.526	31.213	40701	63	1296.127	582.535	165.286	3.440	34.627	81656	146	712.829	261.541	187.733	6.523	45.456	104073	48	758.729	183.920	216.911	1.586	33.556	36419
341	208	786.851	281.789	43.270	10.682	79.740	163665	152	711.921	251.611	82.712	4.938	50.284	108212	56	1447.321	286.244	149.203	3.911	27.314	81050	57	813.158	129.468	157.244	5.500	31.213	46350	63	1749.905	770.518	165.332	3.533	34.627	110244	146	804.630	303.951	187.740	6.532	45.456	117476	48	815.688	203.137	216.913	1.580	33.556	39153
342	208	870.865	335.666	43.437	10.723	79.740	181140	152	718.132	253.566	82.731	4.927	50.284	109156	56	1754.536	379.870	149.253	3.888	27.314	98254	57	943.175	165.227	157.242	5.501	31.213	53761	63	1810.032	765.220	165.395	3.589	34.627	114032	146	888.610	342.388	187.756	6.518	45.456	129737	48	893.333	231.884	216.891	1.571	33.556	42880
343	208	932.178	369.089	43.433	10.728	79.740	193893	152	722.171	254.080	82.716	4.929	50.284	109770	56	1769.875	372.485	149.252	3.881	27.314	99113	57	1142.649	217.398	157.259	5.485	31.213	65131	63	1793.048	750.926	165.405	3.602	34.627	112962	146	957.459	389.379	187.795	6.553	45.456	139789	48	947.354	249.549	216.873	1.568	33.556	45473
344	208	947.462	354.125	43.228	10.677	79.740	197072	152	720.257	249.558	82.709	4.940	50.284	109479	56	1677.536	360.492	149.272	3.881	27.314	93942	57	1311.140	266.523	157.266	5.559	31.213	74735	63	1673.651	678.377	165.443	3.634	34.627	105440	146	976.658	401.581	187.817	6.559	45.456	142592	48	1004.771	279.244	216.812	1.558	33.556	48229
345	208	947.317	339.214	42.988	10.616	79.740	197042	152	701.237	240.138	82.710	4.943	50.284	106588	56	1525.714	320.527	149.276	3.886	27.314	85440	57	1316.281	269.969	157.260	5.610	31.213	75028	63	1489.524	579.828	165.485	3.656	34.627	93840	146	945.651	388.362	187.824	6.560	45.456	138065	48	1006.646	289.856	216.783	1.551	33.556	48319
346	208	901.591	318.227	42.854	10.618	79.740	187531	152	676.125	224.425	82.700	4.957	50.284	102771	56	1317.571	270.441	149.284	3.891	27.314	73784	57	1180.912	232.133	157.253	5.606	31.213	67312	63	1302.635	494.890	165.521	3.685	34.627	82066	146	886.267	360.697	187.840	6.574	45.456	129395	48	978.375	274.232	216.787	1.559	33.556	46962
347	208	853.803	299.116	42.715	10.567	79.740	177591	152	656.638	212.238	82.663	4.966	50.284	99809	56	1137.893	224.774	149.264	3.888	27.314	63722	57	987	183.730	157.252	5.620	31.213	56259	63	1135.952	413.881	165.553	3.695	34.627	71565	146	826.432	327.900	187.806	6.562	45.456	120659	48	920.271	257.662	216.785	1.558	33.556	44173
348	208	784.442	263.245	42.693	10.554	79.740	163164	152	629.704	199.414	82.668	4.983	50.284	95715	56	986.714	187.515	149.264	3.894	27.314	55256	57	848.333	148.714	157.244	5.626	31.213	48355	63	981.889	339.813	165.604	3.718	34.627	61859	146	768.219	297.559	187.794	6.551	45.456	112160	48	879.375	237.319	216.782	1.570	33.556	42210
349	208	720.154	228.505	42.668	10.532	79.740	149792	152	611.842	191.400	82.638	4.990	50.284	93000	56	897.607	161.923	149.242	3.897	27.314	50266	57	769.351	131.441	157.243	5.627	31.213	43853	63	885.063	297.754	165.624	3.719	34.627	55759	146	734.966	274.146	187.786	6.533	45.456	107305	48	815.583	223.005	216.766	1.569	33.556	39148
350	208	688.293	215.017	42.683	10.524	79.740	143165	152	611.145	190.520	82.636	4.981	50.284	92894	56	875.089	158.764	149.237	3.899	27.314	49005	57	735	121.259	157.243	5.586	31.213	41895	63	825.413	270.936	165.643	3.737	34.627	52001	146	732.103	274.788	187.770	6.518	45.456	106887	48	787.875	205.342	216.809	1.576	33.556	37818
351	208	678.548	209.289	42.658	10.573	79.740	141138	152	623.151	196.491	82.613	4.982	50.284	94719	56	885.804	156.484	149.223	3.896	27.314	49605	57	733	116.959	157.240	5.567	31.213	41781	63	803.603	265.683	165.614	3.718	34.627	50627	146	739.664	276.833	187.764	6.541	45.456	107991	48	784	204.248	216.811	1.574	33.556	37632
352	208	693.452	215.673	42.678	10.597	79.740	144238	152	643.342	210.310	82.659	4.956	50.284	97788	56	895.464	155.467	149.223	3.913	27.314	50146	57	746.263	120.075	157.248	5.589	31.213	42537	63	821.032	274.850	165.611	3.705	34.627	51725	146	764.658	285.406	187.743	6.510	45.456	111640	48	792.729	207.183	216.811	1.573	33.556	38051
353	208	710.913	226.846	42.742	10.620	79.740	147870	152	673.855	228.238	82.681	4.942	50.284	102426	56	949.625	169.337	149.219	3.912	27.314	53179	57	773.754	126.471	157.246	5.574	31.213	44104	63	826.444	276.157	165.605	3.695	34.627	52066	146	789.041	299.396	187.757	6.510	45.456	115200	48	825.354	220.233	216.798	1.572	33.556	39617
354	208	786.442	262.492	42.741	10.671	79.740	163580	152	722.697	255.763	82.677	4.936	50.284	109850	56	1012.429	183.556	149.226	3.913	27.314	56696	57	849.421	149.916	157.245	5.558	31.213	48417	63	846.063	294.928	165.560	3.656	34.627	53302	146	814.897	316.321	187.777	6.544	45.456	118975	48	848.812	229.276	216.793	1.569	33.556	40743
355	208	893.332	312.478	42.773	10.684	79.740	185813	152	779.408	286.709	82.712	4.900	50.284	118470	56	1098.464	209.320	149.235	3.900	27.314	61514	57	884.649	152.930	157.231	5.599	31.213	50425	63	871.127	304.659	165.564	3.669	34.627	54881	146	813.315	316.059	187.773	6.533	45.456	118744	48	881.646	235.082	216.830	1.572	33.556	42319
356	208	985.798	360.517	42.797	10.670	79.740	205046	152	859.546	339.800	82.794	4.854	50.284	130651	56	1122.125	216.215	149.256	3.898	27.314	62839	57	876.158	160.068	157.254	5.585	31.213	49941	63	890.206	316.205	165.546	3.640	34.627	56083	146	816.130	319.292	187.780	6.538	45.456	119155	48	881.812	242.351	216.789	1.560	33.556	42327
357	208	1006.317	370.087	42.801	10.633	79.740	209314	152	984.414	416.802	82.834	4.813	50.284	149631	56	1077.714	211.844	149.253	3.883	27.314	60352	57	824.439	141.904	157.246	5.606	31.213	46993	63	893.397	317.213	165.545	3.651	34.627	56284	146	801.842	315.500	187.818	6.543	45.456	117069	48	894.250	248.601	216.771	1.559	33.556	42924
358	208	988.543	360.866	42.888	10.600	79.740	205617	152	1047.816	442.796	82.839	4.807	50.284	159268	56	1008.429	188.934	149.255	3.904	27.314	56472	57	770.860	127.037	157.235	5.593	31.213	43939	63	876.492	306.212	165.556	3.665	34.627	55219	146	766.178	291.438	187.778	6.530	45.456	111862	48	871.646	240.503	216.759	1.566	33.556	41839
359	208	932.649	331.421	42.959	10.601	79.740	193991	152	1079.316	462.489	82.849	4.807	50.284	164056	56	926.875	173.204	149.259	3.903	27.314	51905	57	706.860	117.687	157.238	5.581	31.213	40291	63	847.841	294.529	165.574	3.666	34.627	53414	146	723.616	269.410	187.764	6.525	45.456	105648	48	814.167	219.883	216.775	1.568	33.556	39080
360	208	852.067	291.294	42.967	10.528	79.740	177230	152	1051.138	440.440	82.835	4.829	50.284	159773	56	832.750	148.658	149.255	3.910	27.314	46634	57	664.088	100.788	157.238	5.577	31.213	37853	63	806.190	269.201	165.609	3.694	34.627	50790	146	675.404	243.245	187.749	6.518	45.456	98609	48	778.042	205.041	216.790	1.576	33.556	37346
361	208	760.774	246.334	42.941	10.517	79.740	158241	152	975.539	396.140	82.805	4.856	50.284	148282	56	763.875	131.335	149.256	3.917	27.314	42777	57	618.175	88.375	157.231	5.578	31.213	35236	63	749.778	241.791	165.640	3.706	34.627	47236	146	636.534	217.835	187.714	6.492	45.456	92934	48	738.250	194.314	216.784	1.577	33.556	35436
362	208	692.952	215.027	42.893	10.529	79.740	144134	152	916.658	360.216	82.762	4.878	50.284	139332	56	729.554	117.109	149.222	3.915	27.314	40855	57	603.737	87.389	157.235	5.554	31.213	34413	63	715.540	224.321	165.658	3.726	34.627	45079	146	611.062	208.169	187.708	6.491	45.456	89215	48	713.271	178.992	216.800	1.586	33.556	34237
363	208	654.216	195.150	42.854	10.537	79.740	136077	152	911.388	362.909	82.784	4.867	50.284	138531	56	706.982	111.068	149.223	3.906	27.314	39591	57	590.754	82.431	157.233	5.563	31.213	33673	63	702.937	222.547	165.648	3.707	34.627	44285	146	601.534	200.269	187.678	6.468	45.456	87824	48	695.875	174.703	216.807	1.588	33.556	33402
364	208	632.534	180.904	42.836	10.565	79.740	131567	152	964.730	397.140	82.812	4.850	50.284	146639	56	711.429	114.535	149.225	3.919	27.314	39840	57	606.140	87.192	157.231	5.549	31.213	34550	63	707.444	221.258	165.655	3.698	34.627	44569	146	604.267	198.230	187.667	6.462	45.456	88223	48	704.396	175.448	216.799	1.587	33.556	33811
365	208	629.346	184.711	42.858	10.560	79.740	130904	152	1088.664	481.897	82.893	4.782	50.284	165477	56	739.768	120.173	149.214	3.904	27.314	41427	57	617.211	90.284	157.238	5.544	31.213	35181	63	755.444	252.517	165.594	3.664	34.627	47593	146	614.206	201.157	187.651	6.454	45.456	89674	48	726.979	187.957	216.785	1.580	33.556	34895
366	208	624.312	181.938	42.871	10.561	79.740	129857	152	1298.697	598.958	82.865	4.757	50.284	197402	56	786.250	133.874	149.221	3.906	27.314	44030	57	628.298	91.179	157.235	5.558	31.213	35813	63	816	280.238	165.570	3.637	34.627	51408	146	634.151	209.584	187.669	6.448	45.456	92586	48	758.250	193.151	216.796	1.583	33.556	36396
367	208	659.413	197.268	42.928	10.649	79.740	137158	152	1534.309	710.349	82.901	4.742	50.284	233215	56	831.089	145.779	149.221	3.881	27.314	46541	57	664.140	100.395	157.229	5.545	31.213	37856	63	926.444	346.319	165.488	3.591	34.627	58366	146	661.068	228.266	187.693	6.476	45.456	96516	48	784.667	206.228	216.796	1.573	33.556	37664
368	208	711.601	223.552	43.008	10.652	79.740	148013	152	1645.480	754.408	82.884	4.749	50.284	250113	56	894.446	161.080	149.227	3.884	27.314	50089	57	714.035	114.828	157.256	5.536	31.213	40700	63	1221.270	517.549	165.353	3.519	34.627	76940	146	692.253	245.885	187.717	6.489	45.456	101069	48	830.292	224.737	216.793	1.568	33.556	39854
369	208	774.755	258.428	43.068	10.698	79.740	161149	152	1625	733.772	82.861	4.761	50.284	247000	56	997.839	182.415	149.218	3.906	27.314	55879	57	779.246	123.485	157.242	5.518	31.213	44417	63	1535.492	661.178	165.348	3.541	34.627	96736	146	746.137	273.254	187.740	6.503	45.456	108936	48	871.521	241.691	216.778	1.565	33.556	41833
370	208	806.562	281.515	43.101	10.678	79.740	167765	152	1527.559	683.052	82.861	4.771	50.284	232189	56	1134.089	210.634	149.216	3.900	27.314	63509	57	831.316	138.817	157.252	5.556	31.213	47385	63	1609.365	678.611	165.375	3.582	34.627	101390	146	779.493	296.091	187.773	6.521	45.456	113806	48	920.271	249.477	216.804	1.567	33.556	44173
371	208	805.928	285.602	43.222	10.634	79.740	167633	152	1351.250	589.346	82.859	4.794	50.284	205390	56	1191.054	232.384	149.234	3.885	27.314	66699	57	851.754	143.694	157.254	5.578	31.213	48550	63	1497.190	603.403	165.430	3.627	34.627	94323	146	789.527	302.695	187.785	6.534	45.456	115271	48	917.167	254.792	216.799	1.558	33.556	44024
372	208	782.769	276.206	43.229	10.644	79.740	162816	152	1150.454	487.356	82.842	4.810	50.284	174869	56	1140.018	225.509	149.256	3.903	27.314	63841	57	829.088	136.544	157.245	5.573	31.213	47258	63	1357.143	530.332	165.471	3.650	34.627	85500	146	777.514	296.610	187.777	6.528	45.456	113517	48	885.812	245.097	216.786	1.560	33.556	42519
373	208	747.043	255.904	43.250	10.629	79.740	155385	152	959.763	382.654	82.806	4.861	50.284	145884	56	1075.625	207.665	149.262	3.910	27.314	60235	57	762.404	123.711	157.247	5.582	31.213	43457	63	1179.460	442.873	165.509	3.679	34.627	74306	146	743.719	280.648	187.775	6.535	45.456	108583	48	849.125	235.165	216.772	1.563	33.556	40758
374	208	697.644	227.558	43.158	10.618	79.740	145110	152	825.539	310.387	82.766	4.897	50.284	125482	56	964.071	180.549	149.258	3.907	27.314	53988	57	701.754	107.804	157.240	5.602	31.213	40000	63	1015.444	367.020	165.552	3.693	34.627	63973	146	714.048	262.562	187.754	6.522	45.456	104251	48	797.312	215.718	216.753	1.571	33.556	38271
375	208	651.962	201.235	43.088	10.593	79.740	135608	152	728.651	256.451	82.721	4.936	50.284	110755	56	890.268	158.337	149.241	3.914	27.314	49855	57	661.702	98.547	157.231	5.565	31.213	37717	63	895.635	309.669	165.584	3.703	34.627	56425	146	674.884	245.833	187.752	6.524	45.456	98533	48	760.271	200.181	216.773	1.581	33.556	36493
376	208	616.346	182.859	43.036	10.590	79.740	128200	152	662.539	219.939	82.687	4.969	50.284	100706	56	856.375	144.160	149.219	3.922	27.314	47957	57	652.965	97.580	157.221	5.565	31.213	37219	63	812.810	267.310	165.626	3.715	34.627	51207	146	655.685	229.202	187.737	6.503	45.456	95730	48	736.521	185.477	216.787	1.586	33.556	35353
377	208	613.279	181.455	43.037	10.555	79.740	127562	152	624.355	197.918	82.648	4.988	50.284	94902	56	890.375	156.214	149.202	3.908	27.314	49861	57	668.298	100.284	157.228	5.566	31.213	38093	63	789.905	257.055	165.635	3.722	34.627	49764	146	667.719	236.909	187.730	6.495	45.456	97487	48	733.833	185.169	216.809	1.588	33.556	35224
378	208	611.308	178.469	43.004	10.594	79.740	127152	152	597.868	184.054	82.608	5.010	50.284	90876	56	979.179	177.311	149.202	3.913	27.314	54834	57	713.544	112.456	157.235	5.564	31.213	40672	63	777.698	253.122	165.628	3.704	34.627	48995	146	694.356	252.571	187.743	6.522	45.456	101376	48	747.250	194.216	216.798	1.579	33.556	35868
379	208	620.298	181.231	42.998	10.597	79.740	129022	152	583.645	175.127	82.616	5.015	50.284	88714	56	1128.089	209.027	149.199	3.930	27.314	63173	57	841.965	144.477	157.252	5.527	31.213	47992	63	790.079	260.988	165.608	3.693	34.627	49775	146	726.562	269.454	187.765	6.527	45.456	106078	48	758.271	201.315	216.775	1.574	33.556	36397
380	208	644.361	196.355	43.093	10.635	79.740	134027	152	578.533	174.101	82.625	5.006	50.284	87937	56	1559.036	314.611	149.195	3.935	27.314	87306	57	1040.316	194.819	157.246	5.586	31.213	59298	63	823.857	278.017	165.571	3.688	34.627	51903	146	776.137	291.993	187.758	6.522	45.456	113316	48	792.583	206.466	216.802	1.578	33.556	38044
381	208	703.178	223.562	43.054	10.714	79.740	146261	152	585.243	175.514	82.642	5.011	50.284	88957	56	1751.107	377.492	149.268	3.891	27.314	98062	57	1468.263	297.631	157.256	5.534	31.213	83691	63	892.032	317.978	165.520	3.648	34.627	56198	146	829.466	316.622	187.759	6.511	45.456	121102	48	842.458	224.990	216.798	1.572	33.556	40438
382	208	759.721	250.588	43.007	10.713	79.740	158022	152	584.737	177.060	82.606	4.999	50.284	88880	56	1697.125	362.106	149.276	3.898	27.314	95039	57	1544.193	326.319	157.254	5.609	31.213	88019	63	969.048	353.780	165.493	3.665	34.627	61050	146	871.952	343.985	187.780	6.530	45.456	127305	48	864.979	235.340	216.767	1.569	33.556	41519
383	208	820.428	282.201	42.861	10.676	79.740	170649	152	592.336	176.884	82.620	5.005	50.284	90035	56	1589.714	332.925	149.275	3.890	27.314	89024	57	1463.719	304.115	157.252	5.627	31.213	83432	63	1068.429	401.666	165.477	3.635	34.627	67311	146	883.822	354.105	187.788	6.548	45.456	129038	48	872.354	236.131	216.760	1.571	33.556	41873
384	208	863.702	306.417	42.659	10.623	79.740	179650	152	599.125	181.463	82.623	5.010	50.284	91067	56	1425.286	294.100	149.282	3.886	27.314	79816	57	1258.667	247.997	157.247	5.629	31.213	71744	63	1171.318	450.435	165.457	3.635	34.627	73793	146	865.130	344.737	187.790	6.550	45.456	126309	48	869.771	242.337	216.745	1.567	33.556	41749
385	208	883.538	318.418	42.550	10.618	79.740	183776	152	593.230	181.373	82.606	5.004	50.284	90171	56	1219.946	250.832	149.285	3.895	27.314	68317	57	1050.684	200.226	157.247	5.634	31.213	59889	63	1168.857	450.468	165.462	3.646	34.627	73638	146	823.288	323.746	187.777	6.555	45.456	120200	48	836.188	224.795	216.780	1.570	33.556	40137
386	208	869.279	321.843	42.440	10.545	79.740	180810	152	583.586	174.219	82.595	5.013	50.284	88705	56	1032.750	197.671	149.272	3.890	27.314	57834	57	871.439	151.908	157.239	5.629	31.213	49672	63	1101.810	413.976	165.503	3.658	34.627	69414	146	764.144	293.842	187.769	6.539	45.456	111565	48	805.521	218.548	216.769	1.570	33.556	38665
387	208	835.293	298.276	42.452	10.513	79.740	173741	152	576.895	171.103	82.590	5.018	50.284	87688	56	888.589	162.831	149.259	3.907	27.314	49761	57	743.386	121.547	157.243	5.604	31.213	42373	63	1002.651	358.743	165.542	3.677	34.627	63167	146	703.781	261.188	187.759	6.534	45.456	102752	48	776.438	206.033	216.774	1.577	33.556	37269
388	208	770.615	266.033	42.505	10.521	79.740	160288	152	571.309	169.319	82.576	5.016	50.284	86839	56	783.857	129.483	149.232	3.903	27.314	43896	57	661.877	100.902	157.234	5.599	31.213	37727	63	915.254	323.933	165.550	3.676	34.627	57661	146	655.596	231.623	187.724	6.506	45.456	95717	48	742	191.587	216.803	1.582	33.556	35616
389	208	716.981	233.911	42.524	10.504	79.740	149132	152	564.987	165.460	82.575	5.020	50.284	85878	56	729.071	119.400	149.225	3.918	27.314	40828	57	622	83.678	157.225	5.555	31.213	35454	63	862.365	297.598	165.577	3.698	34.627	54329	146	632.904	216.786	187.692	6.492	45.456	92404	48	718.708	181.393	216.809	1.587	33.556	34498
390	208	693.567	222.999	42.502	10.527	79.740	144262	152	566.954	167.646	82.586	5.025	50.284	86177	56	697.696	108.406	149.221	3.913	27.314	39071	57	599.772	81.728	157.226	5.561	31.213	34187	63	841	283.446	165.600	3.701	34.627	52983	146	624.568	210.097	187.669	6.485	45.456	91187	48	716.229	176.605	216.826	1.592	33.556	34379
391	208	692.861	226.184	42.493	10.588	79.740	144115	152	570.158	167.680	82.568	5.025	50.284	86664	56	697.696	108.348	149.215	3.911	27.314	39071	57	596.263	85.916	157.234	5.557	31.213	33987	63	851.111	291.688	165.578	3.687	34.627	53620	146	630.308	218.257	187.689	6.497	45.456	92025	48	725.062	182.125	216.825	1.588	33.556	34803
392	208	716.683	244.420	42.396	10.602	79.740	149070	152	587.750	179.374	82.622	4.999	50.284	89338	56	719.571	114.305	149.225	3.928	27.314	40296	57	609.193	86.645	157.235	5.565	31.213	34724	63	928.778	339.110	165.521	3.632	34.627	58513	146	639.541	224.244	187.715	6.490	45.456	93373	48	739.500	182.235	216.830	1.589	33.556	35496
393	208	769.053	294.733	42.212	10.643	79.740	159963	152	601.046	187.936	82.614	4.989	50.284	91359	56	739.375	118.428	149.217	3.936	27.314	41405	57	618.702	89.930	157.239	5.545	31.213	35266	63	1059.571	405.755	165.471	3.610	34.627	66753	146	660.425	230.635	187.692	6.503	45.456	96422	48	745.542	188.666	216.840	1.583	33.556	35786
394	208	789.409	304.916	42.183	10.583	79.740	164197	152	623.882	199.142	82.619	4.985	50.284	94830	56	767.964	123.120	149.210	3.938	27.314	43006	57	649.930	96.239	157.249	5.541	31.213	37046	63	1295.016	523.571	165.421	3.601	34.627	81586	146	684.596	240.190	187.697	6.487	45.456	99951	48	776	196.949	216.824	1.584	33.556	37248
395	208	819.721	314.258	42.234	10.626	79.740	170502	152	646.461	212.638	82.602	4.973	50.284	98262	56	807.821	138.188	149.207	3.903	27.314	45238	57	680.684	104.590	157.251	5.533	31.213	38799	63	1461.873	618.690	165.368	3.561	34.627	92098	146	709.315	256.419	187.718	6.491	45.456	103560	48	787.354	206.655	216.777	1.578	33.556	37793
396	208	831.827	305.563	42.352	10.553	79.740	173020	152	675.776	230.994	82.629	4.947	50.284	102718	56	845.411	146.423	149.210	3.890	27.314	47343	57	693.351	103.637	157.241	5.536	31.213	39521	63	1520.032	626.708	165.403	3.616	34.627	95762	146	736.459	270.074	187.730	6.508	45.456	107523	48	802.604	211.672	216.772	1.580	33.556	38525
397	208	827.192	291.225	42.472	10.525	79.740	172056	152	696.211	244.716	82.652	4.947	50.284	105824	56	832.304	144.269	149.218	3.900	27.314	46609	57	697.404	104.897	157.253	5.548	31.213	39752	63	1460.778	588.473	165.436	3.625	34.627	92029	146	746.219	273.423	187.713	6.508	45.456	108948	48	797.833	207.833	216.792	1.579	33.556	38296
398	208	795.808	271.804	42.588	10.574	79.740	165528	152	693.276	240.404	82.641	4.956	50.284	105378	56	797.964	132.130	149.220	3.897	27.314	44686	57	671.193	100.214	157.248	5.557	31.213	38258	63	1350.159	531.706	165.458	3.641	34.627	85060	146	725.664	267.565	187.731	6.508	45.456	105947	48	783.375	207.368	216.750	1.577	33.556	37602
399	208	747.712	246.315	42.638	10.557	79.740	155524	152	667.342	224.896	82.663	4.957	50.284	101436	56	755	122.516	149.216	3.917	27.314	42280	57	640.877	93.392	157.244	5.556	31.213	36530	63	1187.968	452.982	165.491	3.663	34.627	74842	146	701.637	254.351	187.718	6.513	45.456	102439	48	757.417	193.560	216.789	1.584	33.556	36356
400	208	696.370	220.605	42.698	10.523	79.740	144845	152	647.388	211.398	82.641	4.970	50.284	98403	56	720.982	114.138	149.221	3.921	27.314	40375	57	610.070	87.980	157.244	5.548	31.213	34774	63	1040.206	379.707	165.536	3.692	34.627	65533	146	668.651	238.057	187.705	6.520	45.456	97623	48	733	188.789	216.763	1.585	33.556	35184
401	208	631.279	184.373	42.716	10.497	79.740	131306	152	616.316	191.342	82.611	4.994	50.284	93680	56	682.607	107.067	149.214	3.919	27.314	38226	57	587.632	80.703	157.241	5.552	31.213	33495	63	913.333	318.221	165.572	3.703	34.627	57540	146	637.418	222.159	187.702	6.506	45.456	93063	48	710.021	180.824	216.805	1.588	33.556	34081
402	208	595.279	164.873	42.757	10.510	79.740	123818	152	605.934	188.495	82.622	4.997	50.284	92102	56	670.554	101.243	149.206	3.938	27.314	37551	57	578.772	81.326	157.237	5.567	31.213	32990	63	833.937	278.714	165.612	3.718	34.627	52538	146	619.055	209.567	187.689	6.479	45.456	90382	48	690.562	168.332	216.836	1.595	33.556	33147
403	208	581.394	160.193	42.752	10.508	79.740	120930	152	604.809	188.245	82.607	5.003	50.284	91931	56	676.607	102.020	149.192	3.946	27.314	37890	57	579.684	83.036	157.241	5.555	31.213	33042	63	793	262.247	165.610	3.705	34.627	49959	146	617.706	208.395	187.666	6.481	45.456	90185	48	679.958	165.320	216.838	1.594	33.556	32638
404	208	567.899	150.086	42.795	10.520	79.740	118123	152	612.526	194.735	82.618	4.992	50.284	93104	56	708.696	105.404	149.174	3.946	27.314	39687	57	584.351	82.916	157.243	5.550	31.213	33308	63	760.968	249.478	165.610	3.694	34.627	47941	146	618.774	206.044	187.665	6.469	45.456	90341	48	687.708	166.662	216.830	1.595	33.556	33010
405	208	578.375	155.725	42.828	10.581	79.740	120302	152	629.382	200.676	82.613	4.985	50.284	95666	56	755.071	126.003	149.206	3.907	27.314	42284	57	604.281	86.899	157.229	5.545	31.213	34444	63	771.238	254.510	165.606	3.703	34.627	48588	146	642.877	222.754	187.684	6.472	45.456	93860	48	702.729	170.019	216.840	1.595	33.556	33731
406	208	605.913	177.666	42.985	10.595	79.740	126030	152	688.263	238.359	82.664	4.945	50.284	104616	56	857.714	149.864	149.196	3.920	27.314	48032	57	621.263	91.759	157.236	5.552	31.213	35412	63	780.190	265.324	165.566	3.661	34.627	49152	146	678.130	240.673	187.687	6.484	45.456	99007	48	727.688	175.198	216.864	1.593	33.556	34929
407	208	622.764	189.291	43.104	10.605	79.740	129535	152	750.954	280.589	82.713	4.899	50.284	114145	56	1009.804	184.641	149.193	3.923	27.314	56549	57	660.754	98.622	157.232	5.544	31.213	37663	63	819.651	278.532	165.573	3.680	34.627	51638	146	721.753	266.590	187.755	6.489	45.456	105376	48	744.771	185.306	216.853	1.587	33.556	35749
408	208	646.010	204.205	43.210	10.583	79.740	134370	152	874.566	349.202	82.755	4.847	50.284	132934	56	1149.125	223.968	149.202	3.889	27.314	64351	57	683.035	102.973	157.233	5.533	31.213	38933	63	882.095	316.599	165.514	3.647	34.627	55572	146	763.404	286.876	187.728	6.518	45.456	111457	48	763.438	194.341	216.802	1.587	33.556	36645
409	208	686.918	238.508	43.392	10.676	79.740	142879	152	982.118	408.982	82.787	4.823	50.284	149282	56	1314.375	268.392	149.229	3.910	27.314	73605	57	696.544	102.274	157.227	5.539	31.213	39703	63	920.889	333.443	165.509	3.646	34.627	58016	146	775.164	296.603	187.754	6.521	45.456	113174	48	776.938	201.737	216.811	1.582	33.556	37293
410	208	732.832	287.025	43.578	10.682	79.740	152429	152	1122.559	490.264	82.841	4.790	50.284	170629	56	1364.964	282.633	149.245	3.907	27.314	76438	57	709.772	106.815	157.236	5.553	31.213	40457	63	959.540	353.075	165.501	3.649	34.627	60451	146	781.308	300.305	187.759	6.529	45.456	114071	48	789.188	206.059	216.803	1.580	33.556	37881
411	208	758.255	304.992	43.664	10.678	79.740	157717	152	1198.461	534.240	82.852	4.776	50.284	182166	56	1261.554	258.329	149.267	3.916	27.314	70647	57	703.807	103.807	157.233	5.557	31.213	40117	63	967	356.325	165.500	3.644	34.627	60921	146	757.336	290.748	187.770	6.530	45.456	110571	48	788.104	211.636	216.780	1.575	33.556	37829
412	208	747.106	303.902	43.701	10.648	79.740	155398	152	1218.849	537.897	82.857	4.792	50.284	185265	56	1141.161	227.182	149.265	3.905	27.314	63905	57	688.439	104.640	157.237	5.583	31.213	39241	63	925.841	334.320	165.522	3.666	34.627	58328	146	731.767	270.755	187.728	6.515	45.456	106838	48	765.062	199.856	216.781	1.581	33.556	36723
413	208	716.428	281.320	43.660	10.619	79.740	149017	152	1194.993	520.688	82.837	4.797	50.284	181639	56	1020.661	201.641	149.261	3.905	27.314	57157	57	650.368	94.196	157.231	5.561	31.213	37071	63	865.111	299.693	165.557	3.683	34.627	54502	146	698.007	256.985	187.713	6.511	45.456	101909	48	737.104	191.224	216.786	1.581	33.556	35381
414	208	662.370	237.232	43.511	10.609	79.740	137773	152	1108.408	471.252	82.814	4.820	50.284	168478	56	881.911	161.779	149.257	3.915	27.314	49387	57	638.193	91.026	157.232	5.542	31.213	36377	63	793.587	263.194	165.598	3.711	34.627	49996	146	659.144	231.837	187.693	6.493	45.456	96235	48	724.479	181.529	216.825	1.591	33.556	34775
415	208	623.894	203.741	43.395	10.595	79.740	129770	152	1011.493	412.187	82.785	4.849	50.284	153747	56	801.393	138.373	149.240	3.919	27.314	44878	57	614.930	89.476	157.236	5.568	31.213	35051	63	745.492	243.006	165.605	3.711	34.627	46966	146	623.137	212.360	187.686	6.483	45.456	90978	48	708.646	179.158	216.796	1.588	33.556	34015
416	208	603.760	191.669	43.338	10.594	79.740	125582	152	955.651	380.916	82.794	4.868	50.284	145259	56	769.482	127.790	149.228	3.924	27.314	43091	57	612.667	87.959	157.233	5.578	31.213	34922	63	725.984	230.998	165.630	3.714	34.627	45737	146	609.390	204.488	187.675	6.481	45.456	88971	48	701.646	169.861	216.824	1.599	33.556	33679
417	208	595.841	185.569	43.243	10.576	79.740	123935	152	971.507	398.167	82.786	4.825	50.284	147669	56	767.107	125.206	149.213	3.920	27.314	42958	57	638.702	92.287	157.242	5.549	31.213	36406	63	713.651	229.536	165.608	3.701	34.627	44960	146	618.007	209.243	187.668	6.472	45.456	90229	48	700.646	169.372	216.827	1.595	33.556	33631
418	208	600.452	188.159	43.290	10.618	79.740	124894	152	1062.191	452.091	82.804	4.808	50.284	161453	56	812.911	140.002	149.221	3.911	27.314	45523	57	685.351	104.555	157.236	5.539	31.213	39065	63	739.143	240.960	165.610	3.702	34.627	46566	146	636.548	217.671	187.678	6.474	45.456	92936	48	714.979	175.760	216.828	1.592	33.556	34319
419	208	624.995	198.091	43.290	10.643	79.740	129999	152	1252.007	566.601	82.936	4.769	50.284	190305	56	909.304	157.519	149.208	3.944	27.314	50921	57	763.351	126.936	157.247	5.531	31.213	43511	63	779.730	256.395	165.597	3.697	34.627	49123	146	665.986	229.768	187.658	6.469	45.456	97234	48	745.917	191.966	216.810	1.584	33.556	35804
420	208	651.202	216.287	43.334	10.664	79.740	135450	152	1490.454	692.810	82.911	4.745	50.284	226549	56	1040.196	192.286	149.205	3.937	27.314	58251	57	937.596	170.166	157.257	5.501	31.213	53443	63	830.524	288.569	165.537	3.652	34.627	52323	146	704.842	250.484	187.675	6.491	45.456	102907	48	769.562	197.351	216.803	1.584	33.556	36939
421	208	700.769	236.738	43.295	10.647	79.740	145760	152	1635.645	745.467	82.830	4.767	50.284	248618	56	1195.875	236.685	149.225	3.936	27.314	66969	57	1208.456	240.187	157.274	5.550	31.213	68882	63	989.063	379.177	165.436	3.582	34.627	62311	146	737.925	270.669	187.702	6.509	45.456	107737	48	780.396	198.785	216.824	1.583	33.556	37459
422	208	772.082	276.952	43.283	10.699	79.740	160593	152	1637.342	734.581	82.838	4.778	50.284	248876	56	1319.464	263.253	149.252	3.911	27.314	73890	57	1509.491	310.640	157.261	5.590	31.213	86041	63	1187.127	494.194	165.349	3.540	34.627	74789	146	765.110	283.671	187.718	6.504	45.456	111706	48	782.500	202.355	216.791	1.580	33.556	37560
423	208	826.125	291.303	43.157	10.716	79.740	171834	152	1529.072	676.847	82.821	4.781	50.284	232419	56	1348.125	274.932	149.269	3.908	27.314	75495	57	1511.316	311.040	157.263	5.605	31.213	86145	63	1291.619	525.520	165.379	3.581	34.627	81372	146	779.151	291.203	187.722	6.510	45.456	113756	48	806.167	212.573	216.794	1.576	33.556	38696
424	208	875.183	306.715	42.916	10.658	79.740	182038	152	1388.408	600.581	82.809	4.805	50.284	211038	56	1250.964	253.462	149.277	3.901	27.314	70054	57	1371.368	280.731	157.257	5.634	31.213	78168	63	1289.143	513.699	165.420	3.612	34.627	81216	146	777.103	293.423	187.734	6.527	45.456	113457	48	813.146	219.361	216.777	1.573	33.556	39031
425	208	917.139	331.262	42.745	10.645	79.740	190765	152	1227.368	524.185	82.812	4.813	50.284	186560	56	1126.661	223.908	149.268	3.895	27.314	63093	57	1177.930	227.187	157.253	5.637	31.213	67142	63	1208.397	470.658	165.442	3.629	34.627	76129	146	761.206	290.232	187.752	6.532	45.456	111136	48	799.667	211.383	216.784	1.575	33.556	38384
426	208	930.625	340.573	42.666	10.592	79.740	193570	152	1093.125	447.423	82.791	4.840	50.284	166155	56	1022.679	196.706	149.261	3.894	27.314	57270	57	978.930	186.284	157.245	5.658	31.213	55799	63	1129.079	425.777	165.483	3.652	34.627	71132	146	729.158	270.632	187.740	6.516	45.456	106457	48	781.688	204.651	216.796	1.579	33.556	37521
427	208	888.654	317.601	42.617	10.536	79.740	184840	152	947.947	370.312	82.775	4.873	50.284	144088	56	932.786	171.994	149.254	3.918	27.314	52236	57	840.509	150.185	157.250	5.643	31.213	47909	63	1030.571	377.063	165.517	3.661	34.627	64926	146	693.322	252.679	187.734	6.510	45.456	101225	48	762.229	197.122	216.819	1.581	33.556	36587
428	208	820.409	280.667	42.640	10.534	79.740	170645	152	842.671	315.279	82.749	4.898	50.284	128086	56	840.268	151.777	149.249	3.917	27.314	47055	57	737.807	119.700	157.248	5.612	31.213	42055	63	929.413	326.252	165.560	3.697	34.627	58553	146	653.479	230.589	187.696	6.496	45.456	95408	48	740.438	184.545	216.829	1.587	33.556	35541
429	208	787.707	264.124	42.626	10.549	79.740	163843	152	768.395	272.573	82.692	4.924	50.284	116796	56	796.250	132.232	149.221	3.921	27.314	44590	57	674.667	102.443	157.244	5.585	31.213	38456	63	855.063	296.925	165.562	3.683	34.627	53869	146	631.130	218.965	187.676	6.489	45.456	92145	48	722.833	181.178	216.831	1.588	33.556	34696
430	208	781.274	262.409	42.592	10.595	79.740	162505	152	718.941	248.363	82.687	4.947	50.284	109279	56	794.304	136.723	149.221	3.916	27.314	44481	57	632.719	92.804	157.236	5.574	31.213	36065	63	811.714	271.226	165.612	3.721	34.627	51138	146	628.301	215.040	187.666	6.475	45.456	91732	48	716.854	174.994	216.863	1.592	33.556	34409
431	208	791.120	268.864	42.601	10.621	79.740	164553	152	698.704	233.259	82.649	4.982	50.284	106203	56	804.661	139.146	149.219	3.913	27.314	45061	57	619.702	90.961	157.231	5.565	31.213	35323	63	792.746	261.520	165.613	3.707	34.627	49943	146	640.336	219.308	187.661	6.484	45.456	93489	48	718.938	176.008	216.850	1.592	33.556	34509
432	208	827.188	294.531	42.623	10.675	79.740	172055	152	682.789	229.179	82.681	4.965	50.284	103784	56	846.339	147.818	149.206	3.936	27.314	47395	57	623.228	86.793	157.222	5.574	31.213	35524	63	793.984	267.013	165.585	3.684	34.627	50021	146	664.678	231.088	187.664	6.479	45.456	97043	48	733.271	178.489	216.851	1.593	33.556	35197
433	208	886.433	316.666	42.700	10.681	79.740	184378	152	667.954	221.073	82.649	4.982	50.284	101529	56	953.250	172.301	149.203	3.932	27.314	53382	57	623.684	86.509	157.225	5.572	31.213	35550	63	826	278.782	165.582	3.690	34.627	52038	146	682.164	240.719	187.660	6.488	45.456	99596	48	757.188	190.483	216.794	1.590	33.556	36345
434	208	947.654	348.221	42.804	10.689	79.740	197112	152	668.704	219.630	82.651	4.967	50.284	101643	56	1073.982	203.748	149.216	3.912	27.314	60143	57	639.175	93.985	157.238	5.577	31.213	36433	63	872.905	307.419	165.536	3.664	34.627	54993	146	712.911	256.631	187.680	6.503	45.456	104085	48	780.188	201.356	216.811	1.584	33.556	37449
435	208	998.380	368.569	42.784	10.673	79.740	207663	152	666.013	219.541	82.637	4.971	50.284	101234	56	1208.839	242.720	149.231	3.927	27.314	67695	57	638.596	89.514	157.227	5.578	31.213	36400	63	891.190	319.323	165.513	3.644	34.627	56145	146	734.753	270.070	187.694	6.498	45.456	107274	48	796.062	210.887	216.792	1.577	33.556	38211
436	208	1010.365	374.942	42.687	10.633	79.740	210156	152	671	222.100	82.635	4.982	50.284	101992	56	1249.339	247.425	149.240	3.921	27.314	69963	57	634.491	84.701	157.225	5.569	31.213	36166	63	926.460	334.899	165.510	3.640	34.627	58367	146	733.048	270.659	187.707	6.497	45.456	107025	48	801.417	210.179	216.804	1.580	33.556	38468
437	208	978.779	359.968	42.656	10.594	79.740	203586	152	668.599	220.434	82.628	4.973	50.284	101627	56	1234.607	251.508	149.255	3.914	27.314	69138	57	641.719	89.403	157.230	5.559	31.213	36578	63	968.540	357.464	165.484	3.628	34.627	61018	146	725.267	266.787	187.697	6.513	45.456	105889	48	799.104	210.728	216.788	1.580	33.556	38357
438	208	917.067	326.682	42.683	10.558	79.740	190750	152	664.980	218.509	82.644	4.978	50.284	101077	56	1114.946	222.060	149.261	3.915	27.314	62437	57	619.070	86.220	157.231	5.573	31.213	35287	63	966.746	352.043	165.510	3.660	34.627	60905	146	708.014	255.871	187.694	6.517	45.456	103370	48	800.125	210.189	216.798	1.580	33.556	38406
439	208	842.308	286.650	42.703	10.536	79.740	175200	152	648.882	207.913	82.620	5.000	50.284	98630	56	998.036	189.787	149.254	3.926	27.314	55890	57	602.807	81.566	157.218	5.542	31.213	34360	63	928.397	328.960	165.542	3.673	34.627	58489	146	678.021	238.888	187.681	6.510	45.456	98991	48	785.938	205.026	216.806	1.580	33.556	37725
440	208	767.423	253.535	42.727	10.547	79.740	159624	152	631.013	199.643	82.629	5.012	50.284	95914	56	880.661	160.453	149.251	3.923	27.314	49317	57	585.298	79.566	157.221	5.557	31.213	33362	63	862.079	300.005	165.571	3.689	34.627	54311	146	649.418	226.641	187.686	6.492	45.456	94815	48	760.833	193.452	216.792	1.586	33.556	36520
441	208	690.817	214.200	42.688	10.513	79.740	143690	152	611.612	188.228	82.629	5.021	50.284	92965	56	791.089	134.862	149.234	3.917	27.314	44301	57	573.807	77.270	157.228	5.552	31.213	32707	63	802.206	268.623	165.589	3.695	34.627	50539	146	618.507	209.425	187.659	6.479	45.456	90302	48	737.417	186.710	216.808	1.587	33.556	35396
442	208	640.130	191.539	42.663	10.520	79.740	133147	152	597.987	181.357	82.612	5.030	50.284	90894	56	747.054	126.517	149.224	3.938	27.314	41835	57	568.105	73.727	157.231	5.552	31.213	32382	63	759.810	245.715	165.617	3.709	34.627	47868	146	602.363	197.626	187.621	6.467	45.456	87945	48	716.958	177.997	216.802	1.591	33.556	34414
443	208	609.562	173.725	42.703	10.518	79.740	126789	152	595.237	178.865	82.623	5.031	50.284	90476	56	728.018	114.728	149.221	3.941	27.314	40769	57	564.579	75.099	157.231	5.558	31.213	32181	63	741.492	235.120	165.642	3.707	34.627	46714	146	605.829	197.783	187.631	6.471	45.456	88451	48	720.688	178.398	216.799	1.593	33.556	34593
444	208	590.284	166.414	42.674	10.528	79.740	122779	152	599.618	184.171	82.613	5.017	50.284	91142	56	712.196	113.815	149.210	3.927	27.314	39883	57	569.211	76.464	157.231	5.551	31.213	32445	63	744.873	241.301	165.626	3.705	34.627	46927	146	603.781	195.284	187.620	6.462	45.456	88152	48	718.854	177.576	216.816	1.594	33.556	34505
445	208	585.716	164.880	42.690	10.546	79.740	121829	152	610.980	189.547	82.612	5.026	50.284	92869	56	731.143	119.075	149.223	3.922	27.314	40944	57	585.912	77.536	157.226	5.535	31.213	33397	63	784.143	261.369	165.587	3.685	34.627	49401	146	621.938	210.495	187.662	6.476	45.456	90803	48	735.458	178.691	216.830	1.596	33.556	35302
446	208	588.885	163.576	42.742	10.590	79.740	122488	152	625.191	200.058	82.644	5.002	50.284	95029	56	753.875	122.033	149.214	3.933	27.314	42217	57	598.281	82.647	157.230	5.548	31.213	34102	63	842.540	292.764	165.554	3.668	34.627	53080	146	643.890	216.691	187.639	6.469	45.456	94008	48	756.562	187.669	216.853	1.587	33.556	36315
447	208	595.875	170.720	42.730	10.570	79.740	123942	152	650.724	213.127	82.663	4.985	50.284	98910	56	824.464	135.165	149.200	3.925	27.314	46170	57	619.807	86.594	157.231	5.558	31.213	35329	63	950.413	348.406	165.498	3.641	34.627	59876	146	671.747	235.811	187.668	6.481	45.456	98075	48	773.417	195.150	216.796	1.592	33.556	37124
448	208	592.688	164.928	42.739	10.585	79.740	123279	152	678.500	228.399	82.648	4.979	50.284	103132	56	888.821	158.594	149.209	3.923	27.314	49774	57	645.807	92.188	157.243	5.559	31.213	36811	63	1061.667	406.872	165.458	3.614	34.627	66885	146	689.740	245.311	187.684	6.494	45.456	100702	48	791.250	201.965	216.808	1.586	33.556	37980
449	208	597.846	169.334	42.738	10.564	79.740	124352	152	709.671	249.567	82.723	4.960	50.284	107870	56	924.839	166.476	149.223	3.925	27.314	51791	57	655.860	93.053	157.242	5.551	31.213	37384	63	1159.349	459.589	165.420	3.608	34.627	73039	146	696.384	245.181	187.673	6.495	45.456	101672	48	809.292	208.871	216.802	1.583	33.556	38846
450	208	589.183	164.806	42.756	10.545	79.740	122550	152	735.934	266.953	82.729	4.928	50.284	111862	56	960.429	178.956	149.218	3.909	27.314	53784	57	677.965	100.968	157.245	5.528	31.213	38644	63	1271.794	514.543	165.397	3.582	34.627	80123	146	704.699	251.518	187.677	6.490	45.456	102886	48	820.604	218.845	216.787	1.573	33.556	39389
451	208	579.490	155.104	42.786	10.549	79.740	120534	152	733.467	260.962	82.737	4.954	50.284	111487	56	930.161	166.847	149.239	3.907	27.314	52089	57	680.211	101.591	157.249	5.534	31.213	38772	63	1294.794	521.641	165.403	3.601	34.627	81572	146	701	256.485	187.721	6.522	45.456	102346	48	823.583	217.638	216.766	1.577	33.556	39532
452	208	562.553	150.160	42.740	10.511	79.740	117011	152	711.112	249.286	82.701	4.949	50.284	108089	56	878.214	159.118	149.245	3.919	27.314	49180	57	669.807	97.686	157.247	5.557	31.213	38179	63	1213.032	469.660	165.450	3.633	34.627	76421	146	683.774	244.193	187.692	6.504	45.456	99831	48	802.938	210.612	216.774	1.581	33.556	38541
453	208	547.375	142.796	42.736	10.521	79.740	113854	152	680.572	228.751	82.682	4.981	50.284	103447	56	810.125	141.794	149.239	3.902	27.314	45367	57	666.632	99.180	157.247	5.573	31.213	37998	63	1082.714	403.923	165.489	3.664	34.627	68211	146	662.390	228.932	187.656	6.485	45.456	96709	48	791.625	206.193	216.797	1.582	33.556	37998
454	208	535.870	135.994	42.739	10.504	79.740	111461	152	655.480	209.204	82.678	5.004	50.284	99633	56	750.232	124.585	149.219	3.918	27.314	42013	57	636.404	92.139	157.226	5.580	31.213	36275	63	972.206	345.876	165.529	3.680	34.627	61249	146	634.110	216.577	187.662	6.483	45.456	92580	48	760.646	191.501	216.791	1.590	33.556	36511
455	208	528.995	132.199	42.762	10.527	79.740	110031	152	638.711	201.309	82.682	5.006	50.284	97084	56	730.500	115.835	149.223	3.913	27.314	40908	57	625.930	90.092	157.231	5.565	31.213	35678	63	899.619	314.534	165.549	3.687	34.627	56676	146	616.555	204.954	187.638	6.474	45.456	90017	48	736.542	180.410	216.810	1.595	33.556	35354
456	208	522.966	129.494	42.787	10.526	79.740	108777	152	634.507	202.997	82.672	5.008	50.284	96445	56	716.482	117.876	149.242	3.924	27.314	40123	57	631.579	89.716	157.229	5.551	31.213	36000	63	855.063	287.289	165.587	3.726	34.627	53869	146	612.932	199.899	187.635	6.474	45.456	89488	48	721.021	175.285	216.802	1.595	33.556	34609
457	208	532.375	133.858	42.812	10.522	79.740	110734	152	634.461	202.320	82.640	5.011	50.284	96438	56	722.911	114.946	149.233	3.930	27.314	40483	57	665.702	97.740	157.242	5.551	31.213	37945	63	855.952	287.108	165.590	3.714	34.627	53925	146	624.021	205.747	187.618	6.453	45.456	91107	48	717.417	170.640	216.833	1.600	33.556	34436
458	208	536.120	135.145	42.814	10.550	79.740	111513	152	639.224	203.742	82.664	5.018	50.284	97162	56	737.321	113.391	149.217	3.958	27.314	41290	57	722.088	117.347	157.232	5.548	31.213	41159	63	883.492	305.476	165.565	3.702	34.627	55660	146	654.116	223.669	187.659	6.471	45.456	95501	48	721.062	170.640	216.846	1.600	33.556	34611
459	208	550.462	142.734	42.868	10.564	79.740	114496	152	657.954	219.909	82.664	4.994	50.284	100009	56	795.482	126.856	149.205	3.956	27.314	44547	57	804.439	137.997	157.251	5.568	31.213	45853	63	940.333	330.816	165.538	3.689	34.627	59241	146	685.719	241.491	187.683	6.504	45.456	100115	48	733.021	173.880	216.855	1.599	33.556	35185
460	208	573.966	156.272	42.924	10.584	79.740	119385	152	691.783	237.585	82.687	4.962	50.284	105151	56	887.321	153.313	149.193	3.932	27.314	49690	57	907.561	159.397	157.263	5.584	31.213	51731	63	1010.143	364.148	165.527	3.682	34.627	63639	146	705.089	251.758	187.681	6.511	45.456	102943	48	754.271	182.081	216.849	1.592	33.556	36205
461	208	614.139	174.390	42.988	10.647	79.740	127741	152	738.158	263.245	82.702	4.954	50.284	112200	56	997.321	183.607	149.216	3.947	27.314	55850	57	1063.491	197.061	157.251	5.605	31.213	60619	63	1098.825	414.412	165.460	3.631	34.627	69226	146	729.336	264.157	187.681	6.502	45.456	106483	48	773.604	188.914	216.853	1.593	33.556	37133
462	208	651.216	196.798	43.061	10.635	79.740	135453	152	804.046	299.900	82.722	4.921	50.284	122215	56	1124.464	209.221	149.228	3.933	27.314	62970	57	1232.807	248.468	157.268	5.629	31.213	70270	63	1158.571	452.220	165.426	3.612	34.627	72990	146	745.904	277.227	187.709	6.517	45.456	108902	48	788.833	196.931	216.825	1.589	33.556	37864
463	208	686.981	214.926	43.065	10.659	79.740	142892	152	840.395	313.958	82.747	4.929	50.284	127740	56	1246.304	242.064	149.245	3.943	27.314	69793	57	1258.825	252.514	157.254	5.643	31.213	71753	63	1195.444	462.942	165.438	3.630	34.627	75313	146	747.952	276.308	187.705	6.520	45.456	109201	48	801.292	195.994	216.851	1.588	33.556	38462
464	208	726.909	242.837	43.168	10.676	79.740	151197	152	863.303	328.915	82.746	4.899	50.284	131222	56	1291.304	260.180	149.254	3.907	27.314	72313	57	1167.421	228.766	157.252	5.658	31.213	66543	63	1147.286	436.795	165.459	3.649	34.627	72279	146	733.596	269.945	187.717	6.525	45.456	107105	48	799.417	200.008	216.828	1.585	33.556	38372
465	208	757.562	261.790	43.189	10.675	79.740	157573	152	880.099	332.115	82.746	4.924	50.284	133775	56	1242.875	246.014	149.263	3.922	27.314	69601	57	1068.456	204.791	157.246	5.704	31.213	60902	63	1091.143	402.311	165.496	3.680	34.627	68742	146	715.993	263.411	187.725	6.526	45.456	104535	48	781	199.942	216.801	1.583	33.556	37488
466	208	757.976	264.688	43.207	10.668	79.740	157659	152	877.230	334.815	82.735	4.911	50.284	133339	56	1124.643	220.866	149.255	3.903	27.314	62980	57	939.368	175.536	157.244	5.673	31.213	53544	63	1001.667	360.011	165.521	3.689	34.627	63105	146	693.842	251.101	187.715	6.506	45.456	101301	48	757.833	185.224	216.834	1.595	33.556	36376
467	208	733.341	245.846	43.168	10.649	79.740	152535	152	862.934	332.945	82.745	4.914	50.284	131166	56	1015.804	198.857	149.261	3.914	27.314	56885	57	819.877	138.087	157.238	5.633	31.213	46733	63	904.857	314.199	165.559	3.706	34.627	57006	146	662.863	234.292	187.701	6.495	45.456	96778	48	735.958	181.261	216.820	1.592	33.556	35326
468	208	716.192	238.778	43.132	10.612	79.740	148968	152	831.336	311.739	82.737	4.917	50.284	126363	56	921.536	171.033	149.257	3.910	27.314	51606	57	742.719	120.949	157.239	5.620	31.213	42335	63	825.698	273.395	165.607	3.716	34.627	52019	146	637.706	218.653	187.680	6.475	45.456	93105	48	716.979	176.029	216.811	1.594	33.556	34415
469	208	719.471	232.463	43.049	10.645	79.740	149650	152	810.783	298.797	82.730	4.927	50.284	123239	56	870.375	148.509	149.230	3.926	27.314	48741	57	693.018	106.977	157.236	5.609	31.213	39502	63	787.365	257.699	165.606	3.707	34.627	49604	146	631.322	215.967	187.676	6.470	45.456	92173	48	703.104	170.802	216.830	1.598	33.556	33749
470	208	715.024	229.583	43.008	10.617	79.740	148725	152	814.138	306.398	82.769	4.906	50.284	123749	56	889.143	155.599	149.213	3.941	27.314	49792	57	672.439	100.089	157.242	5.589	31.213	38329	63	761.111	244.379	165.624	3.720	34.627	47950	146	641.062	222.438	187.676	6.468	45.456	93595	48	708.792	171.234	216.831	1.596	33.556	34022
471	208	725.183	235.970	43.012	10.623	79.740	150838	152	863.809	341.347	82.770	4.891	50.284	131299	56	924.911	165.302	149.205	3.918	27.314	51795	57	659	98.587	157.240	5.572	31.213	37563	63	761.810	249.755	165.599	3.693	34.627	47994	146	654.397	224.846	187.680	6.470	45.456	95542	48	714.958	177.474	216.810	1.594	33.556	34318
472	208	799.870	273.417	42.917	10.723	79.740	166373	152	986.401	409.873	82.813	4.847	50.284	149933	56	1003.232	178.419	149.207	3.916	27.314	56181	57	673.632	100.096	157.245	5.590	31.213	38397	63	784.413	258.984	165.593	3.695	34.627	49418	146	672.658	230.934	187.666	6.460	45.456	98208	48	724.375	176.950	216.820	1.597	33.556	34770
473	208	936.779	346.536	42.651	10.813	79.740	194850	152	1166.303	513.588	82.870	4.814	50.284	177278	56	1085.107	203.873	149.215	3.925	27.314	60766	57	664.368	98.639	157.235	5.591	31.213	37869	63	846.984	292.603	165.538	3.659	34.627	53360	146	705.377	247.274	187.675	6.471	45.456	102985	48	750.729	181.419	216.835	1.597	33.556	36035
474	208	1144.442	482.040	42.392	10.780	79.740	238044	152	1355.711	608.947	82.865	4.785	50.284	206068	56	1162.250	228.404	149.220	3.921	27.314	65086	57	670.702	96.494	157.224	5.564	31.213	38230	63	900.429	324.828	165.498	3.631	34.627	56727	146	722.116	257.655	187.696	6.476	45.456	105429	48	787.458	196.821	216.843	1.588	33.556	37798
475	208	1244.851	516.068	42.391	10.623	79.740	258929	152	1483.546	655.204	82.841	4.803	50.284	225499	56	1204.232	243.856	149.239	3.925	27.314	67437	57	663.105	94.786	157.243	5.568	31.213	37797	63	1018.667	400.857	165.398	3.565	34.627	64176	146	742.966	268.228	187.682	6.486	45.456	108473	48	818.896	207.154	216.796	1.587	33.556	39307
476	208	1208.067	474.744	42.514	10.586	79.740	251278	152	1504.664	662.472	82.829	4.821	50.284	228709	56	1183.143	237.494	149.247	3.910	27.314	66256	57	675.702	96.133	157.230	5.554	31.213	38515	63	1147.397	459.027	165.390	3.582	34.627	72286	146	757.247	280.390	187.717	6.505	45.456	110558	48	819.417	212.645	216.798	1.580	33.556	39332
477	208	1129.216	419.830	42.667	10.542	79.740	234877	152	1434.533	621.251	82.848	4.826	50.284	218049	56	1118.643	223.679	149.254	3.918	27.314	62644	57	670.737	99.285	157.243	5.580	31.213	38232	63	1189.873	472.494	165.415	3.621	34.627	74962	146	753.794	277.752	187.712	6.508	45.456	110054	48	830.812	218.705	216.780	1.578	33.556	39879
478	208	1031.413	371.741	42.797	10.540	79.740	214534	152	1324.112	560.025	82.820	4.845	50.284	201265	56	1022.446	193.018	149.258	3.917	27.314	57257	57	659.632	96.379	157.243	5.567	31.213	37599	63	1126.825	435.166	165.446	3.639	34.627	70990	146	737.336	272.504	187.722	6.526	45.456	107651	48	831.604	218.716	216.768	1.581	33.556	39917
479	208	935.692	327.580	42.908	10.545	79.740	194624	152	1188.112	493.725	82.844	4.850	50.284	180593	56	924.250	170.888	149.254	3.910	27.314	51758	57	646.035	91.279	157.236	5.582	31.213	36824	63	1024.032	376.703	165.504	3.665	34.627	64514	146	715.007	264.092	187.722	6.519	45.456	104391	48	804.938	209.973	216.763	1.585	33.556	38637
480	208	839.668	282.777	42.975	10.526	79.740	174651	152	1039.684	414.217	82.801	4.879	50.284	158032	56	843.786	146.558	149.235	3.915	27.314	47252	57	613.965	85.255	157.234	5.564	31.213	34996	63	928.825	328.641	165.542	3.690	34.627	58516	146	677.863	242.562	187.702	6.499	45.456	98968	48	769.938	198.211	216.786	1.583	33.556	36957
481	208	751.510	239.515	42.986	10.549	79.740	156314	152	906.204	344.269	82.781	4.913	50.284	137743	56	782.518	130.456	149.224	3.919	27.314	43821	57	600.509	81.420	157.232	5.581	31.213	34229	63	860.460	292.756	165.570	3.703	34.627	54209	146	654.534	226.858	187.674	6.487	45.456	95562	48	755.583	190.336	216.801	1.587	33.556	36268
482	208	684.962	210.978	43.037	10.546	79.740	142472	152	812.803	296.440	82.748	4.934	50.284	123546	56	749.554	126.060	149.209	3.922	27.314	41975	57	594.474	80.372	157.227	5.557	31.213	33885	63	790.746	255.494	165.608	3.721	34.627	49817	146	641.932	221.957	187.655	6.480	45.456	93722	48	730.062	180.941	216.794	1.593	33.556	35043
483	208	638.019	185.630	43.003	10.531	79.740	132708	152	766.395	271.407	82.718	4.950	50.284	116492	56	742.161	118.468	149.205	3.922	27.314	41561	57	599.614	81.099	157.235	5.552	31.213	34178	63	776.587	253.289	165.608	3.714	34.627	48925	146	642.164	219.218	187.647	6.482	45.456	93756	48	733.812	176.731	216.820	1.599	33.556	35223
484	208	614.115	176.312	43.007	10.533	79.740	127736	152	734.053	257.079	82.723	4.961	50.284	111576	56	750.339	118.115	149.194	3.919	27.314	42019	57	617.684	89.854	157.243	5.561	31.213	35208	63	760.413	247.813	165.607	3.712	34.627	47906	146	651.993	221.879	187.628	6.483	45.456	95191	48	735.562	180.741	216.823	1.591	33.556	35307
485	208	589.043	163.435	43.015	10.533	79.740	122521	152	719.197	247.993	82.682	4.964	50.284	109318	56	757.732	120.185	149.204	3.926	27.314	42433	57	638.158	93.557	157.234	5.565	31.213	36375	63	773.667	254.482	165.595	3.691	34.627	48741	146	672.671	233.438	187.659	6.478	45.456	98210	48	751.938	181.448	216.842	1.596	33.556	36093
486	208	579.380	157.406	42.945	10.521	79.740	120511	152	719.520	248.612	82.675	4.967	50.284	109367	56	809.250	133.263	149.199	3.953	27.314	45318	57	698.491	107.871	157.238	5.569	31.213	39814	63	795.921	267.999	165.575	3.691	34.627	50143	146	703.294	249.402	187.652	6.485	45.456	102681	48	771.750	193.363	216.804	1.589	33.556	37044
487	208	580.466	157.940	42.952	10.547	79.740	120737	152	721.730	249.894	82.669	4.966	50.284	109703	56	893.929	149.746	149.193	3.949	27.314	50060	57	798.965	131.769	157.249	5.598	31.213	45541	63	814.349	272.376	165.572	3.679	34.627	51304	146	723.521	257.314	187.657	6.486	45.456	105634	48	794.292	206.956	216.780	1.585	33.556	38126
488	208	593.692	165.889	43.012	10.577	79.740	123488	152	707.467	240.570	82.675	4.976	50.284	107535	56	992.018	178.023	149.212	3.925	27.314	55553	57	955.158	173.951	157.249	5.616	31.213	54444	63	855.048	299.444	165.518	3.649	34.627	53868	146	738.007	265.178	187.665	6.493	45.456	107749	48	822.417	211.771	216.796	1.584	33.556	39476
489	208	601.125	171.005	43.025	10.551	79.740	125034	152	707.678	243.986	82.681	4.973	50.284	107567	56	1047.571	197.704	149.233	3.902	27.314	58664	57	1186.789	230.482	157.258	5.586	31.213	67647	63	878.429	307.718	165.519	3.677	34.627	55341	146	738.055	265.619	187.670	6.495	45.456	107756	48	844.604	225.917	216.774	1.575	33.556	40541
490	208	603.163	172.711	43.039	10.562	79.740	125458	152	692.059	232.275	82.646	4.987	50.284	105193	56	1027.804	188.458	149.236	3.916	27.314	57557	57	1230.053	246.309	157.270	5.628	31.213	70113	63	897.270	313.474	165.526	3.678	34.627	56528	146	729.603	261.671	187.672	6.484	45.456	106522	48	845.896	225.638	216.773	1.575	33.556	40603
491	208	601.500	170.731	43.011	10.586	79.740	125112	152	671.816	220.215	82.668	4.999	50.284	102116	56	1016.339	182.308	149.235	3.937	27.314	56915	57	1171.789	229.444	157.255	5.662	31.213	66792	63	897.794	317.398	165.515	3.682	34.627	56561	146	713.308	256.123	187.672	6.506	45.456	104143	48	830.146	219.803	216.781	1.576	33.556	39847
492	208	586.659	163.283	42.967	10.567	79.740	122025	152	643.467	202.215	82.629	5.027	50.284	97807	56	974.250	175.351	149.246	3.935	27.314	54558	57	1050.018	196.932	157.251	5.657	31.213	59851	63	886.746	315.056	165.521	3.668	34.627	55865	146	691.808	244.333	187.665	6.508	45.456	101004	48	810.625	212.347	216.761	1.580	33.556	38910
493	208	571.087	154.337	42.945	10.522	79.740	118786	152	626.638	193.447	82.642	5.026	50.284	95249	56	903.232	157.489	149.237	3.929	27.314	50581	57	920.930	169.554	157.254	5.667	31.213	52493	63	850.651	295.902	165.536	3.681	34.627	53591	146	664.966	229.129	187.646	6.488	45.456	97085	48	777.667	203.539	216.760	1.581	33.556	37328
494	208	555.572	145.165	42.916	10.514	79.740	115559	152	609.086	185.415	82.620	5.035	50.284	92581	56	829.161	143.333	149.251	3.932	27.314	46433	57	814.175	143.942	157.253	5.641	31.213	46408	63	808.603	271.959	165.568	3.704	34.627	50942	146	643.945	216.518	187.631	6.479	45.456	94016	48	748.729	191.499	216.777	1.585	33.556	35939
495	208	538.538	137.211	42.849	10.493	79.740	112016	152	592.480	174.469	82.604	5.048	50.284	90057	56	783.357	130.573	149.226	3.938	27.314	43868	57	747.596	123.562	157.241	5.637	31.213	42613	63	771.206	254.441	165.589	3.705	34.627	48586	146	627.260	207.089	187.629	6.482	45.456	91580	48	723.167	180.059	216.797	1.591	33.556	34712
496	208	534.889	136.241	42.875	10.505	79.740	111257	152	581.921	170.381	82.618	5.044	50.284	88452	56	781.143	128.359	149.211	3.935	27.314	43744	57	706.263	108.676	157.230	5.611	31.213	40257	63	772.746	251.331	165.593	3.710	34.627	48683	146	619.555	203.820	187.623	6.474	45.456	90455	48	709.375	172.140	216.801	1.594	33.556	34050
497	208	531.587	134.089	42.842	10.533	79.740	110570	152	582.013	171.413	82.630	5.041	50.284	88466	56	778.929	131.590	149.215	3.923	27.314	43620	57	686.298	105.641	157.244	5.619	31.213	39119	63	796.079	270.503	165.557	3.691	34.627	50153	146	627.973	207.296	187.629	6.474	45.456	91684	48	709.229	171.205	216.809	1.598	33.556	34043
498	208	535.942	137.386	42.879	10.508	79.740	111476	152	585.099	173.088	82.618	5.055	50.284	88935	56	795.589	133.066	149.212	3.926	27.314	44553	57	679.754	103.381	157.237	5.582	31.213	38746	63	841.063	293.036	165.536	3.680	34.627	52987	146	639.637	214.038	187.630	6.466	45.456	93387	48	724.188	172.944	216.818	1.600	33.556	34761
499	208	538.269	136.680	42.881	10.526	79.740	111960	152	596.987	179.185	82.622	5.019	50.284	90742	56	869.464	147.797	149.201	3.927	27.314	48690	57	696.807	107.935	157.236	5.597	31.213	39718	63	938.206	346.486	165.485	3.637	34.627	59107	146	664.103	224.327	187.624	6.476	45.456	96959	48	742.333	180.261	216.828	1.593	33.556	35632
500	208	552.111	143.893	42.894	10.528	79.740	114839	152	613.086	189.183	82.619	5.034	50.284	93189	56	987.018	181.947	149.197	3.922	27.314	55273	57	714.754	110.171	157.240	5.556	31.213	40741	63	1118.318	453.410	165.369	3.555	34.627	70454	146	683.781	235.222	187.641	6.463	45.456	99832	48	762.812	189.458	216.826	1.588	33.556	36615
501	208	566.495	155.761	42.917	10.545	79.740	117831	152	625.461	193.259	82.605	5.022	50.284	95070	56	1139.464	219.369	149.203	3.903	27.314	63810	57	752.035	122.981	157.250	5.601	31.213	42866	63	1364.254	584.882	165.312	3.535	34.627	85948	146	720.404	254.921	187.649	6.480	45.456	105179	48	771.792	192.072	216.826	1.586	33.556	37046
502	208	580.370	159.495	42.891	10.552	79.740	120717	152	636.013	196.855	82.600	5.023	50.284	96674	56	1284.589	254.731	149.224	3.928	27.314	71937	57	785.474	127.988	157.248	5.578	31.213	44772	63	1458.698	615.078	165.345	3.574	34.627	91898	146	750.986	274.822	187.688	6.496	45.456	109644	48	794.958	198.355	216.835	1.586	33.556	38158
503	208	590.649	161.899	42.878	10.565	79.740	122855	152	640.283	200.676	82.609	5.024	50.284	97323	56	1374.036	282.905	149.239	3.907	27.314	76946	57	827.351	137.138	157.242	5.599	31.213	47159	63	1405.778	563.813	165.406	3.621	34.627	88564	146	765.911	278.297	187.683	6.494	45.456	111823	48	813.833	211.237	216.800	1.578	33.556	39064
504	208	598.346	166.719	42.838	10.568	79.740	124456	152	630.072	196.231	82.634	5.025	50.284	95771	56	1320.554	270.583	149.257	3.913	27.314	73951	57	819.456	139.602	157.244	5.630	31.213	46709	63	1282.413	499.342	165.448	3.660	34.627	80792	146	759.945	280.617	187.692	6.496	45.456	110952	48	817.333	206.893	216.817	1.584	33.556	39232
505	208	599.558	168.713	42.831	10.540	79.740	124708	152	628.204	194.240	82.622	5.031	50.284	95487	56	1189.339	238.962	149.254	3.909	27.314	66603	57	789.105	129.513	157.244	5.601	31.213	44979	63	1146.016	431.553	165.477	3.683	34.627	72199	146	743.616	273.137	187.709	6.503	45.456	108568	48	798.292	201.375	216.806	1.586	33.556	38318
506	208	606.587	173.121	42.834	10.551	79.740	126170	152	615.204	186.235	82.606	5.042	50.284	93511	56	1064.500	202.124	149.254	3.916	27.314	59612	57	731.789	113.256	157.230	5.619	31.213	41712	63	1013.905	366.763	165.519	3.695	34.627	63876	146	718.664	260.341	187.693	6.497	45.456	104925	48	781.729	201.024	216.782	1.583	33.556	37523
507	208	602.591	171.312	42.822	10.526	79.740	125339	152	602.743	181.041	82.612	5.041	50.284	91617	56	920.357	169.871	149.246	3.911	27.314	51540	57	683.649	102.791	157.235	5.608	31.213	38968	63	895.524	310.413	165.545	3.692	34.627	56418	146	688.089	247.191	187.691	6.501	45.456	100461	48	762.250	194.740	216.768	1.587	33.556	36588
508	208	601.096	168.086	42.860	10.535	79.740	125028	152	590.750	175.642	82.624	5.029	50.284	89794	56	825.071	146.254	149.243	3.909	27.314	46204	57	652.298	97.352	157.236	5.588	31.213	37181	63	811.492	270.767	165.581	3.707	34.627	51124	146	656.836	231.833	187.679	6.489	45.456	95898	48	742.688	184.352	216.810	1.591	33.556	35649
509	208	601.861	170.475	42.863	10.517	79.740	125187	152	583.329	171.456	82.632	5.052	50.284	88666	56	761.107	123.047	149.223	3.924	27.314	42622	57	634.544	90.539	157.239	5.586	31.213	36169	63	764.873	252.609	165.590	3.712	34.627	48187	146	645.801	223.089	187.661	6.473	45.456	94287	48	730.292	181.508	216.801	1.587	33.556	35054
510	208	612.231	175.269	42.903	10.556	79.740	127344	152	595.763	176.451	82.609	5.040	50.284	90556	56	745.571	120.057	149.213	3.924	27.314	41752	57	648.895	95.398	157.232	5.573	31.213	36987	63	731.714	232.283	165.617	3.723	34.627	46098	146	644.062	220.241	187.643	6.470	45.456	94033	48	725.375	173.593	216.819	1.596	33.556	34818
511	208	630.394	185.150	42.918	10.605	79.740	131122	152	602.355	181.408	82.624	5.043	50.284	91558	56	739.393	116.089	149.201	3.919	27.314	41406	57	640.316	94.395	157.233	5.596	31.213	36498	63	720.190	229.753	165.610	3.709	34.627	45372	146	652.260	221.288	187.635	6.465	45.456	95230	48	725.917	172.353	216.851	1.598	33.556	34844
512	208	657.976	199.152	42.932	10.599	79.740	136859	152	622.888	194.586	82.639	5.018	50.284	94679	56	763.786	123.902	149.205	3.921	27.314	42772	57	647.140	94.066	157.233	5.579	31.213	36887	63	733.460	232.776	165.625	3.721	34.627	46208	146	669.397	231.768	187.650	6.454	45.456	97732	48	729.625	179.519	216.819	1.590	33.556	35022
513	208	696.688	219.031	42.866	10.644	79.740	144911	152	644.638	204.546	82.628	5.013	50.284	97985	56	807.339	136.805	149.205	3.922	27.314	45211	57	664.982	98.734	157.224	5.583	31.213	37904	63	731.508	235.660	165.616	3.714	34.627	46085	146	698.329	244.628	187.648	6.467	45.456	101956	48	737.188	179.527	216.844	1.590	33.556	35385
514	208	795.399	271.638	42.720	10.733	79.740	165443	152	687.178	226.581	82.664	4.996	50.284	104451	56	835.321	137.282	149.202	3.932	27.314	46778	57	678.789	103.080	157.228	5.588	31.213	38691	63	747.476	241.950	165.604	3.704	34.627	47091	146	718.363	260.421	187.663	6.486	45.456	104881	48	759.542	184.586	216.829	1.594	33.556	36458
515	208	913.178	330.257	42.752	10.693	79.740	189941	152	735.533	256.336	82.665	4.964	50.284	111801	56	868.018	152.146	149.208	3.916	27.314	48609	57	699.737	105.256	157.226	5.586	31.213	39885	63	768.746	253.214	165.582	3.698	34.627	48431	146	735.555	267.512	187.686	6.486	45.456	107391	48	766.938	192.091	216.786	1.589	33.556	36813
516	208	1022.606	382.114	42.861	10.693	79.740	212702	152	780.447	278.278	82.708	4.956	50.284	118628	56	895.375	158.447	149.214	3.942	27.314	50141	57	694.474	104.858	157.225	5.609	31.213	39585	63	771.238	251.510	165.599	3.714	34.627	48588	146	741.274	271.237	187.686	6.485	45.456	108226	48	762.875	189.988	216.827	1.587	33.556	36618
517	208	1090.615	415.151	42.814	10.658	79.740	226848	152	827.730	310.896	82.745	4.921	50.284	125815	56	893.750	161.973	149.223	3.941	27.314	50050	57	677.684	101.344	157.230	5.577	31.213	38628	63	757.365	244.406	165.608	3.721	34.627	47714	146	733.966	267.634	187.675	6.492	45.456	107159	48	773.354	191.640	216.803	1.594	33.556	37121
518	208	1102.120	420.654	42.687	10.619	79.740	229241	152	857.625	320.522	82.734	4.916	50.284	130359	56	879.946	151.140	149.208	3.934	27.314	49277	57	664.333	99.651	157.230	5.598	31.213	37867	63	731.317	233.013	165.608	3.714	34.627	46073	146	717.027	259.733	187.677	6.492	45.456	104686	48	761.042	187.734	216.805	1.591	33.556	36530
519	208	1050.736	390.949	42.614	10.547	79.740	218553	152	865.395	328.019	82.739	4.914	50.284	131540	56	815.946	143.368	149.234	3.927	27.314	45693	57	640.702	93.687	157.233	5.575	31.213	36520	63	705.873	224.574	165.609	3.701	34.627	44470	146	697.171	250.301	187.683	6.485	45.456	101787	48	749.250	186.886	216.792	1.591	33.556	35964
520	208	960.721	347.012	42.591	10.510	79.740	199830	152	846.105	316.020	82.746	4.921	50.284	128608	56	761.446	127.178	149.222	3.929	27.314	42641	57	619.825	86.482	157.230	5.589	31.213	35330	63	683.095	214.560	165.621	3.715	34.627	43035	146	676.315	239.057	187.686	6.480	45.456	98742	48	734.479	179.349	216.795	1.598	33.556	35255
521	208	868.620	300.947	42.579	10.455	79.740	180673	152	803.546	288.966	82.746	4.942	50.284	122139	56	721.839	115.572	149.222	3.920	27.314	40423	57	612.719	88.539	157.231	5.598	31.213	34925	63	668.270	204.652	165.643	3.735	34.627	42101	146	652.404	227.398	187.679	6.472	45.456	95251	48	727.438	178.325	216.806	1.592	33.556	34917
522	208	803.923	268.484	42.598	10.490	79.740	167216	152	781.599	276.326	82.716	4.946	50.284	118803	56	704.679	107.674	149.199	3.931	27.314	39462	57	602.561	82.888	157.228	5.585	31.213	34346	63	668.683	205.073	165.639	3.722	34.627	42127	146	644.233	222.579	187.662	6.473	45.456	94058	48	722.125	173.472	216.833	1.598	33.556	34662
523	208	762.192	248.920	42.632	10.494	79.740	158536	152	775.191	278.130	82.731	4.945	50.284	117829	56	727.554	111.679	149.195	3.924	27.314	40743	57	604.860	83.767	157.230	5.578	31.213	34477	63	680.508	210.633	165.634	3.722	34.627	42872	146	645.075	220.258	187.648	6.471	45.456	94181	48	716.208	170.763	216.828	1.598	33.556	34378
524	208	737.755	234.877	42.693	10.516	79.740	153453	152	798.928	289.050	82.735	4.946	50.284	121437	56	760.321	125.020	149.197	3.914	27.314	42578	57	618.018	86.229	157.226	5.563	31.213	35227	63	688.730	217.851	165.619	3.699	34.627	43390	146	652.219	224.123	187.637	6.461	45.456	95224	48	742.625	172.196	216.874	1.601	33.556	35646
525	208	733.072	230.783	42.759	10.577	79.740	152479	152	852.461	325.240	82.749	4.905	50.284	129574	56	815.571	133.972	149.186	3.917	27.314	45672	57	644.947	93.329	157.227	5.578	31.213	36762	63	725.349	238.130	165.573	3.681	34.627	45697	146	672.945	234.345	187.652	6.461	45.456	98250	48	758.583	180.550	216.855	1.600	33.556	36412
526	208	752.510	242.861	42.846	10.586	79.740	156522	152	958.849	380.848	82.776	4.894	50.284	145745	56	857.161	145.616	149.192	3.930	27.314	48001	57	671.439	100.338	157.222	5.602	31.213	38272	63	780.381	264.234	165.556	3.674	34.627	49164	146	695.747	244.146	187.653	6.461	45.456	101579	48	796.667	193.579	216.868	1.592	33.556	38240
527	208	801.351	269.126	42.833	10.644	79.740	166681	152	1144.776	496.996	82.811	4.816	50.284	174006	56	920.268	167.607	149.207	3.917	27.314	51535	57	712.877	112.706	157.244	5.596	31.213	40634	63	876.683	314.793	165.491	3.635	34.627	55231	146	715.075	255.364	187.661	6.481	45.456	104401	48	813.500	204.355	216.825	1.584	33.556	39048
528	208	851.284	293.627	42.808	10.632	79.740	177067	152	1420.638	641.362	82.848	4.774	50.284	215937	56	1002.929	187.927	149.218	3.909	27.314	56164	57	757.842	120.323	157.243	5.562	31.213	43197	63	1021.444	401.753	165.392	3.577	34.627	64351	146	733.185	264.580	187.679	6.479	45.456	107045	48	830.771	217.377	216.798	1.577	33.556	39877
529	208	882.481	308.930	42.839	10.606	79.740	183556	152	1541.987	681.516	82.845	4.796	50.284	234382	56	1105.786	210.181	149.211	3.901	27.314	61924	57	799.667	132.026	157.249	5.581	31.213	45581	63	1186.492	489.155	165.349	3.562	34.627	74749	146	739.671	270.837	187.672	6.489	45.456	107992	48	844	216.795	216.809	1.581	33.556	40512
530	208	897.567	316.782	42.799	10.614	79.740	186694	152	1551.171	679.284	82.868	4.815	50.284	235778	56	1226.125	246.407	149.218	3.901	27.314	68663	57	802.667	131.705	157.251	5.603	31.213	45752	63	1311.190	538.426	165.362	3.583	34.627	82605	146	737.192	268.671	187.666	6.498	45.456	107630	48	846.854	216.844	216.828	1.579	33.556	40649
531	208	885.312	307.011	42.790	10.594	79.740	184145	152	1463.664	632.196	82.857	4.826	50.284	222477	56	1231.464	247.016	149.243	3.903	27.314	68962	57	780.947	127.327	157.247	5.621	31.213	44514	63	1303.222	529.390	165.391	3.618	34.627	82103	146	729.986	262.771	187.671	6.484	45.456	106578	48	857.958	223.850	216.774	1.580	33.556	41182
532	208	845.942	286.494	42.808	10.549	79.740	175956	152	1348.664	571.626	82.823	4.843	50.284	204997	56	1168.518	239.339	149.255	3.904	27.314	65437	57	743.140	119.058	157.242	5.606	31.213	42359	63	1221.254	476.843	165.435	3.635	34.627	76939	146	712.493	255.895	187.679	6.470	45.456	104024	48	840.625	221.075	216.784	1.578	33.556	40350
533	208	796.476	262.039	42.808	10.513	79.740	165667	152	1205.776	492.769	82.806	4.873	50.284	183278	56	1054.571	204.898	149.255	3.905	27.314	59056	57	723.684	111.072	157.243	5.582	31.213	41250	63	1120.937	423.251	165.472	3.670	34.627	70619	146	687.452	243.189	187.659	6.472	45.456	100368	48	824.104	216.268	216.765	1.577	33.556	39557
534	208	745	238.447	42.838	10.525	79.740	154960	152	1056.263	419.270	82.794	4.887	50.284	160552	56	956.179	176.002	149.233	3.888	27.314	53546	57	706.667	111.194	157.224	5.607	31.213	40280	63	1037.365	382.535	165.499	3.692	34.627	65354	146	661.760	230.316	187.655	6.475	45.456	96617	48	789.667	204.948	216.775	1.582	33.556	37904
535	208	692.726	214.399	42.856	10.532	79.740	144087	152	940.375	363.012	82.784	4.912	50.284	142937	56	875.161	160.251	149.249	3.910	27.314	49009	57	689.702	107.029	157.234	5.619	31.213	39313	63	945.492	335.685	165.536	3.710	34.627	59566	146	637.877	213.129	187.620	6.463	45.456	93130	48	763.604	191.796	216.783	1.587	33.556	36653
536	208	658.562	196.085	42.851	10.513	79.740	136981	152	854.046	314.651	82.743	4.936	50.284	129815	56	828.857	143.852	149.234	3.918	27.314	46416	57	680.632	105.439	157.244	5.599	31.213	38796	63	874.603	298.565	165.564	3.719	34.627	55100	146	631.110	214.315	187.635	6.454	45.456	92142	48	756.750	187.408	216.807	1.591	33.556	36324
537	208	646.644	187.452	42.897	10.509	79.740	134502	152	795.007	286.259	82.734	4.929	50.284	120841	56	817	138.982	149.226	3.930	27.314	45752	57	702.439	107.654	157.229	5.570	31.213	40039	63	829.889	279.450	165.584	3.732	34.627	52283	146	633.438	211.769	187.626	6.445	45.456	92482	48	749.771	186.099	216.811	1.589	33.556	35989
538	208	641.490	190.674	42.966	10.551	79.740	133430	152	762.809	268.172	82.714	4.958	50.284	115947	56	800.446	134.880	149.220	3.931	27.314	44825	57	760.807	128.902	157.246	5.625	31.213	43366	63	819.810	276.296	165.570	3.696	34.627	51648	146	646.342	218.787	187.626	6.468	45.456	94366	48	753.688	183.973	216.808	1.593	33.556	36177
539	208	633.240	186.748	42.969	10.554	79.740	131714	152	731.191	251.721	82.709	4.975	50.284	111141	56	811.411	140.478	149.223	3.929	27.314	45439	57	850.123	149.504	157.258	5.589	31.213	48457	63	818.381	280.587	165.544	3.679	34.627	51558	146	667.096	229.228	187.626	6.461	45.456	97396	48	756.354	184.614	216.824	1.594	33.556	36305
540	208	628.822	186.186	43.004	10.532	79.740	130795	152	711.993	240.687	82.700	4.981	50.284	108223	56	827.321	137.161	149.226	3.925	27.314	46330	57	999.842	185.626	157.257	5.615	31.213	56991	63	849.508	298.382	165.512	3.681	34.627	53519	146	700.952	245.917	187.645	6.466	45.456	102339	48	758.729	189.402	216.803	1.590	33.556	36419
541	208	636.423	190.047	43.063	10.545	79.740	132376	152	696.072	228.892	82.676	4.986	50.284	105803	56	854.518	145.003	149.229	3.929	27.314	47853	57	1216.667	243.576	157.256	5.625	31.213	69350	63	876.952	311.749	165.498	3.675	34.627	55248	146	716.397	256.319	187.654	6.481	45.456	104594	48	769.854	192.868	216.790	1.588	33.556	36953
542	208	654.279	207.794	43.167	10.571	79.740	136090	152	674.428	216.208	82.670	5.005	50.284	102513	56	869.107	151.728	149.246	3.922	27.314	48670	57	1273.737	260.414	157.264	5.660	31.213	72603	63	884.873	313.479	165.498	3.680	34.627	55747	146	729.199	263.492	187.649	6.487	45.456	106463	48	769.625	190.029	216.805	1.593	33.556	36942
543	208	641.976	202.634	43.150	10.554	79.740	133531	152	654.895	206.763	82.657	5.012	50.284	99544	56	848.446	143.871	149.246	3.936	27.314	47513	57	1232.105	247.975	157.265	5.665	31.213	70230	63	869.254	305.483	165.508	3.659	34.627	54763	146	730.308	268.191	187.680	6.488	45.456	106625	48	777.042	198.880	216.782	1.586	33.556	37298
544	208	629.764	188.775	43.110	10.560	79.740	130991	152	635.875	197.715	82.646	5.023	50.284	96653	56	841.161	141.092	149.233	3.922	27.314	47105	57	1101	213.169	157.252	5.672	31.213	62757	63	847.413	294.007	165.523	3.669	34.627	53387	146	723.486	265.828	187.689	6.488	45.456	105629	48	767.479	189.548	216.800	1.590	33.556	36839
545	208	608.678	177.266	43.049	10.513	79.740	126605	152	616.046	186.921	82.641	5.030	50.284	93639	56	798.250	134.627	149.245	3.929	27.314	44702	57	990.298	184.480	157.249	5.648	31.213	56447	63	818.714	275.990	165.550	3.698	34.627	51579	146	704.753	254.973	187.683	6.488	45.456	102894	48	751.542	184.663	216.802	1.589	33.556	36074
546	208	589.337	166.455	43.012	10.501	79.740	122582	152	601.303	180.436	82.625	5.039	50.284	91398	56	758.571	121.107	149.237	3.948	27.314	42480	57	860.930	152.054	157.244	5.652	31.213	49073	63	775.921	257.431	165.573	3.702	34.627	48883	146	684.363	242.794	187.675	6.473	45.456	99917	48	733.292	181.788	216.784	1.593	33.556	35198
547	208	576.077	155.581	42.972	10.480	79.740	119824	152	587.980	172.137	82.612	5.048	50.284	89373	56	718.464	112.666	149.211	3.933	27.314	40234	57	768.737	128.690	157.242	5.624	31.213	43818	63	747.254	245.196	165.582	3.689	34.627	47077	146	666.151	231.334	187.648	6.464	45.456	97258	48	712.771	172.463	216.805	1.596	33.556	34213
548	208	564.548	151.562	42.939	10.471	79.740	117426	152	576.171	164.736	82.597	5.065	50.284	87578	56	694.964	107.968	149.212	3.945	27.314	38918	57	704.088	112.587	157.237	5.627	31.213	40133	63	716.921	228.901	165.604	3.717	34.627	45166	146	643.274	219.713	187.659	6.449	45.456	93918	48	699.021	164.510	216.808	1.601	33.556	33553
549	208	557.837	145.670	42.846	10.451	79.740	116030	152	572.645	161.756	82.582	5.069	50.284	87042	56	691.214	105.991	149.213	3.950	27.314	38708	57	656.053	96.463	157.233	5.595	31.213	37395	63	703.460	223.339	165.611	3.708	34.627	44318	146	633.308	213.486	187.628	6.448	45.456	92463	48	685.438	165.466	216.796	1.597	33.556	32901
550	208	558.024	146.218	42.844	10.485	79.740	116069	152	571.658	163.981	82.596	5.050	50.284	86892	56	694.804	105.962	149.202	3.928	27.314	38909	57	634.596	95.066	157.237	5.625	31.213	36172	63	701.667	222.856	165.615	3.697	34.627	44205	146	639.829	214.952	187.625	6.433	45.456	93415	48	681.646	160.896	216.819	1.599	33.556	32719
551	208	555	144.985	42.835	10.459	79.740	115440	152	572.868	164.103	82.622	5.058	50.284	87076	56	718.036	113.106	149.192	3.918	27.314	40210	57	631.246	93.202	157.241	5.619	31.213	35981	63	710.937	231.214	165.590	3.687	34.627	44789	146	651.801	221.384	187.621	6.445	45.456	95163	48	694.271	167.419	216.807	1.596	33.556	33325
552	208	561.947	147.363	42.808	10.455	79.740	116885	152	575.500	164.153	82.613	5.052	50.284	87476	56	762.232	117.930	149.179	3.916	27.314	42685	57	623.684	88.795	157.232	5.600	31.213	35550	63	741.556	243.926	165.567	3.670	34.627	46718	146	673.548	233.713	187.642	6.454	45.456	98338	48	709.062	170.151	216.794	1.596	33.556	34035
553	208	575.207	153.089	42.852	10.479	79.740	119643	152	585.730	171.291	82.617	5.049	50.284	89031	56	815.732	137.205	149.197	3.925	27.314	45681	57	633.386	91.796	157.229	5.585	31.213	36103	63	790.016	268.337	165.552	3.677	34.627	49771	146	694.685	247.876	187.660	6.466	45.456	101424	48	730.271	172.715	216.809	1.600	33.556	35053
554	208	598.168	167.142	42.905	10.505	79.740	124419	152	590.079	172.036	82.621	5.058	50.284	89692	56	895.679	158.032	149.194	3.926	27.314	50158	57	645.719	92.751	157.234	5.610	31.213	36806	63	863.381	304.405	165.516	3.659	34.627	54393	146	719.123	258.243	187.652	6.469	45.456	104992	48	760.938	185.558	216.823	1.592	33.556	36525
555	208	629.716	183.238	42.912	10.538	79.740	130981	152	600.691	177.681	82.626	5.057	50.284	91305	56	968.304	173.578	149.202	3.931	27.314	54225	57	658.140	95.647	157.240	5.615	31.213	37514	63	950.508	353.376	165.466	3.629	34.627	59882	146	734.877	268.052	187.678	6.489	45.456	107292	48	789.042	196.629	216.788	1.592	33.556	37874
556	208	647.716	190.766	42.939	10.588	79.740	134725	152	600.224	177.227	82.644	5.050	50.284	91234	56	1005.804	186.494	149.220	3.920	27.314	56325	57	651.719	94.167	157.231	5.600	31.213	37148	63	1014.016	386.689	165.444	3.623	34.627	63883	146	739.932	272.552	187.690	6.488	45.456	108030	48	798.292	201.930	216.774	1.586	33.556	38318
557	208	677.159	205.525	42.894	10.624	79.740	140849	152	600.099	177.830	82.650	5.040	50.284	91215	56	1050.196	200.338	149.208	3.899	27.314	58811	57	647.263	90.349	157.227	5.603	31.213	36894	63	1086.635	420.292	165.430	3.618	34.627	68458	146	747.089	274.590	187.673	6.482	45.456	109075	48	793.104	199.980	216.777	1.587	33.556	38069
558	208	668.745	204.264	42.897	10.576	79.740	139099	152	599.026	173.758	82.644	5.065	50.284	91052	56	975.554	187.084	149.245	3.898	27.314	54631	57	628.368	88.858	157.232	5.588	31.213	35817	63	1102.730	419.398	165.453	3.644	34.627	69472	146	734.952	267.800	187.670	6.483	45.456	107303	48	775.125	194.938	216.783	1.586	33.556	37206
559	208	658.990	196.554	42.922	10.542	79.740	137070	152	598.171	175.177	82.629	5.059	50.284	90922	56	909.321	168.312	149.242	3.898	27.314	50922	57	616	84.005	157.229	5.597	31.213	35112	63	1079.952	412.937	165.453	3.651	34.627	68037	146	712.233	257.821	187.662	6.476	45.456	103986	48	754.542	188.784	216.787	1.585	33.556	36218
560	208	644.543	191.546	42.860	10.530	79.740	134065	152	593.645	174.852	82.623	5.051	50.284	90234	56	844.036	151.545	149.236	3.906	27.314	47266	57	606.825	80.379	157.223	5.583	31.213	34589	63	1037.921	384.872	165.478	3.672	34.627	65389	146	692.281	247.057	187.671	6.478	45.456	101073	48	740.500	180.463	216.784	1.596	33.556	35544
561	208	623.947	178.032	42.784	10.481	79.740	129781	152	596.171	176.271	82.621	5.054	50.284	90618	56	788.786	134.329	149.227	3.911	27.314	44172	57	585.053	78.078	157.227	5.566	31.213	33348	63	967.889	343.818	165.529	3.711	34.627	60977	146	668.158	233.720	187.651	6.465	45.456	97551	48	720.479	175.626	216.785	1.595	33.556	34583
562	208	604.308	169.207	42.745	10.459	79.740	125696	152	594.395	173.260	82.605	5.057	50.284	90348	56	763.339	126.267	149.223	3.918	27.314	42747	57	580.561	80.575	157.240	5.564	31.213	33092	63	925.127	326.568	165.532	3.700	34.627	58283	146	648.856	224.263	187.644	6.461	45.456	94733	48	712.396	175.578	216.807	1.590	33.556	34195
563	208	598.572	166.389	42.710	10.503	79.740	124503	152	594.263	172.861	82.605	5.054	50.284	90328	56	766.875	126.577	149.210	3.915	27.314	42945	57	586.456	76.955	157.228	5.566	31.213	33428	63	906.095	316.274	165.556	3.729	34.627	57084	146	650.733	223.983	187.637	6.465	45.456	95007	48	708.417	169.410	216.808	1.602	33.556	34004
564	208	591.404	162.609	42.753	10.511	79.740	123012	152	597.401	175.377	82.597	5.052	50.284	90805	56	763.214	128.202	149.212	3.919	27.314	42740	57	583.982	77.687	157.237	5.584	31.213	33287	63	904.540	318.595	165.544	3.710	34.627	56986	146	660.027	227.648	187.628	6.452	45.456	96364	48	712.333	166.968	216.850	1.599	33.556	34192
565	208	590.625	165.162	42.685	10.531	79.740	122850	152	607.013	185.193	82.633	5.037	50.284	92266	56	805.143	134.712	149.177	3.925	27.314	45088	57	608.333	83.733	157.225	5.575	31.213	34675	63	945.683	338.264	165.519	3.693	34.627	59578	146	688.459	240.879	187.634	6.455	45.456	100515	48	719.979	169.953	216.831	1.604	33.556	34559
566	208	593.505	162.839	42.742	10.496	79.740	123449	152	625.434	192.327	82.634	5.013	50.284	95066	56	877.179	155.317	149.193	3.908	27.314	49122	57	620.316	83.595	157.232	5.561	31.213	35358	63	1002.444	370.658	165.481	3.654	34.627	63154	146	713.788	256.213	187.634	6.448	45.456	104213	48	727.042	176.206	216.812	1.594	33.556	34898
567	208	612.591	174.017	42.780	10.539	79.740	127419	152	638.276	197.501	82.654	5.019	50.284	97018	56	968.268	177.913	149.209	3.919	27.314	54223	57	647.281	95.512	157.237	5.586	31.213	36895	63	1101.984	429.033	165.428	3.635	34.627	69425	146	743.842	271.440	187.670	6.463	45.456	108601	48	748.938	181.986	216.840	1.591	33.556	35949
568	208	625.236	179.340	42.808	10.568	79.740	130049	152	661.803	210.936	82.677	5.015	50.284	100594	56	1066.554	202.174	149.217	3.923	27.314	59727	57	667.754	94.846	157.240	5.587	31.213	38062	63	1202.095	479.264	165.397	3.610	34.627	75732	146	756.007	283.739	187.686	6.472	45.456	110377	48	764.271	188.573	216.835	1.588	33.556	36685
569	208	651.466	193.872	42.724	10.632	79.740	135505	152	693.355	229.396	82.631	4.993	50.284	105390	56	1128.518	215.713	149.209	3.912	27.314	63197	57	683.965	104.199	157.244	5.616	31.213	38986	63	1236.254	490.947	165.408	3.622	34.627	77884	146	759.445	284.061	187.697	6.482	45.456	110879	48	774.625	197.873	216.780	1.582	33.556	37182
570	208	661.712	201.133	42.668	10.604	79.740	137636	152	717.697	241.218	82.670	4.977	50.284	109090	56	1144.054	220.835	149.240	3.906	27.314	64067	57	680.807	96.780	157.230	5.607	31.213	38806	63	1230.825	482.383	165.427	3.640	34.627	77542	146	753.788	280.720	187.694	6.482	45.456	110053	48	784.062	200.656	216.801	1.585	33.556	37635
571	208	677.625	211.503	42.634	10.556	79.740	140946	152	714.164	237.275	82.675	4.984	50.284	108553	56	1125.732	227.755	149.256	3.888	27.314	63041	57	688.947	99.755	157.222	5.582	31.213	39270	63	1158.429	440.810	165.468	3.657	34.627	72981	146	738.329	271.527	187.684	6.469	45.456	107796	48	782.271	198.458	216.787	1.585	33.556	37549
572	208	669.183	202.411	42.643	10.541	79.740	139190	152	702.592	232.573	82.653	4.992	50.284	106794	56	1022.696	194.926	149.243	3.911	27.314	57271	57	661.754	97.155	157.232	5.570	31.213	37720	63	1065.460	393.445	165.493	3.682	34.627	67124	146	712.527	261.064	187.680	6.479	45.456	104029	48	774.729	198.544	216.777	1.585	33.556	37187
573	208	661.404	197.834	42.651	10.545	79.740	137572	152	690.947	226.708	82.650	4.990	50.284	105024	56	948.036	171.874	149.234	3.912	27.314	53090	57	651.526	93.143	157.231	5.573	31.213	37137	63	963.444	348.530	165.513	3.687	34.627	60697	146	686.534	245.254	187.669	6.467	45.456	100234	48	758.938	189.063	216.781	1.590	33.556	36429
574	208	642.404	186.860	42.704	10.533	79.740	133620	152	682.526	219.300	82.656	5.009	50.284	103744	56	876.518	157.980	149.247	3.924	27.314	49085	57	626.667	89.157	157.215	5.587	31.213	35720	63	884.683	304.603	165.566	3.720	34.627	55735	146	658.877	228.511	187.656	6.451	45.456	96196	48	741.583	181.621	216.779	1.593	33.556	35596
575	208	627.683	178.286	42.758	10.538	79.740	130558	152	667.309	211.699	82.652	5.017	50.284	101431	56	829.339	142.780	149.229	3.907	27.314	46443	57	607.053	81.592	157.230	5.576	31.213	34602	63	824.508	275.448	165.589	3.725	34.627	51944	146	644.418	220.806	187.659	6.444	45.456	94085	48	733.771	178.486	216.823	1.595	33.556	35221
576	208	610.495	171.518	42.764	10.514	79.740	126983	152	666.914	209.772	82.640	5.032	50.284	101371	56	801.946	135.883	149.227	3.921	27.314	44909	57	607.298	83.925	157.228	5.582	31.213	34616	63	790.079	262.127	165.582	3.706	34.627	49775	146	642.274	219.671	187.645	6.436	45.456	93772	48	727.896	175.941	216.817	1.594	33.556	34939
577	208	609.231	169.290	42.762	10.540	79.740	126720	152	675.408	216.138	82.650	5.021	50.284	102662	56	804.500	133.957	149.234	3.928	27.314	45052	57	619.263	88.773	157.243	5.601	31.213	35298	63	765.333	247.491	165.609	3.725	34.627	48216	146	647.158	220.052	187.649	6.447	45.456	94485	48	732.417	177.206	216.784	1.600	33.556	35156
578	208	617.279	175.128	42.730	10.554	79.740	128394	152	690.954	226.563	82.650	4.999	50.284	105025	56	825.679	142.227	149.216	3.935	27.314	46238	57	641.193	92.851	157.239	5.565	31.213	36548	63	755.683	242.907	165.602	3.717	34.627	47608	146	660.610	228.160	187.649	6.444	45.456	96449	48	754.021	185.085	216.796	1.594	33.556	36193
579	208	632.024	182.049	42.694	10.546	79.740	131461	152	713.500	238.392	82.694	4.976	50.284	108452	56	861.321	149.606	149.212	3.920	27.314	48234	57	663.263	96.172	157.233	5.567	31.213	37806	63	764.683	249.762	165.589	3.704	34.627	48175	146	674.432	235.725	187.662	6.442	45.456	98467	48	766.625	191.469	216.808	1.589	33.556	36798
580	208	663.404	198.303	42.690	10.630	79.740	137988	152	756.079	263.331	82.697	4.965	50.284	114924	56	918.946	171.098	149.220	3.916	27.314	51461	57	687.263	105.028	157.234	5.589	31.213	39174	63	813.238	275.081	165.557	3.709	34.627	51234	146	699.918	249.745	187.679	6.448	45.456	102188	48	792.958	196.357	216.806	1.594	33.556	38062
581	208	700.635	216.130	42.813	10.640	79.740	145732	152	783.375	279.950	82.720	4.954	50.284	119073	56	968.786	174.766	149.215	3.914	27.314	54252	57	735.912	113.955	157.229	5.586	31.213	41947	63	838.937	291.898	165.522	3.677	34.627	52853	146	723.158	266.344	187.693	6.476	45.456	105581	48	807.229	205.973	216.784	1.589	33.556	38747
582	208	718.216	224.351	42.842	10.627	79.740	149389	152	810.204	296.578	82.758	4.931	50.284	123151	56	1011.589	191.533	149.236	3.905	27.314	56649	57	756.579	119.908	157.237	5.616	31.213	43125	63	849	298.467	165.517	3.665	34.627	53487	146	728.021	268.065	187.677	6.468	45.456	106291	48	815.188	206.827	216.792	1.585	33.556	39129
583	208	718.966	225.103	42.858	10.601	79.740	149545	152	814.105	296.827	82.727	4.949	50.284	123744	56	1008.161	189.039	149.227	3.915	27.314	56457	57	742.070	116.405	157.235	5.610	31.213	42298	63	866.825	312.149	165.492	3.640	34.627	54610	146	721.747	261.507	187.679	6.467	45.456	105375	48	812.688	208.821	216.782	1.585	33.556	39009
584	208	739.721	230.730	42.811	10.669	79.740	153862	152	800.250	287.620	82.753	4.948	50.284	121638	56	996.214	185.376	149.233	3.920	27.314	55788	57	728.596	112.347	157.243	5.584	31.213	41530	63	879.937	312.096	165.507	3.664	34.627	55436	146	713.692	262.627	187.693	6.490	45.456	104199	48	797.542	203.538	216.766	1.585	33.556	38282
585	208	762.183	247.561	42.774	10.689	79.740	158534	152	771.414	269.215	82.737	4.976	50.284	117255	56	993.089	180.250	149.223	3.930	27.314	55613	57	718.088	108.707	157.234	5.589	31.213	40931	63	851.524	296.567	165.530	3.683	34.627	53646	146	698.815	250.222	187.671	6.466	45.456	102027	48	790.312	196.334	216.768	1.592	33.556	37935
586	208	767.038	249.831	42.799	10.688	79.740	159544	152	748.066	256.009	82.718	4.995	50.284	113706	56	943.429	168.278	149.223	3.919	27.314	52832	57	697.491	104.461	157.234	5.599	31.213	39757	63	813.143	274.870	165.556	3.703	34.627	51228	146	680.027	239.193	187.654	6.464	45.456	99284	48	780.083	200.164	216.750	1.587	33.556	37444
587	208	740.692	236.180	42.806	10.605	79.740	154064	152	717.296	239.068	82.681	4.990	50.284	109029	56	887.321	160.652	149.242	3.910	27.314	49690	57	676.667	106.188	157.235	5.613	31.213	38570	63	772.857	249.698	165.596	3.721	34.627	48690	146	665.206	227.660	187.645	6.429	45.456	97120	48	766.271	193.701	216.768	1.587	33.556	36781
588	208	717.678	223.389	42.784	10.570	79.740	149277	152	695.105	226.403	82.683	5.019	50.284	105656	56	835.286	148.356	149.241	3.919	27.314	46776	57	656.175	92.991	157.224	5.587	31.213	37402	63	733.095	232.067	165.621	3.729	34.627	46185	146	653	222.831	187.623	6.429	45.456	95338	48	753.917	192.403	216.738	1.586	33.556	36188
589	208	689.788	211.644	42.843	10.560	79.740	143476	152	686.151	220.288	82.641	5.011	50.284	104295	56	825.643	142.193	149.220	3.919	27.314	46236	57	642.053	93.650	157.231	5.608	31.213	36597	63	707.508	223.711	165.610	3.717	34.627	44573	146	655.555	222.269	187.624	6.433	45.456	95711	48	744.500	183.572	216.792	1.593	33.556	35736
590	208	676.303	203.913	42.839	10.577	79.740	140671	152	679.770	221.920	82.681	5.006	50.284	103325	56	822.625	136.078	149.204	3.923	27.314	46067	57	643.684	90.887	157.223	5.596	31.213	36690	63	708.841	223.009	165.625	3.731	34.627	44657	146	669.706	232.308	187.640	6.440	45.456	97777	48	739.729	177.982	216.806	1.598	33.556	35507
591	208	674.548	202.186	42.753	10.591	79.740	140306	152	681.243	218.185	82.665	5.016	50.284	103549	56	870.571	148.793	149.204	3.919	27.314	48752	57	660.719	98.745	157.231	5.603	31.213	37661	63	707.476	224.262	165.608	3.720	34.627	44571	146	683.890	241.738	187.644	6.466	45.456	99848	48	736.542	175.772	216.826	1.598	33.556	35354
592	208	674.707	200.613	42.762	10.599	79.740	140339	152	698.704	228.732	82.661	5.012	50.284	106203	56	912.107	168.506	149.229	3.924	27.314	51078	57	715.719	110.717	157.250	5.617	31.213	40796	63	750.016	245.326	165.578	3.694	34.627	47251	146	714.171	253.319	187.644	6.448	45.456	104269	48	745.125	178.782	216.814	1.597	33.556	35766
593	208	699.149	219.143	42.680	10.637	79.740	145423	152	727.118	247.373	82.706	4.985	50.284	110522	56	979.911	184.661	149.223	3.913	27.314	54875	57	812.596	138.987	157.243	5.602	31.213	46318	63	791.190	269.306	165.535	3.670	34.627	49845	146	742.206	270.040	187.661	6.471	45.456	108362	48	754.708	184.263	216.823	1.594	33.556	36226
594	208	730.904	230.637	42.660	10.605	79.740	152028	152	770.888	272.023	82.725	4.965	50.284	117175	56	1004	190.942	149.242	3.927	27.314	56224	57	871.526	149.485	157.255	5.623	31.213	49677	63	861.429	306.347	165.497	3.658	34.627	54270	146	757.973	279.553	187.663	6.484	45.456	110664	48	770.958	190.141	216.804	1.593	33.556	37006
595	208	766.125	251.263	42.568	10.684	79.740	159354	152	803.368	288.801	82.738	4.967	50.284	122112	56	1014.607	189.502	149.246	3.940	27.314	56818	57	947.070	165.787	157.252	5.629	31.213	53983	63	942.921	349.806	165.449	3.618	34.627	59404	146	769.932	285.117	187.670	6.493	45.456	112410	48	792.896	195.774	216.814	1.592	33.556	38059
596	208	781.149	256.620	42.546	10.653	79.740	162479	152	818.750	294.731	82.766	4.953	50.284	124450	56	995.946	185.103	149.252	3.929	27.314	55773	57	1001.965	180.024	157.257	5.606	31.213	57112	63	1031.667	396.992	165.405	3.614	34.627	64995	146	767.260	285.000	187.674	6.493	45.456	112020	48	791.958	194.569	216.814	1.594	33.556	38014
597	208	817.288	289.468	42.413	10.781	79.740	169996	152	838.941	308.190	82.760	4.934	50.284	127519	56	952.500	174.946	149.249	3.923	27.314	53340	57	968.614	176.427	157.256	5.644	31.213	55211	63	1066.730	417.681	165.397	3.615	34.627	67204	146	757.397	279.649	187.679	6.490	45.456	110580	48	786.729	193.219	216.805	1.596	33.556	37763
598	208	867.611	334.745	42.273	10.732	79.740	180463	152	820.737	295.201	82.768	4.954	50.284	124752	56	902.804	161.281	149.250	3.912	27.314	50557	57	942.561	170.538	157.253	5.644	31.213	53726	63	1056.143	402.826	165.431	3.634	34.627	66537	146	733.171	267.512	187.678	6.487	45.456	107043	48	769.125	189.834	216.792	1.592	33.556	36918
599	208	841.635	311.468	42.308	10.585	79.740	175060	152	786.395	275.349	82.733	4.974	50.284	119532	56	850.429	144.537	149.244	3.921	27.314	47624	57	884.649	157.072	157.253	5.639	31.213	50425	63	1038.063	383.006	165.471	3.669	34.627	65398	146	706.349	251.795	187.657	6.464	45.456	103127	48	757.854	186.298	216.809	1.591	33.556	36377
600	208	788.135	276.345	42.353	10.527	79.740	163932	152	749.500	252.461	82.722	4.992	50.284	113924	56	812.268	139.389	149.233	3.913	27.314	45487	57	806.404	137.437	157.248	5.643	31.213	45965	63	978.952	356.371	165.496	3.680	34.627	61674	146	684.253	241.820	187.651	6.469	45.456	99901	48	745.521	181.012	216.824	1.595	33.556	35785
601	208	728.942	238.164	42.431	10.517	79.740	151620	152	720.493	239.019	82.714	5.005	50.284	109515	56	771.893	126.939	149.234	3.924	27.314	43226	57	737.281	116.718	157.240	5.641	31.213	42025	63	917.127	325.734	165.519	3.701	34.627	57779	146	661.459	230.105	187.661	6.463	45.456	96573	48	731.438	183.547	216.751	1.594	33.556	35109
602	208	677.154	207.636	42.540	10.504	79.740	140848	152	696.171	224.179	82.672	5.031	50.284	105818	56	737.018	115.996	149.223	3.925	27.314	41273	57	701.930	108.493	157.251	5.616	31.213	40010	63	858.857	293.950	165.558	3.713	34.627	54108	146	649.349	221.166	187.648	6.450	45.456	94805	48	717.062	177.452	216.794	1.595	33.556	34419
603	208	647.471	188.974	42.613	10.493	79.740	134674	152	684.770	221.258	82.675	5.018	50.284	104085	56	729.393	115.106	149.216	3.931	27.314	40846	57	691.614	103.102	157.232	5.601	31.213	39422	63	835.111	279.577	165.570	3.694	34.627	52612	146	650.178	219.713	187.635	6.439	45.456	94926	48	710.562	170.483	216.818	1.596	33.556	34107
604	208	632.582	179.824	42.689	10.527	79.740	131577	152	689.105	228.681	82.711	5.005	50.284	104744	56	752.143	116.546	149.212	3.927	27.314	42120	57	693.491	105.677	157.236	5.605	31.213	39529	63	829.841	287.756	165.538	3.703	34.627	52280	146	669.384	230.861	187.638	6.454	45.456	97730	48	711.667	165.305	216.829	1.604	33.556	34160
605	208	620.644	175.845	42.802	10.524	79.740	129094	152	700.691	228.606	82.695	5.011	50.284	106505	56	757.696	119.201	149.223	3.927	27.314	42431	57	690.544	108.359	157.248	5.616	31.213	39361	63	846.730	293.314	165.536	3.697	34.627	53344	146	681.267	237.461	187.641	6.457	45.456	99465	48	707.062	164.231	216.829	1.605	33.556	33939
606	208	619.702	173.690	42.793	10.522	79.740	128898	152	704.625	230.517	82.684	5.003	50.284	107103	56	790.268	126.116	149.201	3.936	27.314	44255	57	691.158	106.794	157.247	5.602	31.213	39396	63	864.794	299.938	165.531	3.692	34.627	54482	146	708.801	249.430	187.657	6.458	45.456	103485	48	719.125	171.678	216.815	1.599	33.556	34518
607	208	625.625	172.791	42.834	10.545	79.740	130130	152	713.533	239.155	82.675	4.988	50.284	108457	56	835.304	141.503	149.212	3.923	27.314	46777	57	693.105	103.673	157.246	5.599	31.213	39507	63	914.952	328.995	165.500	3.677	34.627	57642	146	730.349	260.152	187.642	6.472	45.456	106631	48	746.896	175.701	216.830	1.603	33.556	35851
608	208	622.005	173.858	42.841	10.524	79.740	129377	152	728.342	242.330	82.694	4.999	50.284	110708	56	870.250	151.040	149.222	3.918	27.314	48734	57	714.912	110.103	157.257	5.581	31.213	40750	63	981.063	369.654	165.434	3.619	34.627	61807	146	753.904	273.714	187.659	6.478	45.456	110070	48	763.271	183.680	216.823	1.600	33.556	36637
609	208	620.615	171.160	42.869	10.521	79.740	129088	152	743.382	250.203	82.686	4.998	50.284	112994	56	893.500	159.404	149.225	3.905	27.314	50036	57	714.368	109.361	157.246	5.594	31.213	40719	63	1012.698	387.630	165.419	3.623	34.627	63800	146	760.233	277.556	187.657	6.480	45.456	110994	48	770.354	192.079	216.814	1.593	33.556	36977
610	208	617.144	173.235	42.888	10.535	79.740	128366	152	751.500	255.620	82.709	4.996	50.284	114228	56	896.589	160.365	149.225	3.917	27.314	50209	57	708.509	110.523	157.261	5.598	31.213	40385	63	1034.762	392.324	165.447	3.643	34.627	65190	146	755.240	278.829	187.676	6.498	45.456	110265	48	774.542	196.602	216.780	1.589	33.556	37178
611	208	610.548	169.308	42.945	10.539	79.740	126994	152	757.842	260.831	82.727	4.980	50.284	115192	56	887.661	157.230	149.239	3.914	27.314	49709	57	705.123	108.419	157.247	5.586	31.213	40192	63	993.889	365.107	165.473	3.662	34.627	62615	146	741.726	270.537	187.675	6.477	45.456	108292	48	780.979	195.076	216.790	1.592	33.556	37487
612	208	596.562	163.660	42.945	10.521	79.740	124085	152	737.980	245.010	82.710	5.012	50.284	112173	56	869.875	156.497	149.250	3.918	27.314	48713	57	698.912	104.615	157.239	5.580	31.213	39838	63	947.841	341.326	165.502	3.680	34.627	59714	146	717.062	259.242	187.672	6.485	45.456	104691	48	790.229	203.906	216.769	1.588	33.556	37931
613	208	584.808	159.849	42.969	10.533	79.740	121640	152	709.553	232.762	82.706	5.003	50.284	107852	56	821.304	144.751	149.242	3.899	27.314	45993	57	660.930	97.304	157.236	5.585	31.213	37673	63	897.587	313.700	165.536	3.692	34.627	56548	146	687.192	241.528	187.651	6.471	45.456	100330	48	794.312	201.689	216.779	1.588	33.556	38127
614	208	568.764	148.929	42.940	10.508	79.740	118303	152	688.388	221.297	82.696	5.015	50.284	104635	56	783.143	128.644	149.228	3.901	27.314	43856	57	636.351	88.491	157.237	5.591	31.213	36272	63	851.270	293.477	165.538	3.690	34.627	53630	146	667.068	229.528	187.637	6.457	45.456	97392	48	785.708	197.395	216.787	1.591	33.556	37714
615	208	563.072	149.105	42.936	10.513	79.740	117119	152	667.125	208.825	82.691	5.021	50.284	101403	56	749.643	123.197	149.215	3.916	27.314	41980	57	613.193	82.873	157.233	5.574	31.213	34952	63	817.381	278.911	165.556	3.703	34.627	51495	146	644.527	218.493	187.635	6.457	45.456	94101	48	774.688	192.790	216.805	1.589	33.556	37185
616	208	554.495	145.248	42.935	10.492	79.740	115335	152	662.375	206.680	82.677	5.030	50.284	100681	56	741.089	122.042	149.224	3.926	27.314	41501	57	612.825	86.226	157.233	5.570	31.213	34931	63	796.857	261.756	165.589	3.722	34.627	50202	146	647.034	220.141	187.621	6.448	45.456	94467	48	771.167	196.177	216.780	1.588	33.556	37016
617	208	558.202	147.104	42.960	10.523	79.740	116106	152	654.007	199.746	82.696	5.031	50.284	99409	56	741.625	117.784	149.211	3.919	27.314	41531	57	610.614	80.211	157.223	5.571	31.213	34805	63	783.984	254.654	165.599	3.720	34.627	49391	146	649.336	218.644	187.617	6.447	45.456	94803	48	771.042	191.797	216.796	1.594	33.556	37010
618	208	576.312	156.880	43.009	10.528	79.740	119873	152	669.921	208.749	82.663	5.015	50.284	101828	56	783.500	127.639	149.213	3.943	27.314	43876	57	637.947	92.827	157.230	5.595	31.213	36363	63	786.921	261.241	165.571	3.700	34.627	49576	146	667.794	229.428	187.627	6.446	45.456	97498	48	780.333	195.024	216.807	1.592	33.556	37456
619	208	595.255	169.191	43.057	10.554	79.740	123813	152	683.803	219.995	82.661	5.017	50.284	103938	56	858.643	152.679	149.230	3.920	27.314	48084	57	656.158	94.910	157.239	5.597	31.213	37401	63	818.317	282.499	165.536	3.679	34.627	51554	146	681.692	236.461	187.628	6.459	45.456	99527	48	790.438	195.718	216.798	1.591	33.556	37941
620	208	622.029	178.263	43.047	10.621	79.740	129382	152	707.329	233.799	82.690	4.999	50.284	107514	56	910.500	165.709	149.217	3.911	27.314	50988	57	668.825	99.463	157.232	5.605	31.213	38123	63	880.921	306.090	165.529	3.684	34.627	55498	146	702.103	247.764	187.628	6.448	45.456	102507	48	814.083	207.338	216.807	1.588	33.556	39076
621	208	641.639	190.575	43.096	10.592	79.740	133461	152	732.605	246.026	82.744	4.993	50.284	111356	56	964.304	175.223	149.211	3.937	27.314	54001	57	680.316	100.751	157.237	5.572	31.213	38778	63	964.714	353.912	165.476	3.654	34.627	60777	146	717.281	256.879	187.641	6.469	45.456	104723	48	843.708	219.082	216.780	1.582	33.556	40498
622	208	668.615	214.982	43.207	10.616	79.740	139072	152	751.072	260.549	82.724	4.975	50.284	114163	56	1023.893	188.706	149.217	3.911	27.314	57338	57	685.825	101.940	157.243	5.586	31.213	39092	63	1046.571	404.572	165.415	3.619	34.627	65934	146	729.706	264.620	187.651	6.470	45.456	106537	48	863.479	225.666	216.766	1.581	33.556	41447
623	208	679.221	222.327	43.303	10.615	79.740	141278	152	754.428	260.804	82.727	4.977	50.284	114673	56	1042.929	196.630	149.236	3.911	27.314	58404	57	689.947	104.540	157.247	5.592	31.213	39327	63	1123.825	439.187	165.420	3.626	34.627	70801	146	733.945	265.235	187.660	6.474	45.456	107156	48	863.479	229.850	216.758	1.577	33.556	41447
624	208	674.168	222.250	43.308	10.603	79.740	140227	152	745.250	256.518	82.749	4.979	50.284	113278	56	1053.482	205.496	149.252	3.930	27.314	58995	57	672.053	96.632	157.238	5.570	31.213	38307	63	1089.603	414.081	165.444	3.643	34.627	68645	146	730.788	268.289	187.673	6.478	45.456	106695	48	862.792	231.942	216.734	1.578	33.556	41414
625	208	659.284	210.971	43.245	10.590	79.740	137131	152	742.954	251.363	82.731	4.981	50.284	112929	56	1091.786	210.430	149.231	3.926	27.314	61140	57	673.947	93.575	157.245	5.590	31.213	38415	63	1072.016	401.962	165.465	3.662	34.627	67537	146	716.363	262.235	187.680	6.483	45.456	104589	48	858.771	229.025	216.744	1.579	33.556	41221
626	208	636.135	195.603	43.199	10.583	79.740	132316	152	725.388	241.861	82.745	4.996	50.284	110259	56	1040.250	198.435	149.246	3.904	27.314	58254	57	663.105	96.252	157.234	5.594	31.213	37797	63	1033.079	383.615	165.483	3.677	34.627	65084	146	691.651	246.494	187.669	6.462	45.456	100981	48	848.958	226.073	216.755	1.577	33.556	40750
627	208	619.500	183.978	43.133	10.557	79.740	128856	152	700.447	227.251	82.728	5.007	50.284	106468	56	961.232	176.548	149.238	3.903	27.314	53829	57	642.298	92.746	157.244	5.583	31.213	36611	63	949.841	340.571	165.512	3.689	34.627	59840	146	670.329	236.118	187.668	6.474	45.456	97868	48	832.688	220.055	216.746	1.580	33.556	39969
628	208	600.913	172.939	43.069	10.552	79.740	124990	152	682.855	219.721	82.695	5.017	50.284	103794	56	882.232	156.822	149.247	3.910	27.314	49405	57	632.719	88.761	157.233	5.595	31.213	36065	63	887.016	308.222	165.541	3.695	34.627	55882	146	653.219	227.233	187.660	6.448	45.456	95370	48	811.229	208.377	216.759	1.587	33.556	38939
629	208	589.601	162.959	42.995	10.539	79.740	122637	152	674.092	212.425	82.687	5.012	50.284	102462	56	867.161	153.903	149.228	3.917	27.314	48561	57	633.105	87.376	157.233	5.565	31.213	36087	63	850.349	289.569	165.556	3.704	34.627	53572	146	641.349	218.799	187.640	6.446	45.456	93637	48	792.979	207.048	216.745	1.584	33.556	38063
630	208	595.755	164.402	42.935	10.548	79.740	123917	152	669.658	211.280	82.712	5.024	50.284	101788	56	854.196	150.442	149.227	3.913	27.314	47835	57	647.456	94.085	157.238	5.566	31.213	36905	63	843.063	283.735	165.571	3.708	34.627	53113	146	644.486	219.642	187.631	6.434	45.456	94095	48	781.667	195.734	216.799	1.586	33.556	37520
631	208	591.731	162.973	42.917	10.542	79.740	123080	152	691.316	227.306	82.696	5.017	50.284	105080	56	880.393	148.511	149.204	3.925	27.314	49302	57	659.456	94.476	157.238	5.575	31.213	37589	63	840.365	284.618	165.558	3.700	34.627	52943	146	662.301	225.686	187.614	6.439	45.456	96696	48	793	204.452	216.772	1.586	33.556	38064
632	208	607.529	164.980	42.886	10.559	79.740	126366	152	723.809	242.739	82.733	4.995	50.284	110019	56	941.393	166.834	149.208	3.922	27.314	52718	57	666.667	98.045	157.240	5.588	31.213	38000	63	861.063	296.341	165.544	3.701	34.627	54247	146	681.315	238.660	187.622	6.446	45.456	99472	48	815.729	210.451	216.784	1.586	33.556	39155
633	208	631.029	177.115	42.834	10.571	79.740	131254	152	747.053	255.800	82.742	4.972	50.284	113552	56	967.482	177.287	149.239	3.931	27.314	54179	57	690.175	101.366	157.237	5.573	31.213	39340	63	887.365	309.597	165.540	3.713	34.627	55904	146	696.623	245.349	187.636	6.446	45.456	101707	48	831.938	216.876	216.780	1.581	33.556	39933
634	208	662.154	192.909	42.797	10.636	79.740	137728	152	781.230	274.955	82.751	4.973	50.284	118747	56	1010.982	188.011	149.224	3.904	27.314	56615	57	736.456	112.829	157.239	5.588	31.213	41978	63	938.873	343.233	165.480	3.652	34.627	59149	146	718.027	260.176	187.661	6.460	45.456	104832	48	844.271	223.613	216.749	1.583	33.556	40525
635	208	694.707	211.205	42.764	10.650	79.740	144499	152	806.888	284.989	82.736	4.961	50.284	122647	56	1016	195.325	149.234	3.908	27.314	56896	57	755.404	121.665	157.258	5.593	31.213	43058	63	991.032	371.820	165.457	3.642	34.627	62435	146	726.829	261.343	187.656	6.449	45.456	106117	48	858.062	227.105	216.751	1.581	33.556	41187
636	208	737.923	234.615	42.712	10.641	79.740	153488	152	818.079	293.549	82.732	4.946	50.284	124348	56	1018.393	188.869	149.230	3.901	27.314	57030	57	758.263	123.721	157.251	5.617	31.213	43221	63	1047.794	398.161	165.450	3.651	34.627	66011	146	726.397	262.215	187.659	6.463	45.456	106054	48	852.188	223.799	216.766	1.580	33.556	40905
637	208	760.207	246.040	42.651	10.637	79.740	158123	152	800.546	281.945	82.742	4.964	50.284	121683	56	984.482	182.699	149.233	3.903	27.314	55131	57	738.193	116.223	157.247	5.616	31.213	42077	63	1070.238	406.220	165.438	3.644	34.627	67425	146	728.459	263.362	187.642	6.454	45.456	106355	48	853.792	223.451	216.768	1.579	33.556	40982
638	208	753.274	242.232	42.609	10.577	79.740	156681	152	796.645	279.517	82.737	4.974	50.284	121090	56	932.625	165.935	149.237	3.897	27.314	52227	57	729.807	107.389	157.244	5.560	31.213	41599	63	1022.968	382.511	165.465	3.660	34.627	64447	146	730.788	265.936	187.643	6.458	45.456	106695	48	839.208	220.601	216.772	1.578	33.556	40282
639	208	739.178	238.562	42.532	10.555	79.740	153749	152	769.408	264.469	82.711	4.988	50.284	116950	56	870.375	157.689	149.247	3.904	27.314	48741	57	702.333	106.874	157.241	5.581	31.213	40033	63	982	356.038	165.493	3.677	34.627	61866	146	705.562	249.886	187.636	6.445	45.456	103012	48	826.708	215.172	216.761	1.582	33.556	39682
640	208	713.745	230.955	42.477	10.516	79.740	148459	152	737.993	246.541	82.707	4.996	50.284	112175	56	827.821	143.611	149.237	3.913	27.314	46358	57	671.246	97.909	157.240	5.603	31.213	38261	63	931.206	331.639	165.520	3.703	34.627	58666	146	672.630	235.420	187.639	6.444	45.456	98204	48	808.729	206.898	216.798	1.586	33.556	38819
641	208	691.404	218.983	42.511	10.514	79.740	143812	152	708.434	229.356	82.699	5.004	50.284	107682	56	777.375	130.930	149.242	3.893	27.314	43533	57	646.596	94.443	157.238	5.592	31.213	36856	63	864.825	298.891	165.545	3.713	34.627	54484	146	654.308	225.994	187.631	6.441	45.456	95529	48	779.229	196.699	216.803	1.584	33.556	37403
642	208	662.899	199.619	42.551	10.507	79.740	137883	152	692.375	220.695	82.660	5.024	50.284	105241	56	756.875	129.640	149.237	3.914	27.314	42385	57	637.895	90.353	157.240	5.600	31.213	36360	63	834.984	284.383	165.552	3.700	34.627	52604	146	641.199	216.427	187.611	6.446	45.456	93615	48	769.833	190.502	216.793	1.593	33.556	36952
643	208	657.332	196.161	42.591	10.502	79.740	136725	152	675.796	214.417	82.668	5.023	50.284	102721	56	759.929	122.556	149.224	3.916	27.314	42556	57	640.123	89.961	157.227	5.582	31.213	36487	63	834.302	287.458	165.544	3.696	34.627	52561	146	634.925	213.352	187.609	6.444	45.456	92699	48	759.250	185.969	216.789	1.595	33.556	36444
644	208	666.385	195.453	42.597	10.528	79.740	138608	152	676.211	212.396	82.666	5.011	50.284	102784	56	781.464	129.784	149.226	3.922	27.314	43762	57	645.158	91.592	157.241	5.565	31.213	36774	63	838.206	287.694	165.544	3.699	34.627	52807	146	653.329	224.179	187.611	6.430	45.456	95386	48	748.583	183.416	216.785	1.594	33.556	35932
645	208	677.673	202.669	42.577	10.566	79.740	140956	152	680.704	216.750	82.674	5.012	50.284	103467	56	805.161	137.471	149.216	3.909	27.314	45089	57	672.070	99.658	157.241	5.596	31.213	38308	63	854.492	297.865	165.527	3.684	34.627	53833	146	670.610	233.760	187.627	6.448	45.456	97909	48	746.062	181.719	216.819	1.595	33.556	35811
646	208	700	218.040	42.616	10.629	79.740	145600	152	712.993	237.778	82.705	4.989	50.284	108375	56	845	145.939	149.205	3.915	27.314	47320	57	726.702	115.047	157.257	5.608	31.213	41422	63	901.492	324.073	165.485	3.649	34.627	56794	146	691.644	244.185	187.624	6.462	45.456	100980	48	758.125	186.742	216.794	1.594	33.556	36390
647	208	727.630	230.077	42.598	10.658	79.740	151347	152	738.783	251.832	82.714	4.997	50.284	112295	56	877.321	152.230	149.231	3.912	27.314	49130	57	797.070	128.943	157.254	5.590	31.213	45433	63	963.857	362.466	165.432	3.620	34.627	60723	146	710.267	252.971	187.636	6.466	45.456	103699	48	782.438	195.900	216.767	1.592	33.556	37557
648	208	759.091	242.363	42.670	10.648	79.740	157891	152	762.086	262.282	82.697	4.983	50.284	115837	56	921.411	165.382	149.230	3.910	27.314	51599	57	869.123	149.506	157.267	5.604	31.213	49540	63	1091.063	439.117	165.364	3.587	34.627	68737	146	722.342	264.093	187.668	6.477	45.456	105462	48	800.708	203.366	216.763	1.592	33.556	38434
649	208	779.572	253.962	42.777	10.610	79.740	162151	152	772.678	265.172	82.727	4.989	50.284	117447	56	939.089	166.909	149.234	3.920	27.314	52589	57	908.088	154.423	157.258	5.598	31.213	51761	63	1177.190	476.452	165.360	3.586	34.627	74163	146	723.514	265.248	187.660	6.484	45.456	105633	48	840.688	221.470	216.747	1.581	33.556	40353
650	208	770.774	247.869	42.859	10.612	79.740	160321	152	776.901	271.229	82.744	4.962	50.284	118089	56	925.518	167.678	149.242	3.900	27.314	51829	57	926.579	159.090	157.255	5.617	31.213	52815	63	1218.318	488.788	165.370	3.601	34.627	76754	146	723.192	261.023	187.643	6.470	45.456	105586	48	835.875	215.207	216.748	1.585	33.556	40122
651	208	758.649	239.951	42.828	10.590	79.740	157799	152	765.954	263.696	82.721	4.964	50.284	116425	56	878.643	155.946	149.245	3.908	27.314	49204	57	939.298	166.554	157.267	5.606	31.213	53540	63	1161.302	458.505	165.395	3.626	34.627	73162	146	718.466	260.419	187.641	6.473	45.456	104896	48	837.250	217.437	216.759	1.583	33.556	40188
652	208	757.005	241.758	42.798	10.591	79.740	157457	152	742.401	250.755	82.716	4.996	50.284	112845	56	842.411	145.282	149.245	3.913	27.314	47175	57	897.246	153.438	157.254	5.639	31.213	51143	63	1077.476	406.641	165.450	3.663	34.627	67881	146	708.664	254.681	187.635	6.465	45.456	103465	48	819.688	211.379	216.778	1.584	33.556	39345
653	208	735.240	231.572	42.766	10.566	79.740	152930	152	719.217	236.282	82.697	4.999	50.284	109321	56	792.393	130.952	149.240	3.923	27.314	44374	57	845.158	146.616	157.256	5.625	31.213	48174	63	992.270	361.288	165.486	3.692	34.627	62513	146	687.630	243.808	187.633	6.459	45.456	100394	48	804.521	202.916	216.769	1.588	33.556	38617
654	208	719.904	222.041	42.751	10.587	79.740	149740	152	699.197	226.948	82.694	5.005	50.284	106278	56	752.321	121.685	149.236	3.921	27.314	42130	57	778.298	127.660	157.250	5.630	31.213	44363	63	922.460	330.553	165.502	3.688	34.627	58115	146	665.815	232.679	187.638	6.453	45.456	97209	48	787.438	202.899	216.766	1.585	33.556	37797
655	208	693.587	213.631	42.764	10.570	79.740	144266	152	685.112	219.076	82.687	5.013	50.284	104137	56	735	113.290	149.227	3.932	27.314	41160	57	739.491	116.929	157.240	5.608	31.213	42151	63	859.095	297.509	165.531	3.704	34.627	54123	146	651.623	222.579	187.605	6.446	45.456	95137	48	769.438	195.943	216.784	1.586	33.556	36933
656	208	681.418	203.933	42.804	10.553	79.740	141735	152	673.329	212.681	82.681	5.019	50.284	102346	56	741.446	117.498	149.223	3.938	27.314	41521	57	721.877	117.172	157.247	5.600	31.213	41147	63	818.825	281.196	165.537	3.702	34.627	51586	146	651.123	221.024	187.597	6.432	45.456	95064	48	764.333	187.716	216.803	1.591	33.556	36688
657	208	685.077	201.895	42.877	10.560	79.740	142496	152	680.711	209.503	82.666	5.033	50.284	103468	56	762.071	118.821	149.219	3.952	27.314	42676	57	727.754	107.483	157.235	5.593	31.213	41482	63	809.381	266.216	165.571	3.713	34.627	50991	146	680.658	226.258	187.581	6.435	45.456	99376	48	764.708	183.913	216.836	1.592	33.556	36706
658	208	659.923	193.980	42.851	10.589	79.740	137264	152	666.046	208.760	82.663	5.041	50.284	101239	56	753.429	118.002	149.214	3.928	27.314	42192	57	718.930	107.845	157.242	5.572	31.213	40979	63	795.651	262.309	165.567	3.708	34.627	50126	146	689.575	239.722	187.611	6.470	45.456	100678	48	758.042	186.991	216.820	1.591	33.556	36386
659	208	644.014	186.725	42.812	10.554	79.740	133955	152	665.572	203.350	82.650	5.043	50.284	101167	56	769.232	124.596	149.220	3.916	27.314	43077	57	694.754	100.909	157.240	5.561	31.213	39601	63	803.508	262.214	165.575	3.712	34.627	50621	146	694.897	242.844	187.605	6.467	45.456	101455	48	755.979	186.898	216.804	1.592	33.556	36287
660	208	634.409	179.558	42.761	10.537	79.740	131957	152	676.836	216.710	82.656	5.033	50.284	102879	56	757.054	122.822	149.221	3.915	27.314	42395	57	683.947	98.199	157.239	5.587	31.213	38985	63	800.381	264.280	165.569	3.696	34.627	50424	146	707.370	246.686	187.620	6.474	45.456	103276	48	753.604	185.201	216.855	1.590	33.556	36173
661	208	623.971	177.137	42.782	10.559	79.740	129786	152	670.829	208.636	82.678	5.039	50.284	101966	56	760.929	122.540	149.213	3.926	27.314	42612	57	674.351	93.358	157.232	5.564	31.213	38438	63	803.587	265.984	165.563	3.700	34.627	50626	146	714.110	254.676	187.640	6.485	45.456	104260	48	753.521	185.588	216.812	1.593	33.556	36169
662	208	612.562	170.730	42.762	10.521	79.740	127413	152	661.243	200.868	82.658	5.059	50.284	100509	56	784.536	125.215	149.215	3.932	27.314	43934	57	670.070	95.112	157.237	5.568	31.213	38194	63	784.778	254.468	165.575	3.713	34.627	49441	146	713.055	255.527	187.649	6.492	45.456	104106	48	759.521	187.784	216.821	1.593	33.556	36457
663	208	600.293	163.916	42.780	10.508	79.740	124861	152	660.743	203.494	82.648	5.063	50.284	100433	56	769.518	123.553	149.223	3.923	27.314	43093	57	672.035	94.434	157.238	5.562	31.213	38306	63	774.302	246.029	165.600	3.711	34.627	48781	146	703.226	248.580	187.641	6.485	45.456	102671	48	761.896	188.172	216.800	1.593	33.556	36571
664	208	583.317	153.818	42.745	10.492	79.740	121330	152	654.217	200.174	82.649	5.063	50.284	99441	56	758.911	121.614	149.227	3.920	27.314	42499	57	663.544	95.658	157.238	5.569	31.213	37822	63	765.222	244.427	165.594	3.722	34.627	48209	146	698.294	248.629	187.633	6.478	45.456	101951	48	752.375	187.005	216.802	1.589	33.556	36114
665	208	573.923	151.820	42.767	10.502	79.740	119376	152	642.980	195.864	82.647	5.045	50.284	97733	56	741	117.227	149.221	3.931	27.314	41496	57	643.298	90.470	157.243	5.563	31.213	36668	63	744.143	232.820	165.608	3.721	34.627	46881	146	685.199	241.826	187.642	6.482	45.456	100039	48	744.458	180.453	216.815	1.594	33.556	35734
666	208	568.615	148.303	42.752	10.504	79.740	118272	152	631.428	188.915	82.662	5.066	50.284	95977	56	723.714	114.468	149.233	3.919	27.314	40528	57	631.632	89.019	157.240	5.577	31.213	36003	63	721.968	224.383	165.611	3.721	34.627	45484	146	663.582	228.356	187.629	6.482	45.456	96883	48	736.083	181.099	216.806	1.596	33.556	35332
667	208	567.832	148.873	42.744	10.481	79.740	118109	152	617.625	180.903	82.648	5.063	50.284	93879	56	717.750	111.349	149.221	3.935	27.314	40194	57	611.211	80.987	157.237	5.557	31.213	34839	63	710.317	218.001	165.621	3.725	34.627	44750	146	645.979	221.538	187.622	6.467	45.456	94313	48	729.250	177.249	216.827	1.595	33.556	35004
668	208	562.260	144.896	42.715	10.513	79.740	116950	152	615.316	178.836	82.619	5.069	50.284	93528	56	713.946	110.066	149.220	3.921	27.314	39981	57	604.860	80.983	157.235	5.557	31.213	34477	63	703.190	215.755	165.625	3.738	34.627	44301	146	639.377	217.510	187.608	6.472	45.456	93349	48	718.625	173.875	216.805	1.600	33.556	34494
669	208	558.024	145.531	42.735	10.486	79.740	116069	152	620.546	182.789	82.638	5.051	50.284	94323	56	716.107	112.024	149.208	3.910	27.314	40102	57	611.737	82.748	157.230	5.566	31.213	34869	63	708.635	213.019	165.639	3.755	34.627	44644	146	641.651	216.765	187.594	6.445	45.456	93681	48	718.562	173.506	216.832	1.595	33.556	34491
670	208	557.202	143.069	42.779	10.528	79.740	115898	152	632.072	190.796	82.619	5.056	50.284	96075	56	754.750	124.259	149.210	3.924	27.314	42266	57	622.561	85.457	157.241	5.572	31.213	35486	63	725.778	225.476	165.607	3.718	34.627	45724	146	649.575	216.664	187.587	6.441	45.456	94838	48	732.562	176.114	216.828	1.594	33.556	35163
671	208	565.538	144.579	42.706	10.520	79.740	117632	152	646.776	200.494	82.628	5.038	50.284	98310	56	800.036	132.031	149.220	3.940	27.314	44802	57	647.579	91.172	157.234	5.570	31.213	36912	63	746.635	237.283	165.593	3.699	34.627	47038	146	678.562	233.920	187.618	6.450	45.456	99070	48	742.938	178.807	216.838	1.594	33.556	35661
672	208	587.404	157.527	42.677	10.540	79.740	122180	152	669.954	213.583	82.676	5.022	50.284	101833	56	864.875	151.264	149.220	3.931	27.314	48433	57	681.702	99.746	157.247	5.560	31.213	38857	63	769.460	243.461	165.588	3.713	34.627	48476	146	710.342	247.135	187.604	6.458	45.456	103710	48	760.604	182.995	216.839	1.598	33.556	36509
673	208	610.462	165.233	42.703	10.577	79.740	126976	152	685.447	220.906	82.667	5.029	50.284	104188	56	991.536	172.369	149.194	3.936	27.314	55526	57	727.018	110.608	157.238	5.599	31.213	41440	63	815.143	269.652	165.560	3.696	34.627	51354	146	735.466	262.092	187.636	6.477	45.456	107378	48	769.875	186.866	216.863	1.593	33.556	36954
674	208	632.192	177.557	42.666	10.628	79.740	131496	152	695.553	225.911	82.687	5.015	50.284	105724	56	1158.821	222.156	149.202	3.937	27.314	64894	57	771.158	116.498	157.232	5.615	31.213	43956	63	854.016	295.597	165.513	3.684	34.627	53803	146	769.493	284.140	187.641	6.495	45.456	112346	48	784.375	194.056	216.807	1.591	33.556	37650
675	208	669.077	194.933	42.595	10.642	79.740	139168	152	716.322	233.835	82.700	5.006	50.284	108881	56	1316.768	261.205	149.240	3.927	27.314	73739	57	817.474	131.923	157.242	5.622	31.213	46596	63	910.857	323.895	165.488	3.663	34.627	57384	146	793.890	294.182	187.638	6.495	45.456	115908	48	791.417	199.865	216.786	1.586	33.556	37988
676	208	703.106	216.964	42.574	10.610	79.740	146246	152	739.079	250.331	82.727	4.992	50.284	112340	56	1414.161	299.677	149.243	3.911	27.314	79193	57	865.281	140.669	157.247	5.619	31.213	49321	63	972.190	359.765	165.436	3.632	34.627	61248	146	807.979	304.877	187.665	6.499	45.456	117965	48	804.917	203.085	216.802	1.587	33.556	38636
677	208	740.197	238.005	42.477	10.548	79.740	153961	152	740.882	248.112	82.738	5.000	50.284	112614	56	1415.071	293.723	149.260	3.889	27.314	79244	57	898.351	146.043	157.235	5.630	31.213	51206	63	1011.333	382.002	165.422	3.628	34.627	63714	146	798.418	298.309	187.659	6.496	45.456	116569	48	811.417	206.703	216.784	1.585	33.556	38948
678	208	775.317	258.011	42.477	10.594	79.740	161266	152	742.816	247.009	82.713	5.005	50.284	112908	56	1314.821	270.142	149.258	3.906	27.314	73630	57	919.193	161.013	157.257	5.620	31.213	52394	63	1041.540	394.264	165.424	3.638	34.627	65617	146	791.377	300.708	187.679	6.499	45.456	115541	48	822.021	213.620	216.737	1.587	33.556	39457
679	208	825.865	279.862	42.491	10.681	79.740	171780	152	733.395	240.384	82.686	5.024	50.284	111476	56	1208.482	242.596	149.264	3.901	27.314	67675	57	887.439	153.095	157.248	5.630	31.213	50584	63	1037.238	388.775	165.433	3.653	34.627	65346	146	771.459	284.166	187.658	6.494	45.456	112633	48	818.438	211.889	216.781	1.582	33.556	39285
680	208	1036.091	492.703	41.994	10.923	79.740	215507	152	721.296	234.327	82.656	5.027	50.284	109637	56	1092.964	217.634	149.266	3.893	27.314	61206	57	843.754	138.886	157.255	5.619	31.213	48094	63	1008.968	371.305	165.459	3.671	34.627	63565	146	750.719	278.866	187.681	6.494	45.456	109605	48	802.042	211.008	216.755	1.581	33.556	38498
681	208	1224.139	611.245	41.689	10.561	79.740	254621	152	723.566	235.810	82.666	5.019	50.284	109982	56	985.018	187.264	149.263	3.904	27.314	55161	57	791.368	126.124	157.239	5.601	31.213	45108	63	987.571	360.717	165.465	3.654	34.627	62217	146	728.925	264.444	187.646	6.483	45.456	106423	48	798.438	202.062	216.780	1.588	33.556	38325
682	208	1247.365	565.272	41.856	10.469	79.740	259452	152	716.092	232.328	82.666	5.024	50.284	108846	56	918.571	161.130	149.245	3.915	27.314	51440	57	748.509	113.999	157.248	5.597	31.213	42665	63	974.635	352.846	165.483	3.665	34.627	61402	146	717.130	257.979	187.640	6.487	45.456	104701	48	796.812	205.193	216.780	1.583	33.556	38247
683	208	1215.500	493.394	42.151	10.469	79.740	252824	152	716.197	232.319	82.677	5.021	50.284	108862	56	892.518	156.523	149.233	3.917	27.314	49981	57	730.614	114.599	157.255	5.589	31.213	41645	63	983.016	356.768	165.479	3.677	34.627	61930	146	721.075	254.193	187.626	6.454	45.456	105277	48	789.750	205.123	216.767	1.580	33.556	37908
684	208	1137.894	422.980	42.447	10.483	79.740	236682	152	733.875	246.183	82.701	4.996	50.284	111549	56	864.982	153.906	149.231	3.912	27.314	48439	57	713.667	106.643	157.246	5.600	31.213	40679	63	1005.270	371.004	165.462	3.650	34.627	63332	146	768.808	274.585	187.589	6.441	45.456	112246	48	797.250	198.836	216.822	1.588	33.556	38268
685	208	1072.245	381.637	42.760	10.530	79.740	223027	152	748.204	255.798	82.735	4.991	50.284	113727	56	885.518	153.643	149.215	3.916	27.314	49589	57	726.386	108.014	157.247	5.573	31.213	41404	63	1054.048	402.787	165.418	3.643	34.627	66405	146	813.712	300.720	187.617	6.449	45.456	118802	48	810.542	206.426	216.794	1.585	33.556	38906
686	208	1015.899	365.521	43.032	10.572	79.740	211307	152	775.368	267.452	82.756	4.976	50.284	117856	56	890.964	154.092	149.231	3.905	27.314	49894	57	739.737	111.353	157.254	5.595	31.213	42165	63	1157.159	452.841	165.395	3.623	34.627	72901	146	835.548	316.250	187.642	6.470	45.456	121990	48	814.958	209.348	216.808	1.582	33.556	39118
687	208	956.226	352.472	43.208	10.591	79.740	198895	152	812.112	290.380	82.747	4.955	50.284	123441	56	895.696	148.919	149.219	3.944	27.314	50159	57	746.158	111.997	157.247	5.570	31.213	42531	63	1243.238	501.492	165.370	3.607	34.627	78324	146	841.733	321.414	187.662	6.492	45.456	122893	48	818.396	209.341	216.795	1.585	33.556	39283
688	208	905.587	337.748	43.333	10.610	79.740	188362	152	850.632	308.626	82.784	4.958	50.284	129296	56	1045.536	190.539	149.208	3.966	27.314	58550	57	768.807	114.390	157.252	5.563	31.213	43822	63	1300.143	522.140	165.375	3.612	34.627	81909	146	846.377	324.057	187.681	6.496	45.456	123571	48	834.375	214.328	216.811	1.580	33.556	40050
689	208	853.423	313.131	43.358	10.609	79.740	177512	152	885.967	330.802	82.766	4.947	50.284	134667	56	1136.768	224.117	149.216	3.924	27.314	63659	57	774.386	119.184	157.254	5.585	31.213	44140	63	1290.619	520.824	165.362	3.608	34.627	81309	146	839.630	324.067	187.677	6.493	45.456	122586	48	848.979	219.757	216.806	1.579	33.556	40751
690	208	807.841	296.955	43.396	10.607	79.740	168031	152	906.539	338.959	82.765	4.941	50.284	137794	56	1129.125	224.618	149.255	3.907	27.314	63231	57	779.474	120.187	157.255	5.573	31.213	44430	63	1261.254	497.819	165.393	3.637	34.627	79459	146	830.979	318.477	187.678	6.493	45.456	121323	48	841.792	223.068	216.757	1.580	33.556	40406
691	208	768.553	280.232	43.420	10.611	79.740	159859	152	883.868	324.765	82.787	4.937	50.284	134348	56	1079.607	208.012	149.244	3.912	27.314	60458	57	763.596	116.649	157.255	5.578	31.213	43525	63	1226.921	477.927	165.406	3.638	34.627	77296	146	808.418	309.454	187.679	6.501	45.456	118029	48	832.979	215.430	216.777	1.582	33.556	39983
692	208	720.418	253.344	43.387	10.594	79.740	149847	152	854.480	307.467	82.785	4.970	50.284	129881	56	1002.714	186.405	149.247	3.916	27.314	56152	57	738.439	111.294	157.254	5.572	31.213	42091	63	1153.238	436.913	165.443	3.666	34.627	72654	146	779.753	290.513	187.663	6.483	45.456	113844	48	824.042	211.412	216.800	1.582	33.556	39554
693	208	676.779	226.638	43.327	10.584	79.740	140770	152	823.625	289.212	82.742	4.979	50.284	125191	56	940.446	172.459	149.238	3.901	27.314	52665	57	721.579	104.777	157.243	5.572	31.213	41130	63	1057.048	389.789	165.469	3.679	34.627	66594	146	745.719	274.149	187.664	6.481	45.456	108875	48	808.083	208.377	216.782	1.578	33.556	38788
694	208	639.322	204.348	43.269	10.568	79.740	132979	152	783.947	269.632	82.703	4.997	50.284	119160	56	869.696	157.277	149.245	3.914	27.314	48703	57	695.386	101.739	157.241	5.579	31.213	39637	63	976.841	348.095	165.510	3.712	34.627	61541	146	726.610	263.077	187.634	6.462	45.456	106085	48	789.542	202.041	216.793	1.581	33.556	37898
695	208	604.755	178.766	43.173	10.560	79.740	125789	152	757.842	255.284	82.697	4.997	50.284	115192	56	809.679	137.948	149.226	3.910	27.314	45342	57	671.544	97.912	157.238	5.585	31.213	38278	63	903.937	313.242	165.522	3.694	34.627	56948	146	707.116	251.517	187.639	6.464	45.456	103239	48	770.458	193.571	216.795	1.588	33.556	36982
696	208	579.365	161.695	43.070	10.537	79.740	120508	152	751.743	251.602	82.692	5.009	50.284	114265	56	773.214	124.860	149.221	3.926	27.314	43300	57	667.474	96.706	157.229	5.560	31.213	38046	63	855.667	289.842	165.553	3.724	34.627	53907	146	699.253	248.513	187.641	6.462	45.456	102091	48	761.062	192.085	216.778	1.590	33.556	36531
697	208	564.971	151.850	43.015	10.525	79.740	117514	152	751.375	254.007	82.708	4.991	50.284	114209	56	762.464	121.638	149.219	3.928	27.314	42698	57	660.404	92.758	157.231	5.582	31.213	37643	63	831.762	279.833	165.559	3.719	34.627	52401	146	707.206	251.012	187.635	6.450	45.456	103252	48	759.521	188.861	216.800	1.589	33.556	36457
698	208	556.596	146.819	42.988	10.530	79.740	115772	152	757.441	258.376	82.709	4.979	50.284	115131	56	752.089	120.077	149.214	3.925	27.314	42117	57	675.053	96.227	157.238	5.572	31.213	38478	63	814.238	271.532	165.549	3.710	34.627	51297	146	709.925	253.065	187.645	6.460	45.456	103649	48	757.167	192.061	216.786	1.585	33.556	36344
699	208	552.918	144.118	42.968	10.513	79.740	115007	152	770.053	266.044	82.724	4.992	50.284	117048	56	761.661	127.877	149.228	3.906	27.314	42653	57	700.474	105.213	157.240	5.586	31.213	39927	63	818	272.043	165.559	3.699	34.627	51534	146	724.521	261.373	187.642	6.457	45.456	105780	48	770.667	194.142	216.802	1.590	33.556	36992
700	208	550.346	144.631	42.972	10.528	79.740	114472	152	796.796	279.201	82.698	4.975	50.284	121113	56	771.393	125.374	149.226	3.924	27.314	43198	57	751.754	117.107	157.242	5.594	31.213	42850	63	811.921	267.978	165.566	3.712	34.627	51151	146	740.075	266.829	187.635	6.452	45.456	108051	48	770.104	193.447	216.818	1.585	33.556	36965
701	208	547.688	142.242	42.955	10.514	79.740	113919	152	852.086	311.918	82.755	4.950	50.284	129517	56	784.179	130.290	149.231	3.910	27.314	43914	57	795.895	133.715	157.249	5.630	31.213	45366	63	809.032	268.008	165.552	3.709	34.627	50969	146	744.219	269.113	187.635	6.461	45.456	108656	48	774.458	195.443	216.812	1.589	33.556	37174
702	208	544.639	139.167	42.919	10.515	79.740	113285	152	895.862	340.418	82.830	4.923	50.284	136171	56	787.607	129.744	149.216	3.920	27.314	44106	57	805.263	135.013	157.261	5.613	31.213	45900	63	808.651	270.096	165.549	3.707	34.627	50945	146	748.555	276.375	187.663	6.489	45.456	109289	48	776.625	191.599	216.805	1.593	33.556	37278
703	208	547.870	141.490	42.935	10.500	79.740	113957	152	913.783	342.529	82.783	4.924	50.284	138895	56	785.786	128.916	149.219	3.914	27.314	44004	57	818.404	133.203	157.247	5.616	31.213	46649	63	797	265.802	165.554	3.703	34.627	50211	146	741.021	271.726	187.647	6.481	45.456	108189	48	778.229	197.503	216.814	1.585	33.556	37355
704	208	546.438	140.686	42.927	10.499	79.740	113659	152	920.243	345.083	82.793	4.934	50.284	139877	56	766.214	123.391	149.222	3.923	27.314	42908	57	832.807	136.902	157.248	5.616	31.213	47470	63	785.968	257.428	165.562	3.709	34.627	49516	146	730.199	266.597	187.646	6.468	45.456	106609	48	779.333	193.662	216.807	1.589	33.556	37408
705	208	539.005	135.169	42.873	10.482	79.740	112113	152	912.908	342.684	82.790	4.939	50.284	138762	56	751.482	122.564	149.229	3.936	27.314	42083	57	838.789	138.807	157.248	5.612	31.213	47811	63	757.349	239.495	165.588	3.713	34.627	47713	146	715.911	257.084	187.630	6.459	45.456	104523	48	773.521	195.338	216.805	1.586	33.556	37129
706	208	531.764	132.103	42.839	10.482	79.740	110607	152	863.408	316.425	82.769	4.947	50.284	131238	56	742.607	116.041	149.224	3.936	27.314	41586	57	838.070	140.849	157.245	5.599	31.213	47770	63	750.778	241.125	165.575	3.712	34.627	47299	146	693.479	248.365	187.629	6.468	45.456	101248	48	760.062	192.089	216.772	1.586	33.556	36483
707	208	528.764	130.484	42.828	10.477	79.740	109983	152	824.053	290.263	82.734	4.974	50.284	125256	56	731.946	113.578	149.210	3.931	27.314	40989	57	800.719	132.030	157.259	5.595	31.213	45641	63	744.143	235.115	165.604	3.722	34.627	46881	146	675.685	235.210	187.623	6.440	45.456	98650	48	754.208	191.685	216.795	1.581	33.556	36202
708	208	531.611	132.874	42.805	10.477	79.740	110575	152	788.342	279.683	82.762	4.969	50.284	119828	56	722.071	113.369	149.220	3.940	27.314	40436	57	767.105	125.492	157.249	5.605	31.213	43725	63	718.397	223.475	165.604	3.713	34.627	45259	146	664.794	229.725	187.609	6.448	45.456	97060	48	752.812	193.648	216.781	1.582	33.556	36135
709	208	535.279	134.075	42.759	10.450	79.740	111338	152	761.388	258.674	82.727	4.989	50.284	115731	56	714.875	110.911	149.207	3.930	27.314	40033	57	753.526	119.898	157.237	5.616	31.213	42951	63	697.524	214.563	165.614	3.714	34.627	43944	146	649.897	221.310	187.591	6.447	45.456	94885	48	757.417	189.568	216.818	1.587	33.556	36356
710	208	534.798	131.069	42.763	10.454	79.740	111238	152	746.757	252.305	82.736	4.993	50.284	113507	56	715.536	114.029	149.215	3.931	27.314	40070	57	747.982	119.370	157.241	5.624	31.213	42635	63	690.762	213.410	165.604	3.707	34.627	43518	146	653.890	223.591	187.614	6.440	45.456	95468	48	756.854	189.299	216.821	1.587	33.556	36329
711	208	541.562	135.303	42.775	10.473	79.740	112645	152	764.724	268.651	82.745	4.976	50.284	116238	56	731.482	110.244	149.204	3.942	27.314	40963	57	753.123	116.584	157.239	5.619	31.213	42928	63	697.444	215.921	165.606	3.708	34.627	43939	146	664.322	228.784	187.602	6.443	45.456	96991	48	752.333	189.299	216.805	1.586	33.556	36112
712	208	549.668	139.925	42.805	10.469	79.740	114331	152	780.632	273.008	82.712	4.973	50.284	118656	56	758.857	125.650	149.218	3.908	27.314	42496	57	752.737	117.127	157.241	5.628	31.213	42906	63	718.286	229.916	165.574	3.695	34.627	45252	146	676.938	235.356	187.611	6.444	45.456	98833	48	759.229	187.044	216.822	1.592	33.556	36443
713	208	561.654	146.431	42.859	10.503	79.740	116824	152	798.980	282.552	82.738	4.960	50.284	121445	56	779.268	124.407	149.204	3.948	27.314	43639	57	767.702	119.000	157.238	5.597	31.213	43759	63	752.556	247.340	165.552	3.668	34.627	47411	146	694.007	242.832	187.589	6.436	45.456	101325	48	773.292	194.866	216.831	1.584	33.556	37118
714	208	576.024	153.220	42.887	10.491	79.740	119813	152	810.651	289.371	82.759	4.963	50.284	123219	56	802.786	132.519	149.218	3.925	27.314	44956	57	782.684	126.816	157.244	5.624	31.213	44613	63	791.841	259.786	165.562	3.691	34.627	49886	146	713.062	250.549	187.593	6.443	45.456	104107	48	786	195.651	216.825	1.586	33.556	37728
715	208	588.495	162.847	42.912	10.517	79.740	122407	152	830.566	300.481	82.764	4.960	50.284	126246	56	822.268	137.894	149.212	3.932	27.314	46047	57	783.368	125.961	157.253	5.604	31.213	44652	63	822.905	282.386	165.518	3.663	34.627	51843	146	716.342	253.415	187.610	6.461	45.456	104586	48	796.458	203.000	216.808	1.585	33.556	38230
716	208	605.188	166.477	42.939	10.527	79.740	125879	152	837.500	302.190	82.786	4.967	50.284	127300	56	825.179	137.367	149.210	3.936	27.314	46210	57	778.526	123.277	157.246	5.603	31.213	44376	63	838.286	287.030	165.518	3.666	34.627	52812	146	721.575	256.340	187.618	6.449	45.456	105350	48	805.938	202.923	216.802	1.585	33.556	38685
717	208	631.630	186.141	42.909	10.548	79.740	131379	152	818.855	288.468	82.773	4.973	50.284	124466	56	812.125	138.188	149.217	3.934	27.314	45479	57	764.421	115.684	157.242	5.597	31.213	43572	63	845.571	295.234	165.506	3.662	34.627	53271	146	716.555	248.541	187.607	6.439	45.456	104617	48	803.646	209.314	216.749	1.582	33.556	38575
718	208	639.793	186.537	42.898	10.536	79.740	133077	152	794.408	271.963	82.761	4.987	50.284	120750	56	792.143	130.360	149.229	3.927	27.314	44360	57	747.263	117.299	157.245	5.614	31.213	42594	63	857.254	293.818	165.520	3.679	34.627	54007	146	717.932	248.760	187.603	6.430	45.456	104818	48	801.167	205.736	216.772	1.581	33.556	38456
719	208	641.784	188.745	42.915	10.546	79.740	133491	152	778.145	265.419	82.762	4.993	50.284	118278	56	769.946	123.539	149.228	3.928	27.314	43117	57	733.895	112.935	157.248	5.609	31.213	41832	63	853.333	291.597	165.533	3.697	34.627	53760	146	713.384	243.861	187.630	6.432	45.456	104154	48	798.354	206.863	216.774	1.583	33.556	38321
720	208	643.707	190.059	42.962	10.532	79.740	133891	152	753.868	251.506	82.732	4.999	50.284	114588	56	750.929	124.210	149.217	3.918	27.314	42052	57	703.211	103.203	157.241	5.597	31.213	40083	63	835.381	283.969	165.538	3.690	34.627	52629	146	702.514	241.630	187.605	6.406	45.456	102567	48	795.896	206.740	216.767	1.581	33.556	38203
721	208	645.760	192.001	43.003	10.520	79.740	134318	152	715.467	228.702	82.704	5.035	50.284	108751	56	739.179	113.833	149.207	3.920	27.314	41394	57	686.947	103.572	157.250	5.615	31.213	39156	63	815.746	276.362	165.532	3.688	34.627	51392	146	694.226	236.789	187.619	6.416	45.456	101357	48	791.833	204.576	216.756	1.587	33.556	38008
722	208	640.591	188.687	43.029	10.560	79.740	133243	152	690.796	218.302	82.708	5.031	50.284	105001	56	728.750	115.075	149.210	3.921	27.314	40810	57	681.912	97.538	157.240	5.578	31.213	38869	63	803.238	272.482	165.537	3.692	34.627	50604	146	686.966	229.213	187.581	6.407	45.456	100297	48	780.604	199.010	216.761	1.588	33.556	37469
723	208	652.654	193.654	43.018	10.592	79.740	135752	152	680.697	210.352	82.693	5.041	50.284	103466	56	724.143	111.314	149.208	3.937	27.314	40552	57	674.333	101.281	157.248	5.609	31.213	38437	63	783.635	258.212	165.562	3.702	34.627	49369	146	685.719	227.015	187.602	6.400	45.456	100115	48	775.521	201.065	216.744	1.585	33.556	37225
724	208	660.663	197.572	42.973	10.584	79.740	137418	152	677.342	208.725	82.693	5.052	50.284	102956	56	730.304	111.033	149.212	3.953	27.314	40897	57	671.544	94.362	157.241	5.591	31.213	38278	63	778.730	258.102	165.557	3.701	34.627	49060	146	684.048	223.519	187.588	6.391	45.456	99871	48	775.792	195.919	216.779	1.589	33.556	37238
725	208	688.495	213.763	42.985	10.600	79.740	143207	152	662.967	199.314	82.665	5.058	50.284	100771	56	739.893	111.576	149.202	3.942	27.314	41434	57	665.439	93.102	157.242	5.584	31.213	37930	63	776.651	256.798	165.557	3.690	34.627	48929	146	696.418	230.991	187.593	6.390	45.456	101677	48	770.083	194.749	216.763	1.590	33.556	36964
726	208	734.423	242.091	43.068	10.621	79.740	152760	152	665.579	204.322	82.659	5.052	50.284	101168	56	744.214	116.895	149.206	3.934	27.314	41676	57	682.754	96.571	157.235	5.559	31.213	38917	63	788.016	259.727	165.555	3.694	34.627	49645	146	712.692	237.268	187.595	6.390	45.456	104053	48	774.854	196.504	216.800	1.585	33.556	37193
727	208	792.721	283.033	43.259	10.631	79.740	164886	152	671.401	206.908	82.659	5.047	50.284	102053	56	745.946	119.695	149.218	3.937	27.314	41773	57	681.895	100.583	157.236	5.597	31.213	38868	63	815.873	273.423	165.541	3.698	34.627	51400	146	730.185	243.897	187.575	6.390	45.456	106607	48	779.854	197.372	216.780	1.590	33.556	37433
728	208	853.409	329.817	43.422	10.673	79.740	177509	152	672.586	207.485	82.668	5.046	50.284	102233	56	760.482	119.389	149.199	3.931	27.314	42587	57	684.596	102.679	157.242	5.588	31.213	39022	63	853.476	297.856	165.495	3.661	34.627	53769	146	749.514	262.328	187.610	6.399	45.456	109429	48	778.167	199.745	216.758	1.588	33.556	37352
729	208	888.178	349.584	43.456	10.695	79.740	184741	152	683.408	209.929	82.646	5.045	50.284	103878	56	786.446	130.610	149.219	3.931	27.314	44041	57	688.526	101.401	157.242	5.608	31.213	39246	63	899	319.891	165.484	3.663	34.627	56637	146	764.959	269.531	187.627	6.416	45.456	111684	48	777.250	199.216	216.759	1.588	33.556	37308
730	208	921.827	361.355	43.374	10.688	79.740	191740	152	675.322	203.710	82.662	5.063	50.284	102649	56	794.107	126.840	149.209	3.935	27.314	44470	57	681.158	98.333	157.245	5.603	31.213	38826	63	924.079	334.629	165.470	3.655	34.627	58217	146	769.377	277.348	187.654	6.432	45.456	112329	48	784.021	196.968	216.768	1.589	33.556	37633
731	208	924.543	340.135	43.228	10.681	79.740	192305	152	665.704	201.980	82.641	5.061	50.284	101187	56	793.875	128.539	149.206	3.928	27.314	44457	57	674.877	97.075	157.241	5.611	31.213	38468	63	922.286	333.143	165.468	3.657	34.627	58104	146	771.630	275.514	187.646	6.422	45.456	112658	48	794.125	201.992	216.789	1.587	33.556	38118
732	208	902.952	321.099	43.023	10.648	79.740	187814	152	656.724	195.071	82.647	5.071	50.284	99822	56	797.071	133.290	149.214	3.931	27.314	44636	57	675.860	94.404	157.232	5.597	31.213	38524	63	934.222	338.601	165.463	3.656	34.627	58856	146	762.349	272.254	187.652	6.437	45.456	111303	48	797.875	206.387	216.755	1.584	33.556	38298
733	208	873.923	301.832	42.911	10.609	79.740	181776	152	652.928	192.075	82.623	5.078	50.284	99245	56	793.286	131.005	149.228	3.939	27.314	44424	57	673.877	94.745	157.239	5.609	31.213	38411	63	919.190	325.803	165.493	3.681	34.627	57909	146	748.466	265.631	187.651	6.451	45.456	109276	48	796.604	207.197	216.748	1.588	33.556	38237
734	208	840.663	284.698	42.741	10.533	79.740	174858	152	649.770	192.715	82.617	5.081	50.284	98765	56	791.196	131.562	149.221	3.937	27.314	44307	57	663.719	92.784	157.239	5.595	31.213	37832	63	904.222	317.445	165.505	3.680	34.627	56966	146	734.658	256.679	187.640	6.435	45.456	107260	48	786.104	199.275	216.777	1.587	33.556	37733
735	208	815.538	272.305	42.590	10.540	79.740	169632	152	646.461	188.553	82.629	5.084	50.284	98262	56	790.500	128.512	149.227	3.920	27.314	44268	57	659.719	93.981	157.240	5.589	31.213	37604	63	899.349	316.427	165.502	3.686	34.627	56659	146	731.630	256.520	187.623	6.446	45.456	106818	48	782.625	196.865	216.789	1.590	33.556	37566
736	208	809.755	279.986	42.430	10.548	79.740	168429	152	648.546	192.160	82.651	5.063	50.284	98579	56	796.911	133.112	149.219	3.922	27.314	44627	57	656.263	88.857	157.240	5.558	31.213	37407	63	897.127	314.385	165.498	3.666	34.627	56519	146	723.712	249.443	187.623	6.429	45.456	105662	48	782.292	198.594	216.763	1.587	33.556	37550
737	208	808.361	288.692	42.292	10.510	79.740	168139	152	650.467	194.014	82.638	5.069	50.284	98871	56	801.054	130.853	149.217	3.947	27.314	44859	57	666.596	91.067	157.227	5.584	31.213	37996	63	904.619	317.067	165.506	3.681	34.627	56991	146	718.788	250.789	187.619	6.435	45.456	104943	48	771.875	194.031	216.782	1.591	33.556	37050
738	208	808.519	295.902	42.210	10.514	79.740	168172	152	647.513	191.630	82.655	5.056	50.284	98422	56	810.768	137.934	149.230	3.926	27.314	45403	57	678.877	98.205	157.239	5.577	31.213	38696	63	906.778	319.319	165.499	3.665	34.627	57127	146	719.562	252.445	187.634	6.430	45.456	105056	48	772.188	195.387	216.795	1.589	33.556	37065
739	208	839.957	320.014	42.143	10.533	79.740	174711	152	658.164	197.544	82.655	5.070	50.284	100041	56	822.964	136.179	149.209	3.916	27.314	46086	57	684.982	99.711	157.239	5.585	31.213	39044	63	924.063	327.051	165.495	3.665	34.627	58216	146	727.788	254.806	187.623	6.419	45.456	106257	48	785	200.842	216.782	1.588	33.556	37680
740	208	880.865	349.401	42.040	10.540	79.740	183220	152	662.757	200.145	82.661	5.051	50.284	100739	56	852.804	146.032	149.212	3.926	27.314	47757	57	691.947	102.945	157.242	5.602	31.213	39441	63	934.159	328.840	165.502	3.671	34.627	58852	146	740.219	264.171	187.642	6.438	45.456	108072	48	802.125	199.356	216.824	1.589	33.556	38502
741	208	906.452	367.428	42.020	10.492	79.740	188542	152	675.645	209.757	82.649	5.055	50.284	102698	56	898.214	159.249	149.229	3.932	27.314	50300	57	698.772	100.293	157.238	5.574	31.213	39830	63	983.095	351.852	165.490	3.666	34.627	61935	146	740.760	263.925	187.638	6.439	45.456	108151	48	817.875	204.083	216.829	1.588	33.556	39258
742	208	900.404	348.821	42.082	10.458	79.740	187284	152	679.638	208.663	82.661	5.050	50.284	103305	56	922.107	164.703	149.223	3.923	27.314	51638	57	713.982	105.665	157.238	5.591	31.213	40697	63	993.921	360.365	165.481	3.659	34.627	62617	146	748.007	268.043	187.636	6.444	45.456	109209	48	833.292	204.158	216.863	1.589	33.556	39998
743	208	880.673	330.199	42.175	10.439	79.740	183180	152	683.638	211.555	82.650	5.057	50.284	103913	56	939.696	172.249	149.229	3.919	27.314	52623	57	714.386	104.546	157.245	5.588	31.213	40720	63	1001.857	365.946	165.468	3.654	34.627	63117	146	740.363	265.879	187.654	6.458	45.456	108093	48	845.875	212.687	216.848	1.581	33.556	40602
744	208	849.154	305.366	42.251	10.445	79.740	176624	152	683.250	211.604	82.649	5.047	50.284	103854	56	937.500	167.705	149.227	3.919	27.314	52500	57	714.930	105.036	157.238	5.594	31.213	40751	63	999.714	363.140	165.465	3.649	34.627	62982	146	736.288	260.967	187.642	6.438	45.456	107498	48	856.417	221.392	216.792	1.580	33.556	41108
745	208	795.149	272.420	42.357	10.446	79.740	165391	152	684.007	210.099	82.658	5.059	50.284	103969	56	961.464	173.384	149.230	3.917	27.314	53842	57	722.491	106.067	157.244	5.611	31.213	41182	63	983.603	353.003	165.486	3.661	34.627	61967	146	731.808	255.947	187.643	6.422	45.456	106844	48	871.354	229.678	216.790	1.577	33.556	41825
746	208	755.062	246.920	42.452	10.444	79.740	157053	152	680.408	210.042	82.664	5.056	50.284	103422	56	963.643	176.051	149.236	3.917	27.314	53964	57	714.491	107.402	157.245	5.598	31.213	40726	63	976.333	351.564	165.486	3.657	34.627	61509	146	723.651	253.788	187.642	6.432	45.456	105653	48	873.625	232.728	216.778	1.575	33.556	41934
747	208	711.303	221.994	42.516	10.442	79.740	147951	152	675.533	205.949	82.641	5.064	50.284	102681	56	954.554	171.302	149.235	3.921	27.314	53455	57	707.596	104.644	157.243	5.568	31.213	40333	63	954.571	339.519	165.495	3.663	34.627	60138	146	716.158	249.774	187.635	6.432	45.456	104559	48	862.250	229.435	216.743	1.578	33.556	41388
748	208	678.173	203.552	42.628	10.464	79.740	141060	152	671.632	203.159	82.641	5.063	50.284	102088	56	923.893	164.546	149.240	3.918	27.314	51738	57	704.895	102.299	157.238	5.579	31.213	40179	63	933.460	329.054	165.500	3.668	34.627	58808	146	710.096	245.117	187.629	6.431	45.456	103674	48	854.062	234.787	216.701	1.574	33.556	40995
749	208	656.327	191.768	42.712	10.483	79.740	136516	152	667.928	203.916	82.648	5.055	50.284	101525	56	900.321	159.587	149.237	3.911	27.314	50418	57	692.263	100.305	157.242	5.589	31.213	39459	63	916.460	319.760	165.516	3.666	34.627	57737	146	710.719	247.781	187.634	6.437	45.456	103765	48	858.208	226.921	216.770	1.577	33.556	41194
750	208	636.135	181.594	42.778	10.500	79.740	132316	152	678.987	208.732	82.636	5.059	50.284	103206	56	891.464	156.033	149.229	3.922	27.314	49922	57	686.246	98.403	157.237	5.596	31.213	39116	63	902.143	317.004	165.509	3.670	34.627	56835	146	710.404	245.106	187.604	6.426	45.456	103719	48	851.438	224.328	216.757	1.578	33.556	40869
751	208	626.750	176.835	42.809	10.509	79.740	130364	152	691.618	216.127	82.657	5.051	50.284	105126	56	885.607	155.142	149.217	3.924	27.314	49594	57	681.316	98.351	157.238	5.606	31.213	38835	63	901.444	314.675	165.501	3.661	34.627	56791	146	713.096	248.805	187.640	6.428	45.456	104112	48	861.479	225.053	216.797	1.576	33.556	41351
752	208	627.889	179.304	42.849	10.510	79.740	130601	152	707.658	225.524	82.672	5.044	50.284	107564	56	891.393	149.402	149.215	3.920	27.314	49918	57	686.035	99.982	157.241	5.610	31.213	39104	63	887.349	312.836	165.494	3.663	34.627	55903	146	732.007	258.247	187.672	6.450	45.456	106873	48	862.479	229.179	216.786	1.572	33.556	41399
753	208	633.880	186.452	42.922	10.528	79.740	131847	152	707.493	224.306	82.679	5.032	50.284	107539	56	903.643	160.738	149.220	3.913	27.314	50604	57	692.579	101.334	157.237	5.591	31.213	39477	63	904.810	321.563	165.482	3.647	34.627	57003	146	735.979	261.487	187.654	6.431	45.456	107453	48	878.250	235.824	216.769	1.572	33.556	42156
754	208	632.418	186.601	42.995	10.538	79.740	131543	152	715.987	231.818	82.700	5.020	50.284	108830	56	933.375	167.092	149.220	3.928	27.314	52269	57	706.421	102.739	157.233	5.578	31.213	40266	63	946.127	338.961	165.476	3.645	34.627	59606	146	752.288	268.178	187.650	6.436	45.456	109834	48	882.958	232.752	216.766	1.578	33.556	42382
755	208	631.130	189.001	43.045	10.536	79.740	131275	152	723.151	234.787	82.710	5.017	50.284	109919	56	981.161	178.789	149.216	3.911	27.314	54945	57	711.947	99.479	157.234	5.591	31.213	40581	63	980.984	360.380	165.449	3.634	34.627	61802	146	759.274	270.812	187.643	6.431	45.456	110854	48	893.646	237.915	216.742	1.577	33.556	42895
756	208	632.601	195.488	43.156	10.550	79.740	131581	152	725.243	235.742	82.681	5.021	50.284	110237	56	1005.446	181.669	149.224	3.902	27.314	56305	57	718.211	106.066	157.240	5.598	31.213	40938	63	995.794	367.036	165.457	3.632	34.627	62735	146	771.781	276.412	187.647	6.430	45.456	112680	48	894.271	241.927	216.744	1.572	33.556	42925
757	208	631.481	196.479	43.172	10.523	79.740	131348	152	724.980	231.769	82.673	5.044	50.284	110197	56	1023.286	188.014	149.228	3.903	27.314	57304	57	724.211	106.476	157.238	5.598	31.213	41280	63	986.032	357.337	165.467	3.648	34.627	62120	146	774.651	279.765	187.650	6.444	45.456	113099	48	883.979	232.944	216.762	1.577	33.556	42431
758	208	622.375	191.233	43.176	10.544	79.740	129454	152	720.533	227.886	82.665	5.046	50.284	109521	56	1004.857	187.711	149.237	3.907	27.314	56272	57	731.088	105.646	157.237	5.582	31.213	41672	63	966.460	348.357	165.481	3.655	34.627	60887	146	762.959	275.106	187.650	6.446	45.456	111392	48	870.750	229.124	216.764	1.576	33.556	41796
759	208	611.183	185.492	43.158	10.548	79.740	127126	152	718.803	228.112	82.652	5.053	50.284	109258	56	989.446	180.372	149.228	3.918	27.314	55409	57	733.789	109.436	157.244	5.587	31.213	41826	63	953.333	341.410	165.487	3.658	34.627	60060	146	759.986	272.867	187.654	6.437	45.456	110958	48	864.208	221.873	216.771	1.584	33.556	41482
760	208	604.163	182.636	43.156	10.543	79.740	125666	152	709.553	222.344	82.652	5.044	50.284	107852	56	979.750	178.093	149.216	3.913	27.314	54866	57	733.140	107.274	157.247	5.575	31.213	41789	63	934.492	333.408	165.494	3.657	34.627	58873	146	762.308	274.085	187.647	6.434	45.456	111297	48	852.521	227.434	216.743	1.579	33.556	40921
761	208	600.654	179.606	43.145	10.533	79.740	124936	152	698.770	214.628	82.650	5.066	50.284	106213	56	975.018	178.177	149.238	3.928	27.314	54601	57	725.772	105.955	157.228	5.601	31.213	41369	63	932.333	331.445	165.490	3.667	34.627	58737	146	758.527	271.574	187.657	6.439	45.456	110745	48	852.062	226.108	216.742	1.579	33.556	40899
762	208	598.337	180.319	43.159	10.533	79.740	124454	152	694.908	215.561	82.659	5.057	50.284	105626	56	954.589	171.854	149.222	3.926	27.314	53457	57	719.684	105.595	157.243	5.592	31.213	41022	63	915.698	321.301	165.493	3.655	34.627	57689	146	761.651	274.469	187.663	6.442	45.456	111201	48	856.542	229.900	216.730	1.574	33.556	41114
763	208	599.923	179.219	43.153	10.559	79.740	124784	152	693.401	213.267	82.666	5.044	50.284	105397	56	949.321	170.261	149.222	3.920	27.314	53162	57	711.368	102.201	157.245	5.599	31.213	40548	63	907.143	319.062	165.499	3.662	34.627	57150	146	761.301	275.119	187.658	6.461	45.456	111150	48	859.708	227.226	216.750	1.579	33.556	41266
764	208	605.375	182.943	43.155	10.554	79.740	125918	152	689.645	213.186	82.650	5.054	50.284	104826	56	933.893	167.887	149.228	3.917	27.314	52298	57	712.684	104.005	157.240	5.602	31.213	40623	63	929.841	330.916	165.492	3.662	34.627	58580	146	769.068	278.920	187.673	6.448	45.456	112284	48	858.854	226.750	216.753	1.578	33.556	41225
765	208	618.923	191.199	43.191	10.555	79.740	128736	152	701.204	226.481	82.664	5.031	50.284	106583	56	946.518	168.667	149.222	3.932	27.314	53005	57	739.544	115.864	157.251	5.610	31.213	42154	63	958.270	345.793	165.478	3.646	34.627	60371	146	774.534	286.486	187.680	6.460	45.456	113082	48	857.771	224.693	216.786	1.577	33.556	41173
766	208	631.495	200.237	43.216	10.587	79.740	131351	152	707.349	223.730	82.651	5.042	50.284	107517	56	960.500	176.595	149.238	3.916	27.314	53788	57	746.526	114.123	157.246	5.599	31.213	42552	63	979.254	355.192	165.473	3.645	34.627	61693	146	784.007	288.781	187.662	6.448	45.456	114465	48	853.729	223.899	216.768	1.578	33.556	40979
767	208	648.620	211.888	43.234	10.578	79.740	134913	152	722.987	234.053	82.679	5.041	50.284	109894	56	973.946	178.293	149.245	3.928	27.314	54541	57	763.018	119.536	157.246	5.607	31.213	43492	63	1005.079	365.115	165.473	3.659	34.627	63320	146	791.918	291.765	187.665	6.449	45.456	115620	48	858.167	224.661	216.764	1.581	33.556	41192
768	208	670.957	223.392	43.251	10.563	79.740	139559	152	727.901	237.089	82.692	5.021	50.284	110641	56	970.625	181.879	149.236	3.923	27.314	54355	57	773.474	121.434	157.244	5.606	31.213	44088	63	1018.984	371.263	165.468	3.663	34.627	64196	146	804.890	296.823	187.659	6.444	45.456	117514	48	850.104	222.069	216.761	1.580	33.556	40805
769	208	692.712	240.613	43.318	10.593	79.740	144084	152	730.809	234.770	82.682	5.032	50.284	111083	56	972.982	175.495	149.238	3.916	27.314	54487	57	773.439	119.243	157.248	5.608	31.213	44086	63	1028.810	381.240	165.452	3.651	34.627	64815	146	802.322	291.757	187.640	6.450	45.456	117139	48	855.479	215.689	216.802	1.587	33.556	41063
770	208	696.034	242.844	43.351	10.603	79.740	144775	152	721.796	228.701	82.671	5.040	50.284	109713	56	956.786	171.961	149.234	3.915	27.314	53580	57	776.649	120.470	157.246	5.613	31.213	44269	63	1030.476	379.166	165.454	3.646	34.627	64920	146	801.719	293.379	187.658	6.458	45.456	117051	48	861.188	225.027	216.765	1.581	33.556	41337
771	208	690.514	240.539	43.316	10.604	79.740	143627	152	719.645	229.001	82.661	5.055	50.284	109386	56	933.393	168.371	149.230	3.918	27.314	52270	57	786.930	119.388	157.250	5.604	31.213	44855	63	1061.318	396.606	165.448	3.628	34.627	66863	146	801.007	290.886	187.644	6.448	45.456	116947	48	863.646	224.037	216.768	1.582	33.556	41455
772	208	677.832	229.025	43.315	10.600	79.740	140989	152	719.145	224.864	82.661	5.051	50.284	109310	56	926	162.225	149.235	3.928	27.314	51856	57	783.070	125.446	157.251	5.629	31.213	44635	63	1079.079	402.324	165.449	3.639	34.627	67982	146	787	284.077	187.638	6.452	45.456	114902	48	866.625	229.716	216.778	1.577	33.556	41598
773	208	665.740	218.214	43.256	10.574	79.740	138474	152	711.178	220.480	82.663	5.051	50.284	108099	56	895.518	151.785	149.224	3.931	27.314	50149	57	787.684	121.956	157.247	5.609	31.213	44898	63	1053.063	390.518	165.455	3.643	34.627	66343	146	774.514	277.603	187.637	6.440	45.456	113079	48	871.125	226.868	216.774	1.582	33.556	41814
774	208	654.750	208.581	43.199	10.567	79.740	136188	152	711.132	220.357	82.682	5.045	50.284	108092	56	865.982	145.973	149.210	3.928	27.314	48495	57	765.667	117.386	157.246	5.605	31.213	43643	63	1040.794	384.190	165.458	3.648	34.627	65570	146	768.226	275.401	187.647	6.453	45.456	112161	48	857.188	224.618	216.755	1.579	33.556	41145
775	208	648.144	200.095	43.087	10.538	79.740	134814	152	706.875	219.223	82.664	5.047	50.284	107445	56	857.161	147.760	149.230	3.910	27.314	48001	57	760.246	116.153	157.252	5.569	31.213	43334	63	1028.460	373.499	165.478	3.656	34.627	64793	146	759.438	276.318	187.671	6.433	45.456	110878	48	839.896	221.225	216.759	1.578	33.556	40315
776	208	643.962	192.797	42.987	10.552	79.740	133944	152	711.447	223.323	82.684	5.039	50.284	108140	56	835.232	137.581	149.222	3.922	27.314	46773	57	765.263	119.561	157.255	5.589	31.213	43620	63	1019.651	371.883	165.478	3.660	34.627	64238	146	751.233	268.229	187.643	6.435	45.456	109680	48	834.458	215.127	216.776	1.582	33.556	40054
777	208	638.471	187.882	42.903	10.531	79.740	132802	152	729.382	238.960	82.694	5.000	50.284	110866	56	833.964	138.424	149.223	3.927	27.314	46702	57	759.175	113.038	157.245	5.601	31.213	43273	63	999.651	360.296	165.482	3.652	34.627	62978	146	740.527	261.057	187.611	6.424	45.456	108117	48	832.021	215.819	216.774	1.579	33.556	39937
778	208	648.510	189.309	42.819	10.532	79.740	134890	152	734.013	237.149	82.678	5.014	50.284	111570	56	816.143	134.613	149.218	3.924	27.314	45704	57	742.421	114.942	157.242	5.601	31.213	42318	63	978.778	346.711	165.499	3.677	34.627	61663	146	735.459	258.576	187.616	6.408	45.456	107377	48	827.312	216.366	216.758	1.581	33.556	39711
779	208	665.442	196.533	42.749	10.550	79.740	138412	152	746.336	243.589	82.685	5.011	50.284	113443	56	829.054	132.602	149.201	3.934	27.314	46427	57	755.386	116.940	157.240	5.608	31.213	43057	63	967.714	341.501	165.513	3.688	34.627	60966	146	740.514	256.506	187.599	6.406	45.456	108115	48	828.729	218.039	216.765	1.576	33.556	39779
780	208	689.038	211.264	42.676	10.511	79.740	143320	152	765.947	254.952	82.693	5.002	50.284	116424	56	846.268	140.192	149.195	3.930	27.314	47391	57	752.877	114.298	157.239	5.613	31.213	42914	63	953.222	333.806	165.516	3.678	34.627	60053	146	744.206	260.193	187.614	6.415	45.456	108654	48	827.021	211.145	216.791	1.584	33.556	39697
781	208	727.163	232.489	42.532	10.489	79.740	151250	152	776.059	258.384	82.686	5.005	50.284	117961	56	874.161	146.566	149.196	3.940	27.314	48953	57	763.228	118.297	157.240	5.617	31.213	43504	63	940.048	323.060	165.528	3.686	34.627	59223	146	755.466	263.981	187.592	6.417	45.456	110298	48	821.125	210.565	216.795	1.582	33.556	39414
782	208	756.601	250.947	42.447	10.504	79.740	157373	152	781.743	262.912	82.708	4.993	50.284	118825	56	904.518	156.803	149.208	3.907	27.314	50653	57	789.228	119.624	157.240	5.610	31.213	44986	63	937.587	324.489	165.526	3.689	34.627	59068	146	760.164	270.451	187.615	6.415	45.456	110984	48	818.833	212.575	216.784	1.582	33.556	39304
783	208	787.356	272.564	42.313	10.489	79.740	163770	152	779.211	259.553	82.708	5.007	50.284	118440	56	940.625	166.450	149.212	3.902	27.314	52675	57	792.912	125.273	157.247	5.620	31.213	45196	63	936.016	323.610	165.525	3.676	34.627	58969	146	768.548	272.742	187.604	6.412	45.456	112208	48	821.062	212.513	216.777	1.580	33.556	39411
784	208	800.163	287.593	42.230	10.455	79.740	166434	152	775.178	257.354	82.716	5.006	50.284	117827	56	968.179	173.643	149.221	3.916	27.314	54218	57	788.579	121.446	157.239	5.597	31.213	44949	63	927.698	321.522	165.519	3.683	34.627	58445	146	781.370	276.627	187.589	6.414	45.456	114080	48	818.979	208.742	216.801	1.583	33.556	39311
785	208	810.096	292.391	42.221	10.448	79.740	168500	152	759.329	251.445	82.697	5.019	50.284	115418	56	995.036	185.176	149.231	3.913	27.314	55722	57	798.702	124.012	157.238	5.612	31.213	45526	63	906.968	311.871	165.530	3.693	34.627	57139	146	787.041	286.266	187.624	6.432	45.456	114908	48	816.042	212.064	216.782	1.577	33.556	39170
786	208	780.774	275.739	42.268	10.435	79.740	162401	152	745.921	240.590	82.690	5.030	50.284	113380	56	971.375	175.638	149.230	3.911	27.314	54397	57	791.544	125.044	157.246	5.611	31.213	45118	63	878.952	298.762	165.546	3.694	34.627	55374	146	778.719	283.034	187.632	6.444	45.456	113693	48	803.271	204.924	216.800	1.582	33.556	38557
787	208	756.947	256.772	42.330	10.445	79.740	157445	152	735.125	234.600	82.665	5.043	50.284	111739	56	952.518	175.326	149.240	3.916	27.314	53341	57	778.158	119.212	157.241	5.610	31.213	44355	63	875.317	297.882	165.533	3.688	34.627	55145	146	775.733	278.923	187.619	6.433	45.456	113257	48	798.958	199.978	216.772	1.589	33.556	38350
788	208	736.702	243.692	42.366	10.452	79.740	153234	152	727.211	228.349	82.732	5.022	50.284	110536	56	910.839	159.725	149.239	3.915	27.314	51007	57	761.246	115.530	157.244	5.593	31.213	43391	63	856.460	289.949	165.534	3.683	34.627	53957	146	771.164	275.353	187.612	6.422	45.456	112590	48	792.417	200.368	216.794	1.587	33.556	38036
789	208	724.601	241.337	42.347	10.458	79.740	150717	152	730.605	230.379	82.703	5.046	50.284	111052	56	877.679	148.382	149.217	3.939	27.314	49150	57	745.982	112.496	157.230	5.586	31.213	42521	63	828.873	274.933	165.556	3.691	34.627	52219	146	763.062	275.579	187.626	6.421	45.456	111407	48	790.500	197.891	216.807	1.588	33.556	37944
790	208	728.255	241.239	42.309	10.478	79.740	151477	152	737.059	234.804	82.714	5.025	50.284	112033	56	856.411	148.634	149.226	3.930	27.314	47959	57	746.456	110.922	157.235	5.596	31.213	42548	63	831.063	279.853	165.539	3.676	34.627	52357	146	761.048	272.747	187.644	6.417	45.456	111113	48	782.792	201.192	216.774	1.584	33.556	37574
791	208	743.880	253.322	42.313	10.495	79.740	154727	152	732.770	236.049	82.696	5.023	50.284	111381	56	866.375	147.855	149.222	3.937	27.314	48517	57	758.193	115.214	157.241	5.621	31.213	43217	63	838.127	281.502	165.542	3.675	34.627	52802	146	756.034	270.609	187.629	6.422	45.456	110381	48	784.042	201.241	216.772	1.586	33.556	37634
792	208	786.067	277.642	42.347	10.551	79.740	163502	152	736.862	238.511	82.699	5.013	50.284	112003	56	850.625	144.470	149.214	3.923	27.314	47635	57	763.333	116.890	157.247	5.597	31.213	43510	63	836.540	280.795	165.536	3.669	34.627	52702	146	755.329	270.348	187.628	6.427	45.456	110278	48	793.229	204.750	216.766	1.586	33.556	38075
793	208	826.202	295.623	42.363	10.572	79.740	171850	152	741.993	243.610	82.707	5.015	50.284	112783	56	862.946	144.459	149.209	3.944	27.314	48325	57	768.982	120.477	157.246	5.596	31.213	43832	63	827.746	279.800	165.532	3.671	34.627	52148	146	764.706	276.237	187.630	6.429	45.456	111647	48	786.750	199.017	216.805	1.584	33.556	37764
794	208	845.154	300.988	42.405	10.571	79.740	175792	152	748.289	241.763	82.681	5.039	50.284	113740	56	867.161	147.734	149.218	3.921	27.314	48561	57	774.070	115.061	157.241	5.587	31.213	44122	63	839.921	284.022	165.530	3.670	34.627	52915	146	767.685	279.597	187.631	6.441	45.456	112082	48	786.958	201.960	216.770	1.584	33.556	37774
795	208	852.587	300.664	42.473	10.547	79.740	177338	152	746.520	241.971	82.692	5.034	50.284	113471	56	909.411	156.390	149.197	3.906	27.314	50927	57	780.754	122.489	157.250	5.613	31.213	44503	63	861.127	295.794	165.526	3.664	34.627	54251	146	771.712	276.416	187.609	6.425	45.456	112670	48	789.833	201.371	216.783	1.583	33.556	37912
796	208	853.038	296.829	42.563	10.526	79.740	177432	152	748.737	245.404	82.711	5.016	50.284	113808	56	924.625	161.121	149.205	3.919	27.314	51779	57	777.193	116.655	157.237	5.600	31.213	44300	63	867.444	293.965	165.534	3.676	34.627	54649	146	777.527	283.763	187.633	6.439	45.456	113519	48	801.188	202.649	216.760	1.590	33.556	38457
797	208	828.543	280.278	42.605	10.540	79.740	172337	152	737.197	234.060	82.703	5.033	50.284	112054	56	941.286	165.573	149.211	3.920	27.314	52712	57	782.754	120.487	157.245	5.622	31.213	44617	63	877.524	303.687	165.507	3.664	34.627	55284	146	769.130	275.229	187.619	6.434	45.456	112293	48	815.250	209.373	216.775	1.585	33.556	39132
798	208	794.562	264.339	42.661	10.514	79.740	165269	152	724.434	229.902	82.682	5.035	50.284	110114	56	955.607	175.330	149.228	3.910	27.314	53514	57	799.719	124.516	157.240	5.609	31.213	45584	63	898.984	317.769	165.492	3.658	34.627	56636	146	768.753	278.384	187.618	6.432	45.456	112238	48	821.271	208.424	216.806	1.583	33.556	39421
799	208	761.337	246.247	42.690	10.526	79.740	158358	152	721.283	225.969	82.673	5.032	50.284	109635	56	945.518	166.606	149.220	3.927	27.314	52949	57	811.561	130.313	157.260	5.628	31.213	46259	63	922.444	335.230	165.462	3.638	34.627	58114	146	763.706	272.297	187.607	6.424	45.456	111501	48	816.521	206.602	216.780	1.584	33.556	39193
800	208	722.226	226.991	42.710	10.503	79.740	150223	152	712.408	224.165	82.711	5.029	50.284	108286	56	912.429	156.454	149.219	3.922	27.314	51096	57	798.053	126.490	157.248	5.609	31.213	45489	63	917.873	322.238	165.495	3.659	34.627	57826	146	748.712	268.574	187.617	6.435	45.456	109312	48	808.042	210.913	216.795	1.579	33.556	38786
801	208	683.178	207.783	42.743	10.483	79.740	142101	152	703.257	219.583	82.656	5.051	50.284	106895	56	892.964	155.249	149.218	3.916	27.314	50006	57	798.246	121.544	157.243	5.600	31.213	45500	63	944.175	341.563	165.460	3.636	34.627	59483	146	748.130	269.796	187.613	6.425	45.456	109227	48	792.771	203.992	216.773	1.581	33.556	38053
802	208	657.692	195.863	42.806	10.504	79.740	136800	152	695.829	212.938	82.654	5.055	50.284	105766	56	864.750	143.317	149.205	3.927	27.314	48426	57	804.789	129.840	157.256	5.610	31.213	45873	63	969.159	351.308	165.466	3.647	34.627	61057	146	742.219	265.626	187.619	6.435	45.456	108364	48	794.021	200.676	216.793	1.586	33.556	38113
803	208	642.202	188.924	42.861	10.495	79.740	133578	152	695.375	213.350	82.661	5.065	50.284	105697	56	848.518	141.921	149.212	3.940	27.314	47517	57	803.386	126.634	157.253	5.612	31.213	45793	63	973.778	352.795	165.470	3.644	34.627	61348	146	742.726	263.759	187.604	6.424	45.456	108438	48	791.562	201.038	216.793	1.582	33.556	37995
804	208	636.361	185.487	42.887	10.518	79.740	132363	152	706.908	218.342	82.658	5.050	50.284	107450	56	847.089	140.332	149.229	3.940	27.314	47437	57	808.684	129.026	157.250	5.616	31.213	46095	63	992.984	361.418	165.467	3.653	34.627	62558	146	745.329	268.741	187.616	6.431	45.456	108818	48	797.354	197.243	216.828	1.588	33.556	38273
805	208	628.736	182.118	42.881	10.500	79.740	130777	152	704.539	218.431	82.681	5.044	50.284	107090	56	828.554	137.941	149.210	3.927	27.314	46399	57	820.561	134.351	157.253	5.625	31.213	46772	63	1007.857	364.076	165.473	3.658	34.627	63495	146	742.740	263.994	187.612	6.424	45.456	108440	48	798.583	201.193	216.796	1.589	33.556	38332
806	208	632.077	183.332	42.898	10.518	79.740	131472	152	721.842	229.366	82.711	5.043	50.284	109720	56	836.821	136.525	149.220	3.958	27.314	46862	57	832.263	132.071	157.252	5.612	31.213	47439	63	1030.603	378.593	165.451	3.634	34.627	64928	146	753.062	267.749	187.595	6.433	45.456	109947	48	799.062	199.632	216.823	1.586	33.556	38355
807	208	639.255	189.921	42.947	10.508	79.740	132965	152	739.026	234.703	82.683	5.032	50.284	112332	56	838.482	137.769	149.211	3.940	27.314	46955	57	840.088	136.859	157.251	5.597	31.213	47885	63	1027.984	380.880	165.449	3.634	34.627	64763	146	748.733	267.325	187.602	6.420	45.456	109315	48	801.479	201.867	216.817	1.582	33.556	38471
808	208	648.216	192.850	42.976	10.538	79.740	134829	152	752.717	246.070	82.695	5.011	50.284	114413	56	860.429	142.879	149.205	3.933	27.314	48184	57	855.456	138.932	157.246	5.633	31.213	48761	63	1024.318	370.391	165.474	3.645	34.627	64532	146	757.706	270.253	187.594	6.424	45.456	110625	48	811.729	208.486	216.824	1.579	33.556	38963
809	208	637.135	189.383	43.009	10.520	79.740	132524	152	751.730	244.531	82.696	5.027	50.284	114263	56	854.964	144.060	149.219	3.928	27.314	47878	57	851.842	139.014	157.253	5.621	31.213	48555	63	1046.810	387.536	165.453	3.636	34.627	65949	146	752.719	270.138	187.592	6.432	45.456	109897	48	808.771	202.368	216.824	1.583	33.556	38821
810	208	638.202	194.333	43.082	10.529	79.740	132746	152	753.612	246.839	82.673	5.031	50.284	114549	56	871.786	150.072	149.224	3.916	27.314	48820	57	844.316	138.195	157.251	5.645	31.213	48126	63	1057.127	386.753	165.462	3.644	34.627	66599	146	761.767	270.860	187.581	6.423	45.456	111218	48	806.354	208.460	216.794	1.580	33.556	38705
811	208	621.615	182.067	43.054	10.502	79.740	129296	152	738.914	236.337	82.667	5.038	50.284	112315	56	877.393	151.999	149.224	3.930	27.314	49134	57	829.632	133.642	157.254	5.617	31.213	47289	63	1052.937	384.846	165.473	3.661	34.627	66335	146	756.794	270.952	187.586	6.429	45.456	110492	48	810.750	203.797	216.813	1.585	33.556	38916
812	208	611.192	175.964	43.056	10.529	79.740	127128	152	731.270	230.894	82.677	5.039	50.284	111153	56	878.018	149.184	149.222	3.927	27.314	49169	57	807.860	128.600	157.249	5.614	31.213	46048	63	1051.825	383.310	165.468	3.658	34.627	66265	146	764.116	276.661	187.605	6.433	45.456	111561	48	810.688	207.837	216.800	1.579	33.556	38913
813	208	608.096	178.141	43.065	10.518	79.740	126484	152	725.605	226.001	82.674	5.044	50.284	110292	56	871.250	146.463	149.224	3.934	27.314	48790	57	787.579	118.308	157.250	5.606	31.213	44892	63	1035.778	371.557	165.489	3.673	34.627	65254	146	756.623	276.407	187.628	6.440	45.456	110467	48	800.479	201.329	216.784	1.588	33.556	38423
814	208	600.087	173.163	43.071	10.502	79.740	124818	152	716.651	222.429	82.660	5.050	50.284	108931	56	872.679	146.594	149.212	3.924	27.314	48870	57	777.912	121.856	157.252	5.600	31.213	44341	63	1017.492	364.299	165.496	3.674	34.627	64102	146	756.952	274.265	187.620	6.434	45.456	110515	48	803.188	204.742	216.800	1.581	33.556	38553
815	208	601.207	174.151	43.060	10.515	79.740	125051	152	716.079	225.500	82.671	5.047	50.284	108844	56	880.161	154.027	149.222	3.916	27.314	49289	57	774.877	119.625	157.239	5.598	31.213	44168	63	1011.778	362.203	165.488	3.678	34.627	63742	146	759.322	277.143	187.626	6.436	45.456	110861	48	795.292	203.739	216.802	1.579	33.556	38174
816	208	603.072	175.728	43.095	10.537	79.740	125439	152	708.770	220.042	82.649	5.055	50.284	107733	56	888.107	154.640	149.223	3.929	27.314	49734	57	765.965	117.504	157.243	5.613	31.213	43660	63	1008.524	360.264	165.486	3.672	34.627	63537	146	757.418	275.178	187.618	6.440	45.456	110583	48	796.896	198.353	216.795	1.591	33.556	38251
817	208	605.668	174.360	43.069	10.524	79.740	125979	152	702.882	220.494	82.672	5.033	50.284	106838	56	875.393	153.432	149.217	3.916	27.314	49022	57	750.649	113.773	157.244	5.613	31.213	42787	63	994.778	359.830	165.479	3.662	34.627	62671	146	763.178	273.453	187.592	6.423	45.456	111424	48	789.271	199.493	216.804	1.586	33.556	37885
818	208	617.197	181.127	43.041	10.544	79.740	128377	152	702	216.977	82.647	5.038	50.284	106704	56	882.768	150.698	149.214	3.932	27.314	49435	57	747.526	111.267	157.246	5.589	31.213	42609	63	1011.063	363.371	165.491	3.674	34.627	63697	146	771.315	279.753	187.605	6.437	45.456	112612	48	802.771	204.496	216.795	1.583	33.556	38533
819	208	626.851	184.583	43.033	10.534	79.740	130385	152	712.237	222.737	82.691	5.042	50.284	108260	56	917.464	163.136	149.221	3.928	27.314	51378	57	733.035	106.093	157.249	5.596	31.213	41783	63	1017.952	368.710	165.482	3.666	34.627	64131	146	775.466	281.165	187.603	6.445	45.456	113218	48	812.229	206.995	216.794	1.587	33.556	38987
820	208	632.188	186.832	43.008	10.519	79.740	131495	152	723.211	226.565	82.654	5.049	50.284	109928	56	931.911	168.823	149.214	3.928	27.314	52187	57	735.421	107.299	157.239	5.585	31.213	41919	63	1025.714	367.615	165.484	3.661	34.627	64620	146	781.514	283.517	187.599	6.449	45.456	114101	48	823.375	210.914	216.793	1.585	33.556	39522
821	208	636.846	188.068	42.971	10.534	79.740	132464	152	727.934	228.484	82.653	5.055	50.284	110646	56	981.196	175.996	149.202	3.931	27.314	54947	57	737.807	107.891	157.244	5.598	31.213	42055	63	1057.413	387.735	165.467	3.667	34.627	66617	146	789.794	290.802	187.611	6.463	45.456	115310	48	834.062	208.323	216.816	1.585	33.556	40035
822	208	646.115	190.202	42.929	10.553	79.740	134392	152	733.447	231.450	82.674	5.039	50.284	111484	56	1022.125	191.753	149.230	3.916	27.314	57239	57	729.105	106.065	157.242	5.605	31.213	41559	63	1058.937	389.719	165.462	3.643	34.627	66713	146	797.760	296.578	187.618	6.452	45.456	116473	48	857.125	218.119	216.826	1.581	33.556	41142
823	208	647.514	190.693	42.892	10.533	79.740	134683	152	735.349	232.454	82.664	5.042	50.284	111773	56	1019.857	188.510	149.232	3.934	27.314	57112	57	725.544	103.556	157.247	5.594	31.213	41356	63	1059.492	386.117	165.466	3.656	34.627	66748	146	802.466	298.548	187.609	6.452	45.456	117160	48	873.125	222.727	216.811	1.580	33.556	41910
824	208	645.952	190.804	42.873	10.489	79.740	134358	152	735.421	233.341	82.672	5.042	50.284	111784	56	998.071	181.582	149.234	3.921	27.314	55892	57	733.175	107.522	157.249	5.610	31.213	41791	63	1059.524	388.656	165.462	3.657	34.627	66750	146	800.637	298.168	187.623	6.461	45.456	116893	48	879.292	231.989	216.786	1.576	33.556	42206
825	208	641.832	186.658	42.856	10.499	79.740	133501	152	727.513	229.484	82.689	5.031	50.284	110582	56	1019.286	190.739	149.228	3.910	27.314	57080	57	729.947	106.430	157.236	5.605	31.213	41607	63	1049.111	385.864	165.460	3.647	34.627	66094	146	797.781	294.959	187.611	6.446	45.456	116476	48	874.500	233.484	216.773	1.572	33.556	41976
826	208	626.505	181.627	42.825	10.505	79.740	130313	152	719.461	223.681	82.680	5.046	50.284	109358	56	1022.804	188.552	149.221	3.920	27.314	57277	57	730	104.454	157.241	5.593	31.213	41610	63	1033.651	371.782	165.483	3.675	34.627	65120	146	801.733	298.585	187.628	6.458	45.456	117053	48	889.271	234.018	216.783	1.574	33.556	42685
827	208	612.120	171.294	42.789	10.458	79.740	127321	152	716.763	224.809	82.669	5.032	50.284	108948	56	1039.018	191.451	149.227	3.914	27.314	58185	57	731.789	104.098	157.247	5.578	31.213	41712	63	1006.460	355.995	165.494	3.668	34.627	63407	146	806.884	296.310	187.623	6.417	45.456	117805	48	887.521	233.588	216.759	1.576	33.556	42601
828	208	606.788	169.553	42.750	10.488	79.740	126212	152	710.414	216.557	82.678	5.055	50.284	107983	56	1051.857	194.832	149.221	3.928	27.314	58904	57	727.860	103.673	157.232	5.593	31.213	41488	63	974.619	339.164	165.511	3.694	34.627	61401	146	806.486	299.512	187.618	6.457	45.456	117747	48	891.500	232.846	216.768	1.579	33.556	42792
829	208	601.764	166.400	42.714	10.472	79.740	125167	152	704.664	218.216	82.654	5.053	50.284	107109	56	1033.607	191.167	149.234	3.926	27.314	57882	57	735.632	103.731	157.238	5.582	31.213	41931	63	950.651	328.227	165.517	3.682	34.627	59891	146	794.829	295.847	187.624	6.472	45.456	116045	48	882.208	233.406	216.744	1.579	33.556	42346
830	208	611.639	170.475	42.662	10.545	79.740	127221	152	704.329	217.371	82.649	5.060	50.284	107058	56	1015.161	188.374	149.235	3.928	27.314	56849	57	730.246	105.077	157.230	5.584	31.213	41624	63	934.540	319.181	165.526	3.691	34.627	58876	146	790.432	290.955	187.597	6.464	45.456	115403	48	882	231.117	216.757	1.580	33.556	42336
831	208	618.615	177.264	42.659	10.523	79.740	128672	152	720.401	227.805	82.660	5.052	50.284	109501	56	1005.482	182.557	149.221	3.926	27.314	56307	57	736.368	105.800	157.237	5.596	31.213	41973	63	923.778	315.113	165.530	3.690	34.627	58198	146	788.315	291.035	187.595	6.454	45.456	115094	48	871.521	229.490	216.756	1.576	33.556	41833
832	208	635.596	186.796	42.674	10.517	79.740	132204	152	729.230	230.921	82.669	5.053	50.284	110843	56	995.714	178.878	149.224	3.930	27.314	55760	57	740.281	102.696	157.233	5.580	31.213	42196	63	915.667	311.826	165.526	3.684	34.627	57687	146	781.438	289.774	187.622	6.467	45.456	114090	48	866.396	229.494	216.758	1.578	33.556	41587
833	208	648.894	194.949	42.710	10.514	79.740	134970	152	742.191	237.350	82.659	5.041	50.284	112813	56	1010.589	186.539	149.230	3.925	27.314	56593	57	765.965	114.793	157.236	5.604	31.213	43660	63	928.746	322.832	165.504	3.674	34.627	58511	146	775.240	284.891	187.624	6.455	45.456	113185	48	865.771	225.985	216.762	1.580	33.556	41557
834	208	662.005	196.073	42.739	10.516	79.740	137697	152	754.822	247.835	82.698	5.032	50.284	114733	56	997.036	180.546	149.232	3.929	27.314	55834	57	774.193	115.843	157.233	5.622	31.213	44129	63	929.651	318.876	165.521	3.683	34.627	58568	146	780.911	286.689	187.608	6.444	45.456	114013	48	863.896	223.175	216.771	1.582	33.556	41467
835	208	674.976	206.641	42.784	10.505	79.740	140395	152	757.737	246.294	82.692	5.029	50.284	115176	56	986.893	177.821	149.217	3.920	27.314	55266	57	767.509	116.726	157.239	5.611	31.213	43748	63	927.413	323.638	165.498	3.653	34.627	58427	146	789.384	294.128	187.624	6.451	45.456	115250	48	860.458	225.685	216.769	1.577	33.556	41302
836	208	690.798	214.543	42.719	10.538	79.740	143686	152	754.289	243.241	82.699	5.033	50.284	114652	56	989.750	179.792	149.230	3.919	27.314	55426	57	774.474	116.231	157.240	5.624	31.213	44145	63	943.349	333.848	165.492	3.671	34.627	59431	146	793.801	297.620	187.628	6.455	45.456	115895	48	866.896	227.013	216.762	1.578	33.556	41611
837	208	681.856	208.879	42.713	10.529	79.740	141826	152	751.507	239.742	82.679	5.051	50.284	114229	56	973.714	178.286	149.237	3.928	27.314	54528	57	787.439	119.679	157.240	5.635	31.213	44884	63	935.508	328.155	165.499	3.672	34.627	58937	146	813.301	301.630	187.624	6.421	45.456	118742	48	868.917	226.351	216.790	1.577	33.556	41708
838	208	670.173	204.009	42.707	10.501	79.740	139396	152	739.421	232.922	82.665	5.040	50.284	112392	56	948.446	165.063	149.220	3.927	27.314	53113	57	788.754	121.438	157.250	5.632	31.213	44959	63	934.635	321.244	165.518	3.677	34.627	58882	146	816.089	310.098	187.639	6.460	45.456	119149	48	852.896	224.791	216.765	1.576	33.556	40939
839	208	667.260	201.223	42.687	10.498	79.740	138790	152	734.770	229.862	82.656	5.054	50.284	111685	56	924.607	160.780	149.221	3.923	27.314	51778	57	780.298	120.559	157.245	5.645	31.213	44477	63	922.619	316.480	165.521	3.678	34.627	58125	146	820.836	312.377	187.651	6.466	45.456	119842	48	851	223.980	216.747	1.580	33.556	40848
840	208	667.712	199.818	42.713	10.471	79.740	138884	152	727.822	227.534	82.661	5.045	50.284	110629	56	909.036	158.432	149.231	3.934	27.314	50906	57	782.140	119.647	157.240	5.633	31.213	44582	63	905.333	304.765	165.542	3.689	34.627	57036	146	824.884	313.654	187.644	6.462	45.456	120433	48	858.604	224.239	216.776	1.580	33.556	41213
841	208	649.236	193.030	42.756	10.472	79.740	135041	152	724.303	227.202	82.662	5.044	50.284	110094	56	890.339	153.783	149.225	3.933	27.314	49859	57	781.614	120.453	157.240	5.610	31.213	44552	63	887.333	298.464	165.538	3.684	34.627	55902	146	820.103	311.492	187.648	6.457	45.456	119735	48	839.104	220.750	216.756	1.580	33.556	40277
842	208	647.880	189.417	42.752	10.471	79.740	134759	152	730.349	228.705	82.619	5.054	50.284	111013	56	883.464	151.137	149.206	3.917	27.314	49474	57	774.070	119.517	157.245	5.623	31.213	44122	63	890.905	301.098	165.527	3.680	34.627	56127	146	821.774	308.531	187.614	6.453	45.456	119979	48	835.292	217.880	216.765	1.583	33.556	40094
843	208	646.606	191.055	42.771	10.489	79.740	134494	152	728.967	226.107	82.620	5.042	50.284	110803	56	883.107	153.339	149.210	3.918	27.314	49454	57	764.088	115.948	157.240	5.620	31.213	43553	63	884.175	296.668	165.543	3.698	34.627	55703	146	825.479	311.863	187.630	6.459	45.456	120520	48	837.375	219.701	216.753	1.581	33.556	40194
844	208	653.817	198.220	42.810	10.543	79.740	135994	152	725.507	224.277	82.648	5.056	50.284	110277	56	878.036	149.490	149.224	3.924	27.314	49170	57	759.088	112.787	157.239	5.610	31.213	43268	63	894.143	303.592	165.535	3.688	34.627	56331	146	821.760	312.758	187.640	6.457	45.456	119977	48	834.146	217.527	216.772	1.580	33.556	40039
845	208	676.471	207.529	42.776	10.570	79.740	140706	152	721.158	222.378	82.679	5.052	50.284	109616	56	880.161	154.129	149.225	3.924	27.314	49289	57	758.088	113.858	157.238	5.612	31.213	43211	63	877.349	292.515	165.544	3.692	34.627	55273	146	828.322	315.344	187.638	6.450	45.456	120935	48	847.792	215.729	216.785	1.586	33.556	40694
846	208	689.688	212.888	42.758	10.543	79.740	143455	152	737.980	231.570	82.676	5.049	50.284	112173	56	892.821	156.029	149.215	3.914	27.314	49998	57	758.754	112.000	157.232	5.599	31.213	43249	63	890.127	302.795	165.527	3.666	34.627	56078	146	822.425	309.948	187.638	6.451	45.456	120074	48	836.958	215.076	216.802	1.578	33.556	40174
847	208	716.769	222.681	42.729	10.523	79.740	149088	152	751.382	237.440	82.644	5.046	50.284	114210	56	902.643	155.097	149.208	3.901	27.314	50548	57	768.526	112.905	157.235	5.610	31.213	43806	63	907.270	310.165	165.529	3.675	34.627	57158	146	837.925	310.752	187.600	6.440	45.456	122337	48	842.688	216.865	216.780	1.581	33.556	40449
848	208	739.918	234.919	42.793	10.542	79.740	153903	152	754.546	241.912	82.676	5.022	50.284	114691	56	920.571	161.003	149.204	3.922	27.314	51552	57	785.123	117.826	157.246	5.573	31.213	44752	63	899.810	307.310	165.521	3.668	34.627	56688	146	840.445	318.386	187.617	6.452	45.456	122705	48	839.542	214.880	216.790	1.581	33.556	40298
849	208	750.731	236.140	42.775	10.553	79.740	156152	152	753.289	239.198	82.682	5.038	50.284	114500	56	929.679	163.570	149.227	3.921	27.314	52062	57	792.316	120.050	157.243	5.601	31.213	45162	63	917.857	317.211	165.515	3.678	34.627	57825	146	844.706	323.012	187.627	6.467	45.456	123327	48	843.021	212.148	216.826	1.583	33.556	40465
850	208	761.889	248.642	42.799	10.554	79.740	158473	152	750.882	241.621	82.674	5.040	50.284	114134	56	935.750	166.553	149.228	3.923	27.314	52402	57	790.772	121.196	157.247	5.594	31.213	45074	63	921.984	321.058	165.504	3.667	34.627	58085	146	839.260	318.479	187.629	6.460	45.456	122532	48	849.146	219.412	216.791	1.580	33.556	40759
851	208	772.909	253.974	42.810	10.557	79.740	160765	152	744.270	235.142	82.682	5.054	50.284	113129	56	924.107	159.556	149.228	3.929	27.314	51750	57	780.281	117.419	157.240	5.620	31.213	44476	63	911.286	308.102	165.534	3.687	34.627	57411	146	832.788	318.544	187.630	6.467	45.456	121587	48	847.208	216.002	216.775	1.587	33.556	40666
852	208	776.779	257.508	42.855	10.533	79.740	161570	152	737.987	230.966	82.672	5.050	50.284	112174	56	913.375	153.230	149.214	3.918	27.314	51149	57	785.807	117.728	157.244	5.612	31.213	44791	63	894.063	301.204	165.539	3.685	34.627	56326	146	830.760	312.712	187.623	6.454	45.456	121291	48	858.938	222.953	216.787	1.577	33.556	41229
853	208	769.769	251.474	42.871	10.523	79.740	160112	152	734.217	227.943	82.670	5.043	50.284	111601	56	911.429	157.035	149.230	3.925	27.314	51040	57	780.491	116.743	157.243	5.627	31.213	44488	63	889.714	301.157	165.529	3.690	34.627	56052	146	830.212	312.494	187.618	6.453	45.456	121211	48	862.500	217.382	216.813	1.583	33.556	41400
854	208	746.481	236.220	42.833	10.533	79.740	155268	152	735	232.359	82.676	5.028	50.284	111720	56	897.929	155.063	149.231	3.915	27.314	50284	57	790.263	117.872	157.234	5.607	31.213	45045	63	888.159	301.737	165.532	3.669	34.627	55954	146	830.178	309.206	187.601	6.437	45.456	121206	48	869.625	222.277	216.814	1.579	33.556	41742
855	208	724.149	230.454	42.852	10.523	79.740	150623	152	731.671	229.040	82.650	5.049	50.284	111214	56	885.018	152.659	149.231	3.914	27.314	49561	57	798.930	121.444	157.241	5.636	31.213	45539	63	891.143	300.206	165.538	3.685	34.627	56142	146	839.493	314.823	187.614	6.422	45.456	122566	48	868.708	223.737	216.812	1.579	33.556	41698
856	208	715.899	228.427	42.931	10.531	79.740	148907	152	730.546	229.149	82.661	5.040	50.284	111043	56	889.536	154.074	149.226	3.933	27.314	49814	57	787.246	121.136	157.243	5.639	31.213	44873	63	891.095	301.719	165.530	3.670	34.627	56139	146	847.158	318.973	187.619	6.430	45.456	123685	48	867.479	221.883	216.814	1.580	33.556	41639
857	208	705.981	223.559	42.925	10.522	79.740	146844	152	742.039	235.729	82.664	5.047	50.284	112790	56	906.500	155.009	149.233	3.926	27.314	50764	57	794.789	126.935	157.243	5.654	31.213	45303	63	887.984	302.564	165.522	3.667	34.627	55943	146	854.281	327.074	187.626	6.440	45.456	124725	48	877.688	229.340	216.771	1.578	33.556	42129
858	208	725.529	241.273	43.020	10.544	79.740	150910	152	756.421	243.461	82.683	5.034	50.284	114976	56	906.393	156.942	149.227	3.915	27.314	50758	57	798.877	124.437	157.244	5.624	31.213	45536	63	874.016	291.980	165.539	3.671	34.627	55063	146	863.473	329.949	187.630	6.438	45.456	126067	48	881.167	229.395	216.798	1.575	33.556	42296
859	208	744.938	258.967	43.176	10.591	79.740	154947	152	767.145	249.309	82.667	5.033	50.284	116606	56	915.804	162.469	149.227	3.914	27.314	51285	57	819.509	127.996	157.242	5.619	31.213	46712	63	886.825	299.307	165.522	3.676	34.627	55870	146	866.664	330.238	187.605	6.437	45.456	126533	48	876.729	228.507	216.782	1.578	33.556	42083
860	208	755.361	264.930	43.206	10.565	79.740	157115	152	791.888	260.962	82.674	5.031	50.284	120367	56	930.125	165.451	149.229	3.922	27.314	52087	57	846.140	132.564	157.237	5.610	31.213	48230	63	892.857	303.029	165.534	3.688	34.627	56250	146	879.308	340.334	187.625	6.450	45.456	128379	48	883.167	230.893	216.779	1.579	33.556	42392
861	208	760.173	268.154	43.233	10.580	79.740	158116	152	805.875	265.085	82.681	5.029	50.284	122493	56	936.321	166.028	149.235	3.914	27.314	52434	57	859.895	140.502	157.249	5.630	31.213	49014	63	875.587	292.402	165.536	3.689	34.627	55162	146	892.685	344.053	187.628	6.423	45.456	130332	48	883.208	229.915	216.767	1.579	33.556	42394
862	208	770.986	276.506	43.254	10.570	79.740	160365	152	820.033	273.572	82.670	5.027	50.284	124645	56	949.107	168.675	149.226	3.925	27.314	53150	57	858.930	138.946	157.246	5.622	31.213	48959	63	886.952	298.064	165.536	3.688	34.627	55878	146	891.623	346.490	187.624	6.443	45.456	130177	48	885.958	233.788	216.766	1.574	33.556	42526
863	208	758.130	269.852	43.239	10.568	79.740	157691	152	825.434	278.883	82.678	5.028	50.284	125466	56	972.714	171.676	149.222	3.926	27.314	54472	57	871.421	142.801	157.248	5.656	31.213	49671	63	889.873	301.132	165.531	3.680	34.627	56062	146	890.390	342.246	187.633	6.442	45.456	129997	48	891.833	232.887	216.768	1.579	33.556	42808
864	208	743.962	253.264	43.174	10.542	79.740	154744	152	825.388	276.152	82.696	5.036	50.284	125459	56	989.536	182.769	149.228	3.905	27.314	55414	57	860.158	137.592	157.246	5.639	31.213	49029	63	884.460	302.514	165.516	3.664	34.627	55721	146	896.815	351.463	187.646	6.441	45.456	130935	48	898.750	238.462	216.757	1.576	33.556	43140
865	208	723.130	239.558	43.138	10.538	79.740	150411	152	822.072	273.966	82.705	5.018	50.284	124955	56	987.482	180.275	149.228	3.910	27.314	55299	57	858.579	142.503	157.249	5.651	31.213	48939	63	899.556	305.214	165.522	3.685	34.627	56672	146	896.829	352.661	187.659	6.460	45.456	130937	48	895.250	232.332	216.778	1.577	33.556	42972
866	208	705.303	234.027	43.143	10.556	79.740	146703	152	806.270	264.568	82.696	5.027	50.284	122553	56	988.393	174.041	149.211	3.915	27.314	55350	57	854.632	139.146	157.241	5.652	31.213	48714	63	904.206	312.096	165.505	3.664	34.627	56965	146	884.521	344.009	187.650	6.457	45.456	129140	48	897.208	235.913	216.754	1.581	33.556	43066
867	208	687.399	217.950	43.050	10.519	79.740	142979	152	791.342	258.030	82.694	5.031	50.284	120284	56	995.107	180.457	149.223	3.925	27.314	55726	57	838.754	134.481	157.242	5.639	31.213	47809	63	885.746	300.216	165.526	3.678	34.627	55802	146	873.836	337.661	187.636	6.460	45.456	127580	48	886.604	226.888	216.788	1.581	33.556	42557
868	208	672.433	206.321	43.004	10.513	79.740	139866	152	774.967	247.814	82.689	5.042	50.284	117795	56	1010.500	178.214	149.224	3.927	27.314	56588	57	835.772	131.966	157.252	5.630	31.213	47639	63	897.651	303.753	165.526	3.681	34.627	56552	146	871.849	335.541	187.615	6.461	45.456	127290	48	892.083	232.488	216.758	1.582	33.556	42820
869	208	672.370	203.691	42.930	10.485	79.740	139853	152	764.809	244.100	82.672	5.047	50.284	116251	56	1008.875	186.866	149.237	3.902	27.314	56497	57	825.895	125.939	157.240	5.605	31.213	47076	63	879.143	291.839	165.541	3.677	34.627	55386	146	866.219	331.696	187.621	6.452	45.456	126468	48	890.604	235.548	216.746	1.579	33.556	42749
870	208	660.668	196.415	42.848	10.485	79.740	137419	152	755.947	236.549	82.682	5.041	50.284	114904	56	1028.357	188.996	149.239	3.932	27.314	57588	57	812.825	124.802	157.230	5.612	31.213	46331	63	887.079	299.975	165.526	3.672	34.627	55886	146	859.288	331.831	187.641	6.459	45.456	125456	48	889.208	232.521	216.764	1.578	33.556	42682
871	208	669.154	198.200	42.789	10.474	79.740	139184	152	753.947	238.373	82.699	5.048	50.284	114600	56	1029.982	187.821	149.230	3.930	27.314	57679	57	805.684	127.233	157.244	5.622	31.213	45924	63	905.492	303.277	165.546	3.694	34.627	57046	146	848.904	324.270	187.620	6.460	45.456	123940	48	903.792	241.730	216.727	1.575	33.556	43382
872	208	674.832	203.383	42.704	10.462	79.740	140365	152	764.408	244.544	82.705	5.035	50.284	116190	56	1018.857	185.210	149.235	3.912	27.314	57056	57	796.158	118.633	157.239	5.614	31.213	45381	63	921.095	314.584	165.529	3.682	34.627	58029	146	832.760	314.709	187.615	6.458	45.456	121583	48	887.250	238.628	216.735	1.573	33.556	42588
873	208	683.423	207.259	42.650	10.459	79.740	142152	152	768.711	248.095	82.686	5.024	50.284	116844	56	1047.893	195.248	149.244	3.908	27.314	58682	57	791.667	116.065	157.241	5.602	31.213	45125	63	925.984	320.167	165.517	3.669	34.627	58337	146	828.836	312.150	187.626	6.448	45.456	121010	48	893.354	238.830	216.752	1.575	33.556	42881
874	208	689.385	209.052	42.632	10.449	79.740	143392	152	771.546	248.292	82.671	5.033	50.284	117275	56	1065.268	201.331	149.231	3.907	27.314	59655	57	802.018	120.534	157.248	5.606	31.213	45715	63	936.524	327.652	165.500	3.660	34.627	59001	146	826.130	308.486	187.615	6.439	45.456	120615	48	881	234.912	216.761	1.574	33.556	42288
875	208	689.125	208.316	42.601	10.448	79.740	143338	152	771.105	247.092	82.647	5.038	50.284	117208	56	1072.268	199.246	149.219	3.918	27.314	60047	57	813.474	122.621	157.239	5.617	31.213	46368	63	945.159	330.367	165.505	3.652	34.627	59545	146	820.363	306.015	187.610	6.429	45.456	119773	48	880.854	234.454	216.770	1.575	33.556	42281
876	208	689.159	209.350	42.544	10.430	79.740	143345	152	773.408	245.506	82.650	5.040	50.284	117558	56	1091.125	203.871	149.221	3.908	27.314	61103	57	817.158	122.739	157.241	5.601	31.213	46578	63	956.714	335.965	165.493	3.656	34.627	60273	146	828.096	307.142	187.613	6.419	45.456	120902	48	884.375	236.484	216.761	1.577	33.556	42450
877	208	686.788	212.191	42.451	10.405	79.740	142852	152	774.270	247.785	82.679	5.030	50.284	117689	56	1081.786	206.026	149.247	3.901	27.314	60580	57	812.439	124.695	157.243	5.598	31.213	46309	63	958.317	337.321	165.493	3.664	34.627	60374	146	831.973	311.942	187.612	6.441	45.456	121468	48	882.354	236.293	216.736	1.576	33.556	42353
878	208	679.692	210.255	42.419	10.429	79.740	141376	152	779.704	249.597	82.662	5.047	50.284	118515	56	1086.464	209.732	149.244	3.902	27.314	60842	57	820.877	127.939	157.247	5.584	31.213	46790	63	951.889	329.370	165.510	3.663	34.627	59969	146	836.377	314.834	187.602	6.439	45.456	122111	48	885.500	233.796	216.771	1.577	33.556	42504
879	208	666.120	203.715	42.419	10.410	79.740	138553	152	778.112	250.076	82.678	5.034	50.284	118273	56	1066.929	202.274	149.243	3.906	27.314	59748	57	819.123	121.787	157.243	5.600	31.213	46690	63	966.254	341.379	165.486	3.649	34.627	60874	146	837.575	314.498	187.592	6.446	45.456	122286	48	878.354	233.359	216.766	1.575	33.556	42161
880	208	655.072	197.362	42.412	10.393	79.740	136255	152	786.730	260.217	82.689	5.023	50.284	119583	56	1051.429	189.459	149.234	3.923	27.314	58880	57	806.404	123.457	157.244	5.613	31.213	45965	63	1006.508	361.314	165.470	3.656	34.627	63410	146	831.192	312.611	187.617	6.444	45.456	121354	48	870.104	230.700	216.742	1.579	33.556	41765
881	208	636.067	188.154	42.408	10.397	79.740	132302	152	785	256.485	82.692	5.028	50.284	119320	56	1049.732	201.414	149.245	3.910	27.314	58785	57	800.263	121.983	157.247	5.605	31.213	45615	63	1035.063	381.859	165.445	3.629	34.627	65209	146	840.240	312.772	187.588	6.420	45.456	122675	48	869.354	232.620	216.752	1.575	33.556	41729
882	208	633.163	187.539	42.430	10.426	79.740	131698	152	796.079	263.175	82.695	5.016	50.284	121004	56	1031.018	191.937	149.235	3.919	27.314	57737	57	782.789	116.848	157.244	5.597	31.213	44619	63	1066.413	395.891	165.440	3.627	34.627	67184	146	846.794	315.267	187.567	6.448	45.456	123632	48	874.125	226.937	216.783	1.579	33.556	41958
883	208	632.212	185.337	42.432	10.416	79.740	131500	152	801.105	260.856	82.677	5.040	50.284	121768	56	1011.482	182.399	149.232	3.910	27.314	56643	57	779.702	114.575	157.250	5.588	31.213	44443	63	1098.318	415.332	165.420	3.628	34.627	69194	146	849.274	318.352	187.579	6.459	45.456	123994	48	877.500	227.566	216.789	1.579	33.556	42120
884	208	643.154	195.114	42.348	10.416	79.740	133776	152	807.803	265.373	82.665	5.018	50.284	122786	56	1009.964	190.292	149.239	3.908	27.314	56558	57	777.263	119.056	157.253	5.583	31.213	44304	63	1093.032	408.083	165.433	3.627	34.627	68861	146	853.568	323.889	187.614	6.442	45.456	124621	48	880.292	230.279	216.793	1.577	33.556	42254
885	208	656.091	209.360	42.297	10.446	79.740	136467	152	805.191	264.959	82.702	5.021	50.284	122389	56	1002.143	183.053	149.231	3.918	27.314	56120	57	783.860	117.713	157.245	5.587	31.213	44680	63	1097.032	410.710	165.432	3.639	34.627	69113	146	861.329	326.689	187.594	6.463	45.456	125754	48	880.479	232.234	216.776	1.577	33.556	42263
886	208	667.851	215.923	42.220	10.476	79.740	138913	152	812.178	267.823	82.711	5.022	50.284	123451	56	1001.232	183.215	149.226	3.910	27.314	56069	57	785.053	120.060	157.246	5.603	31.213	44748	63	1087.318	397.894	165.457	3.664	34.627	68501	146	886.904	334.231	187.583	6.419	45.456	129488	48	873.292	229.552	216.788	1.575	33.556	41918
887	208	684.308	230.411	42.194	10.441	79.740	142336	152	818.829	274.234	82.711	5.010	50.284	124462	56	999.232	182.030	149.229	3.914	27.314	55957	57	785.737	117.389	157.237	5.604	31.213	44787	63	1074.413	392.788	165.458	3.653	34.627	67688	146	892.706	336.509	187.571	6.419	45.456	130335	48	878.708	230.566	216.762	1.578	33.556	42178
888	208	677.120	223.740	42.196	10.448	79.740	140841	152	820.888	273.870	82.709	5.014	50.284	124775	56	1004.946	184.762	149.229	3.927	27.314	56277	57	787.649	117.843	157.242	5.620	31.213	44896	63	1076.048	394.501	165.457	3.640	34.627	67791	146	875.644	335.215	187.604	6.449	45.456	127844	48	871.167	227.749	216.785	1.580	33.556	41816
889	208	671.298	217.904	42.205	10.414	79.740	139630	152	835.526	283.468	82.731	4.984	50.284	127000	56	1010.518	184.613	149.235	3.929	27.314	56589	57	786.930	118.304	157.244	5.599	31.213	44855	63	1083.952	393.419	165.471	3.660	34.627	68289	146	877.781	339.409	187.602	6.461	45.456	128156	48	869.417	227.183	216.768	1.579	33.556	41732
890	208	658.606	206.503	42.263	10.380	79.740	136990	152	830.349	281.835	82.724	5.002	50.284	126213	56	1014.464	181.595	149.228	3.924	27.314	56810	57	789.316	116.873	157.239	5.586	31.213	44991	63	1077.063	391.338	165.468	3.645	34.627	67855	146	872.247	337.566	187.610	6.454	45.456	127348	48	866.729	226.000	216.758	1.580	33.556	41603
891	208	646.606	200.504	42.278	10.412	79.740	134494	152	823.191	272.837	82.707	5.023	50.284	125125	56	996.554	185.166	149.235	3.923	27.314	55807	57	775.298	116.379	157.244	5.596	31.213	44192	63	1078.460	395.054	165.462	3.648	34.627	67943	146	864.418	330.808	187.606	6.451	45.456	126205	48	871.354	230.401	216.758	1.580	33.556	41825
892	208	639.827	195.924	42.311	10.399	79.740	133084	152	809.329	265.379	82.702	5.029	50.284	123018	56	981.589	178.165	149.224	3.911	27.314	54969	57	766.263	113.322	157.235	5.613	31.213	43677	63	1084.556	395.556	165.466	3.657	34.627	68327	146	845.753	324.504	187.626	6.455	45.456	123480	48	878.542	231.224	216.771	1.579	33.556	42170
893	208	630.178	188.692	42.367	10.417	79.740	131077	152	797.599	259.828	82.694	5.029	50.284	121235	56	972.482	175.196	149.222	3.917	27.314	54459	57	765.193	111.093	157.243	5.596	31.213	43616	63	1103.111	398.566	165.474	3.659	34.627	69496	146	828.610	313.570	187.602	6.455	45.456	120977	48	873.792	226.253	216.765	1.582	33.556	41942
894	208	613.149	178.570	42.388	10.398	79.740	127535	152	787.217	254.418	82.694	5.037	50.284	119657	56	959.643	172.093	149.225	3.924	27.314	53740	57	752.105	107.825	157.238	5.594	31.213	42870	63	1105.810	402.653	165.467	3.654	34.627	69666	146	818.418	307.931	187.611	6.455	45.456	119489	48	874.375	227.792	216.768	1.581	33.556	41970
895	208	605.298	173.451	42.403	10.439	79.740	125902	152	783.355	252.893	82.679	5.032	50.284	119070	56	960.643	171.083	149.229	3.929	27.314	53796	57	744.456	105.127	157.246	5.585	31.213	42434	63	1132.143	412.279	165.467	3.654	34.627	71325	146	820.014	306.304	187.603	6.451	45.456	119722	48	865.479	226.006	216.749	1.581	33.556	41543
896	208	606.135	174.135	42.432	10.453	79.740	126076	152	780.967	252.051	82.669	5.036	50.284	118707	56	961.179	173.389	149.224	3.926	27.314	53826	57	738.807	105.812	157.250	5.580	31.213	42112	63	1126.222	408.786	165.472	3.655	34.627	70952	146	812.623	302.775	187.618	6.447	45.456	118643	48	868.208	229.618	216.749	1.579	33.556	41674
897	208	610.913	178.234	42.410	10.460	79.740	127070	152	789.395	257.702	82.680	5.031	50.284	119988	56	949.196	167.848	149.234	3.927	27.314	53155	57	742.649	105.375	157.243	5.587	31.213	42331	63	1121.048	403.165	165.483	3.664	34.627	70626	146	813.767	301.544	187.587	6.432	45.456	118810	48	870.833	225.290	216.759	1.584	33.556	41800
898	208	615.452	178.868	42.407	10.441	79.740	128014	152	801	261.348	82.691	5.040	50.284	121752	56	948	174.620	149.235	3.913	27.314	53088	57	745.140	105.633	157.239	5.608	31.213	42473	63	1091.365	392.521	165.476	3.660	34.627	68756	146	808.685	301.368	187.604	6.444	45.456	118068	48	860.833	225.196	216.746	1.579	33.556	41320
899	208	625.788	181.833	42.456	10.463	79.740	130164	152	796.316	261.834	82.669	5.015	50.284	121040	56	969.500	175.327	149.228	3.927	27.314	54292	57	734.474	107.594	157.237	5.586	31.213	41865	63	1066.206	390.466	165.455	3.648	34.627	67171	146	809.171	300.636	187.599	6.445	45.456	118139	48	856.146	220.876	216.767	1.582	33.556	41095
900	208	642.529	189.526	42.527	10.476	79.740	133646	152	791.572	255.688	82.674	5.020	50.284	120319	56	965.964	173.726	149.233	3.922	27.314	54094	57	728.035	103.476	157.239	5.602	31.213	41498	63	1055.397	380.411	165.472	3.654	34.627	66490	146	802.055	295.338	187.587	6.446	45.456	117100	48	855.042	220.406	216.789	1.582	33.556	41042
901	208	644.885	188.609	42.553	10.467	79.740	134136	152	796.875	259.259	82.686	5.026	50.284	121125	56	968.321	171.131	149.215	3.927	27.314	54226	57	739.404	106.971	157.242	5.600	31.213	42146	63	1032.095	368.770	165.483	3.661	34.627	65022	146	798.370	296.600	187.589	6.439	45.456	116562	48	858.938	222.525	216.786	1.580	33.556	41229
902	208	636.562	182.518	42.574	10.451	79.740	132405	152	795.309	258.181	82.702	5.025	50.284	120887	56	985.161	170.845	149.217	3.928	27.314	55169	57	790.088	129.301	157.270	5.654	31.213	45035	63	1031.079	365.027	165.486	3.658	34.627	64958	146	797.610	290.978	187.578	6.439	45.456	116451	48	858.271	222.345	216.760	1.581	33.556	41197
903	208	637.245	185.030	42.557	10.459	79.740	132547	152	797.487	261.129	82.679	5.034	50.284	121218	56	1002.036	177.565	149.224	3.925	27.314	56114	57	879.789	142.485	157.260	5.653	31.213	50148	63	1022.206	369.864	165.471	3.650	34.627	64399	146	792.548	291.929	187.595	6.431	45.456	115712	48	847.792	218.538	216.764	1.581	33.556	40694
904	208	630.212	181.484	42.542	10.434	79.740	131084	152	787.428	253.323	82.688	5.037	50.284	119689	56	1011.982	179.976	149.236	3.930	27.314	56671	57	943.754	156.479	157.248	5.616	31.213	53794	63	1027.159	366.658	165.473	3.658	34.627	64711	146	785.473	288.555	187.602	6.443	45.456	114679	48	843.729	214.316	216.766	1.587	33.556	40499
905	208	622.755	177.352	42.545	10.416	79.740	129533	152	788.559	253.784	82.673	5.039	50.284	119861	56	1014.911	181.937	149.237	3.934	27.314	56835	57	960.526	163.134	157.247	5.611	31.213	54750	63	1026.746	372.423	165.456	3.643	34.627	64685	146	784.212	290.007	187.607	6.435	45.456	114495	48	845.042	216.924	216.773	1.586	33.556	40562
906	208	618.659	174.378	42.549	10.421	79.740	128681	152	779.263	249.520	82.682	5.046	50.284	118448	56	1011.393	181.242	149.238	3.927	27.314	56638	57	951.772	161.350	157.252	5.636	31.213	54251	63	1005.349	355.470	165.487	3.664	34.627	63337	146	779.582	287.936	187.593	6.446	45.456	113819	48	841.646	219.262	216.781	1.580	33.556	40399
907	208	611.082	168.132	42.559	10.413	79.740	127105	152	771.987	242.848	82.686	5.041	50.284	117342	56	1007.589	178.934	149.229	3.921	27.314	56425	57	932.193	156.941	157.249	5.657	31.213	53135	63	989.762	343.646	165.503	3.663	34.627	62355	146	776.260	282.940	187.599	6.432	45.456	113334	48	831.521	211.799	216.782	1.584	33.556	39913
908	208	612.731	170.582	42.572	10.432	79.740	127448	152	765.474	242.480	82.669	5.047	50.284	116352	56	994.875	179.045	149.235	3.920	27.314	55713	57	915.965	152.940	157.244	5.637	31.213	52210	63	970.905	340.236	165.496	3.664	34.627	61167	146	769.815	280.385	187.581	6.429	45.456	112393	48	831.042	211.824	216.781	1.584	33.556	39890
909	208	630.452	179.632	42.530	10.458	79.740	131134	152	771.434	244.612	82.654	5.051	50.284	117258	56	990.589	174.048	149.235	3.931	27.314	55473	57	896.316	148.316	157.245	5.639	31.213	51090	63	964.397	332.727	165.509	3.668	34.627	60757	146	774.788	282.851	187.576	6.433	45.456	113119	48	835.958	214.410	216.784	1.585	33.556	40126
910	208	645.231	190.782	42.542	10.470	79.740	134208	152	770.658	243.761	82.667	5.044	50.284	117140	56	995.411	177.855	149.234	3.920	27.314	55743	57	877.754	145.497	157.245	5.654	31.213	50032	63	962.349	334.453	165.503	3.662	34.627	60628	146	764.699	280.570	187.581	6.432	45.456	111646	48	835.583	216.612	216.782	1.581	33.556	40108
911	208	660.500	196.798	42.578	10.468	79.740	137384	152	774.303	246.564	82.664	5.042	50.284	117694	56	996.196	178.580	149.239	3.936	27.314	55787	57	862.491	133.205	157.241	5.625	31.213	49162	63	948.857	323.177	165.528	3.673	34.627	59778	146	762.479	275.194	187.584	6.432	45.456	111322	48	844.083	216.575	216.777	1.588	33.556	40516
912	208	683.606	208.884	42.562	10.483	79.740	142190	152	787.697	253.405	82.687	5.036	50.284	119730	56	1000.446	179.135	149.228	3.933	27.314	56025	57	842.386	130.482	157.246	5.608	31.213	48016	63	950.095	331.674	165.497	3.667	34.627	59856	146	767.514	275.927	187.560	6.429	45.456	112057	48	840.708	217.290	216.767	1.583	33.556	40354
913	208	706.702	220.061	42.532	10.511	79.740	146994	152	815.645	269.590	82.707	5.015	50.284	123978	56	1001.411	180.679	149.242	3.911	27.314	56079	57	826.719	129.336	157.244	5.615	31.213	47123	63	951.190	322.941	165.533	3.683	34.627	59925	146	765.788	278.045	187.584	6.427	45.456	111805	48	848.208	215.809	216.793	1.585	33.556	40714
914	208	722.524	229.723	42.544	10.497	79.740	150285	152	834.046	274.304	82.691	5.024	50.284	126775	56	987.732	180.014	149.229	3.920	27.314	55313	57	821.281	125.993	157.239	5.608	31.213	46813	63	950.603	327.143	165.510	3.660	34.627	59888	146	760.849	274.528	187.571	6.418	45.456	111084	48	840.292	215.023	216.808	1.584	33.556	40334
915	208	747.442	241.394	42.542	10.479	79.740	155468	152	870.020	301.662	82.722	5.001	50.284	132243	56	987.786	175.240	149.227	3.934	27.314	55316	57	820.491	126.297	157.238	5.598	31.213	46768	63	953.825	330.537	165.504	3.655	34.627	60091	146	765.616	276.749	187.564	6.413	45.456	111780	48	836.812	215.204	216.787	1.583	33.556	40167
916	208	756.697	247.907	42.524	10.497	79.740	157393	152	876.954	303.942	82.745	4.995	50.284	133297	56	980.375	174.790	149.229	3.926	27.314	54901	57	826.895	128.719	157.244	5.588	31.213	47133	63	955.873	330.919	165.502	3.658	34.627	60220	146	765.336	276.632	187.582	6.419	45.456	111739	48	834.271	210.905	216.793	1.588	33.556	40045
917	208	742.139	236.377	42.562	10.497	79.740	154365	152	878.625	304.328	82.751	5.002	50.284	133551	56	965.625	171.617	149.219	3.931	27.314	54075	57	822.982	122.027	157.237	5.585	31.213	46910	63	973.190	338.236	165.500	3.650	34.627	61311	146	764.541	277.219	187.583	6.429	45.456	111623	48	830.542	207.442	216.803	1.587	33.556	39866
918	208	731.995	231.446	42.555	10.466	79.740	152255	152	863.717	292.194	82.739	5.007	50.284	131285	56	964.714	171.519	149.226	3.913	27.314	54024	57	818.351	126.132	157.237	5.594	31.213	46646	63	986.381	350.848	165.479	3.633	34.627	62142	146	764.815	276.625	187.583	6.434	45.456	111663	48	825.500	206.092	216.804	1.587	33.556	39624
919	208	719.740	225.113	42.556	10.441	79.740	149706	152	844.829	286.494	82.743	5.004	50.284	128414	56	959.643	171.777	149.223	3.914	27.314	53740	57	805.632	121.903	157.242	5.605	31.213	45921	63	988.714	356.860	165.464	3.635	34.627	62289	146	765.740	281.379	187.591	6.421	45.456	111798	48	822.896	206.950	216.791	1.589	33.556	39499
920	208	706.846	218.377	42.589	10.467	79.740	147024	152	835.750	276.315	82.716	5.005	50.284	127034	56	955.643	171.523	149.230	3.936	27.314	53516	57	793.298	118.313	157.239	5.593	31.213	45218	63	995.333	356.696	165.469	3.634	34.627	62706	146	770.664	281.211	187.579	6.428	45.456	112517	48	830.146	211.142	216.786	1.585	33.556	39847
921	208	698.067	216.087	42.639	10.445	79.740	145198	152	826.421	272.852	82.701	5.018	50.284	125616	56	945.089	159.752	149.211	3.931	27.314	52925	57	781.842	114.453	157.240	5.595	31.213	44565	63	998.619	358.767	165.469	3.638	34.627	62913	146	774.411	283.262	187.580	6.434	45.456	113064	48	844.958	214.057	216.798	1.587	33.556	40558
922	208	698.957	215.964	42.637	10.471	79.740	145383	152	812.118	264.262	82.681	5.028	50.284	123442	56	945.750	163.813	149.211	3.923	27.314	52962	57	772.649	114.491	157.243	5.589	31.213	44041	63	1001.921	359.509	165.468	3.645	34.627	63121	146	777.253	283.600	187.571	6.436	45.456	113479	48	846.917	212.553	216.790	1.589	33.556	40652
923	208	696.543	214.724	42.621	10.497	79.740	144881	152	807.632	260.891	82.679	5.028	50.284	122760	56	946.696	159.160	149.210	3.930	27.314	53015	57	763.193	110.771	157.247	5.580	31.213	43502	63	984.635	339.421	165.515	3.668	34.627	62032	146	773.356	280.772	187.571	6.438	45.456	112910	48	851.250	216.000	216.793	1.587	33.556	40860
924	208	708.740	220.823	42.549	10.513	79.740	147418	152	805.375	258.757	82.678	5.034	50.284	122417	56	941.446	162.622	149.223	3.924	27.314	52721	57	751.561	107.873	157.236	5.581	31.213	42839	63	970.317	332.389	165.524	3.676	34.627	61130	146	768.418	279.861	187.586	6.435	45.456	112189	48	847.792	219.404	216.773	1.579	33.556	40694
925	208	699.418	216.873	42.584	10.468	79.740	145479	152	810.467	263.624	82.667	5.033	50.284	123191	56	934.946	161.413	149.218	3.930	27.314	52357	57	741.754	105.805	157.238	5.597	31.213	42280	63	956.032	330.002	165.510	3.674	34.627	60230	146	762.794	278.539	187.584	6.443	45.456	111368	48	849	212.861	216.798	1.587	33.556	40752
926	208	702.303	216.911	42.648	10.506	79.740	146079	152	809.362	263.325	82.678	5.028	50.284	123023	56	929.554	158.822	149.220	3.922	27.314	52055	57	747.263	109.264	157.234	5.597	31.213	42594	63	944.810	328.395	165.501	3.659	34.627	59523	146	761.342	277.333	187.593	6.441	45.456	111156	48	845.896	218.907	216.771	1.583	33.556	40603
927	208	703.548	217.007	42.675	10.522	79.740	146338	152	808.717	261.778	82.684	5.026	50.284	122925	56	928.357	164.422	149.216	3.919	27.314	51988	57	738.632	104.701	157.227	5.590	31.213	42102	63	938.571	322.054	165.518	3.668	34.627	59130	146	761.473	276.787	187.585	6.429	45.456	111175	48	853.938	223.534	216.776	1.580	33.556	40989
928	208	710.288	221.624	42.728	10.525	79.740	147740	152	807.132	261.457	82.699	5.027	50.284	122684	56	928.857	165.231	149.226	3.918	27.314	52016	57	734.386	103.073	157.234	5.583	31.213	41860	63	951.873	329.766	165.508	3.664	34.627	59968	146	756.678	271.452	187.575	6.437	45.456	110475	48	854.979	221.017	216.767	1.584	33.556	41039
929	208	716.620	228.570	42.814	10.517	79.740	149057	152	819.053	266.833	82.677	5.028	50.284	124496	56	928.589	161.116	149.211	3.913	27.314	52001	57	738.456	103.791	157.236	5.579	31.213	42092	63	962.460	338.268	165.492	3.653	34.627	60635	146	755.027	273.054	187.585	6.425	45.456	110234	48	855.062	223.490	216.747	1.580	33.556	41043
930	208	706.880	218.873	42.822	10.509	79.740	147031	152	818.276	267.946	82.690	5.022	50.284	124378	56	942.857	159.582	149.215	3.926	27.314	52800	57	737.544	106.670	157.230	5.579	31.213	42040	63	966.190	335.341	165.501	3.660	34.627	60870	146	745.658	267.623	187.568	6.428	45.456	108866	48	852.521	218.723	216.777	1.585	33.556	40921
931	208	686.678	208.895	42.856	10.483	79.740	142829	152	826.151	269.406	82.702	5.024	50.284	125575	56	954.071	167.250	149.220	3.935	27.314	53428	57	743.825	106.241	157.234	5.592	31.213	42398	63	984.333	347.309	165.489	3.655	34.627	62013	146	740.137	263.500	187.569	6.425	45.456	108060	48	855.458	220.886	216.798	1.580	33.556	41062
932	208	669.346	202.728	42.892	10.495	79.740	139224	152	834.336	275.701	82.681	5.031	50.284	126819	56	950.661	169.961	149.224	3.916	27.314	53237	57	749.193	109.198	157.233	5.550	31.213	42704	63	989.317	346.322	165.492	3.660	34.627	62327	146	735.603	262.644	187.565	6.427	45.456	107398	48	852	222.671	216.759	1.581	33.556	40896
933	208	655.135	198.199	42.903	10.510	79.740	136268	152	835.776	271.858	82.689	5.032	50.284	127038	56	930.946	162.280	149.221	3.928	27.314	52133	57	754.842	108.001	157.232	5.586	31.213	43026	63	997.968	357.156	165.472	3.646	34.627	62872	146	730.007	255.936	187.541	6.406	45.456	106581	48	855.896	220.990	216.770	1.581	33.556	41083
934	208	651.404	194.940	42.892	10.536	79.740	135492	152	846.408	280.357	82.682	5.030	50.284	128654	56	944.536	162.158	149.220	3.911	27.314	52894	57	761.246	105.886	157.236	5.556	31.213	43391	63	1003.492	354.233	165.486	3.661	34.627	63220	146	734.096	260.695	187.558	6.426	45.456	107178	48	859.708	221.207	216.752	1.584	33.556	41266
935	208	656.803	200.226	42.911	10.539	79.740	136615	152	854.579	285.595	82.707	5.025	50.284	129896	56	953.143	165.319	149.222	3.925	27.314	53376	57	774.351	116.789	157.235	5.585	31.213	44138	63	1003.873	358.124	165.471	3.644	34.627	63244	146	730.603	254.281	187.535	6.413	45.456	106668	48	860.021	219.519	216.774	1.584	33.556	41281
936	208	655.279	195.951	42.899	10.539	79.740	136298	152	863.447	286.244	82.697	5.023	50.284	131244	56	942.857	164.084	149.226	3.930	27.314	52800	57	779.246	110.695	157.238	5.571	31.213	44417	63	994.492	353.641	165.483	3.654	34.627	62653	146	728.719	257.117	187.539	6.418	45.456	106393	48	864.688	220.618	216.805	1.584	33.556	41505
937	208	653.558	195.182	42.916	10.514	79.740	135940	152	877.428	298.220	82.716	5.016	50.284	133369	56	936.821	165.100	149.234	3.920	27.314	52462	57	780.140	117.289	157.241	5.578	31.213	44468	63	993.254	352.003	165.479	3.650	34.627	62575	146	732.521	258.051	187.562	6.412	45.456	106948	48	863.521	221.095	216.794	1.580	33.556	41449
938	208	654.298	196.218	42.947	10.513	79.740	136094	152	881.322	295.535	82.715	5.021	50.284	133961	56	936.893	164.774	149.215	3.916	27.314	52466	57	790.561	120.247	157.233	5.593	31.213	45062	63	986.825	348.202	165.483	3.660	34.627	62170	146	735.466	259.060	187.550	6.421	45.456	107378	48	866.438	221.063	216.801	1.583	33.556	41589
939	208	654.101	195.476	42.931	10.500	79.740	136053	152	893.237	303.084	82.726	5.008	50.284	135772	56	945.393	163.267	149.222	3.912	27.314	52942	57	798.070	121.529	157.241	5.586	31.213	45490	63	996.095	354.290	165.483	3.663	34.627	62754	146	750.363	265.100	187.533	6.417	45.456	109553	48	865.792	221.727	216.767	1.583	33.556	41558
940	208	658.029	197.690	42.977	10.538	79.740	136870	152	919.421	317.269	82.748	5.009	50.284	139752	56	976.143	175.200	149.230	3.932	27.314	54664	57	804.596	121.784	157.237	5.602	31.213	45862	63	1007.968	355.070	165.485	3.658	34.627	63502	146	747.301	265.866	187.558	6.429	45.456	109106	48	885.854	223.300	216.800	1.585	33.556	42521
941	208	662.928	203.257	43.024	10.550	79.740	137889	152	938.441	328.024	82.776	4.995	50.284	142643	56	1017.661	190.156	149.247	3.933	27.314	56989	57	800.737	120.093	157.234	5.608	31.213	45642	63	1033.444	378.354	165.447	3.629	34.627	65107	146	751.747	268.617	187.559	6.421	45.456	109755	48	880.375	222.463	216.805	1.585	33.556	42258
942	208	662.582	202.104	43.037	10.541	79.740	137817	152	973.276	348.447	82.769	4.990	50.284	147938	56	1063.411	201.199	149.227	3.922	27.314	59551	57	805.789	120.025	157.238	5.610	31.213	45930	63	1055.349	383.392	165.456	3.646	34.627	66487	146	754.753	271.317	187.566	6.432	45.456	110194	48	886.542	229.225	216.764	1.586	33.556	42554
943	208	651.885	197.584	43.014	10.526	79.740	135592	152	999.355	360.189	82.755	4.986	50.284	151902	56	1074.911	198.899	149.230	3.915	27.314	60195	57	809.018	123.049	157.240	5.582	31.213	46114	63	1071.651	391.578	165.455	3.651	34.627	67514	146	753.706	273.648	187.580	6.430	45.456	110041	48	882.854	231.520	216.730	1.581	33.556	42377
944	208	635.933	187.859	42.993	10.530	79.740	132274	152	1023.204	371.607	82.756	4.980	50.284	155527	56	1063.464	197.000	149.231	3.914	27.314	59554	57	816.316	124.269	157.246	5.592	31.213	46530	63	1063.048	383.250	165.463	3.658	34.627	66972	146	756.760	271.010	187.575	6.426	45.456	110487	48	879.333	230.294	216.737	1.583	33.556	42208
945	208	625.784	180.275	42.930	10.527	79.740	130163	152	1035.901	367.988	82.736	4.974	50.284	157457	56	1071.179	200.839	149.234	3.911	27.314	59986	57	807.632	121.036	157.244	5.596	31.213	46035	63	1067.175	385.134	165.468	3.649	34.627	67232	146	761.616	276.043	187.583	6.424	45.456	111196	48	883.521	229.824	216.765	1.579	33.556	42409
946	208	615.812	173.189	42.875	10.494	79.740	128089	152	1057.342	375.881	82.737	4.985	50.284	160716	56	1073.393	203.715	149.232	3.906	27.314	60110	57	800.140	118.790	157.242	5.591	31.213	45608	63	1076.968	394.745	165.449	3.641	34.627	67849	146	772.658	283.111	187.572	6.429	45.456	112808	48	888.167	231.650	216.757	1.579	33.556	42632
947	208	610.649	170.934	42.837	10.490	79.740	127015	152	1055.763	382.967	82.748	4.977	50.284	160476	56	1058.214	198.647	149.237	3.909	27.314	59260	57	796.491	119.275	157.238	5.593	31.213	45400	63	1067.619	388.716	165.456	3.648	34.627	67260	146	780.178	287.995	187.588	6.439	45.456	113906	48	882.333	229.781	216.761	1.583	33.556	42352
948	208	599.745	165.558	42.828	10.488	79.740	124747	152	1050.599	380.324	82.778	4.983	50.284	159691	56	1048.179	195.573	149.240	3.925	27.314	58698	57	794.930	116.773	157.236	5.609	31.213	45311	63	1055.413	382.210	165.464	3.645	34.627	66491	146	788.562	288.693	187.579	6.448	45.456	115130	48	883.250	228.822	216.744	1.584	33.556	42396
949	208	596.952	164.541	42.813	10.475	79.740	124166	152	1045.605	379.364	82.785	4.970	50.284	158932	56	1057.357	187.590	149.229	3.937	27.314	59212	57	796.789	120.101	157.243	5.582	31.213	45417	63	1046.937	376.624	165.471	3.650	34.627	65957	146	797.562	293.763	187.596	6.433	45.456	116444	48	885.979	231.997	216.746	1.581	33.556	42527
950	208	596.611	160.837	42.800	10.489	79.740	124095	152	1035.020	375.903	82.765	4.976	50.284	157323	56	1038.732	185.249	149.236	3.922	27.314	58169	57	795.842	116.880	157.241	5.604	31.213	45363	63	1028.270	367.294	165.472	3.654	34.627	64781	146	808.733	304.054	187.618	6.447	45.456	118075	48	880.979	228.088	216.771	1.580	33.556	42287
951	208	599.062	162.270	42.783	10.472	79.740	124605	152	1016.243	368.954	82.780	4.974	50.284	154469	56	1034.750	185.993	149.227	3.931	27.314	57946	57	801.193	122.246	157.244	5.610	31.213	45668	63	1005.460	356.335	165.484	3.662	34.627	63344	146	821.034	308.283	187.595	6.446	45.456	119871	48	864.625	225.192	216.763	1.579	33.556	41502
952	208	598.115	165.037	42.728	10.450	79.740	124408	152	1017.112	366.581	82.748	4.988	50.284	154601	56	1037.393	187.323	149.220	3.922	27.314	58094	57	795.281	120.828	157.242	5.617	31.213	45331	63	988	349.251	165.484	3.648	34.627	62244	146	832.829	317.664	187.608	6.449	45.456	121593	48	861.729	223.561	216.769	1.582	33.556	41363
953	208	600.861	164.646	42.716	10.455	79.740	124979	152	1019.507	368.326	82.754	4.989	50.284	154965	56	1040.893	190.827	149.219	3.916	27.314	58290	57	796.509	117.380	157.242	5.591	31.213	45401	63	1003.683	360.543	165.467	3.638	34.627	63232	146	837.219	317.745	187.599	6.442	45.456	122234	48	866.812	224.567	216.769	1.580	33.556	41607
954	208	607.591	168.008	42.700	10.476	79.740	126379	152	1010.441	361.731	82.786	4.995	50.284	153587	56	1068.768	199.389	149.237	3.916	27.314	59851	57	788.860	116.935	157.237	5.582	31.213	44965	63	1001.032	354.617	165.485	3.650	34.627	63065	146	843.637	322.520	187.617	6.453	45.456	123171	48	860.875	222.408	216.745	1.584	33.556	41322
955	208	617.918	173.634	42.605	10.478	79.740	128527	152	978.270	347.613	82.770	4.995	50.284	148697	56	1081.286	201.918	149.234	3.920	27.314	60552	57	785	119.959	157.239	5.577	31.213	44745	63	1002.810	357.641	165.474	3.637	34.627	63177	146	842.466	322.636	187.619	6.442	45.456	123000	48	856.083	224.326	216.751	1.580	33.556	41092
956	208	627.779	181.040	42.568	10.506	79.740	130578	152	963.309	338.397	82.732	4.995	50.284	146423	56	1080.125	202.178	149.237	3.931	27.314	60487	57	781.456	113.503	157.238	5.604	31.213	44543	63	1017.349	367.757	165.465	3.638	34.627	64093	146	837.568	321.081	187.610	6.447	45.456	122285	48	861.083	221.269	216.765	1.584	33.556	41332
957	208	640.202	186.821	42.528	10.510	79.740	133162	152	942.428	327.013	82.741	5.003	50.284	143249	56	1068.446	198.979	149.241	3.939	27.314	59833	57	783.965	115.835	157.238	5.585	31.213	44686	63	1025.825	370.873	165.461	3.633	34.627	64627	146	837.199	317.362	187.597	6.445	45.456	122231	48	866.979	224.211	216.757	1.585	33.556	41615
958	208	642.361	192.298	42.489	10.477	79.740	133611	152	924.632	318.096	82.741	5.017	50.284	140544	56	1043.821	190.808	149.221	3.929	27.314	58454	57	767.088	111.938	157.238	5.586	31.213	43724	63	1036	377.260	165.450	3.629	34.627	65268	146	828.945	312.472	187.613	6.444	45.456	121026	48	875.396	225.684	216.765	1.584	33.556	42019
959	208	641.038	190.841	42.473	10.458	79.740	133336	152	907.434	311.330	82.727	5.017	50.284	137930	56	1055.375	191.304	149.217	3.924	27.314	59101	57	764.404	107.543	157.232	5.588	31.213	43571	63	1040.429	378.647	165.445	3.633	34.627	65547	146	823.267	308.685	187.599	6.449	45.456	120197	48	883	230.807	216.764	1.581	33.556	42384
960	208	639.649	190.847	42.460	10.456	79.740	133047	152	901.500	309.782	82.739	5.017	50.284	137028	56	1041.054	192.348	149.227	3.924	27.314	58299	57	762.474	109.777	157.234	5.584	31.213	43461	63	1035.048	373.343	165.463	3.643	34.627	65208	146	817.486	310.030	187.613	6.456	45.456	119353	48	882.750	231.695	216.746	1.581	33.556	42372
961	208	638.351	191.715	42.434	10.459	79.740	132777	152	890.704	302.735	82.757	5.019	50.284	135387	56	1027.161	187.131	149.234	3.920	27.314	57521	57	757.333	112.506	157.240	5.599	31.213	43168	63	1050.254	381.668	165.460	3.647	34.627	66166	146	813.596	305.259	187.608	6.443	45.456	118785	48	884.250	229.590	216.765	1.583	33.556	42444
962	208	633.202	188.100	42.451	10.446	79.740	131706	152	883.447	296.667	82.738	5.017	50.284	134284	56	1011.804	183.338	149.221	3.919	27.314	56661	57	762.526	108.612	157.246	5.584	31.213	43464	63	1056.111	384.896	165.454	3.637	34.627	66535	146	815.301	305.071	187.587	6.453	45.456	119034	48	896.125	232.555	216.747	1.585	33.556	43014
963	208	635.005	187.894	42.459	10.470	79.740	132081	152	875.783	293.366	82.745	5.027	50.284	133119	56	990.607	175.178	149.226	3.931	27.314	55474	57	766.175	115.276	157.250	5.588	31.213	43672	63	1070.349	387.777	165.460	3.642	34.627	67432	146	814.212	306.060	187.593	6.448	45.456	118875	48	888.667	229.781	216.767	1.581	33.556	42656
964	208	641.072	187.882	42.467	10.478	79.740	133343	152	870.401	292.874	82.759	5.020	50.284	132301	56	983.411	172.857	149.215	3.938	27.314	55071	57	774.930	116.480	157.237	5.604	31.213	44171	63	1087	399.398	165.447	3.639	34.627	68481	146	804.610	302.166	187.598	6.447	45.456	117473	48	889.688	233.284	216.756	1.579	33.556	42705
965	208	658.562	198.131	42.506	10.511	79.740	136981	152	871.053	292.985	82.744	5.025	50.284	132400	56	977.250	169.722	149.224	3.923	27.314	54726	57	779.930	117.307	157.242	5.596	31.213	44456	63	1076.857	390.479	165.465	3.655	34.627	67842	146	805.760	300.911	187.600	6.445	45.456	117641	48	889.917	232.802	216.753	1.582	33.556	42716
966	208	676.721	205.535	42.511	10.529	79.740	140758	152	861.355	287.674	82.751	5.025	50.284	130926	56	975.643	172.422	149.231	3.940	27.314	54636	57	783.930	122.711	157.251	5.612	31.213	44684	63	1078.619	392.810	165.452	3.642	34.627	67953	146	801.986	298.967	187.601	6.440	45.456	117090	48	886.479	230.986	216.744	1.586	33.556	42551
967	208	690.409	211.447	42.531	10.499	79.740	143605	152	853.263	284.791	82.717	5.024	50.284	129696	56	964.732	167.554	149.213	3.928	27.314	54025	57	789.281	119.838	157.244	5.623	31.213	44989	63	1073.413	391.676	165.454	3.633	34.627	67625	146	811.507	305.857	187.609	6.443	45.456	118480	48	899.292	235.187	216.741	1.583	33.556	43166
968	208	687.202	211.004	42.526	10.490	79.740	142938	152	856.329	284.260	82.741	5.026	50.284	130162	56	970.125	166.142	149.224	3.934	27.314	54327	57	798.667	123.306	157.251	5.595	31.213	45524	63	1055.381	378.941	165.474	3.659	34.627	66489	146	808.521	304.638	187.611	6.451	45.456	118044	48	915.729	240.774	216.750	1.584	33.556	43955
969	208	694.976	215.408	42.510	10.481	79.740	144555	152	849.158	275.448	82.706	5.047	50.284	129072	56	958.268	169.117	149.227	3.934	27.314	53663	57	805.982	124.084	157.250	5.598	31.213	45941	63	1063.857	382.533	165.468	3.658	34.627	67023	146	799.678	296.625	187.591	6.429	45.456	116753	48	915.458	241.783	216.738	1.580	33.556	43942
970	208	697.005	213.508	42.549	10.467	79.740	144977	152	842.322	272.332	82.707	5.050	50.284	128033	56	963.946	163.680	149.217	3.938	27.314	53981	57	807.070	121.536	157.242	5.599	31.213	46003	63	1054.429	373.559	165.495	3.667	34.627	66429	146	794.534	296.612	187.593	6.440	45.456	116002	48	918.521	242.980	216.730	1.580	33.556	44089
971	208	703.365	215.247	42.561	10.486	79.740	146300	152	828.559	265.384	82.691	5.055	50.284	125941	56	953.732	163.661	149.218	3.929	27.314	53409	57	810.491	122.234	157.237	5.590	31.213	46198	63	1035.762	362.052	165.501	3.672	34.627	65253	146	787.315	290.160	187.584	6.437	45.456	114948	48	925.208	244.816	216.737	1.580	33.556	44410
972	208	712.538	220.941	42.621	10.517	79.740	148208	152	823.342	264.552	82.692	5.041	50.284	125148	56	948.286	166.106	149.217	3.929	27.314	53104	57	816.719	122.512	157.245	5.591	31.213	46553	63	1009.952	349.818	165.511	3.681	34.627	63627	146	781.582	285.960	187.585	6.428	45.456	114111	48	920.625	245.229	216.763	1.577	33.556	44190
973	208	714.365	220.774	42.674	10.492	79.740	148588	152	823.888	265.600	82.701	5.046	50.284	125231	56	937.375	161.060	149.226	3.919	27.314	52493	57	812.982	124.122	157.241	5.604	31.213	46340	63	1007.206	349.221	165.510	3.668	34.627	63454	146	780.226	284.261	187.567	6.433	45.456	113913	48	933.167	250.433	216.711	1.582	33.556	44792
974	208	726.904	226.965	42.733	10.530	79.740	151196	152	817.204	261.969	82.696	5.053	50.284	124215	56	944.250	160.110	149.218	3.944	27.314	52878	57	821.263	127.622	157.240	5.599	31.213	46812	63	1001.349	346.040	165.510	3.672	34.627	63085	146	779.575	287.447	187.584	6.442	45.456	113818	48	938.896	246.881	216.750	1.584	33.556	45067
975	208	730.923	230.041	42.707	10.531	79.740	152032	152	811.454	257.698	82.692	5.060	50.284	123341	56	939.571	161.839	149.236	3.943	27.314	52616	57	818.070	128.716	157.249	5.616	31.213	46630	63	1017.397	357.401	165.490	3.666	34.627	64096	146	774.342	281.995	187.568	6.423	45.456	113054	48	937.562	252.112	216.731	1.575	33.556	45003
976	208	733.471	229.435	42.676	10.540	79.740	152562	152	802.158	252.722	82.678	5.061	50.284	121928	56	932.446	159.498	149.223	3.932	27.314	52217	57	815.211	126.844	157.249	5.595	31.213	46467	63	1019.317	364.002	165.472	3.645	34.627	64217	146	768.822	277.244	187.567	6.428	45.456	112248	48	931.208	247.135	216.735	1.579	33.556	44698
977	208	745.976	235.644	42.660	10.495	79.740	155163	152	801.303	251.114	82.678	5.058	50.284	121798	56	923.750	154.415	149.217	3.929	27.314	51730	57	812.175	125.627	157.243	5.599	31.213	46294	63	1019.984	359.587	165.489	3.669	34.627	64259	146	771.260	281.711	187.576	6.435	45.456	112604	48	929.188	247.344	216.728	1.581	33.556	44601
978	208	762.380	242.851	42.668	10.529	79.740	158575	152	796.717	248.029	82.664	5.073	50.284	121101	56	920.446	150.444	149.210	3.942	27.314	51545	57	811.474	122.853	157.246	5.579	31.213	46254	63	1009.556	358.045	165.486	3.654	34.627	63602	146	773.212	283.117	187.578	6.437	45.456	112889	48	924.292	245.047	216.745	1.576	33.556	44366
979	208	788.361	260.388	42.701	10.559	79.740	163979	152	796.579	248.184	82.664	5.070	50.284	121080	56	931	156.447	149.206	3.928	27.314	52136	57	820.912	127.393	157.252	5.609	31.213	46792	63	1017.238	358.848	165.490	3.666	34.627	64086	146	774.630	284.846	187.587	6.432	45.456	113096	48	920.458	242.521	216.749	1.580	33.556	44182
980	208	837.894	286.548	42.796	10.580	79.740	174282	152	801.342	249.164	82.678	5.077	50.284	121804	56	942.268	157.535	149.205	3.931	27.314	52767	57	823.351	127.940	157.250	5.606	31.213	46931	63	1004.492	349.596	165.499	3.667	34.627	63283	146	779.247	287.944	187.587	6.437	45.456	113770	48	923.542	246.199	216.740	1.577	33.556	44330
981	208	867.755	299.919	42.819	10.547	79.740	180493	152	811.618	257.923	82.683	5.052	50.284	123366	56	937.089	163.250	149.229	3.923	27.314	52477	57	823.053	131.550	157.256	5.611	31.213	46914	63	993.857	347.711	165.498	3.658	34.627	62613	146	778.706	285.528	187.586	6.437	45.456	113691	48	922.125	245.255	216.728	1.578	33.556	44262
982	208	903.221	316.002	42.850	10.587	79.740	187870	152	813.625	261.253	82.694	5.049	50.284	123671	56	929.250	157.301	149.220	3.930	27.314	52038	57	829.193	126.023	157.252	5.596	31.213	47264	63	986.540	346.981	165.490	3.648	34.627	62152	146	781.397	289.928	187.592	6.430	45.456	114084	48	911.292	243.606	216.735	1.577	33.556	43742
983	208	935.096	332.941	42.855	10.575	79.740	194500	152	817.059	259.556	82.670	5.068	50.284	124193	56	941.946	159.487	149.225	3.941	27.314	52749	57	834.456	129.153	157.239	5.588	31.213	47564	63	991.270	347.920	165.494	3.658	34.627	62450	146	786.390	287.177	187.588	6.427	45.456	114813	48	920.667	240.541	216.753	1.582	33.556	44192
984	208	933.438	335.050	42.854	10.556	79.740	194155	152	811.980	257.095	82.687	5.055	50.284	123421	56	944.857	164.839	149.225	3.930	27.314	52912	57	837	125.472	157.249	5.592	31.213	47709	63	987.635	345.459	165.499	3.667	34.627	62221	146	790.938	288.660	187.565	6.421	45.456	115477	48	914.375	236.714	216.759	1.584	33.556	43890
985	208	915.082	322.465	42.880	10.544	79.740	190337	152	809.592	256.907	82.675	5.053	50.284	123058	56	938.250	161.769	149.217	3.930	27.314	52542	57	839.018	129.518	157.238	5.601	31.213	47824	63	970.349	329.680	165.523	3.673	34.627	61132	146	788.377	289.411	187.584	6.431	45.456	115103	48	910.750	242.410	216.746	1.578	33.556	43716
986	208	892.909	310.217	42.892	10.552	79.740	185725	152	811.599	257.690	82.700	5.057	50.284	123363	56	933.786	162.469	149.226	3.936	27.314	52292	57	835.456	129.516	157.247	5.609	31.213	47621	63	978.444	338.335	165.504	3.669	34.627	61642	146	784.411	289.748	187.599	6.427	45.456	114524	48	898.104	236.414	216.740	1.583	33.556	43109
987	208	863.803	297.015	42.883	10.532	79.740	179671	152	813.862	261.531	82.699	5.047	50.284	123707	56	929	156.241	149.222	3.937	27.314	52024	57	854.351	136.988	157.245	5.634	31.213	48698	63	992.111	352.003	165.473	3.645	34.627	62503	146	776.877	282.844	187.579	6.430	45.456	113424	48	895.771	234.529	216.755	1.582	33.556	42997
988	208	827.611	278.260	42.859	10.502	79.740	172143	152	804.553	257.697	82.707	5.051	50.284	122292	56	931.357	158.060	149.222	3.922	27.314	52156	57	847.807	130.387	157.241	5.614	31.213	48325	63	988.460	348.100	165.484	3.646	34.627	62273	146	780.425	287.327	187.580	6.427	45.456	113942	48	891.958	235.500	216.748	1.582	33.556	42814
989	208	801	265.826	42.858	10.511	79.740	166608	152	804.026	258.330	82.720	5.045	50.284	122212	56	938.214	160.203	149.223	3.939	27.314	52540	57	831.070	129.760	157.253	5.596	31.213	47371	63	1001.937	356.229	165.476	3.657	34.627	63122	146	779.185	288.444	187.602	6.430	45.456	113761	48	893.958	235.542	216.750	1.580	33.556	42910
990	208	783.303	252.853	42.787	10.506	79.740	162927	152	811.322	259.769	82.688	5.047	50.284	123321	56	933.196	152.556	149.222	3.938	27.314	52259	57	836.193	132.317	157.249	5.619	31.213	47663	63	1022.095	367.121	165.473	3.645	34.627	64392	146	775.404	285.177	187.582	6.430	45.456	113209	48	902.125	235.394	216.787	1.578	33.556	43302
991	208	770.755	247.126	42.765	10.496	79.740	160317	152	828.993	266.218	82.686	5.054	50.284	126007	56	939.107	158.364	149.225	3.929	27.314	52590	57	829.982	130.101	157.249	5.606	31.213	47309	63	1040.492	376.598	165.460	3.645	34.627	65551	146	778.452	288.959	187.615	6.438	45.456	113654	48	896.167	228.385	216.800	1.584	33.556	43016
992	208	756.913	238.764	42.743	10.539	79.740	157438	152	834.480	271.137	82.677	5.044	50.284	126841	56	953.911	160.889	149.213	3.928	27.314	53419	57	824.526	127.043	157.246	5.589	31.213	46998	63	1021.619	362.489	165.484	3.664	34.627	64362	146	781.185	291.099	187.613	6.433	45.456	114053	48	902.479	231.395	216.789	1.581	33.556	43319
993	208	742.567	232.857	42.693	10.534	79.740	154454	152	843.217	278.103	82.714	5.042	50.284	128169	56	964.518	162.703	149.212	3.930	27.314	54013	57	817.281	126.203	157.240	5.617	31.213	46585	63	1017.222	360.538	165.484	3.656	34.627	64085	146	785.706	287.784	187.577	6.438	45.456	114713	48	906.750	233.348	216.780	1.583	33.556	43524
994	208	733.750	229.835	42.640	10.525	79.740	152620	152	846.263	278.486	82.708	5.046	50.284	128632	56	985.268	173.507	149.219	3.915	27.314	55175	57	822.737	124.657	157.242	5.609	31.213	46896	63	1025.984	360.765	165.499	3.677	34.627	64637	146	791.274	291.300	187.583	6.435	45.456	115526	48	915.125	233.665	216.782	1.584	33.556	43926
995	208	723.817	222.512	42.629	10.521	79.740	150554	152	850.342	280.669	82.712	5.027	50.284	129252	56	988.857	173.114	149.234	3.927	27.314	55376	57	823.702	124.277	157.245	5.602	31.213	46951	63	1036.238	366.402	165.495	3.663	34.627	65283	146	793.075	293.321	187.566	6.426	45.456	115789	48	910.312	240.335	216.745	1.579	33.556	43695
996	208	710	216.344	42.622	10.503	79.740	147680	152	856.283	284.760	82.738	5.042	50.284	130155	56	997.571	175.380	149.207	3.908	27.314	55864	57	841.895	127.314	157.243	5.597	31.213	47988	63	1049.651	375.801	165.478	3.652	34.627	66128	146	799.740	296.117	187.581	6.423	45.456	116762	48	922.292	236.379	216.787	1.583	33.556	44270
997	208	693.692	208.752	42.650	10.493	79.740	144288	152	866.316	289.728	82.719	5.040	50.284	131680	56	1014.500	182.649	149.228	3.920	27.314	56812	57	836.281	127.112	157.249	5.604	31.213	47668	63	1064.318	382.671	165.467	3.653	34.627	67052	146	797.555	294.757	187.592	6.434	45.456	116443	48	920.771	239.766	216.786	1.578	33.556	44197
998	208	669.692	197.715	42.653	10.464	79.740	139296	152	867.322	287.010	82.699	5.037	50.284	131833	56	1006.179	183.181	149.226	3.915	27.314	56346	57	834.421	130.956	157.248	5.603	31.213	47562	63	1065.714	379.688	165.486	3.664	34.627	67140	146	797.884	293.325	187.582	6.430	45.456	116491	48	937.667	241.802	216.780	1.583	33.556	45008
999	208	650.587	188.500	42.655	10.460	79.740	135322	152	874.401	289.446	82.685	5.044	50.284	132909	56	1015.214	179.626	149.220	3.925	27.314	56852	57	825.632	124.905	157.237	5.601	31.213	47061	63	1082.048	392.601	165.462	3.654	34.627	68169	146	801.870	297.237	187.603	6.443	45.456	117073	48	943.271	245.290	216.767	1.581	33.556	45277
1000	208	637.793	183.826	42.650	10.451	79.740	132661	152	872.783	287.912	82.686	5.040	50.284	132663	56	1024.875	183.934	149.217	3.919	27.314	57393	57	815.474	125.126	157.243	5.598	31.213	46482	63	1085.429	392.364	165.467	3.652	34.627	68382	146	805.733	298.759	187.573	6.425	45.456	117637	48	937.125	246.445	216.779	1.577	33.556	44982
1001	208	626.726	175.901	42.689	10.466	79.740	130359	152	870.836	282.905	82.658	5.052	50.284	132367	56	1027.107	184.535	149.222	3.923	27.314	57518	57	815.930	124.316	157.249	5.591	31.213	46508	63	1094.159	397.646	165.462	3.655	34.627	68932	146	805.384	299.953	187.588	6.423	45.456	117586	48	952	252.139	216.758	1.577	33.556	45696
1002	208	619.817	168.891	42.689	10.439	79.740	128922	152	877.046	289.671	82.675	5.052	50.284	133311	56	1022.643	184.456	149.223	3.909	27.314	57268	57	813.053	122.884	157.240	5.612	31.213	46344	63	1089.429	397.631	165.461	3.649	34.627	68634	146	806.610	298.900	187.590	6.440	45.456	117765	48	949.688	250.989	216.756	1.577	33.556	45585
1003	208	618.611	170.921	42.660	10.450	79.740	128671	152	878.355	291.513	82.698	5.045	50.284	133510	56	1017.357	183.842	149.233	3.921	27.314	56972	57	809.825	121.511	157.250	5.603	31.213	46160	63	1094.841	399.263	165.461	3.659	34.627	68975	146	805.253	301.502	187.599	6.432	45.456	117567	48	950.500	254.176	216.741	1.577	33.556	45624
1004	208	619.986	171.026	42.670	10.457	79.740	128957	152	888.171	298.582	82.712	5.035	50.284	135002	56	1011.036	182.128	149.227	3.922	27.314	56618	57	811	120.247	157.242	5.597	31.213	46227	63	1093.714	399.680	165.462	3.646	34.627	68904	146	804.329	298.522	187.606	6.427	45.456	117432	48	942.375	249.979	216.764	1.578	33.556	45234
1005	208	623.226	174.067	42.664	10.491	79.740	129631	152	899.270	301.090	82.702	5.038	50.284	136689	56	1008.179	177.519	149.231	3.924	27.314	56458	57	815.263	125.058	157.246	5.612	31.213	46470	63	1076.190	388.882	165.468	3.657	34.627	67800	146	808.459	302.638	187.601	6.425	45.456	118035	48	941.729	249.048	216.772	1.577	33.556	45203
1006	208	629.582	178.063	42.715	10.509	79.740	130953	152	889.632	298.215	82.721	5.032	50.284	135224	56	1010.214	183.493	149.232	3.915	27.314	56572	57	820.947	127.312	157.253	5.579	31.213	46794	63	1056.857	378.878	165.471	3.660	34.627	66582	146	811.082	303.383	187.607	6.431	45.456	118418	48	944.583	249.354	216.757	1.578	33.556	45340
1007	208	642.038	184.810	42.745	10.508	79.740	133544	152	889.375	298.532	82.727	5.035	50.284	135185	56	1018.036	182.127	149.236	3.936	27.314	57010	57	842.386	130.232	157.243	5.595	31.213	48016	63	1030.127	362.063	165.492	3.674	34.627	64898	146	811.774	300.010	187.594	6.419	45.456	118519	48	950.062	250.685	216.755	1.579	33.556	45603
1008	208	643.846	185.619	42.715	10.499	79.740	133920	152	890.803	300.600	82.739	5.029	50.284	135402	56	1035.357	184.580	149.228	3.918	27.314	57980	57	842.439	128.955	157.242	5.618	31.213	48019	63	1012.143	352.868	165.504	3.674	34.627	63765	146	819.932	303.862	187.593	6.416	45.456	119710	48	950.521	250.714	216.775	1.579	33.556	45625
1009	208	642.942	183.571	42.686	10.488	79.740	133732	152	876.868	292.663	82.711	5.041	50.284	133284	56	1025.464	181.118	149.220	3.917	27.314	57426	57	848.123	135.537	157.241	5.636	31.213	48343	63	995.873	348.416	165.499	3.667	34.627	62740	146	824.986	308.883	187.604	6.428	45.456	120448	48	942.729	252.644	216.746	1.574	33.556	45251
1010	208	636.264	180.221	42.671	10.475	79.740	132343	152	869.316	282.719	82.705	5.042	50.284	132136	56	1049.679	191.701	149.223	3.919	27.314	58782	57	838.368	125.794	157.240	5.609	31.213	47787	63	977.302	334.884	165.521	3.677	34.627	61570	146	826.027	308.009	187.599	6.431	45.456	120600	48	950.708	253.939	216.744	1.578	33.556	45634
1011	208	632.769	179.519	42.633	10.449	79.740	131616	152	860.211	282.962	82.697	5.044	50.284	130752	56	1043.786	190.933	149.225	3.912	27.314	58452	57	837.982	134.343	157.241	5.616	31.213	47765	63	962.619	332.199	165.508	3.662	34.627	60645	146	830.027	312.482	187.615	6.422	45.456	121184	48	952.562	255.784	216.757	1.572	33.556	45723
1012	208	629.481	178.869	42.629	10.454	79.740	130932	152	858.697	280.682	82.703	5.045	50.284	130522	56	1044.214	190.796	149.227	3.907	27.314	58476	57	846.088	129.592	157.236	5.595	31.213	48227	63	951.143	322.750	165.532	3.676	34.627	59922	146	835.055	314.330	187.596	6.425	45.456	121918	48	955.333	254.041	216.740	1.575	33.556	45856
1013	208	626.202	175.906	42.642	10.443	79.740	130250	152	853.842	278.393	82.701	5.050	50.284	129784	56	1047	189.380	149.231	3.917	27.314	58632	57	843.754	131.207	157.239	5.605	31.213	48094	63	942.619	320.634	165.521	3.672	34.627	59385	146	845.856	320.008	187.601	6.428	45.456	123495	48	956.229	256.197	216.753	1.572	33.556	45899
1014	208	620.255	172.755	42.640	10.456	79.740	129013	152	847.954	275.751	82.691	5.049	50.284	128889	56	1043.500	189.474	149.230	3.919	27.314	58436	57	848.211	131.137	157.234	5.592	31.213	48348	63	955.095	328.728	165.520	3.675	34.627	60171	146	851.171	323.659	187.614	6.439	45.456	124271	48	944	255.624	216.732	1.576	33.556	45312
1015	208	619.582	172.050	42.641	10.458	79.740	128873	152	840.625	272.869	82.704	5.055	50.284	127775	56	1047.232	186.233	149.227	3.915	27.314	58645	57	852.702	130.519	157.241	5.606	31.213	48604	63	945.460	322.906	165.514	3.672	34.627	59564	146	852.486	326.230	187.622	6.436	45.456	124463	48	951.604	258.143	216.735	1.574	33.556	45677
1016	208	617.188	172.164	42.644	10.451	79.740	128375	152	837.750	272.391	82.699	5.045	50.284	127338	56	1039.500	187.570	149.225	3.916	27.314	58212	57	838.035	130.591	157.246	5.607	31.213	47768	63	944.095	320.348	165.522	3.667	34.627	59478	146	848	324.870	187.617	6.436	45.456	123808	48	952.042	252.742	216.754	1.577	33.556	45698
1017	208	617.976	173.156	42.679	10.450	79.740	128539	152	833.026	266.752	82.672	5.060	50.284	126620	56	1030.411	183.304	149.223	3.919	27.314	57703	57	834.456	127.721	157.242	5.608	31.213	47564	63	937.714	320.007	165.514	3.664	34.627	59076	146	839.507	321.734	187.618	6.444	45.456	122568	48	952.812	250.648	216.763	1.577	33.556	45735
1018	208	618.192	172.488	42.679	10.454	79.740	128584	152	845.921	272.298	82.681	5.054	50.284	128580	56	1025.268	182.475	149.225	3.906	27.314	57415	57	832.333	125.798	157.239	5.603	31.213	47443	63	938.429	318.700	165.531	3.668	34.627	59121	146	826.527	316.351	187.625	6.437	45.456	120673	48	955.688	255.960	216.756	1.574	33.556	45873
1019	208	626.144	174.581	42.701	10.457	79.740	130238	152	851.046	280.134	82.724	5.046	50.284	129359	56	1037.911	188.248	149.221	3.920	27.314	58123	57	827.035	127.345	157.243	5.605	31.213	47141	63	935.429	317.046	165.521	3.664	34.627	58932	146	824.294	313.197	187.622	6.428	45.456	120347	48	955.917	255.373	216.762	1.576	33.556	45884
1020	208	639.476	181.951	42.720	10.469	79.740	133011	152	868.566	283.990	82.700	5.048	50.284	132022	56	1052.607	191.285	149.230	3.909	27.314	58946	57	834.070	127.126	157.242	5.600	31.213	47542	63	949.492	322.506	165.523	3.664	34.627	59818	146	827.199	314.356	187.608	6.429	45.456	120771	48	962.083	256.170	216.779	1.576	33.556	46180
1021	208	647.260	186.219	42.677	10.465	79.740	134630	152	874.007	290.061	82.712	5.040	50.284	132849	56	1057.018	193.546	149.240	3.912	27.314	59193	57	839.351	131.002	157.247	5.586	31.213	47843	63	982.730	345.755	165.487	3.649	34.627	61912	146	823.288	309.516	187.598	6.430	45.456	120200	48	962.417	256.326	216.759	1.572	33.556	46196
1022	208	650.341	186.193	42.697	10.464	79.740	135271	152	882.125	292.173	82.702	5.044	50.284	134083	56	1060.589	194.152	149.238	3.925	27.314	59393	57	868.596	135.358	157.240	5.573	31.213	49510	63	1007.111	359.150	165.472	3.641	34.627	63448	146	823.349	311.101	187.619	6.421	45.456	120209	48	972.438	262.005	216.745	1.573	33.556	46677
1023	208	653.067	188.562	42.683	10.466	79.740	135838	152	886.401	296.752	82.714	5.040	50.284	134733	56	1054.446	194.868	149.232	3.915	27.314	59049	57	868.754	135.575	157.242	5.599	31.213	49519	63	1017.714	360.972	165.480	3.650	34.627	64116	146	823.178	309.113	187.604	6.435	45.456	120184	48	986.667	268.210	216.744	1.570	33.556	47360
1024	208	648.630	186.123	42.627	10.452	79.740	134915	152	884.599	296.127	82.706	5.021	50.284	134459	56	1064.536	196.537	149.242	3.905	27.314	59614	57	863.526	135.540	157.246	5.586	31.213	49221	63	1020.937	366.207	165.471	3.639	34.627	64319	146	814.322	303.680	187.597	6.422	45.456	118891	48	980.417	262.449	216.763	1.571	33.556	47060
1025	208	646	185.525	42.613	10.468	79.740	134368	152	899.171	302.251	82.724	5.036	50.284	136674	56	1046.589	191.233	149.238	3.916	27.314	58609	57	863.158	133.800	157.251	5.584	31.213	49200	63	1042.318	374.454	165.469	3.651	34.627	65666	146	803.014	298.972	187.607	6.430	45.456	117240	48	1004.729	272.206	216.742	1.572	33.556	48227
1026	208	639.154	182.146	42.655	10.463	79.740	132944	152	908.362	307.713	82.744	5.030	50.284	138071	56	1041.625	189.379	149.229	3.916	27.314	58331	57	847.018	126.488	157.237	5.605	31.213	48280	63	1060.968	377.301	165.490	3.671	34.627	66841	146	800.685	297.866	187.606	6.437	45.456	116900	48	1003.771	271.594	216.744	1.573	33.556	48181
1027	208	632.846	180.843	42.675	10.452	79.740	131632	152	902.099	302.966	82.720	5.034	50.284	137119	56	1027.036	181.722	149.225	3.920	27.314	57514	57	842.561	130.302	157.249	5.611	31.213	48026	63	1055.698	377.458	165.479	3.660	34.627	66509	146	796.699	295.480	187.586	6.421	45.456	116318	48	1001.562	270.384	216.751	1.571	33.556	48075
1028	208	638.644	183.244	42.679	10.459	79.740	132838	152	909.303	306.331	82.716	5.036	50.284	138214	56	1031.125	188.058	149.235	3.922	27.314	57743	57	835.316	126.750	157.245	5.587	31.213	47613	63	1057.413	374.132	165.490	3.669	34.627	66617	146	799.110	295.042	187.587	6.411	45.456	116670	48	1006.208	272.467	216.748	1.572	33.556	48298
1029	208	639.769	185.008	42.650	10.497	79.740	133072	152	916.178	310.696	82.733	5.040	50.284	139259	56	1035.946	185.899	149.228	3.919	27.314	58013	57	831.018	127.149	157.242	5.607	31.213	47368	63	1066.095	379.307	165.488	3.674	34.627	67164	146	793.986	293.718	187.590	6.427	45.456	115922	48	1010.562	273.365	216.748	1.575	33.556	48507
1030	208	647.851	186.842	42.657	10.494	79.740	134753	152	915.921	309.693	82.700	5.040	50.284	139220	56	1028.464	186.369	149.236	3.923	27.314	57594	57	818.561	126.600	157.251	5.612	31.213	46658	63	1068.810	380.930	165.484	3.670	34.627	67335	146	790.740	292.516	187.595	6.426	45.456	115448	48	1017.688	273.073	216.746	1.575	33.556	48849
1031	208	656.923	194.688	42.637	10.492	79.740	136640	152	918.954	314.059	82.723	5.041	50.284	139681	56	1028.821	188.022	149.223	3.918	27.314	57614	57	814.298	121.662	157.245	5.591	31.213	46415	63	1093.889	396.765	165.467	3.645	34.627	68915	146	786.616	289.898	187.590	6.429	45.456	114846	48	1012.354	274.102	216.778	1.567	33.556	48593
1032	208	672.014	202.312	42.654	10.501	79.740	139779	152	910.039	305.234	82.725	5.031	50.284	138326	56	1027.768	181.135	149.222	3.921	27.314	57555	57	810.105	120.255	157.246	5.583	31.213	46176	63	1100.667	395.007	165.480	3.663	34.627	69342	146	789.363	289.846	187.577	6.416	45.456	115247	48	1007.750	274.330	216.757	1.568	33.556	48372
1033	208	686.495	207.289	42.682	10.505	79.740	142791	152	915.276	309.351	82.725	5.027	50.284	139122	56	1037.714	185.669	149.222	3.931	27.314	58112	57	811.105	118.960	157.238	5.598	31.213	46233	63	1108.635	398.918	165.480	3.655	34.627	69844	146	789.377	287.360	187.555	6.403	45.456	115249	48	1019.146	282.811	216.751	1.564	33.556	48919
1034	208	696.582	213.430	42.641	10.487	79.740	144889	152	929.586	316.262	82.722	5.038	50.284	141297	56	1040.750	187.212	149.228	3.916	27.314	58282	57	823.596	125.688	157.248	5.604	31.213	46945	63	1124.349	406.149	165.483	3.666	34.627	70834	146	779.185	283.095	187.556	6.408	45.456	113761	48	1014.646	278.916	216.740	1.567	33.556	48703
1035	208	702.385	213.147	42.670	10.506	79.740	146096	152	940.237	321.270	82.706	5.036	50.284	142916	56	1048.696	182.448	149.225	3.931	27.314	58727	57	830.053	124.675	157.245	5.597	31.213	47313	63	1133.063	407.486	165.479	3.664	34.627	71383	146	787.555	286.017	187.570	6.413	45.456	114983	48	1021.333	274.922	216.747	1.574	33.556	49024
1036	208	703.250	214.755	42.716	10.491	79.740	146276	152	946.776	327.706	82.728	5.034	50.284	143910	56	1048.875	188.871	149.233	3.915	27.314	58737	57	829.509	125.111	157.244	5.602	31.213	47282	63	1141.794	413.454	165.473	3.670	34.627	71933	146	783.651	285.181	187.570	6.412	45.456	114413	48	1017	276.793	216.735	1.570	33.556	48816
1037	208	704.510	214.659	42.716	10.503	79.740	146538	152	939.711	323.420	82.730	5.036	50.284	142836	56	1042.911	191.505	149.232	3.930	27.314	58403	57	839.614	127.512	157.253	5.593	31.213	47858	63	1140.587	415.683	165.463	3.661	34.627	71857	146	787.856	288.828	187.578	6.406	45.456	115027	48	1005	267.974	216.762	1.576	33.556	48240
1038	208	704.875	214.970	42.777	10.500	79.740	146614	152	947.487	325.568	82.728	5.027	50.284	144018	56	1051.982	188.067	149.223	3.915	27.314	58911	57	841.123	131.324	157.253	5.596	31.213	47944	63	1141.905	415.471	165.468	3.655	34.627	71940	146	791.726	289.611	187.587	6.414	45.456	115592	48	1006.396	269.284	216.760	1.573	33.556	48307
1039	208	696.990	209.921	42.778	10.483	79.740	144974	152	935.118	318.330	82.727	5.029	50.284	142138	56	1054.232	193.788	149.238	3.915	27.314	59037	57	841.596	128.662	157.253	5.605	31.213	47971	63	1127.333	409.356	165.469	3.657	34.627	71022	146	785.226	286.677	187.578	6.415	45.456	114643	48	997.583	265.840	216.779	1.573	33.556	47884
1040	208	696.130	206.741	42.768	10.487	79.740	144795	152	938.237	318.229	82.714	5.036	50.284	142612	56	1055.589	188.253	149.232	3.922	27.314	59113	57	831.772	125.680	157.247	5.607	31.213	47411	63	1132.254	408.488	165.477	3.662	34.627	71332	146	789.137	286.083	187.577	6.414	45.456	115214	48	1009.542	266.100	216.774	1.576	33.556	48458
1041	208	688.582	202.991	42.737	10.502	79.740	143225	152	931.316	317.379	82.723	5.029	50.284	141560	56	1056.964	190.197	149.233	3.916	27.314	59190	57	832.088	124.701	157.247	5.588	31.213	47429	63	1128.810	404.418	165.491	3.683	34.627	71115	146	783.253	285.341	187.583	6.408	45.456	114355	48	996.833	265.882	216.760	1.574	33.556	47848
1042	208	676.760	201.186	42.712	10.481	79.740	140766	152	921.849	310.607	82.710	5.032	50.284	140121	56	1058.054	189.274	149.232	3.919	27.314	59251	57	830.088	128.793	157.245	5.596	31.213	47315	63	1120.079	399.469	165.489	3.667	34.627	70565	146	782.281	280.532	187.552	6.406	45.456	114213	48	993.750	267.364	216.777	1.570	33.556	47700
1043	208	687.587	207.478	42.698	10.519	79.740	143018	152	923.546	311.313	82.741	5.044	50.284	140379	56	1077.768	199.840	149.237	3.924	27.314	60355	57	830.421	131.254	157.248	5.605	31.213	47334	63	1131.444	410.677	165.465	3.659	34.627	71281	146	789.753	285.649	187.564	6.409	45.456	115304	48	1002.125	263.188	216.777	1.578	33.556	48102
1044	208	697.740	211.390	42.722	10.532	79.740	145130	152	924.039	311.731	82.717	5.037	50.284	140454	56	1067.071	193.472	149.230	3.924	27.314	59756	57	830.053	126.242	157.242	5.606	31.213	47313	63	1111.651	402.001	165.466	3.662	34.627	70034	146	791.658	289.439	187.568	6.419	45.456	115582	48	997.208	266.521	216.765	1.574	33.556	47866
1045	208	714.365	221.225	42.701	10.520	79.740	148588	152	935.829	317.608	82.714	5.038	50.284	142246	56	1078.214	196.959	149.236	3.929	27.314	60380	57	834.404	127.734	157.251	5.597	31.213	47561	63	1105.508	399.614	165.464	3.656	34.627	69647	146	796.863	293.118	187.574	6.432	45.456	116342	48	998.479	265.832	216.749	1.576	33.556	47927
1046	208	732.447	230.796	42.694	10.529	79.740	152349	152	936.454	316.237	82.706	5.042	50.284	142341	56	1083.357	200.143	149.235	3.935	27.314	60668	57	836.456	125.018	157.241	5.598	31.213	47678	63	1104.318	396.774	165.471	3.662	34.627	69572	146	801.377	296.035	187.592	6.427	45.456	117001	48	994.125	266.454	216.744	1.576	33.556	47718
1047	208	754.361	236.391	42.731	10.570	79.740	156907	152	933.526	314.896	82.705	5.037	50.284	141896	56	1086.268	194.735	149.223	3.930	27.314	60831	57	834.684	126.497	157.244	5.588	31.213	47577	63	1115.556	405.239	165.464	3.668	34.627	70280	146	797.068	293.732	187.587	6.433	45.456	116372	48	992.500	262.595	216.755	1.577	33.556	47640
1048	208	769.120	250.391	42.657	10.556	79.740	159977	152	936.546	316.539	82.709	5.042	50.284	142355	56	1095.536	200.700	149.234	3.925	27.314	61350	57	836.070	128.214	157.244	5.594	31.213	47656	63	1119.889	403.378	165.480	3.667	34.627	70553	146	803.089	297.656	187.599	6.435	45.456	117251	48	1004.479	268.660	216.749	1.573	33.556	48215
1049	208	785.221	257.895	42.629	10.561	79.740	163326	152	941.849	317.468	82.695	5.045	50.284	143161	56	1089.893	197.369	149.230	3.931	27.314	61034	57	837.965	125.003	157.238	5.585	31.213	47764	63	1106.476	396.236	165.478	3.653	34.627	69708	146	801.884	295.660	187.594	6.425	45.456	117075	48	1007.521	266.109	216.762	1.578	33.556	48361
1050	208	791.385	256.977	42.629	10.513	79.740	164608	152	941.257	314.975	82.690	5.047	50.284	143071	56	1089.143	201.150	149.232	3.924	27.314	60992	57	843.281	126.730	157.244	5.605	31.213	48067	63	1107.984	394.574	165.484	3.669	34.627	69803	146	807.363	300.613	187.596	6.431	45.456	117875	48	1012.875	269.630	216.751	1.575	33.556	48618
1051	208	785.562	257.241	42.605	10.478	79.740	163397	152	933.500	314.394	82.708	5.037	50.284	141892	56	1082.071	195.614	149.225	3.923	27.314	60596	57	848.228	126.163	157.247	5.583	31.213	48349	63	1099.095	393.425	165.479	3.659	34.627	69243	146	807.534	298.571	187.582	6.419	45.456	117900	48	1007.771	274.748	216.741	1.569	33.556	48373
1052	208	768.654	249.760	42.577	10.482	79.740	159880	152	928.822	315.016	82.728	5.035	50.284	141181	56	1085.536	199.572	149.232	3.921	27.314	60790	57	850.596	130.259	157.245	5.590	31.213	48484	63	1076.302	384.277	165.479	3.660	34.627	67807	146	804.521	296.881	187.579	6.416	45.456	117460	48	1004.521	270.184	216.760	1.571	33.556	48217
1053	208	760.317	244.450	42.537	10.475	79.740	158146	152	932.303	314.531	82.712	5.041	50.284	141710	56	1080.982	192.434	149.222	3.922	27.314	60535	57	856.912	134.530	157.252	5.606	31.213	48844	63	1080.762	372.381	165.514	3.676	34.627	68088	146	798.507	293.631	187.582	6.405	45.456	116582	48	1012.188	278.849	216.731	1.567	33.556	48585
1054	208	748.298	239.339	42.524	10.456	79.740	155646	152	930.066	314.889	82.693	5.034	50.284	141370	56	1078.911	191.069	149.227	3.925	27.314	60419	57	868.509	134.179	157.250	5.602	31.213	49505	63	1093.682	388.242	165.494	3.673	34.627	68902	146	795.794	293.073	187.578	6.415	45.456	116186	48	1017.479	275.898	216.769	1.570	33.556	48839
1055	208	741.529	235.542	42.511	10.470	79.740	154238	152	935.697	316.362	82.705	5.043	50.284	142226	56	1105.250	203.801	149.233	3.913	27.314	61894	57	874.456	135.340	157.247	5.594	31.213	49844	63	1099.397	392.658	165.480	3.657	34.627	69262	146	805.678	297.387	187.591	6.415	45.456	117629	48	1028.479	281.314	216.760	1.567	33.556	49367
1056	208	732.889	232.021	42.504	10.448	79.740	152441	152	934.349	312.759	82.701	5.047	50.284	142021	56	1105.339	202.645	149.228	3.931	27.314	61899	57	894.368	137.759	157.253	5.597	31.213	50979	63	1109.032	397.273	165.475	3.656	34.627	69869	146	812.685	304.989	187.602	6.430	45.456	118652	48	1027.042	277.693	216.752	1.572	33.556	49298
1057	208	733.562	231.021	42.504	10.468	79.740	152581	152	938.697	318.133	82.703	5.038	50.284	142682	56	1108.464	197.688	149.223	3.931	27.314	62074	57	908.281	145.114	157.246	5.591	31.213	51772	63	1100.905	398.619	165.466	3.649	34.627	69357	146	816.062	305.284	187.594	6.437	45.456	119145	48	1029.146	279.444	216.752	1.570	33.556	49399
1058	208	748.534	241.434	42.456	10.478	79.740	155695	152	946.428	322.087	82.724	5.039	50.284	143857	56	1118.125	205.546	149.225	3.919	27.314	62615	57	914.070	146.026	157.250	5.596	31.213	52102	63	1096.476	393.416	165.474	3.659	34.627	69078	146	818.466	306.271	187.590	6.426	45.456	119496	48	1027.833	277.549	216.763	1.571	33.556	49336
1059	208	756.327	247.383	42.428	10.466	79.740	157316	152	953.336	326.853	82.723	5.027	50.284	144907	56	1111.696	206.836	149.238	3.922	27.314	62255	57	913.825	148.597	157.252	5.587	31.213	52088	63	1083.286	383.755	165.487	3.661	34.627	68247	146	831.877	312.896	187.607	6.444	45.456	121454	48	1017.250	280.915	216.746	1.569	33.556	48828
1060	208	771.481	255.807	42.452	10.465	79.740	160468	152	960.112	328.765	82.706	5.042	50.284	145937	56	1093.571	199.776	149.236	3.922	27.314	61240	57	917.965	150.096	157.254	5.612	31.213	52324	63	1080.032	386.147	165.479	3.661	34.627	68042	146	842.945	320.349	187.603	6.452	45.456	123070	48	1020.312	279.015	216.726	1.570	33.556	48975
1061	208	780.678	257.548	42.477	10.485	79.740	162381	152	967.309	328.468	82.716	5.036	50.284	147031	56	1079.018	196.560	149.232	3.924	27.314	60425	57	915.544	149.033	157.247	5.627	31.213	52186	63	1096.857	391.459	165.480	3.657	34.627	69102	146	846.233	322.564	187.600	6.443	45.456	123550	48	1019.833	277.513	216.747	1.570	33.556	48952
1062	208	786.245	259.053	42.494	10.516	79.740	163539	152	966.586	331.506	82.716	5.024	50.284	146921	56	1083.875	196.321	149.230	3.923	27.314	60697	57	909.053	147.341	157.249	5.616	31.213	51816	63	1105	397.046	165.474	3.654	34.627	69615	146	850.870	323.589	187.602	6.434	45.456	124227	48	1021.979	279.555	216.746	1.569	33.556	49055
1063	208	795.909	263.400	42.469	10.507	79.740	165549	152	961.586	329.096	82.719	5.027	50.284	146161	56	1082.286	200.136	149.235	3.904	27.314	60608	57	907.018	146.337	157.260	5.612	31.213	51700	63	1109.413	399.879	165.471	3.653	34.627	69893	146	856.116	328.444	187.615	6.430	45.456	124993	48	1019.917	276.850	216.744	1.571	33.556	48956
1064	208	775.764	255.128	42.474	10.476	79.740	161359	152	957.224	325.366	82.709	5.042	50.284	145498	56	1063.196	194.126	149.233	3.905	27.314	59539	57	901.281	142.426	157.254	5.607	31.213	51373	63	1107.254	393.187	165.486	3.667	34.627	69757	146	862.870	332.732	187.635	6.440	45.456	125979	48	1009.938	270.467	216.765	1.572	33.556	48477
1065	208	768.212	252.715	42.466	10.488	79.740	159788	152	959.553	329.173	82.733	5.035	50.284	145852	56	1060.643	195.640	149.231	3.917	27.314	59396	57	892.965	142.177	157.250	5.601	31.213	50899	63	1099.524	392.757	165.470	3.657	34.627	69270	146	877.568	342.522	187.631	6.451	45.456	128125	48	1026.354	278.766	216.741	1.570	33.556	49265
1066	208	757.793	243.431	42.492	10.466	79.740	157621	152	955.303	322.765	82.703	5.029	50.284	145206	56	1052.839	191.987	149.234	3.914	27.314	58959	57	894.018	141.161	157.253	5.603	31.213	50959	63	1092.619	389.202	165.485	3.658	34.627	68835	146	894.979	350.091	187.632	6.434	45.456	130667	48	1035.417	285.132	216.750	1.568	33.556	49700
1067	208	743.769	233.093	42.514	10.458	79.740	154704	152	950.572	322.909	82.722	5.030	50.284	144487	56	1049.625	187.631	149.227	3.928	27.314	58779	57	880.088	135.212	157.246	5.598	31.213	50165	63	1104.381	390.824	165.494	3.678	34.627	69576	146	907.144	357.217	187.643	6.456	45.456	132443	48	1037.667	280.204	216.764	1.569	33.556	49808
1068	208	735.293	231.001	42.526	10.464	79.740	152941	152	954.783	325.936	82.718	5.040	50.284	145127	56	1063.250	188.216	149.226	3.918	27.314	59542	57	873.018	137.248	157.260	5.608	31.213	49762	63	1101.825	393.478	165.483	3.664	34.627	69415	146	915.055	362.582	187.625	6.454	45.456	133598	48	1032.917	281.359	216.742	1.570	33.556	49580
1069	208	725	223.844	42.554	10.466	79.740	150800	152	956.763	321.674	82.710	5.054	50.284	145428	56	1061.196	192.045	149.236	3.923	27.314	59427	57	866.140	135.335	157.248	5.609	31.213	49370	63	1101.413	393.532	165.476	3.658	34.627	69389	146	912.308	358.741	187.647	6.445	45.456	133197	48	1028.667	281.398	216.724	1.572	33.556	49376
1070	208	725.837	230.864	42.571	10.474	79.740	150974	152	955.375	324.981	82.708	5.053	50.284	145217	56	1058.911	193.479	149.219	3.921	27.314	59299	57	861.667	133.166	157.246	5.605	31.213	49115	63	1100	390.542	165.486	3.665	34.627	69300	146	914.075	359.656	187.625	6.439	45.456	133455	48	1024.062	281.510	216.747	1.566	33.556	49155
1071	208	733.683	228.696	42.578	10.469	79.740	152606	152	959.105	325.916	82.730	5.034	50.284	145784	56	1059.625	192.300	149.222	3.914	27.314	59339	57	857.018	133.592	157.248	5.593	31.213	48850	63	1095.571	394.281	165.475	3.655	34.627	69021	146	902.938	353.404	187.617	6.428	45.456	131829	48	1018.625	276.710	216.752	1.571	33.556	48894
1072	208	736.659	230.833	42.573	10.490	79.740	153225	152	946.493	316.092	82.715	5.032	50.284	143867	56	1061.286	189.289	149.232	3.913	27.314	59432	57	851	131.389	157.247	5.597	31.213	48507	63	1107.651	401.703	165.460	3.641	34.627	69782	146	894.760	349.985	187.610	6.428	45.456	130635	48	1012.062	273.636	216.759	1.571	33.556	48579
1073	208	757.389	239.404	42.592	10.517	79.740	157537	152	953.197	320.489	82.714	5.038	50.284	144886	56	1061.393	194.322	149.230	3.913	27.314	59438	57	851.877	128.631	157.245	5.583	31.213	48557	63	1134.444	410.330	165.475	3.670	34.627	71470	146	890.466	346.144	187.608	6.431	45.456	130008	48	1021	275.653	216.774	1.570	33.556	49008
1074	208	764.005	240.922	42.621	10.536	79.740	158913	152	950.974	319.367	82.724	5.035	50.284	144548	56	1047.661	190.831	149.229	3.907	27.314	58669	57	852.912	127.806	157.245	5.588	31.213	48616	63	1136.413	411.782	165.468	3.659	34.627	71594	146	879.651	341.459	187.611	6.434	45.456	128429	48	1012.562	273.513	216.755	1.571	33.556	48603
1075	208	780.183	255.185	42.527	10.504	79.740	162278	152	946.178	319.726	82.714	5.032	50.284	143819	56	1038.661	185.946	149.225	3.914	27.314	58165	57	856.807	134.235	157.248	5.598	31.213	48838	63	1142.190	419.805	165.447	3.644	34.627	71958	146	874.623	339.299	187.615	6.436	45.456	127695	48	1017.125	274.503	216.765	1.571	33.556	48822
1076	208	786.812	256.340	42.507	10.504	79.740	163657	152	948.737	318.298	82.735	5.031	50.284	144208	56	1031.321	182.726	149.222	3.918	27.314	57754	57	852.404	131.757	157.249	5.592	31.213	48587	63	1147.032	425.914	165.441	3.649	34.627	72263	146	876.774	341.146	187.620	6.444	45.456	128009	48	1025.583	273.387	216.787	1.570	33.556	49228
1077	208	798.639	263.401	42.481	10.480	79.740	166117	152	958.092	326.002	82.726	5.032	50.284	145630	56	1019.161	180.220	149.223	3.919	27.314	57073	57	845.053	130.822	157.248	5.598	31.213	48168	63	1140.302	415.310	165.463	3.653	34.627	71839	146	876.733	340.012	187.629	6.440	45.456	128003	48	1023.208	274.679	216.777	1.570	33.556	49114
1078	208	801.188	263.469	42.520	10.467	79.740	166647	152	965.118	326.305	82.726	5.042	50.284	146698	56	1021.268	184.071	149.228	3.927	27.314	57191	57	845.754	130.291	157.252	5.588	31.213	48208	63	1121.841	402.077	165.476	3.655	34.627	70676	146	871.377	335.245	187.623	6.439	45.456	127221	48	1023.500	276.943	216.756	1.570	33.556	49128
1079	208	801.067	256.771	42.554	10.423	79.740	166622	152	962.164	322.149	82.701	5.048	50.284	146249	56	1018.732	175.687	149.220	3.910	27.314	57049	57	858.333	133.630	157.246	5.586	31.213	48925	63	1111.175	398.861	165.477	3.653	34.627	70004	146	868.993	332.699	187.605	6.426	45.456	126873	48	1026.021	277.622	216.762	1.569	33.556	49249
1080	208	796.875	253.840	42.550	10.432	79.740	165750	152	964.967	323.876	82.712	5.041	50.284	146675	56	1024.393	181.689	149.220	3.910	27.314	57366	57	860.175	130.506	157.250	5.586	31.213	49030	63	1102.762	398.217	165.467	3.650	34.627	69474	146	866.842	333.243	187.614	6.432	45.456	126559	48	1033.062	281.478	216.757	1.570	33.556	49587
1081	208	798.774	252.131	42.636	10.456	79.740	166145	152	975.243	330.993	82.717	5.049	50.284	148237	56	1017.625	176.649	149.229	3.935	27.314	56987	57	871.053	133.419	157.246	5.591	31.213	49650	63	1104.159	400.026	165.462	3.645	34.627	69562	146	866.870	333.585	187.612	6.434	45.456	126563	48	1031.312	277.989	216.750	1.573	33.556	49503
1082	208	809.231	259.745	42.682	10.475	79.740	168320	152	982.928	336.817	82.723	5.042	50.284	149405	56	1018.125	181.055	149.227	3.922	27.314	57015	57	875	133.353	157.249	5.603	31.213	49875	63	1100.175	393.679	165.472	3.656	34.627	69311	146	847.706	322.151	187.594	6.435	45.456	123765	48	1034.812	281.942	216.741	1.570	33.556	49671
1083	208	822.812	269.408	42.785	10.490	79.740	171145	152	986.342	332.029	82.699	5.043	50.284	149924	56	1021.214	177.035	149.209	3.926	27.314	57188	57	872.789	135.893	157.247	5.602	31.213	49749	63	1107.524	404.168	165.452	3.645	34.627	69774	146	834.808	313.103	187.599	6.423	45.456	121882	48	1026.271	281.364	216.749	1.569	33.556	49261
1084	208	838.553	276.041	42.819	10.514	79.740	174419	152	998.737	343.703	82.708	5.036	50.284	151808	56	1020.821	181.954	149.228	3.921	27.314	57166	57	872.316	132.277	157.242	5.581	31.213	49722	63	1116	405.383	165.462	3.640	34.627	70308	146	833.603	316.653	187.593	6.426	45.456	121706	48	1032.229	282.686	216.752	1.569	33.556	49547
1085	208	856.736	280.748	42.853	10.488	79.740	178201	152	1010.947	349.855	82.725	5.025	50.284	153664	56	1015.196	178.311	149.223	3.919	27.314	56851	57	872.421	136.065	157.251	5.596	31.213	49728	63	1120.079	408.864	165.449	3.646	34.627	70565	146	836.562	319.453	187.610	6.429	45.456	122138	48	1036.146	279.973	216.749	1.571	33.556	49735
1086	208	877.659	298.498	42.904	10.510	79.740	182553	152	1028.020	362.485	82.737	5.025	50.284	156259	56	1027.893	183.100	149.221	3.918	27.314	57562	57	865.614	134.708	157.245	5.594	31.213	49340	63	1132.587	413.156	165.461	3.642	34.627	71353	146	841.342	320.424	187.604	6.423	45.456	122836	48	1030.271	281.832	216.758	1.568	33.556	49453
1087	208	882.625	308.399	42.963	10.526	79.740	183586	152	1060.322	374.642	82.757	5.012	50.284	161169	56	1034.857	184.282	149.221	3.918	27.314	57952	57	876.719	135.605	157.254	5.596	31.213	49973	63	1147.079	417.676	165.459	3.642	34.627	72266	146	851.384	325.487	187.606	6.424	45.456	124302	48	1029.438	280.510	216.742	1.569	33.556	49413
1088	208	880.125	308.336	42.979	10.524	79.740	183066	152	1080.053	382.984	82.769	5.018	50.284	164168	56	1046.643	187.497	149.224	3.919	27.314	58612	57	884.947	133.469	157.241	5.583	31.213	50442	63	1155.111	419.461	165.470	3.658	34.627	72772	146	862.281	330.025	187.609	6.417	45.456	125893	48	1035.188	283.441	216.741	1.567	33.556	49689
1089	208	865.639	295.922	42.894	10.525	79.740	180053	152	1098.211	392.720	82.768	5.017	50.284	166928	56	1046.554	188.220	149.228	3.925	27.314	58607	57	886.614	136.905	157.252	5.582	31.213	50537	63	1151.651	415.818	165.472	3.655	34.627	72554	146	867.658	333.699	187.610	6.423	45.456	126678	48	1035.312	279.056	216.758	1.571	33.556	49695
1090	208	838.889	286.869	42.878	10.537	79.740	174489	152	1115.099	404.238	82.777	5.003	50.284	169495	56	1049.536	190.579	149.230	3.915	27.314	58774	57	881.386	136.305	157.244	5.592	31.213	50239	63	1132.079	411.607	165.464	3.656	34.627	71321	146	867.555	329.385	187.589	6.407	45.456	126663	48	1041.396	280.971	216.757	1.570	33.556	49987
1091	208	819.111	278.133	42.870	10.536	79.740	170375	152	1130.599	409.790	82.790	4.998	50.284	171851	56	1062.893	190.779	149.227	3.915	27.314	59522	57	887.158	137.533	157.250	5.586	31.213	50568	63	1144.698	417.669	165.456	3.644	34.627	72116	146	865.288	332.879	187.601	6.424	45.456	126332	48	1041.896	282.518	216.764	1.567	33.556	50011
1092	208	788.014	264.818	42.823	10.550	79.740	163907	152	1139.783	411.907	82.780	5.005	50.284	173247	56	1059.804	195.287	149.234	3.917	27.314	59349	57	890.912	136.634	157.251	5.571	31.213	50782	63	1146.556	420.871	165.451	3.641	34.627	72233	146	861.068	327.873	187.592	6.409	45.456	125716	48	1047.396	284.477	216.766	1.567	33.556	50275
1093	208	762.673	238.865	42.773	10.544	79.740	158636	152	1129.270	408.191	82.780	5.002	50.284	171649	56	1075.143	197.218	149.242	3.907	27.314	60208	57	894.211	139.952	157.245	5.584	31.213	50970	63	1133.206	413.698	165.461	3.641	34.627	71392	146	856.301	325.980	187.592	6.417	45.456	125020	48	1058.188	292.283	216.748	1.566	33.556	50793
1094	208	729.038	218.744	42.756	10.518	79.740	151640	152	1144.263	415.982	82.762	5.011	50.284	173928	56	1078.857	196.184	149.240	3.912	27.314	60416	57	899.965	141.971	157.247	5.606	31.213	51298	63	1140.254	415.859	165.471	3.648	34.627	71836	146	857.884	326.988	187.601	6.410	45.456	125251	48	1066.958	293.289	216.739	1.569	33.556	51214
1095	208	712.043	212.896	42.744	10.484	79.740	148105	152	1133.303	407.723	82.759	5.020	50.284	172262	56	1087.625	200.470	149.230	3.916	27.314	60907	57	906.509	144.295	157.253	5.597	31.213	51671	63	1140.079	416.407	165.460	3.643	34.627	71825	146	849.808	322.268	187.593	6.417	45.456	124072	48	1068.667	295.349	216.721	1.567	33.556	51296
1096	208	705.981	213.700	42.731	10.474	79.740	146844	152	1140.743	408.865	82.752	5.008	50.284	173393	56	1103.054	203.765	149.233	3.926	27.314	61771	57	909.772	142.362	157.249	5.590	31.213	51857	63	1136.921	411.251	165.470	3.658	34.627	71626	146	847.603	320.602	187.598	6.419	45.456	123750	48	1088.271	300.614	216.745	1.566	33.556	52237
1097	208	699.562	212.076	42.729	10.484	79.740	145509	152	1147.316	414.646	82.753	5.018	50.284	174392	56	1104.375	201.214	149.235	3.910	27.314	61845	57	925.491	143.762	157.241	5.582	31.213	52753	63	1136.429	413.361	165.456	3.653	34.627	71595	146	846.363	322.473	187.595	6.424	45.456	123569	48	1094.708	301.648	216.733	1.568	33.556	52546
1098	208	699.207	210.463	42.791	10.493	79.740	145435	152	1152.868	416.375	82.753	5.021	50.284	175236	56	1112.893	200.807	149.230	3.922	27.314	62322	57	932.404	148.720	157.245	5.576	31.213	53147	63	1152.762	416.828	165.464	3.657	34.627	72624	146	841.589	317.200	187.584	6.420	45.456	122872	48	1107.979	304.120	216.744	1.569	33.556	53183
1099	208	700.490	211.338	42.802	10.491	79.740	145702	152	1171.842	423.778	82.761	5.023	50.284	178120	56	1128.714	203.468	149.227	3.922	27.314	63208	57	941.474	147.927	157.246	5.608	31.213	53664	63	1160.127	417.238	165.477	3.666	34.627	73088	146	845.603	318.446	187.574	6.435	45.456	123458	48	1119	312.249	216.727	1.566	33.556	53712
1100	208	697.067	210.024	42.765	10.490	79.740	144990	152	1189.507	438.320	82.794	5.000	50.284	180805	56	1129.214	206.776	149.235	3.917	27.314	63236	57	946.825	152.799	157.251	5.595	31.213	53969	63	1152.365	420.748	165.456	3.651	34.627	72599	146	842.534	318.585	187.580	6.414	45.456	123010	48	1124.896	308.668	216.733	1.570	33.556	53995
1101	208	696.207	212.612	42.798	10.497	79.740	144811	152	1190.441	435.734	82.786	5.010	50.284	180947	56	1123.107	204.675	149.235	3.922	27.314	62894	57	937.947	153.393	157.249	5.600	31.213	53463	63	1153.111	420.914	165.451	3.646	34.627	72646	146	846.294	319.373	187.589	6.420	45.456	123559	48	1128.875	315.058	216.721	1.566	33.556	54186
1102	208	687.077	203.746	42.797	10.491	79.740	142912	152	1200.691	445.195	82.799	5.010	50.284	182505	56	1122.304	210.759	149.243	3.915	27.314	62849	57	934.754	149.452	157.256	5.603	31.213	53281	63	1157.127	422.946	165.457	3.648	34.627	72899	146	844.822	321.248	187.583	6.414	45.456	123344	48	1128.125	314.899	216.728	1.564	33.556	54150
1103	208	678.457	199.428	42.787	10.484	79.740	141119	152	1192.625	437.432	82.767	5.011	50.284	181279	56	1111.036	206.418	149.238	3.910	27.314	62218	57	930.211	148.505	157.251	5.611	31.213	53022	63	1148	420.378	165.459	3.653	34.627	72324	146	847.973	320.355	187.580	6.413	45.456	123804	48	1122.479	316.580	216.708	1.564	33.556	53879
1104	208	667.990	196.616	42.728	10.453	79.740	138942	152	1183.132	430.485	82.775	5.007	50.284	179836	56	1100.321	202.222	149.234	3.912	27.314	61618	57	932.842	149.612	157.248	5.606	31.213	53172	63	1143.714	414.192	165.463	3.654	34.627	72054	146	853.678	324.670	187.589	6.413	45.456	124637	48	1120.958	316.676	216.716	1.562	33.556	53806
1105	208	657.928	190.685	42.710	10.468	79.740	136849	152	1174.539	428.376	82.783	5.015	50.284	178530	56	1086.929	199.628	149.236	3.912	27.314	60868	57	943.158	145.263	157.241	5.593	31.213	53760	63	1147.254	419.237	165.457	3.656	34.627	72277	146	868.801	329.875	187.585	6.420	45.456	126845	48	1122.042	312.977	216.718	1.566	33.556	53858
1106	208	651.505	187.432	42.704	10.485	79.740	135513	152	1167.322	423.430	82.781	5.012	50.284	177433	56	1083.357	193.384	149.231	3.916	27.314	60668	57	951.667	152.789	157.248	5.595	31.213	54245	63	1153.365	418.821	165.462	3.656	34.627	72662	146	860.158	330.174	187.596	6.426	45.456	125583	48	1125.021	312.567	216.718	1.567	33.556	54001
1107	208	646.692	183.588	42.691	10.458	79.740	134512	152	1160.875	420.820	82.777	5.021	50.284	176453	56	1083.607	193.707	149.222	3.920	27.314	60682	57	949.614	152.212	157.251	5.595	31.213	54128	63	1162.968	426.514	165.452	3.650	34.627	73267	146	860.130	330.248	187.594	6.419	45.456	125579	48	1124	312.614	216.721	1.567	33.556	53952
1108	208	636.413	179.834	42.666	10.453	79.740	132374	152	1142.967	409.430	82.766	5.025	50.284	173731	56	1072.696	195.504	149.230	3.913	27.314	60071	57	945.491	155.952	157.259	5.608	31.213	53893	63	1167.016	428.263	165.451	3.652	34.627	73522	146	854.247	326.144	187.597	6.430	45.456	124720	48	1117.229	312.521	216.713	1.565	33.556	53627
1109	208	639.067	179.912	42.638	10.458	79.740	132926	152	1130.099	406.610	82.768	5.022	50.284	171775	56	1078.250	194.593	149.225	3.916	27.314	60382	57	941.439	150.402	157.246	5.609	31.213	53662	63	1171.238	432.956	165.440	3.655	34.627	73788	146	859.432	329.797	187.590	6.422	45.456	125477	48	1118.354	313.720	216.702	1.566	33.556	53681
1110	208	641.442	181.506	42.619	10.457	79.740	133420	152	1108.316	392.382	82.758	5.032	50.284	168464	56	1085.661	194.837	149.234	3.915	27.314	60797	57	932.368	148.560	157.254	5.612	31.213	53145	63	1175.905	430.172	165.452	3.653	34.627	74082	146	865.952	327.728	187.590	6.419	45.456	126429	48	1120.708	315.424	216.717	1.566	33.556	53794
1111	208	645.712	185.599	42.581	10.467	79.740	134308	152	1095.678	386.551	82.749	5.025	50.284	166543	56	1090.839	201.381	149.235	3.924	27.314	61087	57	936.912	148.424	157.256	5.598	31.213	53404	63	1167.778	426.003	165.457	3.652	34.627	73570	146	875.397	336.460	187.598	6.434	45.456	127808	48	1111.958	310.932	216.713	1.565	33.556	53374
1112	208	650.712	187.416	42.549	10.477	79.740	135348	152	1081.533	380.791	82.746	5.030	50.284	164393	56	1092.857	194.516	149.230	3.923	27.314	61200	57	941.947	152.557	157.256	5.602	31.213	53691	63	1171.889	429.973	165.453	3.649	34.627	73829	146	873.829	333.919	187.610	6.421	45.456	127579	48	1114.458	310.664	216.722	1.564	33.556	53494
1113	208	651.971	189.939	42.536	10.456	79.740	135610	152	1075.632	376.200	82.725	5.038	50.284	163496	56	1096.875	197.625	149.234	3.915	27.314	61425	57	956.088	159.792	157.253	5.604	31.213	54497	63	1170.286	429.156	165.449	3.653	34.627	73728	146	877.808	339.072	187.600	6.421	45.456	128160	48	1107.375	311.828	216.698	1.564	33.556	53154
1114	208	660.548	192.769	42.529	10.470	79.740	137394	152	1075.612	376.490	82.735	5.037	50.284	163493	56	1105.804	199.880	149.226	3.908	27.314	61925	57	963.772	155.206	157.253	5.610	31.213	54935	63	1180.682	431.064	165.457	3.647	34.627	74383	146	882.541	339.814	187.602	6.417	45.456	128851	48	1109.250	306.363	216.723	1.567	33.556	53244
1115	208	668.923	199.624	42.496	10.437	79.740	139136	152	1060.033	370.389	82.737	5.026	50.284	161125	56	1120.696	203.485	149.224	3.914	27.314	62759	57	964.965	156.058	157.252	5.604	31.213	55003	63	1171.333	430.078	165.454	3.645	34.627	73794	146	889.137	344.967	187.590	6.416	45.456	129814	48	1108.833	310.870	216.722	1.562	33.556	53224
1116	208	674.885	202.219	42.514	10.449	79.740	140376	152	1057.224	367.502	82.737	5.031	50.284	160698	56	1118.161	208.017	149.237	3.912	27.314	62617	57	972.456	161.326	157.255	5.605	31.213	55430	63	1186.254	434.354	165.453	3.648	34.627	74734	146	886.863	344.259	187.599	6.420	45.456	129482	48	1111.958	308.860	216.724	1.566	33.556	53374
1117	208	675.986	201.858	42.509	10.452	79.740	140605	152	1045.645	359.399	82.726	5.031	50.284	158938	56	1117.304	204.124	149.225	3.913	27.314	62569	57	974.211	165.027	157.259	5.621	31.213	55530	63	1198.810	439.473	165.453	3.652	34.627	75525	146	884.164	338.556	187.589	6.421	45.456	129088	48	1109.979	311.704	216.719	1.565	33.556	53279
1118	208	672.721	199.174	42.489	10.441	79.740	139926	152	1044.711	362.759	82.733	5.035	50.284	158796	56	1123.179	199.935	149.240	3.922	27.314	62898	57	983.614	158.368	157.247	5.619	31.213	56066	63	1197.730	439.955	165.449	3.651	34.627	75457	146	877.466	337.898	187.596	6.413	45.456	128110	48	1120.646	312.684	216.719	1.565	33.556	53791
1119	208	671.144	200.096	42.480	10.448	79.740	139598	152	1041.191	359.559	82.741	5.045	50.284	158261	56	1132.625	206.590	149.242	3.927	27.314	63427	57	980.526	160.647	157.256	5.620	31.213	55890	63	1206.095	443.658	165.453	3.656	34.627	75984	146	879.288	336.811	187.594	6.416	45.456	128376	48	1127.104	315.510	216.726	1.564	33.556	54101
1120	208	661.769	199.363	42.439	10.454	79.740	137648	152	1038.809	359.350	82.732	5.037	50.284	157899	56	1118.375	206.903	149.241	3.907	27.314	62629	57	973.509	160.219	157.255	5.615	31.213	55490	63	1203.619	443.543	165.451	3.653	34.627	75828	146	874.959	333.900	187.584	6.416	45.456	127744	48	1134.521	317.762	216.728	1.565	33.556	54457
1121	208	655.707	193.846	42.441	10.432	79.740	136387	152	1029.697	354.222	82.737	5.040	50.284	156514	56	1117.196	206.445	149.239	3.911	27.314	62563	57	971.614	158.560	157.256	5.606	31.213	55382	63	1209.682	447.242	165.447	3.654	34.627	76210	146	864.007	329.262	187.594	6.418	45.456	126145	48	1140.208	319.469	216.730	1.562	33.556	54730
1122	208	658.716	196.358	42.435	10.446	79.740	137013	152	1026.763	353.994	82.734	5.039	50.284	156068	56	1113.893	204.736	149.236	3.918	27.314	62378	57	968.930	155.961	157.252	5.594	31.213	55229	63	1216.222	445.134	165.463	3.656	34.627	76622	146	860.240	329.411	187.585	6.412	45.456	125595	48	1138.604	317.023	216.728	1.565	33.556	54653
1123	208	660.894	194.653	42.456	10.459	79.740	137466	152	1027.947	353.586	82.739	5.044	50.284	156248	56	1113.714	205.674	149.241	3.912	27.314	62368	57	964.877	158.195	157.259	5.614	31.213	54998	63	1212.286	444.619	165.449	3.654	34.627	76374	146	862.623	329.299	187.587	6.412	45.456	125943	48	1138.479	319.240	216.736	1.563	33.556	54647
1124	208	668.245	197.007	42.492	10.448	79.740	138995	152	1039.105	360.492	82.759	5.029	50.284	157944	56	1109.929	203.299	149.236	3.920	27.314	62156	57	965.421	156.446	157.259	5.602	31.213	55029	63	1203.476	436.980	165.467	3.652	34.627	75819	146	864.616	330.340	187.585	6.407	45.456	126234	48	1133.792	318.905	216.731	1.563	33.556	54422
1125	208	672.466	200.430	42.496	10.447	79.740	139873	152	1053.599	366.937	82.746	5.032	50.284	160147	56	1114.946	204.125	149.228	3.917	27.314	62437	57	964.491	160.578	157.251	5.607	31.213	54976	63	1191.730	435.404	165.458	3.651	34.627	75079	146	867.500	334.099	187.608	6.427	45.456	126655	48	1132.625	319.784	216.712	1.563	33.556	54366
1126	208	687.317	209.942	42.459	10.459	79.740	142962	152	1058.211	370.666	82.760	5.031	50.284	160848	56	1141.286	210.844	149.226	3.913	27.314	63912	57	966.719	156.081	157.249	5.612	31.213	55103	63	1191	435.255	165.457	3.649	34.627	75033	146	870.911	335.869	187.589	6.429	45.456	127153	48	1142.104	319.272	216.714	1.565	33.556	54821
1127	208	694.861	214.702	42.434	10.438	79.740	144531	152	1061.954	371.001	82.766	5.032	50.284	161417	56	1131.179	206.404	149.231	3.919	27.314	63346	57	967.737	161.013	157.256	5.619	31.213	55161	63	1179.492	433.395	165.450	3.651	34.627	74308	146	869.568	333.572	187.596	6.427	45.456	126957	48	1141.562	319.312	216.713	1.566	33.556	54795
1128	208	707.207	221.653	42.408	10.450	79.740	147099	152	1064.559	373.645	82.763	5.028	50.284	161813	56	1134.750	205.168	149.232	3.921	27.314	63546	57	964.737	158.610	157.246	5.611	31.213	54990	63	1173.381	427.907	165.454	3.654	34.627	73923	146	864.349	330.398	187.598	6.423	45.456	126195	48	1140.021	318.268	216.712	1.567	33.556	54721
1129	208	713.553	224.442	42.424	10.454	79.740	148419	152	1072.941	376.661	82.773	5.022	50.284	163087	56	1133.679	206.934	149.230	3.928	27.314	63486	57	974.368	156.688	157.248	5.614	31.213	55539	63	1171.873	430.254	165.445	3.645	34.627	73828	146	862.466	328.403	187.597	6.420	45.456	125920	48	1137.333	319.263	216.694	1.567	33.556	54592
1130	208	703.385	216.849	42.464	10.447	79.740	146304	152	1060.250	367.036	82.759	5.036	50.284	161158	56	1141.946	211.353	149.236	3.917	27.314	63949	57	974.298	160.763	157.250	5.618	31.213	55535	63	1166.714	425.655	165.457	3.658	34.627	73503	146	863.479	329.922	187.591	6.427	45.456	126068	48	1129.188	312.156	216.723	1.568	33.556	54201
1131	208	707.909	217.884	42.483	10.442	79.740	147245	152	1067.145	372.479	82.757	5.044	50.284	162206	56	1133	206.366	149.230	3.922	27.314	63448	57	978.070	162.239	157.250	5.622	31.213	55750	63	1158.048	422.120	165.456	3.654	34.627	72957	146	862.452	330.030	187.601	6.426	45.456	125918	48	1127.542	309.125	216.735	1.569	33.556	54122
1132	208	707.375	214.637	42.506	10.445	79.740	147134	152	1063.434	366.974	82.755	5.046	50.284	161642	56	1137.589	210.037	149.240	3.928	27.314	63705	57	988.281	158.001	157.250	5.606	31.213	56332	63	1148.444	415.506	165.471	3.659	34.627	72352	146	856.233	326.778	187.605	6.428	45.456	125010	48	1122.271	313.366	216.722	1.565	33.556	53869
1133	208	714.279	218.233	42.563	10.459	79.740	148570	152	1066.322	371.548	82.752	5.037	50.284	162081	56	1148.554	212.015	149.234	3.914	27.314	64319	57	986.579	161.763	157.254	5.608	31.213	56235	63	1152.032	415.620	165.472	3.659	34.627	72578	146	854.836	326.591	187.601	6.433	45.456	124806	48	1125.667	307.718	216.747	1.570	33.556	54032
1134	208	709.192	216.827	42.574	10.465	79.740	147512	152	1069.803	370.753	82.768	5.047	50.284	162610	56	1149.964	212.836	149.240	3.923	27.314	64398	57	992.544	162.870	157.255	5.600	31.213	56575	63	1146.794	415.536	165.467	3.654	34.627	72248	146	858.507	328.898	187.611	6.437	45.456	125342	48	1113.479	307.754	216.721	1.568	33.556	53447
1135	208	707.413	215.534	42.595	10.471	79.740	147142	152	1080.566	378.280	82.778	5.042	50.284	164246	56	1146.411	211.305	149.242	3.926	27.314	64199	57	994.246	160.698	157.251	5.606	31.213	56672	63	1151.682	415.478	165.463	3.660	34.627	72556	146	868.726	335.043	187.598	6.436	45.456	126834	48	1102.458	303.475	216.727	1.567	33.556	52918
1136	208	711.736	217.278	42.608	10.492	79.740	148041	152	1088.789	387.071	82.790	5.034	50.284	165496	56	1139.125	209.334	149.233	3.914	27.314	63791	57	1007.965	168.206	157.254	5.609	31.213	57454	63	1158.397	419.272	165.465	3.661	34.627	72979	146	872.075	334.393	187.591	6.421	45.456	127323	48	1100.271	305.998	216.698	1.567	33.556	52813
1137	208	718.904	221.706	42.617	10.496	79.740	149532	152	1089.651	384.601	82.771	5.039	50.284	165627	56	1148.482	206.682	149.241	3.926	27.314	64315	57	1012.035	164.424	157.251	5.618	31.213	57686	63	1165.190	422.741	165.456	3.657	34.627	73407	146	873.658	339.845	187.612	6.431	45.456	127554	48	1118.792	308.267	216.733	1.567	33.556	53702
1138	208	723.365	222.094	42.617	10.505	79.740	150460	152	1101.974	384.480	82.769	5.046	50.284	167500	56	1145.018	215.351	149.241	3.916	27.314	64121	57	1013.930	167.782	157.253	5.618	31.213	57794	63	1173.857	432.997	165.444	3.652	34.627	73953	146	879.993	341.189	187.598	6.441	45.456	128479	48	1131.042	309.342	216.721	1.572	33.556	54290
1139	208	730.298	228.144	42.591	10.512	79.740	151902	152	1109.296	393.471	82.775	5.037	50.284	168613	56	1149.643	204.630	149.225	3.918	27.314	64380	57	1009.596	170.115	157.253	5.620	31.213	57547	63	1175.794	433.473	165.443	3.648	34.627	74075	146	884.274	344.270	187.605	6.435	45.456	129104	48	1126.229	309.150	216.725	1.569	33.556	54059
1140	208	735.495	229.301	42.535	10.477	79.740	152983	152	1112.132	396.115	82.763	5.040	50.284	169044	56	1161.946	212.576	149.225	3.924	27.314	65069	57	1000.228	166.851	157.256	5.617	31.213	57013	63	1180.603	432.083	165.452	3.647	34.627	74378	146	885.418	344.113	187.602	6.441	45.456	129271	48	1128.417	316.252	216.712	1.565	33.556	54164
1141	208	737.207	230.373	42.521	10.486	79.740	153339	152	1106.645	389.428	82.757	5.036	50.284	168210	56	1166.179	219.641	149.238	3.928	27.314	65306	57	1004.035	169.276	157.254	5.623	31.213	57230	63	1193.143	441.089	165.440	3.649	34.627	75168	146	887.425	342.113	187.594	6.437	45.456	129564	48	1141.958	316.418	216.731	1.566	33.556	54814
1142	208	740.260	234.125	42.505	10.477	79.740	153974	152	1108.625	391.830	82.739	5.039	50.284	168511	56	1171.089	220.010	149.236	3.913	27.314	65581	57	1005.351	165.032	157.250	5.616	31.213	57305	63	1204.952	444.717	165.445	3.649	34.627	75912	146	888.171	347.719	187.596	6.430	45.456	129673	48	1142.396	320.673	216.710	1.565	33.556	54835
1143	208	752.370	240.783	42.479	10.470	79.740	156493	152	1112.467	387.503	82.733	5.046	50.284	169095	56	1169.607	216.473	149.232	3.921	27.314	65498	57	1006.667	166.326	157.251	5.631	31.213	57380	63	1212.746	446.179	165.451	3.654	34.627	76403	146	893.740	344.774	187.593	6.431	45.456	130486	48	1150.354	322.435	216.703	1.567	33.556	55217
1144	208	755.173	243.240	42.474	10.492	79.740	157076	152	1113.145	390.784	82.742	5.047	50.284	169198	56	1176.018	216.200	149.231	3.915	27.314	65857	57	1011.263	168.157	157.254	5.614	31.213	57642	63	1219.270	454.855	165.434	3.642	34.627	76814	146	891.199	343.922	187.580	6.427	45.456	130115	48	1161.125	324.018	216.712	1.567	33.556	55734
1145	208	748.087	239.064	42.475	10.462	79.740	155602	152	1114.934	389.891	82.753	5.040	50.284	169470	56	1175	219.123	149.231	3.916	27.314	65800	57	1010.421	165.371	157.254	5.614	31.213	57594	63	1226.429	447.045	165.458	3.657	34.627	77265	146	887.486	340.922	187.588	6.419	45.456	129573	48	1161.354	327.285	216.706	1.564	33.556	55745
1146	208	742.620	236.454	42.454	10.463	79.740	154465	152	1112.105	389.639	82.749	5.038	50.284	169040	56	1173.768	218.823	149.230	3.909	27.314	65731	57	1019.018	167.706	157.255	5.619	31.213	58084	63	1233.222	457.819	165.439	3.643	34.627	77693	146	885.822	342.391	187.588	6.422	45.456	129330	48	1154.604	323.213	216.725	1.564	33.556	55421
1147	208	744.870	238.276	42.427	10.476	79.740	154933	152	1116.678	393.461	82.755	5.041	50.284	169735	56	1178.893	214.306	149.233	3.921	27.314	66018	57	1028.842	172.543	157.256	5.616	31.213	58644	63	1240.238	468.173	165.421	3.639	34.627	78135	146	883.527	342.355	187.592	6.428	45.456	128995	48	1163.479	328.031	216.707	1.564	33.556	55847
1148	208	752.769	243.948	42.416	10.456	79.740	156576	152	1113.118	391.007	82.763	5.033	50.284	169194	56	1184.750	220.626	149.223	3.906	27.314	66346	57	1020.053	168.169	157.259	5.608	31.213	58143	63	1249.825	467.021	165.435	3.645	34.627	78739	146	879.356	339.900	187.593	6.418	45.456	128386	48	1156.854	329.573	216.703	1.564	33.556	55529
1149	208	764.745	254.681	42.388	10.453	79.740	159067	152	1124.730	397.470	82.762	5.032	50.284	170959	56	1181.393	221.100	149.233	3.912	27.314	66158	57	1022.351	167.985	157.255	5.612	31.213	58274	63	1251.254	466.144	165.436	3.647	34.627	78829	146	882.973	339.525	187.579	6.422	45.456	128914	48	1155.438	325.827	216.700	1.564	33.556	55461
1150	208	778.106	257.811	42.401	10.473	79.740	161846	152	1135.553	401.220	82.771	5.034	50.284	172604	56	1180.839	227.490	149.237	3.904	27.314	66127	57	1030.404	172.846	157.254	5.618	31.213	58733	63	1251.778	469.151	165.425	3.643	34.627	78862	146	885.952	343.583	187.598	6.429	45.456	129349	48	1161.375	326.828	216.714	1.565	33.556	55746
1151	208	779.558	252.309	42.467	10.485	79.740	162148	152	1141.809	402.970	82.769	5.033	50.284	173555	56	1185.875	217.548	149.228	3.909	27.314	66409	57	1029.982	169.011	157.250	5.612	31.213	58709	63	1238.968	457.824	165.445	3.654	34.627	78055	146	885.870	345.383	187.593	6.432	45.456	129337	48	1152.042	322.563	216.719	1.566	33.556	55298
1152	208	796.048	263.528	42.475	10.464	79.740	165578	152	1153.987	410.626	82.771	5.030	50.284	175406	56	1189.893	224.967	149.239	3.907	27.314	66634	57	1035.491	173.303	157.253	5.624	31.213	59023	63	1244.302	465.856	165.430	3.642	34.627	78391	146	883.740	341.318	187.595	6.424	45.456	129026	48	1149.562	319.818	216.734	1.564	33.556	55179
1153	208	787.115	258.940	42.448	10.457	79.740	163720	152	1160.421	412.481	82.758	5.021	50.284	176384	56	1204.625	227.144	149.235	3.910	27.314	67459	57	1040.368	173.274	157.250	5.615	31.213	59301	63	1235.937	460.731	165.431	3.645	34.627	77864	146	885.815	342.372	187.586	6.421	45.456	129329	48	1148.875	321.025	216.705	1.566	33.556	55146
1154	208	778.370	256.222	42.431	10.457	79.740	161901	152	1161.072	410.045	82.758	5.036	50.284	176483	56	1208.161	229.322	149.240	3.908	27.314	67657	57	1047.912	174.282	157.252	5.628	31.213	59731	63	1236.063	456.613	165.441	3.648	34.627	77872	146	886.267	342.774	187.595	6.427	45.456	129395	48	1146.333	325.609	216.697	1.563	33.556	55024
1155	208	764.245	245.278	42.438	10.455	79.740	158963	152	1171.605	416.640	82.765	5.031	50.284	178084	56	1208.607	223.309	149.232	3.914	27.314	67682	57	1048.211	177.666	157.245	5.633	31.213	59748	63	1227.778	454.214	165.445	3.660	34.627	77350	146	899.418	351.197	187.606	6.441	45.456	131315	48	1156.729	327.580	216.696	1.564	33.556	55523
1156	208	747.409	236.623	42.461	10.446	79.740	155461	152	1174.941	418.486	82.760	5.029	50.284	178591	56	1206.643	226.732	149.237	3.915	27.314	67572	57	1059.702	179.010	157.253	5.621	31.213	60403	63	1228.857	458.266	165.430	3.637	34.627	77418	146	911.486	359.201	187.629	6.443	45.456	133077	48	1159.292	319.017	216.730	1.566	33.556	55646
1157	208	740.173	231.731	42.476	10.428	79.740	153956	152	1170.059	417.259	82.765	5.030	50.284	177849	56	1207.946	224.327	149.244	3.915	27.314	67645	57	1057.965	181.407	157.253	5.624	31.213	60304	63	1227.682	453.721	165.438	3.643	34.627	77344	146	916.418	360.641	187.629	6.441	45.456	133797	48	1157.729	324.884	216.708	1.566	33.556	55571
1158	208	729.130	228.644	42.480	10.438	79.740	151659	152	1175.039	414.078	82.745	5.038	50.284	178606	56	1215.304	226.091	149.242	3.925	27.314	68057	57	1058.298	179.586	157.252	5.638	31.213	60323	63	1241.111	463.500	165.428	3.645	34.627	78190	146	927.404	366.743	187.623	6.452	45.456	135401	48	1166	327.051	216.698	1.565	33.556	55968
1159	208	721.793	221.779	42.504	10.446	79.740	150133	152	1176.434	417.433	82.746	5.038	50.284	178818	56	1223.286	230.196	149.239	3.911	27.314	68504	57	1068.860	181.436	157.254	5.635	31.213	60925	63	1240.508	460.190	165.440	3.647	34.627	78152	146	942.390	373.970	187.612	6.446	45.456	137589	48	1170.479	322.766	216.722	1.569	33.556	56183
1160	208	720.221	221.123	42.518	10.459	79.740	149806	152	1182.599	423.707	82.745	5.018	50.284	179755	56	1232.232	230.144	149.227	3.914	27.314	69005	57	1076.982	182.681	157.255	5.621	31.213	61388	63	1244.492	466.476	165.432	3.642	34.627	78403	146	950.692	377.565	187.605	6.437	45.456	138801	48	1174.333	328.484	216.730	1.565	33.556	56368
1161	208	719.115	220.438	42.553	10.450	79.740	149576	152	1183.125	420.418	82.756	5.030	50.284	179835	56	1235.161	234.232	149.238	3.919	27.314	69169	57	1073.965	178.510	157.246	5.620	31.213	61216	63	1242	459.913	165.437	3.644	34.627	78246	146	947.548	377.456	187.602	6.437	45.456	138342	48	1172.688	329.383	216.709	1.565	33.556	56289
1162	208	715.904	220.059	42.547	10.450	79.740	148908	152	1187.513	424.291	82.762	5.033	50.284	180502	56	1234.607	231.911	149.235	3.926	27.314	69138	57	1062.123	179.675	157.256	5.620	31.213	60541	63	1244.254	460.786	165.434	3.645	34.627	78388	146	953.123	381.198	187.620	6.447	45.456	139156	48	1176.229	324.543	216.725	1.567	33.556	56459
1163	208	714.654	220.383	42.535	10.463	79.740	148648	152	1187.454	422.062	82.766	5.028	50.284	180493	56	1253.107	236.052	149.235	3.918	27.314	70174	57	1069.333	180.961	157.255	5.611	31.213	60952	63	1254.048	472.661	165.419	3.632	34.627	79005	146	948.103	374.311	187.604	6.431	45.456	138423	48	1176.458	330.729	216.712	1.567	33.556	56470
1164	208	715.832	220.804	42.535	10.455	79.740	148893	152	1195.579	423.738	82.754	5.041	50.284	181728	56	1262.571	238.338	149.236	3.919	27.314	70704	57	1066.351	178.972	157.251	5.627	31.213	60782	63	1268.746	475.503	165.427	3.646	34.627	79931	146	945.432	371.501	187.602	6.432	45.456	138033	48	1181.042	328.999	216.723	1.568	33.556	56690
1165	208	723.880	223.865	42.567	10.478	79.740	150567	152	1200.645	427.476	82.769	5.033	50.284	182498	56	1274.661	239.392	149.235	3.921	27.314	71381	57	1072.439	180.693	157.251	5.633	31.213	61129	63	1270.905	473.734	165.432	3.650	34.627	80067	146	954.747	381.679	187.623	6.453	45.456	139393	48	1187.021	326.102	216.722	1.570	33.556	56977
1166	208	727.793	225.582	42.609	10.482	79.740	151381	152	1212.941	435.889	82.758	5.032	50.284	184367	56	1274.536	241.802	149.230	3.915	27.314	71374	57	1069.614	179.296	157.254	5.623	31.213	60968	63	1272.619	478.956	165.421	3.646	34.627	80175	146	955.452	382.086	187.618	6.437	45.456	139496	48	1184.938	335.279	216.707	1.565	33.556	56877
1167	208	729.034	227.574	42.577	10.485	79.740	151639	152	1224.618	439.309	82.769	5.040	50.284	186142	56	1275.446	242.397	149.235	3.916	27.314	71425	57	1067.789	176.719	157.255	5.626	31.213	60864	63	1266.206	471.243	165.436	3.655	34.627	79771	146	956.815	382.423	187.627	6.444	45.456	139695	48	1188.333	332.667	216.705	1.567	33.556	57040
1168	208	736.707	230.638	42.552	10.487	79.740	153235	152	1241.355	450.891	82.776	5.028	50.284	188686	56	1286.839	244.810	149.237	3.920	27.314	72063	57	1063.965	178.962	157.252	5.629	31.213	60646	63	1274.841	475.762	165.430	3.659	34.627	80315	146	969.911	387.855	187.629	6.442	45.456	141607	48	1193.583	329.513	216.716	1.570	33.556	57292
1169	208	739.740	233.751	42.553	10.466	79.740	153866	152	1252.395	454.490	82.789	5.024	50.284	190364	56	1291.375	248.141	149.244	3.917	27.314	72317	57	1066.632	177.075	157.253	5.618	31.213	60798	63	1287.841	475.232	165.447	3.669	34.627	81134	146	976.644	394.157	187.626	6.441	45.456	142590	48	1198.667	339.271	216.690	1.565	33.556	57536
1170	208	738.913	229.430	42.556	10.461	79.740	153694	152	1249.053	450.911	82.784	5.034	50.284	189856	56	1295.071	244.224	149.234	3.919	27.314	72524	57	1059.509	174.472	157.250	5.620	31.213	60392	63	1279.333	477.505	165.432	3.648	34.627	80598	146	982.527	399.295	187.633	6.452	45.456	143449	48	1201.771	341.589	216.697	1.562	33.556	57685
1171	208	734.442	229.315	42.508	10.455	79.740	152764	152	1241.059	449.863	82.775	5.036	50.284	188641	56	1298.250	245.673	149.236	3.918	27.314	72702	57	1062.035	177.166	157.256	5.623	31.213	60536	63	1281.302	478.614	165.432	3.650	34.627	80722	146	989.692	403.398	187.624	6.457	45.456	144495	48	1200.562	335.734	216.723	1.565	33.556	57627
1172	208	732.149	225.870	42.516	10.429	79.740	152287	152	1239.671	445.620	82.772	5.037	50.284	188430	56	1301.821	249.696	149.246	3.922	27.314	72902	57	1072.404	179.676	157.253	5.621	31.213	61127	63	1293.397	484.307	165.428	3.651	34.627	81484	146	986.829	399.535	187.628	6.439	45.456	144077	48	1201.208	335.900	216.693	1.568	33.556	57658
1173	208	714.654	220.132	42.515	10.408	79.740	148648	152	1234.625	444.722	82.789	5.031	50.284	187663	56	1293.125	248.188	149.247	3.911	27.314	72415	57	1066.263	175.341	157.250	5.613	31.213	60777	63	1288.968	483.202	165.430	3.648	34.627	81205	146	981.719	395.784	187.612	6.442	45.456	143331	48	1195.750	338.183	216.699	1.565	33.556	57396
1174	208	703.712	212.519	42.517	10.428	79.740	146372	152	1239.388	446.960	82.773	5.020	50.284	188387	56	1291.982	241.247	149.233	3.915	27.314	72351	57	1080.772	181.536	157.254	5.616	31.213	61604	63	1297.937	487.555	165.428	3.639	34.627	81770	146	979.507	395.407	187.617	6.438	45.456	143008	48	1200.792	336.957	216.712	1.566	33.556	57638
1175	208	697.966	208.974	42.567	10.430	79.740	145177	152	1233.730	441.729	82.768	5.036	50.284	187527	56	1296.107	249.078	149.230	3.916	27.314	72582	57	1077.667	182.883	157.261	5.624	31.213	61427	63	1309.730	491.063	165.424	3.642	34.627	82513	146	980.158	395.446	187.622	6.442	45.456	143103	48	1197.750	336.742	216.704	1.565	33.556	57492
1176	208	697.928	210.522	42.584	10.439	79.740	145169	152	1231.954	444.459	82.778	5.027	50.284	187257	56	1293.768	243.643	149.235	3.911	27.314	72451	57	1080.211	179.479	157.254	5.621	31.213	61572	63	1312.587	494.219	165.426	3.643	34.627	82693	146	971.979	391.964	187.614	6.445	45.456	141909	48	1195.125	334.253	216.718	1.564	33.556	57366
1177	208	695.293	208.534	42.592	10.439	79.740	144621	152	1232.368	444.840	82.777	5.030	50.284	187320	56	1297.143	248.819	149.243	3.918	27.314	72640	57	1093.860	186.185	157.258	5.630	31.213	62350	63	1320.857	499.068	165.418	3.641	34.627	83214	146	977.637	390.522	187.611	6.448	45.456	142735	48	1208.229	336.816	216.722	1.566	33.556	57995
1178	208	693.125	203.947	42.609	10.442	79.740	144170	152	1248.737	449.492	82.773	5.037	50.284	189808	56	1288.375	243.300	149.234	3.916	27.314	72149	57	1099.175	186.818	157.258	5.629	31.213	62653	63	1326.794	497.973	165.428	3.643	34.627	83588	146	982.390	392.821	187.614	6.433	45.456	143429	48	1205.062	335.199	216.725	1.567	33.556	57843
1179	208	708.490	210.757	42.658	10.481	79.740	147366	152	1253.539	454.091	82.757	5.039	50.284	190538	56	1286.893	243.952	149.241	3.924	27.314	72066	57	1101.842	183.166	157.256	5.619	31.213	62805	63	1321.810	498.972	165.422	3.644	34.627	83274	146	985.014	397.831	187.618	6.440	45.456	143812	48	1217.750	339.783	216.717	1.567	33.556	58452
1180	208	718.755	216.859	42.727	10.507	79.740	149501	152	1264.237	457.613	82.760	5.031	50.284	192164	56	1289.804	242.492	149.235	3.911	27.314	72229	57	1105.123	188.386	157.257	5.619	31.213	62992	63	1325.492	500.173	165.418	3.636	34.627	83506	146	983.103	396.120	187.628	6.444	45.456	143533	48	1225.208	347.653	216.704	1.565	33.556	58810
1181	208	726.231	223.141	42.758	10.494	79.740	151056	152	1283.441	469.238	82.759	5.031	50.284	195083	56	1291.982	242.040	149.231	3.915	27.314	72351	57	1102.070	183.687	157.252	5.627	31.213	62818	63	1322	500.537	165.418	3.637	34.627	83286	146	988.699	397.124	187.615	6.435	45.456	144350	48	1229.104	355.363	216.680	1.563	33.556	58997
1182	208	725.721	222.912	42.784	10.517	79.740	150950	152	1287.342	466.808	82.744	5.037	50.284	195676	56	1300.214	247.964	149.236	3.913	27.314	72812	57	1105.368	188.429	157.258	5.622	31.213	63006	63	1324.302	499.804	165.416	3.638	34.627	83431	146	1001.178	407.612	187.624	6.447	45.456	146172	48	1242.500	352.085	216.701	1.566	33.556	59640
1183	208	735.125	226.921	42.778	10.495	79.740	152906	152	1282.658	463.509	82.754	5.031	50.284	194964	56	1299.893	245.052	149.233	3.915	27.314	72794	57	1106.544	188.006	157.261	5.606	31.213	63073	63	1320.302	495.975	165.426	3.650	34.627	83179	146	1001.445	400.424	187.613	6.433	45.456	146211	48	1247.812	355.880	216.701	1.563	33.556	59895
1184	208	734.870	226.656	42.789	10.491	79.740	152853	152	1285.572	464.541	82.755	5.042	50.284	195407	56	1310.857	246.536	149.236	3.916	27.314	73408	57	1116.246	192.769	157.258	5.618	31.213	63626	63	1325.349	495.181	165.435	3.653	34.627	83497	146	996.616	403.947	187.620	6.442	45.456	145506	48	1257.438	358.401	216.708	1.564	33.556	60357
1185	208	726.058	225.281	42.799	10.496	79.740	151020	152	1283.217	464.830	82.766	5.041	50.284	195049	56	1318.875	250.116	149.242	3.916	27.314	73857	57	1124.281	190.967	157.258	5.630	31.213	64084	63	1330.540	501.078	165.427	3.650	34.627	83824	146	992.301	402.142	187.627	6.453	45.456	144876	48	1269.167	359.534	216.700	1.564	33.556	60920
1186	208	719.822	218.784	42.801	10.500	79.740	149723	152	1276.592	461.741	82.773	5.032	50.284	194042	56	1323.821	255.216	149.247	3.910	27.314	74134	57	1123.211	192.392	157.257	5.630	31.213	64023	63	1337.444	502.508	165.425	3.650	34.627	84259	146	985.397	398.314	187.629	6.450	45.456	143868	48	1267.583	361.556	216.693	1.565	33.556	60844
1187	208	719.005	218.747	42.763	10.495	79.740	149553	152	1272.211	463.591	82.775	5.027	50.284	193376	56	1323.214	255.747	149.245	3.911	27.314	74100	57	1123.579	193.132	157.255	5.627	31.213	64044	63	1346.556	506.122	165.424	3.648	34.627	84833	146	978.274	395.089	187.623	6.443	45.456	142828	48	1263.875	362.484	216.692	1.562	33.556	60666
1188	208	723.053	218.542	42.725	10.487	79.740	150395	152	1276.099	462.166	82.775	5.037	50.284	193967	56	1330.446	254.481	149.234	3.917	27.314	74505	57	1133.193	191.411	157.256	5.618	31.213	64592	63	1361.603	519.720	165.408	3.638	34.627	85781	146	981.089	395.236	187.630	6.450	45.456	143239	48	1268.062	364.877	216.686	1.562	33.556	60867
1189	208	726.606	221.128	42.701	10.482	79.740	151134	152	1275.250	459.365	82.766	5.036	50.284	193838	56	1346.714	259.533	149.240	3.915	27.314	75416	57	1132.877	194.316	157.264	5.622	31.213	64574	63	1364.048	518.165	165.412	3.636	34.627	85935	146	980.856	395.367	187.624	6.444	45.456	143205	48	1271.188	363.007	216.678	1.564	33.556	61017
1190	208	729.798	224.497	42.655	10.506	79.740	151798	152	1275.750	460.964	82.768	5.038	50.284	193914	56	1355.679	258.514	149.235	3.921	27.314	75918	57	1144.877	196.974	157.258	5.632	31.213	65258	63	1373.682	526.596	165.405	3.635	34.627	86542	146	987.548	396.112	187.612	6.450	45.456	144182	48	1273.854	364.089	216.687	1.563	33.556	61145
1191	208	729.587	224.357	42.629	10.508	79.740	151754	152	1293.191	475.456	82.774	5.026	50.284	196565	56	1372.750	263.898	149.230	3.918	27.314	76874	57	1161.439	202.384	157.259	5.626	31.213	66202	63	1394.413	533.812	165.403	3.640	34.627	87848	146	997.959	404.069	187.630	6.434	45.456	145702	48	1274.083	364.582	216.690	1.561	33.556	61156
1192	208	744.111	232.373	42.648	10.486	79.740	154775	152	1298.770	475.426	82.776	5.034	50.284	197413	56	1408.821	277.178	149.233	3.908	27.314	78894	57	1165.789	200.099	157.252	5.636	31.213	66450	63	1393.444	533.431	165.401	3.635	34.627	87787	146	1001.521	408.997	187.637	6.446	45.456	146222	48	1285.667	373.980	216.688	1.561	33.556	61712
[truncated: 14 more rows]
[truncated: 1,022 more columns]
