# Supplementary material for: Cellular Interrogation: Exploiting Cell-to-Cell Variability to Discriminate Regulatory Mechanisms in Oscillatory Signalling
Source: PLoS Comput Biol. 2016 Jul 1;12(7):e1004995. doi: 10.1371/journal.pcbi.1004995 (PMC4930170; doi:10.1371/journal.pcbi.1004995)
Supplement: S6 Dataset — (ZIP) [file pcbi.1004995.s007.zip › data06.txt]

1	18	560.389	59.819	22.430	1.115	20.728	10087	48	673.417	156.651	52.122	3.610	34.870	32324	43	796.442	71.762	74.528	4.267	31.456	34247	21	664	105.522	80.468	1.674	22.142	13944	45	613.800	68.574	97.836	2.062	30.142	27621	78	593.295	51.495	110.880	5.804	44.042	46277	51	708.922	93.538	139.804	2.192	31.556	36155	80	1756.137	299.234	157.476	5.595	45.113	140491	77	792.325	135.479	168.177	6.827	36.042	61009	52	626.192	89.317	207.503	6.501	31.799	32562	33	570.818	80.875	212.878	2.639	21.556	18837	80	535.875	52.910	236.537	7.096	45.456	42870	32	770.031	156.464	275.394	3.062	25.213	24641	31	537.129	56.021	288.828	3.130	20.728	16651	30	705.967	62.669	269.100	4.261	22.971	21179	49	605.571	80.241	311.324	7.232	29.799	29673	17	533.765	15.172	321.228	5.111	16.728	9074	25	492.080	19.157	328.255	5.207	20.142	12302	64	669.656	87.697	130.651	7.824	38.627	42858	100	805.870	188.056	146.304	11.116	56.184	80587	27	1141.519	117.479	65.830	8.924	18.971	30821	30	933.867	83.061	36.084	10.350	20.385	28016	40	1131.075	651.931	307.285	13.196	32.627	45243	41	510.683	23.853	259.323	12.899	26.385	20938	65	688.015	110.485	274.926	12.980	38.870	44721	20	573.700	63.628	16.404	13.530	21.799	11474	81	1374.531	211.267	45.088	15.581	41.456	111337	73	564.055	51.611	100.616	12.304	44.385	41176	69	645.826	117.338	129.189	13.247	40.042	44562	59	509.153	40.587	251.908	15.714	35.456	30040	57	601.842	59.173	323.873	12.599	30.385	34305	153	632.542	102.725	187.638	20.026	83.154	96779	47	549.085	57.771	290.430	14.689	25.556	25807	56	598.839	83.295	302.549	17.772	33.799	33535	27	1254.667	71.451	78.223	13.653	22.385	33876	41	757.732	194.451	196.545	18.765	29.799	31067	64	590.906	87.746	123.017	19.623	35.213	37818	31	567.581	56.527	9.910	18.651	21.556	17595	47	580.532	63.781	22.546	18.632	26.385	27285	63	1677.952	94.891	71.583	20.623	31.213	105711	63	816.317	42.935	29.874	23.120	34.870	51428	63	662.587	114.339	168.572	22.441	46.770	41743	73	538.370	40.537	321.408	21.719	55.113	39301	36	1439.667	45.783	55.653	21.261	22.142	51828	54	822.926	149.269	98.861	23.218	27.799	44438	63	775.825	165.671	109.280	22.271	28.971	48877	20	1523.800	72.896	154.614	20.011	26.385	30476	83	613.024	86.096	223.527	24.698	51.941	50881	30	609.233	66.217	286.430	20.065	25.556	18277	36	2370.639	789.447	148.053	23.944	25.213	85343	108	758.593	249.664	234.377	26.615	51.012	81928	40	1026.775	154.725	91.876	25.891	23.556	41071	48	496.167	28.385	129.166	25.402	34.042	23816	61	501.525	41.243	135.028	28.078	45.698	30593	66	651.106	99.748	211.634	25.599	31.556	42973	34	552.853	46.643	17.006	25.664	23.556	18797	120	1916.992	432.793	63.402	32.584	69.154	230039	57	816.386	278.467	157.798	25.639	28.728	46534	40	636.975	181.853	323.095	27.082	36.042	25479	49	707.490	118.787	111.274	30.858	24.971	34667	27	590.185	82.454	145.425	30.410	18.142	15935	24	602.458	53.174	273.731	28.851	17.899	14459	58	725.379	165.180	254.290	34.144	45.355	42072	77	857.390	253.887	89.141	36.334	47.698	66019	45	767.600	159.308	101.987	32.422	26.971	34542	92	661.652	94.074	187.167	36.329	53.255	60872	30	649.233	72.713	235.319	33.374	21.556	19477	58	527.103	38.662	309.517	34.567	36.870	30572	61	1064.082	249.137	50.590	35.155	32.042	64909	49	683.102	96.550	209.527	36.043	26.971	33472	61	606.639	159.795	117.143	40.162	36.627	37005	101	959.713	438.581	20.437	40.870	41.113	96931	32	679.531	144.599	275.411	38.645	32.284	21745	108	768.982	131.759	203.974	43.090	48.284	83050	30	655.367	66.642	220.058	39.075	25.799	19661	37	544.189	33.114	327.205	38.305	24.142	20135	35	2743.257	548.922	55.151	41.391	26.971	96014	38	668.184	82.354	238.818	40.324	25.314	25391	42	1415.643	343.060	75.755	41.574	33.456	59457	17	649.706	58.364	281.621	40.479	19.556	11045	61	775.902	185.815	268.580	44.103	37.456	47330	26	741.038	159.975	289.075	43.023	18.728	19267	45	611.911	64.155	319.499	43.586	26.385	27536	150	551.253	51.448	169.385	46.906	83.598	82688	31	1024.387	174.280	299.271	46.010	26.385	31756	89	540.348	80.366	40.093	48.004	45.355	48091	55	1166.818	528.345	261.338	47.580	34.042	64175	20	897	73.394	67.908	44.493	22.142	17940	19	1881.579	569.612	49.335	45.131	16.728	35750	77	888.740	289.739	94.587	49.312	36.870	68433	37	562.324	92.329	128.671	47.628	33.213	20806	44	523.841	43.647	144.302	52.236	34.971	23049	43	885.209	107.523	311.888	47.974	23.556	38064	26	706.192	119.038	333.146	48.513	21.556	18361	61	674.852	200.261	221.604	53.546	39.456	41166	47	759.106	122.968	63.481	51.758	29.213	35678	70	529.529	60.138	107.548	51.253	41.799	37067	42	577.738	55.823	150.587	52.325	25.556	24265	49	1964.592	517.991	213.411	52.334	24.971	96265	64	699.234	122.644	270.650	52.907	32.627	44751	118	750.322	196.404	58.952	57.285	53.355	88538	51	526.824	40.246	136.946	53.809	27.556	26868	31	370.452	38.700	32.285	54.710	25.799	11484	32	1044.906	34.508	300.916	55.937	33.314	33437	62	512.226	69.296	17.900	54.971	38.284	31758	88	761.341	359.645	130.351	60.262	54.527	66998	46	724.739	288.779	246.422	54.622	29.456	33338	38	597.553	47.631	198.455	55.766	22.385	22707	59	856.153	425.954	256.886	59.612	50.770	50513	51	389.961	61.128	7.814	59.884	49.113	19888	39	550.564	47.690	123.253	57.937	28.385	21472	26	581.308	39.091	264.341	55.975	17.899	15114	86	557.593	66.337	96.023	59.240	38.385	47953	19	1369.053	387.025	178.503	57.052	23.314	26012	160	642.206	97.539	188.074	62.409	69.841	102753	65	593.892	65.707	85.439	63.386	39.456	38603	91	597.462	79.135	111.798	63.968	46.284	54369	56	642.482	72.955	279.997	59.834	32.627	35979	27	694.889	91.513	323.032	57.555	17.899	18762	56	581.804	49.067	236.948	62.884	30.142	32581	34	1099.588	64.419	306.529	61.676	26.142	37386	55	454.127	60.205	18.712	61.978	35.799	24977	56	542.857	114.738	36.423	62.879	44.284	30400	49	1561.878	474.418	77.106	62.375	25.314	76532	59	634.017	92.987	205.394	64.667	29.799	37407	55	612.109	79.923	221.338	63.736	29.213	33666	47	792.106	135.599	314.226	63.243	31.799	37229	40	542.150	59.939	143.611	62.558	27.556	21686	29	567.828	48.010	268.605	62.638	20.142	16467	55	1020.873	93.256	296.738	66.452	29.556	56148	30	621.567	70.177	333.816	64.140	20.142	18647	44	553.091	51.361	68.052	64.586	23.556	24336	31	671.258	64.106	319.632	66.049	23.899	20809	50	724.640	121.745	325.156	67.035	28.971	36232	84	590.107	45.076	166.900	67.431	44.284	49569	88	543.045	108.504	53.617	79.689	101.255	47788	20	1224.300	679.363	242.305	66.344	17.314	24486	42	815.119	160.571	285.977	66.343	31.799	34235	62	574.613	74.692	5.046	69.501	33.456	35626	26	581.885	44.330	271.506	68.534	25.456	15129	92	580.652	111.177	134.770	73.697	49.355	53420	42	651.286	95.888	245.917	72.121	28.971	27354	42	588.881	62.540	252.478	73.634	31.799	24733	60	562.550	77.712	43.482	71.301	30.385	33753	66	579.045	76.880	121.177	74.173	44.284	38217	33	534.636	29.018	143.926	70.380	22.971	17643	46	627.087	86.263	213.727	72.534	27.799	28846	70	544.071	66.363	25.888	74.429	42.627	38085	121	538.909	45.125	73.057	76.489	63.598	65208	121	537.446	52.018	95.542	79.845	61.355	65031	87	617.954	128.019	20.353	77.315	45.698	53762	35	860.257	97.071	289.814	73.132	23.213	30109	35	819.257	104.844	303.748	73.738	24.385	28674	75	563.440	53.218	196.548	74.984	47.941	42258	87	557.241	51.371	270.784	76.097	40.870	48480	26	759.269	97.791	61.342	76.037	20.728	19741	20	545	38.848	320.991	74.663	16.485	10900	56	575.589	63.278	228.938	77.619	28.971	32233	30	677.867	45.428	36.965	77.346	20.142	20336	48	655.854	94.354	185.114	76.936	28.385	31481	44	770.864	146.535	296.696	78.761	32.385	33918	125	593.864	95.289	12.008	83.095	68.912	74233	68	549.118	70.846	103.598	82.349	36.385	37340	49	566.082	73.720	160.870	82.996	35.213	27738	44	590.227	75.355	214.330	80.557	28.627	25970	33	593.849	47.155	258.911	80.031	20.971	19597	37	574.649	50.801	265.601	81.741	26.971	21262	54	544.667	63.142	33.018	83.700	35.556	29412	38	567.263	61.378	167.769	79.513	33.456	21556	54	521.648	47.580	282.310	82.419	31.213	28169	50	709.740	106.606	110.148	83.660	26.971	35487	71	599.099	89.707	251.259	85.462	40.042	42536	41	718.024	65.881	318.655	82.935	25.799	29439	41	596	64.538	121.063	84.255	30.042	24436	24	804.292	41.003	312.824	82.399	18.142	19303	38	575.132	34.276	244.474	84.804	28.385	21855	71	504.028	50.214	3.022	88.272	35.213	35786	73	614.384	85.624	41.107	90.963	46.527	44850	65	523.877	33.641	64.900	86.713	39.113	34052	90	552.867	152.606	81.098	89.316	47.698	49758	44	529	52.629	129.679	84.247	28.627	23276	35	522.600	31.120	231.572	85.184	25.556	18291	57	587.386	80.996	303.653	85.299	40.284	33481	34	616.176	66.416	49.571	86.973	23.556	20950	56	559.714	40.908	330.004	86.256	30.385	31344	74	535.013	51.769	188.453	89.577	35.456	39591	80	615.162	192.534	147.790	90.902	44.527	49213	50	535.880	38.085	180.411	91.145	31.799	26794	139	641.460	237.755	223.918	90.277	68.669	89163	35	656.029	89.420	241.117	92.031	30.142	22961	47	506.149	28.418	167.120	90.273	25.556	23789	22	586.136	32.952	73.653	92.141	22.142	12895	79	510.772	43.794	283.990	90.983	41.213	40351	130	738	127.485	115.586	97.662	57.113	95940	90	526.478	134.051	90.386	95.101	47.941	47383	46	640.696	79.432	60.585	95.665	31.213	29472	49	509.653	43.240	106.292	97.935	37.799	24973	68	501.779	51.633	203.394	103.885	51.698	34121	121	513.818	51.979	262.888	98.543	59.841	62172	39	535.564	17.868	307.850	96.020	24.385	20887	64	460.750	41.472	22.307	96.263	39.213	29488	56	556.625	81.163	144.163	97.527	37.213	31171	38	569.211	62.000	49.345	96.991	24.142	21630	30	665.267	61.710	245.353	97.800	20.728	19958	54	550	47.345	70.720	99.226	32.042	29700	42	736.452	250.593	123.616	100.737	44.527	30931	56	524	40.421	231.584	101.330	30.385	29344	58	606.500	72.206	289.687	99.414	30.971	35177	30	526.200	33.381	213.047	99.712	19.556	15786	61	684.525	114.206	180.485	101.606	39.213	41756	58	557.155	61.986	16.249	102.903	29.213	32315	50	522.140	39.620	164.323	103.234	34.627	26107	18	517.222	56.271	1.469	103.128	15.657	9310	40	675.575	95.376	57.813	105.129	26.971	27023	91	602.560	96.000	95.330	113.024	59.598	54833	54	536.130	46.192	197.247	105.903	30.142	28951	59	522.593	66.333	47.074	107.309	39.456	30833	32	626.281	65.515	65.858	103.609	22.142	20041	77	523.623	43.214	273.566	105.266	52.042	40319	34	655.265	81.308	106.636	105.272	23.799	22279	63	614.190	103.569	133.648	107.193	35.456	38694	214	605.603	74.810	215.786	110.052	82.083	129599	46	527.174	53.074	35.000	108.427	25.556	24250	30	631.333	61.702	235.989	107.668	22.142	18940	59	551.169	73.214	19.448	111.740	45.598	32519	78	783.859	457.036	183.670	110.792	45.012	61141	50	542.780	56.937	9.041	110.744	29.213	27139	65	626.092	83.206	107.571	111.015	46.042	40696	123	513.187	32.671	329.493	113.283	54.184	63122	18	521.611	53.646	1.655	109.945	17.899	9389	52	583.173	119.527	60.398	111.446	37.456	30325	58	602.241	74.198	144.430	111.150	27.799	34930	60	601.850	62.170	165.694	110.190	33.799	36111	47	1581.681	682.402	191.665	112.065	44.284	74339	54	514.482	50.229	27.056	112.652	29.799	27782	22	600	28.031	260.370	111.254	16.728	13200	28	512.893	31.883	65.343	114.289	26.385	14361	41	493.390	44.572	82.812	111.777	30.728	20229	48	474.333	28.792	282.949	111.873	41.556	22768	159	554.780	46.341	300.739	117.236	53.598	88210	45	511.289	43.395	35.428	116.688	35.113	23008	20	840.500	114.491	227.185	114.620	16.728	16810	24	645.292	61.046	69.614	116.169	17.899	15487	43	1020.767	442.186	262.684	117.429	24.971	43893	62	565.597	67.974	85.275	117.747	35.456	35067	46	497.717	37.470	103.766	117.886	26.385	22895	54	587.185	73.168	149.259	118.014	26.728	31708	36	563.361	49.286	164.416	116.439	23.799	20281	38	487.211	29.268	41.696	118.688	27.213	18514	43	548.302	41.488	73.703	120.500	32.627	23577	33	591.636	69.049	57.827	120.793	24.971	19524	84	519.857	64.581	117.236	121.100	54.770	43668	60	803.417	146.143	139.613	121.194	31.556	48205	34	492.500	16.234	251.945	119.623	22.728	16745	57	589	82.081	277.147	122.960	30.627	33573	39	542.744	43.068	202.508	125.192	40.284	21167	25	623.280	58.222	209.509	123.026	22.142	15582	50	579.600	48.251	224.597	123.014	32.627	28980	72	642.500	77.133	235.749	123.214	35.799	46260	66	634.455	56.751	267.725	123.268	36.385	41874	125	553.376	56.529	7.547	130.225	64.770	69172	57	571.649	108.660	22.028	123.511	42.284	32584	38	638.947	99.177	64.276	124.151	27.799	24280	17	545.353	25.315	1.774	123.812	14.485	9271	37	542.270	49.651	82.481	124.113	30.042	20064	97	507.660	43.947	292.447	127.972	44.870	49243	52	538.404	34.069	317.017	126.187	40.870	27997	28	517.607	33.149	42.321	124.925	20.142	14493	31	611.419	157.620	154.548	127.449	24.627	18954	89	602.326	166.095	199.406	132.220	40.527	53607	52	536.038	43.791	326.266	128.381	28.385	27874	48	502.417	28.268	16.425	130.834	34.042	24116	65	534.969	70.050	70.671	131.214	36.042	34773	85	627.553	212.908	248.056	129.040	39.213	53342	29	520.586	44.322	78.117	128.591	19.314	15097	45	524.200	32.017	184.680	129.164	24.385	23589	17	477.529	22.675	211.839	129.321	19.314	8118	24	1032.208	464.680	240.421	129.226	19.314	24773	37	517.487	30.387	163.926	130.217	22.971	19147	33	671.606	116.147	232.222	130.324	20.142	22163	55	607.073	66.115	268.113	130.958	29.213	33389	50	513.200	53.092	33.190	132.382	29.213	25660	78	506	54.368	96.249	132.832	41.456	39468	41	573.951	85.335	145.958	131.811	28.385	23532	52	820.096	235.572	169.114	136.998	36.870	42645	26	569.192	64.545	334.504	134.245	23.899	14799	43	651.837	89.826	129.409	134.855	25.556	28029	41	592.976	88.170	136.347	133.092	24.142	24312	46	654.043	84.683	259.954	134.281	29.213	30086	23	798.174	128.623	306.056	132.198	21.556	18358	112	522.107	48.133	110.805	137.878	54.770	58476	51	532.706	59.629	57.787	137.513	30.385	27168	29	518.379	54.260	83.213	135.533	23.799	15033	36	594.194	76.099	152.279	136.123	24.385	21391	34	643.676	38.798	238.336	137.759	23.556	21885	47	516.319	33.948	323.522	138.177	25.213	24267	47	540.170	95.203	89.454	139.474	24.971	25388	72	815.417	118.597	159.122	140.095	34.971	58710	54	632.130	59.743	252.634	138.757	27.799	34135	93	505.151	21.926	280.846	139.986	45.941	46979	147	603.605	82.423	126.516	146.316	67.012	88730	52	525.327	44.889	183.779	140.540	27.556	27317	86	1244.826	626.284	207.514	141.731	43.113	107055	45	659.200	103.149	7.502	143.126	31.799	29664	49	566.041	57.135	40.650	141.259	41.456	27736	35	488.200	33.660	65.620	139.652	24.142	17087	86	621.907	125.083	193.761	143.544	36.284	53484	46	646.935	92.853	228.628	140.777	26.971	29759	29	648.172	46.853	244.118	142.662	20.142	18797	44	510.136	28.993	45.815	147.265	31.799	22446	46	590.913	60.548	168.691	144.920	24.728	27182	34	526.971	46.293	310.750	146.722	30.627	17917	51	654.039	116.647	62.120	146.484	26.971	33356	63	625.079	94.413	74.496	147.468	30.728	39380	32	605.594	84.894	85.369	147.474	24.385	19379	65	653.123	118.280	328.829	149.027	36.627	42453	16	492.250	39.839	1.759	146.026	14.485	7876	23	483.217	32.620	95.934	147.397	17.899	11114	34	598.353	68.777	110.508	147.132	20.971	20344	21	537.333	24.725	133.893	147.691	18.142	11284	50	701.440	98.821	252.865	147.979	27.556	35072	55	684.855	103.978	262.332	148.779	28.971	37667	93	544.204	58.137	286.081	149.487	41.456	50611	72	640.181	97.684	37.709	149.275	41.456	46093	53	539.547	71.587	53.250	150.697	35.213	28596	67	553.776	56.983	88.655	152.022	43.456	37103	38	517.526	55.709	101.890	150.437	23.556	19666	40	553.600	48.768	221.193	148.846	27.799	22144	57	503.579	48.953	296.018	154.497	31.213	28704	45	1174.867	324.490	19.953	151.654	32.385	52869	35	506.029	44.716	112.032	152.569	27.213	17711	43	571.930	60.722	276.001	153.413	23.556	24593	49	559.776	64.445	321.236	155.856	32.971	27429	48	524.750	46.286	156.886	153.599	29.213	25188	49	536.204	38.770	232.065	152.850	28.627	26274	16	534.500	40.628	334.083	153.147	15.899	8552	76	618.816	88.842	174.697	156.851	34.385	47030	82	592.695	106.427	306.487	157.859	42.870	48601	46	456.870	23.069	141.162	156.849	27.799	21016	57	568.561	78.759	250.972	158.938	49.598	32408	41	1056	302.928	12.723	156.222	24.971	43296	51	570.039	88.846	62.864	156.287	27.556	29072	36	524.806	46.400	25.532	156.047	24.728	18893	37	562.649	80.280	100.909	160.170	27.799	20818	56	528.857	44.454	185.561	159.607	31.456	29616	70	633.200	120.340	200.348	158.909	34.385	44324	99	562.283	84.415	263.697	160.184	45.456	55666	47	666.766	93.025	315.080	158.394	24.728	31338	32	538.531	52.866	166.021	158.214	22.971	17233	102	1069.196	437.389	42.141	163.663	44.284	109058	67	508.239	68.127	82.059	161.427	38.284	34052	32	513.188	47.398	114.426	159.852	22.971	16422	28	538.679	36.126	127.505	160.545	24.971	15083	81	530.790	64.413	222.820	162.834	40.284	42994	35	606.429	84.310	235.203	158.794	23.556	21225	31	551.645	59.874	108.428	159.788	19.899	17101	35	608.400	67.783	158.736	161.429	20.971	21294	72	526.639	43.360	247.920	165.135	35.799	37918	39	534.744	53.696	273.280	164.578	30.142	20855	74	545.054	51.318	4.339	166.107	34.870	40334	33	519.697	50.088	30.473	163.040	24.385	17150	67	600.239	75.386	325.317	166.482	48.527	40216	34	542.824	66.659	21.664	163.675	20.728	18456	62	582.435	83.580	56.826	166.697	30.971	36111	72	508.986	42.653	89.686	167.459	35.799	36647	61	482.443	31.762	136.189	164.927	35.456	29429	34	536.118	50.365	285.263	163.796	21.899	18228	47	595.638	78.771	154.337	166.240	32.042	27995	24	376.458	27.618	170.632	166.423	19.314	9035	64	598.562	93.401	189.873	166.594	32.627	38308	63	609.937	86.170	206.843	167.144	33.213	38426	73	608.397	74.920	297.173	168.328	42.284	44413	42	594.976	83.318	313.700	167.167	23.799	24989	76	523.289	59.167	110.006	171.086	38.042	39770	74	588.919	87.397	213.602	170.819	41.113	43580	44	560.227	43.707	122.278	170.429	27.213	24650	59	553.525	67.300	166.497	173.592	33.799	32658	45	652.133	106.608	179.705	171.041	29.213	29346	67	515.194	57.049	238.182	171.114	33.456	34518	53	532.736	48.906	146.025	171.002	28.042	28235	60	538.783	74.374	279.380	172.078	29.799	32327	58	488.190	26.984	13.761	174.089	40.042	28315	44	513.295	52.799	22.054	172.058	34.627	22585	37	565.189	72.043	102.126	171.471	21.556	20912	47	549.362	68.672	75.720	172.945	25.799	25820	43	541.977	65.516	65.252	172.952	23.556	23305	65	589.769	84.455	175.405	175.982	41.698	38335	41	492.146	35.137	289.893	173.527	23.556	20178	36	594.778	50.828	329.034	173.571	24.971	21412	54	591	70.128	189.040	176.218	33.799	31914	19	520.632	27.889	227.797	173.539	15.556	9892	73	592.438	88.222	119.498	177.902	39.456	43248	42	559.119	62.690	158.931	175.143	24.971	23483	52	541.058	66.269	201.689	177.072	27.799	28135	47	549.085	52.646	218.714	176.411	27.799	25807	20	623.100	49.459	302.599	175.433	15.314	12462	112	595.536	87.849	141.096	180.892	47.698	66700	41	628.561	73.465	54.377	178.300	24.142	25771	45	517.333	48.809	92.645	180.546	27.799	23280	21	608.476	55.012	98.050	177.926	16.485	12778	54	590.185	61.823	254.063	180.793	36.042	31870	54	520.315	68.003	261.410	185.006	40.627	28097	58	587.914	87.150	62.947	180.554	32.971	34099	25	503.760	26.268	231.464	178.518	20.385	12594	154	643.604	157.996	247.626	187.168	57.113	99115	57	988	242.509	319.239	180.638	26.385	56316	52	496.231	43.319	104.230	181.968	29.213	25804	60	557.800	55.751	292.218	181.088	33.799	33468	35	534.143	159.607	275.583	181.998	26.385	18695	40	602.575	63.300	326.563	183.484	30.971	24103	42	533.833	61.159	73.182	181.361	27.213	22421	77	553.117	97.109	152.219	185.020	49.355	42590	40	519.950	96.398	170.662	183.733	28.728	20798	25	485.960	38.372	283.501	183.861	22.142	12149	47	523.617	55.758	32.722	182.607	35.556	24610	47	608.170	68.840	177.416	184.588	27.799	28584	46	606.870	96.682	186.300	186.945	31.456	27916	37	540.811	49.834	309.791	187.143	26.971	20010	34	548.471	53.379	112.806	186.287	22.385	18648	32	504.875	29.547	224.036	185.990	19.314	16156	28	489.321	32.292	269.048	186.052	20.142	13701	75	490.520	45.576	10.941	190.873	37.799	36789	46	510.696	36.855	51.348	187.675	24.971	23492	50	598.700	105.960	126.757	188.851	33.456	29935	68	486.368	35.351	199.888	189.972	32.385	33073	30	502.033	38.751	234.570	187.550	22.385	15061	35	551.743	71.001	80.613	189.540	24.728	19311	24	559.333	42.865	299.973	187.752	18.142	13424	44	528.023	69.774	63.997	189.667	24.971	23233	45	511.622	42.574	99.637	188.784	34.385	23023	34	491.853	37.980	290.362	190.001	22.971	16723	17	408.765	10.733	33.114	188.744	18.142	6949	94	699.511	108.741	281.616	192.644	43.698	65754	25	557.800	33.665	21.064	190.896	23.314	13945	69	487.246	32.775	40.912	193.479	34.870	33620	58	609.086	88.017	73.727	193.126	31.456	35327	47	634.532	89.610	179.012	191.381	24.971	29823	59	685.356	153.601	54.787	193.475	36.042	40436	41	525.781	42.447	118.866	193.071	24.385	21557	23	505.348	36.727	210.459	193.554	18.728	11623	36	558.139	56.448	96.490	195.560	30.627	20093	44	552	60.472	223.413	193.804	24.142	24288	45	497.156	37.471	260.962	194.410	31.799	22372	54	631.482	114.106	105.586	196.025	28.971	34100	109	586.385	137.816	175.965	202.836	59.012	63916	59	622.525	73.604	232.974	197.058	28.142	36729	17	585.353	37.666	332.643	194.469	14.728	9951	50	557.200	64.847	23.541	196.144	29.314	27860	58	594.931	89.363	189.334	196.532	33.799	34506	32	481.969	30.454	76.972	199.640	20.142	15423	42	476.619	26.727	159.661	199.349	24.627	20018	32	490.281	26.754	216.743	199.390	20.142	15689	49	502.449	46.564	245.992	202.191	30.042	24620	63	527.603	69.261	55.701	200.274	42.284	33239	35	556.343	59.379	271.877	199.932	22.971	19472	36	554.556	40.444	11.890	204.109	30.971	19964	17	466.882	17.617	37.021	201.322	15.899	7937	60	504.783	50.676	263.190	202.252	37.799	30287	34	528.529	29.593	326.547	201.734	22.971	17970	19	677.211	33.722	1.423	203.717	17.899	12867	36	478.750	65.166	68.946	202.242	22.485	17235	67	492.134	45.076	122.814	204.342	31.213	32973	27	503.704	42.443	211.811	205.594	27.556	13600	33	403.576	79.432	169.318	205.882	23.314	13318	52	646.962	98.088	229.561	204.390	26.385	33642	39	748.282	127.314	279.562	204.515	24.385	29183	62	650.435	91.512	308.891	207.018	32.042	40327	76	493.211	40.407	140.935	206.673	34.870	37484	24	441.333	58.200	164.226	205.501	20.142	10592	59	545.661	57.577	197.807	206.745	30.971	32194	52	613.923	112.580	97.702	206.885	34.870	31924	40	604.575	64.566	116.261	209.984	26.971	24183	38	575.289	69.852	205.276	210.116	25.799	21861	39	628.256	90.476	223.476	208.782	24.971	24502	58	568.207	64.608	254.076	208.841	30.385	32956	39	502.051	60.690	288.935	208.392	25.213	19580	109	1432.055	693.647	29.159	218.125	65.598	156094	22	643.818	60.098	74.514	209.265	17.314	14164	77	637.688	103.152	84.494	212.827	44.042	49102	80	585.037	59.692	318.579	210.964	33.799	46803	24	740.500	139.775	79.526	210.205	17.899	17772	40	442.450	16.813	49.884	210.882	24.385	17698	22	510.045	29.338	281.387	210.735	18.142	11221	51	477.471	34.375	274.832	213.922	28.385	24351	34	439.912	20.486	60.476	214.031	26.385	14957	63	1054.873	604.608	111.818	218.041	36.627	66457	50	578.100	95.768	231.200	217.267	34.870	28905	51	514.294	64.008	244.809	214.367	30.042	26229	40	477.325	27.772	299.023	214.951	25.213	19093	43	473.023	25.620	40.817	214.449	24.142	20340	29	1793.931	819.421	168.581	214.135	19.314	52024	47	894.170	557.897	22.477	215.057	27.799	42026	54	535.944	107.884	104.521	217.001	34.042	28941	43	570.744	77.683	223.556	216.884	30.042	24542	55	479.782	39.036	148.342	220.356	34.385	26388	38	518.842	53.389	255.824	216.450	28.385	19716	21	497.762	38.608	156.848	218.826	20.385	10453	120	695.758	176.870	168.818	221.859	49.941	83491	20	1177.800	437.388	205.268	218.930	20.385	23556	47	704.574	128.121	266.439	219.704	25.213	33115	27	450.630	15.613	55.097	219.644	22.385	12167	39	512.692	74.996	132.213	219.124	25.556	19995	48	495.021	46.732	200.248	221.467	34.284	23761	42	549.238	73.072	214.783	219.031	25.556	23068	51	597.588	86.424	238.642	220.675	28.971	30477	59	501.220	34.584	285.854	221.291	29.556	29572	54	556.537	68.619	325.998	219.928	28.385	30053	24	615	50.067	67.360	219.661	17.314	14760	38	525.974	66.134	140.144	222.441	28.042	19987	115	581.139	69.794	82.917	222.096	55.698	66831	43	631.256	133.712	276.413	221.418	31.456	27144	45	499.933	39.160	295.094	222.128	26.971	22497	29	492.517	29.432	189.047	224.363	25.799	14283	27	549.222	47.767	317.677	221.219	21.314	14829	74	563.905	229.631	42.535	223.714	45.698	41729	63	649.111	105.688	116.382	226.407	36.627	40894	32	631.062	58.723	2.502	226.285	24.142	20194	21	658.905	66.131	68.221	225.231	16.728	13837	67	613.507	84.094	313.094	227.904	29.799	41105	38	568.053	41.137	98.403	227.484	25.213	21586	28	621.321	79.587	123.389	226.860	18.971	17397	23	608.261	61.296	159.141	227.419	20.142	13990	37	555.432	63.694	195.056	227.597	24.142	20551	42	582.595	39.103	258.257	226.588	25.556	24469	51	577.392	61.728	246.934	228.986	26.142	29447	21	623.714	42.340	266.060	227.662	17.314	13098	24	987.625	151.257	58.644	229.947	17.314	23703	34	585.735	44.598	89.287	229.971	22.142	19915	90	614.133	68.071	111.600	233.223	51.698	55272	29	635.172	52.794	271.767	229.786	22.142	18420	70	816.257	277.922	326.900	231.907	33.698	57138	45	2431.533	1183.106	66.315	231.235	25.556	109419	37	576.054	69.680	130.993	232.079	30.042	21314	21	641.667	96.492	171.705	230.748	24.385	13475	62	597.726	74.174	212.677	232.665	27.799	37059	16	467.688	27.485	228.673	229.704	20.385	7483	24	586	142.401	29.796	231.797	43.556	14064	18	585.222	55.542	72.885	232.740	17.314	10534	31	591.839	36.227	80.954	233.545	23.314	18347	37	563.838	130.239	162.136	233.876	22.971	20862	40	518.825	33.512	221.639	233.327	24.385	20753	45	614.422	96.493	257.503	234.062	29.799	27649	62	624.645	96.090	291.404	233.067	33.213	38728	33	654.485	83.637	306.729	233.120	21.556	21598	44	616.114	67.908	140.968	234.602	26.971	27109	68	684.353	104.466	93.669	234.656	40.142	46536	42	525.667	43.514	242.527	236.860	37.456	22078	39	661.026	84.850	299.645	237.297	24.971	25780	62	659.726	59.232	171.826	239.526	40.042	40903	34	586.206	48.928	274.917	237.540	21.556	19931	32	612	19.030	39.167	237.278	42.728	19584	27	612.926	42.340	265.116	237.367	18.728	16549	23	636.565	15.189	63.109	238.034	39.556	14641	19	883.474	238.616	132.093	240.208	22.971	16786	65	830.400	151.240	147.649	243.117	48.284	53976	110	914.736	105.430	196.896	244.697	49.698	100621	61	735.262	90.446	209.871	243.345	36.627	44851	23	597.217	41.292	281.357	242.312	22.142	13736	43	570	53.293	315.873	242.398	27.556	24510	56	1400.125	402.489	224.701	244.406	31.899	78407	30	980.767	309.788	233.766	244.823	22.728	29423	45	644.311	92.842	242.942	243.682	30.971	28994	47	649.106	381.320	330.399	244.656	29.799	30508	23	749.957	39.769	128.729	245.017	23.556	17249	85	814.941	86.466	174.450	246.476	47.113	69270	40	662	70.538	268.865	245.640	27.556	26480	31	623.742	83.541	292.933	245.237	31.556	19336	48	828.250	87.837	139.384	249.116	30.042	39756	56	771.232	146.185	324.014	250.495	44.971	43189	31	873.097	125.030	313.256	249.724	22.142	27066	50	874.340	57.638	190.620	252.178	26.385	43717	24	893.750	175.210	305.114	250.687	24.728	21450	32	792.188	54.129	163.466	252.950	22.142	25350	16	659.250	20.280	233.120	251.558	21.899	10548	24	689.625	157.093	284.916	251.655	35.556	16551
2	18	546	63.057	22.426	1.108	20.728	9828	48	646.750	151.811	52.110	3.613	34.870	31044	43	762.349	72.070	74.525	4.278	31.456	32781	21	633.905	103.888	80.466	1.665	22.142	13312	45	570.222	71.388	97.835	2.049	30.142	25660	78	550.897	51.944	110.881	5.796	44.042	42970	51	663.647	91.243	139.814	2.191	31.556	33846	80	1702.062	300.694	157.486	5.597	45.113	136165	77	751.494	136.070	168.185	6.821	36.042	57865	52	579.808	88.421	207.499	6.472	31.799	30150	33	527.364	75.978	212.867	2.640	21.556	17403	80	494.862	52.858	236.529	7.102	45.456	39589	32	740.750	158.957	275.394	3.045	25.213	23704	31	512.677	54.143	288.824	3.128	20.728	15893	30	675.633	63.776	269.107	4.263	22.971	20269	49	585.531	81.713	311.324	7.246	29.799	28691	17	515.471	19.304	321.236	5.111	16.728	8763	25	471.480	17.856	328.247	5.222	20.142	11787	64	624.406	91.453	130.638	7.817	38.627	39962	100	762.330	189.102	146.308	11.140	56.184	76233	27	1113.407	112.410	65.813	8.921	18.971	30062	30	914.267	85.752	36.081	10.352	20.385	27428	40	1101.575	646.332	307.280	13.183	32.627	44063	41	470.951	24.488	259.336	12.920	26.385	19309	65	651.369	109.556	274.935	12.986	38.870	42339	20	550.150	59.840	16.397	13.538	21.799	11003	81	1341.864	206.872	45.101	15.560	41.456	108691	73	526.466	52.522	100.585	12.311	44.385	38432	69	609.072	120.407	129.210	13.251	40.042	42026	59	467.339	36.536	251.904	15.698	35.456	27573	57	577.667	56.947	323.895	12.604	30.385	32927	153	589.595	107.687	187.688	20.082	83.154	90208	47	513.936	57.478	290.427	14.686	25.556	24155	56	567.071	82.526	302.556	17.781	33.799	31756	27	1220	68.401	78.215	13.650	22.385	32940	41	712.610	189.051	196.527	18.791	29.799	29217	64	544.656	86.240	123.034	19.596	35.213	34858	31	548.258	57.752	9.912	18.640	21.556	16996	47	557.957	67.269	22.571	18.622	26.385	26224	63	1631.349	94.448	71.575	20.620	31.213	102775	63	790.286	47.622	29.880	23.115	34.870	49788	63	616.190	115.357	168.550	22.416	46.770	38820	73	512.014	39.111	321.400	21.715	55.113	37377	36	1402.917	40.873	55.650	21.256	22.142	50505	54	779.870	145.454	98.867	23.231	27.799	42113	63	732.333	164.700	109.282	22.288	28.971	46137	20	1455.750	75.735	154.596	20.011	26.385	29115	83	568.566	84.326	223.507	24.710	51.941	47191	30	573.733	64.932	286.431	20.066	25.556	17212	36	2304.306	780.718	148.060	23.949	25.213	82955	108	717.556	249.545	234.417	26.626	51.012	77496	40	982.250	153.233	91.868	25.888	23.556	39290	48	450.062	26.344	129.168	25.408	34.042	21603	61	456.590	40.226	135.048	28.057	45.698	27852	66	606.591	100.547	211.629	25.600	31.556	40035	34	528.735	50.658	16.989	25.666	23.556	17977	120	1866.200	428.118	63.388	32.576	69.154	223944	57	761.702	273.938	157.762	25.623	28.728	43417	40	613.200	183.150	323.101	27.078	36.042	24528	49	658.367	114.975	111.277	30.851	24.971	32260	27	543.704	80.638	145.432	30.402	18.142	14680	24	571.208	50.944	273.733	28.850	17.899	13709	58	677.793	164.109	254.333	34.104	45.355	39312	77	813.857	253.616	89.079	36.306	47.698	62667	45	722.933	158.321	102.001	32.418	26.971	32532	92	612.935	95.273	187.154	36.305	53.255	56390	30	601.767	72.102	235.322	33.370	21.556	18053	58	497.379	36.542	309.523	34.569	36.870	28848	61	1029.180	245.295	50.591	35.154	32.042	62780	49	636.265	92.243	209.524	36.051	26.971	31177	61	562.623	157.655	117.137	40.152	36.627	34320	101	928.673	432.902	20.454	40.894	41.113	93796	32	636.250	144.602	275.408	38.615	32.284	20360	108	724.083	138.376	204.025	43.112	48.284	78201	30	610.067	68.629	220.053	39.078	25.799	18302	37	516.270	36.974	327.192	38.296	24.142	19102	35	2688.629	534.547	55.158	41.383	26.971	94102	38	619.868	85.144	238.810	40.330	25.314	23555	42	1373.952	339.348	75.745	41.572	33.456	57706	17	609.235	63.834	281.608	40.459	19.556	10357	61	733.721	186.814	268.619	44.137	37.456	44757	26	699.269	154.303	289.075	43.032	18.728	18181	45	583.711	66.248	319.496	43.579	26.385	26267	150	507.287	50.816	169.370	46.931	83.598	76093	31	991.742	169.793	299.276	46.009	26.385	30744	89	504.247	81.083	40.111	47.996	45.355	44878	55	1115.473	518.378	261.342	47.600	34.042	61351	20	849	76.772	67.906	44.483	22.142	16980	19	1828.684	559.209	49.334	45.129	16.728	34745	77	836.338	283.639	94.612	49.339	36.870	64398	37	516.432	91.290	128.691	47.635	33.213	19108	44	476.273	46.668	144.309	52.253	34.971	20956	43	849.814	110.690	311.882	47.988	23.556	36542	26	676.923	120.490	333.154	48.525	21.556	17600	61	631.443	201.601	221.576	53.512	39.456	38518	47	715.234	127.696	63.519	51.782	29.213	33616	70	483.229	59.936	107.528	51.254	41.799	33826	42	533.048	57.002	150.588	52.316	25.556	22388	49	1906.735	507.348	213.414	52.326	24.971	93430	64	655.266	123.254	270.640	52.866	32.627	41937	118	706.186	196.798	58.988	57.302	53.355	83330	51	480.667	39.521	136.949	53.817	27.556	24514	31	335.452	37.869	32.296	54.689	25.799	10399	32	1007.500	28.604	300.911	55.956	33.314	32240	62	481.468	69.338	17.873	54.959	38.284	29851	88	717.205	361.289	130.406	60.318	54.527	63114	46	684.304	291.003	246.472	54.619	29.456	31478	38	557.895	44.885	198.454	55.761	22.385	21200	59	815.458	422.782	256.868	59.678	50.770	48112	51	364.529	57.430	7.749	59.853	49.113	18591	39	506.282	48.663	123.255	57.932	28.385	19745	26	541.538	37.534	264.338	55.978	17.899	14080	86	511.802	64.339	96.033	59.242	38.385	44015	19	1329	394.082	178.514	57.051	23.314	25251	160	598.575	96.230	188.087	62.419	69.841	95772	65	552.538	67.160	85.433	63.402	39.456	35915	91	554.352	79.464	111.803	63.964	46.284	50446	56	602.536	69.362	280.003	59.840	32.627	33742	27	658.074	88.332	323.024	57.551	17.899	17768	56	542.125	46.237	236.938	62.870	30.142	30359	34	1058.029	66.699	306.530	61.669	26.142	35973	55	418.364	59.716	18.674	61.983	35.799	23010	56	500.357	109.100	36.420	62.874	44.284	28020	49	1510.531	469.344	77.110	62.366	25.314	74016	59	587.763	91.998	205.395	64.651	29.799	34678	55	572.618	78.915	221.334	63.728	29.213	31494	47	755.915	138.774	314.210	63.216	31.799	35528	40	494.150	57.306	143.598	62.551	27.556	19766	29	519.379	46.653	268.605	62.641	20.142	15062	55	980.382	91.624	296.736	66.446	29.556	53921	30	591.800	65.630	333.817	64.140	20.142	17754	44	512	51.941	68.054	64.588	23.556	22528	31	637.355	66.019	319.628	66.055	23.899	19758	50	692.080	118.186	325.156	67.039	28.971	34604	84	550.798	45.684	166.920	67.422	44.284	46267	88	501.227	113.010	53.634	79.813	101.255	44108	20	1300.150	624.358	242.752	65.613	17.314	26003	42	769.952	157.212	285.996	66.343	31.799	32338	62	549.242	74.046	5.050	69.502	33.456	34053	26	542.654	46.148	271.518	68.547	25.456	14109	92	539.250	109.695	134.764	73.672	49.355	49611	42	608.524	90.467	245.911	72.120	28.971	25558	42	549.476	61.805	252.480	73.650	31.799	23078	60	519.783	76.869	43.472	71.289	30.385	31187	66	542.864	77.332	121.168	74.177	44.284	35829	33	495.424	25.295	143.914	70.355	22.971	16349	46	581.978	84.134	213.725	72.534	27.799	26771	70	507.914	64.780	25.880	74.435	42.627	35554	121	496	43.614	73.047	76.474	63.598	60016	121	499.975	54.999	95.542	79.893	61.355	60497	87	579.322	124.984	20.346	77.296	45.698	50401	35	811.543	93.608	289.812	73.136	23.213	28404	35	778.971	102.493	303.753	73.720	24.385	27264	75	524.187	51.684	196.563	75.006	47.941	39314	87	515.644	47.611	270.779	76.100	40.870	44861	26	705.615	95.775	61.339	76.022	20.728	18346	20	514.400	41.247	320.982	74.659	16.485	10288	56	539.536	64.605	228.951	77.634	28.971	30214	30	639.400	47.076	36.965	77.341	20.142	19182	48	619.708	94.158	185.131	76.944	28.385	29746	44	731.568	146.248	296.706	78.756	32.385	32189	125	561.416	95.423	11.986	83.095	68.912	70177	68	508.132	68.606	103.607	82.346	36.385	34553	49	532.592	72.701	160.869	82.999	35.213	26097	44	555.750	70.695	214.330	80.550	28.627	24453	33	559.485	46.356	258.900	80.035	20.971	18463	37	531.162	44.062	265.607	81.740	26.971	19653	54	514.741	61.290	33.027	83.712	35.556	27796	38	534.342	67.784	167.712	79.519	33.456	20305	54	484.667	49.656	282.320	82.448	31.213	26172	50	670.460	110.076	110.133	83.674	26.971	33523	71	559.423	93.966	251.285	85.510	40.042	39719	41	688.219	66.959	318.656	82.938	25.799	28217	41	556.146	57.133	121.070	84.258	30.042	22802	24	764.667	44.773	312.822	82.397	18.142	18352	38	537.921	35.664	244.465	84.809	28.385	20441	71	471.394	51.623	3.000	88.252	35.213	33469	73	573.616	87.010	41.101	90.985	46.527	41874	65	483.446	33.357	64.904	86.727	39.113	31424	90	514.800	153.010	81.073	89.359	47.698	46332	44	495.886	51.180	129.671	84.250	28.627	21819	35	487.629	32.156	231.562	85.192	25.556	17067	57	550.825	85.784	303.661	85.295	40.284	31397	34	573.500	66.114	49.569	86.954	23.556	19499	56	524.875	44.989	330.013	86.256	30.385	29393	74	501.838	49.631	188.454	89.593	35.456	37136	80	582.425	198.050	147.748	90.891	44.527	46594	50	504.540	37.781	180.416	91.148	31.799	25227	139	609.122	236.462	223.869	90.257	68.669	84668	35	619.886	88.523	241.121	92.049	30.142	21696	47	473.638	27.462	167.135	90.297	25.556	22261	22	543	25.568	73.667	92.143	22.142	11946	79	469.456	40.966	283.979	90.978	41.213	37087	130	702.877	127.439	115.583	97.690	57.113	91374	90	488.900	129.317	90.402	95.091	47.941	44001	46	606.478	82.478	60.589	95.660	31.213	27898	49	476.245	42.823	106.289	97.933	37.799	23336	68	469.765	51.516	203.392	103.898	51.698	31944	121	479.364	53.865	262.904	98.527	59.841	58003	39	501.256	19.874	307.850	96.022	24.385	19549	64	427.984	42.915	22.310	96.257	39.213	27391	56	527.571	84.868	144.123	97.514	37.213	29544	38	527.842	60.338	49.366	96.983	24.142	20058	30	630.167	64.809	245.358	97.793	20.728	18905	54	516.352	47.072	70.720	99.213	32.042	27883	42	699.214	250.779	123.605	100.766	44.527	29367	56	492.393	38.548	231.578	101.352	30.385	27574	58	569.776	74.278	289.669	99.412	30.971	33047	30	498.600	32.349	213.031	99.722	19.556	14958	61	652.508	112.444	180.499	101.606	39.213	39803	58	527.741	57.471	16.267	102.911	29.213	30609	50	493.540	35.870	164.328	103.232	34.627	24677	18	491.944	57.069	1.466	103.144	15.657	8855	40	628.200	91.177	57.815	105.130	26.971	25128	91	570.253	95.689	95.329	113.038	59.598	51893	54	508.130	44.491	197.244	105.908	30.142	27439	59	484.356	65.685	47.078	107.296	39.456	28577	32	583.562	64.594	65.855	103.614	22.142	18674	77	488.610	39.199	273.550	105.262	52.042	37623	34	618.176	83.704	106.635	105.278	23.799	21018	63	582.937	101.461	133.655	107.195	35.456	36725	214	575.425	75.754	215.776	110.080	82.083	123141	46	489.304	56.024	34.988	108.410	25.556	22508	30	601.233	56.163	235.982	107.667	22.142	18037	59	516.695	70.489	19.438	111.749	45.598	30485	78	745.615	449.350	183.714	110.746	45.012	58158	50	503.480	49.018	9.037	110.750	29.213	25174	65	596.615	82.953	107.574	111.015	46.042	38780	123	477.285	33.580	329.508	113.285	54.184	58706	18	489.500	50.512	1.659	109.948	17.899	8811	52	546.923	118.148	60.422	111.432	37.456	28440	58	570.983	76.423	144.429	111.138	27.799	33117	60	569.833	61.725	165.670	110.183	33.799	34190	47	1540.468	675.732	191.685	112.052	44.284	72402	54	478.407	48.012	27.057	112.654	29.799	25834	22	565.545	23.352	260.373	111.242	16.728	12442	28	476.750	36.893	65.339	114.287	26.385	13349	41	461.098	42.489	82.800	111.778	30.728	18905	48	437.562	27.307	282.961	111.871	41.556	21003	159	517.792	45.182	300.746	117.241	53.598	82329	45	471.044	40.747	35.405	116.706	35.113	21197	20	803.250	111.065	227.186	114.621	16.728	16065	24	599.542	63.808	69.607	116.178	17.899	14389	43	991.698	422.675	262.705	117.399	24.971	42643	62	535.613	68.127	85.269	117.749	35.456	33208	46	465.826	39.661	103.780	117.882	26.385	21428	54	556.833	70.830	149.271	118.006	26.728	30069	36	535.306	50.239	164.434	116.440	23.799	19271	38	448.605	28.748	41.684	118.683	27.213	17047	43	512.953	42.088	73.712	120.489	32.627	22057	33	550.515	70.298	57.828	120.792	24.971	18167	84	493.012	68.538	117.220	121.085	54.770	41413	60	758.467	141.098	139.608	121.195	31.556	45508	34	464.735	18.454	251.939	119.621	22.728	15801	57	562.175	78.483	277.153	122.977	30.627	32044	39	521.923	44.980	202.536	125.210	40.284	20355	25	589.240	59.128	209.503	123.012	22.142	14731	50	550.380	47.639	224.597	123.022	32.627	27519	72	615.778	77.268	235.766	123.220	35.799	44336	66	607.197	55.187	267.730	123.263	36.385	40075	125	519.064	57.161	7.527	130.215	64.770	64883	57	549.140	121.691	21.959	123.516	42.284	31301	38	603.237	95.663	64.264	124.164	27.799	22923	17	512.706	33.203	1.772	123.818	14.485	8716	37	510.838	48.223	82.501	124.125	30.042	18901	97	473.536	43.321	292.445	127.971	44.870	45933	52	502.327	34.163	317.013	126.212	40.870	26121	28	476.750	32.204	42.338	124.916	20.142	13349	31	581.323	155.814	154.540	127.438	24.627	18021	89	576.685	164.277	199.428	132.234	40.527	51325	52	499.654	43.429	326.282	128.371	28.385	25982	48	468.917	27.402	16.414	130.832	34.042	22508	65	506.800	69.571	70.686	131.203	36.042	32942	85	563.012	114.603	248.312	129.058	39.213	47856	29	488.483	41.522	78.124	128.592	19.314	14166	45	499.067	33.234	184.678	129.173	24.385	22458	17	449.353	25.007	211.834	129.316	19.314	7639	24	1114.958	478.232	240.275	128.847	19.314	26759	37	494.622	32.603	163.925	130.216	22.971	18301	33	643.212	108.047	232.225	130.311	20.142	21226	55	576.691	69.767	268.109	130.931	29.213	31718	50	475.120	55.128	33.195	132.376	29.213	23756	78	477.141	56.144	96.228	132.826	41.456	37217	41	547.098	82.540	145.958	131.800	28.385	22431	52	792.269	234.910	169.101	137.013	36.870	41198	26	529.923	63.852	334.512	134.247	23.899	13778	43	623.163	89.151	129.409	134.846	25.556	26796	41	565.829	86.670	136.346	133.085	24.142	23199	46	619.913	81.857	259.953	134.292	29.213	28516	23	754.043	133.183	306.071	132.194	21.556	17343	112	493.116	47.465	110.816	137.879	54.770	55229	51	498.902	58.952	57.803	137.515	30.385	25444	29	487.931	55.314	83.207	135.528	23.799	14150	36	566.917	75.033	152.288	136.115	24.385	20409	34	611.706	37.746	238.345	137.753	23.556	20798	47	478.489	32.731	323.525	138.189	25.213	22489	47	512.277	94.095	89.441	139.474	24.971	24077	72	787.736	117.215	159.124	140.086	34.971	56717	54	607.796	56.879	252.627	138.760	27.799	32821	93	475.968	22.125	280.836	139.993	45.941	44265	147	574.578	80.560	126.508	146.339	67.012	84463	52	498.577	47.122	183.780	140.528	27.556	25926	86	1231.372	606.615	207.627	141.558	43.113	105898	45	624.578	102.314	7.502	143.134	31.799	28106	49	527.735	53.754	40.630	141.260	41.456	25859	35	458.057	32.148	65.614	139.650	24.142	16032	86	587.198	119.002	193.757	143.559	36.284	50499	46	618.761	90.231	228.625	140.780	26.971	28463	29	625.483	46.663	244.118	142.654	20.142	18139	44	476.477	25.356	45.821	147.263	31.799	20965	46	568.261	59.738	168.696	144.921	24.728	26140	34	496.971	45.513	310.761	146.734	30.627	16897	51	619.961	111.183	62.114	146.491	26.971	31618	63	597.524	89.974	74.495	147.469	30.728	37644	32	579.094	81.642	85.360	147.484	24.385	18531	65	617.585	114.598	328.826	149.016	36.627	40143	16	466.938	35.215	1.759	146.035	14.485	7471	23	460.174	37.627	95.928	147.398	17.899	10584	34	567.971	62.807	110.504	147.128	20.971	19311	21	507.762	21.936	133.896	147.679	18.142	10663	50	676.080	96.457	252.873	147.974	27.556	33804	55	654.036	98.440	262.325	148.773	28.971	35972	93	515.957	57.497	286.084	149.501	41.456	47984	72	602.264	93.178	37.719	149.278	41.456	43363	53	506.660	75.225	53.242	150.677	35.213	26853	67	521.701	57.229	88.663	152.019	43.456	34954	38	491.342	52.735	101.900	150.444	23.556	18671	40	525.150	49.532	221.186	148.839	27.799	21006	57	477.912	50.294	296.028	154.484	31.213	27241	45	1141.711	324.499	19.935	151.661	32.385	51377	35	481.800	42.860	112.029	152.580	27.213	16863	43	542.581	60.083	275.996	153.403	23.556	23331	49	520.082	63.000	321.231	155.840	32.971	25484	48	506.604	44.155	156.888	153.600	29.213	24317	49	512.367	39.472	232.071	152.849	28.627	25106	16	499.438	37.103	334.084	153.141	15.899	7991	76	594.579	89.796	174.695	156.865	34.385	45188	82	562.671	108.173	306.507	157.853	42.870	46139	46	433.413	20.680	141.171	156.849	27.799	19937	57	548.877	81.052	250.945	158.917	49.598	31286	41	1021.098	297.954	12.724	156.215	24.971	41865	51	542.235	85.709	62.876	156.288	27.556	27654	36	493.111	43.520	25.533	156.047	24.728	17752	37	540.135	77.960	100.914	160.172	27.799	19985	56	504.250	40.736	185.568	159.605	31.456	28238	70	610.857	118.636	200.345	158.920	34.385	42760	99	537.899	83.723	263.688	160.179	45.456	53252	47	633.766	96.313	315.074	158.388	24.728	29787	32	513.250	50.347	166.025	158.221	22.971	16424	102	1034.657	436.633	42.131	163.679	44.284	105535	67	482.612	67.845	82.073	161.398	38.284	32335	32	486.094	42.264	114.425	159.855	22.971	15555	28	515.500	40.960	127.506	160.536	24.971	14434	81	508.889	62.586	222.823	162.828	40.284	41220	35	579.314	85.636	235.195	158.796	23.556	20276	31	533.968	57.190	108.414	159.783	19.899	16553	35	584.171	65.691	158.736	161.431	20.971	20446	72	500.139	44.658	247.910	165.136	35.799	36010	39	510.923	56.482	273.269	164.599	30.142	19926	74	519.405	53.489	4.334	166.105	34.870	38436	33	486.091	46.644	30.485	163.050	24.385	16041	67	565.373	78.282	325.297	166.498	48.527	37880	34	510.235	64.297	21.673	163.682	20.728	17348	62	549.645	82.782	56.826	166.692	30.971	34078	72	483.847	43.088	89.698	167.439	35.799	34837	61	461.607	33.941	136.200	164.914	35.456	28158	34	510.853	54.667	285.260	163.793	21.899	17369	47	568.660	79.722	154.339	166.233	32.042	26727	24	358.208	28.104	170.638	166.428	19.314	8597	64	577	91.297	189.882	166.587	32.627	36928	63	587.381	85.911	206.840	167.145	33.213	37005	73	578.247	74.735	297.167	168.325	42.284	42212	42	559.976	84.214	313.711	167.164	23.799	23519	76	501.421	57.231	110.012	171.076	38.042	38108	74	561.892	85.015	213.590	170.825	41.113	41580	44	540.295	42.848	122.291	170.430	27.213	23773	59	529.831	66.573	166.496	173.601	33.799	31260	45	627.956	104.283	179.712	171.043	29.213	28258	67	492.448	57.118	238.188	171.115	33.456	32994	53	507.226	45.847	146.031	171.009	28.042	26883	60	512.800	72.390	279.390	172.074	29.799	30768	58	462.345	26.274	13.761	174.104	40.042	26816	44	482.977	52.628	22.048	172.051	34.627	21251	37	540.811	70.489	102.123	171.468	21.556	20010	47	525.191	67.501	75.722	172.947	25.799	24684	43	514.721	65.342	65.249	172.959	23.556	22133	65	571.554	85.844	175.390	175.975	41.698	37151	41	467.171	37.408	289.895	173.521	23.556	19154	36	558.139	46.109	329.036	173.557	24.971	20093	54	572.037	72.282	189.041	176.229	33.799	30890	19	505.579	24.683	227.789	173.550	15.556	9606	73	572.548	87.908	119.462	177.911	39.456	41796	42	538.976	62.591	158.934	175.142	24.971	22637	52	506.712	62.250	201.702	177.067	27.799	26349	47	533.660	51.231	218.714	176.411	27.799	25082	20	584.800	49.920	302.609	175.439	15.314	11696	112	574.143	86.974	141.093	180.881	47.698	64304	41	595.341	73.625	54.390	178.293	24.142	24409	45	493.333	47.248	92.637	180.547	27.799	22200	21	593.810	47.437	98.051	177.925	16.485	12470	54	559.148	64.107	254.085	180.820	36.042	30194	54	492.222	63.453	261.408	184.990	40.627	26580	58	559.103	87.441	62.937	180.535	32.971	32428	25	480.280	22.126	231.487	178.526	20.385	12007	154	620.416	154.533	247.622	187.162	57.113	95544	57	949.456	234.318	319.231	180.644	26.385	54119	52	473.769	44.912	104.232	181.969	29.213	24636	60	529.717	59.346	292.208	181.093	33.799	31783	35	513.686	158.166	275.577	181.990	26.385	17979	40	571.400	68.093	326.558	183.450	30.971	22856	42	507.595	58.732	73.199	181.359	27.213	21319	77	535.494	98.939	152.207	185.000	49.355	41233	40	501.350	98.604	170.664	183.687	28.728	20054	25	457.520	39.954	283.511	183.870	22.142	11438	47	496.043	56.743	32.702	182.588	35.556	23314	47	592.298	69.123	177.418	184.582	27.799	27838	46	590.326	95.924	186.298	186.945	31.456	27155	37	513.676	46.527	309.788	187.123	26.971	19006	34	525.735	54.108	112.828	186.296	22.385	17875	32	484.062	29.793	224.033	185.997	19.314	15490	28	465.821	33.617	269.057	186.048	20.142	13043	75	462.600	43.132	10.935	190.867	37.799	34695	46	484.478	39.180	51.346	187.680	24.971	22286	50	577	103.012	126.753	188.848	33.456	28850	68	469.412	35.834	199.894	189.968	32.385	31920	30	478.733	32.774	234.581	187.548	22.385	14362	35	534.086	68.567	80.615	189.537	24.728	18693	24	533.875	39.462	299.961	187.760	18.142	12813	44	498.386	63.200	64.001	189.656	24.971	21929	45	485.578	43.076	99.647	188.782	34.385	21851	34	468.941	34.815	290.373	190.009	22.971	15944	17	386.118	17.091	33.127	188.751	18.142	6564	94	679.170	114.108	281.600	192.640	43.698	63842	25	528.640	38.869	21.060	190.899	23.314	13216	69	455.159	35.129	40.912	193.481	34.870	31406	58	583.741	86.309	73.731	193.128	31.456	33857	47	619.489	85.015	179.006	191.392	24.971	29116	59	652.610	147.426	54.776	193.478	36.042	38504	41	506.878	42.503	118.859	193.079	24.385	20782	23	487.043	30.617	210.448	193.554	18.728	11202	36	540.083	59.394	96.511	195.549	30.627	19443	44	536.477	62.071	223.418	193.810	24.142	23605	45	475.133	39.281	260.964	194.404	31.799	21381	54	611.611	113.218	105.587	196.026	28.971	33027	109	569.083	136.303	175.986	202.849	59.012	62030	59	599.949	72.776	232.978	197.056	28.142	35397	17	550.765	39.518	332.657	194.469	14.728	9363	50	548.260	73.849	23.410	196.217	29.314	27413	58	580.724	87.825	189.339	196.532	33.799	33682	32	460.375	30.825	76.961	199.640	20.142	14732	42	457	28.838	159.670	199.362	24.627	19194	32	475.906	29.320	216.751	199.406	20.142	15229	49	485.918	44.470	246.001	202.188	30.042	23810	63	499.984	67.955	55.691	200.268	42.284	31499	35	532.343	59.592	271.868	199.931	22.971	18632	36	537.222	42.301	11.877	204.143	30.971	19340	17	440.529	17.632	37.029	201.315	15.899	7489	60	482.950	49.805	263.225	202.283	37.799	28977	34	501.265	31.641	326.542	201.732	22.971	17043	19	658.632	31.891	1.424	203.716	17.899	12514	36	461.306	59.779	68.963	202.262	22.485	16607	67	473.642	45.739	122.803	204.343	31.213	31734	27	492.481	40.530	211.802	205.596	27.556	13297	33	527	244.173	169.127	206.504	23.314	17391	52	630.212	101.391	229.555	204.381	26.385	32771	39	726.077	125.698	279.552	204.519	24.385	28317	62	625.387	95.582	308.888	207.025	32.042	38774	76	475.026	41.933	140.925	206.658	34.870	36102	24	615.917	272.100	164.363	206.065	20.142	14782	59	532.271	57.330	197.791	206.737	30.971	31404	52	601.865	103.524	97.703	206.920	34.870	31297	40	588.050	66.776	116.263	209.968	26.971	23522	38	562.263	70.027	205.271	210.111	25.799	21366	39	613.692	95.018	223.491	208.786	24.971	23934	58	552.241	68.107	254.074	208.843	30.385	32030	39	481.231	64.797	288.936	208.393	25.213	18768	109	1410.596	690.716	29.150	218.121	65.598	153755	22	623.455	59.483	74.516	209.265	17.314	13716	77	620.429	104.864	84.491	212.838	44.042	47773	80	555.638	62.122	318.587	210.961	33.799	44451	24	712.250	139.781	79.535	210.204	17.899	17094	40	421.950	17.931	49.885	210.875	24.385	16878	22	482.409	28.016	281.410	210.739	18.142	10613	51	462.549	34.403	274.841	213.913	28.385	23590	34	419.088	20.355	60.479	214.027	26.385	14249	63	1072.587	563.472	111.729	217.858	36.627	67573	50	572.260	98.395	231.196	217.288	34.870	28613	51	494.961	67.397	244.806	214.358	30.042	25243	40	449.475	28.431	299.019	214.949	25.213	17979	43	449.953	23.433	40.818	214.437	24.142	19348	29	2004.069	849.808	168.587	213.836	19.314	58118	47	869.681	551.773	22.494	215.048	27.799	40875	54	564.944	115.661	104.609	216.856	34.042	30507	43	555.512	78.262	223.558	216.863	30.042	23887	55	466.091	37.851	148.337	220.357	34.385	25635	38	497.053	53.837	255.831	216.445	28.385	18888	21	479.857	37.925	156.852	218.831	20.385	10077	120	678.425	161.154	168.820	221.903	49.941	81411	20	1192	383.204	205.305	218.852	20.385	23840	47	688.426	128.128	266.445	219.714	25.213	32356	27	430.481	18.775	55.096	219.658	22.385	11623	39	498.846	69.781	132.210	219.125	25.556	19455	48	482.875	47.876	200.231	221.456	34.284	23178	42	534.524	69.403	214.773	219.023	25.556	22450	51	576.314	89.306	238.648	220.663	28.971	29392	59	478.864	34.453	285.842	221.277	29.556	28253	54	526.185	67.941	325.991	219.931	28.385	28414	24	591.833	56.330	67.376	219.638	17.314	14204	38	511.289	69.678	140.136	222.443	28.042	19429	115	560	68.961	82.950	222.084	55.698	64400	43	606.744	132.845	276.420	221.422	31.456	26090	45	474.844	42.972	295.098	222.131	26.971	21368	29	477.690	29.993	189.042	224.371	25.799	13853	27	523.778	44.069	317.679	221.219	21.314	14142	74	547.108	234.564	42.495	223.707	45.698	40486	63	613.683	71.746	116.453	226.546	36.627	38662	32	618.281	64.664	2.486	226.288	24.142	19785	21	640.571	69.606	68.229	225.236	16.728	13452	67	591.627	82.070	313.092	227.896	29.799	39639	38	503.947	36.119	98.417	227.557	25.213	19150	28	602.893	74.493	123.379	226.863	18.971	16881	23	618.043	68.221	159.143	227.418	20.142	14215	37	538.946	62.067	195.053	227.592	24.142	19941	42	562.381	41.918	258.275	226.583	25.556	23620	51	552.118	57.157	246.923	228.984	26.142	28158	21	604.524	37.573	266.068	227.665	17.314	12695	24	964.292	148.536	58.644	229.951	17.314	23143	34	570.676	47.407	89.300	229.973	22.142	19403	90	598.467	67.955	111.646	233.251	51.698	53862	29	613.931	50.620	271.744	229.793	22.142	17804	70	790.957	277.838	326.887	231.894	33.698	55367	45	2411.378	1178.489	66.320	231.244	25.556	108512	37	575.919	74.052	130.958	232.046	30.042	21309	21	601.190	47.746	171.724	230.849	24.385	12625	62	578.919	75.446	212.671	232.655	27.799	35893	16	458.312	31.321	228.664	229.708	20.385	7333	24	579.208	147.845	29.763	231.800	43.556	13901	18	571.889	51.448	72.889	232.736	17.314	10294	31	570.677	36.663	80.962	233.549	23.314	17691	37	586.595	139.449	162.117	233.933	22.971	21704	40	504	29.692	221.631	233.326	24.385	20160	45	593.711	90.670	257.510	234.066	29.799	26717	62	602.806	94.168	291.415	233.070	33.213	37374	33	622.727	85.062	306.730	233.109	21.556	20550	44	603.909	65.613	140.971	234.582	26.971	26572	68	660.118	101.904	93.676	234.656	40.142	44888	42	507.952	46.499	242.528	236.859	37.456	21334	39	628.154	83.974	299.642	237.290	24.971	24498	62	641.032	58.183	171.802	239.528	40.042	39744	34	561.941	49.418	274.931	237.540	21.556	19106	32	607.156	21.232	39.223	237.285	42.728	19429	27	600.778	39.154	265.115	237.376	18.728	16221	23	631.652	14.889	63.092	238.027	39.556	14528	19	865.579	233.674	132.090	240.203	22.971	16446	65	819.215	154.906	147.633	243.106	48.284	53249	110	895.264	104.546	196.898	244.710	49.698	98479	61	731.803	88.603	209.857	243.339	36.627	44640	23	577.652	44.109	281.358	242.304	22.142	13286	43	548.070	54.066	315.862	242.392	27.556	23567	56	1366.268	374.807	224.704	244.399	31.899	76511	30	960.267	296.029	233.764	244.816	22.728	28808	45	625.733	91.083	242.922	243.689	30.971	28158	47	638.766	383.128	330.420	244.653	29.799	30022	23	739.652	34.577	128.715	245.004	23.556	17012	85	804.306	87.498	174.464	246.459	47.113	68366	40	644.550	70.123	268.866	245.641	27.556	25782	31	607.258	83.878	292.937	245.236	31.556	18825	48	820.500	86.388	139.381	249.107	30.042	39384	56	756.161	143.147	324.032	250.509	44.971	42345	31	862.355	121.879	313.251	249.721	22.142	26733	50	861.480	52.306	190.621	252.190	26.385	43074	24	876.292	182.319	305.099	250.697	24.728	21031	32	786.469	47.005	163.479	252.933	22.142	25167	16	655.938	16.531	233.132	251.560	21.899	10495	24	680.500	151.067	284.942	251.656	35.556	16332
3	18	528.667	59.676	22.422	1.110	20.728	9516	48	636.667	151.975	52.120	3.622	34.870	30560	43	748.302	76.360	74.537	4.282	31.456	32177	21	619.952	97.067	80.476	1.672	22.142	13019	45	556.778	67.013	97.854	2.052	30.142	25055	78	537.897	52.872	110.855	5.799	44.042	41956	51	645.333	93.295	139.821	2.195	31.556	32912	80	1674.075	297.843	157.478	5.601	45.113	133926	77	730.117	133.643	168.182	6.812	36.042	56219	52	565.288	86.732	207.498	6.484	31.799	29395	33	510.515	76.501	212.853	2.635	21.556	16847	80	478.112	52.508	236.533	7.107	45.456	38249	32	720.719	156.115	275.409	3.064	25.213	23063	31	498.871	50.887	288.821	3.132	20.728	15465	30	663.967	64.418	269.106	4.261	22.971	19919	49	577.061	82.447	311.330	7.255	29.799	28276	17	500.941	15.782	321.226	5.102	16.728	8516	25	460.080	15.971	328.246	5.222	20.142	11502	64	607.578	87.057	130.642	7.830	38.627	38885	100	739.350	184.097	146.316	11.135	56.184	73935	27	1093.259	116.410	65.823	8.926	18.971	29518	30	901.067	89.636	36.099	10.365	20.385	27032	40	1087.725	645.724	307.274	13.184	32.627	43509	41	455.098	21.755	259.343	12.906	26.385	18659	65	639.492	110.509	274.946	12.995	38.870	41567	20	541.050	59.531	16.403	13.527	21.799	10821	81	1328.074	208.392	45.100	15.564	41.456	107574	73	510.562	49.826	100.598	12.313	44.385	37271	69	595.188	121.644	129.233	13.265	40.042	41068	59	449.644	38.008	251.921	15.698	35.456	26529	57	571.228	57.354	323.898	12.603	30.385	32560	153	572.941	112.510	187.729	20.097	83.154	87660	47	504.213	60.550	290.420	14.673	25.556	23698	56	555.625	82.581	302.554	17.762	33.799	31115	27	1188.556	64.376	78.224	13.650	22.385	32091	41	702.293	196.795	196.529	18.805	29.799	28794	64	531.922	85.516	123.044	19.587	35.213	34043	31	540.613	57.765	9.917	18.639	21.556	16759	47	546.894	64.577	22.567	18.627	26.385	25704	63	1605.524	88.274	71.580	20.615	31.213	101148	63	771.714	46.632	29.898	23.113	34.870	48618	63	597.667	114.369	168.564	22.417	46.770	37653	73	498.507	39.577	321.432	21.711	55.113	36391	36	1379.389	42.587	55.649	21.252	22.142	49658	54	761.500	148.159	98.873	23.231	27.799	41121	63	722.063	168.216	109.284	22.285	28.971	45490	20	1429.850	71.448	154.597	20.014	26.385	28597	83	551.771	85.924	223.508	24.703	51.941	45797	30	558.833	67.852	286.427	20.058	25.556	16765	36	2280.167	775.730	148.062	23.962	25.213	82086	108	698.065	248.110	234.445	26.615	51.012	75391	40	962.225	153.149	91.863	25.888	23.556	38489	48	435.229	24.207	129.178	25.405	34.042	20891	61	437.721	38.784	135.035	28.073	45.698	26701	66	594.030	101.272	211.621	25.594	31.556	39206	34	517.294	51.968	16.952	25.645	23.556	17588	120	1841.800	422.675	63.396	32.574	69.154	221016	57	743.105	274.032	157.739	25.613	28.728	42357	40	602.200	181.845	323.108	27.075	36.042	24088	49	639.265	111.887	111.285	30.841	24.971	31324	27	525.037	82.710	145.437	30.387	18.142	14176	24	553.042	51.616	273.719	28.859	17.899	13273	58	662.259	162.654	254.325	34.103	45.355	38411	77	799.675	256.571	89.047	36.292	47.698	61575	45	703.822	157.207	102.000	32.418	26.971	31672	92	600.228	93.289	187.137	36.299	53.255	55221	30	581.867	68.755	235.327	33.369	21.556	17456	58	485.293	37.772	309.522	34.567	36.870	28147	61	1011.541	235.508	50.587	35.151	32.042	61704	49	616.449	91.750	209.528	36.056	26.971	30206	61	541.033	155.315	117.143	40.158	36.627	33003	101	917.871	435.724	20.456	40.915	41.113	92705	32	625.031	136.218	275.398	38.632	32.284	20001	108	710.806	138.956	204.056	43.123	48.284	76767	30	591.567	65.364	220.042	39.087	25.799	17747	37	508.892	33.471	327.190	38.302	24.142	18829	35	2643.857	521.746	55.158	41.391	26.971	92535	38	603.447	79.677	238.821	40.321	25.314	22931	42	1364.571	338.031	75.742	41.571	33.456	57312	17	591.235	60.736	281.606	40.463	19.556	10051	61	714.590	185.071	268.617	44.142	37.456	43590	26	681.385	160.049	289.085	43.044	18.728	17716	45	573.422	64.379	319.500	43.579	26.385	25804	150	488.347	50.073	169.388	46.927	83.598	73252	31	972.290	167.902	299.274	46.016	26.385	30141	89	487.124	81.721	40.113	48.002	45.355	43354	55	1102.945	523.091	261.349	47.623	34.042	60662	20	838.400	75.666	67.908	44.481	22.142	16768	19	1812.526	544.780	49.337	45.139	16.728	34438	77	808.961	278.667	94.611	49.342	36.870	62290	37	498.892	88.374	128.680	47.639	33.213	18459	44	464.795	46.824	144.303	52.245	34.971	20451	43	832.674	105.347	311.887	47.985	23.556	35805	26	660.962	116.689	333.156	48.523	21.556	17185	61	617.115	199.993	221.572	53.521	39.456	37644	47	698.596	124.815	63.513	51.777	29.213	32834	70	469.014	62.056	107.534	51.265	41.799	32831	42	514.452	54.256	150.588	52.327	25.556	21607	49	1891.571	507.098	213.406	52.332	24.971	92687	64	642.469	123.011	270.635	52.859	32.627	41118	118	690.856	194.458	59.001	57.313	53.355	81521	51	467.941	42.077	136.921	53.802	27.556	23865	31	322.323	37.750	32.301	54.678	25.799	9992	32	985.625	32.677	300.917	55.936	33.314	31540	62	468.452	67.175	17.868	54.950	38.284	29044	88	699.102	356.046	130.415	60.299	54.527	61521	46	662.413	288.085	246.495	54.623	29.456	30471	38	540.316	46.883	198.444	55.771	22.385	20532	59	798.203	423.830	256.856	59.712	50.770	47094	51	352.353	57.291	7.745	59.859	49.113	17970	39	488.795	44.445	123.256	57.936	28.385	19063	26	521.269	38.873	264.340	55.979	17.899	13553	86	493.930	62.615	96.034	59.248	38.385	42478	19	1309.947	392.889	178.517	57.038	23.314	24889	160	581.125	96.292	188.072	62.430	69.841	92980	65	531.754	65.488	85.432	63.412	39.456	34564	91	537.582	78.558	111.793	63.962	46.284	48920	56	585.196	69.538	280	59.821	32.627	32771	27	647.852	93.865	323.018	57.551	17.899	17492	56	520.482	50.278	236.943	62.884	30.142	29147	34	1039.647	64.621	306.527	61.669	26.142	35348	55	407.873	61.719	18.648	61.983	35.799	22433	56	475.571	102.163	36.425	62.881	44.284	26632	49	1491.918	462.677	77.116	62.371	25.314	73104	59	575.458	91.862	205.391	64.645	29.799	33952	55	557.727	80.217	221.328	63.730	29.213	30675	47	742.617	132.209	314.219	63.230	31.799	34903	40	479.325	58.996	143.611	62.564	27.556	19173	29	501.897	45.931	268.580	62.643	20.142	14555	55	961.636	91.006	296.736	66.438	29.556	52890	30	576.167	67.924	333.820	64.135	20.142	17285	44	493.591	55.843	68.050	64.578	23.556	21718	31	616.194	63.188	319.626	66.076	23.899	19102	50	674.620	115.787	325.147	67.047	28.971	33731	84	530.167	44.144	166.915	67.427	44.284	44534	88	488.216	115.939	53.646	79.900	101.255	42963	20	1325.050	613.659	242.786	65.389	17.314	26501	42	751.571	156.543	286.018	66.357	31.799	31566	62	538.645	73.865	5.069	69.513	33.456	33396	26	527.269	45.197	271.522	68.536	25.456	13709	92	524.022	106.533	134.759	73.665	49.355	48210	42	592.714	86.170	245.917	72.126	28.971	24894	42	533.286	59.472	252.480	73.653	31.799	22398	60	506.217	75.391	43.469	71.279	30.385	30373	66	525.545	76.318	121.178	74.179	44.284	34686	33	479.879	26.363	143.922	70.370	22.971	15836	46	562.891	84.060	213.718	72.546	27.799	25893	70	491.971	64.081	25.874	74.415	42.627	34438	121	479.264	45.654	73.044	76.463	63.598	57991	121	484.264	53.900	95.550	79.902	61.355	58596	87	567.069	126.850	20.348	77.314	45.698	49335	35	797.514	95.154	289.826	73.131	23.213	27913	35	768.257	105.197	303.741	73.713	24.385	26889	75	507.720	51.767	196.564	75.003	47.941	38079	87	501.138	48.428	270.803	76.111	40.870	43599	26	690.808	88.928	61.347	76.038	20.728	17961	20	502.900	47.393	320.981	74.631	16.485	10058	56	522.232	62.630	228.940	77.631	28.971	29245	30	624.433	44.258	36.964	77.345	20.142	18733	48	603.271	98.670	185.126	76.939	28.385	28957	44	718.568	146.728	296.726	78.743	32.385	31617	125	546.816	93.689	11.972	83.087	68.912	68352	68	492.838	69.749	103.608	82.335	36.385	33513	49	509	69.170	160.866	82.999	35.213	24941	44	531.955	70.196	214.332	80.553	28.627	23406	33	541.455	48.570	258.908	80.037	20.971	17868	37	516.135	46.723	265.596	81.745	26.971	19097	54	497.389	61.042	33.027	83.713	35.556	26859	38	516.789	66.705	167.709	79.529	33.456	19638	54	468.315	50.088	282.332	82.462	31.213	25289	50	655.840	105.304	110.145	83.697	26.971	32792	71	542.592	88.873	251.277	85.505	40.042	38524	41	668.098	65.300	318.658	82.948	25.799	27392	41	539.439	60.759	121.072	84.265	30.042	22117	24	744.708	45.166	312.825	82.414	18.142	17873	38	522.579	36.164	244.482	84.830	28.385	19858	71	459.873	49.215	3.005	88.270	35.213	32651	73	553.836	83.927	41.101	90.996	46.527	40430	65	465.431	31.585	64.908	86.721	39.113	30253	90	496.944	153.294	81.066	89.389	47.698	44725	44	476.205	50.654	129.686	84.252	28.627	20953	35	471.657	34.879	231.557	85.197	25.556	16508	57	533.912	82.713	303.670	85.298	40.284	30433	34	560.647	64.439	49.568	86.957	23.556	19062	56	511.536	43.061	329.998	86.248	30.385	28646	74	484.689	47.330	188.450	89.603	35.456	35867	80	560.162	189.023	147.750	90.884	44.527	44813	50	484.520	37.777	180.415	91.148	31.799	24226	139	592.022	234.365	223.836	90.248	68.669	82291	35	602.914	83.651	241.122	92.042	30.142	21102	47	456.298	27.777	167.133	90.274	25.556	21446	22	527.909	31.050	73.664	92.156	22.142	11614	79	455.139	41.755	283.991	90.982	41.213	35956	130	684.885	126.669	115.588	97.678	57.113	89035	90	469.356	128.712	90.398	95.087	47.941	42242	46	580.957	75.157	60.580	95.656	31.213	26724	49	459.714	43.725	106.295	97.934	37.799	22526	68	451.368	49.863	203.404	103.938	51.698	30693	121	463.851	51.191	262.901	98.532	59.841	56126	39	483.282	18.342	307.864	96.020	24.385	18848	64	413.328	41.671	22.331	96.278	39.213	26453	56	506.286	79.970	144.118	97.511	37.213	28352	38	507.368	60.500	49.345	96.984	24.142	19280	30	618.567	64.167	245.361	97.778	20.728	18557	54	496.907	45.151	70.737	99.215	32.042	26833	42	674.476	253.464	123.605	100.763	44.527	28328	56	476.357	37.896	231.578	101.355	30.385	26676	58	551.017	74.082	289.667	99.411	30.971	31959	30	481.800	35.037	213.037	99.718	19.556	14454	61	633.738	112.553	180.483	101.614	39.213	38658	58	512.603	59.872	16.266	102.912	29.213	29731	50	476.440	37.656	164.322	103.238	34.627	23822	18	475.333	56.092	1.469	103.157	15.657	8556	40	611.575	90.969	57.813	105.148	26.971	24463	91	555.934	96.231	95.323	113.007	59.598	50590	54	488.241	43.365	197.247	105.920	30.142	26365	59	473.339	68.897	47.060	107.266	39.456	27927	32	568.969	63.684	65.838	103.609	22.142	18207	77	471.481	40.938	273.555	105.270	52.042	36304	34	600.912	79.960	106.627	105.272	23.799	20431	63	566.921	99.140	133.654	107.191	35.456	35716	214	559.393	73.880	215.780	110.089	82.083	119710	46	470.565	53.184	35.010	108.415	25.556	21646	30	591.067	61.835	235.987	107.660	22.142	17732	59	496.763	70.736	19.436	111.748	45.598	29309	78	729.359	453.466	183.738	110.717	45.012	56890	50	488.380	53.253	9.063	110.739	29.213	24419	65	583.477	82.204	107.561	111.016	46.042	37926	123	464.317	31.191	329.496	113.315	54.184	57111	18	481.278	49.784	1.653	109.940	17.899	8663	52	531.538	119.291	60.438	111.409	37.456	27640	58	551.741	72.573	144.428	111.147	27.799	32001	60	550.083	61.955	165.721	110.192	33.799	33005	47	1526.149	674.493	191.697	112.049	44.284	71729	54	462.574	49.428	27.065	112.637	29.799	24979	22	549.318	23.869	260.376	111.247	16.728	12085	28	463.964	33.792	65.337	114.287	26.385	12991	41	449.488	42.344	82.802	111.783	30.728	18429	48	424.271	27.722	282.966	111.874	41.556	20365	159	503.698	44.205	300.731	117.250	53.598	80088	45	455.467	38.541	35.396	116.711	35.113	20496	20	783.450	106.599	227.185	114.618	16.728	15669	24	587.167	63.725	69.609	116.183	17.899	14092	43	980.465	412.053	262.736	117.397	24.971	42160	62	518.387	67.099	85.280	117.763	35.456	32140	46	447.783	33.959	103.768	117.892	26.385	20598	54	540.444	71.083	149.267	118.009	26.728	29184	36	523.056	49.743	164.428	116.431	23.799	18830	38	430.026	28.023	41.702	118.685	27.213	16341	43	496.163	40.677	73.711	120.485	32.627	21335	33	536.879	69.102	57.836	120.782	24.971	17717	84	474.310	66.165	117.211	121.086	54.770	39842	60	752.367	141.299	139.611	121.213	31.556	45142	34	451.500	14.606	251.957	119.627	22.728	15351	57	546.298	78.467	277.153	122.992	30.627	31139	39	507.333	43.625	202.533	125.204	40.284	19786	25	580.400	57.601	209.517	123.018	22.142	14510	50	529.060	44.520	224.590	123.025	32.627	26453	72	599.750	77.155	235.773	123.221	35.799	43182	66	593.833	53.701	267.726	123.273	36.385	39193	125	505.496	56.482	7.533	130.216	64.770	63187	57	543.298	124.595	21.945	123.514	42.284	30968	38	586.395	95.499	64.273	124.154	27.799	22283	17	506.765	36.303	1.757	123.820	14.485	8615	37	493.405	46.483	82.496	124.127	30.042	18256	97	460.062	45.039	292.464	127.987	44.870	44626	52	486.731	37.640	317.000	126.230	40.870	25310	28	463.464	33.228	42.341	124.922	20.142	12977	31	572.161	154.338	154.541	127.434	24.627	17737	89	563.539	160.836	199.442	132.249	40.527	50155	52	480.654	41.828	326.266	128.376	28.385	24994	48	449.208	23.596	16.433	130.848	34.042	21562	65	487.923	68.129	70.697	131.201	36.042	31715	85	544.094	103.875	248.324	129.060	39.213	46248	29	474.069	42.461	78.123	128.584	19.314	13748	45	489.267	35.092	184.673	129.170	24.385	22017	17	434.176	26.039	211.845	129.305	19.314	7381	24	1112.708	481.828	240.260	128.832	19.314	26705	37	477.622	30.591	163.929	130.207	22.971	17672	33	629.061	113.515	232.230	130.314	20.142	20759	55	566.691	66.157	268.116	130.942	29.213	31168	50	458.120	51.133	33.194	132.374	29.213	22906	78	461.128	54.696	96.222	132.824	41.456	35968	41	534.366	79.540	145.959	131.799	28.385	21909	52	775.404	229.438	169.098	137.012	36.870	40321	26	516.654	62.670	334.505	134.272	23.899	13433	43	607.512	88.241	129.414	134.850	25.556	26123	41	553.634	86.943	136.342	133.089	24.142	22699	46	607.609	81.617	259.952	134.299	29.213	27950	23	737.304	126.255	306.062	132.201	21.556	16958	112	480.589	49.190	110.794	137.860	54.770	53826	51	474.588	54.762	57.807	137.498	30.385	24204	29	470.759	55.219	83.220	135.519	23.799	13652	36	548.333	71.957	152.276	136.120	24.385	19740	34	600.824	36.459	238.347	137.761	23.556	20428	47	460.277	32.367	323.528	138.179	25.213	21633	47	491.681	92.684	89.441	139.477	24.971	23109	72	776.083	113.776	159.124	140.089	34.971	55878	54	589.018	58.299	252.635	138.764	27.799	31807	93	463.065	23.895	280.842	139.998	45.941	43065	147	556.993	78.926	126.522	146.332	67.012	81878	52	480.808	41.316	183.764	140.540	27.556	25002	86	1208.453	592.518	207.675	141.485	43.113	103927	45	609.644	97.745	7.501	143.125	31.799	27434	49	513.633	51.359	40.640	141.258	41.456	25168	35	444.800	27.420	65.629	139.647	24.142	15568	86	567.988	117.440	193.774	143.566	36.284	48847	46	609.739	92.212	228.618	140.779	26.971	28048	29	607.931	43.219	244.115	142.655	20.142	17630	44	460	28.161	45.819	147.272	31.799	20240	46	545.717	57.325	168.698	144.921	24.728	25103	34	478.735	44.171	310.771	146.734	30.627	16277	51	606.118	108.659	62.101	146.499	26.971	30912	63	583.365	91.614	74.503	147.466	30.728	36752	32	561.938	80.946	85.361	147.478	24.385	17982	65	598.292	114.070	328.829	149.024	36.627	38889	16	452.125	35.618	1.763	146.017	14.485	7234	23	440.913	37.636	95.931	147.399	17.899	10141	34	557.088	63.685	110.510	147.137	20.971	18941	21	493.476	23.815	133.890	147.688	18.142	10363	50	667.600	98.321	252.877	147.974	27.556	33380	55	637.873	97.745	262.331	148.778	28.971	35083	93	498.473	55.615	286.082	149.474	41.456	46358	72	584.917	90.235	37.718	149.287	41.456	42114	53	490.566	73.321	53.240	150.670	35.213	26000	67	507.269	57.012	88.647	152.031	43.456	33987	38	472.711	54.466	101.899	150.429	23.556	17963	40	514.500	46.622	221.199	148.840	27.799	20580	57	462.211	50.677	296.025	154.495	31.213	26346	45	1129.044	332.728	19.905	151.669	32.385	50807	35	470.229	42.125	112.030	152.573	27.213	16458	43	526.791	57.386	275.992	153.407	23.556	22652	49	501.531	61.306	321.236	155.845	32.971	24575	48	486.188	44.193	156.903	153.603	29.213	23337	49	502.041	39.291	232.064	152.860	28.627	24600	16	494.688	35.014	334.076	153.159	15.899	7915	76	583.276	87.253	174.694	156.847	34.385	44329	82	543.159	106.222	306.521	157.850	42.870	44539	46	416.935	18.225	141.174	156.849	27.799	19179	57	535.211	79.424	250.936	158.912	49.598	30507	41	1011.390	301.786	12.725	156.216	24.971	41467	51	522.725	85.792	62.888	156.290	27.556	26659	36	479.694	42.677	25.526	156.050	24.728	17269	37	520.622	76.619	100.911	160.173	27.799	19263	56	489.125	40.762	185.556	159.605	31.456	27391	70	598.857	119.618	200.358	158.917	34.385	41920	99	525.091	83.812	263.693	160.183	45.456	51984	47	617.809	94.878	315.069	158.398	24.728	29037	32	500.969	51.545	166.011	158.222	22.971	16031	102	1014.196	427.120	42.121	163.688	44.284	103448	67	466.716	65.356	82.062	161.407	38.284	31270	32	470.406	45.012	114.414	159.865	22.971	15053	28	504.214	39.436	127.497	160.542	24.971	14118	81	495.259	60.014	222.820	162.832	40.284	40116	35	571.857	84.928	235.197	158.798	23.556	20015	31	509.968	60.802	108.425	159.776	19.899	15809	35	570.771	64.306	158.741	161.431	20.971	19977	72	488.569	45.493	247.929	165.133	35.799	35177	39	497.051	52.102	273.273	164.588	30.142	19385	74	503.527	52.360	4.328	166.106	34.870	37261	33	471	49.766	30.450	163.029	24.385	15543	67	550.493	77.460	325.291	166.499	48.527	36883	34	496.500	67.019	21.669	163.678	20.728	16881	62	533.742	77.722	56.829	166.694	30.971	33092	72	469.306	42.534	89.698	167.439	35.799	33790	61	445.918	33.498	136.188	164.915	35.456	27201	34	497.147	47.394	285.259	163.797	21.899	16903	47	552.596	76.467	154.310	166.228	32.042	25972	24	343.250	24.580	170.628	166.433	19.314	8238	64	562.688	89.660	189.879	166.591	32.627	36012	63	576.429	86.866	206.841	167.156	33.213	36315	73	563.794	75.522	297.163	168.326	42.284	41157	42	549.381	81.037	313.709	167.169	23.799	23074	76	490.013	59.373	109.991	171.036	38.042	37241	74	546.459	82.812	213.593	170.824	41.113	40438	44	523.114	43.449	122.295	170.431	27.213	23017	59	519.576	68.187	166.506	173.608	33.799	30655	45	611.511	104.055	179.706	171.038	29.213	27518	67	477.746	56.788	238.174	171.115	33.456	32009	53	488.925	47.118	146.029	171.008	28.042	25913	60	500.083	71.126	279.404	172.079	29.799	30005	58	443.069	26.871	13.751	174.116	40.042	25698	44	469.341	53.351	22.039	172.047	34.627	20651	37	526.730	69.572	102.137	171.466	21.556	19489	47	508.851	66.441	75.721	172.944	25.799	23916	43	497.721	64.762	65.260	172.955	23.556	21402	65	556.585	83.164	175.382	175.974	41.698	36178	41	455.098	35.661	289.900	173.528	23.556	18659	36	551.194	51.198	329.048	173.566	24.971	19843	54	559.630	71.646	189.034	176.213	33.799	30220	19	488.684	24.873	227.799	173.535	15.556	9285	73	557.411	86.700	119.479	177.894	39.456	40691	42	526.857	59.125	158.935	175.141	24.971	22128	52	487.904	59.468	201.696	177.084	27.799	25371	47	526.128	54.427	218.703	176.413	27.799	24728	20	574.250	47.686	302.601	175.445	15.314	11485	112	562.036	88.939	141.117	180.876	47.698	62948	41	577.878	73.240	54.395	178.315	24.142	23693	45	475.800	47.265	92.639	180.538	27.799	21411	21	578.476	49.561	98.057	177.912	16.485	12148	54	549.630	63.697	254.098	180.826	36.042	29680	54	479.963	61.691	261.417	184.994	40.627	25918	58	546.638	85.341	62.944	180.531	32.971	31705	25	465.200	24.420	231.455	178.522	20.385	11630	154	606.909	153.955	247.630	187.170	57.113	93464	57	924.719	227.173	319.238	180.631	26.385	52709	52	457.192	44.167	104.225	181.975	29.213	23774	60	516.517	59.062	292.208	181.087	33.799	30991	35	494.743	163.079	275.583	181.991	26.385	17316	40	556.825	66.981	326.553	183.459	30.971	22273	42	488.595	59.854	73.197	181.365	27.213	20521	77	524.831	96.359	152.218	185.018	49.355	40412	40	491.400	97.127	170.673	183.694	28.728	19656	25	449.440	39.232	283.514	183.874	22.142	11236	47	481.957	57.970	32.675	182.591	35.556	22652	47	578.638	67.669	177.426	184.577	27.799	27196	46	570	89.355	186.294	186.944	31.456	26220	37	507.135	50.391	309.796	187.131	26.971	18764	34	513.853	53.857	112.816	186.293	22.385	17471	32	470.969	28.357	224.045	186.001	19.314	15071	28	449.857	36.351	269.070	186.052	20.142	12596	75	448.760	43.817	10.939	190.891	37.799	33657	46	466.978	37.948	51.353	187.679	24.971	21481	50	572.560	106.973	126.743	188.837	33.456	28628	68	457.309	37.634	199.900	189.970	32.385	31097	30	469.333	34.686	234.578	187.549	22.385	14080	35	514.600	63.981	80.612	189.551	24.728	18011	24	515.417	35.815	299.967	187.756	18.142	12370	44	484.682	66.181	63.995	189.663	24.971	21326	45	470.400	42.819	99.635	188.783	34.385	21168	34	452.794	31.322	290.376	190.018	22.971	15395	17	370.588	12.694	33.115	188.748	18.142	6300	94	667.809	112.945	281.608	192.640	43.698	62774	25	521.800	35.025	21.073	190.906	23.314	13045	69	444.406	33.552	40.936	193.493	34.870	30664	58	572.310	84.424	73.738	193.118	31.456	33194	47	607.830	86.709	179.007	191.375	24.971	28568	59	639.525	144.279	54.784	193.465	36.042	37732	41	492.244	42.436	118.873	193.078	24.385	20182	23	474.522	34.794	210.460	193.545	18.728	10914	36	524.639	58.346	96.506	195.543	30.627	18887	44	525.841	62.677	223.415	193.811	24.142	23137	45	464.733	38.936	260.949	194.412	31.799	20913	54	597.889	112.928	105.586	196.011	28.971	32286	109	564.339	143.998	175.960	202.821	59.012	61513	59	588.949	74.518	232.972	197.056	28.142	34748	17	536.353	39.565	332.660	194.462	14.728	9118	50	518.580	65.803	23.523	196.178	29.314	25929	58	569.586	88.525	189.335	196.530	33.799	33036	32	460.656	40.019	77.011	199.623	20.142	14741	42	440.405	27.469	159.665	199.352	24.627	18497	32	462.500	28.602	216.747	199.398	20.142	14800	49	472.959	48.232	246.007	202.184	30.042	23175	63	490.794	66.197	55.697	200.276	42.284	30920	35	519.143	60.290	271.872	199.935	22.971	18170	36	523.028	41.408	11.871	204.151	30.971	18829	17	421.588	19.404	37.024	201.318	15.899	7167	60	469.233	47.860	263.212	202.268	37.799	28154	34	488.294	30.460	326.550	201.730	22.971	16602	19	648.263	31.701	1.416	203.704	17.899	12317	36	444.778	70.381	68.926	202.246	22.485	16012	67	460.896	45.684	122.807	204.345	31.213	30880	27	479.667	40.803	211.808	205.597	27.556	12951	33	602.333	306.557	169.085	206.650	23.314	19877	52	616.692	95.780	229.560	204.384	26.385	32068	39	715.897	128.294	279.547	204.521	24.385	27920	62	609.629	91.961	308.878	207.040	32.042	37797	76	464.342	41.665	140.932	206.664	34.870	35290	24	704.292	287.007	164.413	206.019	20.142	16903	59	519.085	55.663	197.797	206.746	30.971	30626	52	589.558	104.050	97.710	206.911	34.870	30657	40	578.575	66.035	116.257	209.974	26.971	23143	38	552.053	66.701	205.271	210.116	25.799	20978	39	592.128	87.945	223.477	208.776	24.971	23093	58	544.155	69.012	254.075	208.830	30.385	31561	39	471.205	63.916	288.933	208.390	25.213	18377	109	1393.890	687.767	29.155	218.130	65.598	151934	22	602.591	59.291	74.526	209.253	17.314	13257	77	609.468	104.304	84.519	212.835	44.042	46929	80	543.013	61.328	318.575	210.961	33.799	43441	24	703.708	139.732	79.530	210.198	17.899	16889	40	406.875	15.110	49.905	210.886	24.385	16275	22	470.727	29.641	281.400	210.734	18.142	10356	51	448.765	33.046	274.820	213.911	28.385	22887	34	401.176	19.051	60.472	214.032	26.385	13640	63	996.857	551.108	111.639	217.912	36.627	62802	50	555.260	99.794	231.189	217.296	34.870	27763	51	478.922	67.111	244.814	214.373	30.042	24425	40	437.125	26.794	299.022	214.936	25.213	17485	43	435.581	24.649	40.814	214.449	24.142	18730	29	1910.103	857.045	168.588	213.579	19.314	55393	47	860.128	549.742	22.506	215.053	27.799	40426	54	576.926	153.268	104.765	216.883	34.042	31154	43	541.116	77.395	223.561	216.869	30.042	23268	55	458.691	37.204	148.338	220.361	34.385	25228	38	483.921	54.508	255.842	216.432	28.385	18389	21	463.619	37.107	156.851	218.817	20.385	9736	120	673.033	154.421	168.784	221.888	49.941	80764	20	1165.600	352.922	205.316	218.826	20.385	23312	47	685.468	132.533	266.440	219.706	25.213	32217	27	417.815	15.591	55.093	219.660	22.385	11281	39	485.872	72.033	132.225	219.122	25.556	18949	48	472.104	47.283	200.235	221.461	34.284	22661	42	524.881	71.834	214.782	219.029	25.556	22045	51	562.745	86.339	238.652	220.663	28.971	28700	59	462.915	31.901	285.837	221.286	29.556	27312	54	515.648	68.432	325.997	219.927	28.385	27845	24	578.125	55.919	67.363	219.643	17.314	13875	38	506.184	68.564	140.134	222.446	28.042	19235	115	548.487	69.328	82.974	222.071	55.698	63076	43	598.977	131.070	276.419	221.411	31.456	25756	45	461.889	40.229	295.100	222.114	26.971	20785	29	467.586	24.179	189.051	224.363	25.799	13560	27	507.556	48.506	317.679	221.224	21.314	13704	74	527	236.554	42.447	223.715	45.698	38998	63	600.619	63.559	116.471	226.559	36.627	37839	32	603.688	60.169	2.499	226.285	24.142	19318	21	618.381	65.953	68.216	225.234	16.728	12986	67	574.418	84.895	313.106	227.891	29.799	38486	38	488.395	38.660	98.427	227.571	25.213	18559	28	584.679	73.625	123.386	226.859	18.971	16371	23	612.043	66.645	159.143	227.412	20.142	14077	37	530.405	61.906	195.066	227.594	24.142	19625	42	552.071	38.960	258.272	226.588	25.556	23187	51	547.843	60.337	246.925	228.989	26.142	27940	21	596.667	38.998	266.069	227.673	17.314	12530	24	940.833	146.159	58.648	229.955	17.314	22580	34	561.118	53.153	89.315	229.982	22.142	19078	90	584.133	68.152	111.648	233.247	51.698	52572	29	597.483	49.849	271.757	229.793	22.142	17327	70	776.329	276.902	326.880	231.894	33.698	54343	45	2395.067	1175.975	66.321	231.251	25.556	107778	37	558.568	73.493	130.969	232.045	30.042	20667	21	577.905	37.097	171.732	230.855	24.385	12136	62	567.065	73.843	212.680	232.652	27.799	35158	16	444.438	30.828	228.665	229.715	20.385	7111	24	563.250	138.281	29.788	231.796	43.556	13518	18	553.389	54.738	72.875	232.736	17.314	9961	31	561.677	34.421	80.956	233.549	23.314	17412	37	608.757	150.124	162.117	233.952	22.971	22524	40	489.625	34.422	221.647	233.318	24.385	19585	45	575.889	82.500	257.503	234.063	29.799	25915	62	586.645	95.358	291.410	233.065	33.213	36372	33	611.727	82.003	306.720	233.114	21.556	20187	44	599.318	67.364	140.978	234.577	26.971	26370	68	653.206	102.960	93.653	234.663	40.142	44418	42	494.952	45.969	242.524	236.870	37.456	20788	39	615.923	83.276	299.645	237.301	24.971	24021	62	642.984	62.797	171.822	239.516	40.042	39865	34	546.971	44.568	274.929	237.536	21.556	18597	32	601.219	20.558	39.252	237.288	42.728	19239	27	583.296	40.912	265.115	237.378	18.728	15749	23	619.348	15.730	63.121	238.034	39.556	14245	19	858.211	237.886	132.092	240.214	22.971	16306	65	812.215	152.130	147.638	243.107	48.284	52794	110	885.500	106.365	196.894	244.712	49.698	97405	61	722.869	91.382	209.876	243.349	36.627	44095	23	564.826	42.096	281.352	242.304	22.142	12991	43	533.651	54.569	315.871	242.396	27.556	22947	56	1357.018	370.807	224.717	244.401	31.899	75993	30	952.667	296.258	233.761	244.816	22.728	28580	45	613.911	92.056	242.926	243.696	30.971	27626	47	630.553	387.146	330.442	244.665	29.799	29636	23	741.783	40.724	128.732	245.010	23.556	17061	85	802.659	86.394	174.463	246.452	47.113	68226	40	629.600	70.235	268.870	245.648	27.556	25184	31	594.581	85.374	292.944	245.236	31.556	18432	48	822.292	86.645	139.370	249.101	30.042	39470	56	751.196	138.973	324.049	250.515	44.971	42067	31	846.548	121.301	313.254	249.728	22.142	26243	50	855.260	50.959	190.613	252.203	26.385	42763	24	862.875	183.666	305.113	250.697	24.728	20709	32	778.406	47.993	163.475	252.935	22.142	24909	16	654.188	19.532	233.120	251.557	21.899	10467	24	679.625	152.245	284.912	251.652	35.556	16311
4	18	526.944	57.125	22.428	1.113	20.728	9485	48	628.521	151.563	52.117	3.628	34.870	30169	43	743.953	72.729	74.535	4.284	31.456	31990	21	614.810	104.082	80.466	1.661	22.142	12911	45	549.089	64.441	97.845	2.055	30.142	24709	78	526.782	50.951	110.854	5.806	44.042	41089	51	637.157	90.736	139.826	2.194	31.556	32495	80	1658.875	297.586	157.489	5.606	45.113	132710	77	716.234	128.011	168.173	6.798	36.042	55150	52	559.327	90.681	207.500	6.490	31.799	29085	33	508.848	77.540	212.849	2.635	21.556	16792	80	475.325	49.685	236.535	7.106	45.456	38026	32	707.531	156.113	275.411	3.052	25.213	22641	31	490.226	55.035	288.828	3.121	20.728	15197	30	658.167	62.716	269.105	4.265	22.971	19745	49	570.612	80.539	311.330	7.253	29.799	27960	17	503.353	15.516	321.224	5.089	16.728	8557	25	461.640	21.197	328.232	5.220	20.142	11541	64	600.062	89.456	130.627	7.821	38.627	38404	100	736.050	183.044	146.320	11.132	56.184	73605	27	1089.111	116.468	65.818	8.929	18.971	29406	30	896.200	88.001	36.089	10.363	20.385	26886	40	1089.250	643.259	307.271	13.183	32.627	43570	41	449.463	22.098	259.331	12.907	26.385	18428	65	631.492	108.423	274.940	13.001	38.870	41047	20	534.950	64.463	16.394	13.519	21.799	10699	81	1328.642	208.363	45.100	15.559	41.456	107620	73	504.260	48.377	100.606	12.310	44.385	36811	69	591.232	121.263	129.224	13.262	40.042	40795	59	446.119	39.749	251.924	15.702	35.456	26321	57	569.491	60.156	323.886	12.592	30.385	32461	153	565.765	111.295	187.735	20.112	83.154	86562	47	496.234	59.672	290.420	14.699	25.556	23323	56	556.821	81.314	302.548	17.776	33.799	31182	27	1173.444	64.576	78.225	13.655	22.385	31683	41	696	194.552	196.526	18.813	29.799	28536	64	524.984	87.383	123.051	19.579	35.213	33599	31	538.355	56.221	9.910	18.651	21.556	16689	47	544.447	64.868	22.568	18.623	26.385	25589	63	1601.968	93.024	71.581	20.619	31.213	100924	63	766.460	45.166	29.894	23.108	34.870	48287	63	597.190	112.412	168.558	22.436	46.770	37623	73	495.192	40.903	321.432	21.720	55.113	36149	36	1368.306	35.353	55.642	21.258	22.142	49259	54	758.056	144.346	98.866	23.235	27.799	40935	63	713.714	165.890	109.291	22.285	28.971	44964	20	1416.550	70.757	154.602	20.015	26.385	28331	83	543.229	85.754	223.520	24.709	51.941	45088	30	550.500	66.585	286.428	20.061	25.556	16515	36	2268.361	771.420	148.048	23.955	25.213	81661	108	689.204	243.743	234.430	26.619	51.012	74434	40	949.900	151.482	91.861	25.889	23.556	37996	48	428.562	25.565	129.165	25.403	34.042	20571	61	430.656	38.730	135.037	28.063	45.698	26270	66	583.530	99.007	211.625	25.598	31.556	38513	34	509.765	51.329	16.975	25.660	23.556	17332	120	1828.542	418.299	63.396	32.576	69.154	219425	57	736.614	271.446	157.728	25.615	28.728	41987	40	596.950	181.908	323.096	27.071	36.042	23878	49	635.408	116.234	111.280	30.843	24.971	31135	27	516.148	77.440	145.428	30.406	18.142	13936	24	549.667	51.069	273.713	28.848	17.899	13192	58	659.828	165.793	254.346	34.089	45.355	38270	77	787.883	253.792	89.036	36.298	47.698	60667	45	700.933	155.748	101.991	32.423	26.971	31542	92	592.957	94.514	187.132	36.295	53.255	54552	30	576.133	68.765	235.308	33.377	21.556	17284	58	475.086	35.940	309.529	34.583	36.870	27555	61	1005.951	236.181	50.582	35.154	32.042	61363	49	607.408	89.793	209.521	36.052	26.971	29763	61	535.213	154.214	117.144	40.159	36.627	32648	101	918.238	433.145	20.440	40.917	41.113	92742	32	614.719	139.011	275.408	38.629	32.284	19671	108	697.741	133.293	204.010	43.110	48.284	75356	30	582.033	59.820	220.041	39.083	25.799	17461	37	505.595	32.721	327.184	38.303	24.142	18707	35	2632.486	529.340	55.153	41.397	26.971	92137	38	593.789	80.103	238.822	40.314	25.314	22564	42	1353.190	336.691	75.744	41.571	33.456	56834	17	586.176	58.452	281.612	40.465	19.556	9965	61	710.492	186.817	268.630	44.148	37.456	43340	26	678.885	156.755	289.081	43.043	18.728	17651	45	565.311	63.733	319.488	43.582	26.385	25439	150	482.793	50.863	169.386	46.923	83.598	72419	31	972.387	170.503	299.271	46.021	26.385	30144	89	482.303	77.695	40.109	48.002	45.355	42925	55	1096.164	521.940	261.361	47.638	34.042	60289	20	828.150	85.616	67.908	44.463	22.142	16563	19	1794.263	551.239	49.330	45.134	16.728	34091	77	801.208	272.195	94.599	49.345	36.870	61693	37	494.432	85.452	128.670	47.640	33.213	18294	44	457.205	44.471	144.305	52.235	34.971	20117	43	824.488	108.922	311.876	47.989	23.556	35453	26	658.769	128.136	333.166	48.528	21.556	17128	61	610.131	198.385	221.555	53.477	39.456	37218	47	691.043	123.693	63.520	51.782	29.213	32479	70	458.900	63.954	107.537	51.261	41.799	32123	42	505.810	54.029	150.594	52.321	25.556	21244	49	1881.367	499.509	213.401	52.344	24.971	92187	64	642.141	121.549	270.690	52.910	32.627	41097	118	685.305	194.438	59.027	57.318	53.355	80866	51	463.353	41.710	136.944	53.793	27.556	23631	31	317.516	34.626	32.290	54.694	25.799	9843	32	983.094	28.811	300.912	55.954	33.314	31459	62	466.323	66.773	17.876	54.959	38.284	28912	88	694.295	360.086	130.430	60.334	54.527	61098	46	657.239	286.850	246.492	54.629	29.456	30233	38	529.211	45.098	198.439	55.766	22.385	20110	59	789.407	421.594	256.857	59.727	50.770	46575	51	346.137	56.368	7.763	59.861	49.113	17653	39	481.359	42.482	123.257	57.923	28.385	18773	26	516.808	32.598	264.338	55.980	17.899	13437	86	487.733	64.459	96.035	59.242	38.385	41945	19	1303.526	392.462	178.512	57.047	23.314	24767	160	574.269	95.501	188.076	62.414	69.841	91883	65	523.185	66.082	85.426	63.394	39.456	34007	91	529.176	76.845	111.796	63.963	46.284	48155	56	578.018	68.781	280.003	59.835	32.627	32369	27	647.148	93.508	323.029	57.553	17.899	17473	56	513.268	46.271	236.942	62.882	30.142	28743	34	1037.529	65.665	306.525	61.687	26.142	35276	55	405.418	63.837	18.625	61.975	35.799	22298	56	469.339	102.180	36.449	62.892	44.284	26283	49	1477.184	454.976	77.116	62.373	25.314	72382	59	566.864	91.753	205.402	64.656	29.799	33445	55	546.600	78.095	221.332	63.742	29.213	30063	47	735.532	134.959	314.209	63.219	31.799	34570	40	469.375	54.261	143.610	62.561	27.556	18775	29	498.897	47.082	268.593	62.642	20.142	14468	55	961.382	89.407	296.738	66.451	29.556	52876	30	575.467	67.353	333.813	64.149	20.142	17264	44	487.182	52.079	68.040	64.581	23.556	21436	31	609.226	66.685	319.628	66.064	23.899	18886	50	666.660	114.525	325.151	67.042	28.971	33333	84	522.405	46.709	166.931	67.435	44.284	43882	88	480.432	113.197	53.635	79.860	101.255	42278	20	1336.200	622.062	242.807	65.293	17.314	26724	42	746.405	155.484	286.014	66.348	31.799	31349	62	538.145	77.189	5.073	69.534	33.456	33365	26	519.500	43.861	271.500	68.545	25.456	13507	92	518.902	108.152	134.753	73.654	49.355	47739	42	579.929	89.442	245.906	72.106	28.971	24357	42	531.429	65.642	252.482	73.674	31.799	22320	60	502.750	77.086	43.474	71.285	30.385	30165	66	521.985	78.626	121.189	74.190	44.284	34451	33	474.455	29.661	143.900	70.370	22.971	15657	46	557.826	84.439	213.716	72.553	27.799	25660	70	488.429	64.719	25.877	74.438	42.627	34190	121	471.950	43.022	73.061	76.473	63.598	57106	121	475.769	53.277	95.547	79.882	61.355	57568	87	567.333	126.768	20.329	77.273	45.698	49358	35	790	93.041	289.818	73.133	23.213	27650	35	758.229	101.730	303.744	73.711	24.385	26538	75	500.587	49.236	196.592	75.008	47.941	37544	87	495.897	49.492	270.792	76.110	40.870	43143	26	679.192	88.844	61.346	76.041	20.728	17659	20	495.350	41.696	320.977	74.648	16.485	9907	56	511.321	59.944	228.938	77.632	28.971	28634	30	614	49.997	36.962	77.336	20.142	18420	48	600.104	97.124	185.134	76.940	28.385	28805	44	710.886	148.072	296.716	78.730	32.385	31279	125	542.160	95.126	11.949	83.076	68.912	67770	68	487.015	68.764	103.605	82.335	36.385	33117	49	505.143	69.146	160.864	82.998	35.213	24752	44	527.341	74.808	214.335	80.563	28.627	23203	33	530.182	43.338	258.905	80.033	20.971	17496	37	506.676	43.079	265.610	81.755	26.971	18747	54	487.167	58.641	33.018	83.702	35.556	26307	38	516.053	65.240	167.713	79.526	33.456	19610	54	461.204	49.556	282.314	82.450	31.213	24905	50	643.200	102.927	110.145	83.678	26.971	32160	71	536.775	89.473	251.281	85.522	40.042	38111	41	658.829	64.574	318.656	82.941	25.799	27012	41	535.585	61.526	121.085	84.272	30.042	21959	24	740.250	44.957	312.824	82.410	18.142	17766	38	515.132	34.915	244.468	84.810	28.385	19575	71	457.563	51.615	3.004	88.255	35.213	32487	73	547.397	84.124	41.098	91.032	46.527	39960	65	459.108	34.946	64.913	86.730	39.113	29842	90	489.411	152.817	81.066	89.395	47.698	44047	44	471.909	49.936	129.669	84.239	28.627	20764	35	463.800	30.431	231.552	85.187	25.556	16233	57	526.053	80.673	303.667	85.301	40.284	29985	34	557.382	67.062	49.582	86.978	23.556	18951	56	502.571	41.166	329.999	86.250	30.385	28144	74	480	49.716	188.459	89.588	35.456	35520	80	552.750	190.532	147.725	90.878	44.527	44220	50	481.120	36.871	180.418	91.136	31.799	24056	139	581.935	232.837	223.842	90.247	68.669	80889	35	601.829	88.843	241.125	92.058	30.142	21064	47	450.596	26.747	167.131	90.279	25.556	21178	22	524.273	25.289	73.668	92.149	22.142	11534	79	448.342	41.364	283.987	90.974	41.213	35419	130	677.554	125.143	115.573	97.680	57.113	88082	90	463.133	131.090	90.417	95.071	47.941	41682	46	562	73.315	60.582	95.665	31.213	25852	49	449.796	40.957	106.288	97.922	37.799	22040	68	445.515	50.779	203.408	103.941	51.698	30295	121	457.884	52.727	262.889	98.534	59.841	55404	39	478.538	19.904	307.858	96.029	24.385	18663	64	403.906	42.645	22.310	96.257	39.213	25850	56	501.464	79.416	144.128	97.515	37.213	28082	38	500.658	56.698	49.346	96.984	24.142	19025	30	611.600	60.638	245.354	97.790	20.728	18348	54	486.278	43.057	70.764	99.238	32.042	26259	42	666.262	244.113	123.611	100.741	44.527	27983	56	469.411	37.887	231.575	101.362	30.385	26287	58	546.259	71.403	289.679	99.422	30.971	31683	30	478.433	35.118	213.035	99.717	19.556	14353	61	632.229	111.411	180.501	101.598	39.213	38566	58	506.741	57.738	16.273	102.911	29.213	29391	50	466.500	38.141	164.321	103.237	34.627	23325	18	471.056	50.994	1.469	103.136	15.657	8479	40	600.075	83.691	57.814	105.143	26.971	24003	91	546.451	94.818	95.329	113.013	59.598	49727	54	486.259	41.727	197.247	105.915	30.142	26258	59	473.288	70.431	47.073	107.276	39.456	27924	32	556.562	60.375	65.857	103.606	22.142	17810	77	463.779	39.840	273.545	105.264	52.042	35711	34	588.794	82.596	106.631	105.276	23.799	20019	63	559.841	99.317	133.642	107.201	35.456	35270	214	554.836	75.311	215.781	110.094	82.083	118735	46	467.109	52.502	34.998	108.417	25.556	21487	30	581.767	55.855	235.977	107.662	22.142	17453	59	495.712	69.507	19.439	111.751	45.598	29247	78	726.500	451.521	183.735	110.729	45.012	56667	50	479.700	48.058	9.054	110.749	29.213	23985	65	573.015	81.465	107.569	111.018	46.042	37246	123	455.967	33.434	329.517	113.314	54.184	56084	18	475.056	50.474	1.649	109.950	17.899	8551	52	527.885	118.278	60.449	111.404	37.456	27450	58	544.914	70.214	144.413	111.144	27.799	31605	60	543.967	62.350	165.723	110.193	33.799	32638	47	1513.553	673.943	191.697	112.038	44.284	71137	54	454.519	48.849	27.060	112.648	29.799	24544	22	543.773	28.864	260.360	111.247	16.728	11963	28	454.643	33.463	65.346	114.293	26.385	12730	41	436	35.113	82.790	111.770	30.728	17876	48	417.875	28.148	282.953	111.871	41.556	20058	159	497.528	44.920	300.745	117.259	53.598	79107	45	444.444	34.751	35.383	116.722	35.113	20000	20	780.250	108.436	227.172	114.612	16.728	15605	24	584.958	61.623	69.608	116.168	17.899	14039	43	972.977	412.030	262.720	117.401	24.971	41838	62	507.323	61.628	85.293	117.764	35.456	31454	46	444.326	39.784	103.769	117.892	26.385	20439	54	531.815	69.495	149.266	117.989	26.728	28718	36	514.500	48.246	164.440	116.431	23.799	18522	38	424.342	27.749	41.703	118.686	27.213	16125	43	486.442	39.889	73.703	120.492	32.627	20917	33	525.485	63.788	57.822	120.802	24.971	17341	84	469.833	66.668	117.199	121.094	54.770	39466	60	750.483	144.823	139.610	121.200	31.556	45029	34	446.412	17.441	251.951	119.623	22.728	15178	57	540.509	84.597	277.125	122.955	30.627	30809	39	503.308	44.606	202.539	125.208	40.284	19629	25	569.560	59.511	209.501	123.009	22.142	14239	50	521.160	50.682	224.593	123.041	32.627	26058	72	595.153	76.598	235.772	123.229	35.799	42851	66	587.470	52.548	267.737	123.265	36.385	38773	125	498.976	58.479	7.529	130.182	64.770	62372	57	540.193	124.815	21.934	123.521	42.284	30791	38	578.316	94.890	64.273	124.164	27.799	21976	17	500.294	31.350	1.760	123.805	14.485	8505	37	486.486	46.392	82.483	124.116	30.042	18000	97	454.454	43.085	292.466	127.989	44.870	44082	52	481.173	35.902	317.008	126.235	40.870	25021	28	455.107	34.367	42.326	124.925	20.142	12743	31	558.968	156.627	154.544	127.427	24.627	17328	89	555.281	163.744	199.451	132.263	40.527	49420	52	473.788	41.433	326.256	128.371	28.385	24637	48	443.333	26.602	16.423	130.828	34.042	21280	65	476.708	67.814	70.674	131.210	36.042	30986	85	534.035	96.539	248.352	129.055	39.213	45393	29	462.414	43.501	78.115	128.581	19.314	13410	45	482.133	34.273	184.683	129.178	24.385	21696	17	428.765	25.521	211.828	129.316	19.314	7289	24	1106	487.312	240.241	128.798	19.314	26544	37	470.432	30.307	163.932	130.223	22.971	17406	33	614.636	100.650	232.216	130.307	20.142	20283	55	559.145	64.896	268.102	130.939	29.213	30753	50	448.420	46.998	33.167	132.381	29.213	22421	78	453.077	51.949	96.219	132.825	41.456	35340	41	522.976	79.867	145.959	131.805	28.385	21442	52	768.750	224.713	169.100	137.003	36.870	39975	26	507.500	60.637	334.507	134.253	23.899	13195	43	606.791	86.095	129.414	134.850	25.556	26092	41	545.268	86.335	136.343	133.094	24.142	22356	46	604.522	80.164	259.943	134.304	29.213	27808	23	729.348	124.444	306.063	132.193	21.556	16775	112	474.598	51.503	110.797	137.848	54.770	53155	51	470.588	55.996	57.785	137.518	30.385	24000	29	468.655	53.613	83.224	135.510	23.799	13591	36	547.417	69.724	152.277	136.123	24.385	19707	34	598	37.246	238.345	137.765	23.556	20332	47	453.362	32.054	323.522	138.188	25.213	21308	47	489.085	92.373	89.446	139.495	24.971	22987	72	768.181	118.709	159.123	140.106	34.971	55309	54	580.241	60.237	252.641	138.765	27.799	31333	93	453.140	22.420	280.821	139.988	45.941	42142	147	553.578	83.689	126.527	146.350	67.012	81376	52	474.808	39.542	183.772	140.525	27.556	24690	86	1200.512	581.901	207.715	141.398	43.113	103244	45	608.600	103.242	7.494	143.113	31.799	27387	49	506.163	54.584	40.607	141.272	41.456	24802	35	440.314	30.931	65.613	139.647	24.142	15411	86	556.047	119.005	193.787	143.554	36.284	47820	46	599.848	92.787	228.604	140.790	26.971	27593	29	597.517	44.345	244.111	142.659	20.142	17328	44	449.273	26.506	45.817	147.280	31.799	19768	46	541.478	57.974	168.693	144.927	24.728	24908	34	483.500	47.723	310.783	146.757	30.627	16439	51	600.686	108.746	62.088	146.501	26.971	30635	63	577.952	92.852	74.503	147.463	30.728	36411	32	553.906	78.969	85.373	147.482	24.385	17725	65	591.415	114.303	328.821	149.024	36.627	38442	16	443.062	35.625	1.754	146.030	14.485	7089	23	430.783	30.572	95.927	147.402	17.899	9908	34	548.147	62.877	110.507	147.131	20.971	18637	21	487.952	26.271	133.888	147.688	18.142	10247	50	659.020	94.913	252.875	147.976	27.556	32951	55	634.255	95.712	262.318	148.781	28.971	34884	93	491.097	55.812	286.087	149.484	41.456	45672	72	574.375	92.968	37.737	149.279	41.456	41355	53	483.245	73.269	53.243	150.668	35.213	25612	67	503.343	57.916	88.658	152.025	43.456	33724	38	467.211	57.531	101.889	150.438	23.556	17754	40	512.675	46.963	221.185	148.838	27.799	20507	57	452.368	51.196	296.010	154.501	31.213	25785	45	1118.978	329.484	19.904	151.671	32.385	50354	35	456.886	39.990	112.024	152.575	27.213	15991	43	516.605	58.235	276.001	153.416	23.556	22214	49	493.959	58.606	321.223	155.838	32.971	24204	48	482.438	44.914	156.891	153.607	29.213	23157	49	496.653	41.792	232.054	152.848	28.627	24336	16	481.938	42.506	334.101	153.140	15.899	7711	76	575.382	89.546	174.690	156.869	34.385	43729	82	537.085	103.869	306.531	157.824	42.870	44041	46	410.370	21.649	141.178	156.838	27.799	18877	57	529.263	81.456	250.940	158.922	49.598	30168	41	1015.805	303.098	12.726	156.208	24.971	41648	51	519.667	87.270	62.876	156.284	27.556	26503	36	471.194	41.607	25.536	156.051	24.728	16963	37	512.243	76.176	100.921	160.176	27.799	18953	56	478.375	37.322	185.547	159.604	31.456	26789	70	587.543	117.590	200.349	158.921	34.385	41128	99	520.354	84.364	263.675	160.186	45.456	51515	47	614.617	92.668	315.073	158.405	24.728	28887	32	492.656	51.754	166.015	158.222	22.971	15765	102	1001.431	422.337	42.117	163.693	44.284	102146	67	458.776	64.136	82.070	161.408	38.284	30738	32	463.688	44.934	114.424	159.854	22.971	14838	28	495.750	38.912	127.506	160.547	24.971	13881	81	488.049	61.318	222.818	162.825	40.284	39532	35	565	91.013	235.190	158.793	23.556	19775	31	508.226	56.164	108.421	159.790	19.899	15755	35	567.914	67.480	158.741	161.427	20.971	19877	72	478.653	43.392	247.918	165.138	35.799	34463	39	489.974	53.334	273.270	164.584	30.142	19109	74	496.703	54.887	4.330	166.062	34.870	36756	33	460.818	52.708	30.453	163.020	24.385	15207	67	542.164	77.865	325.288	166.501	48.527	36325	34	484.559	62.040	21.665	163.677	20.728	16475	62	524.258	83.072	56.825	166.675	30.971	32504	72	459.597	40.954	89.699	167.440	35.799	33091	61	437.689	31.095	136.188	164.914	35.456	26699	34	488.176	46.583	285.258	163.797	21.899	16598	47	541.043	74.392	154.324	166.232	32.042	25429	24	335.875	28.578	170.639	166.445	19.314	8061	64	557.016	93.459	189.877	166.587	32.627	35649	63	572.333	88.011	206.836	167.148	33.213	36057	73	556.932	74.882	297.165	168.339	42.284	40656	42	547.071	86.865	313.704	167.168	23.799	22977	76	484.461	58.321	110.003	171.058	38.042	36819	74	538.446	80.500	213.586	170.834	41.113	39845	44	511.500	41.259	122.289	170.425	27.213	22506	59	511.576	67.959	166.502	173.615	33.799	30183	45	601.600	102.671	179.711	171.040	29.213	27072	67	468.015	54.176	238.179	171.106	33.456	31357	53	480.340	45.331	146.033	171.011	28.042	25458	60	494.833	74.579	279.400	172.086	29.799	29690	58	437.517	25.909	13.760	174.093	40.042	25376	44	460.295	50.732	22.048	172.065	34.627	20253	37	522.081	68.987	102.129	171.474	21.556	19317	47	503.979	68.120	75.726	172.937	25.799	23687	43	489.953	67.625	65.266	172.958	23.556	21068	65	552.862	86.972	175.380	175.957	41.698	35936	41	446.220	34.757	289.899	173.521	23.556	18295	36	554.028	54.080	329.049	173.586	24.971	19945	54	552.574	69.379	189.036	176.212	33.799	29839	19	483.526	28.882	227.804	173.545	15.556	9187	73	554.712	86.182	119.471	177.914	39.456	40494	42	520.310	59.259	158.931	175.149	24.971	21853	52	481.673	58.235	201.687	177.068	27.799	25047	47	515.340	53.972	218.710	176.412	27.799	24221	20	563.600	47.762	302.603	175.449	15.314	11272	112	555.420	89.336	141.116	180.872	47.698	62207	41	569.512	71.035	54.388	178.307	24.142	23350	45	468.844	47.097	92.638	180.559	27.799	21098	21	568.190	50.368	98.048	177.916	16.485	11932	54	539.018	68.342	254.112	180.864	36.042	29107	54	472.204	60.319	261.419	184.973	40.627	25499	58	543.310	83.606	62.949	180.537	32.971	31512	25	460.040	26.068	231.468	178.525	20.385	11501	154	598.429	153.329	247.621	187.173	57.113	92158	57	911.474	225.189	319.240	180.635	26.385	51954	52	450.250	43.188	104.221	181.974	29.213	23413	60	515.150	58.832	292.216	181.091	33.799	30909	35	487.200	162.116	275.583	181.983	26.385	17052	40	541.425	65.619	326.556	183.457	30.971	21657	42	484.524	60.838	73.191	181.358	27.213	20350	77	517.831	101.187	152.196	184.993	49.355	39873	40	487.125	100.863	170.671	183.670	28.728	19485	25	435.280	35.356	283.503	183.861	22.142	10882	47	470.574	51.956	32.720	182.611	35.556	22117	47	571.043	65.677	177.414	184.582	27.799	26839	46	565.370	92.559	186.295	186.944	31.456	26007	37	501.108	48.774	309.792	187.136	26.971	18541	34	504.265	53.962	112.823	186.302	22.385	17145	32	465.688	30.728	224.049	186.001	19.314	14902	28	445.214	34.730	269.070	186.050	20.142	12466	75	444.147	42.923	10.951	190.905	37.799	33311	46	460.109	38.340	51.355	187.682	24.971	21165	50	567.920	107.134	126.738	188.838	33.456	28396	68	454.015	38.424	199.905	189.978	32.385	30873	30	462.567	36.593	234.575	187.545	22.385	13877	35	516.171	70.686	80.604	189.526	24.728	18066	24	509.458	42.043	299.964	187.745	18.142	12227	44	479.523	68.574	63.987	189.675	24.971	21099	45	462.222	39.565	99.670	188.795	34.385	20800	34	446.118	34.004	290.378	190.011	22.971	15168	17	356.294	15.272	33.122	188.757	18.142	6057	94	660.394	112.648	281.596	192.636	43.698	62077	25	508.200	33.806	21.059	190.897	23.314	12705	69	434.681	35.831	40.926	193.498	34.870	29993	58	567.190	82.470	73.733	193.128	31.456	32897	47	604.170	90.590	179.014	191.381	24.971	28396	59	628.881	145.283	54.804	193.465	36.042	37104	41	486.512	43.355	118.867	193.074	24.385	19947	23	469.913	32.917	210.464	193.552	18.728	10808	36	518.361	58.751	96.507	195.559	30.627	18661	44	521.727	62.263	223.416	193.805	24.142	22956	45	461.022	39.014	260.965	194.404	31.799	20746	54	593.148	111.597	105.588	196.020	28.971	32030	109	555.936	139.152	175.978	202.837	59.012	60597	59	584.254	73.984	232.967	197.045	28.142	34471	17	526.824	35.597	332.650	194.474	14.728	8956	50	493.860	64.478	23.487	196.162	29.314	24693	58	562.793	87.140	189.328	196.533	33.799	32642	32	437	32.430	76.963	199.629	20.142	13984	42	436.048	30.243	159.681	199.357	24.627	18314	32	455	27.110	216.744	199.396	20.142	14560	49	463.061	46.150	246.006	202.192	30.042	22690	63	483.333	68.500	55.679	200.269	42.284	30450	35	514.829	59.113	271.872	199.925	22.971	18019	36	521.861	42.708	11.876	204.145	30.971	18787	17	412	20.205	37.028	201.321	15.899	7004	60	463.533	47.495	263.209	202.273	37.799	27812	34	477.735	29.203	326.552	201.725	22.971	16243	19	644.842	35.884	1.416	203.710	17.899	12252	36	435.250	51.648	68.936	202.244	22.485	15669	67	455.716	42.168	122.812	204.342	31.213	30533	27	473.593	38.122	211.788	205.588	27.556	12787	33	615.970	313.979	169.057	206.630	23.314	20327	52	612.019	96.073	229.551	204.384	26.385	31825	39	704.385	120.654	279.556	204.528	24.385	27471	62	606.306	94.005	308.883	207.031	32.042	37591	76	456.461	40.690	140.945	206.654	34.870	34691	24	767.250	284.493	164.416	205.951	20.142	18414	59	514.610	56.266	197.790	206.746	30.971	30362	52	580.192	107.975	97.714	206.896	34.870	30170	40	569.675	62.671	116.257	209.981	26.971	22787	38	542.737	65.909	205.263	210.129	25.799	20624	39	591.180	88.397	223.481	208.776	24.971	23056	58	538.517	69.595	254.055	208.829	30.385	31234	39	460.026	63.889	288.929	208.389	25.213	17941	109	1379.211	682.735	29.142	218.134	65.598	150334	22	598.182	56.179	74.524	209.253	17.314	13160	77	623.662	106.087	84.586	212.817	44.042	48022	80	538.475	59.684	318.577	210.967	33.799	43078	24	697.625	145.090	79.527	210.215	17.899	16743	40	400.550	15.655	49.883	210.880	24.385	16022	22	465.136	28.835	281.408	210.738	18.142	10233	51	442.843	34.690	274.838	213.912	28.385	22585	34	392.794	18.355	60.476	214.035	26.385	13355	63	1002.190	538.345	111.628	217.806	36.627	63138	50	552.640	99.687	231.183	217.293	34.870	27632	51	474.471	66.548	244.823	214.381	30.042	24198	40	428.075	29.990	299.012	214.932	25.213	17123	43	430.140	22.723	40.825	214.454	24.142	18496	29	1779.655	887.919	168.517	213.471	19.314	51610	47	857.638	559.092	22.531	215.051	27.799	40309	54	578.518	162.357	104.821	216.800	34.042	31240	43	536.163	76.381	223.560	216.880	30.042	23055	55	448.109	37.062	148.347	220.358	34.385	24646	38	480.342	54.437	255.823	216.442	28.385	18253	21	458.048	40.009	156.864	218.833	20.385	9619	120	671.808	147.011	168.745	221.844	49.941	80617	20	1155.050	339.831	205.317	218.815	20.385	23101	47	675.894	130.785	266.427	219.712	25.213	31767	27	408.148	15.484	55.086	219.654	22.385	11020	39	483.231	73.455	132.224	219.119	25.556	18846	48	471.896	48.715	200.221	221.457	34.284	22651	42	515.524	71.938	214.773	219.037	25.556	21652	51	550.843	82.455	238.646	220.674	28.971	28093	59	456.508	31.604	285.848	221.293	29.556	26934	54	509.259	70.477	325.980	219.923	28.385	27500	24	571.667	51.570	67.373	219.639	17.314	13720	38	496.895	65.689	140.134	222.442	28.042	18882	115	534.765	70.982	82.900	222.092	55.698	61498	43	589.488	132.344	276.411	221.424	31.456	25348	45	453.311	38.228	295.085	222.112	26.971	20399	29	466.793	30.358	189.038	224.368	25.799	13537	27	506.037	48.237	317.697	221.233	21.314	13663	74	515.824	232.914	42.416	223.718	45.698	38171	63	587.571	60.199	116.473	226.561	36.627	37017	32	596.844	61.373	2.495	226.282	24.142	19099	21	613.571	62.737	68.204	225.235	16.728	12885	67	564.075	80.341	313.100	227.894	29.799	37793	38	484.395	40.238	98.425	227.578	25.213	18407	28	584.750	81.256	123.387	226.865	18.971	16373	23	602.304	69.698	159.154	227.443	20.142	13853	37	521.135	62.156	195.057	227.592	24.142	19282	42	544.810	40.006	258.256	226.594	25.556	22882	51	541.412	61.509	246.932	228.989	26.142	27612	21	590.095	34.239	266.067	227.671	17.314	12392	24	922.333	143.441	58.646	229.950	17.314	22136	34	552.265	47.924	89.291	229.980	22.142	18777	90	576.167	65.776	111.645	233.250	51.698	51855	29	589.828	51.559	271.750	229.793	22.142	17105	70	771.500	274.829	326.877	231.897	33.698	54005	45	2394.645	1166.570	66.311	231.265	25.556	107759	37	555.216	74.838	130.956	232.043	30.042	20543	21	569.143	35.343	171.752	230.860	24.385	11952	62	560.774	74.509	212.671	232.639	27.799	34768	16	433.500	29.802	228.665	229.714	20.385	6936	24	556.500	140.375	29.730	231.793	43.556	13356	18	547.056	57.304	72.876	232.747	17.314	9847	31	554.290	36.957	80.953	233.529	23.314	17183	37	627.513	155.075	162.127	233.957	22.971	23218	40	488.075	32.068	221.647	233.320	24.385	19523	45	572.378	85.635	257.515	234.052	29.799	25757	62	577.645	95.396	291.413	233.070	33.213	35814	33	606.273	82.103	306.710	233.119	21.556	20007	44	603.205	72.558	140.961	234.561	26.971	26541	68	644.029	100.546	93.651	234.664	40.142	43794	42	493.262	44.531	242.522	236.864	37.456	20717	39	616.051	80.708	299.644	237.284	24.971	24026	62	661.645	73.478	171.880	239.504	40.042	41022	34	546.824	45.032	274.929	237.534	21.556	18592	32	598.250	21.016	39.193	237.281	42.728	19144	27	575.333	40.671	265.115	237.375	18.728	15534	23	620.348	15.227	63.074	238.025	39.556	14268	19	847.526	239.865	132.094	240.214	22.971	16103	65	813	156.553	147.607	243.103	48.284	52845	110	880.064	109.230	196.876	244.713	49.698	96807	61	719.803	88.916	209.860	243.338	36.627	43908	23	556.087	41.898	281.360	242.300	22.142	12790	43	527.884	55.543	315.843	242.404	27.556	22699	56	1343.554	368.908	224.716	244.403	31.899	75239	30	943.667	292.682	233.756	244.820	22.728	28310	45	610.022	89.756	242.917	243.686	30.971	27451	47	620.787	386.534	330.447	244.684	29.799	29177	23	727.696	43.359	128.731	245.003	23.556	16737	85	805.412	89.914	174.481	246.453	47.113	68460	40	629.075	73.751	268.854	245.638	27.556	25163	31	584.323	86.536	292.973	245.243	31.556	18114	48	823.271	87.013	139.368	249.085	30.042	39517	56	733.393	138.966	324.029	250.510	44.971	41070	31	833.645	119.977	313.240	249.727	22.142	25843	50	853.860	50.409	190.612	252.201	26.385	42693	24	859.125	183.890	305.125	250.696	24.728	20619	32	779.406	54.537	163.464	252.943	22.142	24941	16	649.938	18.770	233.131	251.562	21.899	10399	24	672.375	146.203	284.890	251.655	35.556	16137
5	18	529.222	58.260	22.415	1.107	20.728	9526	48	627.479	150.844	52.110	3.623	34.870	30119	43	735.651	74.868	74.530	4.290	31.456	31633	21	609.524	103.743	80.451	1.665	22.142	12800	45	541.733	66.385	97.854	2.052	30.142	24378	78	518.320	47.498	110.884	5.797	44.042	40429	51	632.118	90.744	139.820	2.203	31.556	32238	80	1647.188	295.141	157.485	5.604	45.113	131775	77	709.260	124.664	168.168	6.807	36.042	54613	52	549.385	82.949	207.500	6.501	31.799	28568	33	498.970	76.063	212.847	2.628	21.556	16466	80	467.538	51.262	236.531	7.104	45.456	37403	32	711.031	154.395	275.405	3.050	25.213	22753	31	491.677	53.271	288.824	3.127	20.728	15242	30	649.667	62.691	269.106	4.265	22.971	19490	49	567.673	81.383	311.334	7.247	29.799	27816	17	505.471	16.997	321.224	5.105	16.728	8593	25	457.200	17.942	328.246	5.219	20.142	11430	64	598.625	86.643	130.640	7.823	38.627	38312	100	729.360	182.059	146.317	11.129	56.184	72936	27	1073.815	114.153	65.814	8.928	18.971	28993	30	893.333	90.184	36.093	10.363	20.385	26800	40	1088.250	643.520	307.275	13.180	32.627	43530	41	448.829	24.850	259.325	12.893	26.385	18402	65	629.446	108.057	274.961	13.012	38.870	40914	20	538.200	62.503	16.399	13.525	21.799	10764	81	1317.173	201.797	45.094	15.573	41.456	106691	73	497.959	49.747	100.620	12.319	44.385	36351	69	585.899	116.639	129.222	13.259	40.042	40427	59	441.186	37.504	251.923	15.688	35.456	26030	57	565.544	58.120	323.890	12.607	30.385	32236	153	562.725	113.492	187.733	20.129	83.154	86097	47	490.638	55.743	290.426	14.684	25.556	23060	56	550.232	85.853	302.557	17.775	33.799	30813	27	1166.667	70.563	78.213	13.651	22.385	31500	41	686.976	190.203	196.528	18.821	29.799	28166	64	522.875	87.153	123.046	19.589	35.213	33464	31	537.226	54.441	9.901	18.650	21.556	16654	47	541.255	64.715	22.564	18.612	26.385	25439	63	1585.492	93.213	71.574	20.619	31.213	99886	63	760.302	44.592	29.892	23.091	34.870	47899	63	590.905	112.941	168.558	22.418	46.770	37227	73	491.055	40.627	321.462	21.712	55.113	35847	36	1362.111	49.503	55.660	21.262	22.142	49036	54	753.741	144.869	98.876	23.232	27.799	40702	63	721.444	171.443	109.284	22.308	28.971	45451	20	1402	81.194	154.594	20.016	26.385	28040	83	538.952	81.902	223.531	24.695	51.941	44733	30	546.233	61.080	286.430	20.065	25.556	16387	36	2247.611	766.482	148.050	23.952	25.213	80914	108	683.139	245.658	234.448	26.620	51.012	73779	40	936.950	148.194	91.865	25.878	23.556	37478	48	426.667	28.148	129.164	25.414	34.042	20480	61	429.180	39.842	135.029	28.076	45.698	26180	66	582.939	100.514	211.619	25.602	31.556	38474	34	511.882	49.219	16.978	25.665	23.556	17404	120	1812.842	413.677	63.396	32.586	69.154	217541	57	735.035	268.746	157.744	25.620	28.728	41897	40	599.950	179.684	323.104	27.076	36.042	23998	49	634.592	115.461	111.279	30.839	24.971	31095	27	514	79.195	145.443	30.405	18.142	13878	24	547.333	51.311	273.719	28.857	17.899	13136	58	653.776	163.883	254.336	34.091	45.355	37919	77	786.545	256.881	89.011	36.293	47.698	60564	45	694	156.043	102.001	32.414	26.971	31230	92	586.489	92.680	187.133	36.303	53.255	53957	30	574.300	69.855	235.321	33.369	21.556	17229	58	474.828	37.961	309.524	34.559	36.870	27540	61	997.426	231.299	50.584	35.147	32.042	60843	49	605.816	89.789	209.519	36.059	26.971	29685	61	530.262	157.233	117.155	40.136	36.627	32346	101	919.515	433.504	20.440	40.913	41.113	92871	32	612.844	141.873	275.415	38.623	32.284	19611	108	683.824	123.801	203.980	43.110	48.284	73853	30	583.600	61.937	220.058	39.081	25.799	17508	37	506.486	35.338	327.173	38.309	24.142	18740	35	2604.343	518.098	55.154	41.396	26.971	91152	38	589.026	82.263	238.804	40.330	25.314	22383	42	1345.286	339.081	75.743	41.558	33.456	56502	17	573.353	59.012	281.606	40.462	19.556	9747	61	732.836	198.472	268.682	44.162	37.456	44703	26	675.923	157.758	289.079	43.046	18.728	17574	45	552.511	61.521	319.488	43.573	26.385	24863	150	477.227	49.885	169.374	46.920	83.598	71584	31	956.355	168.972	299.271	46.021	26.385	29647	89	475.966	78.780	40.111	47.999	45.355	42361	55	1079.927	513.114	261.350	47.627	34.042	59396	20	824.500	84.422	67.923	44.470	22.142	16490	19	1785.789	548.382	49.331	45.134	16.728	33930	77	794.545	269.531	94.601	49.337	36.870	61180	37	487.568	88.283	128.684	47.645	33.213	18040	44	448.864	43.861	144.305	52.242	34.971	19750	43	813.651	100.849	311.890	47.981	23.556	34987	26	659.500	132.387	333.169	48.536	21.556	17147	61	607.115	203.475	221.551	53.513	39.456	37034	47	687.340	122.631	63.509	51.777	29.213	32305	70	456.071	62.146	107.538	51.275	41.799	31925	42	498.548	55.411	150.590	52.324	25.556	20939	49	1864.755	493.268	213.413	52.346	24.971	91373	64	641.594	121.296	270.717	52.910	32.627	41062	118	684.169	195.061	59.014	57.310	53.355	80732	51	457.569	41.363	136.936	53.795	27.556	23336	31	314.806	37.165	32.301	54.681	25.799	9759	32	973.312	32.273	300.911	55.943	33.314	31146	62	467.919	69.335	17.877	54.957	38.284	29011	88	686.693	358.348	130.438	60.330	54.527	60429	46	656.522	285.877	246.495	54.627	29.456	30200	38	525.711	44.231	198.447	55.767	22.385	19977	59	788.610	418.524	256.861	59.720	50.770	46528	51	345.137	55.255	7.728	59.831	49.113	17602	39	477.128	46.606	123.263	57.918	28.385	18608	26	513.115	38.266	264.333	55.971	17.899	13341	86	483.744	62.811	96.038	59.254	38.385	41602	19	1310.684	393.868	178.512	57.039	23.314	24903	160	570.312	93.191	188.078	62.422	69.841	91250	65	520.462	66.012	85.431	63.393	39.456	33830	91	526.121	76.241	111.793	63.952	46.284	47877	56	576	70.439	280.001	59.815	32.627	32256	27	643.593	89.848	323.011	57.553	17.899	17377	56	511.179	49.114	236.939	62.888	30.142	28626	34	1030.265	67.298	306.529	61.673	26.142	35029	55	399.800	61.786	18.639	61.979	35.799	21989	56	463.714	99.744	36.412	62.878	44.284	25968	49	1474.327	451.681	77.112	62.378	25.314	72242	59	564	91.161	205.390	64.654	29.799	33276	55	542.527	75.304	221.340	63.748	29.213	29839	47	728.191	128.860	314.221	63.230	31.799	34225	40	466	55.432	143.606	62.560	27.556	18640	29	499.276	49.032	268.586	62.644	20.142	14479	55	948.745	91.183	296.737	66.443	29.556	52181	30	577.733	71.181	333.826	64.134	20.142	17332	44	484.568	51.794	68.035	64.588	23.556	21321	31	604.161	60.540	319.627	66.064	23.899	18729	50	668.580	117.118	325.147	67.049	28.971	33429	84	517.083	41.734	166.908	67.436	44.284	43435	88	476.830	109.181	53.636	79.820	101.255	41961	20	1343.700	636.648	242.862	65.240	17.314	26874	42	738.667	154.006	286.014	66.340	31.799	31024	62	543.581	79.778	5.070	69.523	33.456	33702	26	519.615	46.780	271.517	68.548	25.456	13510	92	515.435	108.043	134.761	73.666	49.355	47420	42	571.976	88.062	245.903	72.112	28.971	24023	42	524.405	60.960	252.488	73.656	31.799	22025	60	500.767	75.467	43.471	71.275	30.385	30046	66	515.606	76.015	121.175	74.176	44.284	34030	33	465.697	29.205	143.911	70.369	22.971	15368	46	553.174	81.286	213.720	72.532	27.799	25446	70	483.357	62.033	25.875	74.412	42.627	33835	121	469.050	42.996	73.062	76.464	63.598	56755	121	474.942	52.401	95.539	79.885	61.355	57468	87	562.908	124.360	20.336	77.280	45.698	48973	35	782.229	85.713	289.807	73.144	23.213	27378	35	750.057	104.117	303.744	73.712	24.385	26252	75	497.280	49.277	196.566	75.008	47.941	37296	87	492.598	49.215	270.779	76.100	40.870	42856	26	675.538	90.035	61.348	76.033	20.728	17564	20	484.750	42.959	320.993	74.649	16.485	9695	56	507.357	60.901	228.940	77.648	28.971	28412	30	617.400	46.971	36.955	77.334	20.142	18522	48	595.542	95.426	185.140	76.950	28.385	28586	44	699.591	143.747	296.721	78.737	32.385	30782	125	539.224	95.763	11.956	83.080	68.912	67403	68	484.426	72.445	103.602	82.335	36.385	32941	49	500.306	67.835	160.867	82.997	35.213	24515	44	527.864	73.142	214.330	80.561	28.627	23226	33	527.788	45.371	258.906	80.034	20.971	17417	37	502.541	42.262	265.608	81.749	26.971	18594	54	483.167	60.215	33.015	83.697	35.556	26091	38	518.684	67.348	167.705	79.526	33.456	19710	54	454.741	47.278	282.316	82.449	31.213	24556	50	640.300	100.060	110.142	83.696	26.971	32015	71	529.535	87.953	251.280	85.504	40.042	37597	41	653.732	61.815	318.660	82.944	25.799	26803	41	530.146	62.447	121.075	84.269	30.042	21736	24	737.083	42.969	312.816	82.398	18.142	17690	38	506.605	33.375	244.472	84.811	28.385	19251	71	453.803	50.224	2.999	88.252	35.213	32220	73	547.206	83.865	41.100	91.043	46.527	39946	65	455.523	34.217	64.906	86.720	39.113	29609	90	483.744	154.827	81.054	89.413	47.698	43537	44	469.386	51.159	129.667	84.237	28.627	20653	35	463.971	34.287	231.555	85.189	25.556	16239	57	520.351	84.228	303.662	85.288	40.284	29660	34	550.588	63.622	49.564	86.968	23.556	18720	56	499.661	41.472	330.003	86.250	30.385	27981	74	474.135	46.327	188.454	89.597	35.456	35086	80	548.550	187.113	147.740	90.891	44.527	43884	50	483.220	39.817	180.415	91.173	31.799	24161	139	583.892	236.449	223.821	90.238	68.669	81161	35	598.057	88.937	241.120	92.064	30.142	20932	47	444.383	27.340	167.132	90.273	25.556	20886	22	519	29.719	73.670	92.161	22.142	11418	79	444.519	39.600	283.983	90.983	41.213	35117	130	671.346	126.190	115.568	97.681	57.113	87275	90	460.144	127.855	90.411	95.079	47.941	41413	46	563.565	75.159	60.564	95.642	31.213	25924	49	447.122	41.468	106.291	97.937	37.799	21909	68	442.059	52.531	203.406	103.952	51.698	30060	121	456.397	51.498	262.872	98.553	59.841	55224	39	474.103	17.913	307.851	96.029	24.385	18490	64	401.125	43.866	22.313	96.263	39.213	25672	56	497.036	82.729	144.115	97.503	37.213	27834	38	496.105	60.088	49.354	96.980	24.142	18852	30	610.367	64.617	245.359	97.773	20.728	18311	54	478.667	43.563	70.753	99.218	32.042	25848	42	661.095	247.802	123.605	100.744	44.527	27766	56	466.696	37.602	231.582	101.358	30.385	26135	58	541.793	69.628	289.669	99.423	30.971	31424	30	475.133	34.304	213.045	99.709	19.556	14254	61	627.115	110.861	180.489	101.603	39.213	38254	58	500.224	57.186	16.273	102.907	29.213	29013	50	459.320	39.758	164.337	103.228	34.627	22966	18	465.778	50.130	1.469	103.136	15.657	8384	40	590.425	85.479	57.816	105.144	26.971	23617	91	543.604	95.055	95.327	113.006	59.598	49468	54	485.667	45.337	197.245	105.911	30.142	26226	59	459.864	67.772	47.068	107.277	39.456	27132	32	560.875	63.008	65.842	103.610	22.142	17948	77	461.325	38.732	273.583	105.275	52.042	35522	34	587.824	77.795	106.622	105.270	23.799	19986	63	553.476	98.850	133.646	107.196	35.456	34869	214	551.154	75.304	215.783	110.077	82.083	117947	46	460.478	54.014	34.990	108.439	25.556	21182	30	583.767	61.429	235.982	107.669	22.142	17513	59	489.542	68.747	19.427	111.761	45.598	28883	78	718.244	453.915	183.761	110.694	45.012	56023	50	478.740	46.154	9.016	110.775	29.213	23937	65	568.508	81.713	107.559	111.009	46.042	36953	123	451.455	32.243	329.514	113.310	54.184	55529	18	470.444	53.656	1.653	109.938	17.899	8468	52	521.731	116.706	60.449	111.411	37.456	27130	58	539.259	72.993	144.413	111.135	27.799	31277	60	539.967	60.699	165.714	110.196	33.799	32398	47	1509.298	669.696	191.698	112.035	44.284	70937	54	449.130	49.687	27.074	112.632	29.799	24253	22	545.455	28.781	260.354	111.258	16.728	12000	28	447	33.822	65.334	114.309	26.385	12516	41	431.073	39.043	82.804	111.777	30.728	17674	48	413.125	27.496	282.966	111.866	41.556	19830	159	493.365	42.938	300.743	117.256	53.598	78445	45	440.400	37.011	35.423	116.689	35.113	19818	20	781.900	109.231	227.184	114.620	16.728	15638	24	581.375	61.438	69.612	116.163	17.899	13953	43	977.767	416.014	262.724	117.399	24.971	42044	62	501.516	63.042	85.290	117.759	35.456	31094	46	443.022	34.344	103.774	117.883	26.385	20379	54	525.778	69.348	149.256	118.012	26.728	28392	36	511.083	50.269	164.419	116.435	23.799	18399	38	420.474	29.030	41.692	118.687	27.213	15978	43	482.442	39.303	73.713	120.493	32.627	20745	33	527.758	65.759	57.842	120.780	24.971	17416	84	468.774	66.798	117.196	121.076	54.770	39377	60	741.217	140.723	139.612	121.199	31.556	44473	34	441.441	17.396	251.954	119.622	22.728	15009	57	542.158	87.005	277.117	122.962	30.627	30903	39	497.872	43.358	202.509	125.191	40.284	19417	25	568.080	56.197	209.502	123.012	22.142	14202	50	518.160	49.610	224.582	123.026	32.627	25908	72	592.111	78.141	235.764	123.236	35.799	42632	66	582.318	55.092	267.712	123.265	36.385	38433	125	493.984	56.833	7.531	130.200	64.770	61748	57	513.491	113.130	21.968	123.518	42.284	29269	38	576.184	97.152	64.288	124.158	27.799	21895	17	499.059	32.777	1.762	123.820	14.485	8484	37	480.730	44.893	82.499	124.124	30.042	17787	97	450.866	44.496	292.462	127.996	44.870	43734	52	477.173	36.981	317.000	126.248	40.870	24813	28	448.786	31.732	42.337	124.918	20.142	12566	31	560.613	154.526	154.542	127.433	24.627	17379	89	552.607	162.610	199.441	132.261	40.527	49182	52	471.096	41.670	326.263	128.370	28.385	24497	48	439.979	24.205	16.416	130.832	34.042	21119	65	472.338	63.757	70.673	131.217	36.042	30702	85	526.776	87.730	248.369	129.063	39.213	44776	29	464.138	41.357	78.118	128.589	19.314	13460	45	474.711	32.937	184.687	129.166	24.385	21362	17	425	22.636	211.832	129.318	19.314	7225	24	1106.042	490.965	240.232	128.780	19.314	26545	37	461.811	29.003	163.921	130.213	22.971	17087	33	614.818	106.627	232.233	130.306	20.142	20289	55	555.673	68.127	268.089	130.927	29.213	30562	50	442.220	49.248	33.189	132.372	29.213	22111	78	452.128	55.773	96.181	132.808	41.456	35266	41	519.756	79.762	145.955	131.814	28.385	21310	52	771.077	212.243	169.101	136.938	36.870	40096	26	506.154	59.960	334.511	134.246	23.899	13160	43	608.163	90.198	129.405	134.862	25.556	26151	41	540.781	83.744	136.344	133.096	24.142	22172	46	600.413	85.805	259.937	134.297	29.213	27619	23	720.391	123.734	306.052	132.207	21.556	16569	112	469.366	50.082	110.811	137.865	54.770	52569	51	469.686	57.977	57.801	137.517	30.385	23954	29	464.034	56.512	83.215	135.515	23.799	13457	36	543.139	69.955	152.282	136.125	24.385	19553	34	593.706	39.963	238.336	137.754	23.556	20186	47	447.574	29.921	323.520	138.179	25.213	21036	47	489.489	92.766	89.445	139.477	24.971	23006	72	770.222	117.101	159.122	140.104	34.971	55456	54	578.278	60.967	252.640	138.766	27.799	31227	93	449.871	23.755	280.824	139.998	45.941	41838	147	548.959	80.354	126.519	146.350	67.012	80697	52	474.404	43.170	183.768	140.528	27.556	24669	86	1196.628	578.933	207.758	141.327	43.113	102910	45	615.556	106.919	7.500	143.107	31.799	27700	49	502.408	51.664	40.597	141.267	41.456	24618	35	432.714	30.118	65.599	139.657	24.142	15145	86	555.895	119.806	193.781	143.563	36.284	47807	46	594.239	92.930	228.613	140.782	26.971	27335	29	599.069	42.961	244.113	142.661	20.142	17373	44	446.500	22.654	45.818	147.277	31.799	19646	46	539	57.082	168.694	144.918	24.728	24794	34	479.147	51.919	310.779	146.754	30.627	16291	51	597.510	110.065	62.081	146.507	26.971	30473	63	573.413	91.696	74.514	147.464	30.728	36125	32	549.188	80.283	85.369	147.470	24.385	17574	65	585.600	113.650	328.818	149.025	36.627	38064	16	448.750	34.561	1.759	146.035	14.485	7180	23	429.043	34.723	95.926	147.416	17.899	9868	34	544.676	62.312	110.508	147.137	20.971	18519	21	484.429	22.737	133.895	147.676	18.142	10173	50	658.340	98.936	252.881	147.975	27.556	32917	55	628.164	95.471	262.321	148.771	28.971	34549	93	487.065	54.447	286.082	149.482	41.456	45297	72	574.472	94.937	37.723	149.272	41.456	41362	53	480.321	73.019	53.243	150.688	35.213	25457	67	497.418	55.953	88.645	152.034	43.456	33327	38	463.947	55.186	101.896	150.432	23.556	17630	40	503.250	48.939	221.203	148.831	27.799	20130	57	449.351	48.456	296.013	154.496	31.213	25613	45	1116.422	324.221	19.908	151.666	32.385	50239	35	455.486	44.010	112.030	152.575	27.213	15942	43	518.070	56.558	275.992	153.419	23.556	22277	49	493.796	60.331	321.238	155.833	32.971	24196	48	478	45.959	156.883	153.607	29.213	22944	49	489.551	39.673	232.068	152.849	28.627	23988	16	479.812	35.701	334.083	153.150	15.899	7677	76	571.342	87.232	174.693	156.852	34.385	43422	82	534.159	106.062	306.525	157.836	42.870	43801	46	407.087	18.991	141.172	156.847	27.799	18726	57	531.684	83.207	250.922	158.908	49.598	30306	41	1011.781	298.218	12.719	156.220	24.971	41483	51	515.098	85.883	62.877	156.285	27.556	26270	36	468.361	46.651	25.565	156.049	24.728	16861	37	514.081	72.328	100.916	160.168	27.799	19021	56	475.089	40.161	185.567	159.596	31.456	26605	70	588.300	120.694	200.356	158.926	34.385	41181	99	519.293	85.762	263.692	160.178	45.456	51410	47	607.979	91.166	315.077	158.405	24.728	28575	32	490.562	48.113	166.016	158.212	22.971	15698	102	998.137	426.661	42.114	163.697	44.284	101810	67	456.582	65.962	82.074	161.402	38.284	30591	32	459.312	43.356	114.429	159.853	22.971	14698	28	493.857	39.451	127.505	160.535	24.971	13828	81	482.975	58.841	222.816	162.823	40.284	39121	35	564.800	86.535	235.211	158.798	23.556	19768	31	500.387	61.594	108.425	159.767	19.899	15512	35	567.229	70.532	158.718	161.431	20.971	19853	72	476.653	44.981	247.909	165.141	35.799	34319	39	484.564	53.023	273.275	164.579	30.142	18898	74	502.311	60.250	4.315	166.051	34.870	37171	33	461.515	49.792	30.463	163.020	24.385	15230	67	539.448	75.900	325.280	166.510	48.527	36143	34	484.706	62.425	21.663	163.681	20.728	16480	62	519.581	80.395	56.830	166.672	30.971	32214	72	455.708	42.757	89.706	167.415	35.799	32811	61	436.787	30.824	136.189	164.916	35.456	26644	34	484.059	47.507	285.254	163.793	21.899	16458	47	536.340	75.347	154.319	166.225	32.042	25208	24	329.833	28.936	170.637	166.440	19.314	7916	64	557.547	91.385	189.881	166.588	32.627	35683	63	571.063	87.469	206.849	167.151	33.213	35977	73	553.781	76.551	297.157	168.335	42.284	40426	42	544.357	84.304	313.703	167.174	23.799	22863	76	482.553	60.041	109.988	171.024	38.042	36674	74	534.676	82.373	213.603	170.825	41.113	39566	44	511.568	41.971	122.288	170.425	27.213	22509	59	507.339	66.872	166.495	173.614	33.799	29933	45	604.222	105.550	179.696	171.024	29.213	27190	67	461.702	55.884	238.179	171.108	33.456	30934	53	474.755	43.957	146.031	171.004	28.042	25162	60	489.567	72.589	279.395	172.076	29.799	29374	58	437.362	27.070	13.754	174.102	40.042	25367	44	454.068	53.755	22.035	172.048	34.627	19979	37	513.432	66.331	102.134	171.481	21.556	18997	47	495.511	65.179	75.722	172.943	25.799	23289	43	488.721	65.812	65.261	172.955	23.556	21015	65	553.969	88.150	175.380	175.963	41.698	36008	41	442.171	34.107	289.889	173.518	23.556	18129	36	556.778	55.837	329.044	173.578	24.971	20044	54	545.537	71.713	189.039	176.220	33.799	29459	19	478.789	26.135	227.802	173.540	15.556	9097	73	550.575	89.892	119.481	177.875	39.456	40192	42	522.452	60.624	158.938	175.140	24.971	21943	52	481.885	60.529	201.690	177.078	27.799	25058	47	514.979	55.384	218.707	176.414	27.799	24204	20	557.300	49.107	302.606	175.445	15.314	11146	112	550.491	88.841	141.133	180.876	47.698	61655	41	566.951	74.125	54.388	178.300	24.142	23245	45	468.133	46.990	92.640	180.551	27.799	21066	21	563.238	45.646	98.043	177.911	16.485	11828	54	535.278	64.963	254.099	180.847	36.042	28905	54	470.519	61.949	261.413	185.003	40.627	25408	58	538.724	85.033	62.942	180.533	32.971	31246	25	454.840	22.267	231.481	178.529	20.385	11371	154	594.006	152.935	247.637	187.195	57.113	91477	57	903.667	225.475	319.245	180.635	26.385	51509	52	446.404	41.480	104.223	181.967	29.213	23213	60	511.033	59.103	292.224	181.095	33.799	30662	35	485.543	160.748	275.602	181.999	26.385	16994	40	535.650	64.451	326.557	183.466	30.971	21426	42	477.452	55.346	73.186	181.356	27.213	20053	77	514.234	100.249	152.172	184.986	49.355	39596	40	484.100	103.701	170.675	183.646	28.728	19364	25	433	36.114	283.508	183.871	22.142	10825	47	460.617	48.130	32.724	182.615	35.556	21649	47	569.915	70.367	177.415	184.583	27.799	26786	46	559.587	93.896	186.289	186.956	31.456	25741	37	496.649	54.046	309.789	187.139	26.971	18376	34	503.441	53.859	112.814	186.288	22.385	17117	32	462.094	35.954	224.043	186.006	19.314	14787	28	434.929	33.858	269.059	186.051	20.142	12178	75	441.013	42.828	10.940	190.901	37.799	33076	46	456.043	38.053	51.351	187.681	24.971	20978	50	563.640	107.168	126.746	188.838	33.456	28182	68	455.588	39.926	199.912	189.971	32.385	30980	30	458.933	36.837	234.577	187.550	22.385	13768	35	508.743	70.196	80.611	189.524	24.728	17806	24	503.458	39.413	299.964	187.746	18.142	12083	44	473.477	71.117	63.989	189.671	24.971	20833	45	461.978	41.004	99.644	188.784	34.385	20789	34	442.500	36.473	290.368	190.013	22.971	15045	17	359.059	13.217	33.120	188.752	18.142	6104	94	651.266	111.500	281.588	192.634	43.698	61219	25	501.640	31.793	21.055	190.898	23.314	12541	69	431.435	33.154	40.922	193.492	34.870	29769	58	563.190	84.759	73.718	193.137	31.456	32665	47	598.681	87.845	179.004	191.393	24.971	28138	59	622.492	142.603	54.790	193.474	36.042	36727	41	485.439	45.187	118.866	193.075	24.385	19903	23	465.348	34.846	210.466	193.534	18.728	10703	36	515.639	58.423	96.508	195.552	30.627	18563	44	520.364	67.039	223.444	193.804	24.142	22896	45	453.044	37.461	260.962	194.402	31.799	20387	54	592.204	112.958	105.584	196.020	28.971	31979	109	555.303	141.900	175.987	202.855	59.012	60528	59	580.322	72.768	232.976	197.051	28.142	34239	17	522.941	41.004	332.662	194.472	14.728	8890	50	490.100	60.335	23.486	196.174	29.314	24505	58	560.603	89.039	189.320	196.531	33.799	32515	32	432.719	33.251	76.968	199.622	20.142	13847	42	431.643	32.805	159.692	199.353	24.627	18129	32	451.062	28.579	216.754	199.388	20.142	14434	49	457.204	45.284	246.002	202.195	30.042	22403	63	474.317	67.310	55.689	200.264	42.284	29882	35	510.914	60.504	271.871	199.925	22.971	17882	36	512.361	44.484	11.869	204.158	30.971	18445	17	442.941	21.235	37.002	201.342	15.899	7530	60	460.750	51.208	263.221	202.264	37.799	27645	34	476.529	30.758	326.569	201.740	22.971	16202	19	647.789	36.239	1.412	203.715	17.899	12308	36	432.111	45.494	68.902	202.263	22.485	15556	67	449.612	43.694	122.806	204.346	31.213	30124	27	468.259	41.955	211.802	205.595	27.556	12643	33	630.818	331.661	169.036	206.654	23.314	20817	52	609.673	97.951	229.562	204.384	26.385	31703	39	692.692	122.564	279.566	204.520	24.385	27015	62	601.306	93.009	308.883	207.029	32.042	37281	76	455.368	43.277	140.937	206.653	34.870	34608	24	780.625	274.584	164.424	205.906	20.142	18735	59	508.237	55.040	197.783	206.753	30.971	29986	52	579.654	114.515	97.710	206.881	34.870	30142	40	566.150	64.290	116.254	209.982	26.971	22646	38	539.605	67.574	205.265	210.123	25.799	20505	39	589.462	88.834	223.478	208.777	24.971	22989	58	529.517	70.539	254.034	208.823	30.385	30712	39	453.436	61.609	288.938	208.389	25.213	17684	109	1370.294	688.319	29.135	218.159	65.598	149362	22	596.455	57.219	74.514	209.267	17.314	13122	77	620.039	110.646	84.588	212.880	44.042	47743	80	534.812	60.577	318.565	210.969	33.799	42785	24	700.042	143.833	79.527	210.220	17.899	16801	40	398.625	18.429	49.894	210.870	24.385	15945	22	457.636	30.257	281.397	210.723	18.142	10068	51	436.765	34.286	274.840	213.915	28.385	22275	34	390.941	17.382	60.485	214.030	26.385	13292	63	980.317	538.716	111.608	217.849	36.627	61760	50	550.760	102.672	231.203	217.274	34.870	27538	51	470.255	65.601	244.803	214.373	30.042	23983	40	424.100	27.413	299.015	214.941	25.213	16964	43	422.907	25.671	40.816	214.437	24.142	18185	29	1709.759	898.398	168.504	213.404	19.314	49583	47	848.255	556.940	22.532	215.049	27.799	39868	54	582.741	165.125	104.829	216.791	34.042	31468	43	530	76.915	223.567	216.879	30.042	22790	55	448.782	43.323	148.365	220.367	34.385	24683	38	475.526	56.134	255.842	216.436	28.385	18070	21	449.714	37.671	156.858	218.829	20.385	9444	120	670.858	142.068	168.724	221.823	49.941	80503	20	1155.550	337.087	205.327	218.808	20.385	23111	47	679.468	128.206	266.441	219.710	25.213	31935	27	405.111	17.290	55.091	219.654	22.385	10938	39	475.128	67.720	132.210	219.117	25.556	18530	48	471.708	50.133	200.244	221.475	34.284	22642	42	512.905	72.473	214.785	219.024	25.556	21542	51	544.706	85.988	238.651	220.665	28.971	27780	59	453.559	35.158	285.838	221.296	29.556	26760	54	502.667	71.354	325.977	219.931	28.385	27144	24	560.583	54.132	67.375	219.641	17.314	13454	38	489.816	66.879	140.125	222.456	28.042	18613	115	534.704	71.328	82.935	222.074	55.698	61491	43	581.326	131.806	276.411	221.419	31.456	24997	45	449.800	39.114	295.107	222.117	26.971	20241	29	463.207	29.164	189.041	224.371	25.799	13433	27	497.741	43.622	317.695	221.226	21.314	13439	74	509.243	232.726	42.411	223.719	45.698	37684	63	581.206	58.451	116.467	226.557	36.627	36616	32	587.406	61.165	2.484	226.296	24.142	18797	21	608	56.836	68.227	225.233	16.728	12768	67	556.776	76.832	313.094	227.900	29.799	37304	38	482.711	44.116	98.436	227.590	25.213	18343	28	581.071	75.164	123.385	226.861	18.971	16270	23	586.478	70.069	159.141	227.427	20.142	13489	37	523.730	64.509	195.067	227.592	24.142	19378	42	543.071	39.778	258.259	226.587	25.556	22809	51	540.314	64.356	246.928	228.983	26.142	27556	21	589.095	36.744	266.065	227.672	17.314	12371	24	916.375	140.651	58.643	229.957	17.314	21993	34	545.559	46.587	89.306	229.977	22.142	18549	90	576.322	68.515	111.611	233.240	51.698	51869	29	573.897	44.539	271.754	229.790	22.142	16643	70	763	277.212	326.863	231.890	33.698	53410	45	2409.156	1172.909	66.312	231.268	25.556	108412	37	552.162	72.562	130.959	232.038	30.042	20430	21	568.524	32.065	171.750	230.877	24.385	11939	62	558.419	72.260	212.673	232.670	27.799	34622	16	427.750	28.600	228.679	229.714	20.385	6844	24	556.250	143.497	29.682	231.782	43.556	13350	18	543.833	50.713	72.879	232.733	17.314	9789	31	549.774	31.505	80.961	233.544	23.314	17043	37	646.432	156.484	162.159	233.940	22.971	23918	40	479.975	33.097	221.639	233.320	24.385	19199	45	569.800	85.042	257.516	234.051	29.799	25641	62	567.177	93.219	291.409	233.067	33.213	35165	33	603.394	79.797	306.718	233.132	21.556	19912	44	602.682	75.069	140.971	234.557	26.971	26518	68	642.103	104.039	93.671	234.663	40.142	43663	42	492.571	46.553	242.538	236.862	37.456	20688	39	616.026	87.167	299.634	237.291	24.971	24025	62	675.726	80.417	171.945	239.469	40.042	41895	34	542.559	47.506	274.916	237.538	21.556	18447	32	594.188	22.719	39.237	237.283	42.728	19014	27	575.259	39.961	265.111	237.366	18.728	15532	23	614.652	12.904	63.084	238.027	39.556	14137	19	841.053	236.748	132.098	240.216	22.971	15980	65	813.538	155.902	147.628	243.098	48.284	52880	110	872.682	111.211	196.877	244.719	49.698	95995	61	721.557	89.645	209.881	243.351	36.627	44015	23	549.174	42.533	281.346	242.303	22.142	12631	43	525.628	56.777	315.863	242.396	27.556	22602	56	1342.125	366.596	224.717	244.400	31.899	75159	30	949.033	296.227	233.763	244.825	22.728	28471	45	605.889	89.590	242.924	243.700	30.971	27265	47	620.447	382.162	330.449	244.677	29.799	29161	23	729.435	40.658	128.724	245.001	23.556	16777	85	806.529	93.009	174.459	246.442	47.113	68555	40	619.825	70.462	268.847	245.639	27.556	24793	31	585.645	86.127	292.964	245.242	31.556	18155	48	814.958	90.603	139.378	249.090	30.042	39118	56	729.625	133.579	324.077	250.518	44.971	40859	31	829	120.636	313.246	249.728	22.142	25699	50	852.480	45.383	190.609	252.217	26.385	42624	24	857.542	182.619	305.128	250.694	24.728	20581	32	791.594	51.041	163.483	252.930	22.142	25331	16	644	20.435	233.128	251.567	21.899	10304	24	676.208	142.351	284.910	251.662	35.556	16229
6	18	520.611	57.667	22.422	1.109	20.728	9371	48	627.229	151.729	52.115	3.629	34.870	30107	43	730.186	75.822	74.531	4.292	31.456	31398	21	602.667	101.783	80.464	1.660	22.142	12656	45	542.956	63.541	97.859	2.057	30.142	24433	78	515.641	49.332	110.874	5.806	44.042	40220	51	628.863	86.430	139.810	2.194	31.556	32072	80	1635.137	287.333	157.485	5.604	45.113	130811	77	711.052	129.100	168.175	6.817	36.042	54751	52	544.904	86.355	207.492	6.502	31.799	28335	33	495.091	74.927	212.855	2.627	21.556	16338	80	469.050	50.799	236.531	7.102	45.456	37524	32	700.344	147.541	275.405	3.073	25.213	22411	31	489.774	56.155	288.832	3.115	20.728	15183	30	647.733	59.328	269.104	4.268	22.971	19432	49	563.449	78.479	311.331	7.258	29.799	27609	17	505.118	15.419	321.223	5.101	16.728	8587	25	459.840	15.726	328.250	5.218	20.142	11496	64	590.125	85.608	130.665	7.832	38.627	37768	100	726.120	180.233	146.313	11.135	56.184	72612	27	1068.407	115.528	65.819	8.929	18.971	28847	30	894.933	85.450	36.088	10.358	20.385	26848	40	1082.850	641.003	307.270	13.177	32.627	43314	41	449.390	25.374	259.326	12.906	26.385	18425	65	623.862	104.929	274.961	13.020	38.870	40551	20	531.300	61.160	16.401	13.534	21.799	10626	81	1308.049	205.489	45.101	15.572	41.456	105952	73	493.027	47.798	100.604	12.314	44.385	35991	69	583.696	116.768	129.239	13.268	40.042	40275	59	441.186	38.080	251.923	15.692	35.456	26030	57	563.474	57.099	323.888	12.602	30.385	32118	153	560.399	110.873	187.728	20.109	83.154	85741	47	492.681	58.993	290.423	14.683	25.556	23156	56	547.339	82.908	302.555	17.784	33.799	30651	27	1157.667	65.986	78.229	13.658	22.385	31257	41	687.049	190.802	196.529	18.815	29.799	28169	64	517.781	85.786	123.058	19.579	35.213	33138	31	538.935	54.270	9.903	18.653	21.556	16707	47	544.851	65.628	22.569	18.619	26.385	25608	63	1572.841	93.647	71.579	20.625	31.213	99089	63	757.397	44.733	29.888	23.095	34.870	47716	63	587.032	108.901	168.560	22.434	46.770	36983	73	489.041	39.019	321.434	21.714	55.113	35700	36	1356.444	39.889	55.653	21.251	22.142	48832	54	741.611	143.744	98.866	23.248	27.799	40047	63	715.841	164.229	109.281	22.302	28.971	45098	20	1391.800	74.772	154.589	20.015	26.385	27836	83	539.036	83.261	223.522	24.691	51.941	44740	30	542.200	61.890	286.421	20.063	25.556	16266	36	2230.861	758.275	148.052	23.951	25.213	80311	108	679.509	241.548	234.432	26.620	51.012	73387	40	933.725	146.966	91.860	25.896	23.556	37349	48	425.167	26.015	129.185	25.397	34.042	20408	61	426.967	38.673	135.042	28.059	45.698	26045	66	577.606	100.572	211.611	25.600	31.556	38122	34	512.971	49.591	16.973	25.658	23.556	17441	120	1794.975	415.125	63.383	32.577	69.154	215397	57	729.702	262.130	157.765	25.617	28.728	41593	40	608.700	181.298	323.120	27.078	36.042	24348	49	632.918	111.350	111.277	30.854	24.971	31013	27	513.518	81.731	145.435	30.385	18.142	13865	24	546.542	50.486	273.702	28.855	17.899	13117	58	646.586	164.603	254.325	34.102	45.355	37502	77	790.519	264.113	88.984	36.285	47.698	60870	45	693.067	154.211	101.993	32.424	26.971	31188	92	589.141	94.391	187.141	36.300	53.255	54201	30	564.800	71.469	235.333	33.352	21.556	16944	58	471.207	34.598	309.513	34.575	36.870	27330	61	992.820	234.433	50.585	35.140	32.042	60562	49	603.429	89.341	209.522	36.049	26.971	29568	61	526.033	152.702	117.147	40.135	36.627	32088	101	917.158	433.866	20.437	40.916	41.113	92633	32	607.375	142.399	275.414	38.616	32.284	19436	108	675.250	122.886	203.984	43.110	48.284	72927	30	578.100	63.809	220.061	39.082	25.799	17343	37	510.135	35.889	327.179	38.307	24.142	18875	35	2588.171	522.809	55.160	41.388	26.971	90586	38	586.079	77.645	238.814	40.319	25.314	22271	42	1336.452	333.004	75.751	41.563	33.456	56131	17	574.882	62.590	281.595	40.460	19.556	9773	61	739.197	204.576	268.669	44.162	37.456	45091	26	669.923	153.763	289.075	43.042	18.728	17418	45	548.622	57.642	319.494	43.591	26.385	24688	150	477.793	50.531	169.373	46.922	83.598	71669	31	952.548	166.669	299.269	46.017	26.385	29529	89	474.079	78.594	40.107	47.999	45.355	42193	55	1070.309	504.566	261.348	47.620	34.042	58867	20	814.200	73.009	67.909	44.482	22.142	16284	19	1770.211	544.475	49.336	45.136	16.728	33634	77	794.286	271.684	94.593	49.358	36.870	61160	37	486.054	86.439	128.679	47.639	33.213	17984	44	445.273	44.020	144.309	52.244	34.971	19592	43	811.628	105.952	311.889	47.994	23.556	34900	26	660.885	140.371	333.167	48.551	21.556	17183	61	604.820	200.926	221.550	53.507	39.456	36894	47	694.596	126.133	63.504	51.774	29.213	32646	70	453.143	59.652	107.528	51.264	41.799	31720	42	499.024	52.966	150.583	52.315	25.556	20959	49	1854.776	489.323	213.415	52.337	24.971	90884	64	627.391	119.796	270.646	52.863	32.627	40153	118	679.754	192.068	59.000	57.316	53.355	80211	51	456.686	38.679	136.931	53.788	27.556	23291	31	311.581	36.720	32.293	54.671	25.799	9659	32	966.250	28.417	300.914	55.943	33.314	30920	62	467.048	68.804	17.864	54.958	38.284	28957	88	688.864	356.423	130.426	60.305	54.527	60620	46	658.196	289.407	246.501	54.634	29.456	30277	38	527.237	46.622	198.441	55.763	22.385	20035	59	783.153	418.281	256.861	59.728	50.770	46206	51	344.098	56.955	7.750	59.855	49.113	17549	39	478.564	43.939	123.252	57.929	28.385	18664	26	518.115	37.295	264.334	55.974	17.899	13471	86	480.826	63.519	96.043	59.244	38.385	41351	19	1290.789	389.657	178.516	57.041	23.314	24525	160	564.694	93.075	188.078	62.417	69.841	90351	65	516.954	64.764	85.422	63.393	39.456	33602	91	526.319	77.799	111.800	63.949	46.284	47895	56	575.071	68.884	280.008	59.825	32.627	32204	27	643.037	86.803	323.018	57.550	17.899	17362	56	507.571	49.107	236.941	62.883	30.142	28424	34	1016.853	64.397	306.528	61.679	26.142	34573	55	401.091	62.951	18.640	61.989	35.799	22060	56	458.982	98.530	36.432	62.879	44.284	25703	49	1463.898	449.377	77.111	62.374	25.314	71731	59	566.576	90.883	205.392	64.666	29.799	33428	55	540.327	75.439	221.334	63.745	29.213	29718	47	726.298	133.939	314.207	63.215	31.799	34136	40	461.550	55.786	143.614	62.561	27.556	18462	29	493.172	47.438	268.582	62.634	20.142	14302	55	946.382	92.829	296.734	66.435	29.556	52051	30	568.500	70.241	333.824	64.148	20.142	17055	44	484.068	48.042	68.038	64.580	23.556	21299	31	600.774	64.813	319.622	66.055	23.899	18624	50	664.880	118.701	325.147	67.027	28.971	33244	84	513.881	43.876	166.906	67.430	44.284	43166	88	473.966	107.346	53.639	79.825	101.255	41709	20	1334.200	632.446	242.864	65.210	17.314	26684	42	737.095	154.710	286.013	66.352	31.799	30958	62	537.629	74.705	5.056	69.516	33.456	33333	26	517.962	46.791	271.512	68.545	25.456	13467	92	514.620	108.619	134.759	73.654	49.355	47345	42	573.952	86.227	245.910	72.132	28.971	24106	42	525.762	65.371	252.483	73.680	31.799	22082	60	495.300	73.903	43.471	71.285	30.385	29718	66	517.939	77.109	121.189	74.192	44.284	34184	33	467.212	26.393	143.916	70.377	22.971	15418	46	549.565	82.437	213.712	72.555	27.799	25280	70	481.229	66.136	25.883	74.427	42.627	33686	121	468.479	43.901	73.054	76.470	63.598	56686	121	472.281	52.934	95.540	79.905	61.355	57146	87	550.770	119.286	20.343	77.300	45.698	47917	35	781.571	89.933	289.806	73.148	23.213	27355	35	743.543	101.184	303.743	73.717	24.385	26024	75	495.040	51.723	196.585	75.016	47.941	37128	87	490.172	45.709	270.782	76.098	40.870	42645	26	674.692	88.550	61.342	76.034	20.728	17542	20	484.100	43.275	320.978	74.647	16.485	9682	56	502.500	61.556	228.930	77.646	28.971	28140	30	620.267	46.951	36.962	77.342	20.142	18608	48	592.604	94.080	185.124	76.944	28.385	28445	44	698	142.150	296.719	78.746	32.385	30712	125	535.128	92.283	11.964	83.079	68.912	66891	68	482.926	75.120	103.601	82.330	36.385	32839	49	536.204	85.377	160.878	82.945	35.213	26274	44	528.182	76.230	214.325	80.560	28.627	23240	33	527.697	46.959	258.917	80.046	20.971	17414	37	501.973	43.076	265.602	81.743	26.971	18573	54	482.907	58.445	33.020	83.706	35.556	26077	38	513.711	67.948	167.690	79.531	33.456	19521	54	452.296	47.340	282.309	82.455	31.213	24424	50	649.320	101.610	110.138	83.706	26.971	32466	71	530.648	90.488	251.284	85.514	40.042	37676	41	652.366	66.847	318.659	82.941	25.799	26747	41	528.927	61.193	121.067	84.259	30.042	21686	24	735.667	43.593	312.823	82.402	18.142	17656	38	503.211	33.939	244.461	84.799	28.385	19122	71	446.380	49.864	2.996	88.255	35.213	31693	73	542.548	81.187	41.105	91.024	46.527	39606	65	453.215	33.187	64.908	86.728	39.113	29459	90	480.233	152.781	81.055	89.416	47.698	43221	44	464.750	51.089	129.671	84.251	28.627	20449	35	458.029	34.120	231.557	85.194	25.556	16031	57	520.649	83.811	303.658	85.295	40.284	29677	34	549.765	63.612	49.567	86.959	23.556	18692	56	500.054	43.040	330.006	86.253	30.385	28003	74	473.932	48.926	188.467	89.585	35.456	35071	80	546.938	191.122	147.719	90.873	44.527	43755	50	479.640	40.520	180.417	91.158	31.799	23982	139	580.698	236.946	223.816	90.240	68.669	80717	35	601	89.718	241.124	92.055	30.142	21035	47	447.723	26.699	167.140	90.282	25.556	21043	22	514.364	26.338	73.669	92.149	22.142	11316	79	442.392	40.698	283.976	90.975	41.213	34949	130	674.454	125.540	115.565	97.671	57.113	87679	90	456.933	125.966	90.406	95.086	47.941	41124	46	564.043	73.605	60.563	95.626	31.213	25946	49	446.755	43.165	106.275	97.937	37.799	21891	68	438.265	50.512	203.397	103.936	51.698	29802	121	454.645	51.825	262.873	98.554	59.841	55012	39	473.974	17.408	307.851	96.022	24.385	18485	64	400.172	41.459	22.319	96.260	39.213	25611	56	494.607	81.302	144.130	97.512	37.213	27698	38	498.079	56.577	49.347	96.977	24.142	18927	30	620.067	62.218	245.362	97.783	20.728	18602	54	477.111	44.739	70.756	99.226	32.042	25764	42	655.500	247.235	123.601	100.754	44.527	27531	56	467.268	39.630	231.578	101.360	30.385	26167	58	536.534	65.996	289.681	99.419	30.971	31119	30	474.300	32.422	213.032	99.716	19.556	14229	61	622.164	111.272	180.480	101.617	39.213	37952	58	498.414	59.076	16.276	102.915	29.213	28908	50	459.880	37.761	164.334	103.235	34.627	22994	18	466.667	52.613	1.471	103.137	15.657	8400	40	590.925	83.271	57.816	105.146	26.971	23637	91	540.901	94.236	95.322	113.010	59.598	49222	54	481.407	42.586	197.251	105.906	30.142	25996	59	456.271	67.865	47.076	107.304	39.456	26920	32	559.688	63.577	65.856	103.601	22.142	17910	77	459.766	39.751	273.559	105.273	52.042	35402	34	589.735	81.160	106.629	105.277	23.799	20051	63	557.206	101.518	133.645	107.190	35.456	35104	214	546.664	73.211	215.787	110.081	82.083	116986	46	459.413	52.706	35.000	108.427	25.556	21133	30	586.167	63.443	235.995	107.662	22.142	17585	59	489.441	67.962	19.441	111.744	45.598	28877	78	717.295	454.190	183.764	110.690	45.012	55949	50	482.320	52.866	9.048	110.739	29.213	24116	65	570.985	80.009	107.546	111.017	46.042	37114	123	450.122	34.342	329.526	113.311	54.184	55365	18	464.667	48.431	1.653	109.937	17.899	8364	52	520.327	117.439	60.450	111.407	37.456	27057	58	538.397	69.226	144.415	111.145	27.799	31227	60	539.300	59.367	165.714	110.197	33.799	32358	47	1505.851	670.390	191.701	112.034	44.284	70775	54	447.370	46.854	27.059	112.642	29.799	24158	22	546.500	29.549	260.364	111.250	16.728	12023	28	444.286	33.972	65.332	114.291	26.385	12440	41	428.366	37.952	82.804	111.776	30.728	17563	48	410.104	26.481	282.952	111.867	41.556	19685	159	491.736	44.145	300.747	117.257	53.598	78186	45	439.111	39.230	35.426	116.690	35.113	19760	20	779.050	105.231	227.181	114.618	16.728	15581	24	581.917	59.491	69.619	116.169	17.899	13966	43	995.698	412.556	262.772	117.373	24.971	42815	62	500.919	62.425	85.283	117.752	35.456	31057	46	439.457	34.649	103.767	117.883	26.385	20215	54	523.185	69.838	149.262	117.999	26.728	28252	36	511.361	51.602	164.433	116.433	23.799	18409	38	418.474	27.730	41.712	118.680	27.213	15902	43	480.558	42.284	73.704	120.498	32.627	20664	33	527.758	67.655	57.840	120.785	24.971	17416	84	466.940	68.280	117.188	121.093	54.770	39223	60	749.650	146.837	139.600	121.196	31.556	44979	34	439.500	19.380	251.954	119.615	22.728	14943	57	536.579	84.942	277.130	122.968	30.627	30585	39	494.590	41.757	202.523	125.194	40.284	19289	25	563.480	56.244	209.511	123.005	22.142	14087	50	517.640	51.143	224.592	123.029	32.627	25882	72	588.569	76.437	235.787	123.233	35.799	42377	66	583.864	51.241	267.721	123.276	36.385	38535	125	494.040	57.170	7.521	130.198	64.770	61755	57	504.702	108.870	21.986	123.516	42.284	28768	38	577.132	97.108	64.287	124.145	27.799	21931	17	491.294	29.550	1.765	123.803	14.485	8352	37	481.378	47.323	82.494	124.125	30.042	17811	97	446.330	42.240	292.463	127.995	44.870	43294	52	474.500	35.205	317.008	126.225	40.870	24674	28	452.821	40.950	42.361	124.936	20.142	12679	31	559.742	154.867	154.534	127.429	24.627	17352	89	553.045	158.235	199.429	132.234	40.527	49221	52	473.269	42.351	326.255	128.367	28.385	24610	48	440.854	28.560	16.410	130.808	34.042	21161	65	470.077	65.759	70.681	131.214	36.042	30555	85	525.600	88.874	248.363	129.055	39.213	44676	29	467.069	41.741	78.132	128.597	19.314	13545	45	477.244	33.886	184.682	129.178	24.385	21476	17	429.471	29.215	211.830	129.302	19.314	7301	24	1107.917	492.803	240.223	128.775	19.314	26590	37	463	31.760	163.929	130.214	22.971	17131	33	612.455	104.381	232.217	130.299	20.142	20211	55	551.218	67.389	268.099	130.930	29.213	30317	50	441.020	48.053	33.178	132.382	29.213	22051	78	453.308	56.341	96.167	132.806	41.456	35358	41	518.781	76.785	145.949	131.823	28.385	21270	52	772.673	206.713	169.112	136.903	36.870	40179	26	501.577	58.260	334.509	134.245	23.899	13041	43	602.977	86.675	129.419	134.850	25.556	25928	41	545.195	87.778	136.352	133.094	24.142	22353	46	603.022	84.860	259.941	134.287	29.213	27739	23	722.435	123.042	306.060	132.197	21.556	16616	112	465.982	46.884	110.826	137.890	54.770	52190	51	467.647	57.458	57.799	137.514	30.385	23850	29	466.276	55.069	83.220	135.523	23.799	13522	36	548.750	69.597	152.274	136.143	24.385	19755	34	589.529	34.622	238.345	137.759	23.556	20044	47	448.043	29.959	323.507	138.195	25.213	21058	47	489.915	107.035	89.419	139.486	24.971	23026	72	767.931	116.672	159.134	140.091	34.971	55291	54	582.204	63.157	252.641	138.771	27.799	31439	93	446.495	23.190	280.831	139.996	45.941	41524	147	546.524	82.089	126.528	146.342	67.012	80339	52	474.750	45.211	183.781	140.533	27.556	24687	86	1187.012	569.783	207.786	141.259	43.113	102083	45	616.933	105.993	7.496	143.108	31.799	27762	49	495.163	52.829	40.655	141.258	41.456	24263	35	432.486	32.178	65.601	139.648	24.142	15137	86	556.709	116.177	193.768	143.566	36.284	47877	46	592.478	90.759	228.614	140.790	26.971	27254	29	593.241	41.704	244.121	142.675	20.142	17204	44	442.091	26.147	45.817	147.266	31.799	19452	46	536.978	55.778	168.695	144.923	24.728	24701	34	479.824	50.591	310.770	146.744	30.627	16314	51	594.255	108.456	62.092	146.506	26.971	30307	63	571.190	93.909	74.522	147.473	30.728	35985	32	546.406	79.936	85.368	147.484	24.385	17485	65	585.046	113.554	328.814	149.023	36.627	38028	16	445	31.694	1.759	146.048	14.485	7120	23	427.957	34.286	95.937	147.400	17.899	9843	34	546.147	63.234	110.520	147.126	20.971	18569	21	481.286	22.127	133.901	147.678	18.142	10107	50	654.500	96.216	252.864	147.979	27.556	32725	55	626.418	97.041	262.334	148.771	28.971	34453	93	485.129	55.485	286.087	149.480	41.456	45117	72	577.639	97.499	37.740	149.284	41.456	41590	53	478.057	71.270	53.245	150.691	35.213	25337	67	495.716	55.572	88.629	152.035	43.456	33213	38	461.711	57.217	101.897	150.432	23.556	17545	40	501	45.711	221.196	148.835	27.799	20040	57	445.807	48.688	296.023	154.491	31.213	25411	45	1116.667	321.588	19.918	151.670	32.385	50250	35	452.600	41.754	112.030	152.566	27.213	15841	43	519.395	58.831	275.996	153.420	23.556	22334	49	489.163	60.170	321.236	155.846	32.971	23969	48	476.625	48.103	156.895	153.614	29.213	22878	49	487.531	40.658	232.065	152.858	28.627	23889	16	474	35.652	334.086	153.152	15.899	7584	76	570.303	87.972	174.696	156.859	34.385	43343	82	534.805	106.742	306.535	157.840	42.870	43854	46	406.196	23.016	141.169	156.840	27.799	18685	57	534.333	87.127	250.920	158.914	49.598	30457	41	1014.098	305.725	12.723	156.212	24.971	41578	51	517.353	88.261	62.889	156.292	27.556	26385	36	461.222	40.950	25.549	156.052	24.728	16604	37	511.324	74.427	100.910	160.175	27.799	18919	56	471.911	39.624	185.562	159.598	31.456	26427	70	589.157	121.970	200.358	158.925	34.385	41241	99	519.616	84.822	263.714	160.186	45.456	51442	47	605.298	96.246	315.072	158.400	24.728	28449	32	486.688	49.856	166.011	158.220	22.971	15574	102	990.333	421.524	42.108	163.701	44.284	101014	67	454.672	64.771	82.065	161.404	38.284	30463	32	456.938	42.414	114.426	159.851	22.971	14622	28	488.929	39.100	127.513	160.531	24.971	13690	81	483.383	60.583	222.821	162.836	40.284	39154	35	560.600	84.945	235.200	158.808	23.556	19621	31	493.516	57.303	108.423	159.776	19.899	15299	35	567.200	71.220	158.736	161.430	20.971	19852	72	476.278	39.930	247.901	165.127	35.799	34292	39	486.333	51.117	273.254	164.626	30.142	18967	74	500.770	56.024	4.327	166.062	34.870	37057	33	458.212	49.960	30.445	163.025	24.385	15121	67	534.060	73.739	325.292	166.497	48.527	35782	34	483.559	65.772	21.677	163.689	20.728	16441	62	524.113	79.931	56.832	166.680	30.971	32495	72	457.014	42.603	89.700	167.431	35.799	32905	61	433.279	32.195	136.189	164.919	35.456	26430	34	482.176	45.104	285.247	163.798	21.899	16394	47	537.723	74.184	154.329	166.229	32.042	25273	24	330.292	26.576	170.635	166.447	19.314	7927	64	557.062	95.671	189.903	166.594	32.627	35652	63	571.492	90.840	206.846	167.154	33.213	36004	73	553.726	75.112	297.157	168.330	42.284	40422	42	549.810	90.089	313.702	167.176	23.799	23092	76	480.842	59.202	109.996	171.048	38.042	36544	74	534.595	84.352	213.590	170.832	41.113	39560	44	512.227	42.361	122.281	170.427	27.213	22538	59	507.186	67.508	166.507	173.624	33.799	29924	45	602.956	106.208	179.711	171.032	29.213	27133	67	459.687	55.205	238.177	171.097	33.456	30799	53	495.925	51.895	146.048	170.997	28.042	26284	60	487.083	73.213	279.390	172.075	29.799	29225	58	433.034	23.802	13.770	174.086	40.042	25116	44	452.955	54.132	22.031	172.044	34.627	19930	37	518.513	68.651	102.123	171.463	21.556	19185	47	495.170	65.011	75.711	172.949	25.799	23273	43	486.163	64.350	65.256	172.957	23.556	20905	65	549.554	86.761	175.377	175.963	41.698	35721	41	441.073	35.693	289.899	173.529	23.556	18084	36	550.389	54.967	329.046	173.570	24.971	19814	54	542.630	71.195	189.046	176.220	33.799	29302	19	472.421	27.429	227.810	173.537	15.556	8976	73	547.438	89.390	119.492	177.870	39.456	39963	42	520.595	61.829	158.937	175.124	24.971	21865	52	482.904	63.435	201.695	177.074	27.799	25111	47	518.404	60.009	218.703	176.413	27.799	24365	20	563.050	50.972	302.605	175.451	15.314	11261	112	549.384	87.029	141.124	180.882	47.698	61531	41	567.561	73.557	54.391	178.302	24.142	23270	45	470.422	46.139	92.643	180.527	27.799	21169	21	563.714	50.261	98.051	177.927	16.485	11838	54	535.259	65.757	254.095	180.843	36.042	28904	54	469.500	65.544	261.409	185.016	40.627	25353	58	541.776	87.012	62.930	180.542	32.971	31423	25	451.080	29.756	231.461	178.514	20.385	11277	154	595.019	152.603	247.633	187.187	57.113	91633	57	900.702	226.443	319.251	180.627	26.385	51340	52	442.596	42.366	104.229	181.973	29.213	23015	60	510.417	58.724	292.216	181.100	33.799	30625	35	483.714	165.192	275.596	181.992	26.385	16930	40	532.575	64.355	326.561	183.461	30.971	21303	42	478.571	58.515	73.200	181.362	27.213	20100	77	510.468	98.760	152.182	184.993	49.355	39306	40	484.700	98.117	170.677	183.688	28.728	19388	25	435.160	37.198	283.501	183.878	22.142	10879	47	456.468	48.133	32.742	182.611	35.556	21454	47	565.213	66.127	177.405	184.586	27.799	26565	46	560.087	90.074	186.289	186.947	31.456	25764	37	493.135	48.508	309.785	187.130	26.971	18246	34	495.088	53.513	112.808	186.292	22.385	16833	32	462.781	32.117	224.045	186.007	19.314	14809	28	435.929	37.256	269.061	186.052	20.142	12206	75	434.333	42.708	10.937	190.901	37.799	32575	46	449.913	35.257	51.341	187.683	24.971	20696	50	564	105.529	126.743	188.839	33.456	28200	68	456.515	40.331	199.908	189.973	32.385	31043	30	459.300	36.817	234.582	187.541	22.385	13779	35	506.057	68.453	80.612	189.526	24.728	17712	24	498.500	44.093	299.977	187.758	18.142	11964	44	473.659	70.232	64.004	189.683	24.971	20841	45	456.733	42.481	99.655	188.784	34.385	20553	34	438.765	33.628	290.386	190.015	22.971	14918	17	351.353	14.811	33.129	188.753	18.142	5973	94	651.160	113.107	281.595	192.632	43.698	61209	25	499.280	32.627	21.056	190.900	23.314	12482	69	428.232	33.551	40.924	193.485	34.870	29548	58	562.672	85.433	73.728	193.125	31.456	32635	47	603.404	86.864	179.009	191.394	24.971	28360	59	613.780	140.658	54.794	193.470	36.042	36213	41	484.293	48.487	118.861	193.078	24.385	19856	23	468.652	34.037	210.461	193.556	18.728	10779	36	518.611	61.410	96.505	195.553	30.627	18670	44	515.545	63.605	223.433	193.802	24.142	22684	45	454.289	39.312	260.967	194.399	31.799	20443	54	591.852	114.699	105.590	196.008	28.971	31960	109	553.872	143.874	175.975	202.825	59.012	60372	59	578.475	76.223	232.978	197.058	28.142	34130	17	513.412	37.415	332.643	194.474	14.728	8728	50	483.140	61.543	23.492	196.165	29.314	24157	58	558.845	89.842	189.313	196.516	33.799	32413	32	428.875	32.081	76.968	199.629	20.142	13724	42	427.976	27.570	159.678	199.361	24.627	17975	32	447.844	28.490	216.747	199.407	20.142	14331	49	459	46.949	245.988	202.175	30.042	22491	63	469.048	66.006	55.674	200.270	42.284	29550	35	506.429	59.474	271.851	199.943	22.971	17725	36	512.278	41.583	11.876	204.137	30.971	18442	17	409.235	17.170	37.022	201.348	15.899	6957	60	461.083	52.831	263.233	202.262	37.799	27665	34	473.882	29.455	326.554	201.744	22.971	16112	19	646.632	33.728	1.417	203.716	17.899	12286	36	430.722	48.083	68.923	202.244	22.485	15506	67	448.179	44.894	122.810	204.341	31.213	30028	27	460.741	40.420	211.802	205.606	27.556	12440	33	616.303	334.614	169.011	206.645	23.314	20338	52	610.154	101.147	229.574	204.388	26.385	31728	39	693.308	119.524	279.563	204.524	24.385	27039	62	596.565	92.802	308.889	207.012	32.042	36987	76	452.632	43.255	140.940	206.658	34.870	34400	24	785.792	284.802	164.362	205.959	20.142	18859	59	506.932	56.018	197.803	206.742	30.971	29909	52	575.654	115.614	97.727	206.888	34.870	29934	40	572.850	64.135	116.260	209.959	26.971	22914	38	542.263	67.504	205.247	210.153	25.799	20606	39	587.897	89.502	223.478	208.773	24.971	22928	58	519.741	69.496	254.024	208.826	30.385	30145	39	453.564	63.789	288.940	208.384	25.213	17689	109	1367.725	683.200	29.134	218.163	65.598	149082	22	592.773	55.487	74.516	209.268	17.314	13041	77	628.013	114.487	84.595	212.888	44.042	48357	80	525.975	61.097	318.567	210.961	33.799	42078	24	695.167	143.045	79.525	210.212	17.899	16684	40	392.825	18.850	49.899	210.889	24.385	15713	22	457.136	28.483	281.391	210.735	18.142	10057	51	432.392	33.122	274.823	213.913	28.385	22052	34	383.912	15.898	60.480	214.035	26.385	13053	63	975.873	544.260	111.586	217.847	36.627	61480	50	547.960	99.840	231.203	217.273	34.870	27398	51	465.686	65.545	244.816	214.382	30.042	23750	40	419.725	28.900	299.022	214.937	25.213	16789	43	414.977	21.106	40.820	214.442	24.142	17844	29	1655	893.959	168.518	213.354	19.314	47995	47	846.021	553.192	22.520	215.053	27.799	39763	54	589.815	166.458	104.830	216.782	34.042	31850	43	529.953	78.904	223.569	216.868	30.042	22788	55	452.982	39.043	148.346	220.352	34.385	24914	38	470.632	55.606	255.836	216.434	28.385	17884	21	456.143	37.925	156.853	218.831	20.385	9579	120	674.958	140.817	168.679	221.809	49.941	80995	20	1154.750	327.152	205.332	218.790	20.385	23095	47	679.681	135.743	266.434	219.716	25.213	31945	27	402.667	20.864	55.096	219.664	22.385	10872	39	471.744	70.158	132.208	219.122	25.556	18398	48	469.917	48.865	200.234	221.471	34.284	22556	42	509.381	71.005	214.788	219.019	25.556	21394	51	545.824	83.844	238.652	220.661	28.971	27837	59	449.525	31.228	285.845	221.287	29.556	26522	54	501.019	67.138	325.985	219.937	28.385	27055	24	562.042	50.818	67.371	219.647	17.314	13489	38	488.184	62.722	140.141	222.447	28.042	18551	115	531.670	72.588	82.925	222.071	55.698	61142	43	580.884	132.997	276.413	221.423	31.456	24978	45	447.867	37.311	295.100	222.122	26.971	20154	29	461.552	28.748	189.034	224.373	25.799	13385	27	497.926	48.870	317.687	221.230	21.314	13444	74	503.514	236.941	42.370	223.716	45.698	37260	63	580.365	63.557	116.479	226.542	36.627	36563	32	589.625	59.659	2.489	226.283	24.142	18868	21	602	64.342	68.215	225.233	16.728	12642	67	557.134	79.011	313.099	227.903	29.799	37328	38	479.632	40.779	98.421	227.576	25.213	18226	28	586.429	82.155	123.371	226.864	18.971	16420	23	585.913	71.896	159.146	227.443	20.142	13476	37	525.676	68.863	195.070	227.586	24.142	19450	42	541	40.789	258.246	226.593	25.556	22722	51	539.902	63.702	246.928	228.987	26.142	27535	21	578.714	37.413	266.067	227.672	17.314	12153	24	912.167	138.969	58.643	229.944	17.314	21892	34	541.412	48.542	89.295	229.982	22.142	18408	90	579.333	68.260	111.593	233.238	51.698	52140	29	568.931	46.584	271.759	229.795	22.142	16499	70	755.700	273.875	326.867	231.891	33.698	52899	45	2412.378	1170.382	66.311	231.271	25.556	108557	37	552.946	78.294	130.941	232.025	30.042	20459	21	571.857	33.082	171.757	230.881	24.385	12009	62	553.129	74.644	212.672	232.646	27.799	34294	16	429.500	32.393	228.662	229.712	20.385	6872	24	552.750	139.295	29.683	231.785	43.556	13266	18	537.778	54.517	72.880	232.738	17.314	9680	31	551.774	33.992	80.946	233.531	23.314	17105	37	674.351	150.063	162.198	233.897	22.971	24951	40	478.350	28.793	221.635	233.322	24.385	19134	45	563.733	85.270	257.527	234.041	29.799	25368	62	567.452	90.509	291.406	233.064	33.213	35182	33	598.394	80.335	306.724	233.122	21.556	19747	44	602.727	75.662	140.974	234.566	26.971	26520	68	640.382	102.389	93.687	234.662	40.142	43546	42	490.238	48.528	242.527	236.864	37.456	20590	39	618	84.609	299.638	237.298	24.971	24102	62	688.613	83.752	171.942	239.475	40.042	42694	34	538.088	44.655	274.932	237.533	21.556	18295	32	598.688	25.217	39.210	237.287	42.728	19158	27	571.482	39.427	265.114	237.371	18.728	15430	23	607	13.433	63.099	238.030	39.556	13961	19	836.632	240.317	132.105	240.220	22.971	15896	65	814.585	156.115	147.627	243.092	48.284	52948	110	875.173	111.808	196.871	244.707	49.698	96269	61	718.820	93.835	209.897	243.357	36.627	43848	23	550.565	41.538	281.359	242.303	22.142	12663	43	520.930	55.751	315.849	242.394	27.556	22400	56	1334.625	369.216	224.722	244.401	31.899	74739	30	953.967	299.819	233.774	244.829	22.728	28619	45	608.378	93.207	242.910	243.687	30.971	27377	47	615.681	380.025	330.458	244.670	29.799	28937	23	733.826	42.722	128.723	245.011	23.556	16878	85	814.647	95.430	174.474	246.444	47.113	69245	40	620.850	68.555	268.833	245.648	27.556	24834	31	582.710	80.270	292.944	245.235	31.556	18064	48	820.188	85.555	139.385	249.090	30.042	39369	56	728.054	136.432	324.090	250.521	44.971	40771	31	822.774	116.066	313.246	249.725	22.142	25506	50	852.620	51.588	190.607	252.203	26.385	42631	24	848	180.834	305.128	250.698	24.728	20352	32	795.312	50.479	163.480	252.930	22.142	25450	16	647.938	19.488	233.146	251.552	21.899	10367	24	670.833	143.022	284.925	251.658	35.556	16100
7	18	527.722	62.955	22.426	1.107	20.728	9499	48	627.729	151.521	52.105	3.625	34.870	30131	43	731.744	73.697	74.532	4.287	31.456	31465	21	608.048	101.230	80.461	1.668	22.142	12769	45	538.578	62.500	97.844	2.061	30.142	24236	78	519.731	49.909	110.848	5.800	44.042	40539	51	629.843	88.999	139.821	2.195	31.556	32122	80	1625.250	294.339	157.493	5.611	45.113	130020	77	706.208	126.225	168.171	6.813	36.042	54378	52	549.154	85.796	207.500	6.481	31.799	28556	33	496.091	73.621	212.856	2.639	21.556	16371	80	469.100	51.102	236.528	7.106	45.456	37528	32	701.906	158.368	275.416	3.052	25.213	22461	31	489.516	50.940	288.834	3.127	20.728	15175	30	649.733	60.507	269.089	4.266	22.971	19492	49	566.224	84.560	311.330	7.257	29.799	27745	17	507.882	17.062	321.230	5.113	16.728	8634	25	454.560	19.772	328.250	5.216	20.142	11364	64	590.453	84.084	130.633	7.826	38.627	37789	100	728.110	180.464	146.326	11.132	56.184	72811	27	1068.037	113.391	65.808	8.926	18.971	28837	30	901	84.829	36.084	10.357	20.385	27030	40	1081.200	642.553	307.269	13.184	32.627	43248	41	451.756	25.440	259.325	12.912	26.385	18522	65	625.662	104.767	274.953	13.015	38.870	40668	20	534.550	62.615	16.401	13.528	21.799	10691	81	1303.173	203.150	45.096	15.585	41.456	105557	73	496.082	47.468	100.574	12.317	44.385	36214	69	581.884	117.251	129.246	13.269	40.042	40150	59	440.085	37.722	251.924	15.695	35.456	25965	57	565.561	53.266	323.877	12.609	30.385	32237	153	561.542	111.953	187.732	20.108	83.154	85916	47	489.553	55.613	290.425	14.681	25.556	23009	56	549.054	82.077	302.552	17.780	33.799	30747	27	1155.593	65.782	78.220	13.652	22.385	31201	41	691.610	197.095	196.531	18.818	29.799	28356	64	521.141	88.961	123.048	19.589	35.213	33353	31	541.677	55.619	9.902	18.646	21.556	16792	47	541.532	64.174	22.563	18.612	26.385	25452	63	1572.254	94.555	71.567	20.620	31.213	99052	63	759.921	45.798	29.893	23.103	34.870	47875	63	587.476	113.518	168.544	22.425	46.770	37011	73	491.274	40.747	321.423	21.718	55.113	35863	36	1361.389	45.295	55.662	21.252	22.142	49010	54	743.741	138.531	98.868	23.219	27.799	40162	63	717.540	167.520	109.289	22.290	28.971	45205	20	1388.950	81.136	154.586	20.013	26.385	27779	83	535.145	83.950	223.523	24.690	51.941	44417	30	544.100	62.760	286.423	20.064	25.556	16323	36	2227	756.965	148.053	23.955	25.213	80172	108	681.306	241.594	234.432	26.624	51.012	73581	40	928.150	142.048	91.866	25.884	23.556	37126	48	421.521	25.945	129.172	25.412	34.042	20233	61	432.623	40.814	135.037	28.071	45.698	26390	66	577.773	102.223	211.623	25.600	31.556	38133	34	511.824	49.221	16.973	25.662	23.556	17402	120	1795.300	413.080	63.387	32.581	69.154	215436	57	726.789	264.646	157.749	25.616	28.728	41427	40	602.125	178.937	323.104	27.083	36.042	24085	49	629.122	112.017	111.282	30.843	24.971	30827	27	515.222	81.110	145.440	30.401	18.142	13911	24	539.667	53.821	273.725	28.865	17.899	12952	58	644.552	162.184	254.349	34.084	45.355	37384	77	778.805	251.497	89.036	36.289	47.698	59968	45	685.956	152.170	102.001	32.416	26.971	30868	92	585.185	92.633	187.127	36.300	53.255	53837	30	569.333	65.754	235.329	33.384	21.556	17080	58	470.397	34.114	309.523	34.565	36.870	27283	61	999.754	231.988	50.572	35.139	32.042	60985	49	610.306	97.619	209.519	36.062	26.971	29905	61	524.590	151.234	117.139	40.153	36.627	32000	101	911.525	429.011	20.444	40.908	41.113	92064	32	613.219	136.334	275.411	38.636	32.284	19623	108	671.130	120.868	203.973	43.108	48.284	72482	30	578.500	64.209	220.051	39.068	25.799	17355	37	508.865	37.475	327.174	38.311	24.142	18828	35	2580.457	516.468	55.156	41.391	26.971	90316	38	585.658	84.355	238.801	40.316	25.314	22255	42	1345.643	332.130	75.747	41.570	33.456	56517	17	578.647	53.142	281.621	40.476	19.556	9837	61	722.361	196.233	268.641	44.158	37.456	44064	26	670.500	152.368	289.079	43.036	18.728	17433	45	545.889	58.359	319.488	43.599	26.385	24565	150	479.607	50.261	169.387	46.924	83.598	71941	31	953.097	165.956	299.268	46.020	26.385	29546	89	476.472	78.236	40.109	47.996	45.355	42406	55	1073.455	500.876	261.361	47.616	34.042	59040	20	823.050	76.186	67.903	44.474	22.142	16461	19	1766.263	549.487	49.329	45.130	16.728	33559	77	792.818	272.166	94.597	49.359	36.870	61047	37	485.027	83.075	128.664	47.646	33.213	17946	44	447.045	43.074	144.308	52.257	34.971	19670	43	812.442	107.886	311.881	47.996	23.556	34935	26	657.269	143.631	333.179	48.546	21.556	17089	61	607.049	201.898	221.551	53.498	39.456	37030	47	688.447	123.595	63.502	51.773	29.213	32357	70	450.371	64.114	107.559	51.265	41.799	31526	42	497.952	54.060	150.587	52.335	25.556	20914	49	1858.837	488.110	213.413	52.343	24.971	91083	64	627.906	119.428	270.629	52.860	32.627	40186	118	677.449	192.606	59.006	57.315	53.355	79939	51	458.706	40.636	136.942	53.783	27.556	23394	31	308.323	37.121	32.301	54.671	25.799	9558	32	968.219	28.037	300.915	55.945	33.314	30983	62	468.258	69.177	17.864	54.950	38.284	29032	88	692.398	355.247	130.418	60.303	54.527	60931	46	659.826	289.570	246.498	54.636	29.456	30352	38	525	44.240	198.433	55.764	22.385	19950	59	786.271	418.767	256.861	59.730	50.770	46390	51	345.196	56.617	7.752	59.857	49.113	17605	39	472.179	45.794	123.258	57.931	28.385	18415	26	515.115	37.890	264.338	55.970	17.899	13393	86	477.744	63.623	96.043	59.248	38.385	41086	19	1297.842	395.434	178.520	57.043	23.314	24659	160	568.294	93.061	188.079	62.413	69.841	90927	65	519.677	67.119	85.427	63.401	39.456	33779	91	532	80.090	111.808	63.942	46.284	48412	56	570.679	70.931	280.011	59.835	32.627	31958	27	646.667	89.468	323.022	57.550	17.899	17460	56	506.679	46.741	236.933	62.885	30.142	28374	34	1020.559	62.176	306.529	61.675	26.142	34699	55	400.345	64.121	18.621	61.980	35.799	22019	56	463.411	99.293	36.423	62.877	44.284	25951	49	1468.857	455.081	77.120	62.381	25.314	71974	59	567.034	91.743	205.402	64.652	29.799	33455	55	545.509	77.401	221.336	63.737	29.213	30003	47	724.383	130.054	314.221	63.231	31.799	34046	40	459.600	52.725	143.602	62.565	27.556	18384	29	495.448	48.773	268.586	62.640	20.142	14368	55	948.509	89.887	296.735	66.438	29.556	52168	30	571.067	67.768	333.821	64.138	20.142	17132	44	484.545	49.362	68.030	64.584	23.556	21320	31	595.516	62.169	319.625	66.077	23.899	18461	50	669.780	117.913	325.157	67.028	28.971	33489	84	514.833	44.879	166.929	67.426	44.284	43246	88	470.432	107.204	53.644	79.829	101.255	41398	20	1332.150	634.699	242.878	65.241	17.314	26643	42	733.167	149.930	286.009	66.348	31.799	30793	62	537.403	77.708	5.076	69.532	33.456	33319	26	518.885	46.701	271.503	68.536	25.456	13491	92	514.696	109.181	134.770	73.654	49.355	47352	42	576.595	84.285	245.915	72.116	28.971	24217	42	528.262	59.027	252.485	73.641	31.799	22187	60	499.150	76.023	43.470	71.284	30.385	29949	66	519.379	80.127	121.191	74.197	44.284	34279	33	466.970	26.324	143.918	70.364	22.971	15410	46	555.391	85.899	213.706	72.565	27.799	25548	70	480	64.796	25.876	74.430	42.627	33600	121	471.050	43.785	73.059	76.468	63.598	56997	121	472.231	55.055	95.543	79.912	61.355	57140	87	553.839	121.330	20.339	77.309	45.698	48184	35	780.714	89.600	289.797	73.152	23.213	27325	35	745.143	99.964	303.739	73.718	24.385	26080	75	493.880	51.505	196.582	75.016	47.941	37041	87	491.149	46.437	270.783	76.113	40.870	42730	26	667.500	85.575	61.350	76.042	20.728	17355	20	484.200	42.819	320.975	74.643	16.485	9684	56	506	59.590	228.932	77.645	28.971	28336	30	616.167	46.583	36.948	77.343	20.142	18485	48	591.188	93.876	185.136	76.946	28.385	28377	44	698.955	141.859	296.717	78.738	32.385	30754	125	534.176	94.607	11.955	83.081	68.912	66772	68	483.206	72.963	103.604	82.322	36.385	32858	49	559.490	93.460	160.880	82.952	35.213	27415	44	532.864	81.388	214.327	80.572	28.627	23446	33	528.121	43.143	258.902	80.038	20.971	17428	37	501.405	43.034	265.600	81.754	26.971	18552	54	481.093	59.697	33.014	83.686	35.556	25979	38	519.132	69.167	167.682	79.530	33.456	19727	54	458.037	50.800	282.314	82.464	31.213	24734	50	656.880	105.264	110.145	83.709	26.971	32844	71	529.817	89.290	251.278	85.496	40.042	37617	41	653.683	64.545	318.660	82.940	25.799	26801	41	525.707	57.740	121.075	84.270	30.042	21554	24	732.667	42.169	312.826	82.409	18.142	17584	38	503.789	33.090	244.480	84.820	28.385	19144	71	450.338	50.920	2.997	88.260	35.213	31974	73	537.233	78.494	41.105	91.011	46.527	39218	65	453.400	34.115	64.907	86.733	39.113	29471	90	478.244	151.243	81.047	89.415	47.698	43042	44	466.136	49.949	129.657	84.242	28.627	20510	35	457.171	31.528	231.552	85.198	25.556	16001	57	520.404	82.140	303.656	85.302	40.284	29663	34	550.412	65.862	49.581	86.973	23.556	18714	56	502.179	43.695	329.982	86.257	30.385	28122	74	473.797	50.899	188.452	89.586	35.456	35061	80	551.037	189.867	147.741	90.897	44.527	44083	50	484.740	39.777	180.417	91.151	31.799	24237	139	583.288	235.084	223.815	90.238	68.669	81077	35	596.629	86.195	241.118	92.056	30.142	20882	47	447.532	29.479	167.139	90.274	25.556	21034	22	521.364	23.888	73.663	92.143	22.142	11470	79	442.076	41.112	283.993	90.981	41.213	34924	130	680.985	127.246	115.567	97.688	57.113	88528	90	457.178	131.746	90.417	95.069	47.941	41146	46	560.609	73.011	60.577	95.642	31.213	25788	49	447.898	43.550	106.290	97.942	37.799	21947	68	440.559	52.910	203.402	103.964	51.698	29958	121	455.314	51.826	262.873	98.552	59.841	55093	39	470.410	17.845	307.862	96.018	24.385	18346	64	399.828	42.212	22.311	96.261	39.213	25589	56	497.768	77.756	144.140	97.514	37.213	27875	38	498.553	57.866	49.349	96.993	24.142	18945	30	614.167	63.718	245.363	97.784	20.728	18425	54	478.519	43.114	70.764	99.235	32.042	25840	42	652.095	253.478	123.607	100.764	44.527	27388	56	463.089	41.328	231.581	101.352	30.385	25933	58	538.328	69.090	289.671	99.426	30.971	31223	30	470.600	32.699	213.046	99.711	19.556	14118	61	631.984	111.441	180.485	101.612	39.213	38551	58	497.483	59.760	16.269	102.912	29.213	28854	50	457.560	40.110	164.325	103.238	34.627	22878	18	464.778	53.881	1.469	103.149	15.657	8366	40	587.775	83.939	57.807	105.165	26.971	23511	91	544.363	96.826	95.332	113.001	59.598	49537	54	482.352	44.585	197.249	105.917	30.142	26047	59	453.559	64.520	47.070	107.299	39.456	26760	32	561.094	63.413	65.844	103.608	22.142	17955	77	458.636	39.222	273.548	105.258	52.042	35315	34	593.029	81.090	106.621	105.267	23.799	20163	63	562.476	102.258	133.646	107.195	35.456	35436	214	545.865	73.979	215.776	110.096	82.083	116815	46	458.978	50.611	35.000	108.436	25.556	21113	30	588.467	62.091	235.986	107.652	22.142	17654	59	490.678	72.569	19.436	111.753	45.598	28950	78	718.256	451.463	183.752	110.705	45.012	56024	50	475.520	45.180	9.031	110.763	29.213	23776	65	564.015	81.229	107.550	111.019	46.042	36661	123	453.146	34.430	329.531	113.317	54.184	55737	18	466.722	49.468	1.659	109.945	17.899	8401	52	518.846	114.138	60.434	111.412	37.456	26980	58	534.086	69.608	144.414	111.151	27.799	30977	60	539.983	56.540	165.689	110.189	33.799	32399	47	1502.702	667.176	191.706	112.032	44.284	70627	54	448.241	49.209	27.078	112.635	29.799	24205	22	544.364	28.834	260.366	111.263	16.728	11976	28	449.036	35.696	65.327	114.295	26.385	12573	41	438.220	36.171	82.788	111.777	30.728	17967	48	413.104	30.620	282.950	111.873	41.556	19829	159	491.830	44.620	300.741	117.245	53.598	78201	45	435.978	36.755	35.395	116.707	35.113	19619	20	780.300	105.427	227.177	114.612	16.728	15606	24	581.958	63.184	69.608	116.168	17.899	13967	43	1009.558	416.228	262.815	117.363	24.971	43411	62	501.355	63.410	85.290	117.760	35.456	31084	46	436.413	36.936	103.776	117.888	26.385	20075	54	525.815	68.339	149.269	118.014	26.728	28394	36	511.778	53.917	164.423	116.429	23.799	18424	38	419.368	28.244	41.722	118.686	27.213	15936	43	481	38.815	73.688	120.522	32.627	20683	33	530.303	70.845	57.838	120.777	24.971	17500	84	464.952	68.403	117.182	121.084	54.770	39056	60	769.650	150.674	139.605	121.218	31.556	46179	34	441.647	18.274	251.952	119.625	22.728	15016	57	535.526	81.814	277.130	122.956	30.627	30525	39	494.462	44.551	202.552	125.217	40.284	19284	25	568.520	60.279	209.511	123.010	22.142	14213	50	518.080	43.901	224.609	123.016	32.627	25904	72	588.639	77.521	235.776	123.227	35.799	42382	66	579.333	53.569	267.723	123.267	36.385	38236	125	493.256	58.766	7.521	130.174	64.770	61657	57	500.105	105.890	21.983	123.511	42.284	28506	38	577.947	97.442	64.293	124.150	27.799	21962	17	493.059	29.136	1.772	123.814	14.485	8382	37	480.351	46.739	82.486	124.118	30.042	17773	97	450.010	44.988	292.462	127.995	44.870	43651	52	475.019	35.609	317.009	126.230	40.870	24701	28	451.107	34.474	42.324	124.918	20.142	12631	31	559.194	157.558	154.535	127.427	24.627	17335	89	554	162.669	199.442	132.255	40.527	49306	52	472.269	42.884	326.247	128.375	28.385	24558	48	438.042	26.667	16.414	130.825	34.042	21026	65	469.862	66.257	70.690	131.208	36.042	30541	85	524.800	86.361	248.366	129.079	39.213	44608	29	461.069	41.962	78.117	128.596	19.314	13371	45	471.200	33.004	184.695	129.179	24.385	21204	17	425.471	26.496	211.833	129.304	19.314	7233	24	1117.500	498.820	240.230	128.762	19.314	26820	37	463.973	33.311	163.928	130.226	22.971	17167	33	615.909	110.294	232.222	130.320	20.142	20325	55	555.891	67.848	268.099	130.931	29.213	30574	50	440.060	49.148	33.196	132.373	29.213	22003	78	454.372	59.230	96.186	132.809	41.456	35441	41	523.488	81.177	145.960	131.815	28.385	21463	52	780.077	204.363	169.109	136.877	36.870	40564	26	501.385	59.810	334.511	134.230	23.899	13036	43	604.977	91.091	129.407	134.862	25.556	26014	41	546.366	90.462	136.342	133.095	24.142	22401	46	605.804	84.475	259.942	134.287	29.213	27867	23	717.739	125.670	306.066	132.202	21.556	16508	112	464.893	46.368	110.820	137.881	54.770	52068	51	465.039	55.749	57.807	137.506	30.385	23717	29	463.172	57.921	83.220	135.500	23.799	13432	36	552.417	72.842	152.287	136.120	24.385	19887	34	592.118	35.605	238.333	137.750	23.556	20132	47	446.532	29.343	323.525	138.185	25.213	20987	47	483.787	90.943	89.445	139.485	24.971	22738	72	773.264	120.015	159.134	140.094	34.971	55675	54	578.130	61.015	252.646	138.762	27.799	31219	93	446.226	21.510	280.822	140.000	45.941	41499	147	550.014	83.792	126.536	146.351	67.012	80852	52	473.981	45.915	183.770	140.537	27.556	24647	86	1185.430	562.397	207.839	141.171	43.113	101947	45	623.911	105.540	7.495	143.103	31.799	28076	49	495.551	54.547	40.658	141.252	41.456	24282	35	425.714	29.004	65.603	139.663	24.142	14900	86	554.826	115.885	193.769	143.566	36.284	47715	46	591.739	92.143	228.603	140.787	26.971	27220	29	595.586	42.306	244.099	142.658	20.142	17272	44	442.636	26.005	45.825	147.264	31.799	19476	46	536.043	58.291	168.712	144.916	24.728	24658	34	478.559	50.010	310.778	146.742	30.627	16271	51	598.529	113.165	62.091	146.501	26.971	30525	63	574.413	91.901	74.507	147.478	30.728	36188	32	548.906	82.791	85.366	147.488	24.385	17565	65	589.215	116.666	328.817	149.031	36.627	38299	16	442.812	34.898	1.764	146.025	14.485	7085	23	425.870	32.646	95.933	147.402	17.899	9795	34	542.735	62.486	110.510	147.124	20.971	18453	21	482.143	22.132	133.899	147.685	18.142	10125	50	651.920	96.707	252.869	147.978	27.556	32596	55	630.127	100.722	262.322	148.774	28.971	34657	93	481.699	54.941	286.083	149.472	41.456	44798	72	575.333	95.785	37.724	149.261	41.456	41424	53	481.396	73.406	53.232	150.684	35.213	25514	67	497.015	57.966	88.653	152.027	43.456	33300	38	463.158	54.422	101.897	150.448	23.556	17600	40	506.550	43.111	221.185	148.840	27.799	20262	57	447.754	47.638	296.018	154.506	31.213	25522	45	1117.911	322.640	19.935	151.664	32.385	50306	35	457.571	41.529	112.028	152.571	27.213	16015	43	513.860	58.598	275.988	153.416	23.556	22096	49	484.633	58.386	321.233	155.845	32.971	23747	48	479.521	45.955	156.895	153.615	29.213	23017	49	487.633	41.056	232.062	152.850	28.627	23894	16	469	31.123	334.074	153.156	15.899	7504	76	571.158	88.627	174.691	156.867	34.385	43408	82	536.756	109.057	306.531	157.840	42.870	44014	46	402.587	19.904	141.170	156.838	27.799	18519	57	528.421	86.921	250.915	158.909	49.598	30120	41	1014.195	297.118	12.724	156.216	24.971	41582	51	523.804	86.802	62.876	156.296	27.556	26714	36	456.694	43.365	25.546	156.048	24.728	16441	37	514.270	77.031	100.915	160.170	27.799	19028	56	475.679	41.804	185.561	159.600	31.456	26638	70	589.943	120.679	200.356	158.921	34.385	41296	99	520.091	88.007	263.675	160.184	45.456	51489	47	607.830	94.587	315.079	158.408	24.728	28568	32	488.406	49.681	166.025	158.227	22.971	15629	102	992.637	423.522	42.110	163.691	44.284	101249	67	450.955	65.544	82.080	161.396	38.284	30214	32	457.031	44.717	114.431	159.850	22.971	14625	28	494.607	41.075	127.544	160.511	24.971	13849	81	486.420	59.976	222.812	162.813	40.284	39400	35	559.086	86.937	235.207	158.783	23.556	19568	31	495.806	59.186	108.417	159.780	19.899	15370	35	569.343	71.220	158.730	161.422	20.971	19927	72	472.583	42.222	247.919	165.130	35.799	34026	39	486.179	50.271	273.261	164.610	30.142	18961	74	501.851	58.158	4.322	166.063	34.870	37137	33	456.212	49.494	30.454	163.025	24.385	15055	67	535.388	76.857	325.304	166.491	48.527	35871	34	476.118	62.428	21.670	163.683	20.728	16188	62	520.129	82.286	56.830	166.676	30.971	32248	72	455.194	44.345	89.690	167.428	35.799	32774	61	431.770	32.042	136.190	164.916	35.456	26338	34	483.941	48.484	285.265	163.804	21.899	16454	47	542.298	78.476	154.317	166.226	32.042	25488	24	328.583	29.903	170.636	166.432	19.314	7886	64	556.906	94.956	189.879	166.581	32.627	35642	63	571.651	88.866	206.866	167.146	33.213	36014	73	553	75.401	297.156	168.331	42.284	40369	42	557.262	88.182	313.700	167.175	23.799	23405	76	483.618	60.313	109.997	171.056	38.042	36755	74	536.513	82.418	213.596	170.828	41.113	39702	44	508.795	45.247	122.282	170.422	27.213	22387	59	507.983	68.413	166.503	173.610	33.799	29971	45	600.444	109.509	179.711	171.034	29.213	27020	67	460.134	54.167	238.175	171.112	33.456	30829	53	517.491	57.701	146.048	170.992	28.042	27427	60	490.283	73.275	279.398	172.072	29.799	29417	58	434.552	28.874	13.771	174.099	40.042	25204	44	453.136	54.638	22.035	172.036	34.627	19938	37	519.730	66.639	102.120	171.480	21.556	19230	47	495.234	65.384	75.710	172.955	25.799	23276	43	487.326	66.123	65.242	172.955	23.556	20955	65	551.554	90.924	175.376	175.965	41.698	35851	41	440.463	36.565	289.899	173.522	23.556	18059	36	537.861	52.103	329.047	173.574	24.971	19363	54	549.574	72.094	189.053	176.237	33.799	29677	19	470.421	21.940	227.789	173.542	15.556	8938	73	547.589	90.301	119.493	177.868	39.456	39974	42	531.595	65.899	158.948	175.130	24.971	22327	52	485.942	64.707	201.689	177.067	27.799	25269	47	515.128	54.659	218.721	176.402	27.799	24211	20	557.750	45.525	302.598	175.448	15.314	11155	112	552.018	86.191	141.126	180.888	47.698	61826	41	566.610	73.489	54.382	178.297	24.142	23231	45	474.067	53.408	92.651	180.535	27.799	21333	21	568.762	53.101	98.047	177.916	16.485	11944	54	534.333	66.616	254.100	180.859	36.042	28854	54	468.537	62.925	261.418	185.014	40.627	25301	58	546.103	87.764	62.929	180.536	32.971	31674	25	452.520	22.738	231.464	178.521	20.385	11313	154	594.130	152.776	247.625	187.184	57.113	91496	57	897.737	223.296	319.246	180.635	26.385	51171	52	442.750	41.705	104.239	181.964	29.213	23023	60	511.450	59.441	292.214	181.091	33.799	30687	35	480.743	163.798	275.596	181.999	26.385	16826	40	529.475	63.607	326.561	183.461	30.971	21179	42	476.667	58.823	73.182	181.365	27.213	20020	77	511.896	96.026	152.199	184.993	49.355	39416	40	483.850	97.724	170.671	183.683	28.728	19354	25	431.520	36.288	283.504	183.865	22.142	10788	47	453.298	46.952	32.742	182.622	35.556	21305	47	565.681	68.760	177.430	184.578	27.799	26587	46	561.717	95.444	186.290	186.959	31.456	25839	37	489.595	48.082	309.792	187.137	26.971	18115	34	506.059	55.121	112.784	186.266	22.385	17206	32	457.750	27.511	224.034	186.000	19.314	14648	28	440.964	33.915	269.061	186.048	20.142	12347	75	433.453	42.969	10.956	190.899	37.799	32509	46	452.370	37.487	51.356	187.683	24.971	20809	50	567.180	106.139	126.733	188.838	33.456	28359	68	458.426	41.200	199.902	189.991	32.385	31173	30	460.433	36.968	234.588	187.547	22.385	13813	35	505.457	70.014	80.612	189.532	24.728	17691	24	498.292	40.439	299.975	187.752	18.142	11959	44	473.818	69.081	63.997	189.675	24.971	20848	45	457.156	41.898	99.678	188.780	34.385	20572	34	440.941	35.655	290.372	190.009	22.971	14992	17	354.176	13.469	33.116	188.742	18.142	6021	94	650.372	110.559	281.594	192.634	43.698	61135	25	498.280	34.889	21.062	190.906	23.314	12457	69	427.101	34.304	40.911	193.475	34.870	29470	58	566.328	86.351	73.731	193.123	31.456	32847	47	607.511	89.278	179.012	191.382	24.971	28553	59	616.458	139.910	54.777	193.481	36.042	36371	41	487.512	43.349	118.865	193.085	24.385	19988	23	471.348	38.294	210.469	193.532	18.728	10841	36	513.806	62.826	96.504	195.543	30.627	18497	44	516.955	65.050	223.413	193.798	24.142	22746	45	458.644	39.438	260.969	194.406	31.799	20639	54	599.907	115.300	105.585	196.012	28.971	32395	109	553.220	144.463	175.982	202.849	59.012	60301	59	583.831	73.803	232.972	197.054	28.142	34446	17	510.294	34.815	332.649	194.468	14.728	8675	50	485.620	64.045	23.484	196.160	29.314	24281	58	563.845	91.486	189.310	196.516	33.799	32703	32	427.438	33.109	76.957	199.631	20.142	13678	42	433.214	30.052	159.685	199.357	24.627	18195	32	443.219	31.040	216.751	199.397	20.142	14183	49	455.959	46.706	245.997	202.199	30.042	22342	63	471.540	67.056	55.686	200.257	42.284	29707	35	508.114	61.233	271.851	199.925	22.971	17784	36	505.806	40.210	11.876	204.148	30.971	18209	17	402.529	18.163	37.025	201.329	15.899	6843	60	457.950	50.200	263.219	202.268	37.799	27477	34	474.412	29.550	326.555	201.737	22.971	16130	19	641.105	29.953	1.420	203.705	17.899	12181	36	425.778	41.378	68.916	202.260	22.485	15328	67	451.209	46.738	122.801	204.340	31.213	30231	27	462.704	40.175	211.798	205.580	27.556	12493	33	649.030	360.149	169.000	206.656	23.314	21418	52	614.327	102.629	229.569	204.389	26.385	31945	39	691.564	122.859	279.560	204.519	24.385	26971	62	598.774	93.249	308.876	207.022	32.042	37124	76	451.553	43.204	140.925	206.654	34.870	34318	24	814.125	286.567	164.368	205.933	20.142	19539	59	508.932	56.785	197.783	206.745	30.971	30027	52	576.481	114.136	97.709	206.878	34.870	29977	40	573.850	67.049	116.253	209.964	26.971	22954	38	538.842	68.262	205.264	210.136	25.799	20476	39	582.667	88.239	223.472	208.779	24.971	22724	58	518.017	70.407	254.020	208.828	30.385	30045	39	456.333	63.250	288.935	208.395	25.213	17797	109	1370.532	677.370	29.139	218.152	65.598	149388	22	582.273	53.790	74.518	209.260	17.314	12810	77	627.831	116.482	84.580	212.946	44.042	48343	80	526.412	56.847	318.582	210.965	33.799	42113	24	696.208	144.662	79.519	210.217	17.899	16709	40	392.625	16.381	49.875	210.877	24.385	15705	22	462.409	30.553	281.406	210.734	18.142	10173	51	434.647	35.173	274.826	213.914	28.385	22167	34	389.176	24.519	60.472	214.007	26.385	13232	63	965.952	556.257	111.552	217.888	36.627	60855	50	551.840	101.949	231.202	217.273	34.870	27592	51	466.941	70.612	244.809	214.381	30.042	23814	40	422.275	29.950	299.013	214.942	25.213	16891	43	417.256	22.284	40.822	214.444	24.142	17942	29	1537	886.999	168.508	213.275	19.314	44573	47	857.957	550.215	22.508	215.068	27.799	40324	54	601.241	169.596	104.829	216.784	34.042	32467	43	528.605	76.286	223.562	216.881	30.042	22730	55	455.164	41.039	148.351	220.351	34.385	25034	38	475.974	55.529	255.834	216.443	28.385	18087	21	456.381	43.391	156.877	218.841	20.385	9584	120	672.925	136.306	168.654	221.798	49.941	80751	20	1160.550	327.287	205.331	218.791	20.385	23211	47	678.915	134.115	266.437	219.722	25.213	31909	27	397.704	18.424	55.089	219.670	22.385	10738	39	475.641	73.517	132.211	219.123	25.556	18550	48	470.104	49.424	200.234	221.479	34.284	22565	42	511.143	70.850	214.782	219.020	25.556	21468	51	545.353	87.271	238.647	220.668	28.971	27813	59	451.763	31.979	285.839	221.292	29.556	26654	54	498.611	68.141	325.975	219.937	28.385	26925	24	560.458	52.189	67.389	219.652	17.314	13451	38	494.079	63.253	140.142	222.446	28.042	18775	115	548.878	81.489	83.090	222.024	55.698	63121	43	580.093	129.047	276.413	221.413	31.456	24944	45	446.778	40.615	295.089	222.099	26.971	20105	29	460.310	29.972	189.050	224.362	25.799	13349	27	503.741	43.001	317.687	221.222	21.314	13601	74	502.500	235.400	42.379	223.717	45.698	37185	63	581.762	62.944	116.466	226.528	36.627	36651	32	589.594	61.287	2.488	226.286	24.142	18867	21	607.095	62.422	68.225	225.233	16.728	12749	67	551.970	76.733	313.100	227.911	29.799	36982	38	478.632	44.226	98.427	227.583	25.213	18188	28	585.286	80.662	123.386	226.866	18.971	16388	23	584.217	72.792	159.146	227.456	20.142	13437	37	527.892	65.358	195.057	227.586	24.142	19532	42	541.571	40.892	258.261	226.585	25.556	22746	51	539.510	61.278	246.919	228.991	26.142	27515	21	579	36.848	266.069	227.663	17.314	12159	24	906.875	144.644	58.640	229.962	17.314	21765	34	546.118	50.151	89.293	229.989	22.142	18568	90	576.522	67.329	111.622	233.248	51.698	51887	29	567.517	43.041	271.761	229.783	22.142	16458	70	757.500	277.850	326.853	231.872	33.698	53025	45	2426.222	1177.743	66.323	231.276	25.556	109180	37	566.513	82.153	130.932	232.024	30.042	20961	21	575.143	29.875	171.751	230.878	24.385	12078	62	549.742	71.906	212.662	232.657	27.799	34084	16	425.062	29.261	228.659	229.718	20.385	6801	24	558.042	144.880	29.661	231.785	43.556	13393	18	538.222	50.410	72.881	232.728	17.314	9688	31	550.839	36.488	80.953	233.549	23.314	17076	37	698.324	141.577	162.219	233.843	22.971	25838	40	479.075	32.135	221.638	233.323	24.385	19163	45	561.511	85.743	257.514	234.056	29.799	25268	62	566.887	93.243	291.412	233.072	33.213	35147	33	592.182	78.345	306.715	233.118	21.556	19542	44	610.386	77.898	140.982	234.553	26.971	26857	68	644.706	105.767	93.665	234.670	40.142	43840	42	489.119	43.313	242.517	236.866	37.456	20543	39	620.974	87.636	299.641	237.287	24.971	24218	62	684.145	76.646	171.901	239.488	40.042	42417	34	536.147	45.233	274.930	237.537	21.556	18229	32	602.844	22.431	39.217	237.281	42.728	19291	27	576.037	43.859	265.103	237.370	18.728	15553	23	613.217	14.270	63.059	238.024	39.556	14104	19	834.421	231.472	132.088	240.218	22.971	15854	65	823.308	157.106	147.629	243.092	48.284	53515	110	883.182	110.348	196.876	244.709	49.698	97150	61	721.590	90.651	209.885	243.353	36.627	44017	23	550.261	43.716	281.365	242.309	22.142	12656	43	521.349	54.906	315.863	242.395	27.556	22418	56	1377.982	384.427	224.689	244.409	31.899	77167	30	961.500	308.129	233.758	244.828	22.728	28845	45	613.489	93.346	242.911	243.694	30.971	27607	47	614.234	376.876	330.451	244.677	29.799	28869	23	740	42.768	128.729	245.004	23.556	17020	85	815.788	97.088	174.468	246.439	47.113	69342	40	629.175	70.832	268.825	245.651	27.556	25167	31	581.226	83.267	292.948	245.241	31.556	18018	48	825.917	88.182	139.387	249.087	30.042	39644	56	729.411	140.314	324.054	250.513	44.971	40847	31	816.452	119.741	313.245	249.728	22.142	25310	50	852.040	46.909	190.605	252.213	26.385	42602	24	853.417	187.247	305.133	250.703	24.728	20482	32	797.812	53.693	163.472	252.929	22.142	25530	16	645.625	15.244	233.148	251.561	21.899	10330	24	670.917	146.409	284.919	251.657	35.556	16102
8	18	529.944	57.453	22.402	1.112	20.728	9539	48	624.146	152.811	52.113	3.637	34.870	29959	43	733.791	73.457	74.531	4.287	31.456	31553	21	609.429	101.950	80.461	1.664	22.142	12798	45	541.733	63.030	97.849	2.058	30.142	24378	78	523.051	50.768	110.854	5.813	44.042	40798	51	626.451	86.034	139.800	2.188	31.556	31949	80	1624.625	293.498	157.489	5.605	45.113	129970	77	703.740	125.630	168.178	6.806	36.042	54188	52	547.250	84.040	207.493	6.492	31.799	28457	33	497.242	74.020	212.856	2.649	21.556	16409	80	467.337	51.223	236.531	7.106	45.456	37387	32	707.312	151.946	275.400	3.052	25.213	22634	31	490.774	51.647	288.827	3.129	20.728	15214	30	651.967	61.779	269.104	4.268	22.971	19559	49	562.714	81.343	311.323	7.248	29.799	27573	17	505.059	17.491	321.231	5.117	16.728	8586	25	451.960	18.261	328.252	5.218	20.142	11299	64	591.594	86.306	130.639	7.820	38.627	37862	100	726.420	176.434	146.306	11.130	56.184	72642	27	1066.630	111.521	65.816	8.927	18.971	28799	30	888.700	87.783	36.094	10.362	20.385	26661	40	1081.600	646.873	307.268	13.171	32.627	43264	41	446.732	21.134	259.325	12.886	26.385	18316	65	625.908	107.131	274.944	13.002	38.870	40684	20	530.450	69.635	16.391	13.527	21.799	10609	81	1291.370	199.484	45.098	15.580	41.456	104601	73	494.795	45.633	100.613	12.311	44.385	36120	69	580.768	118.997	129.238	13.264	40.042	40073	59	437.153	37.960	251.925	15.697	35.456	25792	57	563.456	56.364	323.892	12.610	30.385	32117	153	560.072	108.547	187.717	20.111	83.154	85691	47	486.532	54.997	290.424	14.675	25.556	22867	56	549.536	82.136	302.554	17.795	33.799	30774	27	1155.519	65.231	78.217	13.651	22.385	31199	41	688.537	193.808	196.530	18.828	29.799	28230	64	518.438	85.333	123.051	19.585	35.213	33180	31	542.903	55.595	9.910	18.643	21.556	16830	47	541.787	63.596	22.563	18.624	26.385	25464	63	1564.746	90.499	71.575	20.616	31.213	98579	63	756.778	43.428	29.885	23.102	34.870	47677	63	586.524	111.743	168.555	22.432	46.770	36951	73	488.548	39.044	321.432	21.726	55.113	35664	36	1363.778	41.993	55.656	21.253	22.142	49096	54	747.444	140.568	98.874	23.227	27.799	40362	63	717.333	168.081	109.298	22.298	28.971	45192	20	1379.250	77.231	154.585	20.016	26.385	27585	83	534.157	84.947	223.526	24.706	51.941	44335	30	536.633	61.918	286.417	20.055	25.556	16099	36	2227.556	760.347	148.060	23.962	25.213	80192	108	678.361	239.469	234.428	26.619	51.012	73263	40	924.025	144.982	91.869	25.884	23.556	36961	48	421.729	27.207	129.168	25.405	34.042	20243	61	432.525	41.510	135.022	28.070	45.698	26384	66	580.045	99.557	211.620	25.594	31.556	38283	34	513.118	52.227	16.968	25.649	23.556	17446	120	1786.625	412.112	63.390	32.573	69.154	214395	57	720.737	264.839	157.743	25.611	28.728	41082	40	597.175	179.988	323.109	27.072	36.042	23887	49	629.959	111.743	111.281	30.847	24.971	30868	27	516	83.504	145.435	30.383	18.142	13932	24	544.500	56.263	273.730	28.864	17.899	13068	58	642.431	163.180	254.343	34.086	45.355	37261	77	774.896	249.282	89.042	36.285	47.698	59667	45	696.733	153.902	101.990	32.426	26.971	31353	92	586.424	92.814	187.123	36.302	53.255	53951	30	569.733	71.015	235.320	33.378	21.556	17092	58	469.879	34.661	309.521	34.561	36.870	27253	61	988.197	235.337	50.599	35.142	32.042	60280	49	615.286	91.864	209.529	36.049	26.971	30149	61	527.246	152.175	117.147	40.138	36.627	32162	101	904.594	428.749	20.440	40.916	41.113	91364	32	609.375	143.825	275.402	38.609	32.284	19500	108	673.518	124.163	203.992	43.110	48.284	72740	30	578.267	64.738	220.053	39.073	25.799	17348	37	521	41.073	327.163	38.320	24.142	19277	35	2565.457	515.343	55.154	41.396	26.971	89791	38	586.500	83.839	238.809	40.314	25.314	22287	42	1340.429	334.150	75.753	41.566	33.456	56298	17	586.118	59.996	281.612	40.461	19.556	9964	61	712.852	192.760	268.626	44.158	37.456	43484	26	667.385	154.936	289.082	43.048	18.728	17352	45	546.711	62.548	319.490	43.596	26.385	24602	150	477.727	50.931	169.388	46.920	83.598	71659	31	952.774	160.010	299.267	45.999	26.385	29536	89	474.236	76.674	40.107	48.004	45.355	42207	55	1069.273	503.478	261.360	47.619	34.042	58810	20	817.550	72.562	67.907	44.482	22.142	16351	19	1744.842	536.488	49.339	45.133	16.728	33152	77	796.208	270.085	94.589	49.346	36.870	61308	37	485.243	85.488	128.656	47.645	33.213	17954	44	445.136	45.366	144.319	52.266	34.971	19586	43	816.186	107.876	311.880	47.992	23.556	35096	26	656.269	146.933	333.182	48.553	21.556	17063	61	606.934	204.857	221.542	53.501	39.456	37023	47	688.489	124.362	63.515	51.774	29.213	32359	70	454.500	63.205	107.522	51.265	41.799	31815	42	500.762	55.741	150.593	52.329	25.556	21032	49	1854.796	488.442	213.409	52.343	24.971	90885	64	629.844	122.164	270.631	52.866	32.627	40310	118	682.822	194.976	59.010	57.309	53.355	80573	51	462.765	41.797	136.930	53.785	27.556	23601	31	310.742	38.194	32.304	54.671	25.799	9633	32	967.844	29.111	300.913	55.945	33.314	30971	62	469.677	73.188	17.846	54.939	38.284	29120	88	696.568	357.286	130.418	60.306	54.527	61298	46	654.739	289.726	246.501	54.634	29.456	30118	38	528.211	42.606	198.454	55.770	22.385	20072	59	794.068	420.401	256.859	59.708	50.770	46850	51	343.843	54.422	7.729	59.840	49.113	17536	39	478.538	46.379	123.252	57.927	28.385	18663	26	516.346	41.636	264.337	55.965	17.899	13425	86	479.081	62.303	96.043	59.246	38.385	41201	19	1293.579	391.624	178.514	57.048	23.314	24578	160	566.781	91.901	188.085	62.421	69.841	90685	65	520.892	67.593	85.419	63.383	39.456	33858	91	532.407	79.539	111.796	63.975	46.284	48449	56	572.804	70.526	280.014	59.830	32.627	32077	27	644.630	89.235	323.015	57.543	17.899	17405	56	506.500	47.118	236.942	62.880	30.142	28364	34	1014.147	63.802	306.530	61.682	26.142	34481	55	399.836	61.564	18.632	61.973	35.799	21991	56	463.464	104.086	36.470	62.897	44.284	25954	49	1467.286	455.613	77.116	62.374	25.314	71897	59	565.729	90.600	205.409	64.653	29.799	33378	55	546.527	82.598	221.328	63.732	29.213	30059	47	726.340	128.765	314.215	63.231	31.799	34138	40	456.775	49.901	143.622	62.566	27.556	18271	29	497.517	47.023	268.585	62.631	20.142	14428	55	948.636	90.091	296.735	66.446	29.556	52175	30	566.700	69.202	333.824	64.135	20.142	17001	44	487.864	53.323	68.061	64.577	23.556	21466	31	600.194	64.340	319.626	66.067	23.899	18606	50	669.560	116.513	325.139	67.053	28.971	33478	84	517.702	44.741	166.930	67.431	44.284	43487	88	470.330	107.463	53.648	79.855	101.255	41389	20	1329.150	640.321	242.891	65.219	17.314	26583	42	734.048	156.599	286.024	66.352	31.799	30830	62	538.500	80.332	5.062	69.522	33.456	33387	26	516.577	47.371	271.519	68.543	25.456	13431	92	516.543	108.734	134.767	73.660	49.355	47522	42	574.762	81.631	245.920	72.130	28.971	24140	42	524.405	59.339	252.485	73.667	31.799	22025	60	497.967	76.961	43.485	71.283	30.385	29878	66	520.818	79.573	121.202	74.189	44.284	34374	33	468.636	23.673	143.916	70.364	22.971	15465	46	558	87.396	213.718	72.539	27.799	25668	70	480.843	67.128	25.881	74.406	42.627	33659	121	475.562	51.460	73.084	76.417	63.598	57543	121	474.025	54.052	95.546	79.902	61.355	57357	87	552.448	124.097	20.354	77.325	45.698	48063	35	786.971	95.209	289.807	73.141	23.213	27544	35	744.029	100.837	303.750	73.709	24.385	26041	75	499.333	52.207	196.565	75.002	47.941	37450	87	490.264	50.271	270.788	76.103	40.870	42653	26	673.538	93.709	61.343	76.025	20.728	17512	20	483.100	41.265	320.974	74.648	16.485	9662	56	506.911	62.538	228.928	77.642	28.971	28387	30	610.467	41.222	36.966	77.350	20.142	18314	48	589.500	93.627	185.115	76.941	28.385	28296	44	697.705	142.953	296.719	78.751	32.385	30699	125	531.472	92.027	11.968	83.089	68.912	66434	68	487.471	73.359	103.603	82.331	36.385	33148	49	569.816	100.385	160.890	82.950	35.213	27921	44	536.045	80.499	214.317	80.578	28.627	23586	33	528.273	44.061	258.914	80.031	20.971	17433	37	503.108	44.874	265.598	81.744	26.971	18615	54	486.130	60.397	33.020	83.683	35.556	26251	38	511.105	68.957	167.683	79.526	33.456	19422	54	456.481	48.440	282.316	82.461	31.213	24650	50	659.200	104.900	110.151	83.716	26.971	32960	71	531.141	89.047	251.279	85.495	40.042	37711	41	657.073	64.799	318.657	82.942	25.799	26940	41	529.341	61.597	121.082	84.269	30.042	21703	24	732.583	44.603	312.826	82.402	18.142	17582	38	501.053	32.924	244.466	84.804	28.385	19040	71	450.803	49.578	3.003	88.273	35.213	32007	73	538.904	79.280	41.109	91.023	46.527	39340	65	452.354	35.474	64.909	86.728	39.113	29403	90	477.044	148.687	81.056	89.386	47.698	42934	44	466.023	51.502	129.671	84.250	28.627	20505	35	455.486	31.311	231.564	85.187	25.556	15942	57	520.351	82.625	303.671	85.303	40.284	29660	34	547.471	65.195	49.580	86.966	23.556	18614	56	502.696	40.807	329.997	86.261	30.385	28151	74	475.351	50.044	188.466	89.584	35.456	35176	80	555.050	186.644	147.740	90.893	44.527	44404	50	478.640	39.583	180.424	91.161	31.799	23932	139	581.324	234.016	223.857	90.242	68.669	80804	35	597.114	88.659	241.122	92.067	30.142	20899	47	449.234	28.643	167.127	90.278	25.556	21114	22	516.591	25.922	73.668	92.157	22.142	11365	79	439.696	42.663	283.986	90.980	41.213	34736	130	685.054	130.182	115.557	97.685	57.113	89057	90	460.167	132.712	90.415	95.082	47.941	41415	46	561.630	76.471	60.586	95.658	31.213	25835	49	447.429	46.494	106.302	97.948	37.799	21924	68	442.132	55.098	203.398	103.958	51.698	30065	121	454.950	52.040	262.876	98.543	59.841	55049	39	473.103	19.704	307.844	96.028	24.385	18451	64	399.281	40.011	22.306	96.262	39.213	25554	56	496.321	82.932	144.127	97.503	37.213	27794	38	499.658	60.498	49.357	96.987	24.142	18987	30	608.600	64.797	245.361	97.779	20.728	18258	54	482.130	46.394	70.768	99.225	32.042	26035	42	652.833	252.870	123.604	100.760	44.527	27419	56	468.536	42.824	231.590	101.363	30.385	26238	58	539.741	66.573	289.681	99.424	30.971	31305	30	469.200	32.288	213.037	99.713	19.556	14076	61	634.328	114.767	180.500	101.604	39.213	38694	58	497.672	56.629	16.279	102.913	29.213	28865	50	461.060	41.009	164.316	103.249	34.627	23053	18	466.556	50.598	1.473	103.134	15.657	8398	40	601.675	85.629	57.810	105.148	26.971	24067	91	543.769	99.069	95.327	113.000	59.598	49483	54	484.352	46.243	197.252	105.943	30.142	26155	59	454.220	66.085	47.083	107.305	39.456	26799	32	562.719	60.775	65.851	103.611	22.142	18007	77	460.091	41.487	273.537	105.261	52.042	35427	34	597.471	83.677	106.631	105.273	23.799	20314	63	563.095	104.524	133.651	107.204	35.456	35475	214	543.776	72.583	215.779	110.074	82.083	116368	46	460.043	52.393	35.005	108.437	25.556	21162	30	585.367	61.041	236.003	107.659	22.142	17561	59	493.220	72.607	19.466	111.724	45.598	29100	78	717.397	459.948	183.778	110.684	45.012	55957	50	482.560	50.530	9.054	110.744	29.213	24128	65	567.600	79.615	107.588	111.028	46.042	36894	123	452.528	34.108	329.517	113.312	54.184	55661	18	470.944	50.256	1.657	109.932	17.899	8477	52	522.346	116.467	60.445	111.404	37.456	27162	58	534.190	70.674	144.400	111.146	27.799	30983	60	543.967	58.883	165.696	110.191	33.799	32638	47	1507.745	676.437	191.700	112.019	44.284	70864	54	450.778	49.014	27.077	112.637	29.799	24342	22	548.727	28.068	260.373	111.255	16.728	12072	28	447.357	33.052	65.338	114.297	26.385	12526	41	433.829	35.081	82.801	111.772	30.728	17787	48	408.604	28.088	282.965	111.870	41.556	19613	159	492.390	45.222	300.751	117.249	53.598	78290	45	437.356	37.194	35.403	116.708	35.113	19681	20	792.300	114.041	227.185	114.615	16.728	15846	24	583.292	61.560	69.607	116.170	17.899	13999	43	1023.326	414.727	262.860	117.335	24.971	44003	62	504.677	65.846	85.279	117.761	35.456	31290	46	440.848	37.331	103.774	117.882	26.385	20279	54	527.315	70.486	149.268	118.000	26.728	28475	36	509.972	52.334	164.430	116.427	23.799	18359	38	419.079	30.388	41.676	118.687	27.213	15925	43	476.395	41.567	73.695	120.495	32.627	20485	33	529.788	68.565	57.835	120.787	24.971	17483	84	466.679	67.213	117.175	121.078	54.770	39201	60	784.567	155.543	139.608	121.197	31.556	47074	34	438	17.469	251.941	119.620	22.728	14892	57	533.509	82.641	277.132	122.965	30.627	30410	39	496.077	43.543	202.555	125.222	40.284	19347	25	570	59.182	209.511	123.006	22.142	14250	50	514.440	48.032	224.586	123.025	32.627	25722	72	587.472	78.032	235.780	123.237	35.799	42298	66	578.803	51.133	267.737	123.269	36.385	38201	125	493.200	59.648	7.524	130.166	64.770	61650	57	497.018	102.164	22.004	123.511	42.284	28330	38	580.842	94.637	64.300	124.147	27.799	22072	17	489	29.528	1.769	123.822	14.485	8313	37	479.432	47.561	82.479	124.112	30.042	17739	97	449.351	44.957	292.476	128.008	44.870	43587	52	473.077	33.472	317.010	126.223	40.870	24600	28	449.214	35.306	42.333	124.925	20.142	12578	31	562.677	156.848	154.554	127.430	24.627	17443	89	553.899	161.011	199.440	132.240	40.527	49297	52	472.846	43.669	326.264	128.364	28.385	24588	48	441.146	26.073	16.429	130.841	34.042	21175	65	469.908	67.415	70.698	131.200	36.042	30544	85	526.365	85.443	248.380	129.064	39.213	44741	29	465.414	46.062	78.120	128.588	19.314	13497	45	470.844	35.948	184.691	129.183	24.385	21188	17	426.824	28.555	211.826	129.306	19.314	7256	24	1108.625	499.890	240.217	128.748	19.314	26607	37	467.811	30.349	163.929	130.213	22.971	17309	33	620.212	116.942	232.236	130.331	20.142	20467	55	557.127	67.728	268.096	130.927	29.213	30642	50	438.020	50.493	33.184	132.378	29.213	21901	78	449.487	54.037	96.208	132.830	41.456	35060	41	521.488	83.488	145.960	131.801	28.385	21381	52	771.096	209.686	169.106	136.912	36.870	40097	26	497.808	56.677	334.506	134.243	23.899	12943	43	603.721	91.159	129.407	134.861	25.556	25960	41	543.244	87.533	136.336	133.101	24.142	22273	46	602.109	84.151	259.939	134.291	29.213	27697	23	720.870	128.506	306.070	132.196	21.556	16580	112	467.143	48.646	110.816	137.861	54.770	52320	51	467.059	58.260	57.802	137.508	30.385	23820	29	462	57.994	83.209	135.526	23.799	13398	36	553.833	72.044	152.296	136.118	24.385	19938	34	594.324	38.964	238.337	137.744	23.556	20207	47	444.957	32.543	323.511	138.188	25.213	20913	47	488.936	98.315	89.431	139.488	24.971	22980	72	777.736	116.782	159.138	140.090	34.971	55997	54	575.926	58.775	252.650	138.763	27.799	31100	93	446.742	22.884	280.838	139.979	45.941	41547	147	552.639	84.096	126.537	146.355	67.012	81238	52	474.269	44.792	183.777	140.527	27.556	24662	86	1194.628	568.788	207.875	141.101	43.113	102738	45	622.089	108.301	7.510	143.127	31.799	27994	49	497.429	56.032	40.676	141.246	41.456	24374	35	424.314	29.095	65.602	139.648	24.142	14851	86	553.837	115.739	193.769	143.561	36.284	47630	46	592.848	93.265	228.609	140.788	26.971	27271	29	599.138	45.981	244.106	142.661	20.142	17375	44	441.432	25.336	45.832	147.270	31.799	19423	46	537.065	57.044	168.702	144.917	24.728	24705	34	474.235	47.317	310.773	146.745	30.627	16124	51	604.294	111.640	62.090	146.494	26.971	30819	63	579.683	95.912	74.518	147.467	30.728	36520	32	560.688	87.435	85.350	147.514	24.385	17942	65	584.477	115.262	328.819	149.017	36.627	37991	16	442.312	35.487	1.759	146.026	14.485	7077	23	427.652	36.083	95.929	147.386	17.899	9836	34	545.088	63.628	110.521	147.118	20.971	18533	21	485.381	24.973	133.895	147.699	18.142	10193	50	651.240	94.481	252.877	147.975	27.556	32562	55	629.200	97.805	262.338	148.769	28.971	34606	93	482.989	57.737	286.079	149.466	41.456	44918	72	574.764	93.223	37.719	149.274	41.456	41383	53	478.981	73.953	53.248	150.674	35.213	25386	67	499.657	58.705	88.661	152.024	43.456	33477	38	460.368	54.010	101.892	150.435	23.556	17494	40	510.350	47.344	221.179	148.838	27.799	20414	57	449.684	51.449	296.019	154.495	31.213	25632	45	1114.489	325.570	19.910	151.671	32.385	50152	35	454.943	44.920	112.015	152.577	27.213	15923	43	516.093	59.987	275.991	153.413	23.556	22192	49	485.061	58.153	321.244	155.842	32.971	23768	48	479.729	44.952	156.889	153.601	29.213	23027	49	491.918	42.386	232.060	152.851	28.627	24104	16	476.312	36.702	334.081	153.146	15.899	7621	76	570.763	90.030	174.698	156.867	34.385	43378	82	538.719	106.784	306.518	157.851	42.870	44175	46	405.261	23.065	141.169	156.833	27.799	18642	57	530.509	84.416	250.924	158.914	49.598	30239	41	1011.512	301.687	12.730	156.210	24.971	41472	51	526.549	90.106	62.887	156.307	27.556	26854	36	457.111	40.372	25.551	156.052	24.728	16456	37	514.513	77.097	100.914	160.183	27.799	19037	56	478.339	42.597	185.562	159.600	31.456	26787	70	596.129	123.406	200.361	158.926	34.385	41729	99	523.657	90.639	263.685	160.189	45.456	51842	47	626.404	101.435	315.059	158.385	24.728	29441	32	489.062	51.241	166.014	158.211	22.971	15650	102	990.412	420.770	42.126	163.691	44.284	101022	67	451.403	65.751	82.082	161.394	38.284	30244	32	458.406	45.250	114.428	159.857	22.971	14669	28	496.107	37.258	127.500	160.545	24.971	13891	81	484.457	59.388	222.816	162.810	40.284	39241	35	564.257	89.433	235.195	158.791	23.556	19749	31	493.419	56.647	108.414	159.779	19.899	15296	35	567.886	68.575	158.729	161.426	20.971	19876	72	473.014	41.272	247.925	165.139	35.799	34057	39	486.308	53.933	273.275	164.586	30.142	18966	74	505.257	57.984	4.329	166.041	34.870	37389	33	455.303	49.291	30.459	163.029	24.385	15025	67	534.925	77.411	325.286	166.505	48.527	35840	34	473.941	64.834	21.670	163.678	20.728	16114	62	524.242	78.946	56.838	166.680	30.971	32503	72	456.069	44.062	89.697	167.436	35.799	32837	61	434.295	31.247	136.189	164.923	35.456	26492	34	484.118	48.038	285.265	163.795	21.899	16460	47	543.809	76.222	154.316	166.229	32.042	25559	24	326.917	28.303	170.627	166.449	19.314	7846	64	558.844	97.000	189.901	166.582	32.627	35766	63	572.556	90.574	206.853	167.156	33.213	36071	73	556.301	77.902	297.144	168.326	42.284	40610	42	557.786	89.479	313.702	167.174	23.799	23427	76	483.355	59.400	109.999	171.059	38.042	36735	74	538.703	84.514	213.594	170.833	41.113	39864	44	512.864	40.991	122.296	170.442	27.213	22566	59	510.051	68.481	166.506	173.620	33.799	30093	45	590.689	104.207	179.704	171.035	29.213	26581	67	461.119	51.880	238.175	171.107	33.456	30895	53	525.057	58.980	146.045	170.999	28.042	27828	60	492.267	73.836	279.391	172.075	29.799	29536	58	436.224	26.801	13.754	174.098	40.042	25301	44	453.182	54.125	22.046	172.038	34.627	19940	37	524.487	70.822	102.116	171.485	21.556	19406	47	495.234	66.279	75.721	172.944	25.799	23276	43	489.837	63.507	65.249	172.958	23.556	21063	65	550.246	87.658	175.376	175.961	41.698	35766	41	442.122	36.710	289.882	173.525	23.556	18127	36	532.611	45.752	329.045	173.578	24.971	19174	54	548.518	71.037	189.053	176.228	33.799	29620	19	478.263	30.077	227.805	173.547	15.556	9087	73	549.370	88.213	119.493	177.874	39.456	40104	42	527.167	66.454	158.953	175.132	24.971	22141	52	483.442	64.300	201.686	177.066	27.799	25139	47	520.128	58.271	218.696	176.412	27.799	24446	20	555.350	52.071	302.607	175.447	15.314	11107	112	550.920	88.420	141.125	180.875	47.698	61703	41	571	75.617	54.392	178.299	24.142	23411	45	475.800	50.931	92.656	180.547	27.799	21411	21	572.905	56.135	98.046	177.919	16.485	12031	54	533.722	67.012	254.116	180.865	36.042	28821	54	468.167	63.764	261.411	185.011	40.627	25281	58	553.724	93.506	62.918	180.527	32.971	32116	25	448.240	23.934	231.470	178.520	20.385	11206	154	595.779	154.968	247.629	187.202	57.113	91750	57	898.386	224.338	319.248	180.633	26.385	51208	52	444.269	43.718	104.232	181.970	29.213	23102	60	509.083	60.034	292.195	181.087	33.799	30545	35	477.686	161.545	275.593	181.987	26.385	16719	40	531.575	63.526	326.563	183.454	30.971	21263	42	475.119	58.503	73.170	181.363	27.213	19955	77	513.922	99.948	152.180	184.984	49.355	39572	40	482.200	100.195	170.678	183.667	28.728	19288	25	432	36.169	283.501	183.869	22.142	10800	47	457.170	50.326	32.726	182.609	35.556	21487	47	567.340	67.662	177.423	184.574	27.799	26665	46	559.130	96.190	186.290	186.970	31.456	25720	37	490.676	48.654	309.795	187.140	26.971	18155	34	517.235	58.162	112.775	186.252	22.385	17586	32	461.531	32.840	224.051	186.006	19.314	14769	28	438.393	35.456	269.064	186.049	20.142	12275	75	433.240	42.417	10.942	190.893	37.799	32493	46	451.217	34.756	51.342	187.672	24.971	20756	50	572.340	114.856	126.718	188.828	33.456	28617	68	466.485	43.243	199.908	189.987	32.385	31721	30	457.333	35.112	234.570	187.542	22.385	13720	35	509.914	70.942	80.616	189.535	24.728	17847	24	505.833	42.601	299.962	187.755	18.142	12140	44	472.636	71.436	63.992	189.689	24.971	20796	45	461.733	45.045	99.684	188.785	34.385	20778	34	439.412	37.768	290.374	190.021	22.971	14940	17	352.706	12.241	33.128	188.738	18.142	5996	94	652.957	111.683	281.595	192.635	43.698	61378	25	496.120	32.345	21.073	190.893	23.314	12403	69	425.681	32.618	40.912	193.472	34.870	29372	58	568.414	88.921	73.739	193.126	31.456	32968	47	607.957	92.640	179.021	191.368	24.971	28574	59	612.119	139.805	54.816	193.471	36.042	36115	41	483.073	45.053	118.871	193.084	24.385	19806	23	467.696	33.638	210.482	193.531	18.728	10757	36	516.444	60.523	96.509	195.541	30.627	18592	44	521.500	67.264	223.435	193.808	24.142	22946	45	456.778	40.363	260.958	194.402	31.799	20555	54	603.685	117.563	105.588	196.006	28.971	32599	109	552.477	142.016	175.987	202.842	59.012	60220	59	578.593	74.242	232.967	197.062	28.142	34137	17	511.118	36.973	332.660	194.465	14.728	8689	50	485.440	62.877	23.478	196.167	29.314	24272	58	563.672	92.878	189.316	196.523	33.799	32693	32	431.969	33.147	76.965	199.619	20.142	13823	42	436.976	31.312	159.681	199.359	24.627	18353	32	448.125	28.835	216.748	199.401	20.142	14340	49	458.735	47.913	245.995	202.192	30.042	22478	63	481.873	71.630	55.665	200.227	42.284	30358	35	513.086	65.026	271.849	199.935	22.971	17958	36	508.611	40.237	11.873	204.151	30.971	18310	17	402.824	15.907	37.023	201.322	15.899	6848	60	459.850	47.473	263.212	202.269	37.799	27591	34	471.971	31.089	326.560	201.729	22.971	16047	19	642.895	31.016	1.420	203.707	17.899	12215	36	421.139	36.876	68.940	202.253	22.485	15161	67	453.776	47.771	122.800	204.349	31.213	30403	27	466.667	43.928	211.805	205.603	27.556	12600	33	628.909	350.693	168.987	206.636	23.314	20754	52	616.269	101.587	229.556	204.386	26.385	32046	39	696.692	122.344	279.574	204.523	24.385	27171	62	602.226	91.490	308.886	207.027	32.042	37338	76	454.395	44.027	140.925	206.648	34.870	34534	24	800.792	301.553	164.306	205.994	20.142	19219	59	504.203	55.755	197.794	206.740	30.971	29748	52	583.019	116.106	97.719	206.881	34.870	30317	40	580	67.549	116.253	209.968	26.971	23200	38	543.684	68.237	205.270	210.129	25.799	20660	39	584.128	88.296	223.486	208.788	24.971	22781	58	519.690	70.840	254.023	208.823	30.385	30142	39	460.974	65.755	288.935	208.387	25.213	17978	109	1376.055	682.023	29.130	218.136	65.598	149990	22	584.318	55.657	74.518	209.270	17.314	12855	77	612.104	104.824	84.545	212.872	44.042	47132	80	526.812	61.409	318.582	210.947	33.799	42145	24	688.792	144.245	79.526	210.211	17.899	16531	40	410.650	22.033	49.874	210.842	24.385	16426	22	462.682	29.422	281.400	210.737	18.142	10179	51	436.059	34.865	274.839	213.916	28.385	22239	34	390.824	16.146	60.495	214.031	26.385	13288	63	985.365	536.184	111.588	217.756	36.627	62078	50	554	105.632	231.194	217.286	34.870	27700	51	467.686	68.628	244.804	214.380	30.042	23852	40	422.775	28.309	299.017	214.940	25.213	16911	43	418	24.064	40.816	214.439	24.142	17974	29	1506.414	891.893	168.511	213.255	19.314	43686	47	858.149	551.549	22.521	215.061	27.799	40333	54	578.870	167.257	104.850	216.712	34.042	31259	43	531.721	79.327	223.567	216.861	30.042	22864	55	455.418	40.090	148.352	220.347	34.385	25048	38	472.684	57.190	255.843	216.424	28.385	17962	21	454.190	40.373	156.864	218.835	20.385	9538	120	674.533	131.355	168.643	221.772	49.941	80944	20	1163.200	312.725	205.347	218.765	20.385	23264	47	688.128	138.712	266.441	219.700	25.213	32342	27	399.259	15.531	55.092	219.651	22.385	10780	39	474.462	70.048	132.220	219.119	25.556	18504	48	472.583	52.429	200.234	221.467	34.284	22684	42	512.357	71.575	214.790	219.022	25.556	21519	51	550.882	88.115	238.652	220.663	28.971	28095	59	451.932	34.444	285.845	221.292	29.556	26664	54	498.315	68.639	325.972	219.941	28.385	26909	24	561.875	53.740	67.381	219.644	17.314	13485	38	504.237	67.237	140.157	222.430	28.042	19161	115	559.452	81.209	83.203	222.009	55.698	64337	43	580.744	135.700	276.423	221.415	31.456	24972	45	446.111	42.067	295.108	222.113	26.971	20075	29	458.379	33.455	189.034	224.373	25.799	13293	27	501.074	47.235	317.700	221.238	21.314	13529	74	504.595	230.683	42.432	223.716	45.698	37340	63	583.889	67.246	116.461	226.521	36.627	36785	32	592.375	63.369	2.490	226.291	24.142	18956	21	604.476	60.625	68.220	225.233	16.728	12694	67	552.104	79.835	313.108	227.915	29.799	36991	38	479.026	41.307	98.426	227.581	25.213	18203	28	581.750	72.421	123.402	226.863	18.971	16289	23	592.304	81.457	159.141	227.461	20.142	13623	37	529	66.381	195.063	227.596	24.142	19573	42	538.429	40.745	258.271	226.577	25.556	22614	51	544.333	63.539	246.920	228.992	26.142	27761	21	583.429	36.856	266.072	227.658	17.314	12252	24	906.792	142.786	58.639	229.949	17.314	21763	34	542.706	46.132	89.294	229.977	22.142	18452	90	576.900	66.833	111.623	233.240	51.698	51921	29	563.276	43.114	271.743	229.797	22.142	16335	70	750.614	272.789	326.870	231.876	33.698	52543	45	2436.556	1187.756	66.325	231.265	25.556	109645	37	587.622	88.629	130.905	232.002	30.042	21742	21	577.810	35.244	171.746	230.877	24.385	12134	62	550.306	75.614	212.683	232.657	27.799	34119	16	427.062	36.463	228.645	229.725	20.385	6833	24	556.792	144.203	29.717	231.796	43.556	13363	18	538.778	55.104	72.877	232.741	17.314	9698	31	548.516	31.425	80.971	233.542	23.314	17004	37	734.459	132.500	162.258	233.807	22.971	27175	40	482.675	32.615	221.636	233.318	24.385	19307	45	565.600	87.978	257.514	234.058	29.799	25452	62	569.968	95.390	291.422	233.068	33.213	35338	33	592.576	79.319	306.727	233.129	21.556	19555	44	609.386	79.699	140.952	234.557	26.971	26813	68	645.691	105.002	93.668	234.668	40.142	43907	42	487.095	45.147	242.519	236.863	37.456	20458	39	619.051	82.910	299.638	237.297	24.971	24143	62	681.661	72.542	171.891	239.492	40.042	42263	34	538.882	47.246	274.928	237.532	21.556	18322	32	598.594	17.845	39.220	237.286	42.728	19155	27	568.741	39.689	265.116	237.376	18.728	15356	23	611.826	17.020	63.058	238.020	39.556	14072	19	838.211	239.263	132.100	240.212	22.971	15926	65	828.215	164.128	147.646	243.085	48.284	53834	110	895.482	110.962	196.878	244.696	49.698	98503	61	722.836	90.667	209.904	243.353	36.627	44093	23	548.739	38.806	281.348	242.301	22.142	12621	43	516.395	55.755	315.857	242.397	27.556	22205	56	1388.857	387.485	224.700	244.403	31.899	77776	30	968.367	314.609	233.762	244.832	22.728	29051	45	615.889	95.171	242.904	243.701	30.971	27715	47	619.404	377.828	330.442	244.679	29.799	29112	23	733.957	44.322	128.737	245.008	23.556	16881	85	818.482	96.529	174.455	246.431	47.113	69571	40	621.675	66.873	268.838	245.646	27.556	24867	31	582.839	82.776	292.941	245.235	31.556	18068	48	828.292	92.278	139.377	249.077	30.042	39758	56	726.821	142.052	324.029	250.509	44.971	40702	31	820.839	118.597	313.236	249.728	22.142	25446	50	855.080	51.081	190.615	252.204	26.385	42754	24	864.875	180.785	305.121	250.692	24.728	20757	32	801.812	56.352	163.477	252.926	22.142	25658	16	648.062	10.516	233.120	251.561	21.899	10369	24	672.292	148.905	284.942	251.654	35.556	16135
9	18	530.167	62.293	22.408	1.105	20.728	9543	48	627.854	150.723	52.114	3.623	34.870	30137	43	733.186	72.955	74.536	4.288	31.456	31527	21	603.429	102.294	80.465	1.657	22.142	12672	45	538.822	64.179	97.867	2.053	30.142	24247	78	529.026	52.354	110.842	5.819	44.042	41264	51	627.745	88.623	139.811	2.192	31.556	32015	80	1619.050	286.892	157.488	5.602	45.113	129524	77	697.377	120.799	168.173	6.794	36.042	53698	52	549.308	85.946	207.504	6.488	31.799	28564	33	493.879	75.068	212.854	2.634	21.556	16298	80	469.725	51.060	236.538	7.107	45.456	37578	32	706.312	152.043	275.407	3.062	25.213	22602	31	485.806	50.641	288.828	3.125	20.728	15060	30	652.433	64.184	269.105	4.269	22.971	19573	49	563.143	82.031	311.314	7.235	29.799	27594	17	498.765	19.415	321.221	5.119	16.728	8479	25	461.960	18.272	328.251	5.217	20.142	11549	64	589.703	87.878	130.634	7.828	38.627	37741	100	727.710	179.309	146.307	11.135	56.184	72771	27	1062.741	112.898	65.822	8.926	18.971	28694	30	885.433	85.090	36.089	10.359	20.385	26563	40	1079.525	644.814	307.266	13.177	32.627	43181	41	445.293	20.930	259.339	12.910	26.385	18257	65	623.908	107.161	274.954	13.014	38.870	40554	20	531	63.171	16.398	13.528	21.799	10620	81	1290.679	203.788	45.094	15.595	41.456	104545	73	497.425	50.716	100.602	12.313	44.385	36312	69	585.319	122.603	129.253	13.267	40.042	40387	59	435.475	38.347	251.913	15.693	35.456	25693	57	567.561	58.266	323.892	12.598	30.385	32351	153	562.170	109.720	187.718	20.109	83.154	86012	47	487.936	56.902	290.421	14.687	25.556	22933	56	549.804	82.934	302.554	17.766	33.799	30789	27	1154.963	66.716	78.225	13.654	22.385	31184	41	689.268	189.307	196.529	18.815	29.799	28260	64	517.859	87.983	123.048	19.585	35.213	33143	31	541.581	57.701	9.912	18.648	21.556	16789	47	538.723	64.911	22.569	18.619	26.385	25320	63	1561.318	91.252	71.572	20.613	31.213	98363	63	757.635	42.593	29.881	23.104	34.870	47731	63	579.937	110.168	168.563	22.432	46.770	36536	73	492.836	37.888	321.400	21.737	55.113	35977	36	1350.361	40.766	55.657	21.255	22.142	48613	54	744.148	139.037	98.857	23.220	27.799	40184	63	727.302	172.460	109.288	22.288	28.971	45820	20	1386.700	75.537	154.593	20.014	26.385	27734	83	535.024	83.940	223.514	24.702	51.941	44407	30	539.967	62.882	286.425	20.062	25.556	16199	36	2218.250	760.244	148.054	23.958	25.213	79857	108	679.148	237.699	234.414	26.627	51.012	73348	40	925.925	145.386	91.866	25.883	23.556	37037	48	425.083	25.913	129.173	25.404	34.042	20404	61	432.295	39.652	135.039	28.065	45.698	26370	66	574.970	99.951	211.624	25.603	31.556	37948	34	508.147	48.112	16.980	25.660	23.556	17277	120	1783.917	407.690	63.386	32.578	69.154	214070	57	723.123	265.050	157.750	25.610	28.728	41218	40	594.700	188.275	323.126	27.055	36.042	23788	49	626.286	112.022	111.273	30.851	24.971	30688	27	516.889	79.795	145.431	30.405	18.142	13956	24	544.333	59.004	273.707	28.863	17.899	13064	58	646.069	166.065	254.336	34.095	45.355	37472	77	773.052	244.281	89.057	36.305	47.698	59525	45	693.622	154.819	101.994	32.414	26.971	31213	92	588.043	93.114	187.096	36.298	53.255	54100	30	571.367	71.389	235.327	33.366	21.556	17141	58	471.655	36.203	309.512	34.563	36.870	27356	61	989.656	230.862	50.585	35.146	32.042	60369	49	614.082	94.940	209.526	36.056	26.971	30090	61	524.426	144.367	117.153	40.158	36.627	31990	101	909.842	433.447	20.435	40.927	41.113	91894	32	611.406	138.654	275.409	38.625	32.284	19565	108	675.185	123.513	203.988	43.112	48.284	72920	30	571.100	64.273	220.049	39.075	25.799	17133	37	517.838	38.517	327.171	38.306	24.142	19160	35	2559.400	507.162	55.157	41.392	26.971	89579	38	584.711	84.364	238.807	40.312	25.314	22219	42	1333.500	333.281	75.747	41.565	33.456	56007	17	585.647	57.700	281.613	40.467	19.556	9956	61	710.721	188.199	268.636	44.158	37.456	43354	26	672.654	154.414	289.075	43.042	18.728	17489	45	553.422	64.315	319.498	43.590	26.385	24904	150	479.593	51.076	169.386	46.931	83.598	71939	31	949.387	164.812	299.270	46.013	26.385	29431	89	473.258	78.693	40.115	48.011	45.355	42120	55	1067.673	501.780	261.359	47.618	34.042	58722	20	823.150	72.159	67.914	44.486	22.142	16463	19	1749.474	521.105	49.334	45.143	16.728	33240	77	791.831	269.294	94.589	49.359	36.870	60971	37	489.973	87.920	128.675	47.652	33.213	18129	44	444.341	44.928	144.308	52.260	34.971	19551	43	811.372	107.452	311.884	47.994	23.556	34889	26	644.231	147.998	333.187	48.539	21.556	16750	61	602.574	204.917	221.536	53.479	39.456	36757	47	694.553	126.281	63.509	51.775	29.213	32644	70	456.571	63.688	107.531	51.261	41.799	31960	42	497.452	54.952	150.586	52.333	25.556	20893	49	1847.061	487.285	213.415	52.342	24.971	90506	64	638.328	130.025	270.618	52.838	32.627	40853	118	683.254	194.257	59.017	57.313	53.355	80624	51	461.745	42.587	136.932	53.781	27.556	23549	31	308.387	36.052	32.291	54.669	25.799	9560	32	964.094	29.410	300.912	55.935	33.314	30851	62	468.516	70.145	17.859	54.945	38.284	29048	88	694.864	360.810	130.431	60.317	54.527	61148	46	655.500	286.580	246.483	54.636	29.456	30153	38	534.737	46.276	198.448	55.765	22.385	20320	59	792.186	421.066	256.861	59.709	50.770	46739	51	340.588	54.256	7.729	59.839	49.113	17370	39	476.821	45.502	123.250	57.943	28.385	18596	26	512.423	36.764	264.344	55.970	17.899	13323	86	475.965	63.192	96.047	59.252	38.385	40933	19	1288.105	401.861	178.503	57.056	23.314	24474	160	567.269	93.043	188.088	62.407	69.841	90763	65	523.569	67.150	85.426	63.398	39.456	34032	91	531.385	79.180	111.799	63.970	46.284	48356	56	569.411	70.350	280.005	59.839	32.627	31887	27	643.222	93.135	323.015	57.541	17.899	17367	56	503.786	47.586	236.936	62.881	30.142	28212	34	1012.706	61.160	306.529	61.692	26.142	34432	55	397.545	63.596	18.625	61.977	35.799	21865	56	462.821	102.835	36.460	62.891	44.284	25918	49	1472.837	452.018	77.116	62.377	25.314	72169	59	563.678	93.505	205.401	64.652	29.799	33257	55	551.218	79.381	221.327	63.729	29.213	30317	47	728.106	135.870	314.207	63.210	31.799	34221	40	458.075	54.796	143.600	62.560	27.556	18323	29	496.172	47.618	268.582	62.637	20.142	14389	55	946.309	89.211	296.728	66.430	29.556	52047	30	567.867	70.957	333.825	64.131	20.142	17036	44	492.455	55.111	68.049	64.579	23.556	21668	31	604.839	69.710	319.620	66.073	23.899	18750	50	666.500	119.670	325.148	67.074	28.971	33325	84	518.310	45.014	166.919	67.428	44.284	43538	88	468.614	106.630	53.647	79.855	101.255	41238	20	1306.650	636.597	242.926	65.212	17.314	26133	42	733.548	155.358	286.027	66.349	31.799	30809	62	539.742	78.218	5.069	69.536	33.456	33464	26	516	43.791	271.513	68.545	25.456	13416	92	516.750	109.163	134.758	73.655	49.355	47541	42	580.048	87.353	245.913	72.115	28.971	24362	42	519.810	63.128	252.484	73.676	31.799	21832	60	499.833	79.710	43.475	71.278	30.385	29990	66	523.561	81.813	121.202	74.202	44.284	34555	33	464.485	27.578	143.921	70.371	22.971	15328	46	557.848	81.613	213.721	72.538	27.799	25661	70	482.714	67.275	25.869	74.395	42.627	33790	121	477.835	51.833	73.090	76.429	63.598	57818	121	471.446	51.700	95.540	79.904	61.355	57045	87	551.563	121.278	20.350	77.316	45.698	47986	35	798.171	91.195	289.808	73.148	23.213	27936	35	749.600	105.586	303.746	73.706	24.385	26236	75	506.107	51.570	196.650	75.018	47.941	37958	87	491.425	51.592	270.789	76.105	40.870	42754	26	671.346	94.533	61.341	76.014	20.728	17455	20	481.250	44.045	320.974	74.636	16.485	9625	56	506.036	60.378	228.928	77.642	28.971	28338	30	606.433	42.190	36.968	77.344	20.142	18193	48	587.917	93.027	185.101	76.944	28.385	28220	44	699.727	143.474	296.722	78.744	32.385	30788	125	532.872	92.995	11.976	83.089	68.912	66609	68	485.691	70.242	103.602	82.335	36.385	33027	49	577.143	100.800	160.891	82.960	35.213	28280	44	533.682	78.509	214.320	80.570	28.627	23482	33	530.394	46.997	258.914	80.037	20.971	17503	37	502.216	46.940	265.607	81.746	26.971	18582	54	482.926	61.112	33.021	83.714	35.556	26078	38	511.500	67.588	167.690	79.522	33.456	19437	54	455.889	51.826	282.326	82.468	31.213	24618	50	663.220	107.286	110.144	83.731	26.971	33161	71	530.690	90.103	251.289	85.520	40.042	37679	41	657.902	66.547	318.656	82.935	25.799	26974	41	526.463	60.860	121.066	84.260	30.042	21585	24	735.708	46.481	312.829	82.405	18.142	17657	38	507.447	36.444	244.468	84.799	28.385	19283	71	449.310	49.349	3.000	88.252	35.213	31901	73	534.863	78.755	41.113	91.033	46.527	39045	65	455.338	35.269	64.913	86.724	39.113	29597	90	475.878	148.265	81.063	89.391	47.698	42829	44	466.273	48.214	129.675	84.247	28.627	20516	35	455.229	33.435	231.552	85.200	25.556	15933	57	517.947	83.311	303.666	85.301	40.284	29523	34	547.588	64.034	49.571	86.966	23.556	18618	56	500.982	43.500	329.988	86.257	30.385	28055	74	473.432	51.013	188.442	89.587	35.456	35034	80	553.638	189.636	147.749	90.904	44.527	44291	50	479.280	39.830	180.416	91.150	31.799	23964	139	581.626	235.782	223.846	90.242	68.669	80846	35	593.286	87.850	241.129	92.057	30.142	20765	47	450.511	25.332	167.126	90.283	25.556	21174	22	515.227	29.321	73.664	92.139	22.142	11335	79	443.013	41.236	284.000	90.974	41.213	34998	130	682.700	131.868	115.559	97.695	57.113	88751	90	458.322	134.306	90.417	95.081	47.941	41249	46	557.326	76.541	60.598	95.668	31.213	25637	49	444.102	42.904	106.304	97.945	37.799	21761	68	437.132	50.349	203.397	103.936	51.698	29725	121	459.545	55.853	262.891	98.532	59.841	55605	39	466.897	19.346	307.857	96.028	24.385	18209	64	397.938	40.219	22.314	96.257	39.213	25468	56	498.429	84.644	144.122	97.502	37.213	27912	38	498.184	59.455	49.360	96.983	24.142	18931	30	609.833	69.061	245.361	97.765	20.728	18295	54	482.463	42.578	70.749	99.236	32.042	26053	42	648.262	249.779	123.601	100.758	44.527	27227	56	465.696	37.303	231.585	101.349	30.385	26079	58	537.810	68.755	289.670	99.420	30.971	31193	30	469.833	34.192	213.041	99.714	19.556	14095	61	634	118.790	180.507	101.608	39.213	38674	58	502.034	58.747	16.282	102.934	29.213	29118	50	458.960	37.519	164.324	103.231	34.627	22948	18	460.944	51.739	1.475	103.138	15.657	8297	40	597.125	89.532	57.808	105.153	26.971	23885	91	545.077	100.068	95.325	112.980	59.598	49602	54	483.389	44.495	197.253	105.901	30.142	26103	59	454.712	66.150	47.077	107.295	39.456	26828	32	564.062	60.933	65.851	103.614	22.142	18050	77	461.987	43.261	273.521	105.270	52.042	35573	34	595.882	83.794	106.623	105.273	23.799	20260	63	567.683	109.042	133.649	107.194	35.456	35764	214	542.963	70.711	215.797	110.061	82.083	116194	46	459.804	53.454	34.993	108.444	25.556	21151	30	582.500	65.109	235.993	107.651	22.142	17475	59	491.525	70.544	19.427	111.756	45.598	29000	78	720.244	458.143	183.763	110.690	45.012	56179	50	476.460	47.923	9.030	110.776	29.213	23823	65	563.262	81.030	107.558	111.026	46.042	36612	123	448.675	33.880	329.522	113.316	54.184	55187	18	464	50.754	1.655	109.942	17.899	8352	52	522.769	116.944	60.451	111.409	37.456	27184	58	535.655	70.493	144.410	111.152	27.799	31068	60	541.567	60.835	165.706	110.194	33.799	32494	47	1504.255	666.387	191.704	112.038	44.284	70700	54	453.037	48.999	27.072	112.639	29.799	24464	22	554.273	26.380	260.369	111.244	16.728	12194	28	448.429	32.050	65.334	114.295	26.385	12556	41	436.780	37.973	82.841	111.763	30.728	17908	48	408.729	27.855	282.958	111.869	41.556	19619	159	489.824	44.015	300.742	117.266	53.598	77882	45	435.422	39.024	35.399	116.702	35.113	19594	20	805.500	112.437	227.180	114.617	16.728	16110	24	580.208	65.947	69.608	116.171	17.899	13925	43	1040.395	415.359	262.924	117.328	24.971	44737	62	504.694	64.192	85.273	117.758	35.456	31291	46	440.870	38.976	103.787	117.875	26.385	20280	54	523.944	70.482	149.263	118.007	26.728	28293	36	516.806	52.907	164.427	116.432	23.799	18605	38	416.316	26.739	41.698	118.690	27.213	15820	43	477.930	41.197	73.703	120.507	32.627	20551	33	536.364	69.976	57.846	120.772	24.971	17700	84	466.893	68.683	117.167	121.073	54.770	39219	60	784.867	152.781	139.609	121.189	31.556	47092	34	436.412	17.725	251.951	119.622	22.728	14838	57	533.474	81.572	277.138	122.976	30.627	30408	39	493.436	42.376	202.512	125.192	40.284	19244	25	568.480	58.201	209.514	123.005	22.142	14212	50	516.780	45.775	224.594	123.020	32.627	25839	72	590.319	77.701	235.787	123.235	35.799	42503	66	576.985	50.832	267.724	123.263	36.385	38081	125	494.016	57.892	7.513	130.181	64.770	61752	57	496.912	105.964	21.982	123.521	42.284	28324	38	581.184	94.880	64.294	124.154	27.799	22085	17	488.118	32.347	1.761	123.826	14.485	8298	37	477.405	43.812	82.502	124.123	30.042	17664	97	448	43.456	292.470	127.998	44.870	43456	52	470.500	34.900	317.011	126.233	40.870	24466	28	453.964	34.911	42.319	124.926	20.142	12711	31	567.613	154.081	154.548	127.432	24.627	17596	89	553.438	164.510	199.466	132.277	40.527	49256	52	469.904	43.346	326.259	128.382	28.385	24435	48	438	24.451	16.419	130.827	34.042	21024	65	471.062	67.493	70.689	131.209	36.042	30619	85	525.835	88.254	248.361	129.075	39.213	44696	29	463.724	42.132	78.126	128.602	19.314	13448	45	468.911	33.494	184.692	129.185	24.385	21101	17	426	22.916	211.840	129.306	19.314	7242	24	1102.333	492.103	240.231	128.767	19.314	26456	37	469.189	33.255	163.923	130.225	22.971	17360	33	623.727	119.005	232.242	130.338	20.142	20583	55	554.909	67.217	268.109	130.918	29.213	30520	50	435.980	51.089	33.198	132.374	29.213	21799	78	447.615	53.576	96.222	132.827	41.456	34914	41	527.878	83.647	145.965	131.799	28.385	21643	52	775.365	208.208	169.111	136.913	36.870	40319	26	493.615	60.989	334.510	134.248	23.899	12834	43	605	90.456	129.399	134.854	25.556	26015	41	541.854	85.315	136.343	133.086	24.142	22216	46	599.957	80.201	259.947	134.305	29.213	27598	23	720.826	130.040	306.072	132.194	21.556	16579	112	465.500	48.951	110.816	137.866	54.770	52136	51	466.314	59.220	57.801	137.501	30.385	23782	29	462.724	57.820	83.214	135.532	23.799	13419	36	546.111	72.198	152.298	136.120	24.385	19660	34	592.500	36.385	238.342	137.759	23.556	20145	47	443.872	32.601	323.512	138.188	25.213	20862	47	487.894	105.841	89.414	139.485	24.971	22931	72	771.333	116.538	159.144	140.089	34.971	55536	54	577.722	61.175	252.658	138.767	27.799	31197	93	444.516	22.188	280.840	139.986	45.941	41340	147	552.687	84.613	126.522	146.354	67.012	81245	52	473.615	44.850	183.769	140.531	27.556	24628	86	1196	573.325	207.906	141.068	43.113	102856	45	623.778	107.423	7.499	143.104	31.799	28070	49	499.286	57.558	40.671	141.247	41.456	24465	35	435.657	22.784	65.711	139.680	24.142	15248	86	554.593	113.697	193.757	143.567	36.284	47695	46	592.870	92.899	228.603	140.788	26.971	27272	29	596.931	45.609	244.114	142.656	20.142	17311	44	440.932	26.117	45.823	147.271	31.799	19401	46	535.565	56.042	168.711	144.926	24.728	24636	34	475.853	50.033	310.779	146.755	30.627	16179	51	614.157	115.651	62.081	146.506	26.971	31322	63	580.111	92.745	74.503	147.472	30.728	36547	32	557.656	87.971	85.360	147.505	24.385	17845	65	588.400	116.301	328.820	149.013	36.627	38246	16	438.500	34.112	1.751	146.037	14.485	7016	23	425.174	32.877	95.933	147.408	17.899	9779	34	543.265	67.367	110.525	147.135	20.971	18471	21	484.524	21.817	133.895	147.688	18.142	10175	50	649.440	98.502	252.881	147.972	27.556	32472	55	633.236	99.772	262.320	148.781	28.971	34828	93	483.419	56.309	286.082	149.475	41.456	44958	72	576.514	93.771	37.728	149.272	41.456	41509	53	479.736	70.863	53.243	150.686	35.213	25426	67	499.642	59.203	88.658	152.033	43.456	33476	38	460.684	51.907	101.898	150.438	23.556	17506	40	503.025	44.884	221.206	148.842	27.799	20121	57	450.632	51.393	296.021	154.493	31.213	25686	45	1132.022	329.753	19.919	151.674	32.385	50941	35	456.143	43.690	112.017	152.580	27.213	15965	43	514.395	58.709	275.992	153.423	23.556	22119	49	485.755	60.681	321.234	155.850	32.971	23802	48	485.125	48.537	156.901	153.619	29.213	23286	49	488.449	42.702	232.055	152.859	28.627	23934	16	472	32.896	334.079	153.152	15.899	7552	76	567.724	87.433	174.695	156.861	34.385	43147	82	534.512	106.367	306.518	157.857	42.870	43830	46	403.304	20.438	141.160	156.839	27.799	18552	57	533.842	86.963	250.904	158.907	49.598	30429	41	1012.878	304.001	12.723	156.205	24.971	41528	51	527.314	91.419	62.880	156.301	27.556	26893	36	456.917	45.726	25.551	156.051	24.728	16449	37	514.027	76.365	100.927	160.190	27.799	19019	56	476.946	41.025	185.560	159.591	31.456	26709	70	591.171	120.055	200.359	158.930	34.385	41382	99	522.919	88.561	263.690	160.190	45.456	51769	47	622.021	98.889	315.068	158.399	24.728	29235	32	488.906	50.992	166.020	158.206	22.971	15645	102	989.422	421.258	42.117	163.693	44.284	100921	67	453.537	65.250	82.076	161.390	38.284	30387	32	472.531	51.388	114.416	159.829	22.971	15121	28	502.107	40.188	127.515	160.536	24.971	14059	81	486.580	60.869	222.806	162.802	40.284	39413	35	561.229	91.682	235.185	158.808	23.556	19643	31	491.613	56.457	108.410	159.770	19.899	15240	35	564.886	66.938	158.740	161.430	20.971	19771	72	472.625	41.666	247.927	165.146	35.799	34029	39	483.051	53.772	273.273	164.588	30.142	18839	74	504.297	58.388	4.336	166.030	34.870	37318	33	452.879	49.440	30.453	163.026	24.385	14945	67	532.299	75.480	325.291	166.514	48.527	35664	34	473.471	64.393	21.687	163.697	20.728	16098	62	522.210	81.067	56.834	166.681	30.971	32377	72	452.931	43.742	89.700	167.440	35.799	32611	61	434.459	32.017	136.192	164.915	35.456	26502	34	485.294	47.524	285.264	163.802	21.899	16500	47	539.255	79.337	154.307	166.217	32.042	25345	24	326.125	27.313	170.632	166.451	19.314	7827	64	559.422	97.860	189.891	166.587	32.627	35803	63	573.254	89.720	206.846	167.153	33.213	36115	73	559.260	80.350	297.144	168.338	42.284	40826	42	560.119	91.226	313.703	167.176	23.799	23525	76	482.184	58.547	110.005	171.080	38.042	36646	74	555.351	90.578	213.637	170.793	41.113	41096	44	516.523	47.457	122.280	170.426	27.213	22727	59	506.525	67.281	166.499	173.620	33.799	29885	45	583.733	102.059	179.699	171.034	29.213	26268	67	457.910	52.424	238.178	171.109	33.456	30680	53	525.113	60.032	146.038	171.010	28.042	27831	60	488.483	71.455	279.400	172.094	29.799	29309	58	436.431	26.656	13.769	174.106	40.042	25313	44	449.114	53.652	22.038	172.047	34.627	19761	37	521.649	71.202	102.114	171.470	21.556	19301	47	495.830	66.830	75.715	172.944	25.799	23304	43	486.535	63.987	65.264	172.964	23.556	20921	65	550.308	87.117	175.369	175.964	41.698	35770	41	439.829	36.505	289.892	173.518	23.556	18033	36	527.694	49.765	329.045	173.572	24.971	18997	54	547.426	68.518	189.049	176.213	33.799	29561	19	472.737	24.310	227.800	173.538	15.556	8982	73	545.425	88.650	119.519	177.870	39.456	39816	42	526	66.161	158.938	175.126	24.971	22092	52	487.365	64.314	201.689	177.070	27.799	25343	47	525.234	61.119	218.698	176.415	27.799	24686	20	561.600	51.172	302.602	175.451	15.314	11232	112	553.571	89.377	141.129	180.876	47.698	62000	41	573.268	72.236	54.394	178.302	24.142	23504	45	472.111	51.448	92.653	180.555	27.799	21245	21	573.429	53.842	98.049	177.923	16.485	12042	54	539	66.170	254.111	180.855	36.042	29106	54	469.759	64.935	261.410	185.021	40.627	25367	58	559.224	95.635	62.925	180.544	32.971	32435	25	454.080	25.792	231.462	178.519	20.385	11352	154	592.675	153.509	247.632	187.212	57.113	91272	57	895.386	221.395	319.248	180.634	26.385	51037	52	443.981	38.842	104.225	181.962	29.213	23087	60	512.883	57.904	292.222	181.100	33.799	30773	35	475.514	161.904	275.601	182.001	26.385	16643	40	528.475	65.610	326.563	183.454	30.971	21139	42	478	58.039	73.190	181.356	27.213	20076	77	509.974	97.063	152.187	184.998	49.355	39268	40	483.525	99.034	170.668	183.671	28.728	19341	25	428.040	31.955	283.510	183.873	22.142	10701	47	454.362	48.929	32.766	182.614	35.556	21355	47	566.723	65.720	177.429	184.573	27.799	26636	46	562.978	97.010	186.294	186.964	31.456	25897	37	489.432	52.303	309.788	187.136	26.971	18109	34	508.353	53.701	112.794	186.274	22.385	17284	32	458.688	33.360	224.051	185.996	19.314	14678	28	435.357	34.968	269.070	186.045	20.142	12190	75	432.693	44.446	10.946	190.894	37.799	32452	46	462.130	37.661	51.312	187.696	24.971	21258	50	573.500	112.579	126.733	188.837	33.456	28675	68	467.250	45.578	199.914	189.992	32.385	31773	30	455.933	38.977	234.586	187.552	22.385	13678	35	507.571	73.351	80.596	189.526	24.728	17765	24	499.417	40.724	299.967	187.753	18.142	11986	44	473.659	68.289	64.002	189.678	24.971	20841	45	459.133	41.447	99.680	188.786	34.385	20661	34	435.353	37.248	290.376	190.017	22.971	14802	17	354.529	13.262	33.116	188.748	18.142	6027	94	651.894	113.944	281.595	192.644	43.698	61278	25	494.040	33.713	21.059	190.902	23.314	12351	69	426	31.281	40.916	193.483	34.870	29394	58	571.448	92.174	73.718	193.120	31.456	33144	47	611.106	91.906	179.025	191.377	24.971	28722	59	609.390	137.280	54.789	193.477	36.042	35954	41	486.659	45.063	118.869	193.085	24.385	19953	23	464.522	36.397	210.470	193.537	18.728	10684	36	513.333	58.767	96.500	195.554	30.627	18480	44	517.114	66.161	223.424	193.806	24.142	22753	45	457.067	41.021	260.978	194.398	31.799	20568	54	606.148	122.405	105.585	195.996	28.971	32732	109	552.064	143.433	176.009	202.884	59.012	60175	59	577.102	73.477	232.971	197.042	28.142	34049	17	504.353	33.399	332.653	194.480	14.728	8574	50	485.680	60.028	23.486	196.165	29.314	24284	58	568.241	94.790	189.301	196.516	33.799	32958	32	430.938	32.732	76.955	199.630	20.142	13790	42	439.190	30.316	159.675	199.362	24.627	18446	32	449.812	30.065	216.758	199.390	20.142	14394	49	458.755	47.002	246.008	202.193	30.042	22479	63	479.905	71.477	55.667	200.240	42.284	30234	35	515.857	63.506	271.863	199.933	22.971	18055	36	508.667	37.462	11.884	204.129	30.971	18312	17	400.059	18.522	37.026	201.307	15.899	6801	60	457.333	51.603	263.223	202.250	37.799	27440	34	471.206	32.013	326.561	201.743	22.971	16021	19	634.579	32.210	1.420	203.720	17.899	12057	36	421.750	40.396	68.962	202.248	22.485	15183	67	453.910	45.444	122.810	204.345	31.213	30412	27	466.222	41.713	211.803	205.604	27.556	12588	33	643.333	355.525	169.002	206.649	23.314	21230	52	616.712	99.916	229.565	204.389	26.385	32069	39	698.513	124.198	279.559	204.520	24.385	27242	62	601.677	94.696	308.886	207.025	32.042	37304	76	455.329	43.524	140.928	206.646	34.870	34605	24	812.667	276.717	164.302	205.934	20.142	19504	59	505.627	55.620	197.789	206.746	30.971	29832	52	585.192	117.783	97.712	206.888	34.870	30430	40	582.600	74.522	116.248	209.962	26.971	23304	38	544.026	67.903	205.262	210.133	25.799	20673	39	579.923	88.946	223.481	208.785	24.971	22617	58	514.224	70.987	254.033	208.825	30.385	29825	39	456.385	60.032	288.931	208.383	25.213	17799	109	1369.706	676.615	29.128	218.158	65.598	149298	22	585.091	54.404	74.524	209.255	17.314	12872	77	606.584	105.104	84.529	212.878	44.042	46707	80	525.787	58.224	318.579	210.955	33.799	42063	24	683.417	138.617	79.523	210.209	17.899	16402	40	397.625	19.908	49.942	210.887	24.385	15905	22	459.455	29.942	281.406	210.735	18.142	10108	51	436.549	34.458	274.817	213.909	28.385	22264	34	385.412	18.428	60.474	214.040	26.385	13104	63	959.492	550.222	111.557	217.871	36.627	60448	50	558.300	106.457	231.209	217.278	34.870	27915	51	466.843	70.726	244.809	214.372	30.042	23809	40	424.200	26.890	299.023	214.948	25.213	16968	43	414.837	26.162	40.824	214.433	24.142	17838	29	1484.448	903.201	168.515	213.231	19.314	43049	47	861.234	550.386	22.517	215.073	27.799	40478	54	602.333	174.072	104.836	216.758	34.042	32526	43	532	80.854	223.570	216.854	30.042	22876	55	455.073	37.851	148.350	220.370	34.385	25029	38	469.526	53.025	255.835	216.438	28.385	17842	21	456.571	42.904	156.872	218.840	20.385	9588	120	673.142	129.544	168.622	221.764	49.941	80777	20	1167.700	298.728	205.350	218.749	20.385	23354	47	687.468	136.392	266.440	219.709	25.213	32311	27	399.778	17.416	55.092	219.660	22.385	10794	39	474.385	71.052	132.220	219.121	25.556	18501	48	473.771	53.290	200.229	221.467	34.284	22741	42	518.619	72.989	214.776	219.024	25.556	21782	51	554.431	91.043	238.663	220.653	28.971	28276	59	451.661	32.376	285.839	221.308	29.556	26648	54	493.907	65.672	325.979	219.934	28.385	26671	24	554.417	53.292	67.376	219.639	17.314	13306	38	496.395	67.437	140.135	222.458	28.042	18863	115	567.052	83.757	83.231	222.017	55.698	65211	43	578.628	129.836	276.422	221.426	31.456	24881	45	442.156	38.145	295.092	222.112	26.971	19897	29	459.172	30.257	189.051	224.359	25.799	13316	27	500.222	40.950	317.684	221.225	21.314	13506	74	506.473	237.750	42.382	223.720	45.698	37479	63	586.778	66.944	116.452	226.500	36.627	36967	32	586.625	59.211	2.488	226.299	24.142	18772	21	596.143	58.112	68.224	225.241	16.728	12519	67	547.970	79.531	313.107	227.904	29.799	36714	38	480.211	47.422	98.428	227.591	25.213	18248	28	586.179	76.245	123.389	226.864	18.971	16413	23	594.261	90.171	159.147	227.486	20.142	13668	37	536.135	70.116	195.079	227.586	24.142	19837	42	542.524	43.250	258.261	226.593	25.556	22786	51	546.961	64.439	246.921	228.997	26.142	27895	21	580.238	40.186	266.070	227.674	17.314	12185	24	904.292	139.719	58.637	229.966	17.314	21703	34	536.147	50.378	89.287	229.988	22.142	18229	90	575.600	65.974	111.604	233.236	51.698	51804	29	562.207	42.498	271.752	229.785	22.142	16304	70	753.943	274.514	326.868	231.884	33.698	52776	45	2442.689	1187.754	66.316	231.272	25.556	109921	37	575.595	84.616	130.922	232.005	30.042	21297	21	578.286	31.931	171.752	230.878	24.385	12144	62	548.806	71.498	212.683	232.665	27.799	34026	16	425.250	29.954	228.659	229.713	20.385	6804	24	546.208	143.850	29.740	231.802	43.556	13109	18	538	48.242	72.885	232.724	17.314	9684	31	541.806	31.083	80.980	233.553	23.314	16796	37	742.622	119.265	162.305	233.752	22.971	27477	40	484.525	34.586	221.638	233.334	24.385	19381	45	565.489	84.124	257.507	234.057	29.799	25447	62	572.161	95.479	291.424	233.071	33.213	35474	33	595.182	79.386	306.716	233.122	21.556	19641	44	609.364	78.461	140.958	234.554	26.971	26812	68	643	105.310	93.671	234.666	40.142	43724	42	489.786	46.745	242.521	236.869	37.456	20571	39	619.333	90.233	299.629	237.305	24.971	24154	62	674.274	71.976	171.852	239.520	40.042	41805	34	532.765	47.636	274.914	237.542	21.556	18114	32	598.625	25.641	39.197	237.284	42.728	19156	27	566.259	42.306	265.121	237.380	18.728	15289	23	614.348	12.787	63.080	238.028	39.556	14130	19	838.211	242.213	132.097	240.224	22.971	15926	65	833.677	159.159	147.652	243.087	48.284	54189	110	898.427	114.373	196.869	244.703	49.698	98827	61	726.098	93.708	209.909	243.356	36.627	44292	23	549.217	41.168	281.351	242.313	22.142	12632	43	519.721	61.100	315.844	242.399	27.556	22348	56	1387.464	386.969	224.700	244.414	31.899	77698	30	979.033	314.174	233.759	244.833	22.728	29371	45	617	95.539	242.899	243.710	30.971	27765	47	631.915	385.342	330.446	244.666	29.799	29700	23	735.957	38.271	128.734	245.012	23.556	16927	85	818.776	95.435	174.453	246.437	47.113	69596	40	621.875	68.346	268.849	245.656	27.556	24875	31	583	84.130	292.962	245.239	31.556	18073	48	834.938	94.469	139.385	249.084	30.042	40077	56	725.679	141.464	324.016	250.501	44.971	40638	31	819.774	122.385	313.237	249.740	22.142	25413	50	863.180	47.780	190.611	252.209	26.385	43159	24	856.208	182.743	305.110	250.700	24.728	20549	32	798.969	55.440	163.470	252.935	22.142	25567	16	648.125	24.385	233.157	251.558	21.899	10370	24	672.292	147.546	284.905	251.656	35.556	16135
10	18	532	62.529	22.410	1.110	20.728	9576	48	625.625	146.295	52.092	3.615	34.870	30030	43	729.977	72.301	74.522	4.275	31.456	31389	21	606	106	80.456	1.654	22.142	12726	45	535.778	60.994	97.851	2.062	30.142	24110	78	531.551	56.531	110.857	5.802	44.042	41461	51	628.333	87.155	139.793	2.194	31.556	32045	80	1606.662	286.492	157.492	5.606	45.113	128533	77	693.104	120.175	168.166	6.797	36.042	53369	52	552.808	91.084	207.505	6.488	31.799	28746	33	498.606	76.806	212.850	2.626	21.556	16454	80	466.712	50.983	236.540	7.109	45.456	37337	32	700.344	143.256	275.398	3.061	25.213	22411	31	483.710	50.007	288.837	3.131	20.728	14995	30	648.633	63.324	269.104	4.264	22.971	19459	49	560.878	82.284	311.322	7.238	29.799	27483	17	496.647	14.142	321.219	5.107	16.728	8443	25	462.680	17.656	328.240	5.224	20.142	11567	64	583.969	85.327	130.640	7.833	38.627	37374	100	724.910	178.174	146.306	11.131	56.184	72491	27	1062.667	108.810	65.816	8.923	18.971	28692	30	883.533	89.042	36.092	10.362	20.385	26506	40	1072.175	644.197	307.261	13.169	32.627	42887	41	445.732	23.059	259.336	12.913	26.385	18275	65	622.600	104.841	274.935	13.002	38.870	40469	20	528.700	65.820	16.394	13.525	21.799	10574	81	1282.667	196.329	45.080	15.606	41.456	103896	73	494.630	47.966	100.595	12.319	44.385	36108	69	584.623	119.293	129.256	13.272	40.042	40339	59	434.644	37.406	251.919	15.697	35.456	25644	57	562.474	59.392	323.898	12.598	30.385	32061	153	561.059	110.776	187.741	20.108	83.154	85842	47	485.277	57.809	290.418	14.687	25.556	22808	56	547.464	84.047	302.559	17.776	33.799	30658	27	1150.222	66.156	78.210	13.644	22.385	31056	41	687.098	193.022	196.528	18.824	29.799	28171	64	517.812	86.833	123.058	19.580	35.213	33140	31	546.194	61.187	9.923	18.635	21.556	16932	47	540.298	63.629	22.565	18.627	26.385	25394	63	1550.746	91.321	71.572	20.616	31.213	97697	63	749.159	44.165	29.883	23.103	34.870	47197	63	587.032	113.921	168.543	22.421	46.770	36983	73	488.110	37.235	321.423	21.708	55.113	35632	36	1341.500	48.659	55.660	21.268	22.142	48294	54	745.074	143.890	98.869	23.231	27.799	40234	63	726.508	172.358	109.288	22.288	28.971	45770	20	1371.750	74.608	154.588	20.014	26.385	27435	83	537.482	84.441	223.519	24.708	51.941	44611	30	532.167	62.068	286.430	20.060	25.556	15965	36	2199.889	746.099	148.065	23.963	25.213	79196	108	677.278	235.166	234.412	26.624	51.012	73146	40	922.450	145.728	91.860	25.877	23.556	36898	48	424.583	24.446	129.169	25.401	34.042	20380	61	426.984	39.573	135.038	28.068	45.698	26046	66	573.712	101.715	211.619	25.605	31.556	37865	34	513.971	51.571	16.961	25.654	23.556	17475	120	1771.250	405.470	63.388	32.570	69.154	212550	57	717.368	259.954	157.751	25.617	28.728	40890	40	586.650	181.258	323.120	27.064	36.042	23466	49	631.041	114.130	111.269	30.846	24.971	30921	27	519.815	81.244	145.441	30.391	18.142	14035	24	547.667	56.122	273.713	28.858	17.899	13144	58	652.103	169.820	254.335	34.089	45.355	37822	77	773.416	245.935	89.048	36.302	47.698	59553	45	694.111	155.903	101.995	32.405	26.971	31235	92	581.859	93.921	187.110	36.295	53.255	53531	30	569.867	67.118	235.319	33.378	21.556	17096	58	468.552	37.375	309.525	34.577	36.870	27176	61	979.656	230.773	50.586	35.152	32.042	59759	49	617.490	95.846	209.521	36.062	26.971	30257	61	524.656	146.742	117.151	40.157	36.627	32004	101	911.465	434.417	20.443	40.939	41.113	92058	32	606.250	135.944	275.403	38.619	32.284	19400	108	678.667	126.801	203.992	43.109	48.284	73296	30	566.667	62.002	220.052	39.070	25.799	17000	37	515.189	35.339	327.174	38.306	24.142	19062	35	2532.257	505.236	55.156	41.395	26.971	88629	38	586.237	85.884	238.805	40.319	25.314	22277	42	1323.381	327.936	75.750	41.569	33.456	55582	17	577.059	55.900	281.614	40.472	19.556	9810	61	706.590	183.040	268.621	44.143	37.456	43102	26	670.692	156.929	289.077	43.049	18.728	17438	45	546.489	61.672	319.494	43.587	26.385	24592	150	479.100	51.660	169.367	46.925	83.598	71865	31	944.710	162.681	299.267	46.007	26.385	29286	89	473.551	79.699	40.116	48.022	45.355	42146	55	1072.436	508.207	261.374	47.640	34.042	58984	20	811.250	77.099	67.903	44.474	22.142	16225	19	1736.368	537.012	49.332	45.135	16.728	32991	77	787.727	268.638	94.581	49.358	36.870	60655	37	485.378	86.197	128.659	47.652	33.213	17959	44	442.205	45.253	144.307	52.262	34.971	19457	43	808.721	108.116	311.887	48.001	23.556	34775	26	657.615	151.608	333.181	48.553	21.556	17098	61	598.492	201.398	221.547	53.500	39.456	36508	47	692.723	124.253	63.507	51.778	29.213	32558	70	455.529	63.004	107.531	51.268	41.799	31887	42	493.476	54.306	150.581	52.344	25.556	20726	49	1843.082	482.752	213.420	52.342	24.971	90311	64	643.766	131.378	270.611	52.840	32.627	41201	118	682.169	195.835	59.011	57.319	53.355	80496	51	452.412	37.650	136.939	53.814	27.556	23073	31	307.065	37.645	32.304	54.670	25.799	9519	32	964.219	31.360	300.914	55.943	33.314	30855	62	466.952	69.405	17.830	54.934	38.284	28951	88	692.784	353.547	130.412	60.295	54.527	60965	46	659.065	286.844	246.484	54.637	29.456	30317	38	528.368	43.001	198.437	55.771	22.385	20078	59	788.305	421.794	256.852	59.726	50.770	46510	51	340.686	54.822	7.742	59.843	49.113	17375	39	475.513	46.871	123.257	57.937	28.385	18545	26	513.923	37.300	264.342	55.976	17.899	13362	86	476.581	63.833	96.041	59.255	38.385	40986	19	1297.579	401.738	178.504	57.051	23.314	24654	160	568.019	94.333	188.084	62.406	69.841	90883	65	521.800	66.463	85.424	63.414	39.456	33917	91	532.934	80.123	111.796	63.974	46.284	48497	56	567.964	69.164	280.000	59.832	32.627	31806	27	634.370	88.104	323.010	57.548	17.899	17128	56	502.304	47.564	236.932	62.892	30.142	28129	34	1013.824	65.554	306.526	61.666	26.142	34470	55	395.745	63.761	18.607	61.977	35.799	21766	56	464.464	102.306	36.457	62.896	44.284	26010	49	1473.755	458.412	77.115	62.373	25.314	72214	59	564.966	93.443	205.404	64.657	29.799	33333	55	550.145	80.988	221.324	63.733	29.213	30258	47	725.149	127.998	314.223	63.230	31.799	34082	40	458.400	50.317	143.604	62.567	27.556	18336	29	494.069	47.503	268.588	62.636	20.142	14328	55	942.200	88.464	296.729	66.442	29.556	51821	30	562.733	65.885	333.818	64.127	20.142	16882	44	489.273	52.729	68.040	64.580	23.556	21528	31	601.290	65.598	319.626	66.087	23.899	18640	50	664.120	118.764	325.156	67.055	28.971	33206	84	518.190	46.765	166.939	67.424	44.284	43528	88	471.886	111.027	53.631	79.835	101.255	41526	20	1310.750	646.383	242.937	65.214	17.314	26215	42	734.476	153.021	286.018	66.352	31.799	30848	62	539	77.610	5.076	69.534	33.456	33418	26	513.731	47.738	271.511	68.540	25.456	13357	92	518.174	111.922	134.753	73.641	49.355	47672	42	577.905	84.690	245.916	72.135	28.971	24272	42	521.595	63.364	252.488	73.680	31.799	21907	60	498.800	79.351	43.486	71.282	30.385	29928	66	531.015	87.129	121.217	74.216	44.284	35047	33	468.242	26.810	143.931	70.369	22.971	15452	46	561.804	89.645	213.724	72.558	27.799	25843	70	485.943	69.692	25.874	74.429	42.627	34016	121	475.174	49.673	73.078	76.440	63.598	57496	121	472.397	52.822	95.549	79.888	61.355	57160	87	551.333	124.910	20.350	77.322	45.698	47966	35	805.400	96.549	289.800	73.154	23.213	28189	35	740.800	101.981	303.753	73.710	24.385	25928	75	519.920	55.652	196.748	75.036	47.941	38994	87	495.483	51.082	270.781	76.112	40.870	43107	26	669.423	85.290	61.344	76.039	20.728	17405	20	485.650	46.003	320.972	74.631	16.485	9713	56	503.089	59.898	228.945	77.645	28.971	28173	30	608.800	42.821	36.961	77.338	20.142	18264	48	584.188	88.380	185.114	76.950	28.385	28041	44	700.659	142.680	296.720	78.748	32.385	30829	125	531.448	92.176	11.971	83.086	68.912	66431	68	483.324	69.747	103.606	82.329	36.385	32866	49	591.469	106.547	160.909	83.009	35.213	28982	44	536.023	76.918	214.327	80.568	28.627	23585	33	529.788	45.938	258.910	80.033	20.971	17483	37	500.892	43.813	265.617	81.757	26.971	18533	54	485.907	60.042	33.002	83.656	35.556	26239	38	509.263	64.386	167.696	79.524	33.456	19352	54	457.537	50.581	282.323	82.462	31.213	24707	50	663.940	108.701	110.145	83.704	26.971	33197	71	527.746	93.453	251.292	85.523	40.042	37470	41	654.049	63.204	318.666	82.937	25.799	26816	41	528.878	61.314	121.071	84.265	30.042	21684	24	729.750	39.194	312.825	82.403	18.142	17514	38	512.158	39.383	244.457	84.783	28.385	19462	71	448.451	51.173	2.999	88.263	35.213	31840	73	534.781	80.449	41.104	91.025	46.527	39039	65	455.292	35.270	64.915	86.738	39.113	29594	90	477.767	151.219	81.051	89.410	47.698	42999	44	466.136	50.076	129.679	84.256	28.627	20510	35	456.343	33.039	231.557	85.196	25.556	15972	57	518.491	81.205	303.656	85.300	40.284	29554	34	550.706	68.373	49.581	86.977	23.556	18724	56	501.393	42.923	329.998	86.261	30.385	28078	74	473.419	48.444	188.451	89.598	35.456	35033	80	557.400	190.408	147.732	90.885	44.527	44592	50	482.500	41.456	180.421	91.167	31.799	24125	139	582.022	236.197	223.844	90.245	68.669	80901	35	599.800	86.483	241.117	92.034	30.142	20993	47	450.638	29.409	167.134	90.274	25.556	21180	22	513.818	23.370	73.673	92.162	22.142	11304	79	442.595	43.892	284.012	90.988	41.213	34965	130	682.269	131.879	115.562	97.679	57.113	88695	90	459.222	130.811	90.412	95.082	47.941	41330	46	555.630	74.156	60.581	95.653	31.213	25559	49	443.878	42.536	106.291	97.942	37.799	21750	68	442.088	50.284	203.403	103.923	51.698	30062	121	457.430	55.005	262.894	98.535	59.841	55349	39	467.846	19.367	307.857	96.027	24.385	18246	64	397.047	42.468	22.330	96.263	39.213	25411	56	500	81.968	144.150	97.515	37.213	28000	38	494.658	61.016	49.356	96.992	24.142	18797	30	608.800	62.906	245.353	97.776	20.728	18264	54	480.185	44.459	70.769	99.240	32.042	25930	42	649.238	250.572	123.606	100.751	44.527	27268	56	463.821	39.839	231.581	101.352	30.385	25974	58	536.414	65.463	289.690	99.425	30.971	31112	30	470.767	30.928	213.034	99.707	19.556	14123	61	634.541	117.393	180.497	101.610	39.213	38707	58	499.362	59.889	16.279	102.922	29.213	28963	50	459.920	37.334	164.333	103.240	34.627	22996	18	461.889	50.066	1.476	103.144	15.657	8314	40	597.825	84.356	57.815	105.159	26.971	23913	91	543.560	99.139	95.326	112.985	59.598	49464	54	479.259	40.683	197.251	105.922	30.142	25880	59	456.881	68.391	47.072	107.288	39.456	26956	32	568.531	65.512	65.852	103.607	22.142	18193	77	462.792	41.527	273.513	105.257	52.042	35635	34	597.088	82.403	106.615	105.265	23.799	20301	63	570.159	108.263	133.648	107.217	35.456	35920	214	543.897	71.162	215.818	110.053	82.083	116394	46	470.304	55.503	34.976	108.434	25.556	21634	30	582.133	58.455	235.980	107.656	22.142	17464	59	484.797	70.087	19.447	111.744	45.598	28603	78	725.385	448.595	183.725	110.743	45.012	56580	50	475.480	52.523	9.071	110.751	29.213	23774	65	565.154	76.719	107.576	111.026	46.042	36735	123	446.244	32.696	329.504	113.307	54.184	54888	18	467.556	50.248	1.651	109.931	17.899	8416	52	518.538	117.967	60.454	111.398	37.456	26964	58	537.621	69.917	144.396	111.154	27.799	31182	60	543.200	60.523	165.713	110.189	33.799	32592	47	1500.447	673.063	191.707	112.025	44.284	70521	54	448.463	51.118	27.071	112.632	29.799	24217	22	552.136	28.479	260.372	111.248	16.728	12147	28	450.464	31.701	65.335	114.301	26.385	12613	41	436.244	39.431	82.785	111.781	30.728	17886	48	409.521	25.717	282.938	111.874	41.556	19657	159	489.151	44.239	300.741	117.254	53.598	77775	45	430.067	33.348	35.422	116.700	35.113	19353	20	817.200	118.393	227.176	114.608	16.728	16344	24	586.458	63.956	69.612	116.177	17.899	14075	43	1046.558	412.202	262.961	117.300	24.971	45002	62	502.516	65.513	85.280	117.770	35.456	31156	46	436.109	35.183	103.769	117.888	26.385	20061	54	522.574	70.660	149.275	118.005	26.728	28219	36	514.861	49.572	164.430	116.440	23.799	18535	38	414.632	27.913	41.692	118.682	27.213	15756	43	482	43.813	73.699	120.487	32.627	20726	33	533.303	68.103	57.839	120.790	24.971	17599	84	467.869	68.091	117.181	121.085	54.770	39301	60	787.617	152.544	139.603	121.176	31.556	47257	34	443.588	19.389	251.959	119.624	22.728	15082	57	533.123	81.478	277.134	122.975	30.627	30388	39	491.026	44.359	202.553	125.221	40.284	19150	25	566.240	59.387	209.502	123.002	22.142	14156	50	512.920	44.888	224.592	123.018	32.627	25646	72	587.361	75.475	235.772	123.229	35.799	42290	66	578.273	56.020	267.714	123.270	36.385	38166	125	490.016	58.663	7.516	130.164	64.770	61252	57	493.947	103.138	22.013	123.529	42.284	28155	38	577.974	96.474	64.295	124.140	27.799	21963	17	488.059	29.046	1.773	123.822	14.485	8297	37	482.432	42.945	82.519	124.135	30.042	17850	97	447.866	45.329	292.463	127.990	44.870	43443	52	470.904	34.844	317.004	126.236	40.870	24487	28	451.714	29.789	42.351	124.927	20.142	12648	31	565.355	160.242	154.557	127.409	24.627	17526	89	552.607	159.125	199.447	132.259	40.527	49182	52	467.827	41.394	326.271	128.381	28.385	24327	48	436.458	23.950	16.404	130.809	34.042	20950	65	470.585	67.373	70.685	131.198	36.042	30588	85	527.906	95.077	248.346	129.055	39.213	44872	29	460.586	46.279	78.122	128.572	19.314	13357	45	472.044	34.189	184.689	129.180	24.385	21242	17	424	27.859	211.831	129.306	19.314	7208	24	1089.167	486.912	240.238	128.768	19.314	26140	37	472.081	30.913	163.931	130.214	22.971	17467	33	621.151	113.374	232.241	130.326	20.142	20498	55	557.982	70.624	268.091	130.920	29.213	30689	50	441.580	46.281	33.167	132.390	29.213	22079	78	445.705	52.929	96.212	132.826	41.456	34765	41	528.732	85.189	145.974	131.797	28.385	21678	52	773.096	200.348	169.118	136.881	36.870	40201	26	493.038	59.814	334.505	134.252	23.899	12819	43	600.814	87.174	129.413	134.849	25.556	25835	41	541.049	88.444	136.331	133.092	24.142	22183	46	599.109	86.491	259.945	134.293	29.213	27559	23	719.043	126.243	306.070	132.191	21.556	16538	112	465.036	48.751	110.830	137.881	54.770	52084	51	470.078	58.441	57.800	137.507	30.385	23974	29	463.793	56.156	83.212	135.518	23.799	13450	36	549.500	72.612	152.289	136.126	24.385	19782	34	592.794	36.973	238.340	137.754	23.556	20155	47	443.128	32.747	323.520	138.178	25.213	20827	47	483.064	91.867	89.437	139.487	24.971	22704	72	768.958	113.565	159.130	140.095	34.971	55365	54	572.185	56.543	252.658	138.759	27.799	30898	93	446.194	21.857	280.834	139.994	45.941	41496	147	551.626	84.675	126.523	146.372	67.012	81089	52	476.750	46.561	183.777	140.543	27.556	24791	86	1201.558	575.844	207.939	141.006	43.113	103334	45	618.644	108.056	7.500	143.120	31.799	27839	49	497.551	57.720	40.683	141.236	41.456	24380	35	429.514	23.007	65.667	139.676	24.142	15033	86	556.012	118.028	193.784	143.566	36.284	47817	46	589.935	91.105	228.607	140.788	26.971	27137	29	606	50.046	244.109	142.649	20.142	17574	44	442.227	26.191	45.827	147.271	31.799	19458	46	535.674	57.049	168.706	144.917	24.728	24641	34	474.059	48.607	310.773	146.742	30.627	16118	51	616.588	115.544	62.097	146.506	26.971	31446	63	582.937	96.515	74.498	147.472	30.728	36725	32	552.750	84.878	85.362	147.492	24.385	17688	65	585.154	115.238	328.821	149.020	36.627	38035	16	437.500	34.115	1.761	146.028	14.485	7000	23	426.826	28.678	95.931	147.403	17.899	9817	34	544.088	65.065	110.520	147.122	20.971	18499	21	482.238	21.109	133.900	147.681	18.142	10127	50	648.700	94.935	252.870	147.984	27.556	32435	55	633.618	101.671	262.325	148.768	28.971	34849	93	482.097	56.440	286.075	149.479	41.456	44835	72	576.667	96.367	37.739	149.285	41.456	41520	53	477.358	72.209	53.239	150.660	35.213	25300	67	497.806	57.016	88.661	152.028	43.456	33353	38	460.079	53.400	101.902	150.432	23.556	17483	40	498.025	45.967	221.192	148.845	27.799	19921	57	449	53.134	296.015	154.500	31.213	25593	45	1146	341.035	19.903	151.672	32.385	51570	35	458.743	44.142	112.019	152.573	27.213	16056	43	514.860	56.760	275.998	153.413	23.556	22139	49	487.388	59.980	321.225	155.839	32.971	23882	48	484.062	47.500	156.904	153.618	29.213	23235	49	488.735	41.342	232.044	152.854	28.627	23948	16	474.500	41.166	334.098	153.150	15.899	7592	76	567.829	88.024	174.685	156.871	34.385	43155	82	534.500	108.093	306.521	157.848	42.870	43829	46	402.130	20.054	141.163	156.842	27.799	18498	57	537.649	88.146	250.914	158.921	49.598	30646	41	1011.317	304.182	12.717	156.202	24.971	41464	51	530	93.949	62.879	156.298	27.556	27030	36	456.250	41.579	25.543	156.057	24.728	16425	37	510.216	78.564	100.907	160.182	27.799	18878	56	479.429	39.427	185.554	159.603	31.456	26848	70	596.114	122.619	200.342	158.931	34.385	41728	99	524.354	88.625	263.675	160.196	45.456	51911	47	617.213	99.122	315.069	158.412	24.728	29009	32	485.812	49.994	166.013	158.210	22.971	15546	102	986.480	422.857	42.127	163.689	44.284	100621	67	448.254	65.371	82.078	161.397	38.284	30033	32	458.875	47.914	114.415	159.870	22.971	14684	28	497.143	40.864	127.510	160.535	24.971	13920	81	482.815	59.180	222.795	162.781	40.284	39108	35	563.829	93.000	235.185	158.788	23.556	19734	31	491.226	56.129	108.409	159.780	19.899	15228	35	565.229	70.397	158.731	161.434	20.971	19783	72	470.361	43.813	247.917	165.137	35.799	33866	39	480.103	52.458	273.267	164.583	30.142	18724	74	501.284	58.125	4.330	166.042	34.870	37095	33	452.121	50.512	30.463	163.028	24.385	14920	67	534.582	73.772	325.306	166.495	48.527	35817	34	472.735	64.700	21.661	163.683	20.728	16073	62	519.565	83.677	56.834	166.671	30.971	32213	72	453.431	42.016	89.697	167.426	35.799	32647	61	435.426	34.305	136.186	164.915	35.456	26561	34	486.500	48.862	285.260	163.799	21.899	16541	47	541.106	79.778	154.310	166.217	32.042	25432	24	323.583	28.909	170.627	166.446	19.314	7766	64	558.016	95	189.883	166.589	32.627	35713	63	572.762	90.056	206.846	167.151	33.213	36084	73	559.096	79.938	297.142	168.337	42.284	40814	42	557.667	94.030	313.703	167.166	23.799	23422	76	480.145	55.988	110.004	171.080	38.042	36491	74	559.392	93.024	213.641	170.789	41.113	41395	44	524.727	50.509	122.264	170.415	27.213	23088	59	510.644	68.137	166.506	173.610	33.799	30128	45	592.067	104.267	179.711	171.040	29.213	26643	67	456.866	51.315	238.166	171.103	33.456	30610	53	529.245	57.413	146.038	170.996	28.042	28050	60	490.083	70.661	279.394	172.092	29.799	29405	58	438.034	30.799	13.773	174.099	40.042	25406	44	447.727	54.590	22.038	172.044	34.627	19700	37	523.027	69.120	102.135	171.477	21.556	19352	47	497.660	68.578	75.709	172.941	25.799	23390	43	485.744	61.844	65.246	172.956	23.556	20887	65	547.154	90.462	175.371	175.974	41.698	35565	41	437.902	36.965	289.902	173.520	23.556	17954	36	534.750	50.167	329.049	173.570	24.971	19251	54	544.833	70.451	189.054	176.217	33.799	29421	19	469.947	24.672	227.799	173.544	15.556	8929	73	543.411	92.684	119.513	177.846	39.456	39669	42	525.286	66.144	158.939	175.139	24.971	22062	52	487.269	66.614	201.687	177.070	27.799	25338	47	524.340	56.076	218.714	176.418	27.799	24644	20	559.400	47.875	302.613	175.456	15.314	11188	112	550.179	87.588	141.122	180.875	47.698	61620	41	575.610	77.203	54.383	178.302	24.142	23600	45	465.911	48.854	92.642	180.559	27.799	20966	21	569.333	51.308	98.056	177.919	16.485	11956	54	533.426	65.070	254.101	180.856	36.042	28805	54	468.352	65.739	261.405	185.015	40.627	25291	58	558.672	94.667	62.925	180.542	32.971	32403	25	455.520	26.142	231.470	178.529	20.385	11388	154	590.435	149.749	247.629	187.195	57.113	90927	57	896.421	225.994	319.255	180.636	26.385	51096	52	441.962	41.034	104.219	181.981	29.213	22982	60	509.217	58.019	292.214	181.098	33.799	30553	35	481.371	164.972	275.604	181.997	26.385	16848	40	527.900	66.542	326.551	183.454	30.971	21116	42	490.857	64.952	73.157	181.352	27.213	20616	77	512.766	98.066	152.186	184.995	49.355	39483	40	478.700	98.707	170.671	183.675	28.728	19148	25	429.640	37.646	283.497	183.866	22.142	10741	47	451.681	47.726	32.756	182.611	35.556	21229	47	565.468	65.721	177.428	184.579	27.799	26577	46	559.739	95.089	186.292	186.977	31.456	25748	37	494.541	51.168	309.770	187.117	26.971	18298	34	502.529	54.807	112.795	186.276	22.385	17086	32	464.906	30.208	224.050	186.009	19.314	14877	28	438.893	32.990	269.062	186.057	20.142	12289	75	429.373	43.815	10.944	190.897	37.799	32203	46	453.109	38.542	51.337	187.682	24.971	20843	50	576.140	114.319	126.741	188.835	33.456	28807	68	470.382	46.777	199.931	189.991	32.385	31986	30	457	36.959	234.586	187.544	22.385	13710	35	504.657	68.563	80.612	189.539	24.728	17663	24	498.583	42.553	299.966	187.769	18.142	11966	44	469.591	71.331	63.986	189.682	24.971	20662	45	458.089	41.416	99.653	188.781	34.385	20614	34	432.441	35.519	290.366	190.010	22.971	14703	17	354.529	16.797	33.139	188.748	18.142	6027	94	654.553	112.289	281.593	192.639	43.698	61528	25	490.680	33.810	21.060	190.908	23.314	12267	69	427.188	35.594	40.909	193.479	34.870	29476	58	574.759	87.215	73.721	193.126	31.456	33336	47	613.128	95.516	179.021	191.372	24.971	28817	59	614.203	142.411	54.783	193.479	36.042	36238	41	486.293	47.954	118.870	193.084	24.385	19938	23	456.913	33.607	210.465	193.541	18.728	10509	36	514.028	61.164	96.506	195.549	30.627	18505	44	517.955	63.457	223.425	193.800	24.142	22790	45	454.467	40.046	260.968	194.405	31.799	20451	54	606.963	121.645	105.590	195.992	28.971	32776	109	557.514	148.251	176.021	202.883	59.012	60769	59	578.542	75.499	232.970	197.058	28.142	34134	17	508.647	35.205	332.657	194.467	14.728	8647	50	480.580	62.791	23.498	196.156	29.314	24029	58	570.138	94.253	189.293	196.508	33.799	33068	32	426.781	31.697	76.961	199.623	20.142	13657	42	441.524	32.154	159.684	199.352	24.627	18544	32	449.844	29.884	216.758	199.394	20.142	14395	49	457.592	47.884	246.011	202.193	30.042	22422	63	479.079	65.818	55.691	200.259	42.284	30182	35	518.686	66.748	271.848	199.934	22.971	18154	36	506.833	40.560	11.873	204.143	30.971	18246	17	402.647	14.866	37.027	201.321	15.899	6845	60	458.300	51.996	263.212	202.251	37.799	27498	34	470.265	33.892	326.580	201.742	22.971	15989	19	635.737	34.560	1.412	203.712	17.899	12079	36	414.278	41.250	68.987	202.243	22.485	14914	67	453.851	45.683	122.805	204.359	31.213	30408	27	466.444	42.009	211.802	205.602	27.556	12594	33	661.788	365.417	169.004	206.654	23.314	21839	52	619.673	101.903	229.566	204.392	26.385	32223	39	697.282	124.702	279.555	204.530	24.385	27194	62	608.081	98.077	308.878	207.044	32.042	37701	76	456.158	44.585	140.915	206.655	34.870	34668	24	837.292	251.100	164.306	205.851	20.142	20095	59	508.983	55.241	197.792	206.740	30.971	30030	52	583.654	118.897	97.722	206.880	34.870	30350	40	585.500	74.748	116.260	209.960	26.971	23420	38	544.026	67.512	205.270	210.126	25.799	20673	39	582.513	88.505	223.472	208.783	24.971	22718	58	513.500	70.099	254.023	208.826	30.385	29783	39	450.692	60.224	288.914	208.393	25.213	17577	109	1365.459	679.327	29.130	218.159	65.598	148835	22	587.273	50.923	74.509	209.265	17.314	12920	77	608.532	105.669	84.536	212.883	44.042	46857	80	522.963	60.708	318.597	210.960	33.799	41837	24	685.958	138.906	79.517	210.209	17.899	16463	40	390.800	15.860	49.907	210.883	24.385	15632	22	454.909	31.803	281.402	210.732	18.142	10008	51	438.235	32.742	274.835	213.913	28.385	22350	34	391.676	24.477	60.463	214.021	26.385	13317	63	957.032	557.192	111.534	217.877	36.627	60293	50	562.920	112.359	231.204	217.268	34.870	28146	51	466.686	64.155	244.823	214.386	30.042	23801	40	421.550	24.683	299.021	214.948	25.213	16862	43	411.186	22.044	40.826	214.444	24.142	17681	29	1430.172	886.896	168.529	213.201	19.314	41475	47	867.702	548.309	22.506	215.076	27.799	40782	54	608.556	174.668	104.828	216.768	34.042	32862	43	538.070	82.477	223.575	216.862	30.042	23137	55	451.891	40.757	148.362	220.362	34.385	24854	38	467.184	56.569	255.843	216.429	28.385	17753	21	458.714	40.197	156.865	218.833	20.385	9633	120	671.925	128.874	168.607	221.759	49.941	80631	20	1164.950	300.387	205.357	218.743	20.385	23299	47	685.766	135.717	266.439	219.711	25.213	32231	27	392.667	16.807	55.088	219.667	22.385	10602	39	473.487	75.787	132.242	219.118	25.556	18466	48	476.146	54.027	200.240	221.484	34.284	22855	42	534.857	79.457	214.764	219.009	25.556	22464	51	555.569	93.440	238.662	220.645	28.971	28334	59	451.746	32.561	285.852	221.297	29.556	26653	54	495.074	65.823	325.974	219.936	28.385	26734	24	559.042	52.875	67.374	219.630	17.314	13417	38	491.342	66.674	140.141	222.437	28.042	18671	115	564.974	88.065	83.193	222.012	55.698	64972	43	577.860	130.150	276.416	221.419	31.456	24848	45	444.822	39.666	295.098	222.109	26.971	20017	29	457.345	29.187	189.043	224.367	25.799	13263	27	499.037	43.553	317.693	221.229	21.314	13474	74	505.284	232.468	42.415	223.721	45.698	37391	63	587.571	63.465	116.458	226.518	36.627	37017	32	587.625	62.170	2.483	226.285	24.142	18804	21	602.619	66.578	68.220	225.238	16.728	12655	67	550.537	76.448	313.101	227.912	29.799	36886	38	476.658	44.789	98.434	227.594	25.213	18113	28	588.286	77.612	123.406	226.864	18.971	16472	23	613.870	90.470	159.134	227.459	20.142	14119	37	534.865	70.158	195.078	227.594	24.142	19790	42	542.476	44.166	258.278	226.589	25.556	22784	51	549.706	65.607	246.914	228.996	26.142	28035	21	580.286	37.609	266.069	227.671	17.314	12186	24	904.500	134.050	58.641	229.967	17.314	21708	34	541.382	47.696	89.294	229.983	22.142	18407	90	575.767	64.165	111.609	233.246	51.698	51819	29	559.138	42.386	271.760	229.788	22.142	16215	70	754.529	273.241	326.870	231.882	33.698	52817	45	2442.978	1185.085	66.317	231.270	25.556	109934	37	570.649	82.881	130.944	232.021	30.042	21114	21	584.619	37.473	171.746	230.886	24.385	12277	62	545.226	71.583	212.684	232.660	27.799	33804	16	426.062	35.398	228.647	229.717	20.385	6817	24	547.917	140.440	29.764	231.801	43.556	13150	18	538.056	51.511	72.879	232.729	17.314	9685	31	546.710	28.839	80.971	233.544	23.314	16948	37	739.324	118.244	162.322	233.710	22.971	27355	40	480.500	34.868	221.644	233.329	24.385	19220	45	566.711	87.029	257.514	234.053	29.799	25502	62	573.210	95.437	291.412	233.069	33.213	35539	33	601.333	82.735	306.712	233.121	21.556	19844	44	609.295	80.532	140.952	234.554	26.971	26809	68	644.838	106.703	93.671	234.664	40.142	43849	42	486.143	47.307	242.510	236.873	37.456	20418	39	619.949	90.707	299.645	237.289	24.971	24178	62	664.613	73.820	171.855	239.525	40.042	41206	34	529.706	46.428	274.922	237.536	21.556	18010	32	599.312	18.372	39.224	237.286	42.728	19178	27	565.444	41.913	265.106	237.385	18.728	15267	23	611.826	13.563	63.085	238.027	39.556	14072	19	830.158	229.472	132.082	240.206	22.971	15773	65	836.554	161.058	147.636	243.080	48.284	54376	110	908.373	117.815	196.844	244.691	49.698	99921	61	728.705	97.339	209.909	243.361	36.627	44451	23	548.783	41.114	281.367	242.300	22.142	12622	43	517.279	52.830	315.851	242.403	27.556	22243	56	1405.839	390.885	224.712	244.409	31.899	78727	30	993	315.409	233.768	244.830	22.728	29790	45	618	99.759	242.880	243.705	30.971	27810	47	638.553	386.556	330.422	244.678	29.799	30012	23	738.130	38.110	128.723	245.005	23.556	16977	85	821.224	98.720	174.469	246.428	47.113	69804	40	620.325	72.479	268.839	245.654	27.556	24813	31	586.258	77.117	292.923	245.235	31.556	18174	48	854.479	98.998	139.346	249.065	30.042	41015	56	725.607	140.601	324.014	250.505	44.971	40634	31	820.774	113.848	313.244	249.723	22.142	25444	50	862.320	48.864	190.611	252.207	26.385	43116	24	850.833	183.720	305.140	250.699	24.728	20420	32	805.188	51.854	163.475	252.917	22.142	25766	16	649.438	16.785	233.120	251.560	21.899	10391	24	676.542	146.169	284.918	251.657	35.556	16237
11	18	523.333	55.445	22.425	1.116	20.728	9420	48	622.771	145.795	52.089	3.612	34.870	29893	43	724.977	69.757	74.521	4.270	31.456	31174	21	608.048	102.297	80.453	1.664	22.142	12769	45	536.267	61.977	97.844	2.062	30.142	24132	78	532.731	56.465	110.873	5.814	44.042	41553	51	626.353	84.969	139.788	2.190	31.556	31944	80	1609.300	295.901	157.514	5.619	45.113	128744	77	693.922	119.957	168.168	6.789	36.042	53432	52	551.288	89.445	207.500	6.485	31.799	28667	33	497.909	78.475	212.844	2.629	21.556	16431	80	465.700	51.926	236.558	7.114	45.456	37256	32	696.375	148.699	275.402	3.056	25.213	22284	31	485.355	49.120	288.812	3.139	20.728	15046	30	652.300	61.539	269.108	4.276	22.971	19569	49	565.327	85.854	311.316	7.239	29.799	27701	17	496.294	15.503	321.225	5.117	16.728	8437	25	458.680	19.261	328.246	5.218	20.142	11467	64	578.875	82.105	130.650	7.829	38.627	37048	100	725.750	175.172	146.305	11.128	56.184	72575	27	1058.111	108.532	65.813	8.922	18.971	28569	30	883	84.560	36.092	10.362	20.385	26490	40	1072.425	645.247	307.264	13.168	32.627	42897	41	445.780	22.543	259.326	12.897	26.385	18277	65	621.292	103.013	274.925	12.994	38.870	40384	20	529.750	66.496	16.397	13.534	21.799	10595	81	1280.049	204.805	45.097	15.594	41.456	103684	73	498.562	51.855	100.586	12.316	44.385	36395	69	577.333	116.231	129.228	13.262	40.042	39836	59	437.339	35.205	251.917	15.692	35.456	25803	57	561.246	56.019	323.903	12.606	30.385	31991	153	561.320	111.510	187.729	20.104	83.154	85882	47	484.426	58.583	290.424	14.702	25.556	22768	56	546.071	82.226	302.557	17.782	33.799	30580	27	1144.815	65.269	78.224	13.650	22.385	30910	41	683.219	193.398	196.523	18.823	29.799	28012	64	515.484	86.992	123.058	19.583	35.213	32991	31	541.742	55.533	9.904	18.652	21.556	16794	47	535.191	64.088	22.566	18.618	26.385	25154	63	1541.762	90.981	71.568	20.613	31.213	97131	63	747.111	43.940	29.881	23.102	34.870	47068	63	580.302	110.620	168.560	22.430	46.770	36559	73	485.685	41.068	321.446	21.710	55.113	35455	36	1336.750	39.239	55.653	21.255	22.142	48123	54	745.130	143.336	98.865	23.235	27.799	40237	63	722.714	169.032	109.291	22.295	28.971	45531	20	1373.600	76.611	154.592	20.012	26.385	27472	83	536.301	83.471	223.517	24.705	51.941	44513	30	533.400	63.403	286.441	20.058	25.556	16002	36	2188.333	743.562	148.061	23.962	25.213	78780	108	675.028	232.557	234.404	26.627	51.012	72903	40	915.025	144.579	91.865	25.882	23.556	36601	48	426.812	25.826	129.167	25.410	34.042	20487	61	425.869	38.672	135.029	28.076	45.698	25978	66	576.833	100.818	211.616	25.610	31.556	38071	34	511.588	50.375	16.977	25.657	23.556	17394	120	1760.833	398.625	63.394	32.573	69.154	211300	57	719.281	252.429	157.778	25.630	28.728	40999	40	583.450	183.181	323.123	27.065	36.042	23338	49	627.388	115.119	111.273	30.843	24.971	30742	27	514.630	83.110	145.442	30.391	18.142	13895	24	546.833	54.750	273.725	28.856	17.899	13124	58	653.690	171.849	254.360	34.066	45.355	37914	77	773.429	247.088	89.046	36.303	47.698	59554	45	691.156	153.305	102.007	32.413	26.971	31102	92	581.522	93.543	187.118	36.300	53.255	53500	30	568.800	65.594	235.321	33.372	21.556	17064	58	468.207	34.727	309.521	34.576	36.870	27156	61	979.738	225.805	50.582	35.152	32.042	59764	49	612.347	93.311	209.527	36.049	26.971	30005	61	526.492	147.934	117.145	40.143	36.627	32116	101	902.297	428.856	20.459	40.932	41.113	91132	32	608.594	140.128	275.411	38.629	32.284	19475	108	677.982	125.922	203.993	43.110	48.284	73222	30	568	61.835	220.056	39.074	25.799	17040	37	509.459	34.274	327.172	38.303	24.142	18850	35	2522.971	498.021	55.152	41.399	26.971	88304	38	586.316	89.751	238.806	40.319	25.314	22280	42	1317.286	325.210	75.749	41.572	33.456	55326	17	579.647	55.804	281.616	40.468	19.556	9854	61	705.672	184.472	268.650	44.163	37.456	43046	26	666.077	152.726	289.079	43.036	18.728	17318	45	544.333	59.982	319.484	43.589	26.385	24495	150	476.913	51.205	169.361	46.932	83.598	71537	31	937.129	167.941	299.269	46.028	26.385	29051	89	474.584	77.326	40.094	48.004	45.355	42238	55	1076.218	514.809	261.374	47.651	34.042	59192	20	808.400	68.788	67.903	44.488	22.142	16168	19	1722.316	523.101	49.337	45.143	16.728	32724	77	785.013	268.719	94.589	49.363	36.870	60446	37	481.649	87.811	128.679	47.645	33.213	17821	44	443.136	43.372	144.307	52.251	34.971	19498	43	804.442	102.972	311.890	47.984	23.556	34591	26	652.269	164.046	333.196	48.554	21.556	16959	61	602.721	200.764	221.552	53.500	39.456	36766	47	693.383	128.762	63.517	51.783	29.213	32589	70	454.414	66.789	107.557	51.268	41.799	31809	42	496.643	54.419	150.590	52.327	25.556	20859	49	1839.857	482.044	213.416	52.340	24.971	90153	64	646.422	131.672	270.610	52.846	32.627	41371	118	684.619	197.851	59.022	57.322	53.355	80785	51	450.824	38.304	136.932	53.797	27.556	22992	31	308.871	38.016	32.305	54.670	25.799	9575	32	957.781	30.432	300.913	55.939	33.314	30649	62	464.468	72.676	17.860	54.954	38.284	28797	88	695.034	357.346	130.415	60.297	54.527	61163	46	660.261	283.178	246.476	54.637	29.456	30372	38	529.053	46.909	198.440	55.771	22.385	20104	59	791.644	418.992	256.855	59.707	50.770	46707	51	341.510	55.869	7.740	59.854	49.113	17417	39	474.128	46.672	123.263	57.930	28.385	18491	26	508.654	38.990	264.332	55.975	17.899	13225	86	478.453	62.718	96.033	59.254	38.385	41147	19	1295.684	405.534	178.503	57.049	23.314	24618	160	567.963	94.587	188.080	62.413	69.841	90874	65	524.615	69.170	85.427	63.434	39.456	34100	91	535.462	78.417	111.803	63.962	46.284	48727	56	569.286	68.145	280.009	59.846	32.627	31880	27	635.556	90.465	323.012	57.540	17.899	17160	56	504.304	49.821	236.937	62.885	30.142	28241	34	1008.765	58.415	306.530	61.678	26.142	34298	55	398.073	63.619	18.617	61.976	35.799	21894	56	465.446	102.788	36.448	62.884	44.284	26065	49	1477.980	463.532	77.112	62.372	25.314	72421	59	562.288	91.912	205.404	64.666	29.799	33175	55	550.927	81.118	221.326	63.722	29.213	30301	47	721.149	132.015	314.214	63.217	31.799	33894	40	455.900	51.851	143.607	62.567	27.556	18236	29	495.621	48.900	268.581	62.640	20.142	14373	55	937.545	88.159	296.732	66.437	29.556	51565	30	559.133	66.145	333.822	64.135	20.142	16774	44	485	51.936	68.050	64.578	23.556	21340	31	600.194	67.306	319.623	66.092	23.899	18606	50	671.200	119.988	325.146	67.065	28.971	33560	84	519.821	46.680	166.948	67.419	44.284	43665	88	469.295	106.989	53.641	79.846	101.255	41298	20	1303.150	642.257	242.937	65.217	17.314	26063	42	733.857	151.373	286.014	66.355	31.799	30822	62	534.855	78.055	5.062	69.508	33.456	33161	26	511.423	44.522	271.527	68.544	25.456	13297	92	517.511	108.503	134.757	73.651	49.355	47611	42	573.381	84.800	245.912	72.146	28.971	24082	42	520.833	64.100	252.489	73.694	31.799	21875	60	496.483	76.610	43.474	71.276	30.385	29789	66	535.030	87.171	121.228	74.196	44.284	35312	33	468.909	25.992	143.920	70.369	22.971	15474	46	564.717	90.046	213.721	72.547	27.799	25977	70	484.814	71.694	25.870	74.430	42.627	33937	121	472.835	47.037	73.069	76.449	63.598	57213	121	471.463	51.472	95.554	79.885	61.355	57047	87	550.023	124.202	20.344	77.299	45.698	47852	35	810.486	95.200	289.783	73.165	23.213	28367	35	736.086	97.518	303.746	73.723	24.385	25763	75	530.027	61.624	196.782	75.049	47.941	39752	87	497.977	49.633	270.797	76.113	40.870	43324	26	674.115	85.775	61.348	76.047	20.728	17527	20	482.300	39.219	320.979	74.656	16.485	9646	56	499.304	58.804	228.938	77.652	28.971	27961	30	607.933	41.676	36.968	77.341	20.142	18238	48	584.458	89.900	185.118	76.942	28.385	28054	44	701.159	143.845	296.715	78.743	32.385	30851	125	531.384	93.599	11.972	83.094	68.912	66423	68	482.588	72.419	103.604	82.315	36.385	32816	49	585.816	102.482	160.893	82.989	35.213	28705	44	538.023	81.546	214.322	80.584	28.627	23673	33	528.242	44.642	258.906	80.029	20.971	17432	37	508.973	45.951	265.610	81.762	26.971	18832	54	484.481	63.825	33.013	83.697	35.556	26162	38	504.711	65.451	167.690	79.523	33.456	19179	54	456.315	49.656	282.318	82.463	31.213	24641	50	659.640	105.553	110.145	83.721	26.971	32982	71	526.732	89.847	251.277	85.505	40.042	37398	41	650.463	63.270	318.662	82.943	25.799	26669	41	526.927	64.880	121.075	84.268	30.042	21604	24	735	37.738	312.823	82.405	18.142	17640	38	510	35.895	244.452	84.786	28.385	19380	71	445.873	49.515	3.001	88.254	35.213	31657	73	536.466	81.855	41.106	91.018	46.527	39162	65	456.462	37.302	64.922	86.734	39.113	29670	90	475.900	147.721	81.057	89.398	47.698	42831	44	466.886	49.371	129.685	84.252	28.627	20543	35	458.714	36.923	231.556	85.202	25.556	16055	57	513.947	79.163	303.656	85.291	40.284	29295	34	546.353	62.523	49.570	86.969	23.556	18576	56	499.964	42.939	329.994	86.260	30.385	27998	74	473.784	50.106	188.451	89.588	35.456	35060	80	556.475	192.601	147.731	90.890	44.527	44518	50	478.860	41.601	180.423	91.160	31.799	23943	139	582.065	234.866	223.875	90.252	68.669	80907	35	602.086	86.723	241.121	92.041	30.142	21073	47	448.574	29.531	167.126	90.269	25.556	21083	22	512.636	23.437	73.672	92.153	22.142	11278	79	441.696	40.857	283.984	90.976	41.213	34894	130	677.323	128.794	115.558	97.673	57.113	88052	90	458.611	130.438	90.412	95.079	47.941	41275	46	549.348	74.019	60.570	95.646	31.213	25270	49	443.571	41.994	106.292	97.945	37.799	21735	68	442.309	52.027	203.399	103.947	51.698	30077	121	458.529	54.867	262.900	98.534	59.841	55482	39	465.282	18.228	307.857	96.029	24.385	18146	64	397.109	40.781	22.319	96.272	39.213	25415	56	501.143	84.249	144.132	97.512	37.213	28064	38	497.553	61.647	49.347	96.987	24.142	18907	30	612.967	68.013	245.359	97.780	20.728	18389	54	479.333	42.255	70.767	99.243	32.042	25884	42	650.548	248.907	123.604	100.751	44.527	27323	56	465.232	38.572	231.579	101.349	30.385	26053	58	534.638	63.844	289.677	99.424	30.971	31009	30	465.333	33.926	213.024	99.710	19.556	13960	61	638.279	121.343	180.491	101.612	39.213	38935	58	498.466	57.855	16.285	102.920	29.213	28911	50	456.920	35.363	164.334	103.233	34.627	22846	18	465	54.888	1.464	103.148	15.657	8370	40	600.525	87.417	57.815	105.156	26.971	24021	91	544.857	100.260	95.315	112.982	59.598	49582	54	479.870	45.617	197.251	105.923	30.142	25913	59	457.729	69.438	47.075	107.293	39.456	27006	32	573.188	66.196	65.849	103.613	22.142	18342	77	462.753	42.287	273.535	105.261	52.042	35632	34	596.206	85.024	106.618	105.272	23.799	20271	63	571.873	107.445	133.663	107.199	35.456	36028	214	542.285	70.465	215.806	110.057	82.083	116049	46	466.717	53.749	34.994	108.442	25.556	21469	30	581.333	59.330	235.996	107.665	22.142	17440	59	485.051	70.300	19.453	111.733	45.598	28618	78	726.513	450.026	183.726	110.742	45.012	56668	50	472.220	48.914	9.049	110.758	29.213	23611	65	559.846	77.712	107.592	111.029	46.042	36390	123	444.041	33.018	329.513	113.308	54.184	54617	18	469.278	50.722	1.653	109.943	17.899	8447	52	521.635	117.675	60.456	111.398	37.456	27125	58	532.690	69.475	144.416	111.160	27.799	30896	60	536.017	58.297	165.701	110.190	33.799	32161	47	1491.851	667.268	191.708	112.023	44.284	70117	54	448.815	50.247	27.080	112.628	29.799	24236	22	553.909	29.924	260.372	111.247	16.728	12186	28	447.321	33.787	65.338	114.296	26.385	12525	41	438.854	39.326	82.803	111.777	30.728	17993	48	407.938	24.705	282.948	111.872	41.556	19581	159	488.277	44.635	300.735	117.259	53.598	77636	45	430.889	35.898	35.414	116.695	35.113	19390	20	818.400	118.058	227.171	114.597	16.728	16368	24	584	62.618	69.615	116.160	17.899	14016	43	1050.512	413.816	263.005	117.296	24.971	45172	62	504.871	63.256	85.278	117.755	35.456	31302	46	434.348	35.318	103.784	117.891	26.385	19980	54	521.796	65.270	149.268	118.014	26.728	28177	36	515.583	52.802	164.421	116.425	23.799	18561	38	417.921	30.030	41.710	118.674	27.213	15881	43	484.256	41.161	73.706	120.502	32.627	20823	33	543.667	75.171	57.835	120.775	24.971	17941	84	469.631	71.300	117.186	121.078	54.770	39449	60	786.350	153.954	139.607	121.180	31.556	47181	34	441.029	19.334	251.948	119.625	22.728	14995	57	531.070	82.379	277.133	122.952	30.627	30271	39	490.564	41.933	202.525	125.201	40.284	19132	25	562.160	60.247	209.512	123.015	22.142	14054	50	513.180	46.681	224.578	123.016	32.627	25659	72	584.319	77.613	235.781	123.230	35.799	42071	66	577	52.217	267.735	123.272	36.385	38082	125	488.120	57.375	7.520	130.198	64.770	61015	57	493.561	101.613	22.003	123.528	42.284	28133	38	577.921	99.704	64.295	124.157	27.799	21961	17	492.412	30.584	1.776	123.812	14.485	8371	37	500.162	43.661	82.588	124.167	30.042	18506	97	445.423	44.110	292.462	127.988	44.870	43206	52	470.058	37.559	316.998	126.238	40.870	24443	28	450.214	33.772	42.335	124.923	20.142	12606	31	558.161	150.444	154.550	127.442	24.627	17303	89	545.888	158.581	199.446	132.264	40.527	48584	52	464.846	41.441	326.262	128.383	28.385	24172	48	434.104	26.673	16.425	130.834	34.042	20837	65	468.523	65.781	70.686	131.201	36.042	30454	85	530.329	100.047	248.338	129.061	39.213	45078	29	457.034	42.996	78.120	128.579	19.314	13254	45	471.333	36.252	184.699	129.183	24.385	21210	17	425.412	23.893	211.834	129.317	19.314	7232	24	1083.042	482.457	240.252	128.786	19.314	25993	37	467.324	30.538	163.939	130.218	22.971	17291	33	618.636	115.817	232.247	130.335	20.142	20415	55	552.018	68.631	268.093	130.925	29.213	30361	50	441.340	52.119	33.193	132.375	29.213	22067	78	446.962	54.353	96.201	132.829	41.456	34863	41	531.049	82.967	145.953	131.812	28.385	21773	52	772.481	199.208	169.111	136.875	36.870	40169	26	490	60.253	334.512	134.237	23.899	12740	43	598.767	88.037	129.415	134.845	25.556	25747	41	536.317	86.864	136.340	133.089	24.142	21989	46	599.848	83.052	259.935	134.290	29.213	27593	23	717.391	128.016	306.062	132.193	21.556	16500	112	466.411	48.735	110.836	137.882	54.770	52238	51	469.569	59.772	57.802	137.518	30.385	23948	29	460.862	58.746	83.205	135.531	23.799	13365	36	547.667	74.274	152.290	136.123	24.385	19716	34	584.853	33.989	238.345	137.766	23.556	19885	47	442.255	30.738	323.522	138.180	25.213	20786	47	476.574	87.017	89.457	139.491	24.971	22399	72	765.028	115.253	159.131	140.096	34.971	55082	54	573.611	57.191	252.639	138.763	27.799	30975	93	446.161	22.113	280.836	139.988	45.941	41493	147	551.150	84.601	126.530	146.358	67.012	81019	52	472.635	48.827	183.770	140.535	27.556	24577	86	1207.105	578.319	207.978	140.940	43.113	103811	45	616.378	107.019	7.494	143.103	31.799	27737	49	497.327	59.213	40.683	141.248	41.456	24369	35	422.971	23.648	65.643	139.663	24.142	14804	86	549.477	114.602	193.770	143.569	36.284	47255	46	589.130	86.434	228.612	140.782	26.971	27100	29	602.655	41.818	244.102	142.655	20.142	17477	44	440.068	27.496	45.826	147.263	31.799	19363	46	535.630	57.302	168.713	144.913	24.728	24639	34	469.088	49.054	310.769	146.747	30.627	15949	51	615.314	115.475	62.087	146.500	26.971	31381	63	581.952	97.502	74.518	147.482	30.728	36663	32	550.469	81.720	85.364	147.483	24.385	17615	65	579.185	114.235	328.827	149.023	36.627	37647	16	433	31.952	1.760	146.029	14.485	6928	23	427.391	32.942	95.925	147.406	17.899	9830	34	543.118	65.433	110.514	147.128	20.971	18466	21	483.524	22.551	133.893	147.698	18.142	10154	50	656.280	96.506	252.882	147.972	27.556	32814	55	635.509	106.285	262.331	148.779	28.971	34953	93	479.366	55.802	286.082	149.466	41.456	44581	72	573.972	96.102	37.734	149.275	41.456	41326	53	477.377	74.715	53.239	150.666	35.213	25301	67	497.925	58.889	88.654	152.034	43.456	33361	38	459.395	52.404	101.892	150.439	23.556	17457	40	492.250	44.658	221.191	148.843	27.799	19690	57	446.877	51.452	296.030	154.494	31.213	25472	45	1149.333	335.802	19.919	151.669	32.385	51720	35	459.457	44.631	112.018	152.587	27.213	16081	43	513.023	55.576	276.002	153.407	23.556	22060	49	485.694	62.579	321.234	155.860	32.971	23799	48	480.833	47.213	156.891	153.607	29.213	23080	49	487.286	43.523	232.061	152.855	28.627	23877	16	466	36.766	334.089	153.152	15.899	7456	76	568.368	88.569	174.683	156.859	34.385	43196	82	534.902	106.851	306.521	157.858	42.870	43862	46	404.761	23.881	141.168	156.829	27.799	18619	57	534.895	89.236	250.917	158.910	49.598	30489	41	1011.219	303.653	12.722	156.211	24.971	41460	51	534.686	94.782	62.895	156.309	27.556	27269	36	455.500	43.076	25.542	156.040	24.728	16398	37	513.378	79.236	100.922	160.202	27.799	18995	56	476.571	41.431	185.543	159.609	31.456	26688	70	598.129	124.014	200.351	158.928	34.385	41869	99	522.202	89.046	263.678	160.204	45.456	51698	47	617.957	96.993	315.075	158.409	24.728	29044	32	488.844	52.558	166.016	158.220	22.971	15643	102	982.294	421.687	42.128	163.691	44.284	100194	67	447.821	63.044	82.071	161.405	38.284	30004	32	454.531	45.009	114.415	159.858	22.971	14545	28	492.714	36.977	127.514	160.534	24.971	13796	81	482.358	60.083	222.820	162.818	40.284	39071	35	560.229	90.130	235.186	158.804	23.556	19608	31	500.258	57.022	108.423	159.785	19.899	15508	35	559.629	70.704	158.728	161.423	20.971	19587	72	469.597	42.724	247.933	165.143	35.799	33811	39	478.821	55.115	273.280	164.574	30.142	18674	74	501.081	59.904	4.330	166.032	34.870	37080	33	454.667	49.170	30.468	163.031	24.385	15004	67	527.119	72.791	325.302	166.496	48.527	35317	34	464.324	64.268	21.667	163.670	20.728	15787	62	518.613	82.246	56.825	166.677	30.971	32154	72	450.153	42.939	89.713	167.419	35.799	32411	61	431.984	32.316	136.194	164.923	35.456	26351	34	483.853	47.326	285.252	163.802	21.899	16451	47	538.255	79.467	154.306	166.225	32.042	25298	24	324.875	26.483	170.632	166.434	19.314	7797	64	556.062	97.577	189.892	166.584	32.627	35588	63	575.571	92.845	206.849	167.162	33.213	36261	73	559.082	80.448	297.146	168.340	42.284	40813	42	557.214	90.520	313.702	167.172	23.799	23403	76	478.763	57.981	110.001	171.068	38.042	36386	74	547.500	89.939	213.618	170.798	41.113	40515	44	518.818	49.964	122.264	170.420	27.213	22828	59	510.203	68.156	166.506	173.611	33.799	30102	45	590.178	102.178	179.709	171.041	29.213	26558	67	457.298	53.646	238.173	171.110	33.456	30639	53	531.962	59.211	146.037	170.996	28.042	28194	60	491.983	75.840	279.387	172.088	29.799	29519	58	434.707	28.384	13.761	174.113	40.042	25213	44	444.977	50.903	22.048	172.052	34.627	19579	37	519.568	66.678	102.135	171.476	21.556	19224	47	495.894	69.066	75.707	172.959	25.799	23307	43	481.535	64.988	65.243	172.962	23.556	20706	65	548.400	87.989	175.379	175.975	41.698	35646	41	435.585	35.778	289.900	173.521	23.556	17859	36	537.167	53.226	329.040	173.583	24.971	19338	54	541.907	68.944	189.046	176.224	33.799	29263	19	469.421	28.689	227.802	173.541	15.556	8919	73	542.890	93.364	119.523	177.839	39.456	39631	42	527.024	66.756	158.948	175.116	24.971	22135	52	488.058	65.461	201.695	177.084	27.799	25379	47	525.021	57.964	218.698	176.405	27.799	24676	20	562.050	50.497	302.607	175.450	15.314	11241	112	550.946	87.420	141.118	180.872	47.698	61706	41	575.073	78.086	54.388	178.297	24.142	23578	45	463.733	50.078	92.654	180.557	27.799	20868	21	566.667	52.702	98.050	177.918	16.485	11900	54	536.389	69.824	254.104	180.880	36.042	28965	54	464.259	64.448	261.413	185.014	40.627	25070	58	555.810	94.526	62.929	180.540	32.971	32237	25	450.720	23.228	231.467	178.524	20.385	11268	154	587.513	150.685	247.616	187.186	57.113	90477	57	892.719	222.102	319.257	180.634	26.385	50885	52	444.673	44.316	104.216	181.981	29.213	23123	60	509.700	60.574	292.211	181.096	33.799	30582	35	486.343	169.764	275.592	182.001	26.385	17022	40	527.300	62.923	326.563	183.465	30.971	21092	42	490.929	67.083	73.176	181.361	27.213	20619	77	513.922	95.967	152.197	185.014	49.355	39572	40	480.475	104.458	170.679	183.647	28.728	19219	25	427.480	36.351	283.506	183.868	22.142	10687	47	442.170	46.357	32.783	182.615	35.556	20782	47	560.319	63.570	177.420	184.581	27.799	26335	46	559.674	98.373	186.299	186.961	31.456	25745	37	495.757	49.953	309.782	187.151	26.971	18343	34	501.412	56.810	112.801	186.278	22.385	17048	32	464.406	35.744	224.063	186.002	19.314	14861	28	437.821	33.487	269.073	186.063	20.142	12259	75	428.640	44.302	10.956	190.909	37.799	32148	46	447.565	37.792	51.328	187.687	24.971	20588	50	576.040	117.845	126.726	188.836	33.456	28802	68	471.074	46.967	199.923	189.991	32.385	32033	30	451	34.422	234.581	187.539	22.385	13530	35	503.514	73.968	80.604	189.525	24.728	17623	24	494.208	38.694	299.966	187.747	18.142	11861	44	466.727	70.716	64.010	189.679	24.971	20536	45	458.844	40.569	99.658	188.787	34.385	20648	34	434.441	36.405	290.382	190.012	22.971	14771	17	351.529	13.262	33.122	188.743	18.142	5976	94	656.723	113.279	281.588	192.635	43.698	61732	25	493	33.164	21.066	190.910	23.314	12325	69	424.159	36.719	40.893	193.472	34.870	29267	58	576.793	94.102	73.723	193.118	31.456	33454	47	611.426	96.349	179.024	191.371	24.971	28737	59	606.814	138.583	54.794	193.474	36.042	35802	41	484.902	48.720	118.877	193.082	24.385	19881	23	460.565	36.360	210.467	193.535	18.728	10593	36	510.500	60.954	96.510	195.550	30.627	18378	44	508.614	61.686	223.427	193.800	24.142	22379	45	455.667	39.201	260.947	194.409	31.799	20505	54	607.315	122.614	105.600	195.990	28.971	32795	109	555.716	148.634	176.006	202.863	59.012	60573	59	576.898	73.943	232.966	197.062	28.142	34037	17	504.824	36.300	332.654	194.464	14.728	8582	50	482.420	63.582	23.472	196.165	29.314	24121	58	574.655	95.467	189.306	196.520	33.799	33330	32	425.688	33.083	76.962	199.626	20.142	13622	42	439.952	34.202	159.694	199.364	24.627	18478	32	450.219	30.323	216.752	199.410	20.142	14407	49	459.816	48.300	246.012	202.203	30.042	22531	63	483	64.092	55.728	200.291	42.284	30429	35	524	69.470	271.847	199.943	22.971	18340	36	506	43.177	11.867	204.164	30.971	18216	17	400	15.338	37.024	201.332	15.899	6800	60	458.983	49.804	263.209	202.263	37.799	27539	34	468.765	31.212	326.567	201.729	22.971	15938	19	637.842	36.791	1.418	203.719	17.899	12119	36	412.778	35.805	68.988	202.252	22.485	14860	67	454.552	47.948	122.798	204.346	31.213	30455	27	463.296	39.309	211.799	205.600	27.556	12509	33	689.091	374.592	169.039	206.689	23.314	22740	52	620.404	102.784	229.565	204.391	26.385	32261	39	705.154	124.268	279.577	204.525	24.385	27501	62	605.984	96.934	308.873	207.040	32.042	37571	76	458.605	45.279	140.919	206.646	34.870	34854	24	839.833	244.803	164.324	205.830	20.142	20156	59	508.763	55.727	197.793	206.731	30.971	30017	52	585.538	123.864	97.719	206.867	34.870	30448	40	587.825	73.001	116.265	209.954	26.971	23513	38	542.737	69.166	205.257	210.130	25.799	20624	39	581.744	89.874	223.490	208.774	24.971	22688	58	513.397	69.217	254.010	208.821	30.385	29777	39	450.026	61.485	288.939	208.393	25.213	17551	109	1365.468	674.618	29.127	218.138	65.598	148836	22	582.455	52.382	74.512	209.256	17.314	12814	77	656.130	124.526	84.583	212.920	44.042	50522	80	523.700	60.931	318.583	210.954	33.799	41896	24	688.333	142.699	79.527	210.205	17.899	16520	40	386.475	15.625	49.902	210.888	24.385	15459	22	452.545	28.495	281.399	210.729	18.142	9956	51	436.882	34.806	274.832	213.918	28.385	22281	34	391.324	20.117	60.477	214.006	26.385	13305	63	950.079	545.217	111.546	217.838	36.627	59855	50	564.980	108.248	231.191	217.294	34.870	28249	51	465.196	67.989	244.806	214.372	30.042	23725	40	420.075	26.810	299.015	214.948	25.213	16803	43	411.442	23.037	40.820	214.425	24.142	17692	29	1423.069	901.827	168.599	213.148	19.314	41269	47	858.362	547.233	22.511	215.074	27.799	40343	54	609.630	172.608	104.831	216.712	34.042	32920	43	542.512	85.862	223.590	216.851	30.042	23328	55	449.345	40.532	148.353	220.372	34.385	24714	38	470.105	60.325	255.843	216.428	28.385	17864	21	458.286	41.713	156.865	218.837	20.385	9624	120	670.450	123.354	168.597	221.735	49.941	80454	20	1163.350	289.701	205.366	218.737	20.385	23267	47	680.319	135.462	266.442	219.708	25.213	31975	27	394.704	16.224	55.096	219.659	22.385	10657	39	473.231	73.439	132.224	219.123	25.556	18456	48	477.062	51.266	200.228	221.472	34.284	22899	42	539.476	81.081	214.768	219.013	25.556	22658	51	557.765	90.373	238.650	220.660	28.971	28446	59	452.831	35.002	285.834	221.295	29.556	26717	54	494.056	69.613	325.960	219.935	28.385	26679	24	561	50.283	67.374	219.645	17.314	13464	38	487.921	67.968	140.127	222.466	28.042	18541	115	561.800	94.903	83.065	222.014	55.698	64607	43	571.674	128.963	276.410	221.413	31.456	24582	45	441.156	38.805	295.095	222.120	26.971	19852	29	464.414	31.816	189.022	224.385	25.799	13468	27	499.370	46.790	317.684	221.230	21.314	13483	74	501.270	233.546	42.373	223.717	45.698	37094	63	583.873	65.620	116.455	226.508	36.627	36784	32	586.781	60.277	2.492	226.292	24.142	18777	21	596.714	61.170	68.229	225.241	16.728	12531	67	547.970	78.537	313.100	227.918	29.799	36714	38	475.684	45.061	98.426	227.587	25.213	18076	28	631.571	89.275	123.411	226.872	18.971	17684	23	620.913	102.680	159.149	227.506	20.142	14281	37	535.568	71.801	195.085	227.592	24.142	19816	42	539	45.192	258.266	226.596	25.556	22638	51	549.020	64.460	246.912	228.986	26.142	28000	21	576.524	40.411	266.064	227.677	17.314	12107	24	901.167	140.534	58.635	229.967	17.314	21628	34	542	52.701	89.278	229.989	22.142	18428	90	573.678	65.452	111.623	233.251	51.698	51631	29	563.586	44.192	271.752	229.787	22.142	16344	70	751.671	272.306	326.879	231.875	33.698	52617	45	2457.022	1191.825	66.320	231.271	25.556	110566	37	565.730	78.824	130.950	232.030	30.042	20932	21	576.905	33.957	171.756	230.878	24.385	12115	62	544.306	72.780	212.682	232.651	27.799	33747	16	427.750	33.193	228.655	229.712	20.385	6844	24	545.417	145.290	29.747	231.800	43.556	13090	18	539.111	52.609	72.884	232.741	17.314	9704	31	547.355	27.169	80.950	233.548	23.314	16968	37	739.730	112.557	162.338	233.677	22.971	27370	40	481.925	34.374	221.634	233.316	24.385	19277	45	568.956	83.603	257.504	234.057	29.799	25603	62	570.839	91.796	291.417	233.067	33.213	35392	33	604.212	82.451	306.729	233.123	21.556	19939	44	607.545	80.367	140.947	234.552	26.971	26732	68	642.162	102.721	93.691	234.662	40.142	43667	42	482.524	45.850	242.515	236.878	37.456	20266	39	614.872	82.449	299.637	237.306	24.971	23980	62	662.435	69.293	171.835	239.527	40.042	41071	34	528.735	44.610	274.916	237.529	21.556	17977	32	598.344	24.450	39.250	237.288	42.728	19147	27	565.556	42.313	265.111	237.388	18.728	15270	23	613.130	11.407	63.094	238.028	39.556	14102	19	830.105	229.740	132.097	240.225	22.971	15772	65	838.231	166.280	147.631	243.084	48.284	54485	110	913.045	118.525	196.854	244.683	49.698	100435	61	732.393	94.252	209.894	243.352	36.627	44676	23	543.391	41.949	281.352	242.310	22.142	12498	43	518.605	57.405	315.837	242.401	27.556	22300	56	1410.375	394.904	224.691	244.416	31.899	78981	30	992.200	325.579	233.763	244.837	22.728	29766	45	612.289	95.961	242.888	243.699	30.971	27553	47	641.809	390.381	330.414	244.676	29.799	30165	23	735.739	39.684	128.717	245.009	23.556	16922	85	820.106	95.455	174.459	246.430	47.113	69709	40	617.425	67.060	268.854	245.664	27.556	24697	31	586.323	79.351	292.896	245.238	31.556	18176	48	879.729	114.546	139.327	249.055	30.042	42227	56	736.554	149.653	323.995	250.496	44.971	41247	31	825.871	119.876	313.239	249.724	22.142	25602	50	866.880	46.454	190.604	252.208	26.385	43344	24	855	182.073	305.120	250.700	24.728	20520	32	812.531	54.206	163.476	252.924	22.142	26001	16	649	16.617	233.124	251.561	21.899	10384	24	670.333	145.107	284.924	251.656	35.556	16088
12	18	521.500	58.314	22.427	1.112	20.728	9387	48	618.667	146.324	52.103	3.618	34.870	29696	43	728.698	70.954	74.537	4.281	31.456	31334	21	609.238	107.353	80.451	1.658	22.142	12794	45	535.978	61.932	97.849	2.062	30.142	24119	78	529.064	53.768	110.861	5.802	44.042	41267	51	629.765	86.635	139.778	2.197	31.556	32118	80	1603.463	290.423	157.513	5.621	45.113	128277	77	692.974	119.138	168.167	6.792	36.042	53359	52	553.538	86.481	207.503	6.494	31.799	28784	33	499.303	75.341	212.860	2.635	21.556	16477	80	468.150	50.398	236.541	7.110	45.456	37452	32	695.531	153.108	275.407	3.054	25.213	22257	31	491.323	54.800	288.823	3.119	20.728	15231	30	649.200	57.143	269.089	4.264	22.971	19476	49	562.327	84.497	311.319	7.245	29.799	27554	17	497.824	16.637	321.223	5.101	16.728	8463	25	459.560	19.236	328.252	5.207	20.142	11489	64	585.938	84.018	130.657	7.836	38.627	37500	100	724.180	172.697	146.307	11.117	56.184	72418	27	1059.444	112.252	65.811	8.930	18.971	28605	30	878.167	87.177	36.099	10.365	20.385	26345	40	1074.425	640.240	307.272	13.182	32.627	42977	41	447.220	22.127	259.332	12.899	26.385	18336	65	623.292	106.557	274.912	12.991	38.870	40514	20	531.650	66.822	16.395	13.514	21.799	10633	81	1277.827	200.590	45.096	15.589	41.456	103504	73	503.658	50.560	100.573	12.315	44.385	36767	69	565.710	110.634	129.178	13.244	40.042	39034	59	436.525	35.117	251.898	15.686	35.456	25755	57	561.018	54.545	323.894	12.608	30.385	31978	153	560.967	112.675	187.732	20.105	83.154	85828	47	485.447	57.608	290.426	14.688	25.556	22816	56	545.464	82.043	302.558	17.784	33.799	30546	27	1137.852	63.864	78.208	13.644	22.385	30722	41	691.732	197.432	196.531	18.824	29.799	28361	64	515.438	87.400	123.058	19.576	35.213	32988	31	541.710	56.196	9.908	18.649	21.556	16793	47	535.404	62.914	22.564	18.623	26.385	25164	63	1543.238	91.442	71.570	20.616	31.213	97224	63	748.095	44.414	29.894	23.100	34.870	47130	63	575.349	108.970	168.552	22.425	46.770	36247	73	486.260	43.432	321.455	21.716	55.113	35497	36	1332.389	41.251	55.651	21.260	22.142	47966	54	746.315	142.165	98.863	23.231	27.799	40301	63	723.810	171.392	109.285	22.294	28.971	45600	20	1360.250	68.101	154.602	20.013	26.385	27205	83	536.301	85.241	223.511	24.713	51.941	44513	30	528.933	59.850	286.416	20.068	25.556	15868	36	2180.750	746.107	148.066	23.972	25.213	78507	108	674.630	233.339	234.408	26.632	51.012	72860	40	912.900	139.792	91.870	25.891	23.556	36516	48	423.646	25.571	129.175	25.396	34.042	20335	61	427.295	40.208	135.023	28.070	45.698	26065	66	572.576	100.032	211.627	25.604	31.556	37790	34	508.912	48.013	16.976	25.668	23.556	17303	120	1758.792	404.574	63.387	32.573	69.154	211055	57	719.719	254.248	157.768	25.632	28.728	41024	40	580.275	182.766	323.130	27.055	36.042	23211	49	632.571	111.555	111.280	30.855	24.971	30996	27	518.741	83.557	145.437	30.394	18.142	14006	24	545.958	58.777	273.728	28.865	17.899	13103	58	655.569	171.962	254.352	34.073	45.355	38023	77	769.831	243.397	89.060	36.305	47.698	59277	45	696.089	160.001	102.000	32.403	26.971	31324	92	582.478	91.605	187.121	36.310	53.255	53588	30	570.567	65.019	235.310	33.384	21.556	17117	58	470.517	37.428	309.512	34.568	36.870	27290	61	981.557	227.963	50.586	35.154	32.042	59875	49	617.204	95.438	209.521	36.047	26.971	30243	61	526.525	148.702	117.145	40.152	36.627	32118	101	905.970	430.833	20.454	40.939	41.113	91503	32	613.312	136.071	275.409	38.633	32.284	19626	108	680.926	128.670	204.006	43.119	48.284	73540	30	569.100	60.397	220.041	39.082	25.799	17073	37	507.811	34.357	327.173	38.301	24.142	18789	35	2511.800	493.907	55.158	41.397	26.971	87913	38	588.237	87.938	238.803	40.319	25.314	22353	42	1318.690	328.045	75.753	41.568	33.456	55385	17	594.059	60.355	281.614	40.465	19.556	10099	61	705.836	183.181	268.631	44.150	37.456	43056	26	667.269	153.910	289.074	43.044	18.728	17349	45	538.289	59.389	319.495	43.595	26.385	24223	150	479.187	52.176	169.368	46.930	83.598	71878	31	945	167.686	299.272	46.024	26.385	29295	89	476.854	80.520	40.108	48.012	45.355	42440	55	1098.618	533.783	261.381	47.674	34.042	60424	20	816.500	70.517	67.917	44.489	22.142	16330	19	1719.895	512.511	49.334	45.145	16.728	32678	77	786.325	269.395	94.588	49.364	36.870	60547	37	485.811	86.613	128.687	47.649	33.213	17975	44	442.227	44.509	144.306	52.255	34.971	19458	43	808.628	104.530	311.882	47.986	23.556	34771	26	656.577	156.122	333.186	48.563	21.556	17071	61	606.344	201.020	221.559	53.500	39.456	36987	47	697.298	128.774	63.520	51.785	29.213	32773	70	455.143	62.447	107.522	51.272	41.799	31860	42	499.429	53.186	150.583	52.343	25.556	20976	49	1845.163	483.874	213.418	52.343	24.971	90413	64	644.750	127.505	270.623	52.873	32.627	41264	118	688.729	200.505	59.036	57.337	53.355	81270	51	450.137	37.438	136.945	53.816	27.556	22957	31	307.452	36.239	32.293	54.672	25.799	9531	32	957.125	30.178	300.917	55.957	33.314	30628	62	467.516	70.300	17.818	54.930	38.284	28986	88	695.023	357.026	130.417	60.315	54.527	61162	46	656.283	285.768	246.493	54.631	29.456	30189	38	530.526	47.457	198.441	55.763	22.385	20160	59	787.831	419.048	256.859	59.725	50.770	46482	51	341.647	58.732	7.784	59.865	49.113	17424	39	475.513	44.711	123.254	57.944	28.385	18545	26	515.615	40.313	264.350	55.963	17.899	13406	86	478.279	62.928	96.036	59.266	38.385	41132	19	1300.421	405.611	178.506	57.057	23.314	24708	160	569.250	93.006	188.054	62.404	69.841	91080	65	530.815	68.308	85.431	63.446	39.456	34503	91	536.396	81.448	111.807	63.945	46.284	48812	56	570.946	67.130	279.999	59.834	32.627	31973	27	631.556	89.542	323.014	57.553	17.899	17052	56	504.786	48.533	236.942	62.888	30.142	28268	34	1004.647	57.205	306.534	61.678	26.142	34158	55	398.691	63.410	18.613	61.975	35.799	21928	56	466.696	104.939	36.458	62.893	44.284	26135	49	1478.184	459.292	77.106	62.382	25.314	72431	59	564.153	91.595	205.404	64.658	29.799	33285	55	548.800	83.208	221.319	63.726	29.213	30184	47	718.511	130.030	314.222	63.221	31.799	33770	40	456.275	51.626	143.594	62.558	27.556	18251	29	497.552	48.127	268.571	62.645	20.142	14429	55	939.218	85.055	296.730	66.446	29.556	51657	30	553.167	65.601	333.817	64.135	20.142	16595	44	485.091	52.757	68.051	64.575	23.556	21344	31	601.065	67.849	319.618	66.073	23.899	18633	50	663.500	117.827	325.149	67.080	28.971	33175	84	522.440	48.157	166.948	67.425	44.284	43885	88	471.920	109.489	53.648	79.867	101.255	41529	20	1289.350	634.201	242.957	65.190	17.314	25787	42	731.548	151.184	286.003	66.344	31.799	30725	62	531.032	75.302	5.066	69.532	33.456	32924	26	511.192	43.724	271.509	68.551	25.456	13291	92	516.913	109.149	134.758	73.651	49.355	47556	42	576.643	88.669	245.909	72.127	28.971	24219	42	519.405	61.136	252.484	73.676	31.799	21815	60	497.217	74.625	43.491	71.296	30.385	29833	66	538.591	88.086	121.227	74.218	44.284	35547	33	472.515	28.095	143.922	70.368	22.971	15593	46	563.848	88.542	213.721	72.548	27.799	25937	70	486.714	70.079	25.874	74.438	42.627	34070	121	472.744	46.589	73.032	76.481	63.598	57202	121	472.488	52.733	95.550	79.892	61.355	57171	87	550.989	123.225	20.338	77.303	45.698	47936	35	820.171	99.181	289.783	73.174	23.213	28706	35	745	98.046	303.746	73.722	24.385	26075	75	526.240	59.777	196.708	75.047	47.941	39468	87	499.655	50.381	270.797	76.104	40.870	43470	26	672.231	91.431	61.347	76.028	20.728	17478	20	489.250	44.622	320.983	74.648	16.485	9785	56	500.732	60.338	228.943	77.649	28.971	28041	30	605.667	44.089	36.967	77.343	20.142	18170	48	581.896	87.804	185.126	76.950	28.385	27931	44	708.227	146.698	296.724	78.737	32.385	31162	125	533.776	93.536	11.982	83.105	68.912	66722	68	480.868	71.703	103.608	82.338	36.385	32699	49	554.429	87.709	160.892	83.027	35.213	27167	44	541	80.221	214.311	80.578	28.627	23804	33	531.788	48.662	258.905	80.026	20.971	17549	37	511.730	49.529	265.611	81.750	26.971	18934	54	482.185	61.644	33.025	83.708	35.556	26038	38	510.079	64.501	167.712	79.530	33.456	19383	54	455.759	50.200	282.312	82.466	31.213	24611	50	665.320	107.929	110.148	83.719	26.971	33266	71	524.070	88.214	251.285	85.510	40.042	37209	41	652.585	67.051	318.671	82.955	25.799	26756	41	528.171	60.562	121.079	84.266	30.042	21655	24	740.083	43.866	312.823	82.406	18.142	17762	38	511.974	36.912	244.453	84.791	28.385	19455	71	449.535	51.295	3.003	88.266	35.213	31917	73	535.137	80.307	41.103	90.994	46.527	39065	65	457.277	35.391	64.919	86.726	39.113	29723	90	477.022	150.644	81.044	89.431	47.698	42932	44	471.932	54.000	129.664	84.246	28.627	20765	35	458.800	34.272	231.560	85.191	25.556	16058	57	515.456	82.243	303.655	85.305	40.284	29381	34	545.382	64.576	49.573	86.960	23.556	18543	56	498.929	42.596	330.000	86.270	30.385	27940	74	475.473	50.545	188.449	89.594	35.456	35185	80	560.375	188.453	147.735	90.893	44.527	44830	50	478.120	38.410	180.419	91.168	31.799	23906	139	581.806	229.541	223.896	90.261	68.669	80871	35	600.657	91.402	241.127	92.080	30.142	21023	47	447.191	28.219	167.127	90.274	25.556	21018	22	517.364	28.009	73.675	92.167	22.142	11382	79	443.456	42.401	283.985	90.981	41.213	35033	130	683.338	131.534	115.567	97.672	57.113	88834	90	460.711	131.242	90.425	95.072	47.941	41464	46	552.783	71.210	60.586	95.672	31.213	25428	49	444.612	43.110	106.282	97.937	37.799	21786	68	441.118	51.829	203.407	103.955	51.698	29996	121	462.207	58.118	262.903	98.529	59.841	55927	39	467.462	17.201	307.849	96.034	24.385	18231	64	396.734	39.524	22.344	96.282	39.213	25391	56	503.768	82.451	144.129	97.506	37.213	28211	38	499.421	61.560	49.358	96.995	24.142	18978	30	617.833	64.990	245.355	97.794	20.728	18535	54	481.537	43.406	70.767	99.240	32.042	26003	42	649.643	250.893	123.592	100.760	44.527	27285	56	466.643	39.451	231.584	101.355	30.385	26132	58	535.621	65.940	289.676	99.424	30.971	31066	30	469.367	34.688	213.031	99.717	19.556	14081	61	638.344	120.137	180.506	101.610	39.213	38939	58	499.121	58.019	16.281	102.923	29.213	28949	50	459.040	38.320	164.328	103.241	34.627	22952	18	457.222	54.200	1.471	103.159	15.657	8230	40	602.075	91.387	57.828	105.152	26.971	24083	91	545.418	101.300	95.322	112.972	59.598	49633	54	482.722	48.227	197.257	105.927	30.142	26067	59	457.847	70.620	47.074	107.284	39.456	27013	32	574.688	66.481	65.844	103.609	22.142	18390	77	464.182	42.633	273.498	105.254	52.042	35742	34	598.735	85.263	106.622	105.283	23.799	20357	63	571.397	108.264	133.657	107.200	35.456	35998	214	541.939	72.299	215.792	110.064	82.083	115975	46	466.674	52.922	34.996	108.442	25.556	21467	30	585.167	64.050	235.994	107.657	22.142	17555	59	486.881	68.780	19.439	111.749	45.598	28726	78	726.115	451.018	183.736	110.733	45.012	56637	50	467.340	42.687	9.003	110.774	29.213	23367	65	563.031	77.432	107.600	111.035	46.042	36597	123	446.244	32.833	329.500	113.298	54.184	54888	18	465.944	51.217	1.654	109.938	17.899	8387	52	521.269	116.665	60.443	111.408	37.456	27106	58	531.845	68.157	144.411	111.154	27.799	30847	60	538.017	57.874	165.699	110.187	33.799	32281	47	1486.128	659.698	191.701	112.017	44.284	69848	54	446.500	49.530	27.071	112.633	29.799	24111	22	555.500	28.161	260.372	111.251	16.728	12221	28	443.929	35.908	65.323	114.309	26.385	12430	41	443.220	35.855	82.808	111.774	30.728	18172	48	407	26.483	282.954	111.870	41.556	19536	159	490.258	45.655	300.747	117.248	53.598	77951	45	428.178	35.572	35.386	116.721	35.113	19268	20	823.450	118.972	227.175	114.598	16.728	16469	24	580.042	65.797	69.611	116.178	17.899	13921	43	1060.721	410.739	263.045	117.279	24.971	45611	62	503.339	67.288	85.271	117.751	35.456	31207	46	439.609	36.253	103.761	117.891	26.385	20222	54	521.667	69.248	149.274	118.019	26.728	28170	36	518.806	54.135	164.421	116.421	23.799	18677	38	418.789	28.921	41.707	118.680	27.213	15914	43	484.791	42.097	73.713	120.491	32.627	20846	33	533.758	70.076	57.840	120.794	24.971	17614	84	472.214	71.032	117.176	121.089	54.770	39666	60	792.033	155.332	139.612	121.184	31.556	47522	34	436.471	17.845	251.949	119.627	22.728	14840	57	533.105	83.064	277.129	122.968	30.627	30387	39	495.538	44.644	202.541	125.209	40.284	19326	25	566.080	56.834	209.516	123.010	22.142	14152	50	511.800	47.000	224.578	123.021	32.627	25590	72	582.167	75.481	235.757	123.238	35.799	41916	66	578.227	53.666	267.727	123.267	36.385	38163	125	486.616	57.874	7.516	130.204	64.770	60827	57	495.596	103.425	22.011	123.534	42.284	28249	38	581	96.048	64.301	124.148	27.799	22078	17	488.882	29.064	1.770	123.812	14.485	8311	37	517.162	44.077	82.568	124.157	30.042	19135	97	444.629	45.186	292.475	127.997	44.870	43129	52	472.981	34.478	317.007	126.217	40.870	24595	28	448.571	34.783	42.333	124.919	20.142	12560	31	558.516	154.444	154.536	127.423	24.627	17314	89	546.449	160.422	199.451	132.262	40.527	48634	52	462.212	41.024	326.274	128.381	28.385	24035	48	434.146	24.742	16.423	130.829	34.042	20839	65	472.662	71.796	70.715	131.173	36.042	30723	85	532.306	109.411	248.293	129.059	39.213	45246	29	466.655	44.727	78.108	128.580	19.314	13533	45	470.244	33.116	184.690	129.180	24.385	21161	17	422.882	20.658	211.839	129.333	19.314	7189	24	1084.333	477.863	240.264	128.802	19.314	26024	37	468.784	32.069	163.936	130.222	22.971	17345	33	615.727	116.210	232.254	130.341	20.142	20319	55	558.309	70.271	268.098	130.917	29.213	30707	50	438.380	49.992	33.202	132.369	29.213	21919	78	447.179	55.053	96.188	132.827	41.456	34880	41	530.781	83.013	145.956	131.812	28.385	21762	52	781.154	199.896	169.118	136.858	36.870	40620	26	491.808	58.633	334.504	134.253	23.899	12787	43	599.047	87.847	129.414	134.858	25.556	25759	41	540.390	87.185	136.340	133.084	24.142	22156	46	604.957	83.460	259.942	134.298	29.213	27828	23	719.696	127.295	306.058	132.200	21.556	16553	112	464.411	47.676	110.842	137.885	54.770	52014	51	470.176	59.067	57.801	137.513	30.385	23979	29	463.414	55.759	83.224	135.514	23.799	13439	36	545.444	73.995	152.285	136.118	24.385	19636	34	588	36.749	238.340	137.760	23.556	19992	47	443.128	33.100	323.515	138.191	25.213	20827	47	477.809	85.767	89.459	139.491	24.971	22457	72	770.042	118.362	159.134	140.097	34.971	55443	54	574.759	61.239	252.657	138.770	27.799	31037	93	447.806	24.576	280.830	139.992	45.941	41646	147	550.653	83.282	126.530	146.354	67.012	80946	52	471.404	46.692	183.779	140.560	27.556	24513	86	1210.209	582.138	208.001	140.888	43.113	104078	45	613.156	107.780	7.509	143.130	31.799	27592	49	501.184	57.408	40.680	141.248	41.456	24558	35	423.057	25.264	65.625	139.656	24.142	14807	86	552.930	118.625	193.782	143.570	36.284	47552	46	586	92.906	228.606	140.792	26.971	26956	29	605.103	48.548	244.109	142.654	20.142	17548	44	442.659	27.873	45.819	147.269	31.799	19477	46	538.022	58.661	168.698	144.922	24.728	24749	34	472.382	46.516	310.753	146.736	30.627	16061	51	627.863	120.844	62.082	146.512	26.971	32021	63	580.730	95.808	74.509	147.471	30.728	36586	32	547.938	83.135	85.369	147.491	24.385	17534	65	579.277	112.695	328.821	149.032	36.627	37653	16	433.750	32.061	1.760	146.029	14.485	6940	23	425.739	33.747	95.933	147.390	17.899	9792	34	542.529	63.604	110.509	147.135	20.971	18446	21	487.286	23.797	133.894	147.702	18.142	10233	50	663.860	98.385	252.891	147.978	27.556	33193	55	634.327	100.057	262.327	148.783	28.971	34888	93	483.645	56.685	286.083	149.469	41.456	44979	72	576.681	99.510	37.752	149.288	41.456	41521	53	478.887	74.830	53.234	150.665	35.213	25381	67	497.672	59.028	88.648	152.037	43.456	33344	38	465.605	54.406	101.891	150.435	23.556	17693	40	494.850	44.668	221.191	148.841	27.799	19794	57	447.807	52.893	296.011	154.502	31.213	25525	45	1160.778	339.651	19.933	151.672	32.385	52235	35	456.171	42.472	112.023	152.572	27.213	15966	43	510.558	56.015	275.994	153.411	23.556	21954	49	486.633	61.884	321.239	155.861	32.971	23845	48	480.938	50.464	156.900	153.616	29.213	23085	49	491.122	42.766	232.068	152.860	28.627	24065	16	473.562	41.476	334.101	153.154	15.899	7577	76	572.513	89.651	174.684	156.868	34.385	43511	82	538.659	112.135	306.521	157.862	42.870	44170	46	406.522	23.241	141.166	156.837	27.799	18700	57	534.579	88.539	250.924	158.922	49.598	30471	41	1021.732	303.365	12.726	156.220	24.971	41891	51	542.863	96.771	62.887	156.314	27.556	27686	36	454.667	42.787	25.546	156.051	24.728	16368	37	509.622	75.799	100.914	160.185	27.799	18856	56	473.054	41.850	185.556	159.608	31.456	26491	70	599.986	125.839	200.359	158.934	34.385	41999	99	521.131	88.594	263.674	160.199	45.456	51592	47	618.957	99.369	315.074	158.419	24.728	29091	32	491.656	50.624	166.004	158.208	22.971	15733	102	982.667	418.933	42.125	163.688	44.284	100232	67	451.298	65.950	82.071	161.403	38.284	30237	32	461.906	45.551	114.424	159.863	22.971	14781	28	493.036	39.944	127.497	160.545	24.971	13805	81	479.259	57.175	222.816	162.824	40.284	38820	35	561.514	89.867	235.199	158.802	23.556	19653	31	495.806	56.815	108.418	159.782	19.899	15370	35	564.086	66.630	158.731	161.423	20.971	19743	72	469.514	42.066	247.914	165.136	35.799	33805	39	482.718	53.733	273.270	164.585	30.142	18826	74	503.432	58.578	4.329	166.031	34.870	37254	33	458.515	49.312	30.461	163.032	24.385	15131	67	531.358	74.794	325.288	166.506	48.527	35601	34	468.029	65.799	21.670	163.685	20.728	15913	62	522.113	83.299	56.832	166.675	30.971	32371	72	451.958	44.093	89.702	167.419	35.799	32541	61	435.672	33.675	136.184	164.907	35.456	26576	34	491.676	52.720	285.274	163.793	21.899	16717	47	541.149	79.793	154.298	166.216	32.042	25434	24	323.333	29.562	170.624	166.447	19.314	7760	64	556.359	98.584	189.901	166.586	32.627	35607	63	575.810	92.804	206.853	167.160	33.213	36276	73	561.452	82.281	297.139	168.343	42.284	40986	42	558.143	92.296	313.712	167.171	23.799	23442	76	482.395	60.835	110.007	171.079	38.042	36662	74	544.203	86.059	213.602	170.825	41.113	40271	44	518.114	47.229	122.273	170.421	27.213	22797	59	512.627	70.401	166.512	173.619	33.799	30245	45	590.156	101.120	179.730	171.051	29.213	26557	67	458.284	56.190	238.180	171.111	33.456	30705	53	530.830	60.184	146.038	170.994	28.042	28134	60	490.433	77.357	279.398	172.101	29.799	29426	58	432.897	28.066	13.757	174.113	40.042	25108	44	445.864	50.344	22.046	172.049	34.627	19618	37	513.487	66.250	102.133	171.469	21.556	18999	47	499.426	68.438	75.715	172.961	25.799	23473	43	485.977	61.940	65.243	172.966	23.556	20897	65	559.262	93.340	175.374	175.952	41.698	36352	41	436.537	35.986	289.891	173.512	23.556	17898	36	543.667	48.131	329.041	173.575	24.971	19572	54	543.333	70.919	189.044	176.208	33.799	29340	19	471.947	26.828	227.807	173.543	15.556	8967	73	544.959	91.241	119.517	177.842	39.456	39782	42	526.190	64.580	158.938	175.129	24.971	22100	52	494.269	67.091	201.695	177.078	27.799	25702	47	520.213	57.286	218.722	176.416	27.799	24450	20	567.450	49.679	302.605	175.456	15.314	11349	112	552.929	89.074	141.130	180.883	47.698	61928	41	573.805	78.168	54.381	178.301	24.142	23526	45	471.711	52.026	92.652	180.579	27.799	21227	21	566.286	47.933	98.048	177.932	16.485	11892	54	534.333	67.551	254.104	180.876	36.042	28854	54	467.352	64.848	261.415	185.012	40.627	25237	58	553.845	97.341	62.925	180.539	32.971	32123	25	448.480	24.021	231.469	178.522	20.385	11212	154	588.994	150.066	247.618	187.173	57.113	90705	57	894.158	221.278	319.256	180.646	26.385	50967	52	444.212	42.522	104.229	181.964	29.213	23099	60	508.633	59.598	292.225	181.100	33.799	30518	35	488.457	159.832	275.594	182.008	26.385	17096	40	532.450	67.762	326.563	183.456	30.971	21298	42	496.929	65.843	73.165	181.371	27.213	20871	77	510.935	97.400	152.176	185.015	49.355	39342	40	482.150	104.778	170.682	183.647	28.728	19286	25	427.440	34.116	283.510	183.868	22.142	10686	47	445.255	43.288	32.788	182.622	35.556	20927	47	563.638	64.167	177.430	184.579	27.799	26491	46	560.217	99.432	186.296	186.976	31.456	25770	37	497.973	53.832	309.790	187.153	26.971	18425	34	505.176	56.387	112.799	186.275	22.385	17176	32	463.156	31.337	224.040	185.997	19.314	14821	28	441.893	39.719	269.070	186.044	20.142	12373	75	429.707	43.210	10.934	190.896	37.799	32228	46	448.261	36.898	51.340	187.672	24.971	20620	50	579.620	116.783	126.737	188.841	33.456	28981	68	475.632	47.832	199.921	190.006	32.385	32343	30	454.100	37.742	234.581	187.546	22.385	13623	35	509.086	72.474	80.606	189.532	24.728	17818	24	493.333	41.153	299.959	187.752	18.142	11840	44	473.023	75.661	63.991	189.684	24.971	20813	45	459.289	42.659	99.650	188.782	34.385	20668	34	434.882	35.454	290.364	190.017	22.971	14786	17	350.529	10.806	33.119	188.733	18.142	5959	94	655.830	114.375	281.588	192.637	43.698	61648	25	489.960	32.901	21.069	190.903	23.314	12249	69	423.884	35.274	40.899	193.477	34.870	29248	58	585.517	94.700	73.731	193.126	31.456	33960	47	613.936	95.277	179.020	191.372	24.971	28855	59	610.559	139.346	54.795	193.479	36.042	36023	41	479.561	47.547	118.872	193.092	24.385	19662	23	459.957	31.259	210.465	193.545	18.728	10579	36	518.222	65.347	96.501	195.548	30.627	18656	44	508.705	65.108	223.427	193.804	24.142	22383	45	455.267	36.957	260.970	194.410	31.799	20487	54	610.407	122.609	105.599	196.003	28.971	32962	109	549.936	144.974	175.998	202.856	59.012	59943	59	576.729	73.967	232.965	197.075	28.142	34027	17	514.118	36.519	332.652	194.462	14.728	8740	50	480.700	62.005	23.484	196.160	29.314	24035	58	577.155	100.160	189.308	196.522	33.799	33475	32	425.469	31.601	76.960	199.634	20.142	13615	42	442.310	30.470	159.680	199.358	24.627	18577	32	449.562	27.477	216.751	199.395	20.142	14386	49	460.082	46.677	246.012	202.197	30.042	22544	63	481.413	58.034	55.716	200.312	42.284	30329	35	533.057	74.116	271.838	199.941	22.971	18657	36	506.444	37.188	11.891	204.118	30.971	18232	17	398.529	16.428	37.029	201.329	15.899	6775	60	460.667	52.101	263.204	202.245	37.799	27640	34	468.147	35.078	326.572	201.739	22.971	15917	19	632.895	35.306	1.417	203.720	17.899	12025	36	409.639	38.220	68.985	202.253	22.485	14747	67	457.090	46.728	122.795	204.353	31.213	30625	27	465.333	39.111	211.799	205.598	27.556	12564	33	687	377.279	169.027	206.684	23.314	22671	52	619.346	104.358	229.575	204.399	26.385	32206	39	709.180	128.150	279.560	204.531	24.385	27658	62	607.355	94.420	308.877	207.040	32.042	37656	76	460.224	45.119	140.924	206.648	34.870	34977	24	835.708	244.330	164.305	205.836	20.142	20057	59	511.373	58.308	197.793	206.746	30.971	30171	52	587.712	124.740	97.725	206.867	34.870	30561	40	592.950	78.695	116.254	209.948	26.971	23718	38	544.737	70.243	205.266	210.131	25.799	20700	39	586.308	90.931	223.485	208.782	24.971	22866	58	510.586	72.201	254.008	208.835	30.385	29614	39	447.718	61.809	288.925	208.398	25.213	17461	109	1365.174	675.737	29.121	218.150	65.598	148804	22	578.727	55.660	74.525	209.258	17.314	12732	77	670.442	129.451	84.543	212.960	44.042	51624	80	522.987	59.621	318.577	210.963	33.799	41839	24	695.417	136.500	79.523	210.230	17.899	16690	40	389.500	14.220	49.906	210.880	24.385	15580	22	450.773	31.543	281.401	210.729	18.142	9917	51	441	36.676	274.841	213.921	28.385	22491	34	381.706	21.739	60.479	214.019	26.385	12978	63	952.254	532.838	111.561	217.771	36.627	59992	50	569.200	110.868	231.199	217.282	34.870	28460	51	469.294	67.497	244.797	214.365	30.042	23934	40	419.825	31.288	299.015	214.933	25.213	16793	43	415.349	24.470	40.824	214.446	24.142	17860	29	1409.828	897.478	168.598	213.146	19.314	40885	47	853.894	545.358	22.515	215.069	27.799	40133	54	600.074	172.001	104.843	216.655	34.042	32404	43	539.884	86.342	223.588	216.852	30.042	23215	55	450.800	39.334	148.353	220.353	34.385	24794	38	469.632	56.952	255.833	216.432	28.385	17846	21	460.429	42.065	156.878	218.844	20.385	9669	120	670.375	125.155	168.581	221.732	49.941	80445	20	1163.950	286.910	205.371	218.737	20.385	23279	47	687.979	135.501	266.435	219.729	25.213	32335	27	394.370	18.301	55.102	219.650	22.385	10648	39	477.231	77.163	132.237	219.116	25.556	18612	48	475.208	52.594	200.239	221.467	34.284	22810	42	533.476	78.922	214.788	219.012	25.556	22406	51	557.902	91.939	238.657	220.661	28.971	28453	59	453.661	32.446	285.842	221.311	29.556	26766	54	493.259	66.993	325.976	219.942	28.385	26636	24	565.250	50.935	67.387	219.659	17.314	13566	38	491.211	71.332	140.135	222.452	28.042	18666	115	570.470	106.412	83.098	221.998	55.698	65604	43	570.605	125.614	276.427	221.416	31.456	24536	45	443.511	39.867	295.093	222.101	26.971	19958	29	469.069	32.344	189.027	224.389	25.799	13603	27	494.370	47.654	317.670	221.223	21.314	13348	74	501.743	233.823	42.382	223.714	45.698	37129	63	583.635	65.290	116.463	226.529	36.627	36769	32	585.250	59.705	2.490	226.288	24.142	18728	21	609.667	65.686	68.227	225.249	16.728	12803	67	549.373	81.015	313.105	227.913	29.799	36808	38	477.553	41.921	98.418	227.580	25.213	18147	28	659.036	96.300	123.415	226.875	18.971	18453	23	623.217	100.589	159.162	227.511	20.142	14334	37	536.946	68.077	195.079	227.585	24.142	19867	42	540.786	46.182	258.273	226.592	25.556	22713	51	551.471	66.737	246.924	228.997	26.142	28125	21	577.143	34.031	266.067	227.667	17.314	12120	24	898.750	142.715	58.639	229.958	17.314	21570	34	542.676	49.283	89.297	229.988	22.142	18451	90	571.611	63.076	111.602	233.243	51.698	51445	29	564.966	46.889	271.758	229.785	22.142	16384	70	752.486	272.447	326.881	231.886	33.698	52674	45	2460.133	1188.791	66.319	231.278	25.556	110706	37	571.865	80.298	130.943	232.017	30.042	21159	21	582.286	34.075	171.737	230.882	24.385	12228	62	544.500	74.367	212.672	232.654	27.799	33759	16	422.125	30.380	228.661	229.719	20.385	6754	24	546.792	145.921	29.760	231.800	43.556	13123	18	538.944	54.434	72.881	232.735	17.314	9701	31	541.935	28.433	80.979	233.547	23.314	16800	37	732.865	114.126	162.338	233.647	22.971	27116	40	484.375	33.206	221.642	233.320	24.385	19375	45	570.844	87.909	257.515	234.057	29.799	25688	62	570.129	92.250	291.419	233.073	33.213	35348	33	595.667	81.339	306.725	233.119	21.556	19657	44	609.091	78.969	140.956	234.550	26.971	26800	68	646.500	106.641	93.681	234.665	40.142	43962	42	484.976	45.983	242.523	236.872	37.456	20369	39	615.820	83.650	299.628	237.305	24.971	24017	62	661.194	72.037	171.851	239.534	40.042	40994	34	534.059	45.014	274.911	237.536	21.556	18158	32	597.031	19.012	39.201	237.283	42.728	19105	27	560.630	37.961	265.120	237.382	18.728	15137	23	612.304	14.590	63.089	238.029	39.556	14083	19	826.579	223.913	132.090	240.219	22.971	15705	65	872.308	185.294	147.624	243.095	48.284	56700	110	909.218	116.007	196.858	244.678	49.698	100014	61	735.066	97.194	209.894	243.349	36.627	44839	23	546.826	45.866	281.367	242.309	22.142	12577	43	521.488	55.701	315.869	242.402	27.556	22424	56	1420.304	401.586	224.693	244.424	31.899	79537	30	996.333	324.667	233.772	244.842	22.728	29890	45	612.089	94.930	242.890	243.698	30.971	27544	47	642.340	386.598	330.389	244.688	29.799	30190	23	735.435	36.822	128.725	245.011	23.556	16915	85	820.824	94.608	174.455	246.428	47.113	69770	40	618.325	73.083	268.832	245.658	27.556	24733	31	585.903	78.958	292.900	245.234	31.556	18163	48	899.979	119.126	139.346	249.065	30.042	43199	56	738.929	150.080	323.993	250.477	44.971	41380	31	832.355	126.692	313.235	249.738	22.142	25803	50	883.520	58.160	190.613	252.190	26.385	44176	24	855.667	194.005	305.134	250.707	24.728	20536	32	811.500	57.419	163.473	252.919	22.142	25968	16	645.812	22.795	233.152	251.558	21.899	10333	24	668.792	141.538	284.905	251.659	35.556	16051
13	18	532.944	59.299	22.409	1.110	20.728	9593	48	626.708	146.707	52.106	3.615	34.870	30082	43	737.744	73.045	74.528	4.285	31.456	31723	21	621.476	102.666	80.464	1.662	22.142	13051	45	553.467	62.665	97.872	2.062	30.142	24906	78	536.090	54.779	110.868	5.789	44.042	41815	51	646.431	85.440	139.754	2.186	31.556	32968	80	1605.350	287.530	157.500	5.622	45.113	128428	77	700.143	118.692	168.174	6.800	36.042	53911	52	565.904	91.977	207.499	6.491	31.799	29427	33	514.182	75.796	212.860	2.637	21.556	16968	80	476.388	54.625	236.547	7.118	45.456	38111	32	715.219	150.159	275.396	3.056	25.213	22887	31	501.968	51.304	288.829	3.128	20.728	15561	30	662.400	61.121	269.095	4.263	22.971	19872	49	569.816	81.046	311.322	7.232	29.799	27921	17	501.059	11.955	321.224	5.087	16.728	8518	25	462.920	20.064	328.242	5.203	20.142	11573	64	591.906	83.886	130.621	7.825	38.627	37882	100	735.370	172.740	146.296	11.122	56.184	73537	27	1062.815	109.151	65.813	8.921	18.971	28696	30	892.033	83.518	36.088	10.360	20.385	26761	40	1083.400	640.577	307.270	13.186	32.627	43336	41	459.902	25.487	259.329	12.900	26.385	18856	65	632.692	104.539	274.927	12.988	38.870	41125	20	535.350	64.087	16.391	13.526	21.799	10707	81	1278.778	201.960	45.089	15.595	41.456	103581	73	512.740	51.040	100.625	12.316	44.385	37430	69	566.986	104.344	129.137	13.220	40.042	39122	59	444.254	37.770	251.921	15.688	35.456	26211	57	565.544	57.591	323.900	12.610	30.385	32236	153	564.706	108.580	187.705	20.088	83.154	86400	47	497.340	56.692	290.418	14.688	25.556	23375	56	555.054	82.524	302.565	17.793	33.799	31083	27	1150.037	70.381	78.216	13.652	22.385	31051	41	693.585	195.197	196.529	18.814	29.799	28437	64	526	87.478	123.046	19.576	35.213	33664	31	538.581	50.908	9.898	18.658	21.556	16696	47	542.979	64.906	22.566	18.618	26.385	25520	63	1540.619	89.447	71.579	20.618	31.213	97059	63	757.413	41.297	29.880	23.108	34.870	47717	63	579	109.231	168.556	22.427	46.770	36477	73	493.562	40.942	321.421	21.715	55.113	36030	36	1331.917	39.223	55.645	21.254	22.142	47949	54	758.352	144.285	98.866	23.229	27.799	40951	63	732.905	171.585	109.287	22.296	28.971	46173	20	1355.500	67.162	154.599	20.009	26.385	27110	83	545.446	87.102	223.515	24.718	51.941	45272	30	546.233	59.225	286.439	20.067	25.556	16387	36	2173.250	734.550	148.058	23.963	25.213	78237	108	678.259	230.634	234.396	26.620	51.012	73252	40	914.750	137.321	91.874	25.895	23.556	36590	48	430.750	27.916	129.174	25.407	34.042	20676	61	429.770	41.513	135.010	28.088	45.698	26216	66	573.985	98.917	211.622	25.597	31.556	37883	34	516.765	51.040	16.977	25.662	23.556	17570	120	1756.517	399.087	63.387	32.578	69.154	210782	57	717.035	253.093	157.774	25.632	28.728	40871	40	591.475	180.209	323.114	27.067	36.042	23659	49	634.898	112.292	111.275	30.850	24.971	31110	27	521.111	81.869	145.446	30.404	18.142	14070	24	556.708	57.786	273.722	28.865	17.899	13361	58	654.759	167.792	254.343	34.090	45.355	37976	77	774.208	245.214	89.059	36.304	47.698	59614	45	697.467	154.322	102.007	32.421	26.971	31386	92	582.196	93.770	187.144	36.316	53.255	53562	30	574.367	69.661	235.325	33.372	21.556	17231	58	481.431	34.724	309.511	34.565	36.870	27923	61	992.836	224.752	50.576	35.146	32.042	60563	49	616.735	95.095	209.519	36.058	26.971	30220	61	533.115	151.422	117.142	40.136	36.627	32520	101	936.079	428.046	20.395	40.904	41.113	94544	32	623.031	135.922	275.405	38.642	32.284	19937	108	679.991	125.992	204.001	43.116	48.284	73439	30	573.933	61.844	220.053	39.077	25.799	17218	37	522.865	34.625	327.183	38.310	24.142	19346	35	2508.714	494.766	55.155	41.399	26.971	87805	38	586.921	88.461	238.795	40.326	25.314	22303	42	1319	323.837	75.757	41.574	33.456	55398	17	599.294	65.194	281.595	40.459	19.556	10188	61	708.279	187.120	268.633	44.155	37.456	43205	26	674.538	152.453	289.073	43.041	18.728	17538	45	555.822	62.920	319.490	43.587	26.385	25012	150	479.040	51.070	169.352	46.924	83.598	71856	31	948.516	166.826	299.273	46.020	26.385	29404	89	488.404	79.484	40.107	48.004	45.355	43468	55	1099.618	529.810	261.378	47.673	34.042	60479	20	811.450	75.729	67.913	44.480	22.142	16229	19	1717.053	498.976	49.333	45.149	16.728	32624	77	786.481	266.647	94.580	49.369	36.870	60559	37	484.135	82.353	128.678	47.644	33.213	17913	44	445.591	43.427	144.306	52.243	34.971	19606	43	812.953	101.839	311.888	47.975	23.556	34957	26	663.500	162.327	333.186	48.572	21.556	17251	61	607.066	200.702	221.549	53.515	39.456	37031	47	710.766	131.290	63.516	51.788	29.213	33406	70	451.200	61.017	107.525	51.276	41.799	31584	42	494.690	54.482	150.592	52.327	25.556	20777	49	1838.306	475.809	213.415	52.356	24.971	90077	64	645.969	126.633	270.630	52.878	32.627	41342	118	696.076	202.483	59.031	57.334	53.355	82137	51	451.235	39.652	136.948	53.798	27.556	23013	31	321.097	40.414	32.305	54.656	25.799	9954	32	960.719	33.144	300.914	55.932	33.314	30743	62	474.032	70.565	17.827	54.940	38.284	29390	88	692.068	361.119	130.433	60.325	54.527	60902	46	658.435	287.924	246.487	54.634	29.456	30288	38	528.105	46.559	198.438	55.774	22.385	20068	59	794.644	420.458	256.852	59.703	50.770	46884	51	349.137	54.698	7.764	59.845	49.113	17806	39	475.821	45.590	123.265	57.929	28.385	18557	26	510.154	35.843	264.340	55.975	17.899	13264	86	478.977	62.603	96.033	59.252	38.385	41192	19	1293.789	413.432	178.505	57.053	23.314	24582	160	569.931	93.276	188.059	62.418	69.841	91189	65	536.785	70.579	85.425	63.432	39.456	34891	91	540.582	82.242	111.811	63.940	46.284	49193	56	575.429	70.822	279.996	59.833	32.627	32224	27	631.518	85.886	323.019	57.544	17.899	17051	56	504.804	48.185	236.936	62.903	30.142	28269	34	1008.235	62.716	306.527	61.685	26.142	34280	55	414.473	64.437	18.642	61.973	35.799	22796	56	477.946	105.115	36.441	62.894	44.284	26765	49	1486.469	462.377	77.106	62.381	25.314	72837	59	561.034	93.567	205.413	64.651	29.799	33101	55	547.764	83.380	221.321	63.726	29.213	30127	47	732.340	132.264	314.216	63.228	31.799	34420	40	456.200	49.813	143.596	62.564	27.556	18248	29	497.414	51.508	268.573	62.641	20.142	14425	55	931.764	88.205	296.735	66.441	29.556	51247	30	562.100	67.685	333.820	64.143	20.142	16863	44	489.909	52.970	68.046	64.576	23.556	21556	31	608.065	64.821	319.628	66.080	23.899	18850	50	671.800	118.592	325.152	67.061	28.971	33590	84	523.274	49.027	166.947	67.423	44.284	43955	88	473.830	109.609	53.645	79.882	101.255	41697	20	1303.650	619.963	242.861	65.299	17.314	26073	42	732.738	148.424	285.993	66.351	31.799	30775	62	538.774	80.117	5.077	69.533	33.456	33404	26	512.346	41.154	271.516	68.541	25.456	13321	92	519.348	109.492	134.762	73.660	49.355	47780	42	575.643	84.852	245.913	72.142	28.971	24177	42	517.857	60.911	252.484	73.661	31.799	21750	60	512.733	80.145	43.488	71.280	30.385	30764	66	533.485	86.295	121.203	74.207	44.284	35210	33	471.485	31.142	143.935	70.382	22.971	15559	46	565.370	84.765	213.723	72.544	27.799	26007	70	496.714	72.573	25.877	74.443	42.627	34770	121	473.727	46.531	73.040	76.465	63.598	57321	121	474.041	52.770	95.562	79.897	61.355	57359	87	557.195	122.568	20.357	77.327	45.698	48476	35	844.857	105.238	289.772	73.183	23.213	29570	35	744.943	98.435	303.756	73.717	24.385	26073	75	527.507	57.552	196.657	75.024	47.941	39563	87	502.563	51.355	270.802	76.108	40.870	43723	26	682.077	91.049	61.344	76.030	20.728	17734	20	491	46.900	320.978	74.641	16.485	9820	56	498.161	59.944	228.933	77.642	28.971	27897	30	610.133	43.168	36.970	77.342	20.142	18304	48	580.542	91.377	185.134	76.952	28.385	27866	44	711.500	149.450	296.718	78.742	32.385	31306	125	546.864	95.735	11.972	83.092	68.912	68358	68	480.088	67.225	103.604	82.346	36.385	32646	49	539.041	81.152	160.882	83.004	35.213	26413	44	543.432	81.426	214.348	80.547	28.627	23911	33	530.364	43.651	258.902	80.030	20.971	17502	37	509.622	45.106	265.609	81.761	26.971	18856	54	490.148	61.470	33.013	83.680	35.556	26468	38	506.474	61.363	167.722	79.521	33.456	19246	54	456.685	52.283	282.319	82.472	31.213	24661	50	662.620	106.928	110.148	83.709	26.971	33131	71	526.634	90.952	251.287	85.524	40.042	37391	41	657.537	65.031	318.658	82.941	25.799	26959	41	529.537	56.753	121.071	84.260	30.042	21711	24	746.333	41.321	312.823	82.398	18.142	17912	38	507.368	37.410	244.469	84.810	28.385	19280	71	456.577	49.437	3.005	88.265	35.213	32417	73	542.096	84.198	41.104	91.016	46.527	39573	65	457.077	33.052	64.906	86.723	39.113	29710	90	478.033	147.418	81.059	89.399	47.698	43023	44	471.318	54.132	129.675	84.248	28.627	20738	35	456.371	31.986	231.552	85.200	25.556	15973	57	516.877	82.817	303.662	85.306	40.284	29462	34	545.912	65.908	49.580	86.975	23.556	18561	56	505.661	39.447	330.005	86.265	30.385	28317	74	476.027	51.963	188.444	89.600	35.456	35226	80	560.088	189.587	147.740	90.903	44.527	44807	50	483.320	42.305	180.422	91.181	31.799	24166	139	580.547	231.225	223.898	90.261	68.669	80696	35	600.971	91.228	241.126	92.085	30.142	21034	47	447.702	28.193	167.121	90.288	25.556	21042	22	509.591	27.918	73.662	92.146	22.142	11211	79	444.987	41.787	283.995	90.978	41.213	35154	130	684.731	130.456	115.559	97.665	57.113	89015	90	461.344	133.203	90.427	95.057	47.941	41521	46	554.043	71.610	60.576	95.647	31.213	25486	49	444.633	45.126	106.303	97.943	37.799	21787	68	442.529	51.668	203.401	103.948	51.698	30092	121	464.355	59.165	262.907	98.528	59.841	56187	39	467.436	18.718	307.848	96.029	24.385	18230	64	402.359	43.202	22.334	96.278	39.213	25751	56	502.625	86.592	144.133	97.505	37.213	28147	38	505.553	64.059	49.368	96.990	24.142	19211	30	612.300	67.544	245.363	97.772	20.728	18369	54	486.537	49.013	70.757	99.231	32.042	26273	42	650.452	242.617	123.600	100.761	44.527	27319	56	469.786	40.130	231.579	101.347	30.385	26308	58	537.241	66.068	289.687	99.428	30.971	31160	30	469.567	36.533	213.029	99.715	19.556	14087	61	642.869	122.170	180.492	101.615	39.213	39215	58	505.379	58.288	16.262	102.921	29.213	29312	50	460.340	38.556	164.329	103.235	34.627	23017	18	472.722	56.393	1.459	103.155	15.657	8509	40	602.550	93.883	57.822	105.155	26.971	24102	91	547.956	101.861	95.315	112.988	59.598	49864	54	485.352	43.510	197.253	105.916	30.142	26209	59	457.712	68.493	47.073	107.280	39.456	27005	32	579.094	67.414	65.845	103.614	22.142	18531	77	467.571	45.464	273.487	105.240	52.042	36003	34	598.059	84.613	106.626	105.279	23.799	20334	63	567.857	107.967	133.649	107.204	35.456	35775	214	544.757	72.069	215.787	110.050	82.083	116578	46	470.022	54.085	35.006	108.428	25.556	21621	30	585.833	60.517	235.990	107.656	22.142	17575	59	492.847	69.505	19.437	111.746	45.598	29078	78	725.320	451.385	183.730	110.726	45.012	56575	50	481.240	51.132	9.059	110.743	29.213	24062	65	567.277	77.643	107.591	111.037	46.042	36873	123	450.220	31.753	329.509	113.311	54.184	55377	18	470.556	51.640	1.659	109.937	17.899	8470	52	520.173	118.557	60.456	111.396	37.456	27049	58	536.517	70.213	144.402	111.154	27.799	31118	60	547.950	55.160	165.654	110.195	33.799	32877	47	1494.234	666.165	191.714	112.029	44.284	70229	54	453.037	49.431	27.075	112.635	29.799	24464	22	550.682	25.357	260.370	111.247	16.728	12115	28	449.536	35.097	65.323	114.314	26.385	12587	41	439.683	38.097	82.802	111.785	30.728	18027	48	409.146	27.398	282.911	111.869	41.556	19639	159	490.899	44.858	300.758	117.262	53.598	78053	45	433.689	36.006	35.404	116.702	35.113	19516	20	831.200	120.494	227.175	114.605	16.728	16624	24	571.167	60.574	69.609	116.177	17.899	13708	43	1044.953	418.750	262.934	117.328	24.971	44933	62	506.323	66.576	85.270	117.757	35.456	31392	46	441.348	36.932	103.782	117.882	26.385	20302	54	525.815	67.656	149.265	118.020	26.728	28394	36	518.417	53.666	164.424	116.428	23.799	18663	38	416.737	27.899	41.718	118.687	27.213	15836	43	487.977	44.914	73.717	120.492	32.627	20983	33	532.727	71.632	57.838	120.780	24.971	17580	84	475.857	70.912	117.172	121.090	54.770	39972	60	799.933	152.857	139.615	121.191	31.556	47996	34	439.912	17.957	251.949	119.630	22.728	14957	57	529.246	81.858	277.137	122.965	30.627	30167	39	500.821	47.545	202.545	125.211	40.284	19532	25	566.880	61.171	209.495	123.005	22.142	14172	50	517.100	48.187	224.585	123.021	32.627	25855	72	586.181	75.625	235.754	123.242	35.799	42205	66	580.849	53.007	267.720	123.268	36.385	38336	125	494.072	57.054	7.517	130.197	64.770	61759	57	504.596	103.557	22.010	123.531	42.284	28762	38	576.421	97.374	64.297	124.146	27.799	21904	17	494.412	27.929	1.772	123.831	14.485	8405	37	523.108	42.876	82.547	124.150	30.042	19355	97	442.928	43.206	292.453	127.995	44.870	42964	52	474.654	34.218	317.010	126.219	40.870	24682	28	453.929	33.581	42.340	124.916	20.142	12710	31	561.516	157.278	154.551	127.429	24.627	17407	89	552.697	159.939	199.438	132.245	40.527	49190	52	464.096	41.356	326.269	128.384	28.385	24133	48	438.771	28.162	16.434	130.841	34.042	21061	65	480.569	76.621	70.729	131.152	36.042	31237	85	538.447	109.120	248.298	129.058	39.213	45768	29	467.759	46.392	78.093	128.576	19.314	13565	45	473.822	35.922	184.695	129.170	24.385	21322	17	421.412	24.269	211.832	129.320	19.314	7164	24	1096	477.211	240.264	128.824	19.314	26304	37	495.243	35.867	163.961	130.205	22.971	18324	33	619.576	115.643	232.214	130.332	20.142	20446	55	556.491	66.731	268.100	130.935	29.213	30607	50	443.700	51.457	33.200	132.379	29.213	22185	78	450.962	53.893	96.221	132.836	41.456	35175	41	537.439	86.282	145.960	131.816	28.385	22035	52	787.212	202.922	169.114	136.861	36.870	40935	26	500.500	61.988	334.517	134.230	23.899	13013	43	607.070	87.267	129.416	134.851	25.556	26104	41	536.561	82.817	136.341	133.095	24.142	21999	46	605.587	89.168	259.941	134.286	29.213	27857	23	716.739	128.756	306.055	132.205	21.556	16485	112	468.393	46.422	110.845	137.910	54.770	52460	51	469.725	59.179	57.803	137.509	30.385	23956	29	463.517	59.320	83.213	135.531	23.799	13442	36	548.194	70.167	152.296	136.129	24.385	19735	34	586.559	35.462	238.335	137.768	23.556	19943	47	443.511	32.351	323.522	138.187	25.213	20845	47	481.894	86.292	89.460	139.500	24.971	22649	72	778.028	119.162	159.123	140.100	34.971	56018	54	579.778	61.218	252.652	138.766	27.799	31308	93	446.484	24.041	280.845	139.991	45.941	41523	147	556.748	83.800	126.537	146.341	67.012	81842	52	475.500	44.535	183.773	140.534	27.556	24726	86	1205.709	577.075	207.941	140.996	43.113	103691	45	618.511	109.822	7.504	143.119	31.799	27833	49	500.714	54.654	40.672	141.250	41.456	24535	35	422	23.097	65.639	139.658	24.142	14770	86	561.047	117.264	193.777	143.572	36.284	48250	46	594.022	86.022	228.627	140.800	26.971	27325	29	605.069	46.608	244.118	142.657	20.142	17547	44	441.477	26.735	45.821	147.262	31.799	19425	46	542.674	58.676	168.705	144.922	24.728	24963	34	470.176	47.841	310.745	146.726	30.627	15986	51	628.706	123.641	62.088	146.495	26.971	32064	63	583	97.146	74.516	147.479	30.728	36729	32	553.625	81.904	85.367	147.491	24.385	17716	65	579.400	114.367	328.833	149.024	36.627	37661	16	441.812	34.618	1.752	146.037	14.485	7069	23	431.217	32.304	95.929	147.402	17.899	9918	34	550.206	60.189	110.517	147.124	20.971	18707	21	492	23.789	133.891	147.692	18.142	10332	50	669.340	103.451	252.903	147.973	27.556	33467	55	635.418	98.690	262.319	148.779	28.971	34948	93	487.043	58.097	286.082	149.465	41.456	45295	72	581.028	95.267	37.721	149.275	41.456	41834	53	484.604	73.959	53.238	150.667	35.213	25684	67	504.702	60.457	88.647	152.037	43.456	33815	38	472.395	55.417	101.889	150.437	23.556	17951	40	501.200	47.830	221.195	148.842	27.799	20048	57	448.544	49.252	296.028	154.502	31.213	25567	45	1179.822	343.788	19.934	151.672	32.385	53092	35	462.314	43.860	112.018	152.587	27.213	16181	43	514.628	57.909	275.999	153.426	23.556	22129	49	486.061	58.642	321.237	155.861	32.971	23817	48	489.833	48.521	156.900	153.610	29.213	23512	49	495.857	45.432	232.066	152.858	28.627	24297	16	475.312	36.809	334.091	153.147	15.899	7605	76	576.934	92.680	174.687	156.857	34.385	43847	82	538.988	114.201	306.552	157.841	42.870	44197	46	407.348	22.839	141.169	156.839	27.799	18738	57	543.807	88.913	250.931	158.922	49.598	30997	41	1026.463	305.059	12.722	156.215	24.971	42085	51	544.686	97.961	62.901	156.301	27.556	27779	36	455.306	41.649	25.545	156.046	24.728	16391	37	511.486	75.637	100.908	160.182	27.799	18925	56	479.089	43.021	185.566	159.592	31.456	26829	70	611.829	131.251	200.352	158.931	34.385	42828	99	528.061	90.566	263.673	160.188	45.456	52278	47	619.021	104.130	315.069	158.406	24.728	29094	32	492.375	51.853	166.014	158.211	22.971	15756	102	986.500	422.453	42.123	163.689	44.284	100623	67	456.507	65.611	82.073	161.403	38.284	30586	32	466.844	48.858	114.416	159.847	22.971	14939	28	501.143	40.164	127.499	160.542	24.971	14032	81	478.506	56.489	222.821	162.825	40.284	38759	35	569.371	88.111	235.197	158.802	23.556	19928	31	498.677	54.918	108.415	159.785	19.899	15459	35	566.400	66.206	158.726	161.438	20.971	19824	72	475.222	42.761	247.904	165.126	35.799	34216	39	487.282	56.132	273.281	164.555	30.142	19004	74	510.622	58.869	4.334	166.038	34.870	37786	33	458.333	52.167	30.449	163.021	24.385	15125	67	531	72.904	325.308	166.492	48.527	35577	34	470.529	65.019	21.675	163.678	20.728	15998	62	521.226	85.682	56.836	166.673	30.971	32316	72	459.917	42.416	89.703	167.419	35.799	33114	61	441.508	33.517	136.194	164.917	35.456	26932	34	500.176	50.288	285.254	163.795	21.899	17006	47	554.021	80.786	154.290	166.213	32.042	26039	24	327.375	29.557	170.631	166.443	19.314	7857	64	569.109	98.667	189.889	166.584	32.627	36423	63	584.286	92.487	206.847	167.158	33.213	36810	73	560.370	80.823	297.134	168.349	42.284	40907	42	554.476	90.798	313.712	167.176	23.799	23288	76	486.697	61.462	109.998	171.049	38.042	36989	74	545.973	89.082	213.603	170.823	41.113	40402	44	515.705	48.491	122.284	170.430	27.213	22691	59	514.220	70.512	166.511	173.627	33.799	30339	45	595.800	103.648	179.713	171.048	29.213	26811	67	463.463	54.628	238.186	171.111	33.456	31052	53	529.491	58.494	146.021	171.010	28.042	28063	60	494.200	76.710	279.384	172.086	29.799	29652	58	438.534	28.880	13.762	174.106	40.042	25435	44	452.727	51.335	22.045	172.048	34.627	19920	37	517.162	66.252	102.134	171.477	21.556	19135	47	500.064	69.517	75.713	172.953	25.799	23503	43	489.140	64.159	65.238	172.962	23.556	21033	65	561	96.281	175.378	175.961	41.698	36465	41	435.976	34.271	289.887	173.522	23.556	17875	36	544.028	49.796	329.041	173.573	24.971	19585	54	543.296	69.673	189.045	176.209	33.799	29338	19	476.579	24.978	227.805	173.534	15.556	9055	73	548.137	93.989	119.516	177.837	39.456	40014	42	532.976	62.976	158.936	175.132	24.971	22385	52	502.327	71.206	201.698	177.069	27.799	26121	47	523.915	56.284	218.715	176.415	27.799	24624	20	565.250	51.636	302.618	175.459	15.314	11305	112	555.625	88.413	141.124	180.879	47.698	62230	41	576.390	77.935	54.385	178.305	24.142	23632	45	478.067	50.431	92.647	180.586	27.799	21513	21	573.571	53.306	98.050	177.926	16.485	12045	54	543.593	63.628	254.094	180.848	36.042	29354	54	473.130	67.223	261.406	185.029	40.627	25549	58	554.466	95.033	62.939	180.547	32.971	32159	25	452.480	26.921	231.461	178.524	20.385	11312	154	596.084	151.181	247.627	187.194	57.113	91797	57	893.509	222.902	319.251	180.644	26.385	50930	52	446.904	41.808	104.225	181.972	29.213	23239	60	510.217	56.602	292.231	181.098	33.799	30613	35	491.600	162.194	275.596	181.993	26.385	17206	40	536.250	66.590	326.564	183.451	30.971	21450	42	498.952	63.055	73.161	181.353	27.213	20956	77	512.377	97.686	152.183	184.997	49.355	39453	40	486.550	105.505	170.681	183.652	28.728	19462	25	431.840	35.217	283.505	183.863	22.142	10796	47	451.766	46.609	32.778	182.608	35.556	21233	47	572.128	69.137	177.423	184.582	27.799	26890	46	569.870	98.591	186.288	186.973	31.456	26214	37	492.973	51.123	309.782	187.153	26.971	18240	34	508.206	56.139	112.793	186.266	22.385	17279	32	459.094	30.542	224.045	186.007	19.314	14691	28	445.393	41.153	269.071	186.055	20.142	12471	75	435.747	44.327	10.932	190.892	37.799	32681	46	446.674	38.912	51.343	187.687	24.971	20547	50	587.480	122.949	126.731	188.839	33.456	29374	68	477	46.554	199.930	189.992	32.385	32436	30	457.367	39.764	234.578	187.549	22.385	13721	35	512.571	71.976	80.605	189.529	24.728	17940	24	494.583	39.992	299.954	187.760	18.142	11870	44	473.295	74.754	64.004	189.678	24.971	20825	45	464.244	44.440	99.672	188.780	34.385	20891	34	441.794	37.377	290.378	190.008	22.971	15021	17	354.118	11.516	33.122	188.743	18.142	6020	94	660.851	114.937	281.583	192.624	43.698	62120	25	493.840	31.946	21.067	190.901	23.314	12346	69	426.652	35.742	40.914	193.476	34.870	29439	58	595.052	97.988	73.730	193.128	31.456	34513	47	617.511	96.496	179.019	191.376	24.971	29023	59	616.814	145.100	54.810	193.470	36.042	36392	41	487	44.932	118.870	193.101	24.385	19967	23	462.304	30.804	210.466	193.550	18.728	10633	36	518.028	61.366	96.500	195.563	30.627	18649	44	513.932	60.901	223.420	193.804	24.142	22613	45	460.622	38.864	260.955	194.412	31.799	20728	54	620.111	125.088	105.595	195.994	28.971	33486	109	558.514	148.611	175.996	202.864	59.012	60878	59	584.610	74.543	232.960	197.057	28.142	34492	17	518.353	37.227	332.653	194.471	14.728	8812	50	479.640	62.040	23.472	196.167	29.314	23982	58	584.017	100.039	189.283	196.518	33.799	33873	32	431.094	33.879	76.952	199.627	20.142	13795	42	440.429	29.924	159.671	199.368	24.627	18498	32	450.094	28.830	216.751	199.410	20.142	14403	49	467.755	45.617	245.996	202.192	30.042	22920	63	478.079	64.227	55.687	200.284	42.284	30119	35	535.686	69.880	271.846	199.940	22.971	18749	36	509.861	42.883	11.868	204.156	30.971	18355	17	400.294	13.733	37.024	201.329	15.899	6805	60	470.567	47.943	263.177	202.262	37.799	28234	34	475.441	30.910	326.568	201.738	22.971	16165	19	635	34.721	1.415	203.701	17.899	12065	36	408.500	35.008	69.005	202.258	22.485	14706	67	462.284	48.581	122.794	204.354	31.213	30973	27	465.926	39.564	211.795	205.605	27.556	12580	33	661.576	350.738	169.055	206.675	23.314	21832	52	625.115	105.719	229.559	204.386	26.385	32506	39	711.513	128.688	279.549	204.534	24.385	27749	62	605.548	96.251	308.882	207.022	32.042	37544	76	465.039	48.395	140.918	206.639	34.870	35343	24	819	224.107	164.359	205.781	20.142	19656	59	513.576	58.532	197.800	206.733	30.971	30301	52	595.500	123.039	97.731	206.889	34.870	30966	40	596.075	76.029	116.260	209.954	26.971	23843	38	545	68.061	205.266	210.122	25.799	20710	39	589.718	87.796	223.477	208.790	24.971	22999	58	523.534	69.396	254.032	208.826	30.385	30365	39	446.641	59.714	288.931	208.390	25.213	17419	109	1369.716	676.732	29.126	218.149	65.598	149299	22	580.091	56.986	74.520	209.263	17.314	12762	77	609.117	105.984	84.535	212.874	44.042	46902	80	525.750	61.888	318.587	210.962	33.799	42060	24	688.208	141.514	79.522	210.214	17.899	16517	40	388.825	14.813	49.880	210.883	24.385	15553	22	460.273	26.205	281.408	210.744	18.142	10126	51	440.627	36.400	274.840	213.913	28.385	22472	34	382.735	20.154	60.476	214.033	26.385	13013	63	972.714	509.495	111.567	217.684	36.627	61281	50	560.020	105.494	231.196	217.282	34.870	28001	51	477.176	66.663	244.802	214.367	30.042	24336	40	418.425	28.416	299.024	214.950	25.213	16737	43	415.349	25.523	40.830	214.424	24.142	17860	29	1465.276	903.853	168.527	213.208	19.314	42493	47	857.447	552.151	22.529	215.064	27.799	40300	54	563.741	164.384	104.851	216.642	34.042	30442	43	538.093	81.250	223.567	216.875	30.042	23138	55	451.855	38.585	148.351	220.360	34.385	24852	38	482.158	56.847	255.834	216.429	28.385	18322	21	459.333	41.466	156.859	218.826	20.385	9646	120	675.742	125.399	168.589	221.784	49.941	81089	20	1154.900	310.453	205.330	218.777	20.385	23098	47	687.383	135.323	266.436	219.709	25.213	32307	27	394.407	21.243	55.101	219.658	22.385	10649	39	478.590	71.247	132.224	219.114	25.556	18665	48	478.104	55.724	200.228	221.474	34.284	22949	42	530.881	75.884	214.779	219.021	25.556	22297	51	568.569	91.279	238.649	220.663	28.971	28997	59	452	34.429	285.843	221.288	29.556	26668	54	495.019	65.480	325.973	219.935	28.385	26731	24	564.917	57.073	67.375	219.643	17.314	13558	38	500.447	67.378	140.141	222.436	28.042	19017	115	566.035	87.955	83.214	222.009	55.698	65094	43	575.698	127.872	276.426	221.420	31.456	24755	45	439.556	38.904	295.100	222.120	26.971	19780	29	464.931	31.142	189.023	224.390	25.799	13483	27	496.333	48.920	317.698	221.230	21.314	13401	74	502.986	239.937	42.357	223.713	45.698	37221	63	588.587	68.114	116.459	226.520	36.627	37081	32	582.344	59.498	2.486	226.290	24.142	18635	21	601.905	62.544	68.226	225.237	16.728	12640	67	552.746	79.951	313.099	227.905	29.799	37034	38	480.605	45.786	98.424	227.585	25.213	18263	28	641.643	95.933	123.393	226.876	18.971	17966	23	613.087	99.907	159.143	227.494	20.142	14101	37	541.324	70.662	195.079	227.599	24.142	20029	42	543.786	42.764	258.271	226.582	25.556	22839	51	558.922	67.495	246.903	229.002	26.142	28505	21	579.810	42.136	266.060	227.680	17.314	12176	24	890.083	135.280	58.634	229.973	17.314	21362	34	543.912	50.793	89.298	229.985	22.142	18493	90	576.878	61.957	111.604	233.242	51.698	51919	29	565.966	44.127	271.755	229.788	22.142	16413	70	752.786	272.441	326.879	231.885	33.698	52695	45	2459.645	1192.576	66.322	231.276	25.556	110684	37	574.595	85.936	130.919	232.015	30.042	21260	21	599.714	27.729	171.749	230.898	24.385	12594	62	550.435	72.733	212.675	232.656	27.799	34127	16	429.188	30.264	228.663	229.716	20.385	6867	24	543.833	142.470	29.762	231.800	43.556	13052	18	540.389	52.036	72.875	232.727	17.314	9727	31	541.226	27.082	80.981	233.545	23.314	16778	37	736.054	114.842	162.323	233.694	22.971	27234	40	486.275	34.733	221.648	233.314	24.385	19451	45	566.867	85.518	257.512	234.053	29.799	25509	62	569.145	95.329	291.432	233.080	33.213	35287	33	600.303	82.380	306.717	233.126	21.556	19810	44	607.500	80.026	140.955	234.546	26.971	26730	68	647.309	105.301	93.675	234.663	40.142	44017	42	490.690	47.954	242.520	236.875	37.456	20609	39	608.974	84.868	299.645	237.294	24.971	23750	62	665.790	71.767	171.819	239.542	40.042	41279	34	539.235	47.941	274.922	237.533	21.556	18334	32	598.219	23.269	39.199	237.286	42.728	19143	27	562.074	46.509	265.113	237.387	18.728	15176	23	608.478	17.997	63.069	238.021	39.556	13995	19	828.263	221.689	132.070	240.208	22.971	15737	65	896.877	206.331	147.564	243.072	48.284	58297	110	921.682	120.380	196.850	244.680	49.698	101385	61	743.689	98.632	209.909	243.354	36.627	45365	23	548.261	43.507	281.352	242.310	22.142	12610	43	527.884	56.957	315.864	242.405	27.556	22699	56	1424.250	399.584	224.703	244.421	31.899	79758	30	1000.200	327.843	233.754	244.835	22.728	30006	45	614.578	93.515	242.911	243.691	30.971	27656	47	643.170	383.956	330.372	244.695	29.799	30229	23	735.304	44.467	128.729	245.005	23.556	16912	85	822.788	95.935	174.452	246.446	47.113	69937	40	622.325	69.823	268.850	245.667	27.556	24893	31	581.806	85.115	292.939	245.238	31.556	18036	48	897.375	122.005	139.353	249.075	30.042	43074	56	743	151.242	323.968	250.481	44.971	41608	31	830.839	117.384	313.255	249.727	22.142	25756	50	914.100	68.874	190.627	252.184	26.385	45705	24	865.542	185.406	305.149	250.692	24.728	20773	32	815.250	55.093	163.476	252.928	22.142	26088	16	640.875	24.592	233.151	251.552	21.899	10254	24	668.625	144.671	284.883	251.655	35.556	16047
14	18	534.944	61.608	22.419	1.110	20.728	9629	48	619.479	142.126	52.099	3.606	34.870	29735	43	727.558	70.083	74.533	4.291	31.456	31285	21	615.857	103.338	80.471	1.661	22.142	12933	45	544.822	65.399	97.849	2.055	30.142	24517	78	529.987	52.797	110.861	5.794	44.042	41339	51	643.471	87.209	139.780	2.188	31.556	32817	80	1590.713	286.122	157.501	5.618	45.113	127257	77	705.831	122.130	168.185	6.827	36.042	54349	52	556.654	91.699	207.508	6.490	31.799	28946	33	500.364	78.689	212.848	2.626	21.556	16512	80	470.350	51.061	236.534	7.103	45.456	37628	32	707.094	147.876	275.406	3.063	25.213	22627	31	493.710	51.080	288.837	3.135	20.728	15305	30	663	63.920	269.098	4.263	22.971	19890	49	571.571	82.496	311.319	7.251	29.799	28007	17	502.824	18.348	321.225	5.098	16.728	8548	25	455.560	18.290	328.250	5.218	20.142	11389	64	586.547	84.913	130.659	7.833	38.627	37539	100	732.160	170.203	146.303	11.109	56.184	73216	27	1052.519	103.392	65.796	8.914	18.971	28418	30	877.867	84.070	36.084	10.357	20.385	26336	40	1080.975	636.970	307.276	13.196	32.627	43239	41	455.732	24.057	259.332	12.898	26.385	18685	65	626.092	103.366	274.916	13.000	38.870	40696	20	535	63.339	16.396	13.554	21.799	10700	81	1271.111	202.841	45.100	15.590	41.456	102960	73	508.370	53.588	100.638	12.315	44.385	37111	69	556.290	99.824	129.125	13.221	40.042	38384	59	440.983	36.582	251.915	15.696	35.456	26018	57	567.053	56.133	323.897	12.601	30.385	32322	153	562.869	111.235	187.732	20.118	83.154	86119	47	488.277	57.511	290.434	14.695	25.556	22949	56	552.679	83.710	302.557	17.772	33.799	30950	27	1136.556	62.865	78.207	13.643	22.385	30687	41	697.244	194.935	196.528	18.819	29.799	28587	64	522.094	86.561	123.042	19.588	35.213	33414	31	535.645	53.940	9.910	18.664	21.556	16605	47	538.915	63.735	22.565	18.622	26.385	25329	63	1529.333	91.451	71.567	20.612	31.213	96348	63	748.698	43.174	29.875	23.103	34.870	47168	63	582.143	109.958	168.554	22.431	46.770	36675	73	489.616	41.127	321.443	21.719	55.113	35742	36	1319.250	41.777	55.651	21.262	22.142	47493	54	754.982	142.844	98.875	23.234	27.799	40769	63	722.984	168.635	109.294	22.302	28.971	45548	20	1344.100	71.238	154.597	20.016	26.385	26882	83	541.940	84.798	223.515	24.714	51.941	44981	30	537.400	56.472	286.425	20.066	25.556	16122	36	2155.722	730.817	148.064	23.970	25.213	77606	108	683.111	228.407	234.375	26.633	51.012	73776	40	906.500	140.322	91.868	25.900	23.556	36260	48	427.458	28.475	129.138	25.429	34.042	20518	61	427.656	38.264	135.031	28.076	45.698	26087	66	574.591	98.126	211.627	25.611	31.556	37923	34	511.441	48.902	16.988	25.663	23.556	17389	120	1741.900	394.454	63.396	32.582	69.154	209028	57	716.930	246.596	157.793	25.639	28.728	40865	40	588.125	179.193	323.098	27.066	36.042	23525	49	635.224	117.704	111.280	30.854	24.971	31126	27	516.444	86.898	145.436	30.376	18.142	13944	24	549.250	56.644	273.725	28.863	17.899	13182	58	653.207	168.000	254.345	34.085	45.355	37886	77	772.442	241.257	89.071	36.322	47.698	59478	45	694.333	152.105	101.999	32.416	26.971	31245	92	585.435	94.990	187.125	36.306	53.255	53860	30	576.667	68.121	235.313	33.383	21.556	17300	58	477.828	39.434	309.521	34.565	36.870	27714	61	975.754	222.396	50.574	35.157	32.042	59521	49	618.857	98.154	209.526	36.066	26.971	30324	61	530.689	153.306	117.143	40.145	36.627	32372	101	925.861	430.884	20.424	40.927	41.113	93512	32	623.469	137.586	275.399	38.641	32.284	19951	108	676.204	125.735	203.995	43.116	48.284	73030	30	576.600	66.319	220.057	39.075	25.799	17298	37	514.676	33.199	327.196	38.308	24.142	19043	35	2493.371	492.220	55.155	41.402	26.971	87268	38	590.605	87.503	238.805	40.324	25.314	22443	42	1308.857	321.765	75.760	41.569	33.456	54972	17	598.294	63.066	281.600	40.459	19.556	10171	61	705.984	186.270	268.640	44.156	37.456	43065	26	666.308	153.446	289.064	43.046	18.728	17324	45	565.333	65.372	319.502	43.578	26.385	25440	150	481.233	52.155	169.388	46.924	83.598	72185	31	941.516	167.266	299.274	46.030	26.385	29187	89	483.584	77.712	40.098	48.019	45.355	43039	55	1093.073	528.872	261.371	47.667	34.042	60119	20	813.350	73.189	67.910	44.482	22.142	16267	19	1703.632	497.926	49.337	45.153	16.728	32369	77	785.649	265.370	94.576	49.366	36.870	60495	37	486.541	82.675	128.684	47.651	33.213	18002	44	445.159	42.195	144.309	52.268	34.971	19587	43	801.837	102.730	311.886	47.987	23.556	34479	26	658.231	145.471	333.172	48.551	21.556	17114	61	605.164	200.560	221.550	53.491	39.456	36915	47	702.745	129.240	63.522	51.791	29.213	33029	70	453.443	61.152	107.522	51.265	41.799	31741	42	499.167	54.962	150.583	52.339	25.556	20965	49	1840.367	483.495	213.414	52.348	24.971	90178	64	642.984	124.365	270.633	52.889	32.627	41151	118	698.839	203.726	59.033	57.336	53.355	82463	51	457.098	37.541	136.947	53.809	27.556	23312	31	312.484	40.023	32.306	54.654	25.799	9687	32	961	30.222	300.914	55.940	33.314	30752	62	467.258	70.086	17.878	54.964	38.284	28970	88	691.886	355.819	130.423	60.338	54.527	60886	46	657.196	282.260	246.490	54.645	29.456	30231	38	528.684	47.143	198.449	55.776	22.385	20090	59	790.627	409.390	256.856	59.670	50.770	46647	51	343.216	54.481	7.773	59.862	49.113	17504	39	476.103	44.975	123.257	57.934	28.385	18568	26	510.154	38.487	264.342	55.978	17.899	13264	86	485.070	63.642	96.026	59.253	38.385	41716	19	1295.105	407.526	178.509	57.052	23.314	24607	160	572.981	96.379	188.063	62.417	69.841	91677	65	535.415	68.009	85.437	63.457	39.456	34802	91	546.923	84.958	111.813	63.937	46.284	49770	56	575.250	66.306	279.999	59.842	32.627	32214	27	634.630	91.063	323.016	57.539	17.899	17135	56	508.036	49.160	236.944	62.892	30.142	28450	34	1007.706	60.253	306.530	61.696	26.142	34262	55	406.091	64.315	18.617	61.969	35.799	22335	56	475.732	105.773	36.443	62.883	44.284	26641	49	1491.020	467.770	77.103	62.386	25.314	73060	59	563.576	92.699	205.415	64.664	29.799	33251	55	550.236	83.176	221.326	63.735	29.213	30263	47	724.298	129.974	314.212	63.230	31.799	34042	40	457.650	51.757	143.596	62.568	27.556	18306	29	502.103	50.679	268.585	62.649	20.142	14561	55	935.873	85.833	296.729	66.440	29.556	51473	30	560.200	68.055	333.824	64.141	20.142	16806	44	488.841	52.777	68.053	64.594	23.556	21509	31	607.613	67.611	319.623	66.089	23.899	18836	50	666.280	115.864	325.149	67.061	28.971	33314	84	529.060	51.621	166.976	67.426	44.284	44441	88	472.284	108.049	53.638	79.864	101.255	41561	20	1319.050	649.727	242.940	65.163	17.314	26381	42	735.119	148.651	285.999	66.351	31.799	30875	62	535.226	74.697	5.070	69.536	33.456	33184	26	514	45.538	271.521	68.545	25.456	13364	92	521.565	109.709	134.759	73.649	49.355	47984	42	577.976	86.480	245.911	72.134	28.971	24275	42	522.810	64.436	252.483	73.692	31.799	21958	60	504.183	80.641	43.479	71.261	30.385	30251	66	529.697	81.919	121.201	74.206	44.284	34960	33	473.788	28.842	143.933	70.375	22.971	15635	46	568.087	88.114	213.712	72.561	27.799	26132	70	496.414	72.672	25.877	74.458	42.627	34749	121	477	47.068	73.032	76.478	63.598	57717	121	474.884	54.300	95.540	79.893	61.355	57461	87	546.517	117.780	20.353	77.326	45.698	47547	35	861.057	117.661	289.756	73.201	23.213	30137	35	746.943	99.326	303.741	73.724	24.385	26143	75	525.560	57.656	196.633	75.029	47.941	39417	87	505.356	51.701	270.805	76.114	40.870	43966	26	695.308	92.248	61.342	76.034	20.728	18078	20	491.300	43.167	320.975	74.644	16.485	9826	56	501.768	61.120	228.937	77.658	28.971	28099	30	608.800	44.682	36.964	77.343	20.142	18264	48	594.604	91.644	185.119	76.952	28.385	28541	44	715.386	145.808	296.719	78.748	32.385	31477	125	540.104	95.041	11.981	83.101	68.912	67513	68	485.368	71.215	103.604	82.323	36.385	33005	49	527.694	79.348	160.881	83.027	35.213	25857	44	546.818	78.869	214.325	80.568	28.627	24060	33	535.151	49.926	258.906	80.027	20.971	17660	37	512.459	46.415	265.611	81.762	26.971	18961	54	485.019	60.553	33.016	83.682	35.556	26191	38	503.632	63.448	167.706	79.529	33.456	19138	54	462.370	54.262	282.320	82.474	31.213	24968	50	668.580	108.004	110.150	83.711	26.971	33429	71	530.070	90.765	251.302	85.536	40.042	37635	41	662	64.707	318.653	82.944	25.799	27142	41	534.366	65.365	121.082	84.286	30.042	21909	24	740.875	40.924	312.827	82.414	18.142	17781	38	509.658	38.430	244.457	84.789	28.385	19367	71	455.761	50.984	3.006	88.288	35.213	32359	73	539.849	79.504	41.110	91.000	46.527	39409	65	459.215	33.558	64.903	86.730	39.113	29849	90	479.389	144.024	81.056	89.402	47.698	43145	44	477.409	55.167	129.668	84.248	28.627	21006	35	465.514	36.308	231.545	85.201	25.556	16293	57	518.772	81.057	303.652	85.304	40.284	29570	34	543.765	66.839	49.574	86.977	23.556	18488	56	506.464	42.602	330.015	86.267	30.385	28362	74	473.068	48.577	188.440	89.606	35.456	35007	80	599.013	181.027	147.899	91.041	44.527	47921	50	481.440	40.821	180.422	91.160	31.799	24072	139	584.496	228.007	223.920	90.262	68.669	81245	35	609.029	91.335	241.129	92.062	30.142	21316	47	443.660	27.905	167.127	90.282	25.556	20852	22	520.818	30.712	73.689	92.209	22.142	11458	79	447.759	41.591	283.999	90.990	41.213	35373	130	690.362	133.897	115.552	97.673	57.113	89747	90	467.089	130.428	90.418	95.070	47.941	42038	46	559.217	76.247	60.579	95.657	31.213	25724	49	454.102	47.380	106.275	97.968	37.799	22251	68	442.500	53.541	203.408	103.954	51.698	30090	121	467.058	58.059	262.915	98.524	59.841	56514	39	469.615	19.120	307.862	96.020	24.385	18315	64	399.188	42.305	22.345	96.286	39.213	25548	56	511.804	86.742	144.133	97.510	37.213	28661	38	504.763	62.479	49.358	96.990	24.142	19181	30	613.100	64.796	245.361	97.784	20.728	18393	54	486.333	43.316	70.773	99.245	32.042	26262	42	653.333	246.879	123.595	100.757	44.527	27440	56	465.429	41.537	231.588	101.338	30.385	26064	58	536.207	62.848	289.692	99.433	30.971	31100	30	468.467	37.056	213.038	99.720	19.556	14054	61	646.803	122.471	180.509	101.622	39.213	39455	58	499.931	58.479	16.261	102.923	29.213	28996	50	462.080	38.302	164.325	103.241	34.627	23104	18	456.667	51.207	1.474	103.138	15.657	8220	40	611.950	90.843	57.805	105.170	26.971	24478	91	581.099	101.075	95.362	113.268	59.598	52880	54	491.685	44.082	197.250	105.908	30.142	26551	59	458.864	67.971	47.071	107.287	39.456	27073	32	587.281	71.712	65.843	103.609	22.142	18793	77	473.247	44.384	273.511	105.257	52.042	36440	34	600.676	80.841	106.629	105.273	23.799	20423	63	568.175	105.479	133.666	107.205	35.456	35795	214	549.467	73.740	215.799	110.051	82.083	117586	46	472.826	52.852	35.004	108.449	25.556	21750	30	586.967	66.555	235.992	107.662	22.142	17609	59	487.746	65.692	19.452	111.736	45.598	28777	78	743.474	446.000	183.690	110.812	45.012	57991	50	476.880	55.955	9.067	110.744	29.213	23844	65	742.108	246.327	109.092	111.330	46.042	48237	123	453.829	30.707	329.492	113.317	54.184	55821	18	473.278	55.148	1.648	109.926	17.899	8519	52	526.865	115.540	60.441	111.419	37.456	27397	58	533.603	70.926	144.404	111.158	27.799	30949	60	548.317	57.022	165.670	110.185	33.799	32899	47	1479.106	656.280	191.703	112.027	44.284	69518	54	453.185	48.199	27.063	112.643	29.799	24472	22	553.227	28.117	260.373	111.248	16.728	12171	28	449.679	35.416	65.338	114.297	26.385	12591	41	451	35.314	82.835	111.772	30.728	18491	48	410.417	29.131	282.939	111.877	41.556	19700	159	493.704	43.617	300.748	117.258	53.598	78499	45	432.711	35.270	35.393	116.721	35.113	19472	20	828.450	112.644	227.175	114.608	16.728	16569	24	578	62.190	69.614	116.184	17.899	13872	43	1061.744	417.926	263.006	117.291	24.971	45655	62	514.806	66.530	85.273	117.768	35.456	31918	46	445.543	34.541	103.789	117.886	26.385	20495	54	521.241	68.894	149.268	118.019	26.728	28147	36	518.500	53.046	164.410	116.439	23.799	18666	38	419.026	28.277	41.697	118.692	27.213	15923	43	494.465	42.608	73.710	120.493	32.627	21262	33	533.485	68.513	57.842	120.773	24.971	17605	84	1298.250	579.240	117.111	121.276	54.770	109053	60	789.900	152.880	139.613	121.169	31.556	47394	34	443	18.224	251.949	119.621	22.728	15062	57	535.544	83.095	277.137	122.979	30.627	30526	39	499.205	45.447	202.553	125.213	40.284	19469	25	567.360	59.624	209.512	123.005	22.142	14184	50	522.740	50.102	224.605	123.023	32.627	26137	72	590.014	77.031	235.765	123.249	35.799	42481	66	583.879	53.633	267.728	123.266	36.385	38536	125	490.648	56.847	7.523	130.199	64.770	61331	57	512.158	112.741	21.988	123.538	42.284	29193	38	581.289	97.238	64.307	124.147	27.799	22089	17	492.118	35.212	1.763	123.812	14.485	8366	37	580.108	83.833	82.748	124.296	30.042	21464	97	449.330	44.597	292.460	127.994	44.870	43585	52	476.923	32.924	317.014	126.229	40.870	24800	28	456.179	32.501	42.339	124.928	20.142	12773	31	563.161	153.104	154.555	127.427	24.627	17458	89	555	160.694	199.455	132.269	40.527	49395	52	466.712	41.535	326.262	128.381	28.385	24269	48	438.167	24.307	16.423	130.835	34.042	21032	65	558.092	125.784	70.865	131.337	36.042	36276	85	542.835	111.844	248.297	129.055	39.213	46141	29	510.655	67.167	78.054	128.507	19.314	14809	45	470.622	35.280	184.692	129.181	24.385	21178	17	425.941	27.403	211.833	129.298	19.314	7241	24	1353.708	363.975	240.216	129.174	19.314	32489	37	487.541	34.164	163.944	130.223	22.971	18039	33	617.455	110.879	232.224	130.321	20.142	20376	55	559.709	68.137	268.110	130.932	29.213	30784	50	442.340	50.513	33.195	132.370	29.213	22117	78	1457.590	291.279	96.044	132.827	41.456	113692	41	534.122	81.663	145.957	131.806	28.385	21899	52	770.481	207.739	169.111	136.914	36.870	40065	26	500.654	60.689	334.509	134.252	23.899	13017	43	616.930	94.482	129.419	134.862	25.556	26528	41	547.610	90.605	136.336	133.094	24.142	22452	46	599.891	82.946	259.945	134.300	29.213	27595	23	720.217	125.993	306.064	132.198	21.556	16565	112	488.196	53.615	110.727	137.795	54.770	54678	51	474.216	56.585	57.803	137.492	30.385	24185	29	536.655	93.685	83.136	135.426	23.799	15563	36	552.806	69.297	152.297	136.129	24.385	19901	34	593.853	37.770	238.337	137.739	23.556	20191	47	446.489	30.821	323.510	138.187	25.213	20985	47	503.106	79.868	89.456	139.492	24.971	23646	72	770.903	114.967	159.127	140.107	34.971	55505	54	572.907	59.671	252.659	138.768	27.799	30937	93	456.097	24.200	280.807	139.988	45.941	42417	147	567.986	83.337	126.586	146.366	67.012	83494	52	468.577	44.186	183.778	140.517	27.556	24366	86	1205.198	576.571	207.973	140.922	43.113	103647	45	615.022	104.471	7.499	143.128	31.799	27676	49	502.980	60.093	40.690	141.247	41.456	24646	35	605.771	279.146	66.409	139.888	24.142	21202	86	571.047	121.624	193.788	143.593	36.284	49110	46	589.478	92.078	228.599	140.796	26.971	27116	29	603.690	47.609	244.115	142.660	20.142	17507	44	448.523	27.622	45.808	147.282	31.799	19735	46	536.935	60.469	168.712	144.934	24.728	24699	34	475.118	48.181	310.762	146.735	30.627	16154	51	668.765	129.903	62.108	146.490	26.971	34107	63	957.524	264.269	73.990	147.603	30.728	60324	32	582.906	95.324	85.334	147.389	24.385	18653	65	581	112.658	328.835	149.036	36.627	37765	16	441.062	34.801	1.753	146.031	14.485	7057	23	520.391	67.064	95.957	147.374	17.899	11969	34	557.735	68.461	110.504	147.135	20.971	18963	21	502.571	28.269	133.899	147.643	18.142	10554	50	657.640	97.964	252.883	147.972	27.556	32882	55	631.782	99.626	262.333	148.775	28.971	34748	93	488.097	58.153	286.074	149.466	41.456	45393	72	582.153	95.548	37.728	149.283	41.456	41915	53	490.453	69.948	53.247	150.686	35.213	25994	67	527.791	60.518	88.602	152.109	43.456	35362	38	1106.079	278.992	102.008	150.245	23.556	42031	40	516.400	59.469	221.224	148.962	27.799	20656	57	453.105	51.623	296.012	154.522	31.213	25827	45	1182.667	343.075	19.946	151.674	32.385	53220	35	470.057	48.722	112.017	152.587	27.213	16452	43	513.372	60.206	275.994	153.431	23.556	22075	49	490.082	62.061	321.228	155.845	32.971	24014	48	544.125	80.294	156.755	153.665	29.213	26118	49	517.224	47.878	232.010	152.921	28.627	25344	16	478.750	38.392	334.089	153.156	15.899	7660	76	2045.263	598.444	174.592	157.048	34.385	155440	82	544.854	115.821	306.548	157.850	42.870	44678	46	445.196	22.766	141.205	156.853	27.799	20479	57	552.298	87.566	250.942	158.940	49.598	31481	41	1032.756	306.258	12.730	156.226	24.971	42343	51	605.294	122.882	62.998	156.323	27.556	30870	36	454.750	38.550	25.532	156.050	24.728	16371	37	515.216	72.990	100.929	160.188	27.799	19063	56	498.411	42.182	185.549	159.633	31.456	27911	70	2292.871	870.080	200.342	159.007	34.385	160501	99	533.899	93.028	263.674	160.197	45.456	52856	47	622.447	99.631	315.071	158.407	24.728	29255	32	737.844	216.296	166.503	158.644	22.971	23611	102	989.941	419.900	42.138	163.675	44.284	100974	67	1511.313	419.636	82.262	161.313	38.284	101258	32	520.875	68.945	114.398	159.876	22.971	16668	28	503.571	36.304	127.510	160.532	24.971	14100	81	488.901	61.165	222.863	162.878	40.284	39601	35	637.800	126.744	235.088	158.798	23.556	22323	31	518.484	60.064	108.402	159.780	19.899	16073	35	592.714	88.584	158.664	161.462	20.971	20745	72	478.444	42.619	247.915	165.145	35.799	34448	39	483.333	55.059	273.284	164.575	30.142	18850	74	507.716	57.760	4.335	166.042	34.870	37571	33	458.818	50.950	30.450	163.040	24.385	15141	67	532.806	73.681	325.311	166.498	48.527	35698	34	473.059	61.613	21.685	163.690	20.728	16084	62	545.419	84.859	56.820	166.522	30.971	33816	72	487.444	44.811	89.651	167.493	35.799	35096	61	809.738	249.444	135.954	165.483	35.456	49394	34	510.529	52.994	285.265	163.805	21.899	17358	47	1492.702	299.223	154.273	166.235	32.042	70157	24	526.583	178.321	170.497	166.720	19.314	12638	64	2033.703	653.522	189.925	166.616	32.627	130157	63	591.921	93.982	206.826	167.161	33.213	37291	73	575.397	81.303	297.107	168.351	42.284	42004	42	553.762	86.754	313.706	167.184	23.799	23258	76	1801.184	416.669	109.958	170.910	38.042	136890	74	552	88.825	213.593	170.826	41.113	40848	44	520.364	46.126	122.276	170.433	27.213	22896	59	678.797	151.358	166.600	173.926	33.799	40049	45	647	97.984	179.706	171.051	29.213	29115	67	464.687	52.977	238.176	171.109	33.456	31134	53	521.151	49.863	146.035	171.008	28.042	27621	60	495.500	74.697	279.386	172.080	29.799	29730	58	443.534	29.450	13.729	174.136	40.042	25725	44	454.841	52.319	22.051	172.059	34.627	20013	37	530.946	64.585	102.155	171.479	21.556	19645	47	1065.532	323.699	75.903	172.522	25.799	50080	43	500.372	64.515	65.252	172.974	23.556	21516	65	1980.262	520.901	175.273	175.863	41.698	128717	41	454.561	41.378	289.882	173.518	23.556	18637	36	548.500	51.687	329.041	173.568	24.971	19746	54	640.278	112.626	188.912	176.102	33.799	34575	19	471.368	26.765	227.803	173.537	15.556	8956	73	609.247	71.107	119.519	178.071	39.456	44475	42	542.952	65.698	158.937	175.128	24.971	22804	52	665.442	143.856	201.923	177.318	27.799	34603	47	525.957	58.698	218.709	176.421	27.799	24720	20	558.400	50.423	302.619	175.465	15.314	11168	112	592.384	122.858	141.328	180.991	47.698	66347	41	705.585	111.617	54.464	178.342	24.142	28929	45	478.556	51.093	92.649	180.566	27.799	21535	21	595.571	55.343	98.055	177.908	16.485	12507	54	551.889	71.866	254.115	180.887	36.042	29802	54	585.796	91.671	261.374	184.897	40.627	31633	58	578.810	91.615	62.924	180.557	32.971	33571	25	458.760	21.170	231.526	178.538	20.385	11469	154	1308.955	863.432	248.553	189.835	57.113	201579	57	900.211	223.958	319.256	180.650	26.385	51312	52	494.250	64.435	104.398	181.959	29.213	25701	60	516.717	60.827	292.230	181.102	33.799	31003	35	535.200	166.636	275.677	182.087	26.385	18732	40	536	65.383	326.562	183.467	30.971	21440	42	713.071	200.009	73.745	181.274	27.213	29949	77	1106.416	171.960	152.614	185.666	49.355	85194	40	1172.800	442.655	170.748	183.327	28.728	46912	25	435.240	37.967	283.495	183.901	22.142	10881	47	454.149	45.436	32.786	182.612	35.556	21345	47	605.319	70.521	177.369	184.559	27.799	28450	46	580.870	101.138	186.294	186.963	31.456	26720	37	496.757	49.361	309.773	187.130	26.971	18380	34	537.941	52.525	112.773	186.254	22.385	18290	32	495.531	32.246	224.034	186.003	19.314	15857	28	454.464	36.223	269.050	186.038	20.142	12725	75	430.840	42.001	10.949	190.896	37.799	32313	46	447.130	35.107	51.360	187.676	24.971	20568	50	1575.140	449.590	126.834	188.814	33.456	78757	68	564.206	76.495	199.735	189.761	32.385	38366	30	478.900	40.056	234.574	187.541	22.385	14367	35	522.143	71.001	80.611	189.550	24.728	18275	24	498.708	41.548	299.957	187.761	18.142	11969	44	885.523	237.879	64.104	189.946	24.971	38963	45	472.933	42.325	99.663	188.789	34.385	21282	34	454.706	43.474	290.327	189.984	22.971	15460	17	353.882	13.693	33.136	188.744	18.142	6016	94	738.213	115.201	281.548	192.669	43.698	69392	25	492.480	35.262	21.066	190.908	23.314	12312	69	429.638	36.062	40.919	193.480	34.870	29645	58	611.414	100.778	73.715	193.124	31.456	35462	47	653.596	97.870	179.001	191.393	24.971	30719	59	617.424	141.808	54.784	193.480	36.042	36428	41	495.512	42.808	118.878	193.062	24.385	20316	23	464.870	32.871	210.468	193.545	18.728	10692	36	578.444	112.054	96.562	195.423	30.627	20824	44	514.341	61.569	223.420	193.815	24.142	22631	45	604.178	83.262	260.672	194.566	31.799	27188	54	827.556	155.195	105.572	196.192	28.971	44688	109	603.275	138.982	175.895	202.812	59.012	65757	59	623.949	88.750	232.939	197.125	28.142	36813	17	529.824	36.943	332.656	194.465	14.728	9007	50	484.340	61.785	23.484	196.171	29.314	24217	58	621.190	116.442	189.298	196.513	33.799	36029	32	538.219	68.552	76.985	199.532	20.142	17223	42	1514.714	240.695	159.728	199.391	24.627	63618	32	465.375	28.189	216.803	199.379	20.142	14892	49	905.061	325.477	245.535	201.550	30.042	44348	63	478.651	66.077	55.716	200.300	42.284	30155	35	546.914	73.018	271.810	199.977	22.971	19142	36	505.778	38.314	11.884	204.126	30.971	18208	17	401.353	19.141	37.026	201.311	15.899	6823	60	481.117	52.258	263.196	202.268	37.799	28867	34	479.294	34.569	326.577	201.748	22.971	16296	19	633	36.527	1.414	203.712	17.899	12027	36	429.056	40.474	68.990	202.264	22.485	15446	67	718.851	93.858	123.015	204.267	31.213	48163	27	469.037	38.349	211.799	205.588	27.556	12664	33	831.788	442.552	169.006	206.628	23.314	27449	52	2550.308	693.351	229.657	204.413	26.385	132616	39	720.718	118.870	279.511	204.547	24.385	28108	62	610.565	99.513	308.882	207.046	32.042	37855	76	562.895	58.044	140.826	206.637	34.870	42780	24	1377.583	150.466	164.262	205.453	20.142	33062	59	524.051	60.098	197.703	206.848	30.971	30919	52	934.808	273.676	97.239	206.806	34.870	48610	40	869.450	153.581	116.271	209.748	26.971	34778	38	545.711	65.479	205.257	210.149	25.799	20737	39	623.769	96.738	223.463	208.776	24.971	24327	58	541.914	61.767	254.128	208.834	30.385	31431	39	454.359	61.871	288.929	208.397	25.213	17720	109	1370.505	676.449	29.129	218.147	65.598	149385	22	576.636	52.871	74.520	209.250	17.314	12686	77	635.584	111.942	84.577	212.895	44.042	48940	80	526.375	58.919	318.589	210.958	33.799	42110	24	687.667	145.206	79.516	210.216	17.899	16504	40	387.725	17.768	49.888	210.877	24.385	15509	22	460	33.298	281.413	210.734	18.142	10120	51	446.510	34.770	274.852	213.925	28.385	22772	34	385.147	20.378	60.474	214.032	26.385	13095	63	1019.556	502.132	111.476	217.448	36.627	64232	50	604.420	80.860	231.237	217.212	34.870	30221	51	1739.412	453.670	244.672	214.217	30.042	88710	40	417.475	29.473	299.013	214.945	25.213	16699	43	417	24.728	40.826	214.445	24.142	17931	29	1348.655	869.372	168.626	213.119	19.314	39111	47	861.511	556.817	22.523	215.067	27.799	40491	54	602.704	156.466	104.788	216.625	34.042	32546	43	581.628	91.644	223.586	216.862	30.042	25010	55	462.036	39.857	148.334	220.325	34.385	25412	38	510.921	72.330	255.737	216.659	28.385	19415	21	455.952	38.265	156.860	218.830	20.385	9575	120	680.083	124.584	168.566	221.743	49.941	81610	20	1177.600	297.341	205.361	218.756	20.385	23552	47	880.809	192.325	266.201	219.641	25.213	41398	27	396.444	17.651	55.097	219.666	22.385	10704	39	1727.231	529.128	132.351	219.147	25.556	67362	48	525.583	57.709	200.150	221.378	34.284	25228	42	529.286	77.860	214.788	219.026	25.556	22230	51	811.059	147.273	238.522	221.161	28.971	41364	59	466.305	41.555	285.814	221.295	29.556	27512	54	498.519	66.439	325.973	219.941	28.385	26920	24	558.667	56.245	67.376	219.643	17.314	13408	38	1671.553	494.551	140.008	222.669	28.042	63519	115	620.496	129.729	83.835	221.883	55.698	71357	43	596.791	128.513	276.462	221.446	31.456	25662	45	448.956	39.666	295.096	222.120	26.971	20203	29	469.069	34.777	189.013	224.399	25.799	13603	27	494.852	43.506	317.686	221.226	21.314	13361	74	503.041	237.867	42.360	223.716	45.698	37225	63	968.762	452.145	117.038	227.903	36.627	61032	32	582.531	55.052	2.498	226.283	24.142	18641	21	606.619	61.404	68.230	225.236	16.728	12739	67	561.925	82.186	313.098	227.927	29.799	37649	38	792.079	131.372	98.556	227.576	25.213	30099	28	668.429	97.655	123.381	226.828	18.971	18716	23	629.130	99.142	159.164	227.515	20.142	14470	37	571.351	69.783	195.057	227.615	24.142	21140	42	590.571	68.365	258.322	226.538	25.556	24804	51	562.980	66.792	246.918	229.002	26.142	28712	21	585.524	35.489	266.056	227.688	17.314	12296	24	895.542	132.886	58.637	229.966	17.314	21493	34	677.382	88.249	89.264	230.048	22.142	23031	90	649.500	86.278	111.810	233.323	51.698	58455	29	570.172	46.358	271.753	229.794	22.142	16535	70	759.243	273.056	326.879	231.878	33.698	53147	45	2468.355	1188.313	66.329	231.284	25.556	111076	37	1327.486	356.873	131.362	232.167	30.042	49117	21	611.476	30.932	171.759	230.912	24.385	12841	62	559.532	71.556	212.673	232.662	27.799	34691	16	435.125	33.949	228.640	229.713	20.385	6962	24	541.042	141.140	29.786	231.803	43.556	12985	18	559.278	51.941	72.892	232.746	17.314	10067	31	667.806	67.670	81.069	233.572	23.314	20702	37	765	119.443	162.325	233.660	22.971	28305	40	490.950	32.151	221.638	233.346	24.385	19638	45	574.178	79.894	257.536	234.026	29.799	25838	62	575.694	92.920	291.426	233.078	33.213	35693	33	608.485	83.045	306.719	233.130	21.556	20080	44	689.455	72.785	140.994	234.632	26.971	30336	68	831.426	177.979	93.160	234.667	40.142	56537	42	506.571	48.115	242.486	236.900	37.456	21276	39	616.923	88.320	299.631	237.312	24.971	24060	62	1840.016	466.764	172.330	239.387	40.042	114081	34	540.235	48.008	274.912	237.538	21.556	18368	32	594.875	26.031	39.217	237.283	42.728	19036	27	566.518	39.486	265.103	237.379	18.728	15296	23	617	14.601	63.102	238.031	39.556	14191	19	903.105	221.576	132.071	240.182	22.971	17159	65	1339.477	276.389	148.082	243.039	48.284	87066	110	1472.664	211.492	197.350	244.782	49.698	161993	61	2731.721	791.396	210.134	243.473	36.627	166635	23	556.391	42.263	281.368	242.301	22.142	12797	43	531.674	59.567	315.844	242.416	27.556	22862	56	3252.036	897.148	224.386	244.455	31.899	182114	30	2486.667	978.870	234.014	244.955	22.728	74600	45	781.222	251.561	242.550	243.977	30.971	35155	47	649.702	380.634	330.356	244.709	29.799	30536	23	809.348	40.154	128.727	245.013	23.556	18615	85	929.188	107.739	174.565	246.423	47.113	78981	40	627.900	71.325	268.838	245.666	27.556	25116	31	588.613	79.534	292.876	245.235	31.556	18247	48	1047.625	128.676	139.481	249.163	30.042	50286	56	737.375	149.196	323.997	250.495	44.971	41293	31	830.419	119.921	313.241	249.729	22.142	25743	50	1998.840	258.072	190.641	252.209	26.385	99942	24	857.708	181.698	305.145	250.694	24.728	20585	32	1398.500	254.970	163.277	253.118	22.142	44752	16	1246.500	106.267	233.043	251.593	21.899	19944	24	685.333	144.475	284.906	251.660	35.556	16448
[truncated: 16,697,965 more chars]
