# Supplementary material for: Cellular Interrogation: Exploiting Cell-to-Cell Variability to Discriminate Regulatory Mechanisms in Oscillatory Signalling
Source: PLoS Comput Biol. 2016 Jul 1;12(7):e1004995. doi: 10.1371/journal.pcbi.1004995 (PMC4930170; doi:10.1371/journal.pcbi.1004995)
Supplement: S7 Dataset — (ZIP) [file pcbi.1004995.s008.zip › data07.txt]

1	98	543.929	96.280	27.030	10.859	49.698	53305	29	621.172	108.470	95.708	1.611	25.314	18014	93	560.312	77.728	106.589	6.900	43.113	52109	25	776.800	115.868	137.476	2.317	18.728	19420	16	607.188	69.078	148.957	1.435	15.899	9715	52	635.596	149.070	197.441	4.223	41.213	33051	25	644.440	94.132	218.860	2.158	17.899	16111
2	98	542.122	91.628	27.013	10.890	49.698	53128	29	612.862	106.220	95.720	1.611	25.314	17773	93	558.860	77.730	106.596	6.915	43.113	51974	25	772.920	122.622	137.476	2.304	18.728	19323	16	599.688	66.718	148.959	1.435	15.899	9595	52	635.481	146.551	197.440	4.244	41.213	33045	25	642.440	88.807	218.876	2.177	17.899	16061
3	98	540.143	91.739	27.015	10.896	49.698	52934	29	622.586	108.423	95.744	1.610	25.314	18055	93	555.742	77.369	106.587	6.912	43.113	51684	25	780.960	118.786	137.475	2.308	18.728	19524	16	593.562	65.527	148.963	1.439	15.899	9497	52	630.538	145.319	197.440	4.234	41.213	32788	25	633.080	84.644	218.858	2.173	17.899	15827
4	98	543.214	90.515	27.010	10.906	49.698	53235	29	622.828	108.043	95.735	1.613	25.314	18062	93	558.021	76.438	106.580	6.912	43.113	51896	25	782.680	128.032	137.472	2.302	18.728	19567	16	601.438	70.941	148.947	1.434	15.899	9623	52	630.712	141.974	197.431	4.250	41.213	32797	25	640	89.598	218.863	2.173	17.899	16000
5	98	541.673	89.877	27.006	10.910	49.698	53084	29	627.207	111.032	95.739	1.608	25.314	18189	93	555.118	72.240	106.600	6.924	43.113	51626	25	779.760	120.435	137.475	2.307	18.728	19494	16	604.125	75.169	148.950	1.420	15.899	9666	52	632.058	144.529	197.449	4.224	41.213	32867	25	637.480	86.214	218.865	2.171	17.899	15937
6	98	535.582	91.158	27.021	10.895	49.698	52487	29	624.172	111.018	95.753	1.610	25.314	18101	93	552.849	72.852	106.573	6.900	43.113	51415	25	780.640	126.077	137.475	2.306	18.728	19516	16	601.875	63.932	148.941	1.431	15.899	9630	52	632.500	144.395	197.438	4.234	41.213	32890	25	638.080	86.047	218.874	2.172	17.899	15952
7	98	536.082	88.530	27.020	10.887	49.698	52536	29	621.828	110.211	95.745	1.612	25.314	18033	93	552.333	72.794	106.586	6.907	43.113	51367	25	779.080	119.212	137.476	2.316	18.728	19477	16	597.500	62.192	148.948	1.441	15.899	9560	52	630	143.553	197.438	4.244	41.213	32760	25	640.240	89.791	218.861	2.172	17.899	16006
8	98	540.684	91.083	27.005	10.896	49.698	52987	29	618.483	107.203	95.743	1.617	25.314	17936	93	551.892	72.693	106.590	6.919	43.113	51326	25	777.400	119.984	137.481	2.312	18.728	19435	16	597.500	65.607	148.948	1.432	15.899	9560	52	633.250	144.780	197.434	4.233	41.213	32929	25	638.520	84.812	218.863	2.171	17.899	15963
9	98	541.980	90.865	27.023	10.868	49.698	53114	29	617.517	101.964	95.712	1.621	25.314	17908	93	548.796	74.158	106.581	6.920	43.113	51038	25	769.800	122.743	137.478	2.304	18.728	19245	16	598	66.011	148.961	1.442	15.899	9568	52	629.462	145.277	197.431	4.255	41.213	32732	25	628.640	87.483	218.870	2.169	17.899	15716
10	98	542.959	93.492	27.032	10.881	49.698	53210	29	613.517	99.474	95.720	1.623	25.314	17792	93	548.667	71.796	106.584	6.910	43.113	51026	25	781.480	119.825	137.484	2.315	18.728	19537	16	604.875	68.604	148.933	1.433	15.899	9678	52	629.404	142.426	197.438	4.250	41.213	32729	25	628.320	87.171	218.871	2.172	17.899	15708
11	98	543.684	93.769	27.031	10.870	49.698	53281	29	613.931	100.480	95.729	1.619	25.314	17804	93	548.871	72.260	106.592	6.923	43.113	51045	25	774.800	113.780	137.472	2.331	18.728	19370	16	600.438	71.436	148.949	1.427	15.899	9607	52	629.442	144.220	197.445	4.233	41.213	32731	25	625.600	82.769	218.871	2.175	17.899	15640
12	98	547.520	94.202	27.029	10.889	49.698	53657	29	621.793	108.507	95.752	1.613	25.314	18032	93	552.430	73.140	106.602	6.925	43.113	51376	25	788.680	120.831	137.488	2.315	18.728	19717	16	601.188	65.839	148.958	1.440	15.899	9619	52	629.038	144.795	197.445	4.234	41.213	32710	25	622.440	79.131	218.878	2.175	17.899	15561
13	98	621.602	93.228	26.990	10.951	49.698	60917	29	659.172	105.973	95.699	1.628	25.314	19116	93	594.452	74.320	106.583	6.918	43.113	55284	25	806.800	119.729	137.485	2.313	18.728	20170	16	624.812	62.704	148.950	1.434	15.899	9997	52	617.115	142.344	197.444	4.215	41.213	32090	25	620.960	85.120	218.875	2.180	17.899	15524
14	98	513.531	93.767	27.036	10.850	49.698	50326	29	559.862	103.942	95.759	1.612	25.314	16236	93	490.366	74.890	106.604	6.937	43.113	45604	25	709.480	111.964	137.483	2.311	18.728	17737	16	532.750	65.240	148.944	1.427	15.899	8524	52	558.231	137.900	197.454	4.174	41.213	29028	25	559.840	79.059	218.879	2.175	17.899	13996
15	98	512.235	93.611	27.040	10.859	49.698	50199	29	2482.069	989.731	96.181	1.451	25.314	71980	93	539.527	78.555	106.505	6.866	43.113	50176	25	711.640	113.514	137.476	2.306	18.728	17791	16	538.438	63.426	148.936	1.426	15.899	8615	52	895.654	285.559	197.146	5.853	41.213	46574	25	571.400	81.565	218.866	2.157	17.899	14285
16	98	531.194	99.090	27.021	10.880	49.698	52057	29	2604	988.380	96.233	1.470	25.314	75516	93	2378.505	719.613	106.701	7.049	43.113	221201	25	721	116.862	137.488	2.297	18.728	18025	16	578.250	85.631	149.035	1.401	15.899	9252	52	1705.019	525.584	197.480	3.968	41.213	88661	25	600.160	80.474	218.843	2.146	17.899	15004
17	98	1462.918	417.850	26.699	11.412	49.698	143366	29	2503.793	930.062	96.193	1.474	25.314	72610	93	2233.742	664.184	106.718	7.075	43.113	207738	25	721.280	116.784	137.489	2.301	18.728	18032	16	620.188	79.631	149.018	1.421	15.899	9923	52	1907.615	666.994	197.494	3.782	41.213	99196	25	621.080	83.518	218.859	2.149	17.899	15527
18	98	2117.092	757.275	27.195	10.671	49.698	207475	29	2320.276	840.192	96.171	1.483	25.314	67288	93	2023.720	584.447	106.714	7.078	43.113	188206	25	742.440	105.194	137.483	2.332	18.728	18561	16	810.812	116.874	149.009	1.423	15.899	12973	52	1817.865	611.656	197.494	3.817	41.213	94529	25	676.320	94.361	218.863	2.152	17.899	16908
19	98	1965.684	696.339	27.210	10.629	49.698	192637	29	2048.828	699.174	96.122	1.499	25.314	59416	93	1793.204	504.720	106.710	7.069	43.113	166768	25	752.400	106.560	137.483	2.333	18.728	18810	16	2328.500	542.655	148.865	1.386	15.899	37256	52	1683.827	551.612	197.477	3.829	41.213	87559	25	786.280	130.863	218.844	2.143	17.899	19657
20	98	1766.714	611.027	27.216	10.600	49.698	173138	29	1746.103	567.021	96.076	1.512	25.314	50637	93	1573.710	428.563	106.706	7.061	43.113	146355	25	776.800	112.230	137.482	2.335	18.728	19420	16	2139.625	493.988	148.865	1.380	15.899	34234	52	1533.019	489.867	197.473	3.866	41.213	79717	25	1072.600	217.557	218.816	2.118	17.899	26815
21	98	1571.316	527.978	27.210	10.603	49.698	153989	29	1453.414	429.180	96.017	1.535	25.314	42149	93	1357.624	354.684	106.688	7.040	43.113	126259	25	782.920	121.154	137.494	2.319	18.728	19573	16	1901.312	430.062	148.861	1.380	15.899	30421	52	1373.019	410.896	197.472	3.926	41.213	71397	25	1627.360	388.596	218.855	2.105	17.899	40684
22	98	1389.010	444.903	27.191	10.625	49.698	136123	29	1223.931	322.052	95.932	1.558	25.314	35494	93	1178.591	287.699	106.670	7.005	43.113	109609	25	836.080	105.680	137.473	2.376	18.728	20902	16	1670.625	368.819	148.871	1.387	15.899	26730	52	1226.923	347.628	197.460	3.996	41.213	63800	25	1909	470.387	218.858	2.105	17.899	47725
23	98	1245.092	372.438	27.158	10.685	49.698	122019	29	1078.483	256.072	95.864	1.582	25.314	31276	93	1053.527	245.497	106.642	6.973	43.113	97978	25	1581.200	232.259	137.489	2.424	18.728	39530	16	1469.812	299.708	148.881	1.392	15.899	23517	52	1104.981	290.801	197.451	4.073	41.213	57459	25	1904.360	462.199	218.865	2.100	17.899	47609
24	98	1114.776	325.751	27.155	10.691	49.698	109248	29	970.379	203.810	95.790	1.599	25.314	28141	93	944.183	214.155	106.623	6.940	43.113	87809	25	1373.360	220.285	137.493	2.356	18.728	34334	16	1244.125	245.397	148.892	1.389	15.899	19906	52	996.519	260.032	197.446	4.093	41.213	51819	25	1848.200	447.339	218.855	2.101	17.899	46205
25	98	1017.214	287.687	27.140	10.698	49.698	99687	29	875.690	173.470	95.744	1.613	25.314	25395	93	867.495	185.394	106.586	6.906	43.113	80677	25	1270.360	225.056	137.499	2.306	18.728	31759	16	1065.625	201.628	148.895	1.389	15.899	17050	52	917.942	219.677	197.434	4.171	41.213	47733	25	1702.400	405.317	218.872	2.114	17.899	42560
26	98	937.969	251.932	27.129	10.721	49.698	91921	29	827.828	163.211	95.730	1.614	25.314	24007	93	791.624	166.242	106.577	6.891	43.113	73621	25	1187.520	230.156	137.496	2.274	18.728	29688	16	925.562	160.243	148.906	1.393	15.899	14809	52	852	203.846	197.428	4.168	41.213	44304	25	1513.600	354.179	218.861	2.113	17.899	37840
27	98	864.704	228.136	27.124	10.726	49.698	84741	29	763.586	144.585	95.691	1.621	25.314	22144	93	734.753	148.411	106.555	6.870	43.113	68332	25	1126.040	230.701	137.483	2.252	18.728	28151	16	817.062	140.906	148.902	1.393	15.899	13073	52	804.712	192.212	197.422	4.176	41.213	41845	25	1313.800	293.532	218.868	2.123	17.899	32845
28	98	809.918	204.926	27.118	10.743	49.698	79372	29	737.897	133.411	95.691	1.625	25.314	21399	93	704.430	139.325	106.539	6.851	43.113	65512	25	1066.320	209.465	137.485	2.270	18.728	26658	16	747.438	119.575	148.919	1.400	15.899	11959	52	763.288	184.150	197.426	4.154	41.213	39691	25	1161.960	249.990	218.865	2.122	17.899	29049
29	98	756.224	182.737	27.094	10.771	49.698	74110	29	730.517	133.463	95.712	1.624	25.314	21185	93	679.398	129.373	106.531	6.838	43.113	63184	25	1035.600	210.402	137.485	2.249	18.728	25890	16	707.375	114.321	148.916	1.397	15.899	11318	52	745.077	172.475	197.411	4.218	41.213	38744	25	1053.120	221.179	218.875	2.130	17.899	26328
30	98	718.245	169.966	27.081	10.789	49.698	70388	29	727.414	136.417	95.724	1.616	25.314	21095	93	683.430	132.729	106.540	6.843	43.113	63559	25	1041.920	205.663	137.499	2.261	18.728	26048	16	671.062	104.590	148.930	1.403	15.899	10737	52	746.308	174.901	197.422	4.231	41.213	38808	25	978.040	191.318	218.873	2.135	17.899	24451
31	98	692.173	160.747	27.081	10.794	49.698	67833	29	734.483	143.084	95.735	1.616	25.314	21300	93	684.118	137.953	106.546	6.855	43.113	63623	25	1057.120	225.931	137.491	2.230	18.728	26428	16	660.375	99.336	148.932	1.404	15.899	10566	52	742.538	170.562	197.417	4.231	41.213	38612	25	921.040	177.137	218.865	2.138	17.899	23026
32	98	686.582	154.774	27.080	10.803	49.698	67285	29	758.241	153.247	95.790	1.602	25.314	21989	93	707.290	148.669	106.566	6.852	43.113	65778	25	1090.320	228.878	137.474	2.236	18.728	27258	16	630	88.660	148.944	1.403	15.899	10080	52	756.096	171.532	197.413	4.251	41.213	39317	25	863.560	162.104	218.869	2.137	17.899	21589
33	98	675.286	156.688	27.089	10.782	49.698	66178	29	759.345	158.750	95.799	1.594	25.314	22021	93	705.204	148.402	106.587	6.887	43.113	65584	25	1101.920	239.234	137.489	2.230	18.728	27548	16	606.188	82.630	148.931	1.412	15.899	9699	52	755.788	171.769	197.417	4.262	41.213	39301	25	794.520	145.542	218.847	2.135	17.899	19863
34	98	667.357	152.623	27.078	10.802	49.698	65401	29	750.069	165.060	95.803	1.587	25.314	21752	93	714.957	155.401	106.597	6.909	43.113	66491	25	1040.800	219.233	137.490	2.243	18.728	26020	16	588.125	75.990	148.946	1.423	15.899	9410	52	752.923	173.359	197.417	4.250	41.213	39152	25	745.040	129.259	218.834	2.128	17.899	18626
35	98	659.500	156.858	27.094	10.789	49.698	64631	29	762	175.184	95.830	1.585	25.314	22098	93	740.979	163.790	106.598	6.878	43.113	68911	25	993.760	202.002	137.493	2.248	18.728	24844	16	589.312	79.180	148.939	1.415	15.899	9429	52	752.712	175.705	197.418	4.235	41.213	39141	25	688.400	106.371	218.847	2.144	17.899	17210
36	98	652.510	153.458	27.109	10.764	49.698	63946	29	809.828	186.570	95.833	1.589	25.314	23485	93	829.645	207.238	106.669	6.934	43.113	77157	25	1010.720	194.983	137.490	2.258	18.728	25268	16	581	76.070	148.955	1.407	15.899	9296	52	790.192	165.069	197.392	4.377	41.213	41090	25	664.200	97.798	218.867	2.152	17.899	16605
37	98	660.204	152.640	27.087	10.781	49.698	64700	29	1096.621	292.310	95.909	1.562	25.314	31802	93	1009.032	269.623	106.613	6.924	43.113	93840	25	953.280	187.344	137.492	2.264	18.728	23832	16	593.875	86.799	148.963	1.394	15.899	9502	52	827	179.081	197.402	4.368	41.213	43004	25	643.640	93.858	218.833	2.162	17.899	16091
38	98	675.337	156.995	27.082	10.803	49.698	66183	29	1683.897	602.886	96.121	1.492	25.314	48833	93	1359.914	406.363	106.658	6.958	43.113	126472	25	1008.040	198.566	137.504	2.259	18.728	25201	16	598.188	78.785	148.977	1.417	15.899	9571	52	874.731	195.274	197.407	4.351	41.213	45486	25	629.560	98.260	218.857	2.151	17.899	15739
39	98	705.561	174.493	27.083	10.802	49.698	69145	29	1769.690	676.839	96.210	1.470	25.314	51321	93	1500.247	468.115	106.746	7.064	43.113	139523	25	952.680	186.654	137.490	2.261	18.728	23817	16	574.062	78.650	148.948	1.409	15.899	9185	52	926.077	227.679	197.411	4.265	41.213	48156	25	613.280	90.734	218.857	2.163	17.899	15332
40	98	734.316	178.088	27.042	10.848	49.698	71963	29	1656.207	619.242	96.205	1.478	25.314	48030	93	1446.914	466.293	106.799	7.139	43.113	134563	25	993.760	194.897	137.499	2.267	18.728	24844	16	569.438	73.190	148.941	1.412	15.899	9111	52	950.442	240.964	197.415	4.195	41.213	49423	25	591.440	85.290	218.863	2.154	17.899	14786
41	98	743.194	185.749	27.066	10.845	49.698	72833	29	1455.517	518.201	96.176	1.491	25.314	42210	93	1333.484	419.871	106.811	7.144	43.113	124014	25	944.800	184.690	137.488	2.266	18.728	23620	16	564.750	78.195	148.946	1.411	15.899	9036	52	922.038	241.737	197.417	4.154	41.213	47946	25	591.960	83.783	218.877	2.172	17.899	14799
42	98	752.816	196.789	27.109	10.759	49.698	73776	29	1318.172	454.091	96.140	1.503	25.314	38227	93	1214.312	374.811	106.806	7.151	43.113	112931	25	908.760	171.435	137.492	2.275	18.728	22719	16	566.125	74.655	148.949	1.412	15.899	9058	52	919.635	239.218	197.416	4.174	41.213	47821	25	587.960	86.796	218.857	2.168	17.899	14699
43	98	762.898	199.645	27.095	10.800	49.698	74764	29	1231.379	395.395	96.085	1.516	25.314	35710	93	1139.258	342.872	106.797	7.140	43.113	105951	25	910.720	177.121	137.510	2.258	18.728	22768	16	569.188	80.672	148.927	1.405	15.899	9107	52	973.635	244.529	197.402	4.254	41.213	50629	25	598.160	93.228	218.870	2.163	17.899	14954
44	98	799.327	218.150	27.106	10.795	49.698	78334	29	1241.690	406.994	96.091	1.512	25.314	36009	93	1082.129	321.055	106.793	7.135	43.113	100638	25	884.720	166.590	137.485	2.273	18.728	22118	16	577.688	76.530	148.949	1.413	15.899	9243	52	1016.962	275.310	197.423	4.133	41.213	52882	25	603.320	92.436	218.874	2.161	17.899	15083
45	98	866.724	237.966	27.072	10.868	49.698	84939	29	1343.379	452.576	96.103	1.502	25.314	38958	93	1039.409	304.634	106.775	7.098	43.113	96665	25	905.440	167.840	137.522	2.274	18.728	22636	16	576.500	80.837	148.939	1.402	15.899	9224	52	1053.962	302.590	197.419	4.059	41.213	54806	25	601.960	88.445	218.873	2.179	17.899	15049
46	98	939.898	269.413	27.080	10.835	49.698	92110	29	1278.103	430.514	96.106	1.501	25.314	37065	93	966.462	275.561	106.765	7.111	43.113	89881	25	904.360	170.816	137.496	2.265	18.728	22609	16	569.625	77.842	148.935	1.409	15.899	9114	52	1053.442	325.811	197.426	3.974	41.213	54779	25	598.200	89.819	218.879	2.168	17.899	14955
47	98	981.082	301.020	27.130	10.750	49.698	96146	29	1191.655	408.938	96.118	1.498	25.314	34558	93	885.473	249.468	106.796	7.132	43.113	82349	25	886.120	173.222	137.484	2.261	18.728	22153	16	570.062	84.204	148.940	1.402	15.899	9121	52	1020.731	327.031	197.435	3.921	41.213	53078	25	596.640	91.545	218.868	2.166	17.899	14916
48	98	981.867	314.082	27.169	10.698	49.698	96223	29	1097.862	365.058	96.096	1.505	25.314	31838	93	814.882	220.493	106.767	7.099	43.113	75784	25	881.840	162.367	137.484	2.275	18.728	22046	16	572.188	82.412	148.925	1.405	15.899	9155	52	981.538	313.629	197.452	3.899	41.213	51040	25	596.280	91.990	218.856	2.165	17.899	14907
49	98	961.561	293.886	27.123	10.771	49.698	94233	29	1035.586	337.399	96.086	1.509	25.314	30032	93	771.043	202.402	106.750	7.069	43.113	71707	25	913.040	171.541	137.481	2.280	18.728	22826	16	593.188	87.448	148.941	1.402	15.899	9491	52	992.173	315.802	197.447	3.926	41.213	51593	25	584.560	86.523	218.865	2.170	17.899	14614
50	98	1009.755	302.836	27.098	10.803	49.698	98956	29	1021.241	326.190	96.060	1.514	25.314	29616	93	751.785	193.745	106.732	7.066	43.113	69916	25	877	165.567	137.483	2.270	18.728	21925	16	596.188	86.466	148.944	1.408	15.899	9539	52	994.635	309.960	197.440	3.951	41.213	51721	25	591.080	94.097	218.854	2.171	17.899	14777
51	98	1122.235	345.968	27.083	10.846	49.698	109979	29	1072.103	337.247	96.039	1.522	25.314	31091	93	778.946	202.959	106.702	7.017	43.113	72442	25	879.680	155.240	137.477	2.298	18.728	21992	16	614.125	89.973	148.921	1.404	15.899	9826	52	1042.192	321.704	197.418	3.965	41.213	54194	25	596.560	94.657	218.845	2.163	17.899	14914
52	98	1260.265	421.553	27.159	10.717	49.698	123506	29	1145.793	366.047	96.050	1.521	25.314	33228	93	855.505	222.819	106.642	6.981	43.113	79562	25	900.280	162.018	137.481	2.284	18.728	22507	16	638.625	93.749	148.958	1.412	15.899	10218	52	1077.981	348.229	197.435	3.911	41.213	56055	25	607.160	89.645	218.861	2.169	17.899	15179
53	98	1295.724	454.091	27.196	10.652	49.698	126981	29	1218.690	413.740	96.107	1.505	25.314	35342	93	908.462	259.185	106.724	7.058	43.113	84487	25	881.560	158.069	137.481	2.285	18.728	22039	16	650.875	97.678	148.943	1.406	15.899	10414	52	1073.596	341.786	197.436	3.916	41.213	55827	25	596.960	93.341	218.858	2.176	17.899	14924
54	98	1251.235	448.087	27.222	10.608	49.698	122621	29	1199.345	413.500	96.134	1.499	25.314	34781	93	903.882	257.028	106.749	7.084	43.113	84061	25	889.440	162.147	137.488	2.283	18.728	22236	16	636.688	91.842	148.938	1.416	15.899	10187	52	1024.865	339.810	197.450	3.869	41.213	53293	25	599.160	92.265	218.864	2.166	17.899	14979
55	98	1148.969	400.304	27.214	10.629	49.698	112599	29	1157.552	375.569	96.073	1.518	25.314	33569	93	926.989	270.027	106.749	7.073	43.113	86210	25	868.760	160.357	137.486	2.276	18.728	21719	16	649.250	99.075	148.914	1.411	15.899	10388	52	967.462	311.599	197.448	3.879	41.213	50308	25	591.520	87.441	218.850	2.159	17.899	14788
56	98	1052.755	358.946	27.221	10.632	49.698	103170	29	1213.862	384.989	96.048	1.527	25.314	35202	93	1000.462	297.358	106.738	7.056	43.113	93043	25	848.480	154.380	137.481	2.289	18.728	21212	16	665.750	106.491	148.924	1.403	15.899	10652	52	968.808	301.231	197.438	3.933	41.213	50378	25	596.480	90.295	218.848	2.162	17.899	14912
57	98	989.867	330.722	27.208	10.639	49.698	97007	29	1395.862	480.540	96.117	1.502	25.314	40480	93	1227.269	377.095	106.688	6.989	43.113	114136	25	880.560	161.345	137.482	2.282	18.728	22014	16	702.188	112.684	148.926	1.398	15.899	11235	52	987.788	299.859	197.427	3.983	41.213	51365	25	629.440	101.152	218.845	2.155	17.899	15736
58	98	972.276	309.834	27.156	10.715	49.698	95283	29	1561.586	575.719	96.173	1.481	25.314	45286	93	1389.280	466.021	106.814	7.135	43.113	129203	25	862.960	150.845	137.473	2.292	18.728	21574	16	748.938	136.274	148.899	1.387	15.899	11983	52	979.462	305.119	197.438	3.942	41.213	50932	25	654.360	105.099	218.834	2.146	17.899	16359
59	98	956.929	300.566	27.146	10.711	49.698	93779	29	1521.759	568.903	96.195	1.475	25.314	44131	93	1359.237	454.588	106.838	7.166	43.113	126409	25	892.400	152.249	137.476	2.319	18.728	22310	16	801.375	144.711	148.908	1.393	15.899	12822	52	963.519	295.348	197.427	3.948	41.213	50103	25	646.720	109.142	218.839	2.135	17.899	16168
60	98	926.898	293.898	27.156	10.712	49.698	90836	29	1406.931	517.316	96.185	1.476	25.314	40801	93	1211.677	406.816	106.882	7.219	43.113	112686	25	940.480	167.739	137.481	2.286	18.728	23512	16	876	168.381	148.906	1.390	15.899	14016	52	942.077	295.148	197.430	3.913	41.213	48988	25	631.200	98.035	218.843	2.145	17.899	15780
61	98	892.082	272.805	27.138	10.748	49.698	87424	29	1244.517	442.228	96.165	1.486	25.314	36091	93	1035.677	331.076	106.883	7.223	43.113	96318	25	900.360	163.157	137.486	2.280	18.728	22509	16	920.812	189.032	148.881	1.379	15.899	14733	52	910.519	283.952	197.419	3.911	41.213	47347	25	648.280	111.661	218.837	2.140	17.899	16207
62	98	847.714	258.624	27.150	10.730	49.698	83076	29	1098.448	355.033	96.075	1.515	25.314	31855	93	882.806	267.603	106.862	7.215	43.113	82101	25	874.800	157.729	137.476	2.293	18.728	21870	16	954.562	202.154	148.871	1.377	15.899	15273	52	881.154	271.548	197.420	3.916	41.213	45820	25	649.400	103.085	218.844	2.154	17.899	16235
63	98	825.755	242.202	27.138	10.720	49.698	80924	29	1035.345	321.327	96.027	1.520	25.314	30025	93	805.043	229.472	106.805	7.153	43.113	74869	25	868.320	156.376	137.477	2.292	18.728	21708	16	991.750	215.831	148.869	1.374	15.899	15868	52	922.192	262.962	197.398	4.014	41.213	47954	25	669.760	114.210	218.856	2.148	17.899	16744
64	98	835.990	249.682	27.167	10.673	49.698	81927	29	1046.828	335.784	96.058	1.517	25.314	30358	93	764.290	207.073	106.773	7.132	43.113	71079	25	876.840	158.794	137.475	2.287	18.728	21921	16	1028.688	220.226	148.877	1.379	15.899	16459	52	948.250	276.134	197.388	4.000	41.213	49309	25	754.360	139.959	218.852	2.145	17.899	18859
65	98	865.551	262.290	27.175	10.677	49.698	84824	29	1080.483	349.496	96.056	1.513	25.314	31334	93	742.366	189.449	106.711	7.068	43.113	69040	25	855.520	155.232	137.468	2.285	18.728	21388	16	1058.812	230.563	148.865	1.370	15.899	16941	52	984.173	303.905	197.407	3.930	41.213	51177	25	803.880	149.353	218.813	2.140	17.899	20097
66	98	899.571	273.935	27.140	10.724	49.698	88158	29	1097.310	363.012	96.067	1.505	25.314	31822	93	712.419	179.707	106.699	7.060	43.113	66255	25	849.480	138.593	137.466	2.326	18.728	21237	16	1072.125	240.686	148.853	1.366	15.899	17154	52	989.500	304.133	197.411	3.949	41.213	51454	25	859.280	173.935	218.839	2.131	17.899	21482
67	98	906.582	276.942	27.131	10.728	49.698	88845	29	1054.448	358.411	96.100	1.497	25.314	30579	93	672.731	166.421	106.711	7.069	43.113	62564	25	814.240	147.073	137.473	2.284	18.728	20356	16	999.750	215.580	148.864	1.376	15.899	15996	52	941.865	285.651	197.417	3.965	41.213	48977	25	1007.360	226.100	218.832	2.123	17.899	25184
68	98	892.765	279.200	27.165	10.702	49.698	87491	29	987.828	323.111	96.080	1.506	25.314	28647	93	650.484	157.100	106.703	7.051	43.113	60495	25	787.760	144.227	137.477	2.277	18.728	19694	16	903.500	182.747	148.869	1.383	15.899	14456	52	907.692	266.887	197.422	3.990	41.213	47200	25	1054.520	234.065	218.834	2.130	17.899	26363
69	98	867.184	269.654	27.152	10.726	49.698	84984	29	943.862	303.382	96.076	1.513	25.314	27372	93	636.979	152.709	106.698	7.040	43.113	59239	25	821.440	144.735	137.474	2.287	18.728	20536	16	856.250	168.753	148.869	1.381	15.899	13700	52	880.173	248.748	197.406	4.058	41.213	45769	25	1132.080	252.655	218.827	2.124	17.899	28302
70	98	891.622	272.942	27.123	10.776	49.698	87379	29	1027.586	343.994	96.095	1.502	25.314	29800	93	647.839	155.454	106.677	7.034	43.113	60249	25	821.520	141.247	137.470	2.297	18.728	20538	16	860.688	183.687	148.860	1.378	15.899	13771	52	870.212	229.573	197.398	4.136	41.213	45251	25	1233.840	279.836	218.843	2.128	17.899	30846
71	98	898.378	273.967	27.129	10.777	49.698	88041	29	1153.414	394.691	96.117	1.495	25.314	33449	93	689.011	163.828	106.651	6.979	43.113	64078	25	881.800	150.229	137.459	2.311	18.728	22045	16	843.812	165.884	148.876	1.376	15.899	13501	52	898.769	238.262	197.395	4.149	41.213	46736	25	1259.960	291.616	218.836	2.118	17.899	31499
72	98	928.082	292.581	27.149	10.743	49.698	90952	29	1297.690	486.848	96.180	1.474	25.314	37633	93	725.677	188.702	106.697	7.025	43.113	67488	25	894.360	148.758	137.467	2.311	18.728	22359	16	816	156.471	148.899	1.384	15.899	13056	52	928.404	235.027	197.373	4.201	41.213	48277	25	1228.440	283.208	218.839	2.116	17.899	30711
73	98	962.643	292.067	27.103	10.779	49.698	94339	29	1289.172	484.070	96.194	1.468	25.314	37386	93	742.086	199.280	106.739	7.077	43.113	69014	25	895.800	155.228	137.479	2.301	18.728	22395	16	815.688	154.052	148.877	1.386	15.899	13051	52	925.462	262.896	197.398	4.079	41.213	48124	25	1150.400	251.074	218.844	2.128	17.899	28760
74	98	982.745	300.381	27.124	10.758	49.698	96309	29	1254.724	453.488	96.163	1.484	25.314	36387	93	773.516	215.490	106.724	7.055	43.113	71937	25	886.360	167.941	137.467	2.279	18.728	22159	16	770.375	142.582	148.888	1.385	15.899	12326	52	875.212	250.388	197.404	4.058	41.213	45511	25	1071.440	233.635	218.834	2.127	17.899	26786
75	98	958.286	308.629	27.185	10.671	49.698	93912	29	1169.724	415.028	96.155	1.492	25.314	33922	93	756.688	204.973	106.750	7.092	43.113	70372	25	840.040	152.887	137.473	2.283	18.728	21001	16	728.062	133.300	148.883	1.387	15.899	11649	52	842.885	238.485	197.417	4.055	41.213	43830	25	982.240	199.588	218.830	2.132	17.899	24556
76	98	942.582	313.320	27.218	10.618	49.698	92373	29	1172.759	385.436	96.086	1.516	25.314	34010	93	827.366	227.851	106.700	7.043	43.113	76945	25	811.800	146.376	137.461	2.288	18.728	20295	16	722.625	125.426	148.899	1.388	15.899	11562	52	843.212	237.514	197.397	4.071	41.213	43847	25	953.760	194.867	218.814	2.121	17.899	23844
77	98	965.990	321.831	27.217	10.608	49.698	94667	29	1296.586	443.874	96.110	1.505	25.314	37601	93	1029.366	299.954	106.659	6.987	43.113	95731	25	844.320	148.212	137.465	2.298	18.728	21108	16	692.625	114.276	148.913	1.392	15.899	11082	52	861.096	230.743	197.392	4.126	41.213	44777	25	919	184.105	218.822	2.125	17.899	22975
78	98	983.786	328.961	27.184	10.671	49.698	96411	29	1419.207	511.195	96.174	1.494	25.314	41157	93	1241.871	392.166	106.731	7.066	43.113	115494	25	848.320	143.362	137.467	2.307	18.728	21208	16	681.375	115.362	148.914	1.388	15.899	10902	52	906.308	242.020	197.397	4.144	41.213	47128	25	878.400	169.006	218.828	2.134	17.899	21960
79	98	1005.327	328.173	27.168	10.701	49.698	98522	29	1381.103	506.277	96.175	1.485	25.314	40052	93	1288.989	418.377	106.790	7.135	43.113	119876	25	833.520	155.020	137.459	2.286	18.728	20838	16	698.750	123.812	148.910	1.381	15.899	11180	52	927.288	267.376	197.401	4.043	41.213	48219	25	883.360	178.980	218.829	2.128	17.899	22084
80	98	1001.276	328.699	27.185	10.685	49.698	98125	29	1254.586	448.563	96.182	1.487	25.314	36383	93	1155.634	371.492	106.836	7.175	43.113	107474	25	826.120	152.638	137.476	2.282	18.728	20653	16	688.812	115.388	148.914	1.393	15.899	11021	52	905.308	271.411	197.419	3.979	41.213	47076	25	815.840	157.500	218.828	2.139	17.899	20396
81	98	961.408	322.692	27.202	10.655	49.698	94218	29	1130.379	400.988	96.158	1.490	25.314	32781	93	1003.871	317.690	106.864	7.210	43.113	93360	25	797.320	143.657	137.465	2.289	18.728	19933	16	682.375	121.021	148.905	1.386	15.899	10918	52	866.058	258.730	197.430	3.981	41.213	45035	25	724.880	131.682	218.842	2.148	17.899	18122
82	98	914.714	299.646	27.206	10.639	49.698	89642	29	1024.517	336.300	96.112	1.509	25.314	29711	93	880.860	263.402	106.831	7.178	43.113	81920	25	829.680	140.965	137.460	2.310	18.728	20742	16	667.250	114.965	148.913	1.387	15.899	10676	52	855.365	244.343	197.407	4.052	41.213	44479	25	663.520	115.139	218.847	2.157	17.899	16588
83	98	895.061	286.864	27.179	10.683	49.698	87716	29	1018.345	320.368	96.056	1.518	25.314	29532	93	813.591	237.295	106.822	7.162	43.113	75664	25	809.080	142.273	137.460	2.301	18.728	20227	16	654.625	109.249	148.906	1.396	15.899	10474	52	880.788	243.335	197.390	4.094	41.213	45801	25	609.400	94.222	218.840	2.173	17.899	15235
84	98	925.327	293.112	27.176	10.702	49.698	90682	29	1135.897	381.775	96.100	1.505	25.314	32941	93	766.602	209.256	106.784	7.115	43.113	71294	25	813.400	138.025	137.457	2.309	18.728	20335	16	634	106.189	148.912	1.394	15.899	10144	52	909.615	241.400	197.403	4.162	41.213	47300	25	595.920	89.417	218.857	2.173	17.899	14898
85	98	988.888	298.927	27.121	10.775	49.698	96911	29	1222.793	428.378	96.127	1.492	25.314	35461	93	753.258	201.382	106.757	7.080	43.113	70053	25	846.920	149.541	137.475	2.301	18.728	21173	16	638.562	100.317	148.901	1.401	15.899	10217	52	925.904	261.512	197.403	4.069	41.213	48147	25	574.920	86.599	218.844	2.182	17.899	14373
86	98	999.724	310.477	27.143	10.735	49.698	97973	29	1173.207	412.051	96.139	1.492	25.314	34023	93	718.946	184.983	106.735	7.090	43.113	66862	25	815.400	145.089	137.462	2.294	18.728	20385	16	639.250	104.168	148.910	1.398	15.899	10228	52	916.038	267.589	197.421	4.015	41.213	47634	25	558.120	82.447	218.849	2.178	17.899	13953
87	98	996.786	330.335	27.194	10.654	49.698	97685	29	1097.345	380.321	96.139	1.491	25.314	31823	93	661.989	161.820	106.733	7.074	43.113	61565	25	791.760	140.915	137.461	2.289	18.728	19794	16	613.062	98.391	148.902	1.402	15.899	9809	52	865.904	260.160	197.429	3.981	41.213	45027	25	548.800	77.710	218.863	2.176	17.899	13720
88	98	955.633	318.759	27.210	10.626	49.698	93652	29	1012.483	341.299	96.114	1.499	25.314	29362	93	616.602	150.970	106.734	7.079	43.113	57344	25	792.840	138.270	137.456	2.299	18.728	19821	16	598.500	95.733	148.894	1.401	15.899	9576	52	834.404	250.211	197.432	3.968	41.213	43389	25	542.920	79.898	218.849	2.179	17.899	13573
89	98	910.918	299.395	27.204	10.639	49.698	89270	29	997.448	330.800	96.097	1.504	25.314	28926	93	589.538	133.478	106.692	7.037	43.113	54827	25	778.720	144.776	137.469	2.276	18.728	19468	16	592.812	92.232	148.905	1.407	15.899	9485	52	829.981	241.233	197.412	4.016	41.213	43159	25	550.400	79.726	218.848	2.170	17.899	13760
90	98	912.520	292.744	27.178	10.692	49.698	89427	29	981.276	327.829	96.098	1.500	25.314	28457	93	575.269	127.344	106.660	7.019	43.113	53500	25	770.080	128.107	137.457	2.308	18.728	19252	16	595.875	91.980	148.921	1.395	15.899	9534	52	819.327	241.880	197.423	3.983	41.213	42605	25	551.120	78.099	218.864	2.179	17.899	13778
91	98	900.133	284.107	27.165	10.718	49.698	88213	29	1086.517	373.515	96.128	1.495	25.314	31509	93	590.882	129.830	106.626	6.997	43.113	54952	25	768.280	136.468	137.464	2.293	18.728	19207	16	614.500	95.759	148.898	1.402	15.899	9832	52	798.615	226.996	197.430	4.015	41.213	41528	25	547.640	77.498	218.857	2.180	17.899	13691
92	98	942.449	306.315	27.187	10.684	49.698	92360	29	1203.655	436.625	96.160	1.484	25.314	34906	93	594.419	130.141	106.673	7.045	43.113	55281	25	762.640	136.238	137.478	2.289	18.728	19066	16	606.938	88.728	148.915	1.406	15.899	9711	52	807.154	236.837	197.425	3.973	41.213	41972	25	541.720	78.043	218.844	2.177	17.899	13543
93	98	979.959	329.208	27.197	10.676	49.698	96036	29	1183.207	443.858	96.208	1.470	25.314	34313	93	572.075	122.399	106.657	7.032	43.113	53203	25	774.760	138.202	137.472	2.285	18.728	19369	16	628.562	100.505	148.913	1.397	15.899	10057	52	806.481	246.074	197.436	3.936	41.213	41937	25	547.160	78.770	218.839	2.178	17.899	13679
94	98	1016.480	325.496	27.162	10.743	49.698	99615	29	1077.207	384.610	96.151	1.485	25.314	31239	93	570.290	120.692	106.656	7.014	43.113	53037	25	752.520	130.920	137.467	2.294	18.728	18813	16	594.812	88.703	148.913	1.412	15.899	9517	52	780.346	235.762	197.432	3.954	41.213	40578	25	540.640	78.515	218.853	2.186	17.899	13516
95	98	1004.102	327.381	27.164	10.737	49.698	98402	29	1017.310	349.644	96.146	1.495	25.314	29502	93	567.860	123.621	106.687	7.033	43.113	52811	25	739.800	128.528	137.454	2.304	18.728	18495	16	579.688	89.944	148.917	1.403	15.899	9275	52	776.423	234.756	197.426	3.934	41.213	40374	25	540.200	77.461	218.849	2.173	17.899	13505
96	98	985.327	330.288	27.182	10.693	49.698	96562	29	1050.310	352.337	96.094	1.504	25.314	30459	93	573.828	126.419	106.688	7.031	43.113	53366	25	728.720	131.375	137.453	2.290	18.728	18218	16	571.062	83.143	148.921	1.412	15.899	9137	52	780.385	223.838	197.420	4.019	41.213	40580	25	552.440	82.043	218.854	2.169	17.899	13811
97	98	1011.755	340.215	27.203	10.659	49.698	99152	29	1150.931	398.796	96.116	1.499	25.314	33377	93	592.720	131.569	106.669	7.013	43.113	55123	25	736.680	127.627	137.463	2.299	18.728	18417	16	567.812	77.819	148.918	1.409	15.899	9085	52	782.769	225.306	197.425	4.013	41.213	40704	25	554.320	85.846	218.851	2.183	17.899	13858
98	98	1067.633	361.864	27.185	10.668	49.698	104628	29	1149.241	407.145	96.165	1.491	25.314	33328	93	623.645	141.729	106.634	7.007	43.113	57999	25	742.920	128.821	137.467	2.302	18.728	18573	16	557.938	83.334	148.920	1.408	15.899	8927	52	788.019	224.715	197.422	4.033	41.213	40977	25	559.200	84.520	218.841	2.174	17.899	13980
99	98	1145.316	392.136	27.159	10.724	49.698	112241	29	1149.034	406.692	96.158	1.491	25.314	33322	93	664.882	157.500	106.633	6.976	43.113	61834	25	733.880	127.352	137.457	2.297	18.728	18347	16	564.812	85.856	148.912	1.401	15.899	9037	52	803.365	229.843	197.420	4.016	41.213	41775	25	553.720	82.871	218.836	2.168	17.899	13843
100	98	1175.286	412.703	27.180	10.686	49.698	115178	29	1121.793	398.799	96.156	1.490	25.314	32532	93	685.344	169.027	106.669	7.009	43.113	63737	25	738.160	126.316	137.463	2.295	18.728	18454	16	556.688	80.737	148.915	1.404	15.899	8907	52	813.750	225.412	197.415	4.067	41.213	42315	25	559.680	81.095	218.840	2.172	17.899	13992
101	98	1125.929	391.429	27.187	10.685	49.698	110341	29	1033.655	354.913	96.125	1.501	25.314	29976	93	681.194	166.366	106.663	7.010	43.113	63351	25	734.960	124.832	137.457	2.307	18.728	18374	16	558.688	77.588	148.909	1.416	15.899	8939	52	785.577	213.480	197.419	4.087	41.213	40850	25	566.760	86.680	218.833	2.163	17.899	14169
102	98	1065.071	371.047	27.210	10.645	49.698	104377	29	970.517	316.117	96.093	1.511	25.314	28145	93	731.495	186.592	106.663	7.022	43.113	68029	25	732.160	129.994	137.477	2.283	18.728	18304	16	555.688	75.521	148.905	1.416	15.899	8891	52	799.865	214.679	197.417	4.147	41.213	41593	25	575.880	85.445	218.831	2.168	17.899	14397
103	98	1010.092	347.810	27.210	10.616	49.698	98989	29	970.448	312.913	96.089	1.515	25.314	28143	93	872.269	235.618	106.646	6.984	43.113	81121	25	714.680	125.259	137.451	2.297	18.728	17867	16	548.688	81.615	148.900	1.407	15.899	8779	52	873.904	192.954	197.356	4.384	41.213	45443	25	570.120	88.026	218.822	2.165	17.899	14253
104	98	978.194	327.506	27.214	10.616	49.698	95863	29	1074.345	352.139	96.119	1.515	25.314	31156	93	1252.581	386.199	106.646	7.002	43.113	116490	25	738.600	125.969	137.454	2.306	18.728	18465	16	581.625	84.675	148.929	1.420	15.899	9306	52	950.327	233.138	197.377	4.284	41.213	49417	25	573.880	85.622	218.829	2.156	17.899	14347
105	98	948.531	316.266	27.218	10.606	49.698	92956	29	1148.724	382.521	96.121	1.511	25.314	33313	93	1366.409	441.786	106.771	7.118	43.113	127076	25	753.720	135.381	137.462	2.289	18.728	18843	16	574.125	84.700	148.913	1.411	15.899	9186	52	978.769	257.027	197.399	4.176	41.213	50896	25	572.520	89.568	218.831	2.151	17.899	14313
106	98	943.347	303.640	27.174	10.683	49.698	92448	29	1141.759	361.104	96.077	1.526	25.314	33111	93	1277.452	413.062	106.799	7.169	43.113	118803	25	760.040	139.114	137.455	2.284	18.728	19001	16	586.125	87.998	148.908	1.412	15.899	9378	52	969.404	280.350	197.420	4.032	41.213	50409	25	576.600	86.668	218.832	2.155	17.899	14415
107	98	910.061	298.352	27.204	10.630	49.698	89186	29	1088.621	357.977	96.121	1.513	25.314	31570	93	1122.946	358.627	106.817	7.181	43.113	104434	25	752.640	137.534	137.458	2.285	18.728	18816	16	583.750	90.790	148.902	1.402	15.899	9340	52	917.923	275.896	197.439	3.985	41.213	47732	25	565.320	85.090	218.839	2.158	17.899	14133
108	98	862.286	275.035	27.202	10.632	49.698	84504	29	990.483	314.930	96.092	1.522	25.314	28724	93	961.806	296.666	106.845	7.202	43.113	89448	25	738.200	130	137.467	2.291	18.728	18455	16	573.312	83.529	148.913	1.416	15.899	9173	52	860.962	255.493	197.444	3.976	41.213	44770	25	554.040	80.818	218.849	2.165	17.899	13851
109	98	824.398	263.363	27.202	10.618	49.698	80791	29	963.931	299.593	96.067	1.521	25.314	27954	93	826.204	242.244	106.817	7.183	43.113	76837	25	723.960	133.612	137.469	2.278	18.728	18099	16	572.750	89.490	148.900	1.403	15.899	9164	52	824.962	242.936	197.427	3.989	41.213	42898	25	560.240	87.038	218.846	2.167	17.899	14006
110	98	813.878	253.122	27.204	10.611	49.698	79760	29	1023.690	328.815	96.079	1.516	25.314	29687	93	732.710	201.798	106.789	7.159	43.113	68142	25	718.440	122.065	137.467	2.303	18.728	17961	16	601.688	98.217	148.913	1.400	15.899	9627	52	788.423	229.172	197.442	3.999	41.213	40998	25	558.840	85.285	218.850	2.175	17.899	13971
111	98	844.204	253.606	27.144	10.715	49.698	82732	29	1115.862	375.470	96.109	1.501	25.314	32360	93	652.882	163.433	106.750	7.112	43.113	60718	25	719.560	122.653	137.455	2.303	18.728	17989	16	620.250	98.893	148.901	1.407	15.899	9924	52	768.712	214.611	197.433	4.036	41.213	39973	25	560.160	85.662	218.853	2.168	17.899	14004
112	98	894.255	263.270	27.103	10.809	49.698	87637	29	1139.897	403.817	96.141	1.493	25.314	33057	93	612.817	142.476	106.700	7.073	43.113	56992	25	757.080	126.549	137.473	2.309	18.728	18927	16	633.125	105.669	148.893	1.402	15.899	10130	52	749.577	206.885	197.446	4.032	41.213	38978	25	570.040	85.078	218.855	2.176	17.899	14251
113	98	938.837	286.133	27.098	10.818	49.698	92006	29	1047.552	354.452	96.114	1.500	25.314	30379	93	573.355	124.865	106.676	7.061	43.113	53322	25	728.880	127.985	137.458	2.296	18.728	18222	16	640.438	102.736	148.895	1.408	15.899	10247	52	717.673	208.811	197.438	3.980	41.213	37319	25	558.360	85.367	218.836	2.178	17.899	13959
114	98	950.694	297.623	27.131	10.784	49.698	93168	29	957.552	319.422	96.110	1.508	25.314	27769	93	541.505	116.582	106.676	7.056	43.113	50360	25	715.320	119.554	137.465	2.308	18.728	17883	16	636	107.143	148.886	1.396	15.899	10176	52	692.500	197.841	197.428	3.987	41.213	36010	25	553.080	82.249	218.849	2.180	17.899	13827
115	98	930.663	298.622	27.172	10.705	49.698	91205	29	881.345	276.836	96.068	1.520	25.314	25559	93	521.591	109.911	106.664	7.055	43.113	48508	25	711.920	127.490	137.445	2.293	18.728	17798	16	646.938	113.346	148.871	1.397	15.899	10351	52	671.942	185.931	197.424	4.044	41.213	34941	25	539.680	80.478	218.845	2.173	17.899	13492
116	98	923.837	296.871	27.205	10.637	49.698	90536	29	902.241	302.419	96.126	1.502	25.314	26165	93	512.634	102.232	106.634	7.016	43.113	47675	25	698.200	120.574	137.458	2.297	18.728	17455	16	652.688	106.940	148.882	1.409	15.899	10443	52	650.769	173.057	197.434	4.090	41.213	33840	25	544.800	80.736	218.864	2.175	17.899	13620
117	98	933.194	292.567	27.161	10.701	49.698	91453	29	1022.414	360.741	96.148	1.490	25.314	29650	93	523.645	107.797	106.663	7.044	43.113	48699	25	676.480	115.471	137.458	2.294	18.728	16912	16	650.562	105.032	148.899	1.409	15.899	10409	52	652.596	176.822	197.440	4.078	41.213	33935	25	548.320	80.625	218.850	2.182	17.899	13708
118	98	1021.694	316.739	27.122	10.765	49.698	100126	29	1153.483	424.887	96.171	1.475	25.314	33451	93	537.892	111.112	106.648	7.027	43.113	50024	25	679.680	115.521	137.460	2.298	18.728	16992	16	630.438	111.059	148.867	1.389	15.899	10087	52	671.346	176.043	197.420	4.105	41.213	34910	25	555.360	85.045	218.852	2.168	17.899	13884
119	98	1071.806	352.767	27.168	10.713	49.698	105037	29	1221.586	448.079	96.175	1.480	25.314	35426	93	540.839	110.365	106.645	7.023	43.113	50298	25	712.600	115.877	137.458	2.320	18.728	17815	16	615.125	107.157	148.873	1.396	15.899	9842	52	656.192	167.460	197.430	4.128	41.213	34122	25	564.680	87.573	218.856	2.168	17.899	14117
120	98	1042.612	357.110	27.209	10.635	49.698	102176	29	1148	423.231	96.193	1.481	25.314	33292	93	525.366	105.937	106.647	7.023	43.113	48859	25	684.320	117.953	137.455	2.292	18.728	17108	16	603.125	95.341	148.879	1.406	15.899	9650	52	643.596	172.234	197.434	4.082	41.213	33467	25	566.840	93.799	218.838	2.160	17.899	14171
121	98	976.837	339.932	27.234	10.597	49.698	95730	29	1023.379	361.136	96.159	1.487	25.314	29678	93	516.140	105.520	106.652	7.032	43.113	48001	25	669.720	118.353	137.454	2.297	18.728	16743	16	581.375	95.236	148.907	1.400	15.899	9302	52	631.788	171.580	197.434	4.059	41.213	32853	25	578.280	88.986	218.854	2.165	17.899	14457
122	98	928.694	316.034	27.224	10.605	49.698	91012	29	959.897	322.236	96.102	1.501	25.314	27837	93	512.828	102.373	106.636	7.004	43.113	47693	25	664.920	112.476	137.450	2.305	18.728	16623	16	579.188	94.468	148.900	1.402	15.899	9267	52	627.192	164.364	197.424	4.127	41.213	32614	25	583.080	96.189	218.849	2.159	17.899	14577
123	98	924.704	305.673	27.206	10.618	49.698	90621	29	992.655	344.824	96.120	1.491	25.314	28787	93	508.022	98.229	106.624	6.995	43.113	47246	25	672.240	110.317	137.455	2.306	18.728	16806	16	593.125	84.464	148.903	1.416	15.899	9490	52	639.519	169.631	197.424	4.100	41.213	33255	25	607.080	102.755	218.839	2.160	17.899	15177
124	98	915.459	308.798	27.211	10.590	49.698	89715	29	1030.034	355.196	96.133	1.493	25.314	29871	93	533.129	108.192	106.626	6.994	43.113	49581	25	661.600	108.569	137.462	2.306	18.728	16540	16	593.188	90.581	148.918	1.406	15.899	9491	52	656.692	181.047	197.424	4.059	41.213	34148	25	633.880	110.467	218.854	2.143	17.899	15847
125	98	900.531	303.014	27.229	10.598	49.698	88252	29	1024.828	348.613	96.116	1.501	25.314	29720	93	535.419	110.413	106.627	7.003	43.113	49794	25	665	111.432	137.455	2.304	18.728	16625	16	582.062	85.171	148.894	1.414	15.899	9313	52	668.654	179.112	197.436	4.095	41.213	34770	25	640.480	102.995	218.834	2.149	17.899	16012
126	98	869.653	284.791	27.224	10.592	49.698	85226	29	1016.966	338.238	96.100	1.504	25.314	29492	93	550.355	112.715	106.616	6.985	43.113	51183	25	657.240	111.407	137.451	2.299	18.728	16431	16	575.125	82.163	148.907	1.420	15.899	9202	52	676.827	179.213	197.420	4.100	41.213	35195	25	622.440	101.709	218.822	2.155	17.899	15561
127	98	831.367	271.140	27.216	10.604	49.698	81474	29	923.897	297.590	96.076	1.511	25.314	26793	93	554.140	114.844	106.627	6.993	43.113	51535	25	668.800	101.120	137.453	2.339	18.728	16720	16	553.688	76.702	148.927	1.411	15.899	8859	52	697.558	179.522	197.411	4.142	41.213	36273	25	626.880	104.039	218.821	2.147	17.899	15672
128	98	798.398	251.998	27.198	10.628	49.698	78243	29	827.034	250.992	96.053	1.524	25.314	23984	93	571.086	121.861	106.615	6.984	43.113	53111	25	660.400	108.170	137.453	2.314	18.728	16510	16	540.188	75.776	148.900	1.412	15.899	8643	52	696.769	179.740	197.418	4.152	41.213	36232	25	609.960	100.300	218.841	2.155	17.899	15249
129	98	782.388	242.157	27.169	10.693	49.698	76674	29	813.828	241.798	96.019	1.531	25.314	23601	93	602.194	139.624	106.642	7.002	43.113	56004	25	661.280	108.723	137.447	2.307	18.728	16532	16	547.562	76.468	148.900	1.414	15.899	8761	52	715.404	176.764	197.417	4.208	41.213	37201	25	601.880	96.190	218.849	2.152	17.899	15047
130	98	789.092	231.971	27.135	10.736	49.698	77331	29	830.379	246.602	96.011	1.535	25.314	24081	93	643.559	154.661	106.634	7.011	43.113	59851	25	645.640	104.467	137.446	2.313	18.728	16141	16	558.688	83.732	148.894	1.407	15.899	8939	52	804.904	169.824	197.367	4.478	41.213	41855	25	623.880	100.187	218.844	2.157	17.899	15597
131	98	825.235	232.632	27.078	10.812	49.698	80873	29	879.690	270.963	96.044	1.526	25.314	25511	93	734.237	184.523	106.648	7.007	43.113	68284	25	667.280	113.681	137.452	2.301	18.728	16682	16	565.188	85.227	148.918	1.400	15.899	9043	52	850.904	193.037	197.374	4.385	41.213	44247	25	669.080	118.654	218.854	2.138	17.899	16727
132	98	872.929	265.181	27.149	10.703	49.698	85547	29	1010.138	331.846	96.085	1.513	25.314	29294	93	872.828	238.048	106.609	6.990	43.113	81173	25	677	112.264	137.450	2.310	18.728	16925	16	556.875	80.487	148.941	1.410	15.899	8910	52	852.077	214.828	197.406	4.219	41.213	44308	25	729.920	133.910	218.852	2.159	17.899	18248
133	98	910.816	293.086	27.197	10.622	49.698	89260	29	1011.828	336.750	96.127	1.513	25.314	29343	93	949.172	271.577	106.684	7.057	43.113	88273	25	665.680	114.330	137.449	2.299	18.728	16642	16	546.750	75.879	148.915	1.408	15.899	8748	52	826.769	226.556	197.419	4.108	41.213	42992	25	734.560	134.901	218.859	2.148	17.899	18364
134	98	932.837	301.240	27.187	10.647	49.698	91418	29	924.897	290.253	96.085	1.523	25.314	26822	93	909.634	267.133	106.764	7.141	43.113	84596	25	657.520	111.039	137.450	2.303	18.728	16438	16	558.125	77.977	148.901	1.417	15.899	8930	52	786.615	224.484	197.438	4.035	41.213	40904	25	700.080	123.680	218.846	2.152	17.899	17502
135	98	897.398	295.022	27.217	10.622	49.698	87945	29	885.586	273.036	96.074	1.523	25.314	25682	93	889.645	260.004	106.772	7.148	43.113	82737	25	655	108.992	137.455	2.306	18.728	16375	16	552	79.855	148.897	1.410	15.899	8832	52	755.673	214.823	197.436	4.042	41.213	39295	25	647.880	112.939	218.846	2.156	17.899	16197
136	98	890.929	285.839	27.187	10.672	49.698	87311	29	918.759	289.478	96.065	1.517	25.314	26644	93	909.355	257.588	106.699	7.077	43.113	84570	25	643.560	107.251	137.449	2.306	18.728	16089	16	550.125	81.072	148.896	1.416	15.899	8802	52	736.077	201.290	197.425	4.079	41.213	38276	25	636.440	106.316	218.859	2.151	17.899	15911
137	98	923.296	295.424	27.163	10.716	49.698	90483	29	1009.207	323.806	96.090	1.522	25.314	29267	93	939.075	264.547	106.693	7.064	43.113	87334	25	666	107.310	137.452	2.329	18.728	16650	16	536.938	72.709	148.897	1.422	15.899	8591	52	727.192	195.764	197.424	4.113	41.213	37814	25	656.120	111.899	218.864	2.165	17.899	16403
138	98	940.388	297.643	27.153	10.727	49.698	92158	29	1135.517	382.542	96.131	1.502	25.314	32930	93	948.817	273.530	106.723	7.093	43.113	88240	25	657.360	107.270	137.475	2.300	18.728	16434	16	541.312	73.890	148.922	1.413	15.899	8661	52	711.038	192.509	197.420	4.099	41.213	36974	25	632.920	106.288	218.848	2.155	17.899	15823
139	98	937.898	298.313	27.154	10.710	49.698	91914	29	1187.207	422.171	96.165	1.489	25.314	34429	93	908.710	262.075	106.750	7.112	43.113	84510	25	650.560	108.100	137.457	2.306	18.728	16264	16	540.875	76.332	148.918	1.412	15.899	8654	52	718.827	195.565	197.434	4.101	41.213	37379	25	618.840	106.284	218.859	2.152	17.899	15471
140	98	917.398	291.520	27.166	10.686	49.698	89905	29	1093	388.232	96.158	1.486	25.314	31697	93	844.032	243.369	106.783	7.164	43.113	78495	25	648.640	109.202	137.457	2.305	18.728	16216	16	540.125	75.874	148.934	1.411	15.899	8642	52	713.462	208.299	197.437	3.992	41.213	37100	25	599.760	98.798	218.846	2.156	17.899	14994
141	98	868.061	284.443	27.195	10.657	49.698	85070	29	960.931	320.141	96.119	1.502	25.314	27867	93	739.581	198.711	106.756	7.145	43.113	68781	25	645.840	105.746	137.459	2.305	18.728	16146	16	536.500	75.973	148.908	1.407	15.899	8584	52	698.019	201.712	197.445	4.007	41.213	36297	25	578.160	97.058	218.860	2.154	17.899	14454
142	98	831.235	263.323	27.188	10.667	49.698	81461	29	882.276	276.720	96.071	1.525	25.314	25586	93	678.237	171.803	106.720	7.106	43.113	63076	25	652.720	112.777	137.451	2.296	18.728	16318	16	547.312	77.245	148.924	1.415	15.899	8757	52	689.423	196.228	197.423	4.020	41.213	35850	25	600.520	104.060	218.854	2.144	17.899	15013
143	98	806.724	249.415	27.178	10.662	49.698	79059	29	860.862	254.160	96.016	1.533	25.314	24965	93	621.280	149.588	106.707	7.096	43.113	57779	25	649.320	109.360	137.459	2.300	18.728	16233	16	559.938	80.021	148.917	1.414	15.899	8959	52	702.827	200.592	197.423	4.023	41.213	36547	25	583.800	96.242	218.863	2.157	17.899	14595
144	98	800.531	249.321	27.184	10.658	49.698	78452	29	918.862	279.139	96.017	1.525	25.314	26647	93	598.376	138.570	106.691	7.057	43.113	55649	25	647.680	109.195	137.451	2.307	18.728	16192	16	568.875	80.837	148.914	1.412	15.899	9102	52	719.750	199.925	197.415	4.072	41.213	37427	25	577.840	89.565	218.854	2.171	17.899	14446
145	98	814.980	255.897	27.192	10.638	49.698	79868	29	977.345	321.481	96.088	1.507	25.314	28343	93	570.108	126.466	106.673	7.052	43.113	53020	25	651.480	106.985	137.460	2.310	18.728	16287	16	576.500	85.823	148.899	1.406	15.899	9224	52	762	212.355	197.417	4.077	41.213	39624	25	557.640	84.016	218.860	2.165	17.899	13941
146	98	840.276	270.528	27.210	10.608	49.698	82347	29	935.621	318.057	96.115	1.497	25.314	27133	93	547.538	115.735	106.662	7.040	43.113	50921	25	661.400	111.934	137.455	2.303	18.728	16535	16	567.250	86.900	148.898	1.409	15.899	9076	52	781.981	223.147	197.433	4.033	41.213	40663	25	544.240	81.784	218.855	2.161	17.899	13606
147	98	849.071	275.135	27.186	10.656	49.698	83209	29	866.448	275.678	96.085	1.512	25.314	25127	93	517.226	106.310	106.658	7.053	43.113	48102	25	656	117.640	137.450	2.291	18.728	16400	16	553.250	80.216	148.903	1.417	15.899	8852	52	774.115	231.317	197.443	3.975	41.213	40254	25	532.240	80.335	218.852	2.160	17.899	13306
148	98	822.122	263.419	27.199	10.632	49.698	80568	29	825	257.826	96.050	1.516	25.314	23925	93	499.075	96.037	106.634	7.014	43.113	46414	25	642.520	107.509	137.451	2.303	18.728	16063	16	551.438	87.800	148.889	1.405	15.899	8823	52	732.712	214.775	197.445	3.990	41.213	38101	25	529.600	77.168	218.851	2.160	17.899	13240
149	98	790.286	250.972	27.201	10.637	49.698	77448	29	815.241	255.487	96.071	1.516	25.314	23642	93	494.925	93.832	106.614	7.010	43.113	46028	25	645.080	111.388	137.454	2.307	18.728	16127	16	556.688	88.035	148.894	1.399	15.899	8907	52	700.654	194.467	197.437	4.073	41.213	36434	25	527.160	80.284	218.829	2.148	17.899	13179
150	98	788.592	239.904	27.147	10.719	49.698	77282	29	890.793	278.964	96.046	1.517	25.314	25833	93	501.602	97.441	106.624	7.015	43.113	46649	25	650.960	111.962	137.451	2.299	18.728	16274	16	573.375	87.354	148.890	1.409	15.899	9174	52	713	189.717	197.416	4.126	41.213	37076	25	545.200	85.877	218.825	2.133	17.899	13630
151	98	835.929	253.765	27.128	10.757	49.698	81921	29	984.103	315.740	96.075	1.519	25.314	28539	93	522.935	100.346	106.583	6.999	43.113	48633	25	648.160	109.692	137.465	2.300	18.728	16204	16	571.500	84.615	148.904	1.414	15.899	9144	52	738.923	183.908	197.406	4.227	41.213	38424	25	544.880	81.045	218.835	2.150	17.899	13622
152	98	902.255	283.400	27.150	10.713	49.698	88421	29	1045.897	357.544	96.097	1.496	25.314	30331	93	541.505	110.630	106.587	6.998	43.113	50360	25	644.040	113.025	137.442	2.291	18.728	16101	16	577.562	94.135	148.904	1.399	15.899	9241	52	762.019	186.844	197.397	4.238	41.213	39625	25	534.960	83.532	218.843	2.144	17.899	13374
153	98	925.490	299.411	27.171	10.690	49.698	90698	29	1007.138	335.115	96.092	1.503	25.314	29207	93	545.548	113.978	106.618	7.024	43.113	50736	25	638.080	113.120	137.458	2.286	18.728	15952	16	570.250	84.233	148.899	1.414	15.899	9124	52	720.250	190.037	197.413	4.158	41.213	37453	25	512.200	73.862	218.859	2.155	17.899	12805
154	98	914.959	299.865	27.181	10.694	49.698	89666	29	939.621	308.286	96.070	1.505	25.314	27249	93	519.323	101.335	106.611	7.009	43.113	48297	25	623.880	104.783	137.450	2.298	18.728	15597	16	558.375	83.055	148.886	1.410	15.899	8934	52	674.481	180.403	197.422	4.109	41.213	35073	25	514.160	78.465	218.842	2.157	17.899	12854
155	98	846.092	275.067	27.215	10.607	49.698	82917	29	866.724	275.141	96.071	1.515	25.314	25135	93	507.645	100.948	106.632	7.019	43.113	47211	25	618.720	107.289	137.451	2.302	18.728	15468	16	553.438	84.927	148.912	1.405	15.899	8855	52	638.635	170.793	197.442	4.101	41.213	33209	25	530.480	82.164	218.851	2.163	17.899	13262
156	98	801.990	261.618	27.213	10.611	49.698	78595	29	870.172	276.573	96.060	1.513	25.314	25235	93	533.570	110.896	106.575	6.952	43.113	49622	25	625.960	103.030	137.455	2.310	18.728	15649	16	571.125	86.755	148.903	1.413	15.899	9138	52	631.981	159.882	197.418	4.181	41.213	32863	25	520.600	78.949	218.860	2.166	17.899	13015
157	98	776.408	244.168	27.179	10.663	49.698	76088	29	938.586	301.809	96.057	1.513	25.314	27219	93	563.011	116.030	106.591	6.960	43.113	52360	25	627.120	105.433	137.459	2.296	18.728	15678	16	575.500	89.251	148.907	1.412	15.899	9208	52	648	165.348	197.430	4.168	41.213	33696	25	527.040	75.300	218.858	2.169	17.899	13176
158	98	770.776	239.517	27.186	10.639	49.698	75536	29	1036.517	349.688	96.102	1.503	25.314	30059	93	630.118	141.798	106.575	6.934	43.113	58601	25	646.200	108.226	137.453	2.306	18.728	16155	16	585.250	87.003	148.911	1.417	15.899	9364	52	653.712	167.650	197.422	4.167	41.213	33993	25	541.960	81.827	218.861	2.158	17.899	13549
159	98	761.235	226.533	27.174	10.651	49.698	74601	29	1026	346.192	96.110	1.499	25.314	29754	93	723.667	179.074	106.621	6.967	43.113	67301	25	629.720	108.246	137.449	2.293	18.728	15743	16	561.438	81.023	148.897	1.410	15.899	8983	52	655.327	161.824	197.423	4.191	41.213	34077	25	622	102.220	218.849	2.156	17.899	15550
160	98	776.704	237.427	27.170	10.675	49.698	76117	29	943.069	312.283	96.106	1.507	25.314	27349	93	779.871	207.529	106.679	7.049	43.113	72528	25	621.160	108.231	137.448	2.305	18.728	15529	16	558.688	80.254	148.904	1.411	15.899	8939	52	639.192	167.954	197.429	4.125	41.213	33238	25	1487.400	353.175	218.826	2.114	17.899	37185
161	98	756.745	232.375	27.190	10.633	49.698	74161	29	872.379	280.286	96.100	1.512	25.314	25299	93	766.441	204.624	106.705	7.073	43.113	71279	25	620.800	108.316	137.453	2.288	18.728	15520	16	556.625	77.617	148.912	1.419	15.899	8906	52	619.423	163.379	197.436	4.139	41.213	32210	25	1810.320	478.347	218.854	2.084	17.899	45258
162	98	741.816	234.607	27.218	10.564	49.698	72698	29	835.724	261.445	96.063	1.520	25.314	24236	93	783.763	206.193	106.658	7.051	43.113	72890	25	623.760	105.526	137.444	2.300	18.728	15594	16	545.688	77.243	148.904	1.414	15.899	8731	52	613.615	159.828	197.423	4.136	41.213	31908	25	1657.640	425.330	218.859	2.087	17.899	41441
163	98	759.449	235.546	27.194	10.607	49.698	74426	29	872.759	273.701	96.074	1.520	25.314	25310	93	825.602	220.048	106.652	7.031	43.113	76781	25	625.840	105.939	137.453	2.304	18.728	15646	16	559.750	75.837	148.912	1.416	15.899	8956	52	608.096	158.451	197.432	4.118	41.213	31621	25	1479.600	362.527	218.857	2.100	17.899	36990
164	98	784.918	250.138	27.231	10.547	49.698	76922	29	972.897	311.219	96.053	1.519	25.314	28214	93	900.742	247.152	106.632	7.008	43.113	83769	25	623.920	108.993	137.455	2.295	18.728	15598	16	559.312	78.589	148.908	1.418	15.899	8949	52	618.673	157.031	197.431	4.155	41.213	32171	25	1277.120	299.052	218.859	2.101	17.899	31928
165	98	853.061	273.323	27.222	10.562	49.698	83600	29	994.207	324.617	96.095	1.512	25.314	28832	93	962.753	273.953	106.694	7.077	43.113	89536	25	612.760	102.547	137.450	2.303	18.728	15319	16	542.062	72.251	148.914	1.424	15.899	8673	52	663.173	168.369	197.400	4.210	41.213	34485	25	1112.840	247.521	218.862	2.118	17.899	27821
166	98	908.490	290.671	27.186	10.630	49.698	89032	29	944.655	297.519	96.066	1.520	25.314	27395	93	901.129	258.373	106.735	7.121	43.113	83805	25	615.120	100.301	137.458	2.309	18.728	15378	16	551.812	77.946	148.901	1.420	15.899	8829	52	666.365	166.609	197.408	4.185	41.213	34651	25	980	217.284	218.856	2.115	17.899	24500
167	98	924.316	297.294	27.170	10.674	49.698	90583	29	874.276	266.957	96.049	1.527	25.314	25354	93	802.968	221.395	106.748	7.126	43.113	74676	25	611.880	106.179	137.453	2.296	18.728	15297	16	544.750	79.991	148.885	1.416	15.899	8716	52	644.250	172.436	197.438	4.118	41.213	33501	25	845.520	170.308	218.861	2.130	17.899	21138
168	98	880.102	285.194	27.191	10.666	49.698	86250	29	809.069	238.211	96.009	1.531	25.314	23463	93	708.430	186.884	106.755	7.129	43.113	65884	25	616.080	105.365	137.460	2.291	18.728	15402	16	535.688	75.219	148.911	1.420	15.899	8571	52	616.981	165.634	197.443	4.108	41.213	32083	25	751.840	147.104	218.877	2.135	17.899	18796
169	98	848.204	278.556	27.206	10.628	49.698	83124	29	777.069	224.021	96.006	1.540	25.314	22535	93	636.237	154.980	106.704	7.114	43.113	59170	25	613.120	103.766	137.465	2.299	18.728	15328	16	531.812	75.484	148.907	1.420	15.899	8509	52	620.192	157.875	197.416	4.181	41.213	32250	25	657.400	116.852	218.871	2.142	17.899	16435
170	98	838.163	267.469	27.173	10.673	49.698	82140	29	789.931	222.125	95.943	1.548	25.314	22908	93	591.366	133.903	106.670	7.048	43.113	54997	25	611.960	104.822	137.437	2.302	18.728	15299	16	529.562	72.377	148.905	1.424	15.899	8473	52	622.731	154.854	197.415	4.195	41.213	32382	25	589.160	98.472	218.866	2.153	17.899	14729
171	98	841.796	252.258	27.128	10.769	49.698	82496	29	884.724	263.299	95.981	1.532	25.314	25657	93	554.624	119.798	106.639	7.033	43.113	51580	25	617.120	102.422	137.443	2.312	18.728	15428	16	527.500	74.900	148.891	1.415	15.899	8440	52	663.788	153.362	197.392	4.311	41.213	34517	25	542.520	81.118	218.882	2.168	17.899	13563
172	98	830.337	253.862	27.140	10.727	49.698	81373	29	909.586	278.553	96.026	1.526	25.314	26378	93	528.570	108.490	106.649	7.024	43.113	49157	25	616.920	103.025	137.446	2.309	18.728	15423	16	537.188	75.034	148.898	1.415	15.899	8595	52	690.365	166.342	197.397	4.279	41.213	35899	25	509.440	73.305	218.873	2.169	17.899	12736
173	98	790.888	239.425	27.146	10.740	49.698	77507	29	870.241	270.797	96.045	1.523	25.314	25237	93	496.817	97.471	106.639	7.013	43.113	46204	25	616.480	101.624	137.457	2.312	18.728	15412	16	521.062	78.894	148.904	1.403	15.899	8337	52	667.962	168.512	197.412	4.204	41.213	34734	25	487.840	65.911	218.869	2.167	17.899	12196
174	98	752.429	234.453	27.184	10.649	49.698	73738	29	772.034	228.425	96.024	1.532	25.314	22389	93	474.441	87.655	106.608	7.001	43.113	44123	25	604.680	98.978	137.455	2.307	18.728	15117	16	520.188	71.740	148.901	1.416	15.899	8323	52	646.173	168.580	197.426	4.143	41.213	33601	25	475.920	62.441	218.869	2.176	17.899	11898
175	98	725.194	227.152	27.216	10.616	49.698	71069	29	714.448	202.490	95.985	1.543	25.314	20719	93	460.806	83.101	106.614	7.005	43.113	42855	25	594.320	99.736	137.454	2.312	18.728	14858	16	519.562	76.705	148.912	1.413	15.899	8313	52	614.673	163.900	197.440	4.114	41.213	31963	25	478.200	62.087	218.865	2.181	17.899	11955
176	98	728.796	220.149	27.176	10.672	49.698	71422	29	698.276	187.387	95.936	1.557	25.314	20250	93	450.688	81.530	106.597	6.994	43.113	41914	25	594.600	99.176	137.457	2.305	18.728	14865	16	515.312	68.769	148.921	1.421	15.899	8245	52	624.135	154.409	197.417	4.218	41.213	32455	25	467.920	66.004	218.865	2.168	17.899	11698
177	98	769.724	230.100	27.171	10.662	49.698	75433	29	730	197.902	95.939	1.555	25.314	21170	93	458.946	82.148	106.596	6.968	43.113	42682	25	595.400	97.600	137.461	2.306	18.728	14885	16	528.688	74.937	148.901	1.410	15.899	8459	52	635.212	158.855	197.422	4.233	41.213	33031	25	477.400	62.447	218.851	2.164	17.899	11935
178	98	833.959	251.213	27.143	10.746	49.698	81728	29	792.414	229.675	95.988	1.542	25.314	22980	93	459.989	80.833	106.595	6.983	43.113	42779	25	587.640	93.830	137.454	2.307	18.728	14691	16	548.062	76.306	148.917	1.418	15.899	8769	52	651.712	160.848	197.417	4.219	41.213	33889	25	478.840	62.608	218.839	2.156	17.899	11971
179	98	866.816	281.561	27.191	10.665	49.698	84948	29	858.276	261.552	96.033	1.530	25.314	24890	93	467.871	84.283	106.593	6.989	43.113	43512	25	594.120	95.846	137.447	2.309	18.728	14853	16	540.500	78.293	148.902	1.423	15.899	8648	52	671.692	178.723	197.428	4.129	41.213	34928	25	472.640	62.553	218.853	2.150	17.899	11816
180	98	858.031	276.986	27.207	10.635	49.698	84087	29	859.207	266.496	96.039	1.526	25.314	24917	93	471.419	86.321	106.595	6.988	43.113	43842	25	593.560	92.313	137.453	2.318	18.728	14839	16	532.250	75.243	148.902	1.414	15.899	8516	52	650.462	178.757	197.446	4.082	41.213	33824	25	466.720	62.920	218.855	2.160	17.899	11668
181	98	817.286	266.210	27.220	10.604	49.698	80094	29	798.759	237.365	96.030	1.532	25.314	23164	93	461.452	81.376	106.617	7.007	43.113	42915	25	580.160	96.473	137.456	2.313	18.728	14504	16	523.562	77.454	148.888	1.412	15.899	8377	52	630.865	174.285	197.453	4.086	41.213	32805	25	471.840	64.563	218.866	2.168	17.899	11796
182	98	772.143	247.248	27.204	10.615	49.698	75670	29	759.655	224.506	96.025	1.531	25.314	22030	93	480.118	87.425	106.588	6.964	43.113	44651	25	583.880	90.797	137.449	2.319	18.728	14597	16	523.562	74.175	148.913	1.416	15.899	8377	52	633.865	175.804	197.452	4.068	41.213	32961	25	466.320	62.644	218.861	2.168	17.899	11658
183	98	750.255	233.371	27.199	10.629	49.698	73525	29	804.759	232.455	96.001	1.535	25.314	23338	93	488.774	89.896	106.580	6.953	43.113	45456	25	580.560	92.478	137.450	2.307	18.728	14514	16	534	77.224	148.910	1.413	15.899	8544	52	637.423	174.852	197.441	4.089	41.213	33146	25	468.400	59.784	218.864	2.174	17.899	11710
184	98	761.020	238.576	27.191	10.636	49.698	74580	29	953.034	300.429	96.034	1.524	25.314	27638	93	501.656	91.222	106.544	6.922	43.113	46654	25	580.960	93.749	137.447	2.314	18.728	14524	16	536.062	71.291	148.911	1.413	15.899	8577	52	671.692	181.583	197.418	4.117	41.213	34928	25	460.920	55.771	218.877	2.189	17.899	11523
185	98	784.041	234.940	27.141	10.714	49.698	76836	29	1056.379	356.976	96.091	1.505	25.314	30635	93	520.075	97.907	106.540	6.932	43.113	48367	25	588.800	93.424	137.457	2.305	18.728	14720	16	538.812	78.670	148.892	1.412	15.899	8621	52	688.404	194.662	197.441	4.056	41.213	35797	25	466.360	60.826	218.875	2.170	17.899	11659
186	98	788.939	233.604	27.130	10.716	49.698	77316	29	1075.586	377.347	96.145	1.493	25.314	31192	93	548.194	106.262	106.524	6.911	43.113	50982	25	587.240	92.285	137.460	2.314	18.728	14681	16	539.438	80.183	148.894	1.410	15.899	8631	52	692.750	204.190	197.447	3.988	41.213	36023	25	468.160	60.999	218.884	2.177	17.899	11704
187	98	785.316	234.502	27.137	10.709	49.698	76961	29	967.793	323.307	96.101	1.506	25.314	28066	93	545.839	106.978	106.553	6.931	43.113	50763	25	591.960	96.815	137.458	2.302	18.728	14799	16	543.812	77.808	148.908	1.417	15.899	8701	52	660.904	195.723	197.449	3.964	41.213	34367	25	452.720	59.165	218.868	2.178	17.899	11318
188	98	776.153	232.368	27.161	10.692	49.698	76063	29	854.034	273.373	96.076	1.516	25.314	24767	93	552.323	113.912	106.597	6.971	43.113	51366	25	592.640	95.980	137.452	2.310	18.728	14816	16	542.750	72.905	148.903	1.422	15.899	8684	52	643.462	186.676	197.465	4.018	41.213	33460	25	454.240	56.347	218.863	2.180	17.899	11356
189	98	765.980	230.953	27.168	10.679	49.698	75066	29	825.483	253.384	96.028	1.528	25.314	23939	93	571.538	122.729	106.640	7.007	43.113	53153	25	592.240	97.748	137.456	2.304	18.728	14806	16	531.688	78.072	148.916	1.415	15.899	8507	52	640.250	181.372	197.448	4.028	41.213	33293	25	457.400	60.426	218.886	2.180	17.899	11435
190	98	748.133	224.599	27.170	10.661	49.698	73317	29	841.862	249.281	96.023	1.540	25.314	24414	93	664.011	162.445	106.598	6.945	43.113	61753	25	598.800	95.890	137.452	2.313	18.728	14970	16	531.312	74.414	148.907	1.420	15.899	8501	52	657.942	177.624	197.432	4.101	41.213	34213	25	462.240	60.852	218.876	2.183	17.899	11556
191	98	763.704	224.429	27.136	10.737	49.698	74843	29	868.966	259.165	96.038	1.537	25.314	25200	93	847.720	219.206	106.514	6.897	43.113	78838	25	591.480	95.414	137.460	2.306	18.728	14787	16	531.062	80.549	148.900	1.408	15.899	8497	52	676.808	192.069	197.434	4.060	41.213	35194	25	456.960	58.158	218.872	2.183	17.899	11424
192	98	781.908	225.857	27.107	10.775	49.698	76627	29	885.690	257.764	96.028	1.545	25.314	25685	93	1071.505	311.816	106.666	7.061	43.113	99650	25	586.360	90.939	137.467	2.313	18.728	14659	16	532.500	80.677	148.903	1.408	15.899	8520	52	691.212	188.142	197.426	4.090	41.213	35943	25	462.520	60.197	218.872	2.179	17.899	11563
193	98	801.439	237.304	27.120	10.757	49.698	78541	29	850.483	250.959	96.053	1.537	25.314	24664	93	1104.409	324.744	106.726	7.126	43.113	102710	25	587.960	95.823	137.453	2.315	18.728	14699	16	529.250	76.579	148.907	1.411	15.899	8468	52	697.635	183.110	197.422	4.149	41.213	36277	25	455.680	59.171	218.864	2.177	17.899	11392
194	98	799.255	244.955	27.150	10.708	49.698	78327	29	799.517	238.196	96.065	1.542	25.314	23186	93	993.011	296.617	106.774	7.179	43.113	92350	25	596.280	99.724	137.447	2.307	18.728	14907	16	527.625	73.130	148.892	1.421	15.899	8442	52	683.769	176.580	197.418	4.147	41.213	35556	25	477.560	61.853	218.854	2.179	17.899	11939
195	98	765.500	239.303	27.185	10.658	49.698	75019	29	754.759	205.321	95.991	1.557	25.314	21888	93	878.054	247.674	106.768	7.158	43.113	81659	25	597.040	101.938	137.466	2.295	18.728	14926	16	514.812	64.793	148.910	1.426	15.899	8237	52	651.615	177.661	197.438	4.108	41.213	33884	25	455.760	59.716	218.875	2.188	17.899	11394
196	98	732.602	218.098	27.172	10.651	49.698	71795	29	753.655	206.439	95.995	1.556	25.314	21856	93	806.430	222.941	106.742	7.141	43.113	74998	25	601.120	102.037	137.451	2.301	18.728	15028	16	511.312	66.737	148.903	1.421	15.899	8181	52	633.346	167.274	197.434	4.144	41.213	32934	25	460.840	59.415	218.865	2.183	17.899	11521
197	98	731.612	210.391	27.128	10.736	49.698	71698	29	733.172	200.244	95.969	1.551	25.314	21262	93	746.935	202.859	106.757	7.149	43.113	69465	25	598.680	99.357	137.464	2.295	18.728	14967	16	514.938	71.432	148.893	1.416	15.899	8239	52	667.423	166.103	197.415	4.239	41.213	34706	25	457.920	62.914	218.866	2.174	17.899	11448
198	98	752.429	206.298	27.101	10.769	49.698	73738	29	788.897	227.487	95.996	1.542	25.314	22878	93	671.688	167.586	106.720	7.104	43.113	62467	25	589.160	95.547	137.453	2.308	18.728	14729	16	510.375	65.622	148.901	1.421	15.899	8166	52	688.096	170.411	197.424	4.221	41.213	35781	25	457.280	62.337	218.871	2.179	17.899	11432
199	98	797.520	221.344	27.092	10.769	49.698	78157	29	832.207	238.159	95.991	1.542	25.314	24134	93	599.979	139.449	106.701	7.091	43.113	55798	25	592.560	99.034	137.456	2.306	18.728	14814	16	506.188	69.423	148.895	1.413	15.899	8099	52	682.827	171.610	197.423	4.195	41.213	35507	25	457.440	59.588	218.863	2.175	17.899	11436
200	98	844.265	260.226	27.170	10.672	49.698	82738	29	785.379	231.291	96.007	1.536	25.314	22776	93	530.366	114.230	106.701	7.094	43.113	49324	25	588.720	95.974	137.456	2.306	18.728	14718	16	501.625	68.102	148.913	1.413	15.899	8026	52	652.038	169.767	197.437	4.167	41.213	33906	25	456.080	57.088	218.865	2.178	17.899	11402
201	98	865.071	278.358	27.192	10.638	49.698	84777	29	743.483	216.600	96.000	1.537	25.314	21561	93	489.796	96.910	106.644	7.035	43.113	45551	25	587.480	97.998	137.452	2.304	18.728	14687	16	498.375	71.194	148.899	1.421	15.899	7974	52	619.308	169.905	197.442	4.089	41.213	32204	25	457.240	62.094	218.865	2.174	17.899	11431
202	98	861.255	274.635	27.173	10.680	49.698	84403	29	728.621	205.412	95.961	1.546	25.314	21130	93	461.452	84.763	106.612	7.011	43.113	42915	25	590.720	96.982	137.463	2.308	18.728	14768	16	502.750	67.050	148.891	1.417	15.899	8044	52	601.327	159.978	197.444	4.140	41.213	31269	25	459.880	60.535	218.865	2.178	17.899	11497
203	98	859.408	273.051	27.172	10.688	49.698	84222	29	776.034	226.098	95.981	1.541	25.314	22505	93	449.269	78.977	106.609	6.995	43.113	41782	25	591.680	97.108	137.463	2.309	18.728	14792	16	509.812	66.802	148.902	1.421	15.899	8157	52	591.923	157.589	197.435	4.110	41.213	30780	25	465.240	63.875	218.865	2.178	17.899	11631
204	98	838.531	266.611	27.176	10.675	49.698	82176	29	855.034	267.822	96.041	1.524	25.314	24796	93	440.699	73.952	106.569	6.976	43.113	40985	25	589.960	98.811	137.456	2.300	18.728	14749	16	507.750	67.148	148.895	1.415	15.899	8124	52	607.750	155.992	197.426	4.171	41.213	31603	25	465.560	60.629	218.875	2.179	17.899	11639
205	98	811.480	254.212	27.177	10.664	49.698	79525	29	888.034	286.222	96.058	1.511	25.314	25753	93	440.118	74.740	106.577	6.982	43.113	40931	25	590.960	96.897	137.458	2.308	18.728	14774	16	526.312	78.171	148.903	1.409	15.899	8421	52	609.827	159.069	197.424	4.140	41.213	31711	25	468.720	61.084	218.848	2.164	17.899	11718
206	98	788.510	244.474	27.182	10.659	49.698	77274	29	858.793	269.712	96.045	1.519	25.314	24905	93	433.925	72.373	106.586	6.972	43.113	40355	25	592.120	94.717	137.451	2.315	18.728	14803	16	533.812	77.400	148.894	1.413	15.899	8541	52	594.865	163.382	197.443	4.087	41.213	30933	25	473.880	63.076	218.842	2.156	17.899	11847
207	98	755.480	223.050	27.151	10.697	49.698	74037	29	768.276	231.234	96.017	1.528	25.314	22280	93	428.075	70.220	106.584	6.967	43.113	39811	25	575.600	92.795	137.459	2.308	18.728	14390	16	527.812	76.479	148.893	1.412	15.899	8445	52	567.019	149.528	197.439	4.127	41.213	29485	25	463.840	60.716	218.853	2.159	17.899	11596
208	98	701.939	211.323	27.177	10.660	49.698	68790	29	712.345	204.469	96.007	1.536	25.314	20658	93	425.473	69.894	106.575	6.960	43.113	39569	25	580.360	94.305	137.457	2.306	18.728	14509	16	523.500	72.757	148.914	1.416	15.899	8376	52	547.442	147.658	197.448	4.115	41.213	28467	25	472.840	64.112	218.846	2.160	17.899	11821
209	98	666.551	195.180	27.174	10.661	49.698	65322	29	676.069	184.983	95.946	1.551	25.314	19606	93	424.860	69.170	106.588	6.963	43.113	39512	25	580.400	93.086	137.454	2.310	18.728	14510	16	525.938	73.419	148.894	1.421	15.899	8415	52	543.885	141.947	197.442	4.163	41.213	28282	25	472.080	63.749	218.859	2.166	17.899	11802
210	98	669.061	191.998	27.145	10.683	49.698	65568	29	717.897	198.276	95.932	1.551	25.314	20819	93	426.753	68.911	106.564	6.956	43.113	39688	25	585.400	92.405	137.456	2.319	18.728	14635	16	532.500	71.006	148.900	1.424	15.899	8520	52	539.250	141.219	197.442	4.148	41.213	28041	25	472.680	61.494	218.868	2.171	17.899	11817
211	98	674.459	191.279	27.134	10.714	49.698	66097	29	793.690	224.532	95.941	1.544	25.314	23017	93	439.151	73.005	106.557	6.937	43.113	40841	25	592.880	93.189	137.453	2.318	18.728	14822	16	514.875	71.497	148.896	1.420	15.899	8238	52	540.577	143.108	197.438	4.146	41.213	28110	25	477.400	62.297	218.879	2.187	17.899	11935
212	98	692.439	194.550	27.135	10.698	49.698	67859	29	849.966	269.144	96.028	1.523	25.314	24649	93	452.667	76.479	106.565	6.950	43.113	42098	25	599.400	101.668	137.445	2.299	18.728	14985	16	525.938	67.085	148.909	1.420	15.899	8415	52	541	143.777	197.443	4.116	41.213	28132	25	472.200	62.373	218.875	2.178	17.899	11805
213	98	722.439	207.545	27.111	10.735	49.698	70799	29	850.172	266.576	96.057	1.519	25.314	24655	93	446.140	76.361	106.582	6.979	43.113	41491	25	607.200	100.106	137.452	2.306	18.728	15180	16	516.500	70.733	148.905	1.419	15.899	8264	52	534.827	143.346	197.437	4.129	41.213	27811	25	462.560	59.931	218.875	2.186	17.899	11564
214	98	709.071	204.523	27.149	10.700	49.698	69489	29	798.828	243.047	96.039	1.525	25.314	23166	93	447.108	78.402	106.586	6.979	43.113	41581	25	598.760	98.211	137.456	2.304	18.728	14969	16	504.750	64.564	148.894	1.419	15.899	8076	52	526.115	137.989	197.433	4.145	41.213	27358	25	465.360	62.312	218.874	2.179	17.899	11634
215	98	705.449	202.418	27.149	10.678	49.698	69134	29	812.552	249.357	96.031	1.523	25.314	23564	93	437.839	72.500	106.569	6.956	43.113	40719	25	595.520	99.232	137.446	2.301	18.728	14888	16	505.250	67.943	148.883	1.420	15.899	8084	52	521.269	137.449	197.444	4.131	41.213	27106	25	463.040	61.772	218.887	2.182	17.899	11576
216	98	694.816	203.822	27.155	10.658	49.698	68092	29	881	283.224	96.046	1.519	25.314	25549	93	447.860	76.777	106.565	6.944	43.113	41651	25	597.800	98.444	137.465	2.304	18.728	14945	16	498.188	66.762	148.890	1.418	15.899	7971	52	526	139.461	197.437	4.119	41.213	27352	25	457.400	61.160	218.868	2.176	17.899	11435
217	98	684.347	201.784	27.142	10.677	49.698	67066	29	953.414	309.699	96.066	1.513	25.314	27649	93	453.871	80.412	106.564	6.968	43.113	42210	25	594.680	95.313	137.466	2.299	18.728	14867	16	498.938	65.945	148.890	1.431	15.899	7983	52	541.058	140.832	197.423	4.143	41.213	28135	25	465.520	62.754	218.873	2.186	17.899	11638
218	98	710.398	205.582	27.126	10.739	49.698	69619	29	931.862	304.835	96.085	1.511	25.314	27024	93	454.774	79.346	106.573	6.974	43.113	42294	25	594.600	94.620	137.458	2.307	18.728	14865	16	496.562	64.758	148.893	1.419	15.899	7945	52	546.769	144.344	197.432	4.128	41.213	28432	25	477.560	64.081	218.867	2.186	17.899	11939
219	98	749.990	206.283	27.062	10.846	49.698	73499	29	860	277.517	96.078	1.511	25.314	24940	93	454.667	80.416	106.571	6.970	43.113	42284	25	588.800	93.326	137.457	2.311	18.728	14720	16	492.375	63.818	148.912	1.419	15.899	7878	52	553.308	147.235	197.447	4.123	41.213	28772	25	467.720	64.097	218.876	2.175	17.899	11693
220	98	770.561	221.260	27.103	10.785	49.698	75515	29	770.552	231.440	96.029	1.530	25.314	22346	93	452.849	78.520	106.598	6.987	43.113	42115	25	577.960	97.172	137.446	2.301	18.728	14449	16	492.625	65.859	148.895	1.421	15.899	7882	52	539.519	143.307	197.441	4.120	41.213	28055	25	468.240	61.555	218.874	2.183	17.899	11706
221	98	741.582	224.075	27.160	10.682	49.698	72675	29	693.828	199.370	95.996	1.541	25.314	20121	93	449.333	80.022	106.583	6.976	43.113	41788	25	579.120	96.456	137.452	2.300	18.728	14478	16	494.562	67.324	148.877	1.417	15.899	7913	52	535.923	140.505	197.436	4.141	41.213	27868	25	461.880	61.182	218.870	2.182	17.899	11547
222	98	712.296	208.748	27.140	10.692	49.698	69805	29	641.897	158.543	95.890	1.572	25.314	18615	93	455.763	83.337	106.593	7.013	43.113	42386	25	585.760	96.842	137.457	2.305	18.728	14644	16	498.188	62.360	148.894	1.421	15.899	7971	52	542.769	137.304	197.434	4.187	41.213	28224	25	468.640	61.816	218.872	2.186	17.899	11716
223	98	711.816	205.035	27.130	10.706	49.698	69758	29	636	153.459	95.879	1.578	25.314	18444	93	453.817	80.007	106.587	6.981	43.113	42205	25	583.720	95.153	137.461	2.305	18.728	14593	16	491.562	66.786	148.893	1.417	15.899	7865	52	578.327	122.726	197.388	4.392	41.213	30073	25	465.200	60.551	218.874	2.190	17.899	11630
224	98	729.071	202.817	27.081	10.779	49.698	71449	29	638.724	150.512	95.866	1.572	25.314	18523	93	461.591	85.233	106.574	6.980	43.113	42928	25	579.840	97.145	137.457	2.296	18.728	14496	16	489.375	59.162	148.891	1.432	15.899	7830	52	711.423	137.305	197.326	4.672	41.213	36994	25	463.880	63.977	218.879	2.176	17.899	11597
225	98	737.878	217.927	27.129	10.728	49.698	72312	29	644.414	153.227	95.865	1.577	25.314	18688	93	467.129	83.734	106.593	6.982	43.113	43443	25	580.680	95.751	137.462	2.299	18.728	14517	16	490.062	63.109	148.897	1.419	15.899	7841	52	721.654	156.901	197.385	4.404	41.213	37526	25	479.600	63.514	218.871	2.180	17.899	11990
226	98	727.061	213.455	27.148	10.690	49.698	71252	29	640.552	155.860	95.904	1.568	25.314	18576	93	478.151	87.885	106.584	6.990	43.113	44468	25	574.320	93.840	137.447	2.306	18.728	14358	16	480.562	60.336	148.890	1.421	15.899	7689	52	700.038	167.915	197.413	4.289	41.213	36402	25	466.640	64.523	218.880	2.179	17.899	11666
227	98	693.929	206.687	27.166	10.653	49.698	68005	29	615.379	149.572	95.910	1.573	25.314	17846	93	479.323	87.561	106.570	6.968	43.113	44577	25	569.360	92.497	137.447	2.312	18.728	14234	16	486.688	59.703	148.911	1.429	15.899	7787	52	658.596	168.176	197.426	4.194	41.213	34247	25	462.880	60.126	218.877	2.184	17.899	11572
228	98	667.429	195.605	27.173	10.668	49.698	65408	29	626.172	140.696	95.859	1.585	25.314	18159	93	505.989	86.570	106.542	6.961	43.113	47057	25	567.840	92.527	137.461	2.302	18.728	14196	16	487.688	64.871	148.895	1.417	15.899	7803	52	618.981	160.900	197.440	4.145	41.213	32187	25	462	60.816	218.882	2.183	17.899	11550
229	98	638.898	180.143	27.153	10.684	49.698	62612	29	607.345	149.975	95.902	1.573	25.314	17613	93	493.882	92.365	106.565	6.960	43.113	45931	25	564.200	88.026	137.445	2.319	18.728	14105	16	487.562	60.421	148.908	1.432	15.899	7801	52	614.538	165.349	197.436	4.124	41.213	31956	25	464.760	62.071	218.874	2.181	17.899	11619
230	98	633.367	176.655	27.129	10.713	49.698	62070	29	627.276	153.777	95.885	1.565	25.314	18191	93	516.957	101.137	106.570	6.970	43.113	48077	25	565.040	89.984	137.448	2.314	18.728	14126	16	497.562	65.588	148.894	1.424	15.899	7961	52	615.019	170.336	197.439	4.089	41.213	31981	25	456.480	60.105	218.884	2.176	17.899	11412
231	98	651.684	173.644	27.110	10.746	49.698	63865	29	650	166.885	95.908	1.563	25.314	18850	93	526.806	107.380	106.594	6.993	43.113	48993	25	574.040	90.842	137.458	2.314	18.728	14351	16	498.438	68.612	148.889	1.418	15.899	7975	52	637.192	182.658	197.438	4.032	41.213	33134	25	459.040	56.604	218.875	2.185	17.899	11476
232	98	663.735	185.624	27.107	10.753	49.698	65046	29	696.172	186.436	95.935	1.553	25.314	20189	93	555.656	121.068	106.588	6.991	43.113	51676	25	563.320	89.823	137.454	2.307	18.728	14083	16	503.875	68.240	148.881	1.417	15.899	8062	52	620.365	177.801	197.454	4.015	41.213	32259	25	465.920	63.232	218.866	2.163	17.899	11648
233	98	673.684	182.158	27.097	10.779	49.698	66021	29	662.655	178.397	95.949	1.551	25.314	19217	93	560.570	125.754	106.648	7.040	43.113	52133	25	569.360	88.404	137.449	2.325	18.728	14234	16	502.375	65.064	148.896	1.426	15.899	8038	52	605.385	180.882	197.451	3.966	41.213	31480	25	468.240	61.014	218.866	2.157	17.899	11706
234	98	679.245	193.367	27.128	10.736	49.698	66566	29	671.069	175.941	95.935	1.560	25.314	19461	93	542.634	117.239	106.650	7.052	43.113	50465	25	564.080	90.291	137.455	2.312	18.728	14102	16	504.125	67.132	148.895	1.416	15.899	8066	52	583.519	172.753	197.456	3.972	41.213	30343	25	471.680	59.219	218.858	2.165	17.899	11792
235	98	663.173	185.966	27.116	10.747	49.698	64991	29	706.345	189.387	95.952	1.556	25.314	20484	93	534.667	114.938	106.652	7.045	43.113	49724	25	565.120	88.770	137.453	2.320	18.728	14128	16	495.312	65.776	148.892	1.415	15.899	7925	52	568.250	162.326	197.457	4.029	41.213	29549	25	467.280	58.159	218.874	2.168	17.899	11682
236	98	688.786	197.884	27.102	10.777	49.698	67501	29	765.310	220.569	96.010	1.534	25.314	22194	93	572.581	126.288	106.654	7.034	43.113	53250	25	565.800	89.723	137.450	2.312	18.728	14145	16	492.625	66.031	148.887	1.422	15.899	7882	52	559.442	160.396	197.444	4.034	41.213	29091	25	474.240	61.077	218.865	2.173	17.899	11856
237	98	706.245	203.524	27.121	10.761	49.698	69212	29	886.759	264.744	95.995	1.533	25.314	25716	93	644.914	149.554	106.589	6.979	43.113	59977	25	570	93.219	137.462	2.298	18.728	14250	16	505.500	67.859	148.895	1.419	15.899	8088	52	576.981	160.257	197.447	4.077	41.213	30003	25	468.840	62.229	218.857	2.169	17.899	11721
238	98	725.439	209.865	27.125	10.755	49.698	71093	29	910.655	280.791	96.058	1.525	25.314	26409	93	785.194	206.475	106.634	6.993	43.113	73023	25	580.880	93.522	137.447	2.307	18.728	14522	16	499.688	66.767	148.895	1.417	15.899	7995	52	567.827	161.885	197.457	4.045	41.213	29527	25	461.760	61.323	218.869	2.171	17.899	11544
239	98	738.031	223.397	27.166	10.634	49.698	72327	29	913.690	273.872	96.016	1.534	25.314	26497	93	909.484	252.960	106.666	7.058	43.113	84582	25	583	92.346	137.452	2.315	18.728	14575	16	498.500	70.458	148.896	1.415	15.899	7976	52	562.385	161.938	197.447	4.030	41.213	29244	25	462.640	61.295	218.860	2.177	17.899	11566
240	98	722.571	215.153	27.151	10.683	49.698	70812	29	868.690	268.810	96.068	1.528	25.314	25192	93	857.097	240.685	106.731	7.142	43.113	79710	25	583.960	95.357	137.451	2.313	18.728	14599	16	485.875	69.456	148.882	1.417	15.899	7774	52	538.308	152.067	197.457	4.032	41.213	27992	25	463.640	57.409	218.880	2.192	17.899	11591
241	98	697.071	206.585	27.166	10.674	49.698	68313	29	883.552	282.007	96.091	1.523	25.314	25623	93	778.860	215.209	106.740	7.153	43.113	72434	25	581	95.894	137.453	2.306	18.728	14525	16	480.812	60.911	148.896	1.430	15.899	7693	52	525.769	150.120	197.458	4.039	41.213	27340	25	462.400	58.065	218.876	2.188	17.899	11560
242	98	663.306	187.337	27.153	10.706	49.698	65004	29	893.724	284.034	96.074	1.519	25.314	25918	93	753.065	195.501	106.702	7.105	43.113	70035	25	578.960	97.469	137.433	2.308	18.728	14474	16	479.500	59.355	148.891	1.429	15.899	7672	52	520.192	146.762	197.457	4.063	41.213	27050	25	462.600	63.671	218.860	2.181	17.899	11565
243	98	642.459	181.435	27.154	10.671	49.698	62961	29	878.724	259.860	96.016	1.534	25.314	25483	93	791.796	213.568	106.687	7.108	43.113	73637	25	574.760	95.000	137.445	2.306	18.728	14369	16	478.125	56.778	148.887	1.425	15.899	7650	52	519.462	139.263	197.444	4.121	41.213	27012	25	465.320	60.775	218.876	2.187	17.899	11633
244	98	646.378	182.731	27.152	10.672	49.698	63345	29	929.862	276.049	96.022	1.539	25.314	26966	93	837.903	222.606	106.662	7.082	43.113	77925	25	577.400	96.521	137.454	2.303	18.728	14435	16	477	62.302	148.897	1.421	15.899	7632	52	514.962	141.634	197.450	4.112	41.213	26778	25	465.640	60.869	218.873	2.190	17.899	11641
245	98	647.724	174.515	27.136	10.701	49.698	63477	29	933.310	281.602	96.035	1.534	25.314	27066	93	838.656	225.910	106.688	7.106	43.113	77995	25	574.680	96.634	137.447	2.304	18.728	14367	16	491.250	63.409	148.906	1.421	15.899	7860	52	520.577	141.932	197.462	4.095	41.213	27070	25	466.840	60.819	218.868	2.190	17.899	11671
246	98	633.561	178.474	27.158	10.655	49.698	62089	29	888.759	256.984	95.982	1.543	25.314	25774	93	766.021	203.802	106.717	7.145	43.113	71240	25	571.080	94.622	137.445	2.305	18.728	14277	16	482	56.137	148.905	1.429	15.899	7712	52	517.462	141.025	197.448	4.102	41.213	26908	25	470.680	64.745	218.886	2.178	17.899	11767
247	98	639.408	176.337	27.143	10.684	49.698	62662	29	786.276	215.152	95.967	1.550	25.314	22802	93	676.011	173.255	106.736	7.152	43.113	62869	25	568.160	93.393	137.449	2.312	18.728	14204	16	476.625	63.960	148.905	1.423	15.899	7626	52	504.058	139.152	197.447	4.095	41.213	26211	25	459.240	64.316	218.884	2.182	17.899	11481
248	98	636.847	170.830	27.136	10.699	49.698	62411	29	724.379	190.206	95.936	1.551	25.314	21007	93	610.473	148.402	106.739	7.141	43.113	56774	25	561.640	90.150	137.450	2.307	18.728	14041	16	471.125	60.957	148.904	1.425	15.899	7538	52	494.596	133.391	197.453	4.124	41.213	25719	25	467.480	61.653	218.887	2.202	17.899	11687
249	98	623.255	170.218	27.134	10.700	49.698	61079	29	689.207	174.126	95.913	1.564	25.314	19987	93	556.774	126.079	106.713	7.105	43.113	51780	25	564.240	90.393	137.444	2.313	18.728	14106	16	471.875	57.797	148.901	1.426	15.899	7550	52	495.750	129.937	197.455	4.147	41.213	25779	25	473.480	65.145	218.886	2.190	17.899	11837
250	98	637.939	179.984	27.143	10.686	49.698	62518	29	680.483	178.646	95.922	1.556	25.314	19734	93	549.108	122.263	106.682	7.069	43.113	51067	25	569.200	90.250	137.457	2.312	18.728	14230	16	477.812	60.520	148.887	1.432	15.899	7645	52	503.308	134.885	197.442	4.141	41.213	26172	25	470.520	63.791	218.871	2.187	17.899	11763
251	98	647.673	184.222	27.146	10.665	49.698	63472	29	680.276	178.318	95.939	1.556	25.314	19728	93	524.710	109.473	106.645	7.055	43.113	48798	25	569.120	95.033	137.446	2.307	18.728	14228	16	472.688	60.666	148.888	1.426	15.899	7563	52	515.346	140.489	197.444	4.115	41.213	26798	25	466.080	64.769	218.874	2.194	17.899	11652
252	98	673.031	183.031	27.092	10.796	49.698	65957	29	676.345	180.662	95.966	1.557	25.314	19614	93	498.151	99.756	106.640	7.045	43.113	46328	25	582.040	98.683	137.443	2.306	18.728	14551	16	465.312	54.632	148.902	1.434	15.899	7445	52	510.038	135.792	197.444	4.134	41.213	26522	25	473.840	66.085	218.890	2.185	17.899	11846
253	98	678.541	186.229	27.105	10.769	49.698	66497	29	614.138	155.341	95.933	1.561	25.314	17810	93	476.118	88.562	106.612	7.023	43.113	44279	25	566.160	85.964	137.442	2.332	18.728	14154	16	467.250	53.889	148.900	1.429	15.899	7476	52	502.750	132.872	197.446	4.141	41.213	26143	25	470.120	66.637	218.881	2.190	17.899	11753
254	98	668.367	192.812	27.131	10.733	49.698	65500	29	570.448	132.621	95.892	1.570	25.314	16543	93	449.462	80.859	106.625	7.018	43.113	41800	25	569.040	92.755	137.450	2.312	18.728	14226	16	463.562	59.288	148.887	1.419	15.899	7417	52	493.077	131.246	197.442	4.140	41.213	25640	25	472.120	66.026	218.889	2.184	17.899	11803
255	98	666.306	188.309	27.133	10.729	49.698	65298	29	550.103	122.296	95.852	1.588	25.314	15953	93	434.817	74.090	106.615	7.011	43.113	40438	25	558.840	89.459	137.447	2.318	18.728	13971	16	469.750	55.892	148.894	1.426	15.899	7516	52	488.385	126.327	197.444	4.189	41.213	25396	25	467.400	64.508	218.889	2.186	17.899	11685
256	98	660.082	180.273	27.109	10.760	49.698	64688	29	541.517	118.177	95.844	1.592	25.314	15704	93	433.075	74.607	106.617	7.007	43.113	40276	25	555.960	89.901	137.442	2.305	18.728	13899	16	471.562	60.134	148.868	1.422	15.899	7545	52	492.558	129.193	197.447	4.147	41.213	25613	25	469.200	61.212	218.879	2.189	17.899	11730
257	98	658	179.325	27.113	10.776	49.698	64484	29	554.207	126.047	95.844	1.581	25.314	16072	93	435.624	73.735	106.602	7.002	43.113	40513	25	558.560	90.761	137.442	2.311	18.728	13964	16	476.750	61.573	148.898	1.428	15.899	7628	52	502.269	127.496	197.435	4.183	41.213	26118	25	477	63.444	218.876	2.189	17.899	11925
258	98	658.112	188.998	27.145	10.718	49.698	64495	29	576.862	126.104	95.844	1.587	25.314	16729	93	434.957	72.309	106.611	7.001	43.113	40451	25	563.640	92.124	137.442	2.311	18.728	14091	16	485.312	65.531	148.888	1.422	15.899	7765	52	518.750	135.102	197.447	4.153	41.213	26975	25	470.560	62.044	218.888	2.192	17.899	11764
259	98	684.204	195.383	27.140	10.726	49.698	67052	29	569.793	133.309	95.862	1.578	25.314	16524	93	439.204	75.392	106.612	7.002	43.113	40846	25	565.840	88.775	137.444	2.319	18.728	14146	16	490.875	63.593	148.879	1.417	15.899	7854	52	528.885	135.200	197.440	4.165	41.213	27502	25	462.680	61.128	218.879	2.190	17.899	11567
260	98	696.092	204.891	27.151	10.676	49.698	68217	29	555.379	115.940	95.820	1.595	25.314	16106	93	427.688	74.023	106.605	6.992	43.113	39775	25	558.280	89.159	137.439	2.319	18.728	13957	16	487.062	65.264	148.896	1.416	15.899	7793	52	527.192	140.381	197.456	4.132	41.213	27414	25	463.360	60.908	218.888	2.192	17.899	11584
261	98	665.163	193.657	27.149	10.698	49.698	65186	29	546.138	112.967	95.808	1.599	25.314	15838	93	420	72.163	106.603	6.996	43.113	39060	25	558.040	86.440	137.439	2.320	18.728	13951	16	486.375	62.543	148.902	1.427	15.899	7782	52	517.288	135.075	197.449	4.159	41.213	26899	25	464.320	60.604	218.886	2.186	17.899	11608
262	98	644.122	184.608	27.164	10.670	49.698	63124	29	559.310	123.678	95.819	1.588	25.314	16220	93	424.323	72.981	106.608	6.983	43.113	39462	25	565.440	91.371	137.441	2.313	18.728	14136	16	476.438	58.669	148.894	1.428	15.899	7623	52	518.462	134.674	197.439	4.159	41.213	26960	25	465.920	57.477	218.878	2.190	17.899	11648
263	98	639.969	177.073	27.109	10.733	49.698	62717	29	576.069	126.936	95.837	1.585	25.314	16706	93	428.366	73.396	106.592	6.984	43.113	39838	25	571.880	96.392	137.444	2.306	18.728	14297	16	484	63.777	148.875	1.421	15.899	7744	52	515.769	134.235	197.451	4.145	41.213	26820	25	471.480	61.127	218.883	2.183	17.899	11787
264	98	636.561	178.770	27.149	10.698	49.698	62383	29	620.207	151.225	95.872	1.571	25.314	17986	93	429.656	70.729	106.574	6.965	43.113	39958	25	565.560	94.177	137.444	2.304	18.728	14139	16	481.062	62.701	148.888	1.428	15.899	7697	52	522.596	133.227	197.440	4.178	41.213	27175	25	476.520	62.796	218.876	2.174	17.899	11913
265	98	650.888	188.241	27.171	10.656	49.698	63787	29	694.690	188.789	95.962	1.552	25.314	20146	93	425.398	69.407	106.570	6.964	43.113	39562	25	566.280	89.949	137.448	2.317	18.728	14157	16	473.500	59.100	148.886	1.431	15.899	7576	52	530.654	128.809	197.430	4.228	41.213	27594	25	484.240	60.748	218.862	2.172	17.899	12106
266	98	665.500	197.495	27.155	10.637	49.698	65219	29	751.793	212.248	95.973	1.547	25.314	21802	93	419.022	67.468	106.581	6.989	43.113	38969	25	565.800	91.221	137.451	2.312	18.728	14145	16	477.375	55.289	148.894	1.433	15.899	7638	52	540	140.203	197.444	4.141	41.213	28080	25	488.040	64.078	218.858	2.161	17.899	12201
267	98	666.173	196.684	27.147	10.683	49.698	65285	29	752.241	218.886	95.990	1.535	25.314	21815	93	414.258	69.238	106.583	6.990	43.113	38526	25	559.200	93.537	137.432	2.310	18.728	13980	16	478.812	58.434	148.901	1.432	15.899	7661	52	529.731	144.983	197.449	4.084	41.213	27546	25	484.440	61.939	218.868	2.170	17.899	12111
268	98	662.449	195.001	27.175	10.665	49.698	64920	29	760.345	214.284	95.970	1.545	25.314	22050	93	410.989	65.146	106.580	6.985	43.113	38222	25	562.840	87.425	137.445	2.317	18.728	14071	16	479.188	58.557	148.895	1.427	15.899	7667	52	520.942	135.930	197.436	4.140	41.213	27089	25	474.280	62.781	218.880	2.170	17.899	11857
269	98	652.296	186.590	27.175	10.638	49.698	63925	29	852.069	255.210	96.018	1.534	25.314	24710	93	414.839	65.298	106.567	6.971	43.113	38580	25	561.480	85.836	137.456	2.323	18.728	14037	16	489.250	64.897	148.909	1.422	15.899	7828	52	533.250	133.800	197.434	4.192	41.213	27729	25	468.480	58.275	218.883	2.187	17.899	11712
270	98	659.939	183.131	27.116	10.713	49.698	64674	29	987.103	323.104	96.072	1.507	25.314	28626	93	423.183	68.806	106.576	6.971	43.113	39356	25	557.520	85.664	137.448	2.322	18.728	13938	16	488.312	65.149	148.891	1.425	15.899	7813	52	563.212	133.915	197.409	4.289	41.213	29287	25	470.280	59.050	218.879	2.190	17.899	11757
271	98	698.776	193.212	27.114	10.739	49.698	68480	29	1026.759	340.815	96.073	1.509	25.314	29776	93	432.258	71.143	106.592	6.987	43.113	40200	25	564.840	89.063	137.459	2.309	18.728	14121	16	486.375	59.467	148.895	1.430	15.899	7782	52	601.500	130.452	197.407	4.387	41.213	31278	25	468.360	64.586	218.877	2.187	17.899	11709
272	98	738.531	214.163	27.113	10.758	49.698	72376	29	986.552	326.414	96.073	1.508	25.314	28610	93	436.097	74.619	106.596	6.990	43.113	40557	25	573.920	92.619	137.449	2.316	18.728	14348	16	487.562	58.181	148.897	1.431	15.899	7801	52	651.115	134.403	197.377	4.481	41.213	33858	25	467.320	63.948	218.878	2.185	17.899	11683
273	98	742.643	227.975	27.156	10.670	49.698	72779	29	866.379	275.035	96.056	1.515	25.314	25125	93	429.290	71.338	106.573	6.979	43.113	39924	25	565.600	93.217	137.450	2.307	18.728	14140	16	483.938	58.461	148.889	1.434	15.899	7743	52	648.577	150.548	197.420	4.316	41.213	33726	25	468.840	62.362	218.872	2.192	17.899	11721
274	98	736.010	237.883	27.197	10.603	49.698	72129	29	768.483	226.620	96.028	1.533	25.314	22286	93	427.280	71.095	106.584	6.983	43.113	39737	25	565.240	95.185	137.452	2.300	18.728	14131	16	482.375	65.018	148.895	1.420	15.899	7718	52	622.346	150.600	197.423	4.265	41.213	32362	25	465.440	63.119	218.874	2.179	17.899	11636
275	98	715.796	226.779	27.218	10.549	49.698	70148	29	692.483	189.566	95.949	1.545	25.314	20082	93	421.172	70.818	106.593	6.986	43.113	39169	25	566.080	92.617	137.448	2.308	18.728	14152	16	476.625	64.959	148.885	1.418	15.899	7626	52	603.481	150.613	197.443	4.228	41.213	31381	25	475.240	65.480	218.870	2.176	17.899	11881
276	98	697.245	212.688	27.187	10.592	49.698	68330	29	660.655	170.664	95.950	1.556	25.314	19159	93	430.495	71.104	106.567	6.982	43.113	40036	25	565.280	92.143	137.447	2.305	18.728	14132	16	473.812	56.721	148.901	1.426	15.899	7581	52	597.058	146.908	197.431	4.232	41.213	31047	25	467.920	62.997	218.872	2.188	17.899	11698
277	98	691.684	202.346	27.157	10.652	49.698	67785	29	690.655	189.107	95.957	1.550	25.314	20029	93	441.151	74.000	106.565	6.973	43.113	41027	25	564.560	89.146	137.450	2.318	18.728	14114	16	479.188	59.525	148.899	1.425	15.899	7667	52	607.365	147.410	197.425	4.256	41.213	31583	25	473.720	61.110	218.889	2.195	17.899	11843
278	98	698.020	200.641	27.136	10.712	49.698	68406	29	711.655	185.894	95.913	1.558	25.314	20638	93	458.742	84.012	106.603	7.011	43.113	42663	25	566.240	92.942	137.453	2.305	18.728	14156	16	474.312	57.872	148.900	1.426	15.899	7589	52	603.365	147.778	197.439	4.213	41.213	31375	25	469.360	59.770	218.867	2.183	17.899	11734
279	98	696.347	197.407	27.130	10.728	49.698	68242	29	712.793	191.325	95.939	1.550	25.314	20671	93	456.796	81.972	106.626	7.028	43.113	42482	25	562.920	93.114	137.444	2.303	18.728	14073	16	480.562	60.124	148.894	1.426	15.899	7689	52	585.923	146.997	197.445	4.192	41.213	30468	25	472.800	65.615	218.872	2.182	17.899	11820
280	98	673.714	197.084	27.169	10.649	49.698	66024	29	679.138	176.748	95.918	1.562	25.314	19695	93	451.989	83.148	106.622	7.043	43.113	42035	25	560	92.456	137.447	2.304	18.728	14000	16	475.250	57.331	148.897	1.428	15.899	7604	52	560.269	145.659	197.441	4.159	41.213	29134	25	470.760	66.168	218.881	2.184	17.899	11769
281	98	643.990	184.166	27.160	10.671	49.698	63111	29	643	158.851	95.891	1.565	25.314	18647	93	446.312	79.108	106.599	7.023	43.113	41507	25	562.160	96.728	137.434	2.299	18.728	14054	16	472.188	57.543	148.897	1.425	15.899	7555	52	533.558	141.714	197.443	4.149	41.213	27745	25	479.120	67.270	218.885	2.201	17.899	11978
282	98	629.592	177.841	27.145	10.681	49.698	61700	29	623.138	145.815	95.864	1.579	25.314	18071	93	444.484	77.144	106.596	7.000	43.113	41337	25	609.200	119.100	137.438	2.262	18.728	15230	16	472.875	59.565	148.907	1.420	15.899	7566	52	516.865	134.642	197.449	4.164	41.213	26877	25	472.520	70.789	218.874	2.175	17.899	11813
283	98	628.796	171.982	27.121	10.732	49.698	61622	29	654.621	156.778	95.879	1.577	25.314	18984	93	476.957	89.959	106.592	6.984	43.113	44357	25	755.280	157.829	137.462	2.247	18.728	18882	16	478	55.107	148.910	1.425	15.899	7648	52	520.154	133.597	197.438	4.182	41.213	27048	25	472.200	64.671	218.881	2.195	17.899	11805
284	98	661.378	163.858	27.034	10.865	49.698	64815	29	696.310	175.579	95.900	1.569	25.314	20193	93	545.516	116.875	106.577	6.979	43.113	50733	25	859.760	178.172	137.446	2.257	18.728	21494	16	479.688	54.437	148.899	1.430	15.899	7675	52	520.308	132.375	197.434	4.183	41.213	27056	25	476.880	67.293	218.877	2.188	17.899	11922
285	98	672.041	177.423	27.050	10.850	49.698	65860	29	725.690	194.475	95.929	1.559	25.314	21045	93	668.946	158.584	106.553	6.971	43.113	62212	25	841	169.280	137.438	2.268	18.728	21025	16	473.875	60.596	148.909	1.428	15.899	7582	52	516.904	132.102	197.435	4.189	41.213	26879	25	470.640	63.260	218.877	2.190	17.899	11766
286	98	671.694	187.021	27.124	10.707	49.698	65826	29	708.310	179.194	95.916	1.571	25.314	20541	93	745.979	194.135	106.617	7.032	43.113	69376	25	784.720	160.896	137.445	2.263	18.728	19618	16	480.062	56.919	148.887	1.424	15.899	7681	52	508.808	130.412	197.449	4.193	41.213	26458	25	477.760	70.114	218.873	2.182	17.899	11944
287	98	662.408	191.255	27.164	10.637	49.698	64916	29	661.069	158.414	95.891	1.581	25.314	19171	93	735.226	185.490	106.647	7.069	43.113	68376	25	706.160	133.897	137.444	2.281	18.728	17654	16	474.750	53.993	148.902	1.425	15.899	7596	52	500.788	129.569	197.431	4.180	41.213	26041	25	472.520	63.115	218.871	2.181	17.899	11813
288	98	648.337	185.436	27.180	10.635	49.698	63537	29	627.138	148.386	95.886	1.580	25.314	18187	93	700.301	179.912	106.673	7.108	43.113	65128	25	651.240	119.557	137.445	2.288	18.728	16281	16	477	60.201	148.914	1.420	15.899	7632	52	489.462	123.321	197.435	4.211	41.213	25452	25	471.560	65.017	218.889	2.185	17.899	11789
289	98	638.582	182.300	27.157	10.673	49.698	62581	29	629.655	149.113	95.890	1.579	25.314	18260	93	720.484	189.540	106.672	7.115	43.113	67005	25	631.040	113.555	137.447	2.284	18.728	15776	16	479.562	58.327	148.894	1.425	15.899	7673	52	487.712	121.793	197.426	4.210	41.213	25361	25	467.800	63.922	218.878	2.191	17.899	11695
290	98	616.143	172.789	27.138	10.704	49.698	60382	29	631.931	148.363	95.887	1.581	25.314	18326	93	744.742	198.436	106.680	7.130	43.113	69261	25	603.040	101.402	137.441	2.309	18.728	15076	16	479.250	60.245	148.895	1.426	15.899	7668	52	489	119.803	197.429	4.245	41.213	25428	25	473.680	65.954	218.883	2.188	17.899	11842
291	98	601.337	162.896	27.134	10.709	49.698	58931	29	659.379	159.264	95.892	1.576	25.314	19122	93	760.226	201.130	106.663	7.108	43.113	70701	25	582.960	99.568	137.446	2.300	18.728	14574	16	488.375	63.492	148.886	1.426	15.899	7814	52	499.308	122.730	197.440	4.211	41.213	25964	25	462.240	62.578	218.871	2.202	17.899	11556
292	98	591.663	159.196	27.132	10.702	49.698	57983	29	684.931	178.381	95.917	1.564	25.314	19863	93	733.581	193.053	106.719	7.148	43.113	68223	25	572.880	94.539	137.447	2.309	18.728	14322	16	489.688	65.764	148.880	1.421	15.899	7835	52	499.500	131.362	197.447	4.154	41.213	25974	25	461.920	61.870	218.870	2.191	17.899	11548
293	98	572.571	154.388	27.137	10.679	49.698	56112	29	653.621	162.389	95.920	1.568	25.314	18955	93	666.989	168.584	106.700	7.142	43.113	62030	25	567.720	95.784	137.447	2.298	18.728	14193	16	480.625	63.228	148.892	1.421	15.899	7690	52	488.135	131.253	197.448	4.120	41.213	25383	25	462.040	65.059	218.866	2.188	17.899	11551
294	98	564.673	147.492	27.126	10.691	49.698	55338	29	625.931	157.187	95.927	1.564	25.314	18152	93	580.753	137.122	106.713	7.128	43.113	54010	25	558.960	91.955	137.449	2.309	18.728	13974	16	471.312	59.929	148.885	1.427	15.899	7541	52	479.154	126.160	197.447	4.158	41.213	24916	25	461.440	62.050	218.877	2.194	17.899	11536
295	98	552.429	147.149	27.141	10.679	49.698	54138	29	617.552	148.037	95.882	1.575	25.314	17909	93	518.376	109.160	106.657	7.090	43.113	48209	25	554.920	89.587	137.451	2.310	18.728	13873	16	479.562	63.803	148.886	1.418	15.899	7673	52	480.558	121.573	197.443	4.209	41.213	24989	25	460.880	60.391	218.879	2.188	17.899	11522
296	98	541.265	140.806	27.114	10.731	49.698	53044	29	635.552	147.937	95.822	1.579	25.314	18431	93	485.613	93.272	106.632	7.050	43.113	45162	25	552.600	90.069	137.438	2.316	18.728	13815	16	476.875	62.585	148.884	1.421	15.899	7630	52	479.846	121.049	197.440	4.189	41.213	24952	25	465.800	61.059	218.880	2.195	17.899	11645
297	98	547.398	134.406	27.095	10.776	49.698	53645	29	681.655	171.786	95.861	1.569	25.314	19768	93	464.656	87.942	106.640	7.039	43.113	43213	25	554.320	94.074	137.449	2.297	18.728	13858	16	478.438	63.150	148.880	1.422	15.899	7655	52	492.538	124.412	197.430	4.229	41.213	25612	25	471.320	63.445	218.875	2.200	17.899	11783
298	98	550.439	138.789	27.091	10.763	49.698	53943	29	754.828	207.992	95.927	1.551	25.314	21890	93	448.409	81.270	106.611	7.005	43.113	41702	25	548.760	88.470	137.456	2.309	18.728	13719	16	482.688	59.960	148.888	1.420	15.899	7723	52	494.288	125.069	197.436	4.189	41.213	25703	25	473.680	66.282	218.882	2.195	17.899	11842
299	98	562.337	137.288	27.069	10.796	49.698	55109	29	760.069	218.935	95.980	1.535	25.314	22042	93	431.892	74.463	106.587	6.999	43.113	40166	25	541.800	87.696	137.450	2.310	18.728	13545	16	478.188	61.215	148.901	1.431	15.899	7651	52	496.827	124.581	197.428	4.180	41.213	25835	25	479.520	63.866	218.869	2.188	17.899	11988
300	98	557.408	145.092	27.125	10.744	49.698	54626	29	701.828	197.246	95.963	1.542	25.314	20353	93	419.613	68.843	106.576	6.989	43.113	39024	25	540.200	86.918	137.440	2.312	18.728	13505	16	475.625	60.788	148.888	1.426	15.899	7610	52	490.596	123.215	197.440	4.189	41.213	25511	25	485.120	71.141	218.883	2.182	17.899	12128
301	98	553.622	140.967	27.102	10.740	49.698	54255	29	653.138	168.223	95.913	1.560	25.314	18941	93	409.376	62.838	106.563	6.959	43.113	38072	25	536.560	83.352	137.444	2.321	18.728	13414	16	477.125	59.797	148.891	1.422	15.899	7634	52	485.423	128.850	197.451	4.142	41.213	25242	25	487.160	67.236	218.871	2.171	17.899	12179
302	98	546.969	136.488	27.099	10.775	49.698	53603	29	649.552	168.004	95.917	1.554	25.314	18837	93	404.656	64.326	106.576	6.978	43.113	37633	25	532.760	84.004	137.446	2.316	18.728	13319	16	475.125	58.777	148.877	1.433	15.899	7602	52	486.577	126.475	197.440	4.159	41.213	25302	25	488.480	70.314	218.875	2.162	17.899	12212
303	98	555.327	142.505	27.122	10.705	49.698	54422	29	668.414	170.068	95.913	1.563	25.314	19384	93	398.118	60.781	106.566	6.976	43.113	37025	25	533.680	83.843	137.436	2.324	18.728	13342	16	481.688	61.004	148.883	1.423	15.899	7707	52	491.058	127.083	197.444	4.159	41.213	25535	25	501.440	70.673	218.847	2.168	17.899	12536
304	98	579.663	143.363	27.078	10.786	49.698	56807	29	738.724	214.075	95.992	1.538	25.314	21423	93	399.022	61.365	106.546	6.959	43.113	37109	25	539.320	86.655	137.449	2.310	18.728	13483	16	483.125	65.704	148.896	1.418	15.899	7730	52	498.365	126.026	197.435	4.180	41.213	25915	25	498.120	66.054	218.845	2.170	17.899	12453
305	98	632.082	155.654	27.018	10.896	49.698	61944	29	761.966	225.366	95.985	1.534	25.314	22097	93	401.387	61.782	106.568	6.973	43.113	37329	25	541.440	89.030	137.454	2.299	18.728	13536	16	480.125	63.430	148.893	1.425	15.899	7682	52	513.538	135.725	197.449	4.166	41.213	26704	25	495.440	70.311	218.839	2.155	17.899	12386
306	98	689.531	171.640	27.006	10.932	49.698	67574	29	730.552	207.475	95.981	1.541	25.314	21186	93	401.806	61.721	106.552	6.967	43.113	37368	25	550.680	88.312	137.457	2.308	18.728	13767	16	481.125	63.052	148.885	1.420	15.899	7698	52	502.712	131.434	197.449	4.167	41.213	26141	25	500.760	67.747	218.862	2.171	17.899	12519
307	98	701.867	198.533	27.095	10.790	49.698	68783	29	673.759	181.994	95.949	1.547	25.314	19539	93	397.925	63.735	106.566	6.972	43.113	37007	25	541.440	86.321	137.455	2.311	18.728	13536	16	474.812	54.989	148.890	1.434	15.899	7597	52	498.154	128.206	197.437	4.171	41.213	25904	25	488.400	68.088	218.848	2.172	17.899	12210
308	98	690.765	202.460	27.161	10.667	49.698	67695	29	633.207	160.580	95.893	1.565	25.314	18363	93	396.753	61.170	106.568	6.971	43.113	36898	25	544.520	85.886	137.457	2.312	18.728	13613	16	474.188	59.969	148.888	1.431	15.899	7587	52	489.135	127.113	197.454	4.181	41.213	25435	25	482.600	67.334	218.863	2.182	17.899	12065
309	98	663.959	190.353	27.140	10.692	49.698	65068	29	621.793	156.720	95.892	1.564	25.314	18032	93	397.140	62.398	106.563	6.971	43.113	36934	25	551.520	87.989	137.452	2.309	18.728	13788	16	483	66.079	148.879	1.420	15.899	7728	52	497.308	128.042	197.438	4.171	41.213	25860	25	478.200	66.507	218.865	2.190	17.899	11955
310	98	653.990	181.509	27.107	10.749	49.698	64091	29	651.621	166.383	95.906	1.561	25.314	18897	93	406.473	65.930	106.566	6.983	43.113	37802	25	549.840	89.872	137.443	2.313	18.728	13746	16	479.438	62.580	148.899	1.420	15.899	7671	52	503.846	132.853	197.435	4.138	41.213	26200	25	474.280	63.082	218.868	2.186	17.899	11857
311	98	663.898	186.040	27.106	10.742	49.698	65062	29	704.931	186.056	95.894	1.558	25.314	20443	93	412.548	62.345	106.549	6.958	43.113	38367	25	549.840	90.793	137.431	2.314	18.728	13746	16	479.188	62.413	148.889	1.423	15.899	7667	52	506.981	126.947	197.428	4.194	41.213	26363	25	472.080	67.748	218.870	2.187	17.899	11802
312	98	669.939	192.282	27.137	10.698	49.698	65654	29	765.276	219.687	95.972	1.541	25.314	22193	93	413.914	64.632	106.558	6.964	43.113	38494	25	543.960	86.632	137.439	2.314	18.728	13599	16	480	62.932	148.894	1.426	15.899	7680	52	519.385	137.933	197.438	4.136	41.213	27008	25	476.800	69.605	218.879	2.178	17.899	11920
313	98	660.643	190.050	27.153	10.649	49.698	64743	29	757.172	216.784	95.973	1.538	25.314	21958	93	419.161	68.864	106.578	6.986	43.113	38982	25	548.760	91.767	137.436	2.307	18.728	13719	16	477.812	61.875	148.885	1.426	15.899	7645	52	516.500	139.517	197.453	4.114	41.213	26858	25	476.600	69.695	218.873	2.177	17.899	11915
314	98	639.051	182.604	27.154	10.663	49.698	62627	29	714.759	193.966	95.959	1.547	25.314	20728	93	414.903	65.916	106.585	6.994	43.113	38586	25	548.280	88.039	137.446	2.312	18.728	13707	16	476.375	59.747	148.876	1.426	15.899	7622	52	513.231	136.410	197.456	4.128	41.213	26688	25	468.640	65.119	218.880	2.191	17.899	11716
315	98	597.520	166.338	27.162	10.647	49.698	58557	29	685.724	181.695	95.907	1.558	25.314	19886	93	412.473	65.565	106.586	6.989	43.113	38360	25	539.720	89.302	137.443	2.310	18.728	13493	16	481.438	56.720	148.897	1.442	15.899	7703	52	513.846	138.142	197.447	4.115	41.213	26720	25	465.400	62.690	218.885	2.200	17.899	11635
316	98	578.561	150.240	27.107	10.725	49.698	56699	29	692.621	180.035	95.915	1.561	25.314	20086	93	420.839	67.809	106.579	6.965	43.113	39138	25	538.760	86.752	137.442	2.312	18.728	13469	16	475.188	58.685	148.884	1.427	15.899	7603	52	528.192	144.618	197.441	4.117	41.213	27466	25	468.640	65.156	218.882	2.183	17.899	11716
317	98	584.337	149.698	27.094	10.732	49.698	57265	29	729.655	194.687	95.910	1.553	25.314	21160	93	426.194	69.674	106.541	6.961	43.113	39636	25	541.160	85.444	137.446	2.322	18.728	13529	16	478.062	64.297	148.892	1.428	15.899	7649	52	533.519	142.506	197.436	4.108	41.213	27743	25	471.840	69.791	218.878	2.189	17.899	11796
318	98	623.224	148.545	26.987	10.930	49.698	61076	29	743.034	195.111	95.899	1.559	25.314	21548	93	431.495	72.526	106.566	6.977	43.113	40129	25	537.760	84.584	137.444	2.325	18.728	13444	16	473.625	58.390	148.893	1.424	15.899	7578	52	553.365	139.224	197.436	4.221	41.213	28775	25	479.760	70.167	218.884	2.177	17.899	11994
319	98	678.286	169.449	27.002	10.949	49.698	66472	29	715.276	198.091	95.958	1.546	25.314	20743	93	427.247	70.737	106.574	6.983	43.113	39734	25	545.920	88.119	137.438	2.320	18.728	13648	16	475.375	58.233	148.913	1.433	15.899	7606	52	554.481	144.764	197.434	4.165	41.213	28833	25	478.280	71.137	218.876	2.186	17.899	11957
320	98	680.602	186.538	27.068	10.809	49.698	66699	29	664.690	174.106	95.916	1.557	25.314	19276	93	418.204	68.626	106.581	6.995	43.113	38893	25	545.560	89.837	137.442	2.310	18.728	13639	16	469.750	59.886	148.897	1.422	15.899	7516	52	533.192	141.525	197.433	4.146	41.213	27726	25	466.720	65.641	218.877	2.188	17.899	11668
321	98	654.541	185.689	27.131	10.708	49.698	64145	29	611.241	149.495	95.881	1.566	25.314	17726	93	414.452	67.630	106.558	6.971	43.113	38544	25	544.560	85.773	137.447	2.318	18.728	13614	16	472.625	57.764	148.901	1.430	15.899	7562	52	519.808	137.777	197.449	4.154	41.213	27030	25	456.800	64.088	218.882	2.192	17.899	11420
322	98	628.663	179.448	27.152	10.658	49.698	61609	29	623.069	155.300	95.884	1.570	25.314	18069	93	419.204	68.748	106.553	6.965	43.113	38986	25	556.120	88.073	137.440	2.324	18.728	13903	16	469.938	56.828	148.886	1.427	15.899	7519	52	515.481	135.721	197.442	4.144	41.213	26805	25	460.560	62.836	218.882	2.196	17.899	11514
323	98	619.357	173.125	27.144	10.671	49.698	60697	29	628.103	153.585	95.884	1.572	25.314	18215	93	431.796	72.380	106.577	6.973	43.113	40157	25	552.920	87.360	137.451	2.319	18.728	13823	16	473.500	59.375	148.890	1.427	15.899	7576	52	512.135	126.507	197.430	4.232	41.213	26631	25	474.400	65.791	218.875	2.190	17.899	11860
324	98	618.296	171.325	27.138	10.686	49.698	60593	29	649	160.046	95.878	1.569	25.314	18821	93	452.796	80.149	106.574	6.982	43.113	42110	25	539.640	83.736	137.451	2.316	18.728	13491	16	472	58.489	148.883	1.429	15.899	7552	52	519.385	124.986	197.427	4.250	41.213	27008	25	467.280	66.575	218.879	2.190	17.899	11682
325	98	601.622	158.878	27.106	10.752	49.698	58959	29	679.517	173.336	95.897	1.562	25.314	19706	93	465.720	88.126	106.581	6.990	43.113	43312	25	535.120	84.249	137.448	2.313	18.728	13378	16	472.188	60.278	148.879	1.426	15.899	7555	52	510.365	127.528	197.437	4.219	41.213	26539	25	466.800	66.157	218.881	2.180	17.899	11670
326	98	588.908	157.755	27.131	10.705	49.698	57713	29	684.586	169.739	95.870	1.567	25.314	19853	93	481.667	89.331	106.566	6.957	43.113	44795	25	535.520	86.946	137.443	2.312	18.728	13388	16	477.750	59.596	148.883	1.426	15.899	7644	52	500.404	125.429	197.431	4.222	41.213	26021	25	462.040	65.105	218.893	2.193	17.899	11551
327	98	559.551	142.179	27.091	10.767	49.698	54836	29	651.931	149.031	95.827	1.585	25.314	18906	93	477.667	90.175	106.576	6.993	43.113	44423	25	529.680	81.578	137.450	2.320	18.728	13242	16	471.812	59.694	148.902	1.432	15.899	7549	52	494.904	127.730	197.427	4.185	41.213	25735	25	459.360	64.342	218.884	2.184	17.899	11484
328	98	533.429	132.741	27.105	10.735	49.698	52276	29	663.172	148.465	95.791	1.594	25.314	19232	93	471.409	86.578	106.562	6.974	43.113	43841	25	531.360	85.742	137.438	2.322	18.728	13284	16	471.750	58.509	148.899	1.425	15.899	7548	52	486.346	121.915	197.434	4.179	41.213	25290	25	462.360	59.232	218.882	2.201	17.899	11559
329	98	520.071	131.057	27.129	10.710	49.698	50967	29	689.655	155.840	95.799	1.589	25.314	20000	93	471.022	85.578	106.567	6.947	43.113	43805	25	533.240	81.347	137.454	2.320	18.728	13331	16	479.562	62.093	148.892	1.425	15.899	7673	52	477.577	124.783	197.438	4.181	41.213	24834	25	460.560	63.096	218.877	2.181	17.899	11514
330	98	510.684	124.517	27.101	10.759	49.698	50047	29	741.552	188.899	95.872	1.563	25.314	21505	93	491.742	93.375	106.532	6.923	43.113	45732	25	527.320	83.652	137.446	2.314	18.728	13183	16	476.062	58.948	148.886	1.425	15.899	7617	52	476.077	123.668	197.434	4.184	41.213	24756	25	460.440	65.484	218.894	2.182	17.899	11511
331	98	504.418	120.867	27.095	10.761	49.698	49433	29	763.690	208.568	95.931	1.552	25.314	22147	93	517.065	104.872	106.556	6.979	43.113	48087	25	531.960	84.482	137.451	2.319	18.728	13299	16	468.812	60.266	148.893	1.426	15.899	7501	52	476.712	117.655	197.428	4.215	41.213	24789	25	460.680	64.476	218.874	2.185	17.899	11517
332	98	496.469	115.421	27.087	10.770	49.698	48654	29	727.862	199.255	95.948	1.552	25.314	21108	93	536.968	114.300	106.612	7.042	43.113	49938	25	527.440	78.703	137.443	2.332	18.728	13186	16	471.812	59.387	148.897	1.429	15.899	7549	52	480.154	121.479	197.436	4.202	41.213	24968	25	464.840	61.540	218.880	2.186	17.899	11621
333	98	488.755	116.042	27.113	10.737	49.698	47898	29	672.276	174.753	95.932	1.558	25.314	19496	93	533.215	110.460	106.612	7.027	43.113	49589	25	527.360	84.679	137.450	2.316	18.728	13184	16	471.938	58.913	148.891	1.425	15.899	7551	52	477.673	119.236	197.443	4.216	41.213	24839	25	467.400	67.344	218.866	2.184	17.899	11685
334	98	477.663	107.849	27.101	10.751	49.698	46811	29	614	149.322	95.885	1.572	25.314	17806	93	515.021	106.144	106.588	7.010	43.113	47897	25	522.920	84.362	137.446	2.310	18.728	13073	16	463.438	57.902	148.881	1.423	15.899	7415	52	467.904	117.760	197.433	4.196	41.213	24331	25	460.440	64.443	218.881	2.182	17.899	11511
335	98	475.153	111.663	27.109	10.727	49.698	46565	29	587.621	133.279	95.827	1.586	25.314	17041	93	510.613	104.426	106.600	7.027	43.113	47487	25	525.160	78.048	137.459	2.323	18.728	13129	16	472.312	58.592	148.878	1.423	15.899	7557	52	460.981	117.498	197.446	4.201	41.213	23971	25	456.800	64.614	218.878	2.192	17.899	11420
336	98	473.796	109.341	27.087	10.745	49.698	46432	29	570.034	128.370	95.843	1.586	25.314	16531	93	522.817	110.129	106.619	7.032	43.113	48622	25	531.080	86.789	137.446	2.309	18.728	13277	16	464	58.496	148.885	1.426	15.899	7424	52	462.808	115.282	197.427	4.252	41.213	24066	25	462.640	62.161	218.879	2.194	17.899	11566
337	98	483.204	110.611	27.073	10.786	49.698	47354	29	587.966	140.370	95.841	1.578	25.314	17051	93	546.516	118.515	106.601	7.029	43.113	50826	25	528	78.109	137.462	2.321	18.728	13200	16	478.250	61.020	148.885	1.430	15.899	7652	52	468.250	110.988	197.432	4.301	41.213	24349	25	479.200	65.945	218.881	2.187	17.899	11980
338	98	497.745	114.682	27.063	10.810	49.698	48779	29	582.966	134.091	95.868	1.585	25.314	16906	93	555.183	120.438	106.612	7.012	43.113	51632	25	531	81.373	137.448	2.320	18.728	13275	16	475.312	60.659	148.885	1.425	15.899	7605	52	475.769	115.213	197.430	4.258	41.213	24740	25	483.120	66.348	218.878	2.184	17.899	12078
339	98	501.327	117.795	27.070	10.783	49.698	49130	29	573.448	130.791	95.818	1.583	25.314	16630	93	542.473	117.584	106.637	7.057	43.113	50450	25	527.560	81.065	137.447	2.320	18.728	13189	16	469.500	61.975	148.884	1.421	15.899	7512	52	475.346	119.062	197.438	4.191	41.213	24718	25	481.480	70.336	218.886	2.178	17.899	12037
340	98	505.582	114.755	27.057	10.817	49.698	49547	29	551.345	118.878	95.802	1.593	25.314	15989	93	508.688	107.178	106.647	7.079	43.113	47308	25	528.840	85.394	137.443	2.313	18.728	13221	16	465.125	59.393	148.887	1.423	15.899	7442	52	467.750	119.289	197.439	4.184	41.213	24323	25	475.720	66.697	218.880	2.184	17.899	11893
341	98	500.092	115.615	27.065	10.795	49.698	49009	29	526.724	110.024	95.806	1.596	25.314	15275	93	483.699	100.077	106.648	7.070	43.113	44984	25	526.040	83.361	137.448	2.314	18.728	13151	16	465.375	58.974	148.905	1.427	15.899	7446	52	460.769	113.206	197.439	4.227	41.213	23960	25	479.560	67.254	218.870	2.178	17.899	11989
342	98	491.622	113.605	27.061	10.791	49.698	48179	29	526.828	109.132	95.762	1.599	25.314	15278	93	457.054	88.061	106.618	7.048	43.113	42506	25	526.640	79.837	137.454	2.322	18.728	13166	16	470.062	57.328	148.888	1.428	15.899	7521	52	465.019	119.895	197.445	4.202	41.213	24181	25	480.600	66.366	218.887	2.191	17.899	12015
343	98	500.316	116.588	27.090	10.773	49.698	49031	29	526	103.899	95.744	1.608	25.314	15254	93	453.656	84.888	106.629	7.035	43.113	42190	25	526.040	84.273	137.439	2.311	18.728	13151	16	468.688	59.687	148.881	1.428	15.899	7499	52	472.038	117.701	197.439	4.229	41.213	24546	25	479.480	68.903	218.879	2.191	17.899	11987
344	98	513.990	123.386	27.095	10.760	49.698	50371	29	545.034	114.631	95.798	1.593	25.314	15806	93	449.151	81.213	106.578	6.988	43.113	41771	25	524.880	79.708	137.436	2.328	18.728	13122	16	477.500	58.469	148.884	1.428	15.899	7640	52	476.827	119.557	197.444	4.227	41.213	24795	25	479.440	64.362	218.871	2.187	17.899	11986
345	98	519.327	126.058	27.095	10.745	49.698	50894	29	572.828	127.808	95.839	1.584	25.314	16612	93	456.226	83.951	106.590	7.007	43.113	42429	25	532.040	82.903	137.443	2.316	18.728	13301	16	476.188	59.915	148.874	1.421	15.899	7619	52	484.500	119.940	197.438	4.218	41.213	25194	25	488.480	66.529	218.878	2.178	17.899	12212
346	98	514.469	126.207	27.092	10.730	49.698	50418	29	578.345	129.449	95.822	1.582	25.314	16772	93	434.312	79.463	106.603	7.019	43.113	40391	25	531.400	85.916	137.443	2.311	18.728	13285	16	471.812	54.391	148.895	1.436	15.899	7549	52	481.154	122.336	197.439	4.196	41.213	25020	25	483.960	69.281	218.875	2.188	17.899	12099
347	98	519.490	124.568	27.114	10.702	49.698	50910	29	555.931	121.254	95.822	1.590	25.314	16122	93	417.935	71.639	106.604	7.022	43.113	38868	25	540.640	89.102	137.441	2.308	18.728	13516	16	468.625	57.337	148.883	1.428	15.899	7498	52	470.519	119.434	197.436	4.205	41.213	24467	25	479.560	67.252	218.891	2.181	17.899	11989
348	98	522.714	121.928	27.088	10.743	49.698	51226	29	541.103	118.840	95.808	1.590	25.314	15692	93	409.688	68.317	106.598	7.012	43.113	38101	25	533.160	82.459	137.442	2.322	18.728	13329	16	475.625	59.725	148.899	1.431	15.899	7610	52	470.885	123.789	197.443	4.172	41.213	24486	25	480.200	68.230	218.882	2.184	17.899	12005
349	98	537.010	126.259	27.078	10.777	49.698	52627	29	555.276	124.716	95.843	1.587	25.314	16103	93	406.086	64.903	106.560	6.972	43.113	37766	25	533.800	85.564	137.443	2.313	18.728	13345	16	476.062	61.048	148.883	1.428	15.899	7617	52	472.962	119.280	197.435	4.206	41.213	24594	25	488.560	66.787	218.881	2.178	17.899	12214
350	98	551.673	135.612	27.093	10.743	49.698	54064	29	609.655	150.144	95.889	1.569	25.314	17680	93	405.065	65.628	106.572	6.993	43.113	37671	25	541.560	87.256	137.447	2.311	18.728	13539	16	471.250	56.252	148.878	1.428	15.899	7540	52	476.462	119.232	197.438	4.228	41.213	24776	25	499.880	67.790	218.871	2.171	17.899	12497
351	98	564.776	142.412	27.097	10.757	49.698	55348	29	631.276	160.328	95.903	1.563	25.314	18307	93	406.538	63.345	106.569	6.974	43.113	37808	25	549.280	89.236	137.435	2.317	18.728	13732	16	480.562	56.631	148.898	1.432	15.899	7689	52	489.442	122.141	197.430	4.223	41.213	25451	25	499.240	72.431	218.848	2.152	17.899	12481
352	98	575.316	155.783	27.151	10.641	49.698	56381	29	678.483	185.805	95.928	1.551	25.314	19676	93	412.151	66.679	106.553	6.979	43.113	38330	25	553.120	90.659	137.435	2.313	18.728	13828	16	477.625	59.909	148.882	1.426	15.899	7642	52	492.904	120.601	197.424	4.234	41.213	25631	25	492.440	66.035	218.862	2.175	17.899	12311
353	98	580.408	155.403	27.147	10.660	49.698	56880	29	673.103	187.428	95.966	1.548	25.314	19520	93	405.516	66.989	106.574	6.998	43.113	37713	25	559.920	91.352	137.438	2.316	18.728	13998	16	484.938	65.635	148.862	1.427	15.899	7759	52	490	123.840	197.441	4.204	41.213	25480	25	477.640	60.831	218.863	2.185	17.899	11941
354	98	587.724	152.793	27.132	10.670	49.698	57597	29	629.483	165.362	95.921	1.554	25.314	18255	93	402.699	64.048	106.548	6.981	43.113	37451	25	553.680	94.148	137.439	2.302	18.728	13842	16	478.812	58.219	148.880	1.429	15.899	7661	52	481.346	124.481	197.441	4.201	41.213	25030	25	475.320	65.197	218.866	2.181	17.899	11883
355	98	592	154.356	27.107	10.725	49.698	58016	29	628.552	155.547	95.902	1.566	25.314	18228	93	402.258	60.428	106.541	6.973	43.113	37410	25	553.040	86.414	137.440	2.325	18.728	13826	16	480.688	61.727	148.869	1.427	15.899	7691	52	478.519	119.061	197.430	4.231	41.213	24883	25	470.200	61.597	218.898	2.190	17.899	11755
356	98	614.633	167.244	27.138	10.683	49.698	60234	29	681.586	177.037	95.909	1.557	25.314	19766	93	411.516	66.284	106.534	6.963	43.113	38271	25	557.840	91.671	137.440	2.314	18.728	13946	16	474.375	59.814	148.894	1.424	15.899	7590	52	475.135	116.186	197.434	4.256	41.213	24707	25	472.600	61.956	218.893	2.180	17.899	11815
357	98	638.847	182.061	27.125	10.708	49.698	62607	29	829.276	232.170	95.922	1.547	25.314	24049	93	436.409	73.755	106.536	6.968	43.113	40586	25	560.560	96.746	137.441	2.298	18.728	14014	16	464.688	56.415	148.893	1.428	15.899	7435	52	475.115	114.904	197.430	4.275	41.213	24706	25	474.440	66.329	218.900	2.198	17.899	11861
358	98	659	184.185	27.125	10.702	49.698	64582	29	933.759	288.938	96.008	1.523	25.314	27079	93	455.108	80.224	106.540	6.966	43.113	42325	25	557.080	88.483	137.442	2.308	18.728	13927	16	472.750	59.102	148.883	1.425	15.899	7564	52	476.596	109.414	197.424	4.327	41.213	24783	25	466.280	63.246	218.892	2.182	17.899	11657
359	98	660.235	182.834	27.109	10.733	49.698	64703	29	896.655	286.693	96.034	1.511	25.314	26003	93	460.161	83.229	106.567	6.997	43.113	42795	25	553.760	94.184	137.438	2.303	18.728	13844	16	466.812	56.028	148.884	1.430	15.899	7469	52	476.712	109.218	197.426	4.332	41.213	24789	25	463.320	62.946	218.900	2.192	17.899	11583
360	98	648.571	184.624	27.136	10.679	49.698	63560	29	811.448	246.412	96.009	1.525	25.314	23532	93	457.914	83.364	106.602	7.015	43.113	42586	25	547	88.897	137.436	2.315	18.728	13675	16	466.750	58.156	148.883	1.433	15.899	7468	52	468.558	114.158	197.435	4.279	41.213	24365	25	473	65.762	218.908	2.200	17.899	11825
361	98	623.541	176.398	27.141	10.675	49.698	61107	29	724.345	206.763	95.987	1.541	25.314	21006	93	446	78.471	106.605	7.006	43.113	41478	25	539.920	86.048	137.446	2.318	18.728	13498	16	465.938	55.013	148.882	1.438	15.899	7455	52	467.519	114.081	197.430	4.273	41.213	24311	25	466.040	65.916	218.898	2.192	17.899	11651
362	98	599.663	168.555	27.149	10.662	49.698	58767	29	668.690	177.804	95.937	1.555	25.314	19392	93	443.355	76.273	106.558	6.989	43.113	41232	25	535.880	88.880	137.441	2.306	18.728	13397	16	464	51.003	148.894	1.441	15.899	7424	52	466.769	114.311	197.421	4.263	41.213	24272	25	468.160	64.945	218.886	2.188	17.899	11704
363	98	590.949	158.551	27.129	10.715	49.698	57913	29	629.793	150.876	95.874	1.577	25.314	18264	93	439.075	77.800	106.573	6.996	43.113	40834	25	534.240	85.283	137.438	2.314	18.728	13356	16	463.375	57.736	148.890	1.423	15.899	7414	52	474.462	110.791	197.413	4.309	41.213	24672	25	467.800	65.025	218.889	2.195	17.899	11695
364	98	583.490	152.694	27.110	10.742	49.698	57182	29	642.690	154.208	95.874	1.577	25.314	18638	93	443.419	77.533	106.565	7.011	43.113	41238	25	542.360	88.814	137.439	2.310	18.728	13559	16	466.250	56.035	148.899	1.435	15.899	7460	52	472.865	111.800	197.423	4.309	41.213	24589	25	474.960	62.426	218.881	2.193	17.899	11874
365	98	590.561	156.284	27.095	10.750	49.698	57875	29	648.586	160.622	95.867	1.575	25.314	18809	93	445.634	76.201	106.547	6.956	43.113	41444	25	544.560	86.197	137.442	2.318	18.728	13614	16	466.938	55.382	148.903	1.435	15.899	7471	52	477.096	113.571	197.409	4.301	41.213	24809	25	479.680	69.654	218.882	2.191	17.899	11992
366	98	580.224	150.477	27.098	10.765	49.698	56862	29	620.241	152.725	95.881	1.570	25.314	17987	93	430.634	74.307	106.585	7.005	43.113	40049	25	540	90.165	137.438	2.303	18.728	13500	16	460.688	52.780	148.878	1.437	15.899	7371	52	471.442	114.442	197.431	4.253	41.213	24515	25	478.960	69.538	218.875	2.199	17.899	11974
367	98	568.765	149.420	27.105	10.748	49.698	55739	29	580.966	130.436	95.828	1.586	25.314	16848	93	420.054	68.860	106.579	6.993	43.113	39065	25	543.160	93.473	137.435	2.301	18.728	13579	16	456.875	56.906	148.884	1.428	15.899	7310	52	459.346	113.763	197.433	4.220	41.213	23886	25	482.800	68.344	218.892	2.196	17.899	12070
368	98	541.408	140.008	27.116	10.737	49.698	53058	29	534.690	109.748	95.790	1.602	25.314	15506	93	413.172	64.911	106.561	6.975	43.113	38425	25	574.920	112.565	137.435	2.256	18.728	14373	16	464.375	51.887	148.889	1.439	15.899	7430	52	458.308	112.617	197.434	4.227	41.213	23832	25	477.920	65.321	218.893	2.189	17.899	11948
369	98	523.949	129.054	27.104	10.730	49.698	51347	29	527.414	109.747	95.777	1.598	25.314	15295	93	411.140	65.833	106.549	6.962	43.113	38236	25	685.560	146.558	137.424	2.238	18.728	17139	16	460.125	54.400	148.889	1.432	15.899	7362	52	458.077	113.675	197.425	4.249	41.213	23820	25	467.680	63.800	218.896	2.195	17.899	11692
370	98	511.878	122.729	27.080	10.773	49.698	50164	29	530.207	108.290	95.768	1.606	25.314	15376	93	412.538	66.917	106.585	7.000	43.113	38366	25	834.760	177.440	137.422	2.250	18.728	20869	16	461.250	54.657	148.880	1.428	15.899	7380	52	456.788	112.372	197.442	4.250	41.213	23753	25	463.680	64.557	218.895	2.188	17.899	11592
371	98	510.663	120.199	27.072	10.787	49.698	50045	29	535.448	116.812	95.819	1.589	25.314	15528	93	411.043	69.000	106.559	7.003	43.113	38227	25	816.160	174.067	137.446	2.243	18.728	20404	16	485.062	61.870	148.835	1.431	15.899	7761	52	457.904	115.533	197.444	4.209	41.213	23811	25	465.680	62.608	218.889	2.197	17.899	11642
372	98	511.347	121.702	27.090	10.769	49.698	50112	29	543.345	113.252	95.760	1.602	25.314	15757	93	408.602	66.585	106.567	7.002	43.113	38000	25	736.120	146.177	137.438	2.272	18.728	18403	16	461.875	52.915	148.892	1.431	15.899	7390	52	455.154	115.974	197.440	4.188	41.213	23668	25	455.800	59.193	218.901	2.197	17.899	11395
373	98	505.031	121.972	27.102	10.771	49.698	49493	29	521.621	106.569	95.792	1.601	25.314	15127	93	406.828	65.287	106.560	6.982	43.113	37835	25	674.880	130.198	137.437	2.274	18.728	16872	16	459.875	53.516	148.880	1.432	15.899	7358	52	451.038	116.471	197.443	4.193	41.213	23454	25	460.880	62.245	218.902	2.192	17.899	11522
374	98	494.980	117.333	27.088	10.735	49.698	48508	29	512.276	102.671	95.759	1.605	25.314	14856	93	399.710	63.445	106.564	6.994	43.113	37173	25	625.160	112.653	137.438	2.290	18.728	15629	16	455.062	56.815	148.892	1.437	15.899	7281	52	449.577	113.646	197.445	4.217	41.213	23378	25	463.440	62.177	218.901	2.197	17.899	11586
375	98	479.347	110.203	27.089	10.765	49.698	46976	29	502.138	96.840	95.749	1.611	25.314	14562	93	399.763	63.458	106.572	7.000	43.113	37178	25	583.600	99.882	137.448	2.299	18.728	14590	16	456.562	53.268	148.886	1.436	15.899	7305	52	451.500	114.745	197.432	4.224	41.213	23478	25	462.120	63.836	218.898	2.195	17.899	11553
376	98	476.163	106.639	27.076	10.769	49.698	46664	29	509.345	97.070	95.735	1.613	25.314	14771	93	404.903	62.882	106.549	6.965	43.113	37656	25	562	91.467	137.437	2.312	18.728	14050	16	459.750	53.850	148.891	1.437	15.899	7356	52	451.596	115.454	197.443	4.190	41.213	23483	25	457.160	58.758	218.894	2.203	17.899	11429
377	98	481.571	107.120	27.069	10.778	49.698	47194	29	520.621	100.949	95.753	1.614	25.314	15098	93	409.366	64.571	106.542	6.946	43.113	38071	25	541.680	89.627	137.443	2.313	18.728	13542	16	456.375	53.357	148.911	1.433	15.899	7302	52	457.558	117.453	197.441	4.210	41.213	23793	25	458.520	64.104	218.902	2.194	17.899	11463
378	98	501.245	118.115	27.106	10.683	49.698	49122	29	532.724	105.759	95.763	1.608	25.314	15449	93	412.957	67.312	106.569	6.994	43.113	38405	25	536.240	85.812	137.441	2.318	18.728	13406	16	459.125	56.027	148.874	1.427	15.899	7346	52	456	114.565	197.431	4.231	41.213	23712	25	463.280	58.868	218.887	2.206	17.899	11582
379	98	509.827	126.118	27.130	10.689	49.698	49963	29	533.655	114.432	95.800	1.597	25.314	15476	93	412.720	67.447	106.581	7.013	43.113	38383	25	532	84.256	137.437	2.321	18.728	13300	16	458.938	52.753	148.882	1.435	15.899	7343	52	459.673	114.656	197.428	4.225	41.213	23903	25	465.600	63.013	218.902	2.189	17.899	11640
380	98	503.704	123.547	27.108	10.721	49.698	49363	29	531.966	108.371	95.779	1.601	25.314	15427	93	404.161	65.403	106.581	6.994	43.113	37587	25	520.320	82.669	137.436	2.318	18.728	13008	16	457.062	58.818	148.888	1.430	15.899	7313	52	454.019	117.102	197.436	4.185	41.213	23609	25	459.560	59.114	218.900	2.197	17.899	11489
381	98	490.439	117.806	27.107	10.715	49.698	48063	29	522.966	106.003	95.752	1.603	25.314	15166	93	400.753	63.745	106.568	6.982	43.113	37270	25	522.560	83.086	137.442	2.313	18.728	13064	16	456.875	55.483	148.893	1.438	15.899	7310	52	449.308	110.965	197.432	4.231	41.213	23364	25	458.840	62.546	218.906	2.192	17.899	11471
382	98	493.929	119.274	27.101	10.736	49.698	48405	29	517.862	100.397	95.755	1.609	25.314	15018	93	398.538	63.191	106.547	6.975	43.113	37064	25	523.880	82.384	137.438	2.315	18.728	13097	16	466.812	51.094	148.882	1.439	15.899	7469	52	450.077	111.668	197.429	4.215	41.213	23404	25	458.560	61.290	218.904	2.188	17.899	11464
383	98	496.959	117.479	27.103	10.734	49.698	48702	29	537.793	112.118	95.794	1.599	25.314	15596	93	404.505	64.700	106.555	6.985	43.113	37619	25	512.160	78.834	137.436	2.318	18.728	12804	16	465.500	55.206	148.896	1.436	15.899	7448	52	454.750	113.813	197.426	4.212	41.213	23647	25	452.600	59.370	218.900	2.210	17.899	11315
384	98	498.531	120.720	27.103	10.730	49.698	48856	29	545.379	119.130	95.826	1.590	25.314	15816	93	412.387	68.136	106.562	6.985	43.113	38352	25	515.320	84.118	137.431	2.318	18.728	12883	16	454.750	54.012	148.894	1.437	15.899	7276	52	456.962	114.591	197.420	4.214	41.213	23762	25	457.160	57.832	218.895	2.201	17.899	11429
385	98	515.133	123.733	27.086	10.742	49.698	50483	29	563	126.041	95.828	1.589	25.314	16327	93	415.914	67.707	106.551	6.974	43.113	38680	25	517.560	84.464	137.434	2.312	18.728	12939	16	455	53.353	148.882	1.427	15.899	7280	52	457.885	114.762	197.429	4.205	41.213	23810	25	454.040	57.237	218.900	2.203	17.899	11351
386	98	524.837	130.678	27.110	10.721	49.698	51434	29	579.828	135.932	95.849	1.577	25.314	16815	93	415.871	68.551	106.557	6.983	43.113	38676	25	518.120	81.926	137.443	2.313	18.728	12953	16	447	50.946	148.897	1.438	15.899	7152	52	455.346	117.576	197.427	4.187	41.213	23678	25	451.320	58.746	218.898	2.201	17.899	11283
387	98	535.327	137.585	27.129	10.712	49.698	52462	29	575	136.621	95.885	1.577	25.314	16675	93	413.452	68.136	106.556	6.980	43.113	38451	25	513.920	80.665	137.446	2.319	18.728	12848	16	451.500	52.049	148.885	1.437	15.899	7224	52	454.346	117.610	197.435	4.179	41.213	23626	25	446.800	60.135	218.905	2.204	17.899	11170
388	98	531.949	132.929	27.111	10.726	49.698	52131	29	581.552	134.602	95.852	1.580	25.314	16865	93	419.118	70.619	106.552	6.981	43.113	38978	25	515.800	79.584	137.427	2.326	18.728	12895	16	449	52.339	148.880	1.431	15.899	7184	52	451.692	115.117	197.427	4.191	41.213	23488	25	447.360	60.257	218.896	2.200	17.899	11184
389	98	523.143	134.406	27.132	10.695	49.698	51268	29	606.862	152.278	95.902	1.564	25.314	17599	93	419.495	68.945	106.542	6.970	43.113	39013	25	511.400	78.314	137.433	2.322	18.728	12785	16	449.500	50.388	148.897	1.433	15.899	7192	52	455.538	116.209	197.440	4.200	41.213	23688	25	446.800	61.029	218.892	2.199	17.899	11170
390	98	531.173	131.755	27.122	10.690	49.698	52055	29	660.069	176.274	95.951	1.551	25.314	19142	93	432.269	72.897	106.555	6.968	43.113	40201	25	517.840	79.677	137.440	2.319	18.728	12946	16	449.812	53.849	148.894	1.434	15.899	7197	52	458.788	116.599	197.428	4.199	41.213	23857	25	448.960	58.613	218.895	2.195	17.899	11224
391	98	550.684	139.169	27.119	10.689	49.698	53967	29	734.828	195.444	95.928	1.556	25.314	21310	93	450.559	81.465	106.558	6.988	43.113	41902	25	512.080	81.650	137.441	2.314	18.728	12802	16	451.625	49.195	148.904	1.441	15.899	7226	52	458.019	116.584	197.437	4.208	41.213	23817	25	449.720	55.465	218.889	2.208	17.899	11243
392	98	558.510	148.701	27.157	10.638	49.698	54734	29	778.310	232.419	96.008	1.530	25.314	22571	93	453.667	81.561	106.564	6.987	43.113	42191	25	515.400	84.166	137.425	2.313	18.728	12885	16	456.875	53.354	148.887	1.442	15.899	7310	52	458.596	116.648	197.438	4.194	41.213	23847	25	451.400	59.274	218.892	2.198	17.899	11285
393	98	561.816	147.365	27.135	10.671	49.698	55058	29	764.310	218.523	95.979	1.540	25.314	22165	93	448.720	81.337	106.565	6.991	43.113	41731	25	512.920	82.581	137.431	2.313	18.728	12823	16	452.250	54.146	148.903	1.431	15.899	7236	52	452.500	112.452	197.433	4.242	41.213	23530	25	450.240	59.033	218.893	2.197	17.899	11256
394	98	543.541	140.276	27.140	10.684	49.698	53267	29	707.621	203.270	95.984	1.536	25.314	20521	93	434.398	76.449	106.595	7.027	43.113	40399	25	512	84.274	137.444	2.304	18.728	12800	16	452.938	57.634	148.864	1.430	15.899	7247	52	449.692	111.980	197.437	4.205	41.213	23384	25	450.640	60.817	218.898	2.203	17.899	11266
395	98	537.571	135.336	27.100	10.743	49.698	52682	29	684.207	188.346	95.955	1.546	25.314	19842	93	429.194	76.337	106.592	7.016	43.113	39915	25	511.560	80.960	137.433	2.315	18.728	12789	16	453.375	50.896	148.894	1.437	15.899	7254	52	451.327	115.182	197.437	4.183	41.213	23469	25	449.920	59.020	218.889	2.211	17.899	11248
396	98	529.367	130.720	27.106	10.722	49.698	51878	29	682.483	187.159	95.939	1.554	25.314	19792	93	435.022	77.235	106.560	6.997	43.113	40457	25	515.040	79.342	137.443	2.322	18.728	12876	16	452.875	53.295	148.888	1.435	15.899	7246	52	455.808	114.747	197.422	4.210	41.213	23702	25	456.200	60.699	218.895	2.204	17.899	11405
397	98	529.949	129.808	27.092	10.770	49.698	51935	29	738.552	199.486	95.928	1.552	25.314	21418	93	443.989	76.971	106.569	7.001	43.113	41291	25	513.880	78.143	137.439	2.324	18.728	12847	16	453.188	53.537	148.888	1.439	15.899	7251	52	454.500	115.907	197.436	4.219	41.213	23634	25	449.960	58.389	218.886	2.198	17.899	11249
398	98	534.031	130.602	27.094	10.744	49.698	52335	29	736.724	197.957	95.919	1.553	25.314	21365	93	456.548	83.285	106.565	7.011	43.113	42459	25	519.760	81.276	137.439	2.318	18.728	12994	16	454.250	57.084	148.875	1.434	15.899	7268	52	457.212	114.089	197.442	4.243	41.213	23775	25	453.880	57.064	218.901	2.203	17.899	11347
399	98	529.459	131.665	27.107	10.719	49.698	51887	29	719.448	191.067	95.923	1.556	25.314	20864	93	476.323	88.309	106.570	7.009	43.113	44298	25	518.080	82.501	137.430	2.316	18.728	12952	16	456.062	51.253	148.889	1.432	15.899	7297	52	453.038	115.095	197.437	4.206	41.213	23558	25	453.640	58.848	218.898	2.211	17.899	11341
400	98	517.184	126.755	27.117	10.701	49.698	50684	29	659.345	173.532	95.934	1.556	25.314	19121	93	480.548	93.662	106.581	7.031	43.113	44691	25	515.920	81.768	137.438	2.316	18.728	12898	16	458.875	55.049	148.885	1.434	15.899	7342	52	453.500	115.026	197.437	4.208	41.213	23582	25	455.840	59.371	218.893	2.210	17.899	11396
401	98	503.796	121.242	27.117	10.706	49.698	49372	29	604.069	146.943	95.890	1.570	25.314	17518	93	471.441	90.800	106.615	7.044	43.113	43844	25	520.480	85.395	137.435	2.314	18.728	13012	16	459.562	52.865	148.891	1.436	15.899	7353	52	448.654	113.817	197.428	4.190	41.213	23330	25	457.640	61.072	218.898	2.206	17.899	11441
402	98	497.245	116.876	27.083	10.741	49.698	48730	29	577.724	129.342	95.841	1.581	25.314	16754	93	483.226	97.905	106.606	7.051	43.113	44940	25	519.480	85.630	137.435	2.307	18.728	12987	16	461.562	53.611	148.895	1.436	15.899	7385	52	445.308	109.931	197.436	4.218	41.213	23156	25	470.400	64.025	218.896	2.192	17.899	11760
403	98	496.888	115.526	27.093	10.734	49.698	48695	29	579.207	130.750	95.841	1.583	25.314	16797	93	499.968	99.451	106.558	7.001	43.113	46497	25	523.480	85.722	137.430	2.306	18.728	13087	16	452.500	54.211	148.893	1.430	15.899	7240	52	446.423	108.303	197.441	4.237	41.213	23214	25	472.840	66.934	218.886	2.191	17.899	11821
404	98	504.327	117.392	27.076	10.755	49.698	49424	29	579.034	131.385	95.856	1.587	25.314	16792	93	535.452	110.011	106.561	6.985	43.113	49797	25	522.320	84.303	137.437	2.321	18.728	13058	16	458.312	52.294	148.884	1.441	15.899	7333	52	451.154	110.776	197.429	4.221	41.213	23460	25	468.400	64.388	218.885	2.189	17.899	11710
405	98	507.306	115.469	27.093	10.744	49.698	49716	29	588.172	131.648	95.862	1.585	25.314	17057	93	555.247	118.796	106.579	7.024	43.113	51638	25	529.560	86.220	137.431	2.311	18.728	13239	16	458.875	52.093	148.890	1.438	15.899	7342	52	455.481	107.572	197.427	4.264	41.213	23685	25	470.800	60.741	218.890	2.193	17.899	11770
406	98	518.327	121.374	27.080	10.774	49.698	50796	29	572.345	131.871	95.854	1.582	25.314	16598	93	554.043	118.716	106.602	7.045	43.113	51526	25	529.040	84.177	137.433	2.321	18.728	13226	16	447	53.389	148.915	1.434	15.899	7152	52	456.346	115.054	197.443	4.220	41.213	23730	25	464.400	59.825	218.882	2.183	17.899	11610
407	98	535.806	124.354	27.066	10.782	49.698	52509	29	559.034	119.369	95.829	1.592	25.314	16212	93	527.559	110.212	106.611	7.051	43.113	49063	25	529.960	88.833	137.432	2.305	18.728	13249	16	449.188	56.993	148.878	1.428	15.899	7187	52	447.750	113.377	197.439	4.204	41.213	23283	25	458.520	58.603	218.866	2.183	17.899	11463
408	98	539.316	130.892	27.089	10.763	49.698	52853	29	539.897	113.694	95.795	1.597	25.314	15657	93	503.871	101.701	106.610	7.044	43.113	46860	25	524.840	86.580	137.436	2.305	18.728	13121	16	446.562	49.833	148.883	1.439	15.899	7145	52	444.058	111.201	197.434	4.223	41.213	23091	25	455.760	61.195	218.877	2.190	17.899	11394
409	98	530.704	128.715	27.106	10.734	49.698	52009	29	531.138	108.075	95.799	1.605	25.314	15403	93	504.946	101.692	106.612	7.054	43.113	46960	25	529.960	86.075	137.437	2.311	18.728	13249	16	448.500	51.396	148.891	1.434	15.899	7176	52	446.077	112.233	197.446	4.205	41.213	23196	25	458.560	56.581	218.893	2.195	17.899	11464
410	98	528.898	124.343	27.085	10.754	49.698	51832	29	545.759	111.244	95.784	1.605	25.314	15827	93	495.892	100.646	106.605	7.054	43.113	46118	25	525.040	82.021	137.442	2.314	18.728	13126	16	443.062	52.710	148.880	1.432	15.899	7089	52	449.231	111.902	197.444	4.217	41.213	23360	25	465.480	58.852	218.883	2.187	17.899	11637
411	98	534.939	130.880	27.097	10.745	49.698	52424	29	554.379	122.685	95.805	1.591	25.314	16077	93	501.043	98.530	106.572	7.020	43.113	46597	25	523.880	87.405	137.435	2.302	18.728	13097	16	453.750	54.436	148.900	1.437	15.899	7260	52	452.981	111.727	197.432	4.227	41.213	23555	25	476.840	65.968	218.886	2.177	17.899	11921
412	98	542.837	129.369	27.088	10.757	49.698	53198	29	556.724	116.671	95.814	1.594	25.314	16145	93	486.430	96.386	106.593	7.049	43.113	45238	25	517.840	84.323	137.434	2.309	18.728	12946	16	455.188	49.683	148.888	1.442	15.899	7283	52	453.385	109.613	197.421	4.285	41.213	23576	25	467.360	63.186	218.881	2.182	17.899	11684
413	98	530.541	130.797	27.109	10.707	49.698	51993	29	548.379	119.435	95.817	1.592	25.314	15903	93	470.903	92.310	106.619	7.051	43.113	43794	25	521.520	87.851	137.437	2.298	18.728	13038	16	455.375	54.986	148.882	1.434	15.899	7286	52	454.865	113.103	197.438	4.231	41.213	23653	25	461.800	63.095	218.883	2.191	17.899	11545
414	98	514.418	127.448	27.123	10.667	49.698	50413	29	527.966	109.447	95.791	1.600	25.314	15311	93	439.280	78.968	106.597	7.028	43.113	40853	25	519.920	85.614	137.442	2.306	18.728	12998	16	459.375	53.588	148.887	1.441	15.899	7350	52	451.962	110.341	197.436	4.244	41.213	23502	25	452.400	62.779	218.875	2.192	17.899	11310
415	98	509.847	123.329	27.137	10.630	49.698	49965	29	524.345	104.309	95.779	1.601	25.314	15206	93	427.516	73.990	106.583	7.026	43.113	39759	25	506.600	80.300	137.432	2.316	18.728	12665	16	468.250	59.929	148.870	1.432	15.899	7492	52	454.712	108.421	197.432	4.283	41.213	23645	25	448.640	57.547	218.891	2.200	17.899	11216
416	98	514.388	126.471	27.150	10.626	49.698	50410	29	528.931	106.649	95.759	1.604	25.314	15339	93	436.774	76.183	106.590	7.019	43.113	40620	25	518.360	81.724	137.440	2.311	18.728	12959	16	484.062	60.287	148.871	1.434	15.899	7745	52	460.442	110.679	197.417	4.268	41.213	23943	25	452.640	61.726	218.890	2.200	17.899	11316
417	98	523.082	129.688	27.130	10.641	49.698	51262	29	551.034	113.340	95.785	1.599	25.314	15980	93	434.548	76.616	106.578	7.008	43.113	40413	25	517.840	83.159	137.429	2.316	18.728	12946	16	467.688	53.848	148.894	1.438	15.899	7483	52	473.135	111.170	197.428	4.296	41.213	24603	25	456.360	60.538	218.888	2.199	17.899	11409
418	98	527.184	128.952	27.131	10.655	49.698	51664	29	573.448	128.648	95.825	1.588	25.314	16630	93	427.129	72.455	106.582	7.019	43.113	39723	25	519.800	82.686	137.440	2.310	18.728	12995	16	480.250	54.904	148.885	1.446	15.899	7684	52	490.481	111.332	197.414	4.332	41.213	25505	25	459.760	60.187	218.889	2.196	17.899	11494
419	98	523.929	125.518	27.099	10.691	49.698	51345	29	575.517	133.600	95.856	1.574	25.314	16690	93	423.774	70.380	106.565	7.011	43.113	39411	25	522.160	78.397	137.440	2.317	18.728	13054	16	468.312	55.953	148.893	1.436	15.899	7493	52	484.769	115.636	197.426	4.277	41.213	25208	25	466.720	59.957	218.890	2.200	17.899	11668
420	98	506.418	124.391	27.105	10.691	49.698	49629	29	554.724	121.034	95.805	1.591	25.314	16087	93	410.839	65.191	106.572	7.015	43.113	38208	25	520.280	84.970	137.440	2.309	18.728	13007	16	460.438	56.583	148.895	1.432	15.899	7367	52	475.865	116.633	197.422	4.236	41.213	24745	25	459.600	61.283	218.901	2.200	17.899	11490
421	98	491.031	117.426	27.098	10.700	49.698	48121	29	532.724	112.613	95.788	1.596	25.314	15449	93	402.667	65.074	106.578	7.021	43.113	37448	25	522.040	81.813	137.443	2.315	18.728	13051	16	458.125	56.076	148.886	1.434	15.899	7330	52	466.019	114.739	197.431	4.219	41.213	24233	25	456.040	64.333	218.907	2.196	17.899	11401
422	98	494.582	116.746	27.105	10.708	49.698	48469	29	533.483	112.844	95.778	1.589	25.314	15471	93	402.849	66.235	106.581	7.019	43.113	37465	25	525.080	89.689	137.443	2.298	18.728	13127	16	460.312	53.088	148.893	1.440	15.899	7365	52	470.423	114.111	197.413	4.235	41.213	24462	25	457.080	62.858	218.899	2.207	17.899	11427
423	98	503.918	117.925	27.085	10.748	49.698	49384	29	560.655	117.906	95.788	1.594	25.314	16259	93	404.237	64.845	106.575	7.028	43.113	37594	25	522.040	86.333	137.433	2.309	18.728	13051	16	462.188	51.599	148.892	1.442	15.899	7395	52	468.808	117.991	197.436	4.215	41.213	24378	25	454.800	66.801	218.900	2.196	17.899	11370
424	98	512.418	123.228	27.100	10.712	49.698	50217	29	592.345	138.059	95.836	1.580	25.314	17178	93	413.688	68.307	106.562	6.997	43.113	38473	25	527.600	82.644	137.442	2.311	18.728	13190	16	471.812	56.451	148.872	1.435	15.899	7549	52	472.942	122.403	197.439	4.209	41.213	24593	25	454.400	61.989	218.900	2.191	17.899	11360
425	98	518.367	124.392	27.087	10.729	49.698	50800	29	616.379	152.269	95.871	1.567	25.314	17875	93	412.516	65.343	106.554	6.985	43.113	38364	25	523	83.321	137.443	2.308	18.728	13075	16	471.500	52.747	148.898	1.444	15.899	7544	52	465.327	121.369	197.437	4.205	41.213	24197	25	449.440	59.712	218.905	2.194	17.899	11236
426	98	526.286	129.043	27.105	10.723	49.698	51576	29	631.724	163.332	95.911	1.552	25.314	18320	93	416.699	68.346	106.555	6.998	43.113	38753	25	523.240	87.303	137.436	2.301	18.728	13081	16	462.625	52.360	148.902	1.435	15.899	7402	52	456.981	115.781	197.438	4.190	41.213	23763	25	453.520	57.470	218.890	2.207	17.899	11338
427	98	518.337	129.167	27.122	10.691	49.698	50797	29	606.103	148.407	95.887	1.566	25.314	17577	93	407.624	63.258	106.572	6.997	43.113	37909	25	517.360	83.932	137.421	2.318	18.728	12934	16	457.688	53.164	148.876	1.440	15.899	7323	52	453.962	112.213	197.427	4.207	41.213	23606	25	449.760	59.004	218.899	2.190	17.899	11244
428	98	507.673	126.490	27.131	10.677	49.698	49752	29	612.897	147.658	95.865	1.568	25.314	17774	93	408.301	66.294	106.544	6.987	43.113	37972	25	521.440	87.284	137.426	2.302	18.728	13036	16	463.812	51.337	148.901	1.436	15.899	7421	52	449.538	114.411	197.430	4.212	41.213	23376	25	447.720	61.753	218.901	2.197	17.899	11193
429	98	493.878	119.696	27.129	10.689	49.698	48400	29	602.276	146.866	95.866	1.568	25.314	17466	93	414.516	68.247	106.563	6.994	43.113	38550	25	520.960	83.942	137.424	2.313	18.728	13024	16	464.562	53.942	148.872	1.435	15.899	7433	52	449.808	111.281	197.430	4.235	41.213	23390	25	451.280	56.339	218.892	2.208	17.899	11282
430	98	490.561	117.851	27.120	10.678	49.698	48075	29	642.207	169.464	95.929	1.552	25.314	18624	93	415.806	70.678	106.571	7.007	43.113	38670	25	515.120	87.194	137.431	2.298	18.728	12878	16	463	55.238	148.881	1.436	15.899	7408	52	451.846	108.867	197.434	4.255	41.213	23496	25	449.920	61.001	218.891	2.193	17.899	11248
431	98	500.663	119.644	27.120	10.693	49.698	49065	29	694.966	182.220	95.910	1.559	25.314	20154	93	430.237	81.636	106.594	7.043	43.113	40012	25	521.920	81.580	137.428	2.325	18.728	13048	16	466	59.911	148.877	1.434	15.899	7456	52	454.327	110.459	197.414	4.276	41.213	23625	25	454	59.335	218.910	2.202	17.899	11350
432	98	511.316	120.915	27.105	10.704	49.698	50109	29	682.690	184.679	95.964	1.547	25.314	19798	93	433.183	74.197	106.585	6.999	43.113	40286	25	515.760	81.283	137.423	2.320	18.728	12894	16	467.062	60.463	148.875	1.446	15.899	7473	52	449.923	106.604	197.438	4.276	41.213	23396	25	451.120	60.257	218.906	2.205	17.899	11278
433	98	515.469	122.503	27.095	10.737	49.698	50516	29	658.828	177.223	95.935	1.553	25.314	19106	93	417.925	68.792	106.581	7.017	43.113	38867	25	505.480	78.476	137.441	2.318	18.728	12637	16	469.500	54.827	148.887	1.440	15.899	7512	52	453.635	107.008	197.427	4.306	41.213	23589	25	448.600	59.692	218.914	2.196	17.899	11215
434	98	513.490	124.128	27.103	10.734	49.698	50322	29	614.828	158.192	95.908	1.560	25.314	17830	93	406.129	67.195	106.575	7.019	43.113	37770	25	503.880	83.065	137.429	2.308	18.728	12597	16	463.312	50.171	148.890	1.443	15.899	7413	52	451.692	108.396	197.420	4.285	41.213	23488	25	443.920	57.922	218.904	2.202	17.899	11098
435	98	502.031	119.080	27.096	10.734	49.698	49199	29	581.483	134.772	95.870	1.577	25.314	16863	93	399.215	63.486	106.575	7.018	43.113	37127	25	504.760	78.321	137.431	2.319	18.728	12619	16	464.688	53.776	148.885	1.441	15.899	7435	52	453.077	109.380	197.434	4.245	41.213	23560	25	446.880	59.661	218.904	2.196	17.899	11172
436	98	493.327	116.544	27.108	10.722	49.698	48346	29	576.621	131.518	95.849	1.579	25.314	16722	93	401.430	65.802	106.588	7.021	43.113	37333	25	505.160	82.503	137.414	2.313	18.728	12629	16	460.500	50.241	148.893	1.442	15.899	7368	52	459.654	114.616	197.434	4.231	41.213	23902	25	448.680	60.236	218.908	2.198	17.899	11217
437	98	487.082	111.255	27.082	10.747	49.698	47734	29	590.276	139.265	95.847	1.576	25.314	17118	93	397.505	60.645	106.553	6.994	43.113	36968	25	499.480	81.192	137.422	2.316	18.728	12487	16	462.625	51.514	148.889	1.441	15.899	7402	52	464.519	113.603	197.426	4.249	41.213	24155	25	449.400	58.735	218.910	2.204	17.899	11235
438	98	489.765	111.559	27.074	10.774	49.698	47997	29	582.379	138.434	95.860	1.572	25.314	16889	93	402.624	63.893	106.565	6.997	43.113	37444	25	501.960	78.687	137.423	2.322	18.728	12549	16	467.125	53.943	148.886	1.431	15.899	7474	52	461.981	115.506	197.435	4.209	41.213	24023	25	458.840	60.920	218.918	2.204	17.899	11471
439	98	489.867	113.536	27.086	10.738	49.698	48007	29	585.793	140.072	95.884	1.573	25.314	16988	93	398.828	65.562	106.561	6.995	43.113	37091	25	498.040	79.108	137.429	2.318	18.728	12451	16	458.375	50.493	148.881	1.437	15.899	7334	52	460.365	114.548	197.436	4.200	41.213	23939	25	457.200	59.701	218.896	2.203	17.899	11430
440	98	481.143	112.306	27.093	10.728	49.698	47152	29	549.552	122.636	95.837	1.579	25.314	15937	93	390.161	60.397	106.547	6.988	43.113	36285	25	496.920	77.141	137.423	2.318	18.728	12423	16	456.875	51.188	148.892	1.439	15.899	7310	52	452.635	115.296	197.444	4.183	41.213	23537	25	448.960	57.398	218.906	2.199	17.899	11224
441	98	471.418	110.087	27.108	10.724	49.698	46199	29	524.138	110.506	95.826	1.592	25.314	15200	93	388.989	58.497	106.544	6.978	43.113	36176	25	496.200	76.072	137.424	2.326	18.728	12405	16	466.188	56.015	148.882	1.435	15.899	7459	52	450.808	114.830	197.441	4.197	41.213	23442	25	446.600	59.200	218.903	2.193	17.899	11165
442	98	462.827	107.382	27.095	10.729	49.698	45357	29	526.724	112.608	95.813	1.591	25.314	15275	93	387.140	57.780	106.544	6.977	43.113	36004	25	501.480	79.533	137.426	2.319	18.728	12537	16	456.562	56.149	148.876	1.441	15.899	7305	52	446.192	113.827	197.446	4.196	41.213	23202	25	446.200	56.273	218.914	2.202	17.899	11155
443	98	461.837	101.863	27.081	10.748	49.698	45260	29	522.517	104.767	95.769	1.602	25.314	15153	93	393.624	62.252	106.573	6.998	43.113	36607	25	497.400	80.433	137.424	2.319	18.728	12435	16	459.125	51.061	148.887	1.440	15.899	7346	52	445.442	112.312	197.440	4.209	41.213	23163	25	450.320	57.566	218.920	2.200	17.899	11258
444	98	473.276	103.018	27.043	10.828	49.698	46381	29	527.931	112.264	95.795	1.597	25.314	15310	93	404.269	64.089	106.554	6.985	43.113	37597	25	498.960	79.883	137.426	2.314	18.728	12474	16	457.500	56.270	148.891	1.444	15.899	7320	52	449.519	110.106	197.439	4.230	41.213	23375	25	448.840	59.354	218.911	2.197	17.899	11221
445	98	487.663	110.691	27.059	10.823	49.698	47791	29	559.552	122.926	95.813	1.592	25.314	16227	93	410.871	67.064	106.567	7.007	43.113	38211	25	496.680	77.697	137.430	2.317	18.728	12417	16	455.562	51.978	148.883	1.443	15.899	7289	52	447.923	113.261	197.450	4.218	41.213	23292	25	438.680	56.343	218.909	2.206	17.899	10967
446	98	495.286	114.241	27.077	10.788	49.698	48538	29	578.586	131.842	95.853	1.580	25.314	16779	93	415.559	72.533	106.576	7.027	43.113	38647	25	499.480	79.863	137.435	2.311	18.728	12487	16	453.188	53.691	148.893	1.436	15.899	7251	52	448.481	112.589	197.439	4.214	41.213	23321	25	438.080	55.178	218.915	2.201	17.899	10952
447	98	492.622	114.488	27.085	10.759	49.698	48277	29	572.552	134.269	95.881	1.572	25.314	16604	93	406.387	66.015	106.562	6.997	43.113	37794	25	494.840	79.102	137.419	2.317	18.728	12371	16	454.938	49.791	148.891	1.445	15.899	7279	52	445.904	114.080	197.436	4.177	41.213	23187	25	436.720	55.906	218.915	2.205	17.899	10918
448	98	506.796	114.696	27.062	10.774	49.698	49666	29	582.034	134.060	95.840	1.584	25.314	16879	93	404.978	65.470	106.565	7.000	43.113	37663	25	490.800	76.783	137.430	2.320	18.728	12270	16	456.125	52.657	148.892	1.436	15.899	7298	52	444.423	112.100	197.441	4.200	41.213	23110	25	441.480	53.995	218.915	2.209	17.899	11037
449	98	517.561	119.689	27.062	10.803	49.698	50721	29	605.793	145.393	95.861	1.572	25.314	17568	93	408.376	66.804	106.563	6.992	43.113	37979	25	500.880	81.862	137.420	2.311	18.728	12522	16	453.812	50.091	148.893	1.442	15.899	7261	52	444.481	111.318	197.431	4.195	41.213	23113	25	432.440	57.675	218.918	2.197	17.899	10811
450	98	513.847	116.509	27.067	10.795	49.698	50357	29	643.690	168.393	95.935	1.557	25.314	18667	93	410.914	65.375	106.552	6.999	43.113	38215	25	504.680	80.228	137.427	2.315	18.728	12617	16	451.625	52.040	148.883	1.442	15.899	7226	52	443.365	111.028	197.438	4.223	41.213	23055	25	439.800	55.477	218.901	2.203	17.899	10995
451	98	521.571	121.458	27.056	10.814	49.698	51114	29	729.345	205.861	95.943	1.540	25.314	21151	93	421.032	71.472	106.562	6.995	43.113	39156	25	506.680	79.216	137.425	2.320	18.728	12667	16	452.625	54.031	148.872	1.443	15.899	7242	52	451.096	115.319	197.440	4.204	41.213	23457	25	436.800	57.878	218.912	2.196	17.899	10920
452	98	512.939	120.295	27.062	10.822	49.698	50268	29	756.586	221.809	95.997	1.533	25.314	21941	93	425.172	70.853	106.587	7.008	43.113	39541	25	508	78.169	137.433	2.319	18.728	12700	16	458.250	50.317	148.898	1.446	15.899	7332	52	443.865	113.998	197.441	4.202	41.213	23081	25	440.880	59.888	218.924	2.199	17.899	11022
453	98	511.796	114.446	27.044	10.822	49.698	50156	29	727.069	198.476	95.953	1.545	25.314	21085	93	415.806	66.165	106.569	7.005	43.113	38670	25	510.320	82.543	137.422	2.314	18.728	12758	16	452.625	50.447	148.893	1.440	15.899	7242	52	441.423	112.868	197.434	4.224	41.213	22954	25	437.960	58.398	218.908	2.202	17.899	10949
454	98	501.673	120.312	27.074	10.773	49.698	49164	29	668.345	181.587	95.961	1.542	25.314	19382	93	405.140	64.867	106.586	7.016	43.113	37678	25	504.200	81.324	137.425	2.309	18.728	12605	16	451.125	48.740	148.891	1.441	15.899	7218	52	441.500	114.009	197.447	4.201	41.213	22958	25	438.040	58.383	218.912	2.206	17.899	10951
455	98	491.337	114.398	27.086	10.745	49.698	48151	29	630.655	150.924	95.882	1.574	25.314	18289	93	407.968	66.383	106.565	6.997	43.113	37941	25	503.600	77.240	137.432	2.325	18.728	12590	16	451.438	50.544	148.903	1.446	15.899	7223	52	435.500	108.508	197.442	4.212	41.213	22646	25	436.400	53.231	218.918	2.210	17.899	10910
456	98	503.031	114.735	27.070	10.800	49.698	49297	29	601.966	141.920	95.855	1.579	25.314	17457	93	410.172	66.756	106.571	7.001	43.113	38146	25	499.040	81.117	137.433	2.310	18.728	12476	16	454.625	49.771	148.896	1.438	15.899	7274	52	436.442	107.954	197.429	4.235	41.213	22695	25	437.800	59.800	218.905	2.192	17.899	10945
457	98	501.694	113.048	27.058	10.799	49.698	49166	29	595.931	142.769	95.871	1.569	25.314	17282	93	418.161	67.967	106.550	6.962	43.113	38889	25	498.200	78.133	137.437	2.310	18.728	12455	16	451.312	48.279	148.891	1.449	15.899	7221	52	441.462	109.714	197.430	4.223	41.213	22956	25	445.720	54.644	218.916	2.208	17.899	11143
458	98	496.204	117.466	27.112	10.726	49.698	48628	29	565.828	126.724	95.855	1.581	25.314	16409	93	419.430	71.116	106.586	7.019	43.113	39007	25	496.040	79.187	137.429	2.314	18.728	12401	16	451	49.629	148.893	1.442	15.899	7216	52	441.846	109.503	197.440	4.219	41.213	22976	25	446.560	58.844	218.918	2.199	17.899	11164
459	98	496.551	118.836	27.109	10.709	49.698	48662	29	546.586	119.310	95.811	1.586	25.314	15851	93	416.538	70.842	106.584	7.025	43.113	38738	25	497.160	80.968	137.428	2.313	18.728	12429	16	449.688	48.718	148.890	1.449	15.899	7195	52	438.192	108.204	197.433	4.216	41.213	22786	25	448.480	58.944	218.922	2.205	17.899	11212
460	98	503.163	124.336	27.118	10.702	49.698	49310	29	523.069	107.736	95.813	1.593	25.314	15169	93	414.591	67.019	106.578	7.012	43.113	38557	25	499.120	78.211	137.432	2.313	18.728	12478	16	443.500	49.793	148.889	1.444	15.899	7096	52	435.096	111.651	197.446	4.203	41.213	22625	25	443.560	59.265	218.927	2.202	17.899	11089
461	98	503.673	122.241	27.125	10.695	49.698	49360	29	504	97.840	95.761	1.604	25.314	14616	93	404.731	65.734	106.569	7.020	43.113	37640	25	498.040	80.526	137.424	2.312	18.728	12451	16	450.312	54.088	148.883	1.438	15.899	7205	52	427.577	108.135	197.442	4.229	41.213	22234	25	443.520	56.482	218.915	2.207	17.899	11088
462	98	501.786	119.675	27.109	10.736	49.698	49175	29	497.483	91.967	95.753	1.613	25.314	14427	93	406.011	63.807	106.559	6.998	43.113	37759	25	500.960	79.955	137.433	2.315	18.728	12524	16	447.812	52.968	148.887	1.435	15.899	7165	52	427.500	105.355	197.424	4.238	41.213	22230	25	436.640	55.254	218.919	2.211	17.899	10916
463	98	504.816	119.485	27.080	10.764	49.698	49472	29	491.207	92.935	95.748	1.608	25.314	14245	93	408.570	66.677	106.573	7.005	43.113	37997	25	496.680	77.247	137.410	2.327	18.728	12417	16	446.812	50.557	148.881	1.441	15.899	7149	52	431.135	105.490	197.439	4.255	41.213	22419	25	442.120	56.568	218.922	2.215	17.899	11053
464	98	509.102	121.291	27.093	10.752	49.698	49892	29	494	93.580	95.771	1.611	25.314	14326	93	411.054	68.070	106.565	6.989	43.113	38228	25	497.160	76.551	137.436	2.326	18.728	12429	16	451.750	57.900	148.893	1.427	15.899	7228	52	436.962	106.696	197.436	4.254	41.213	22722	25	444.960	63.692	218.913	2.197	17.899	11124
465	98	512.663	121.890	27.084	10.778	49.698	50241	29	490	91.336	95.757	1.619	25.314	14210	93	409.538	68.769	106.601	7.040	43.113	38087	25	498.240	79.575	137.425	2.319	18.728	12456	16	450.562	50.550	148.893	1.438	15.899	7209	52	431.865	103.753	197.432	4.270	41.213	22457	25	444.760	60.307	218.920	2.193	17.899	11119
466	98	511.765	127.358	27.111	10.708	49.698	50153	29	486.931	90.325	95.740	1.613	25.314	14121	93	405.183	68.507	106.589	7.032	43.113	37682	25	497.680	77.730	137.429	2.321	18.728	12442	16	443.188	49.974	148.897	1.442	15.899	7091	52	430.481	107.271	197.435	4.246	41.213	22385	25	442.720	58.165	218.922	2.201	17.899	11068
467	98	498.806	118.316	27.092	10.750	49.698	48883	29	479.241	90.935	95.762	1.611	25.314	13898	93	399.828	62.224	106.574	6.994	43.113	37184	25	497.080	78.256	137.419	2.326	18.728	12427	16	442.812	49.030	148.891	1.438	15.899	7085	52	428.788	109.372	197.448	4.212	41.213	22297	25	445.720	60.796	218.917	2.206	17.899	11143
468	98	488.245	116.663	27.096	10.739	49.698	47848	29	479.069	88.233	95.737	1.617	25.314	13893	93	397.323	59.897	106.565	6.984	43.113	36951	25	497.880	78.493	137.423	2.322	18.728	12447	16	443.562	49.491	148.905	1.444	15.899	7097	52	431.904	107.594	197.443	4.232	41.213	22459	25	447.440	60.797	218.916	2.189	17.899	11186
469	98	484.133	113.755	27.101	10.732	49.698	47445	29	481.655	92.708	95.725	1.612	25.314	13968	93	397.022	61.744	106.542	6.979	43.113	36923	25	496.040	77.887	137.424	2.323	18.728	12401	16	439.750	45.225	148.899	1.448	15.899	7036	52	435.962	109.930	197.431	4.241	41.213	22670	25	444.920	57.396	218.919	2.191	17.899	11123
470	98	478.755	110.741	27.100	10.741	49.698	46918	29	489.690	95.114	95.777	1.605	25.314	14201	93	405.323	65.104	106.538	6.971	43.113	37695	25	504	79.997	137.430	2.321	18.728	12600	16	449.938	52.942	148.887	1.439	15.899	7199	52	436.442	106.278	197.444	4.243	41.213	22695	25	461.800	59.278	218.912	2.185	17.899	11545
471	98	478.449	112.130	27.111	10.705	49.698	46888	29	492.207	95.237	95.756	1.606	25.314	14274	93	420.075	70.896	106.573	7.008	43.113	39067	25	504.680	80.637	137.434	2.311	18.728	12617	16	441.250	50.503	148.892	1.437	15.899	7060	52	438.885	106.119	197.436	4.256	41.213	22822	25	457.680	55.866	218.903	2.182	17.899	11442
472	98	482.347	113.608	27.097	10.719	49.698	47270	29	500	99.672	95.772	1.597	25.314	14500	93	424.849	71.898	106.594	7.021	43.113	39511	25	498	82.055	137.427	2.310	18.728	12450	16	443.438	51.488	148.881	1.431	15.899	7095	52	438.173	106.667	197.445	4.224	41.213	22785	25	458.600	57.154	218.894	2.181	17.899	11465
473	98	489.235	111.666	27.068	10.769	49.698	47945	29	506.276	100.842	95.776	1.600	25.314	14682	93	420.946	73.811	106.603	7.039	43.113	39148	25	500.040	82.671	137.420	2.303	18.728	12501	16	443.625	51.647	148.891	1.439	15.899	7098	52	430.500	109.105	197.435	4.215	41.213	22386	25	456.440	58.875	218.903	2.176	17.899	11411
474	98	491.500	117.098	27.103	10.710	49.698	48167	29	505.207	99.246	95.766	1.603	25.314	14651	93	411.925	71.514	106.597	7.044	43.113	38309	25	503.400	82.863	137.433	2.301	18.728	12585	16	442.688	50.402	148.898	1.440	15.899	7083	52	431.654	108.955	197.434	4.222	41.213	22446	25	451.880	58.954	218.915	2.192	17.899	11297
475	98	496.622	120.471	27.118	10.700	49.698	48669	29	508.138	94.911	95.722	1.617	25.314	14736	93	406.237	68.040	106.584	7.033	43.113	37780	25	496.840	83.509	137.420	2.311	18.728	12421	16	440.375	45.347	148.890	1.447	15.899	7046	52	435.788	112.767	197.441	4.198	41.213	22661	25	447.040	59.158	218.914	2.196	17.899	11176
476	98	494.204	119.202	27.101	10.718	49.698	48432	29	518.828	105.834	95.772	1.601	25.314	15046	93	407.720	64.376	106.559	6.991	43.113	37918	25	496.400	78.086	137.429	2.319	18.728	12410	16	444.750	52.231	148.889	1.439	15.899	7116	52	433.250	107.068	197.426	4.234	41.213	22529	25	442.320	57.224	218.928	2.200	17.899	11058
477	98	499.714	117.019	27.105	10.718	49.698	48972	29	540.276	112.359	95.795	1.597	25.314	15668	93	412.258	68.134	106.555	6.998	43.113	38340	25	496.200	81.262	137.431	2.304	18.728	12405	16	443	50.896	148.881	1.450	15.899	7088	52	431.654	106.078	197.438	4.240	41.213	22446	25	444.840	59.568	218.942	2.201	17.899	11121
478	98	505.143	123.326	27.126	10.681	49.698	49504	29	548.862	115.840	95.811	1.592	25.314	15917	93	409.656	66.528	106.555	6.997	43.113	38098	25	499.240	86.411	137.427	2.295	18.728	12481	16	442.688	50.938	148.903	1.448	15.899	7083	52	434.192	107.659	197.431	4.227	41.213	22578	25	444.120	60.408	218.938	2.199	17.899	11103
479	98	509.694	122.683	27.102	10.713	49.698	49950	29	548.759	117.750	95.815	1.590	25.314	15914	93	407.903	65.870	106.556	6.997	43.113	37935	25	498.440	83.838	137.428	2.300	18.728	12461	16	445.938	49.602	148.886	1.443	15.899	7135	52	434.635	109.485	197.435	4.235	41.213	22601	25	439.160	62.493	218.933	2.194	17.899	10979
480	98	511.480	124.520	27.105	10.712	49.698	50125	29	532.379	112.742	95.816	1.594	25.314	15439	93	408.538	68.084	106.593	7.020	43.113	37994	25	497.320	83.290	137.419	2.310	18.728	12433	16	441.625	49.037	148.904	1.441	15.899	7066	52	436.885	109.462	197.442	4.208	41.213	22718	25	439.040	57.892	218.935	2.207	17.899	10976
481	98	503.755	124.264	27.121	10.688	49.698	49368	29	532.310	112.131	95.796	1.593	25.314	15437	93	399.935	65.551	106.595	7.022	43.113	37194	25	499.600	81.936	137.429	2.311	18.728	12490	16	447.875	49.524	148.886	1.447	15.899	7166	52	434.808	108.404	197.436	4.234	41.213	22610	25	438.720	60.212	218.948	2.204	17.899	10968
482	98	499.245	120.077	27.121	10.701	49.698	48926	29	527.483	104.298	95.749	1.608	25.314	15297	93	393.409	61.895	106.605	7.016	43.113	36587	25	499.960	85.321	137.427	2.298	18.728	12499	16	445.125	46.451	148.895	1.445	15.899	7122	52	435.346	111.619	197.438	4.220	41.213	22638	25	445.880	63.593	218.956	2.199	17.899	11147
483	98	495.867	115.672	27.093	10.732	49.698	48595	29	537.552	110.549	95.776	1.601	25.314	15589	93	395.366	65.489	106.581	7.026	43.113	36769	25	501.600	84.789	137.418	2.305	18.728	12540	16	449.062	48.173	148.884	1.442	15.899	7185	52	438.173	107.453	197.440	4.233	41.213	22785	25	448.760	58.305	218.934	2.194	17.899	11219
484	98	498.286	118.686	27.108	10.703	49.698	48832	29	573.448	122.429	95.785	1.595	25.314	16630	93	395.151	61.766	106.581	7.005	43.113	36749	25	498.720	81.528	137.429	2.305	18.728	12468	16	446.312	50.211	148.897	1.438	15.899	7141	52	442.519	106.731	197.426	4.259	41.213	23011	25	441.320	58.719	218.940	2.210	17.899	11033
485	98	501	118.311	27.101	10.719	49.698	49098	29	595.621	130.646	95.821	1.586	25.314	17273	93	395.527	64.119	106.598	7.025	43.113	36784	25	501.920	82.673	137.426	2.309	18.728	12548	16	444.375	46.849	148.891	1.436	15.899	7110	52	445.385	111.019	197.435	4.228	41.213	23160	25	435.520	57.912	218.943	2.200	17.899	10888
486	98	509.112	122.577	27.109	10.735	49.698	49893	29	596.138	143.822	95.839	1.567	25.314	17288	93	392.710	61.318	106.593	7.016	43.113	36522	25	500.480	80.736	137.428	2.316	18.728	12512	16	448.438	49.678	148.899	1.442	15.899	7175	52	438.269	109.685	197.451	4.210	41.213	22790	25	440.920	62.358	218.926	2.198	17.899	11023
487	98	505.327	120.258	27.093	10.767	49.698	49522	29	585.034	132.610	95.849	1.586	25.314	16966	93	389.129	61.792	106.580	7.013	43.113	36189	25	508.120	80.146	137.428	2.316	18.728	12703	16	444.250	50.571	148.877	1.448	15.899	7108	52	433.846	107.353	197.439	4.231	41.213	22560	25	439.120	59.649	218.939	2.211	17.899	10978
488	98	500.541	118.883	27.094	10.746	49.698	49053	29	556.724	118.992	95.809	1.591	25.314	16145	93	386.548	58.584	106.584	7.010	43.113	35949	25	508.320	85.168	137.424	2.312	18.728	12708	16	442.688	50.320	148.889	1.439	15.899	7083	52	435.385	107.376	197.436	4.236	41.213	22640	25	432.800	56.924	218.943	2.207	17.899	10820
489	98	494.786	112.174	27.092	10.749	49.698	48489	29	559.724	121.274	95.790	1.594	25.314	16232	93	393.441	61.786	106.594	7.011	43.113	36590	25	515.160	85.618	137.430	2.308	18.728	12879	16	445.812	52.489	148.904	1.437	15.899	7133	52	435.769	109.091	197.434	4.245	41.213	22660	25	439.040	59.434	218.944	2.198	17.899	10976
490	98	495.929	116.256	27.088	10.768	49.698	48601	29	580.828	126.205	95.811	1.590	25.314	16844	93	395.978	61.340	106.562	6.999	43.113	36826	25	514.320	84.500	137.418	2.317	18.728	12858	16	443.750	50.362	148.878	1.442	15.899	7100	52	433.923	104.767	197.437	4.256	41.213	22564	25	440.880	61.500	218.945	2.199	17.899	11022
491	98	496.143	113.689	27.086	10.768	49.698	48622	29	637.448	145.446	95.803	1.584	25.314	18486	93	403.022	61.920	106.565	7.003	43.113	37481	25	513.280	88.922	137.423	2.303	18.728	12832	16	453.188	49.580	148.882	1.441	15.899	7251	52	433.192	106.726	197.435	4.242	41.213	22526	25	449.120	62.916	218.950	2.190	17.899	11228
492	98	499.449	110.970	27.060	10.797	49.698	48946	29	688.103	171.202	95.883	1.566	25.314	19955	93	417.215	67.054	106.565	7.008	43.113	38801	25	517.360	88.214	137.420	2.306	18.728	12934	16	454.688	52.380	148.876	1.440	15.899	7275	52	438.712	107.449	197.435	4.225	41.213	22813	25	445.560	63.930	218.940	2.191	17.899	11139
493	98	498.673	114.096	27.068	10.779	49.698	48870	29	696.586	184.227	95.938	1.556	25.314	20201	93	419.452	71.890	106.579	7.029	43.113	39009	25	518.920	88.153	137.429	2.296	18.728	12973	16	450	47.714	148.875	1.449	15.899	7200	52	432.346	107.840	197.444	4.244	41.213	22482	25	449.960	60.242	218.938	2.198	17.899	11249
494	98	494.796	115.283	27.085	10.748	49.698	48490	29	665.345	173.509	95.907	1.554	25.314	19295	93	416.634	70.300	106.591	7.033	43.113	38747	25	514.600	87.407	137.427	2.300	18.728	12865	16	453.500	51.031	148.871	1.440	15.899	7256	52	428.635	107.837	197.439	4.244	41.213	22289	25	453.840	65.537	218.947	2.204	17.899	11346
495	98	486.316	112.081	27.081	10.757	49.698	47659	29	642.828	161.779	95.903	1.563	25.314	18642	93	415.602	70.568	106.594	7.045	43.113	38651	25	513.160	85.502	137.427	2.307	18.728	12829	16	452.375	50.727	148.887	1.445	15.899	7238	52	431.385	106.939	197.431	4.247	41.213	22432	25	459.680	68.990	218.949	2.191	17.899	11492
496	98	477.490	109.763	27.098	10.750	49.698	46794	29	623.586	151.056	95.877	1.569	25.314	18084	93	414.086	72.630	106.598	7.043	43.113	38510	25	506.040	84.333	137.430	2.303	18.728	12651	16	451.188	52.466	148.885	1.434	15.899	7219	52	428.865	103.963	197.438	4.267	41.213	22301	25	460.680	67.324	218.953	2.188	17.899	11517
497	98	478.878	108.548	27.090	10.760	49.698	46930	29	614	148.669	95.902	1.571	25.314	17806	93	417.226	71.134	106.587	7.030	43.113	38802	25	511.560	86.917	137.423	2.305	18.728	12789	16	448.875	53.249	148.887	1.435	15.899	7182	52	430.673	103.669	197.440	4.253	41.213	22395	25	451.960	62.995	218.943	2.189	17.899	11299
498	98	477.469	108.173	27.085	10.740	49.698	46792	29	589.276	139.129	95.865	1.577	25.314	17089	93	414.140	69.237	106.587	7.026	43.113	38515	25	509.120	83.683	137.418	2.322	18.728	12728	16	438.938	49.056	148.883	1.447	15.899	7023	52	435.731	109.121	197.429	4.257	41.213	22658	25	446.880	60.365	218.949	2.199	17.899	11172
499	98	485.827	113.138	27.093	10.723	49.698	47611	29	547.931	123.204	95.836	1.585	25.314	15890	93	410.871	69.051	106.573	7.022	43.113	38211	25	511.080	84.332	137.428	2.312	18.728	12777	16	442.938	46.478	148.892	1.444	15.899	7087	52	436.942	108.169	197.436	4.231	41.213	22721	25	445.120	63.174	218.942	2.189	17.899	11128
500	98	479.490	108.100	27.071	10.773	49.698	46990	29	517.759	103.461	95.781	1.602	25.314	15015	93	404.366	67.177	106.586	7.023	43.113	37606	25	505.840	84.914	137.421	2.309	18.728	12646	16	440.750	48.726	148.885	1.436	15.899	7052	52	433.365	107.024	197.439	4.235	41.213	22535	25	441.080	63.960	218.941	2.192	17.899	11027
501	98	479.204	107.530	27.078	10.777	49.698	46962	29	497	96.242	95.757	1.612	25.314	14413	93	396	63.224	106.589	7.021	43.113	36828	25	503.040	79.938	137.427	2.321	18.728	12576	16	437.938	52.026	148.871	1.436	15.899	7007	52	431.942	107.518	197.444	4.230	41.213	22461	25	440.880	61.679	218.941	2.198	17.899	11022
502	98	482.867	106.683	27.073	10.794	49.698	47321	29	492.724	94.393	95.754	1.610	25.314	14289	93	398.731	64.320	106.566	7.020	43.113	37082	25	507.880	85.340	137.431	2.302	18.728	12697	16	438.188	49.359	148.890	1.438	15.899	7011	52	434.077	108.612	197.438	4.239	41.213	22572	25	444.760	65.912	218.944	2.196	17.899	11119
503	98	487.694	105.957	27.055	10.807	49.698	47794	29	497.345	93.014	95.749	1.614	25.314	14423	93	407.344	65.735	106.545	6.998	43.113	37883	25	511.400	80.040	137.416	2.321	18.728	12785	16	436.938	47.637	148.901	1.440	15.899	6991	52	432.288	109.555	197.443	4.242	41.213	22479	25	439.200	66.180	218.941	2.200	17.899	10980
504	98	491.112	109.994	27.089	10.757	49.698	48129	29	495.379	91.474	95.737	1.620	25.314	14366	93	416.075	66.294	106.547	6.977	43.113	38695	25	510.600	85.699	137.436	2.302	18.728	12765	16	445.688	50.255	148.886	1.444	15.899	7131	52	435.731	106.860	197.430	4.274	41.213	22658	25	435.840	62.009	218.954	2.204	17.899	10896
505	98	491.173	110.317	27.081	10.757	49.698	48135	29	490.276	90.661	95.751	1.610	25.314	14218	93	425.538	74.226	106.557	6.990	43.113	39575	25	529.600	94.301	137.413	2.306	18.728	13240	16	444.688	50.618	148.886	1.448	15.899	7115	52	437.500	105.416	197.426	4.289	41.213	22750	25	435.480	63.098	218.947	2.193	17.899	10887
506	98	492.918	114.957	27.109	10.706	49.698	48306	29	480.586	88.175	95.763	1.610	25.314	13937	93	416.903	70.514	106.573	7.006	43.113	38772	25	530.880	93.417	137.426	2.301	18.728	13272	16	448.250	52.301	148.891	1.441	15.899	7172	52	436.673	102.803	197.427	4.279	41.213	22707	25	435.720	62.724	218.942	2.193	17.899	10893
507	98	495.051	116.876	27.102	10.735	49.698	48515	29	470.276	85.247	95.740	1.616	25.314	13638	93	407.172	68.652	106.601	7.040	43.113	37867	25	532.240	94.978	137.427	2.297	18.728	13306	16	444.562	47.798	148.895	1.442	15.899	7113	52	431.596	107.086	197.430	4.281	41.213	22443	25	433.880	61.306	218.941	2.182	17.899	10847
508	98	492.500	117.944	27.108	10.702	49.698	48265	29	464	80.692	95.710	1.625	25.314	13456	93	400.763	65.107	106.576	7.019	43.113	37271	25	534.200	93.561	137.423	2.299	18.728	13355	16	446.812	50.233	148.881	1.445	15.899	7149	52	429.962	100.974	197.428	4.268	41.213	22358	25	432.840	62.160	218.945	2.197	17.899	10821
509	98	488.480	112.871	27.079	10.755	49.698	47871	29	474.034	86.785	95.724	1.618	25.314	13747	93	398.613	63.442	106.580	7.014	43.113	37071	25	535.960	95.597	137.425	2.293	18.728	13399	16	452.312	53.035	148.876	1.444	15.899	7237	52	435.250	106.108	197.428	4.272	41.213	22633	25	437.640	60.629	218.939	2.209	17.899	10941
510	98	488.449	112.603	27.082	10.764	49.698	47868	29	486.379	87.335	95.727	1.621	25.314	14105	93	396.710	65.336	106.585	7.029	43.113	36894	25	550.320	100.194	137.421	2.295	18.728	13758	16	454.875	47.982	148.887	1.449	15.899	7278	52	436.500	103.227	197.430	4.300	41.213	22698	25	443.120	65.305	218.954	2.192	17.899	11078
511	98	489.735	114.465	27.076	10.754	49.698	47994	29	499.172	93.010	95.753	1.616	25.314	14476	93	397.935	61.985	106.561	6.994	43.113	37008	25	547.880	98.435	137.423	2.301	18.728	13697	16	454.188	55.297	148.881	1.445	15.899	7267	52	440.442	107.018	197.430	4.291	41.213	22903	25	444.400	63.949	218.943	2.195	17.899	11110
512	98	500.520	112.773	27.040	10.823	49.698	49051	29	513.724	101.236	95.747	1.611	25.314	14898	93	397.720	63.193	106.558	7.012	43.113	36988	25	555.480	100.471	137.423	2.293	18.728	13887	16	453.125	52.247	148.881	1.443	15.899	7250	52	437.058	106.143	197.421	4.270	41.213	22727	25	441.680	65.066	218.945	2.197	17.899	11042
513	98	510.408	119.330	27.067	10.780	49.698	50020	29	520.586	107.533	95.793	1.596	25.314	15097	93	394.011	63.876	106.590	7.036	43.113	36643	25	555.520	100.295	137.417	2.295	18.728	13888	16	449.500	51.620	148.876	1.441	15.899	7192	52	435.058	106.549	197.429	4.254	41.213	22623	25	435.960	61.304	218.946	2.198	17.899	10899
514	98	521.337	127.277	27.087	10.769	49.698	51091	29	517.103	107.929	95.790	1.597	25.314	14996	93	388.656	61.320	106.579	7.014	43.113	36145	25	553.640	99.017	137.426	2.299	18.728	13841	16	447.938	45.499	148.897	1.457	15.899	7167	52	428.096	106.201	197.432	4.246	41.213	22261	25	439.320	61.458	218.955	2.198	17.899	10983
515	98	527.143	124.141	27.071	10.788	49.698	51660	29	521.862	106.432	95.767	1.597	25.314	15134	93	393	58.713	106.554	6.988	43.113	36549	25	556	100.932	137.426	2.293	18.728	13900	16	443.938	48.265	148.895	1.447	15.899	7103	52	427.250	104.229	197.431	4.251	41.213	22217	25	433.280	64.642	218.954	2.189	17.899	10832
516	98	527.031	129.804	27.102	10.744	49.698	51649	29	535.655	108.379	95.786	1.598	25.314	15534	93	398.215	62.520	106.560	7.006	43.113	37034	25	553.880	99.603	137.416	2.300	18.728	13847	16	446.188	50.164	148.879	1.445	15.899	7139	52	433.462	107.579	197.449	4.236	41.213	22540	25	437.520	61.405	218.930	2.200	17.899	10938
517	98	544.071	131.630	27.050	10.827	49.698	53319	29	572.793	127.462	95.825	1.586	25.314	16611	93	408.538	65.564	106.560	6.991	43.113	37994	25	556.200	97.486	137.433	2.299	18.728	13905	16	438.812	48.506	148.886	1.446	15.899	7021	52	435.538	109.140	197.434	4.223	41.213	22648	25	444.120	62.738	218.949	2.201	17.899	11103
518	98	590.071	143.442	27.034	10.864	49.698	57827	29	611.862	139.369	95.837	1.580	25.314	17744	93	424.677	72.124	106.567	7.012	43.113	39495	25	563.760	98.203	137.419	2.310	18.728	14094	16	441.125	46.509	148.900	1.446	15.899	7058	52	434.577	109.737	197.431	4.215	41.213	22598	25	443.680	66.077	218.954	2.188	17.899	11092
519	98	651.867	161.788	26.982	10.944	49.698	63883	29	648.172	156.272	95.858	1.570	25.314	18797	93	423.677	73.117	106.583	7.033	43.113	39402	25	555.080	95.464	137.419	2.315	18.728	13877	16	438.438	51.143	148.876	1.442	15.899	7015	52	433.288	111.201	197.431	4.219	41.213	22531	25	443.760	64.167	218.932	2.193	17.899	11094
520	98	683.929	179.415	27.012	10.901	49.698	67025	29	637.966	157.821	95.873	1.561	25.314	18501	93	412.215	71.403	106.595	7.059	43.113	38336	25	556.920	101.590	137.420	2.298	18.728	13923	16	436	50.819	148.879	1.442	15.899	6976	52	426.269	104.850	197.430	4.258	41.213	22166	25	438.840	64.842	218.951	2.192	17.899	10971
521	98	702.602	194.409	27.050	10.834	49.698	68855	29	603.310	144.622	95.871	1.571	25.314	17496	93	410.968	67.417	106.596	7.031	43.113	38220	25	542.680	94.943	137.414	2.309	18.728	13567	16	444.312	50.554	148.888	1.447	15.899	7109	52	424.596	104.764	197.426	4.270	41.213	22079	25	443.600	68.908	218.950	2.196	17.899	11090
522	98	690.316	186.428	27.044	10.835	49.698	67651	29	594.931	135.734	95.836	1.579	25.314	17253	93	402.462	64.262	106.580	7.017	43.113	37429	25	538.160	94.005	137.426	2.303	18.728	13454	16	434.562	47.953	148.880	1.439	15.899	6953	52	424.288	105.945	197.431	4.250	41.213	22063	25	442.400	62.842	218.968	2.191	17.899	11060
523	98	664.357	181.031	27.100	10.760	49.698	65107	29	615.828	152.915	95.871	1.572	25.314	17859	93	405.806	66.532	106.568	7.021	43.113	37740	25	538.160	96.100	137.421	2.305	18.728	13454	16	443.250	52.131	148.876	1.438	15.899	7092	52	425.346	102.617	197.430	4.252	41.213	22118	25	443.600	64.814	218.956	2.184	17.899	11090
524	98	637.929	174.630	27.115	10.730	49.698	62517	29	627.241	151.431	95.873	1.568	25.314	18190	93	407.075	64.488	106.550	6.998	43.113	37858	25	538.120	90.648	137.420	2.313	18.728	13453	16	440.500	47.976	148.883	1.445	15.899	7048	52	428.827	105.981	197.432	4.236	41.213	22299	25	442.040	65.245	218.957	2.191	17.899	11051
525	98	630.612	169.716	27.126	10.702	49.698	61800	29	629.724	152.117	95.863	1.573	25.314	18262	93	406.688	66.361	106.581	7.010	43.113	37822	25	536.320	98.812	137.408	2.301	18.728	13408	16	444.750	48.890	148.883	1.439	15.899	7116	52	431.808	106.494	197.432	4.222	41.213	22454	25	438.280	66.443	218.948	2.189	17.899	10957
526	98	608.980	163.205	27.111	10.709	49.698	59680	29	598.931	142.164	95.857	1.574	25.314	17369	93	397.194	60.259	106.554	6.982	43.113	36939	25	529.320	89.089	137.414	2.313	18.728	13233	16	443.938	46.431	148.884	1.450	15.899	7103	52	431.654	107.856	197.433	4.246	41.213	22446	25	434.720	65.948	218.958	2.190	17.899	10868
527	98	591.480	154.257	27.108	10.704	49.698	57965	29	569.862	128.269	95.842	1.583	25.314	16526	93	393.634	60.867	106.564	7.013	43.113	36608	25	522.960	90.786	137.436	2.299	18.728	13074	16	443.250	48.246	148.889	1.443	15.899	7092	52	429.019	105.552	197.433	4.241	41.213	22309	25	435.640	62.091	218.941	2.191	17.899	10891
528	98	576.643	148.149	27.102	10.737	49.698	56511	29	543.241	116.620	95.808	1.587	25.314	15754	93	394.280	62.072	106.560	7.004	43.113	36668	25	523.440	90.328	137.423	2.307	18.728	13086	16	440.312	42.843	148.894	1.455	15.899	7045	52	430.788	109.096	197.435	4.211	41.213	22401	25	434.920	65.551	218.957	2.186	17.899	10873
529	98	558.214	137.219	27.084	10.750	49.698	54705	29	539.069	112.411	95.779	1.595	25.314	15633	93	397.452	63.498	106.568	7.014	43.113	36963	25	531.680	95.139	137.415	2.299	18.728	13292	16	440.375	47.302	148.893	1.441	15.899	7046	52	431.173	108.197	197.445	4.250	41.213	22421	25	432	63.193	218.951	2.203	17.899	10800
530	98	567.500	139.245	27.059	10.809	49.698	55615	29	539.310	110.821	95.768	1.599	25.314	15640	93	396.602	63.161	106.566	7.001	43.113	36884	25	531.440	92.854	137.417	2.308	18.728	13286	16	444.312	48.871	148.890	1.437	15.899	7109	52	433.115	108.312	197.442	4.231	41.213	22522	25	429.160	62.644	218.948	2.182	17.899	10729
531	98	562.469	139.652	27.086	10.786	49.698	55122	29	533.586	109.673	95.765	1.600	25.314	15474	93	398.419	62.494	106.558	7.021	43.113	37053	25	525.040	91.137	137.428	2.299	18.728	13126	16	439.125	46.797	148.886	1.444	15.899	7026	52	431.058	106.721	197.441	4.271	41.213	22415	25	437.320	63.112	218.956	2.199	17.899	10933
532	98	545.653	135.667	27.107	10.749	49.698	53474	29	539.103	110.343	95.781	1.603	25.314	15634	93	394.570	61.997	106.577	7.015	43.113	36695	25	524.120	87.395	137.414	2.320	18.728	13103	16	441.375	49.437	148.888	1.446	15.899	7062	52	426.173	105.908	197.448	4.253	41.213	22161	25	446.040	68.887	218.963	2.190	17.899	11151
533	98	537.245	133.360	27.114	10.705	49.698	52650	29	522.931	109.578	95.809	1.594	25.314	15165	93	393.581	61.225	106.561	7.006	43.113	36603	25	527.200	90.239	137.417	2.310	18.728	13180	16	433.250	49.604	148.878	1.437	15.899	6932	52	425.019	104.572	197.436	4.241	41.213	22101	25	473.640	78.413	218.954	2.182	17.899	11841
534	98	529.194	134.727	27.114	10.705	49.698	51861	29	514.103	101.635	95.759	1.605	25.314	14909	93	388.849	60.952	106.559	7.014	43.113	36163	25	521.400	87.295	137.423	2.314	18.728	13035	16	440.375	45.112	148.891	1.444	15.899	7046	52	424.385	107.779	197.437	4.230	41.213	22068	25	466.880	73.148	218.956	2.175	17.899	11672
535	98	523.194	126.852	27.098	10.746	49.698	51273	29	508.552	98.547	95.747	1.610	25.314	14748	93	384.161	59.784	106.570	7.012	43.113	35727	25	524.600	88.505	137.419	2.313	18.728	13115	16	440.562	48.287	148.895	1.436	15.899	7049	52	420.846	102.968	197.426	4.252	41.213	21884	25	468.280	72.235	218.949	2.182	17.899	11707
536	98	508.122	122.697	27.096	10.741	49.698	49796	29	506.207	98.254	95.754	1.611	25.314	14680	93	386.409	59.564	106.565	7.018	43.113	35936	25	518.240	91.983	137.411	2.297	18.728	12956	16	434.688	46.657	148.870	1.445	15.899	6955	52	421.077	104.699	197.427	4.257	41.213	21896	25	451.720	70.124	218.950	2.182	17.899	11293
537	98	503.847	121.947	27.094	10.743	49.698	49377	29	509.241	95.871	95.756	1.610	25.314	14768	93	385.559	59.696	106.581	7.012	43.113	35857	25	516.600	86.142	137.425	2.310	18.728	12915	16	438.438	49.434	148.879	1.437	15.899	7015	52	423.096	100.626	197.438	4.262	41.213	22001	25	444.920	65.140	218.946	2.183	17.899	11123
538	98	499.122	118.201	27.103	10.728	49.698	48914	29	514.966	99.043	95.743	1.606	25.314	14934	93	391.591	61.658	106.554	7.007	43.113	36418	25	518.240	86.448	137.421	2.313	18.728	12956	16	432.438	48.083	148.884	1.435	15.899	6919	52	425.250	102.088	197.433	4.261	41.213	22113	25	443.040	66.350	218.966	2.190	17.899	11076
539	98	500.837	119.336	27.084	10.754	49.698	49082	29	512.483	102.622	95.781	1.604	25.314	14862	93	391.688	61.125	106.586	7.024	43.113	36427	25	519.800	92.190	137.415	2.304	18.728	12995	16	440.500	49.235	148.898	1.440	15.899	7048	52	421.269	100.653	197.434	4.258	41.213	21906	25	444.640	66.840	218.950	2.196	17.899	11116
540	98	493.051	113.151	27.085	10.752	49.698	48319	29	511.379	98.856	95.750	1.611	25.314	14830	93	391.731	63.210	106.574	7.034	43.113	36431	25	524.240	86.593	137.419	2.318	18.728	13106	16	438.375	50.841	148.874	1.436	15.899	7014	52	418.769	100.926	197.438	4.263	41.213	21776	25	445.480	66.385	218.947	2.187	17.899	11137
541	98	487.173	117.587	27.112	10.712	49.698	47743	29	501.759	95.227	95.744	1.612	25.314	14551	93	391.688	62.253	106.580	7.036	43.113	36427	25	527.400	92.858	137.419	2.304	18.728	13185	16	439.250	46.839	148.890	1.441	15.899	7028	52	417.135	103.666	197.435	4.253	41.213	21691	25	436.920	62.908	218.955	2.186	17.899	10923
542	98	475.765	109.215	27.095	10.736	49.698	46625	29	513.759	93.297	95.725	1.619	25.314	14899	93	394.559	62.950	106.565	7.020	43.113	36694	25	532.520	91.945	137.419	2.301	18.728	13313	16	444.750	50.839	148.873	1.436	15.899	7116	52	421.269	99.637	197.425	4.278	41.213	21906	25	431.360	59.448	218.952	2.195	17.899	10784
543	98	465.408	104.340	27.097	10.735	49.698	45610	29	524.379	100.659	95.701	1.615	25.314	15207	93	397.785	63.785	106.564	7.017	43.113	36994	25	534.160	88.933	137.419	2.310	18.728	13354	16	442.812	50.727	148.872	1.441	15.899	7085	52	420.115	100.245	197.429	4.284	41.213	21846	25	430.960	59.925	218.956	2.190	17.899	10774
544	98	464.735	104.615	27.083	10.764	49.698	45544	29	568.138	115.917	95.771	1.597	25.314	16476	93	402.022	65.928	106.574	7.046	43.113	37388	25	532.760	91.963	137.423	2.307	18.728	13319	16	451.375	55.755	148.871	1.437	15.899	7222	52	419.769	104.208	197.419	4.275	41.213	21828	25	432.400	64.722	218.949	2.198	17.899	10810
545	98	460.633	102.107	27.101	10.736	49.698	45142	29	605.724	135.310	95.815	1.586	25.314	17566	93	412.398	67.011	106.574	7.050	43.113	38353	25	541.640	94.609	137.420	2.304	18.728	13541	16	451.938	52.383	148.874	1.443	15.899	7231	52	424.962	101.060	197.419	4.283	41.213	22098	25	429.640	57.461	218.951	2.192	17.899	10741
546	98	456.061	99.729	27.091	10.726	49.698	44694	29	635.966	147.698	95.824	1.580	25.314	18443	93	411.118	67.070	106.569	7.018	43.113	38234	25	542.280	99.017	137.427	2.290	18.728	13557	16	443.438	55.611	148.876	1.433	15.899	7095	52	425.962	99.537	197.426	4.286	41.213	22150	25	432.600	61.140	218.964	2.184	17.899	10815
547	98	447.082	100.430	27.104	10.713	49.698	43814	29	627.241	149.934	95.869	1.575	25.314	18190	93	406.892	65.520	106.570	7.023	43.113	37841	25	541.360	94.468	137.418	2.305	18.728	13534	16	448.875	53.420	148.871	1.445	15.899	7182	52	420.365	103.604	197.438	4.250	41.213	21859	25	422.920	54.942	218.956	2.200	17.899	10573
548	98	447.163	97.523	27.089	10.755	49.698	43822	29	611.345	146.878	95.871	1.572	25.314	17729	93	400.194	66.512	106.589	7.048	43.113	37218	25	543.320	95.700	137.415	2.308	18.728	13583	16	445.125	47.371	148.895	1.444	15.899	7122	52	422.827	101.952	197.419	4.258	41.213	21987	25	429.400	56.057	218.966	2.206	17.899	10735
549	98	444.878	95.081	27.072	10.760	49.698	43598	29	621	148.493	95.873	1.573	25.314	18009	93	400.634	64.310	106.561	7.013	43.113	37259	25	543.080	94.029	137.415	2.309	18.728	13577	16	437.500	51.040	148.874	1.448	15.899	7000	52	420.038	101.869	197.432	4.263	41.213	21842	25	425.720	56.214	218.941	2.189	17.899	10643
550	98	442.551	93.262	27.070	10.780	49.698	43370	29	635.241	148.007	95.864	1.576	25.314	18422	93	403.043	65.703	106.566	7.028	43.113	37483	25	540.720	94.001	137.422	2.305	18.728	13518	16	443.938	52.928	148.861	1.435	15.899	7103	52	423.385	102.992	197.430	4.266	41.213	22016	25	427.640	58.833	218.950	2.193	17.899	10691
551	98	448.582	93.927	27.062	10.772	49.698	43961	29	638.586	158.850	95.892	1.569	25.314	18519	93	397.032	64.293	106.577	7.039	43.113	36924	25	537.360	91.756	137.423	2.305	18.728	13434	16	452.812	52.929	148.887	1.430	15.899	7245	52	422.038	102.831	197.437	4.285	41.213	21946	25	431	60.096	218.955	2.196	17.899	10775
552	98	444.857	94.573	27.069	10.770	49.698	43596	29	630.828	160.974	95.909	1.558	25.314	18294	93	399.538	63.458	106.548	7.006	43.113	37157	25	533.160	92.547	137.423	2.303	18.728	13329	16	441.062	53.302	148.885	1.445	15.899	7057	52	424.923	104.951	197.436	4.258	41.213	22096	25	430.280	58.298	218.954	2.192	17.899	10757
553	98	448.306	96.949	27.077	10.771	49.698	43934	29	613.276	155.836	95.902	1.559	25.314	17785	93	397.849	62.628	106.566	7.010	43.113	37000	25	534.320	90.784	137.426	2.308	18.728	13358	16	438.312	51.887	148.872	1.444	15.899	7013	52	419.904	102.939	197.436	4.263	41.213	21835	25	428.080	61.237	218.954	2.188	17.899	10702
554	98	447.898	97.906	27.084	10.751	49.698	43894	29	567.138	129.929	95.833	1.584	25.314	16447	93	392.710	62.811	106.587	7.034	43.113	36522	25	533.680	87.828	137.426	2.315	18.728	13342	16	438.188	48.517	148.888	1.445	15.899	7011	52	419.712	103.508	197.430	4.240	41.213	21825	25	431.760	60.093	218.963	2.194	17.899	10794
555	98	451.122	97.175	27.081	10.760	49.698	44210	29	556.690	124.094	95.837	1.584	25.314	16144	93	389.570	61.388	106.576	7.014	43.113	36230	25	523.720	89.919	137.419	2.313	18.728	13093	16	444.375	49.671	148.887	1.446	15.899	7110	52	419.250	105.521	197.439	4.239	41.213	21801	25	428.280	54.781	218.949	2.202	17.899	10707
556	98	454.878	96.972	27.072	10.764	49.698	44578	29	547.966	119.834	95.816	1.586	25.314	15891	93	392.022	61.354	106.577	7.025	43.113	36458	25	529	88.851	137.433	2.303	18.728	13225	16	442.750	47.001	148.886	1.444	15.899	7084	52	421.442	103.390	197.439	4.264	41.213	21915	25	429.520	57.555	218.965	2.183	17.899	10738
557	98	462.694	102.863	27.094	10.718	49.698	45344	29	540.448	114.629	95.812	1.593	25.314	15673	93	393.935	63.946	106.585	7.037	43.113	36636	25	530.400	90.938	137.419	2.310	18.728	13260	16	440.188	52.746	148.872	1.439	15.899	7043	52	422.442	105.526	197.440	4.265	41.213	21967	25	431.880	59.527	218.956	2.192	17.899	10797
558	98	471.235	103.945	27.099	10.721	49.698	46181	29	538.828	114.328	95.822	1.592	25.314	15626	93	397.280	64.577	106.582	7.032	43.113	36947	25	525.880	89.556	137.422	2.307	18.728	13147	16	446.125	51.138	148.872	1.440	15.899	7138	52	421.462	101.838	197.432	4.283	41.213	21916	25	429.520	56.465	218.961	2.196	17.899	10738
559	98	481.571	110.662	27.110	10.710	49.698	47194	29	517.172	104.374	95.777	1.603	25.314	14998	93	396.570	61.342	106.585	7.026	43.113	36881	25	521.400	86.147	137.426	2.317	18.728	13035	16	442.500	48.589	148.881	1.445	15.899	7080	52	422.135	100.973	197.429	4.278	41.213	21951	25	429.480	55.950	218.957	2.188	17.899	10737
560	98	486.714	114.074	27.116	10.691	49.698	47698	29	489.069	97.216	95.788	1.604	25.314	14183	93	393.366	65.030	106.606	7.053	43.113	36583	25	519.320	86.413	137.427	2.317	18.728	12983	16	445	50.202	148.867	1.443	15.899	7120	52	419.981	101.147	197.437	4.263	41.213	21839	25	429.640	54.459	218.953	2.187	17.899	10741
561	98	481.816	109.857	27.104	10.706	49.698	47218	29	474.621	88.742	95.748	1.609	25.314	13764	93	393.398	63.320	106.574	7.023	43.113	36586	25	519.400	91.524	137.419	2.305	18.728	12985	16	445.438	49.771	148.871	1.441	15.899	7127	52	425.231	105.786	197.434	4.237	41.213	22112	25	435.880	56.704	218.950	2.193	17.899	10897
562	98	475.020	107.086	27.111	10.699	49.698	46552	29	467.483	87.177	95.741	1.614	25.314	13557	93	395.602	63.489	106.557	7.010	43.113	36791	25	522.240	85.092	137.412	2.324	18.728	13056	16	445.812	47.646	148.880	1.442	15.899	7133	52	429.423	107.104	197.433	4.237	41.213	22330	25	433.920	59.449	218.956	2.180	17.899	10848
563	98	477.714	108.009	27.102	10.703	49.698	46816	29	470.862	86.305	95.752	1.614	25.314	13655	93	393.441	61.410	106.557	7.007	43.113	36590	25	524.280	88.133	137.426	2.317	18.728	13107	16	443.875	53.823	148.866	1.445	15.899	7102	52	426.942	104.325	197.430	4.244	41.213	22201	25	438.800	59.354	218.947	2.187	17.899	10970
564	98	472.806	105.903	27.125	10.673	49.698	46335	29	476.966	85.105	95.739	1.620	25.314	13832	93	393.473	63.536	106.566	7.006	43.113	36593	25	515.720	84.553	137.415	2.320	18.728	12893	16	440.375	53.139	148.872	1.440	15.899	7046	52	424.288	104.483	197.425	4.263	41.213	22063	25	453	65.088	218.955	2.179	17.899	11325
565	98	473.571	105.949	27.115	10.693	49.698	46410	29	482.207	86.947	95.759	1.615	25.314	13984	93	394.505	63.091	106.557	7.014	43.113	36689	25	520.880	90.644	137.424	2.307	18.728	13022	16	438.812	46.354	148.874	1.447	15.899	7021	52	425.038	104.176	197.432	4.238	41.213	22102	25	471.640	65.943	218.946	2.179	17.899	11791
566	98	470.510	107.749	27.106	10.696	49.698	46110	29	476.552	88.317	95.736	1.613	25.314	13820	93	392.505	60.815	106.564	7.008	43.113	36503	25	523.080	86.743	137.425	2.315	18.728	13077	16	439	50.408	148.887	1.439	15.899	7024	52	425.942	106.661	197.443	4.212	41.213	22149	25	488.280	72.872	218.954	2.180	17.899	12207
567	98	476.316	106.336	27.105	10.711	49.698	46679	29	467	86.668	95.737	1.615	25.314	13543	93	393.194	61.268	106.575	7.031	43.113	36567	25	515.080	82.562	137.420	2.324	18.728	12877	16	439.250	53.049	148.873	1.438	15.899	7028	52	420.538	105.947	197.426	4.231	41.213	21868	25	480.080	79.266	218.962	2.172	17.899	12002
568	98	476.898	106.764	27.107	10.728	49.698	46736	29	463.483	83.537	95.722	1.621	25.314	13441	93	388.538	58.808	106.560	7.001	43.113	36134	25	506.560	80.032	137.428	2.321	18.728	12664	16	439.125	50.986	148.883	1.435	15.899	7026	52	416.096	102.890	197.421	4.242	41.213	21637	25	464.720	68.616	218.970	2.181	17.899	11618
569	98	476.786	109.143	27.094	10.739	49.698	46725	29	468.690	83.107	95.717	1.621	25.314	13592	93	390.828	60.327	106.576	7.015	43.113	36347	25	514.160	85.469	137.419	2.317	18.728	12854	16	437.500	49.838	148.876	1.444	15.899	7000	52	420.269	102.227	197.437	4.255	41.213	21854	25	455.680	66.844	218.966	2.190	17.899	11392
570	98	478.429	111.146	27.121	10.691	49.698	46886	29	477.552	91.126	95.752	1.608	25.314	13849	93	388.860	57.842	106.551	7.000	43.113	36164	25	516.080	89.319	137.421	2.304	18.728	12902	16	435.250	46.421	148.868	1.450	15.899	6964	52	419.827	101.594	197.429	4.255	41.213	21831	25	450.280	65.332	218.968	2.192	17.899	11257
571	98	483.816	109.850	27.113	10.720	49.698	47414	29	491.241	92.276	95.768	1.611	25.314	14246	93	397.914	61.040	106.551	6.986	43.113	37006	25	506.960	82.411	137.421	2.314	18.728	12674	16	430.125	48.459	148.882	1.440	15.899	6882	52	421.481	105.213	197.432	4.237	41.213	21917	25	440.560	66.581	218.963	2.184	17.899	11014
572	98	491.765	111.903	27.089	10.732	49.698	48193	29	497.034	93.521	95.746	1.612	25.314	14414	93	399.323	63.275	106.567	7.007	43.113	37137	25	506.720	84.896	137.425	2.305	18.728	12668	16	439.438	49.360	148.877	1.440	15.899	7031	52	419.308	102.371	197.432	4.252	41.213	21804	25	442.520	66.365	218.967	2.182	17.899	11063
573	98	495.837	112.414	27.092	10.738	49.698	48592	29	485.690	96.082	95.771	1.607	25.314	14085	93	393.462	61.989	106.571	7.022	43.113	36592	25	502.760	84.289	137.425	2.308	18.728	12569	16	437.562	55.315	148.874	1.439	15.899	7001	52	414.250	102.604	197.440	4.252	41.213	21541	25	443.080	68.408	218.978	2.187	17.899	11077
574	98	495.398	112.571	27.090	10.758	49.698	48549	29	485.655	94.369	95.746	1.605	25.314	14084	93	387.796	61.003	106.567	7.009	43.113	36065	25	501.400	81.227	137.429	2.312	18.728	12535	16	434.750	50.314	148.871	1.442	15.899	6956	52	413.904	102.750	197.428	4.246	41.213	21523	25	432.960	64.889	218.967	2.197	17.899	10824
575	98	495.786	115.231	27.077	10.765	49.698	48587	29	482.069	92.478	95.766	1.604	25.314	13980	93	390	60.858	106.569	7.027	43.113	36270	25	500.960	81.942	137.418	2.311	18.728	12524	16	430.562	45.159	148.887	1.446	15.899	6889	52	416.269	104.597	197.434	4.212	41.213	21646	25	435.520	69.339	218.984	2.189	17.899	10888
576	98	499.112	112.609	27.085	10.766	49.698	48913	29	497.310	97.978	95.784	1.599	25.314	14422	93	389.613	62.136	106.585	7.026	43.113	36234	25	508.280	86.589	137.426	2.305	18.728	12707	16	431.500	51.446	148.884	1.439	15.899	6904	52	410.712	100.927	197.432	4.246	41.213	21357	25	432.240	60.952	218.978	2.206	17.899	10806
577	98	495.806	112.185	27.065	10.789	49.698	48589	29	521.828	103.987	95.747	1.604	25.314	15133	93	392.699	62.475	106.568	7.001	43.113	36521	25	512.440	85.591	137.416	2.312	18.728	12811	16	429.562	46.945	148.883	1.439	15.899	6873	52	422.154	104.166	197.430	4.256	41.213	21952	25	438.680	66.948	218.994	2.205	17.899	10967
578	98	517.347	116.776	27.028	10.859	49.698	50700	29	536.069	114.254	95.785	1.594	25.314	15546	93	390.344	62.473	106.567	7.014	43.113	36302	25	511.240	81.092	137.420	2.324	18.728	12781	16	430.750	46.226	148.883	1.452	15.899	6892	52	420.808	104.508	197.432	4.251	41.213	21882	25	431.880	62.151	218.973	2.193	17.899	10797
579	98	529.429	127.973	27.075	10.764	49.698	51884	29	549.586	117.715	95.809	1.585	25.314	15938	93	391.839	60.672	106.559	6.997	43.113	36441	25	518.960	86.244	137.416	2.319	18.728	12974	16	433.375	49.139	148.889	1.444	15.899	6934	52	420.192	104.610	197.430	4.249	41.213	21850	25	433.480	66.970	218.983	2.188	17.899	10837
580	98	526.592	128.654	27.091	10.741	49.698	51606	29	546.966	119.506	95.831	1.584	25.314	15862	93	387.075	59.045	106.575	7.016	43.113	35998	25	521.920	89.274	137.415	2.311	18.728	13048	16	436.812	52.439	148.866	1.439	15.899	6989	52	417.250	102.591	197.441	4.239	41.213	21697	25	434.880	62.492	218.973	2.206	17.899	10872
581	98	521.633	124.295	27.085	10.762	49.698	51120	29	552.138	113.878	95.779	1.598	25.314	16012	93	386.118	57.850	106.555	7.008	43.113	35909	25	529.720	85.666	137.425	2.319	18.728	13243	16	436.375	53.499	148.857	1.434	15.899	6982	52	414.827	101.957	197.418	4.259	41.213	21571	25	433.200	65.223	218.983	2.189	17.899	10830
582	98	515.561	123.189	27.096	10.741	49.698	50525	29	550.069	116.985	95.803	1.593	25.314	15952	93	389.258	59.376	106.554	7.010	43.113	36201	25	534.960	91.071	137.422	2.307	18.728	13374	16	444.375	49.512	148.878	1.446	15.899	7110	52	422.635	102.140	197.428	4.281	41.213	21977	25	445.040	65.693	218.977	2.197	17.899	11126
583	98	521.306	129.622	27.107	10.711	49.698	51088	29	568.655	127.328	95.850	1.584	25.314	16491	93	400.355	62.887	106.555	6.996	43.113	37233	25	529.800	86.334	137.420	2.317	18.728	13245	16	439.625	52.031	148.876	1.438	15.899	7034	52	420.231	104.577	197.438	4.266	41.213	21852	25	436.800	65.430	218.977	2.201	17.899	10920
584	98	521.745	123.757	27.084	10.743	49.698	51131	29	587.103	131.107	95.830	1.585	25.314	17026	93	400.677	64.090	106.557	7.009	43.113	37263	25	528.360	88.285	137.417	2.318	18.728	13209	16	438.062	43.364	148.878	1.452	15.899	7009	52	421.288	102.277	197.441	4.254	41.213	21907	25	432.800	65.949	218.991	2.198	17.899	10820
585	98	520.551	119.412	27.059	10.772	49.698	51014	29	598.103	140.664	95.877	1.573	25.314	17345	93	402.269	63.778	106.570	7.018	43.113	37411	25	525.520	84.355	137.418	2.331	18.728	13138	16	439.562	52.994	148.867	1.439	15.899	7033	52	420.942	103.779	197.427	4.244	41.213	21889	25	431.800	64.042	218.989	2.199	17.899	10795
586	98	520.796	117.592	27.059	10.770	49.698	51038	29	590.379	133.157	95.840	1.581	25.314	17121	93	400.484	65.459	106.565	7.020	43.113	37245	25	518.680	84.862	137.427	2.316	18.728	12967	16	432.625	53.481	148.866	1.430	15.899	6922	52	419.135	103.109	197.430	4.258	41.213	21795	25	429.160	63.727	218.983	2.192	17.899	10729
587	98	531.694	119.190	27.050	10.788	49.698	52106	29	561.655	126.111	95.878	1.582	25.314	16288	93	400.742	64.720	106.566	7.012	43.113	37269	25	517.280	86.937	137.415	2.312	18.728	12932	16	438.062	47.225	148.870	1.442	15.899	7009	52	416.731	102.464	197.418	4.271	41.213	21670	25	423.120	59.928	218.982	2.210	17.899	10578
588	98	543.765	124.011	27.047	10.790	49.698	53289	29	538.379	120.728	95.834	1.582	25.314	15613	93	394.581	63.714	106.581	7.021	43.113	36696	25	524.640	85.563	137.423	2.317	18.728	13116	16	436.188	47.900	148.876	1.447	15.899	6979	52	416.192	101.631	197.428	4.263	41.213	21642	25	429.640	62.470	218.974	2.198	17.899	10741
589	98	541.286	127.461	27.077	10.758	49.698	53046	29	531.966	116.109	95.824	1.591	25.314	15427	93	397.677	62.181	106.573	6.999	43.113	36984	25	528.840	89.296	137.419	2.316	18.728	13221	16	442.188	49.267	148.868	1.443	15.899	7075	52	415.481	102.485	197.425	4.247	41.213	21605	25	426.520	61.732	218.974	2.200	17.899	10663
590	98	533.571	133.004	27.113	10.706	49.698	52290	29	514.310	100.588	95.762	1.605	25.314	14915	93	399.645	63.126	106.581	7.018	43.113	37167	25	524.920	85.582	137.419	2.317	18.728	13123	16	444.750	53.542	148.874	1.439	15.899	7116	52	414.115	99.323	197.420	4.289	41.213	21534	25	430.840	63.406	218.981	2.206	17.899	10771
591	98	530.622	131.731	27.133	10.660	49.698	52001	29	520.586	111.119	95.815	1.593	25.314	15097	93	400.634	64.816	106.581	7.023	43.113	37259	25	524.480	87.467	137.419	2.316	18.728	13112	16	447.750	51.262	148.883	1.438	15.899	7164	52	419.173	102.678	197.421	4.269	41.213	21797	25	425	59.932	218.972	2.206	17.899	10625
592	98	517.622	126.025	27.126	10.690	49.698	50727	29	524.138	113.006	95.803	1.591	25.314	15200	93	398.054	66.452	106.579	7.039	43.113	37019	25	518.640	85.520	137.415	2.317	18.728	12966	16	445.250	52.315	148.872	1.435	15.899	7124	52	420.192	103.675	197.421	4.244	41.213	21850	25	427.120	63.205	218.983	2.222	17.899	10678
593	98	505.265	122.916	27.101	10.705	49.698	49516	29	523.897	106.079	95.791	1.602	25.314	15193	93	394.043	62.483	106.566	7.021	43.113	36646	25	509.760	82.127	137.418	2.319	18.728	12744	16	452.312	54.789	148.876	1.443	15.899	7237	52	418.327	102.232	197.428	4.266	41.213	21753	25	416.200	60.609	218.967	2.203	17.899	10405
594	98	500.306	119.545	27.108	10.708	49.698	49030	29	507.793	103.900	95.788	1.594	25.314	14726	93	391.989	62.797	106.566	7.024	43.113	36455	25	509.400	84.441	137.422	2.315	18.728	12735	16	457.625	55.311	148.871	1.443	15.899	7322	52	413.019	102.074	197.441	4.242	41.213	21477	25	421.520	61.843	218.988	2.206	17.899	10538
595	98	500.245	117.067	27.095	10.730	49.698	49024	29	515.483	101.563	95.773	1.602	25.314	14949	93	394.108	62.298	106.557	7.030	43.113	36652	25	511.880	81.466	137.417	2.332	18.728	12797	16	462.500	58.477	148.869	1.436	15.899	7400	52	413.154	101.743	197.441	4.245	41.213	21484	25	422.320	59.840	218.971	2.210	17.899	10558
596	98	494.816	114.369	27.109	10.726	49.698	48492	29	528.897	107.272	95.794	1.600	25.314	15338	93	398.817	64.071	106.551	7.041	43.113	37090	25	509.040	81.152	137.424	2.317	18.728	12726	16	457.688	54.889	148.867	1.442	15.899	7323	52	417.058	101.357	197.439	4.259	41.213	21687	25	432.720	64.580	218.976	2.213	17.899	10818
597	98	490.184	113.466	27.111	10.708	49.698	48038	29	553.138	112.194	95.800	1.598	25.314	16041	93	409.495	69.206	106.562	7.046	43.113	38083	25	518.720	83.426	137.433	2.318	18.728	12968	16	455.812	53.937	148.883	1.441	15.899	7293	52	419.750	104.557	197.430	4.234	41.213	21827	25	430.720	66.723	218.979	2.217	17.899	10768
598	98	483.214	108.758	27.099	10.707	49.698	47355	29	584.414	128.568	95.821	1.581	25.314	16948	93	414.763	68.873	106.569	7.040	43.113	38573	25	516.440	85.024	137.419	2.316	18.728	12911	16	449.500	53.671	148.881	1.447	15.899	7192	52	416.500	100.480	197.424	4.256	41.213	21658	25	432.360	65.292	218.974	2.207	17.899	10809
599	98	478.551	108.236	27.101	10.713	49.698	46898	29	606.103	137.654	95.831	1.586	25.314	17577	93	422.086	71.441	106.573	7.043	43.113	39254	25	518.200	84.100	137.412	2.326	18.728	12955	16	449.750	56.882	148.880	1.439	15.899	7196	52	417.808	106.118	197.438	4.221	41.213	21726	25	433.160	65.967	218.988	2.201	17.899	10829
600	98	469.347	106.368	27.098	10.728	49.698	45996	29	597.690	136.555	95.850	1.580	25.314	17333	93	417.914	69.588	106.572	7.035	43.113	38866	25	513.840	81.807	137.421	2.323	18.728	12846	16	456	54.337	148.883	1.443	15.899	7296	52	413.019	103.849	197.434	4.233	41.213	21477	25	433.720	66.642	218.980	2.213	17.899	10843
601	98	463.020	105.001	27.102	10.701	49.698	45376	29	583.759	133.233	95.856	1.582	25.314	16929	93	409.118	69.484	106.581	7.044	43.113	38048	25	509.200	82.454	137.413	2.328	18.728	12730	16	443.500	49.945	148.855	1.445	15.899	7096	52	412.154	101.073	197.431	4.251	41.213	21432	25	433.560	63.311	218.982	2.201	17.899	10839
602	98	459.184	104.444	27.104	10.713	49.698	45000	29	592.793	140.282	95.838	1.577	25.314	17191	93	404.978	67.110	106.581	7.045	43.113	37663	25	507.080	82.458	137.418	2.316	18.728	12677	16	440.812	48.142	148.885	1.448	15.899	7053	52	414.308	101.133	197.437	4.238	41.213	21544	25	440.720	68.320	218.996	2.212	17.899	11018
603	98	462.398	102.555	27.106	10.721	49.698	45315	29	601.586	138.441	95.844	1.578	25.314	17446	93	414.387	70.758	106.573	7.024	43.113	38538	25	507.400	81.421	137.421	2.318	18.728	12685	16	447.250	52.092	148.875	1.444	15.899	7156	52	413.942	101.306	197.423	4.237	41.213	21525	25	438	67.907	218.977	2.201	17.899	10950
604	98	468.480	102.063	27.082	10.734	49.698	45911	29	611.172	142.053	95.875	1.578	25.314	17724	93	423.645	72.942	106.550	7.001	43.113	39399	25	506.120	80.508	137.421	2.327	18.728	12653	16	445.688	56.602	148.864	1.444	15.899	7131	52	416.846	102.904	197.436	4.258	41.213	21676	25	445.320	72.353	218.982	2.200	17.899	11133
605	98	477.510	109.053	27.102	10.718	49.698	46796	29	598	143.218	95.892	1.567	25.314	17342	93	423.892	71.042	106.589	7.027	43.113	39422	25	507.600	81.717	137.421	2.319	18.728	12690	16	443.125	54.049	148.880	1.444	15.899	7090	52	414.769	99.823	197.425	4.263	41.213	21568	25	446.840	68.490	218.986	2.206	17.899	11171
606	98	477.837	110.200	27.086	10.742	49.698	46828	29	570.793	129.969	95.825	1.579	25.314	16553	93	409.935	69.603	106.583	7.036	43.113	38124	25	506.840	85.795	137.426	2.306	18.728	12671	16	434.875	50.625	148.873	1.443	15.899	6958	52	412.288	102.938	197.434	4.233	41.213	21439	25	450.800	72.344	218.995	2.201	17.899	11270
607	98	469.643	102.765	27.075	10.781	49.698	46025	29	541.138	112.074	95.806	1.597	25.314	15693	93	398.011	65.929	106.581	7.039	43.113	37015	25	500.640	78.798	137.430	2.323	18.728	12516	16	434.125	48.313	148.871	1.447	15.899	6946	52	413.423	101.711	197.431	4.245	41.213	21498	25	445.840	73.620	218.991	2.209	17.899	11146
608	98	462.878	103.978	27.084	10.763	49.698	45362	29	517.586	103.153	95.785	1.599	25.314	15010	93	392.290	62.276	106.574	7.020	43.113	36483	25	494.240	78.496	137.418	2.320	18.728	12356	16	443.875	44.854	148.882	1.454	15.899	7102	52	413.212	102.558	197.435	4.246	41.213	21487	25	447.240	70.186	218.989	2.218	17.899	11181
609	98	462.959	103.352	27.090	10.759	49.698	45370	29	510.828	100.103	95.759	1.605	25.314	14814	93	397.344	61.951	106.553	7.006	43.113	36953	25	497.320	80.072	137.429	2.312	18.728	12433	16	440.562	50.389	148.892	1.444	15.899	7049	52	410.596	102.610	197.433	4.233	41.213	21351	25	449.720	71.860	218.971	2.204	17.899	11243
610	98	460.673	102.375	27.077	10.781	49.698	45146	29	512.172	102.894	95.768	1.604	25.314	14853	93	399.194	63.678	106.582	7.024	43.113	37125	25	497.240	80.082	137.426	2.313	18.728	12431	16	440.312	51.846	148.886	1.449	15.899	7045	52	415.442	105.185	197.438	4.242	41.213	21603	25	444.600	67.489	218.980	2.215	17.899	11115
611	98	467.633	103.697	27.070	10.783	49.698	45828	29	513.034	102.737	95.768	1.602	25.314	14878	93	399.903	63.734	106.582	7.019	43.113	37191	25	497.040	78.107	137.429	2.316	18.728	12426	16	442.562	51.456	148.867	1.445	15.899	7081	52	408.712	100.276	197.426	4.238	41.213	21253	25	437.640	69.226	218.983	2.210	17.899	10941
612	98	468.980	103.937	27.086	10.771	49.698	45960	29	507.103	94.982	95.765	1.613	25.314	14706	93	395.258	62.597	106.566	7.005	43.113	36759	25	497.560	77.417	137.422	2.323	18.728	12439	16	439.812	52.039	148.867	1.441	15.899	7037	52	410.154	99.092	197.435	4.251	41.213	21328	25	440.560	67.317	218.987	2.212	17.899	11014
613	98	472.061	106.266	27.075	10.756	49.698	46262	29	499.517	95.893	95.758	1.610	25.314	14486	93	387.527	60.751	106.587	7.025	43.113	36040	25	499.440	78.097	137.422	2.319	18.728	12486	16	437.188	52.331	148.869	1.440	15.899	6995	52	407.058	96.627	197.419	4.254	41.213	21167	25	447.880	73.664	218.981	2.212	17.899	11197
614	98	472.633	108.161	27.080	10.767	49.698	46318	29	484.069	91.238	95.756	1.613	25.314	14038	93	380.387	58.433	106.568	7.011	43.113	35376	25	498.200	80.381	137.418	2.315	18.728	12455	16	436.125	48.614	148.858	1.453	15.899	6978	52	404.077	100.710	197.435	4.265	41.213	21012	25	646.200	145.651	218.784	2.197	17.899	16155
615	98	470.173	105.246	27.067	10.790	49.698	46077	29	476.103	87.782	95.732	1.612	25.314	13807	93	379.935	57.299	106.574	7.000	43.113	35334	25	502.760	81.646	137.422	2.315	18.728	12569	16	440.188	51.165	148.887	1.451	15.899	7043	52	408.596	98.614	197.436	4.280	41.213	21247	25	1249.640	338.327	219.031	2.149	17.899	31241
616	98	473.408	107.815	27.072	10.785	49.698	46394	29	478.793	88.296	95.754	1.619	25.314	13885	93	378.710	57.587	106.583	7.028	43.113	35220	25	497.680	78.324	137.423	2.324	18.728	12442	16	435.625	52.760	148.873	1.444	15.899	6970	52	408.942	97.934	197.428	4.283	41.213	21265	25	1253.360	344.993	219.034	2.141	17.899	31334
617	98	470.980	105.644	27.070	10.789	49.698	46156	29	482.310	87.619	95.752	1.609	25.314	13987	93	375.462	54.149	106.574	7.010	43.113	34918	25	505.840	81.679	137.425	2.315	18.728	12646	16	435.250	49.361	148.884	1.446	15.899	6964	52	407.673	98.474	197.442	4.270	41.213	21199	25	1181.800	317.199	219.023	2.150	17.899	29545
618	98	477.459	108.272	27.072	10.771	49.698	46791	29	487.414	86.964	95.740	1.617	25.314	14135	93	375.591	55.654	106.545	6.997	43.113	34930	25	504.040	82.672	137.422	2.314	18.728	12601	16	437.562	57.050	148.855	1.434	15.899	7001	52	409.962	99.579	197.429	4.251	41.213	21318	25	1161.040	319.305	219.036	2.139	17.899	29026
619	98	477.969	110.388	27.079	10.761	49.698	46841	29	499.931	93.080	95.712	1.612	25.314	14498	93	377.172	56.120	106.557	7.009	43.113	35077	25	502.320	78.976	137.422	2.328	18.728	12558	16	436.312	49.378	148.881	1.436	15.899	6981	52	410.346	97.590	197.422	4.282	41.213	21338	25	1092.840	293.587	219.029	2.145	17.899	27321
620	98	478.480	110.620	27.092	10.756	49.698	46891	29	498.379	95.089	95.712	1.612	25.314	14453	93	377.054	56.961	106.574	7.025	43.113	35066	25	499.720	78.684	137.427	2.321	18.728	12493	16	437.375	47.748	148.881	1.449	15.899	6998	52	410.192	100.274	197.441	4.264	41.213	21330	25	959.480	249.452	219.028	2.144	17.899	23987
621	98	482.184	113.841	27.085	10.735	49.698	47254	29	484.241	92.213	95.757	1.606	25.314	14043	93	369.194	51.889	106.581	7.019	43.113	34335	25	497.960	84.287	137.424	2.309	18.728	12449	16	439.375	51.959	148.867	1.442	15.899	7030	52	407.846	101.343	197.425	4.251	41.213	21208	25	830.800	205.043	219.022	2.163	17.899	20770
622	98	498.500	117.154	27.083	10.758	49.698	48853	29	488.207	90.424	95.722	1.614	25.314	14158	93	368.925	53.221	106.561	7.004	43.113	34310	25	506.600	87.445	137.410	2.307	18.728	12665	16	434.312	49.791	148.887	1.442	15.899	6949	52	409.077	97.640	197.432	4.287	41.213	21272	25	718.520	162.357	219.011	2.163	17.899	17963
623	98	490.122	114.124	27.093	10.749	49.698	48032	29	498.241	92.183	95.756	1.612	25.314	14449	93	370.495	52.356	106.548	6.991	43.113	34456	25	510.640	85.145	137.428	2.308	18.728	12766	16	439.312	49.430	148.881	1.447	15.899	7029	52	404.808	97.978	197.426	4.279	41.213	21050	25	634.720	135.782	219.027	2.171	17.899	15868
624	98	492.827	115.391	27.083	10.729	49.698	48297	29	504.621	100.229	95.768	1.603	25.314	14634	93	372.914	54.898	106.569	7.008	43.113	34681	25	504.240	76.726	137.427	2.323	18.728	12606	16	438.688	58.210	148.864	1.436	15.899	7019	52	409.462	100.970	197.435	4.256	41.213	21292	25	561.640	108.941	218.995	2.169	17.899	14041
625	98	488.082	113.863	27.091	10.729	49.698	47832	29	515.448	103.402	95.773	1.600	25.314	14948	93	372.129	53.448	106.572	6.992	43.113	34608	25	503.800	79.680	137.423	2.321	18.728	12595	16	438.125	49.472	148.875	1.447	15.899	7010	52	408.731	99.955	197.418	4.266	41.213	21254	25	508.320	89.002	219.000	2.188	17.899	12708
626	98	483.500	112.462	27.083	10.749	49.698	47383	29	507.207	95.941	95.747	1.608	25.314	14709	93	370.892	53.113	106.561	7.003	43.113	34493	25	499.720	79.448	137.421	2.328	18.728	12493	16	437	51.284	148.872	1.439	15.899	6992	52	410.077	97.873	197.428	4.271	41.213	21324	25	474	78.999	218.975	2.184	17.899	11850
627	98	478.908	112.429	27.095	10.733	49.698	46933	29	501.793	101.796	95.779	1.597	25.314	14552	93	364.656	51.496	106.549	6.982	43.113	33913	25	490.680	82.355	137.425	2.308	18.728	12267	16	435.125	49.942	148.881	1.452	15.899	6962	52	407.462	99.338	197.432	4.259	41.213	21188	25	455.280	75.623	218.981	2.200	17.899	11382
628	98	471.449	107.825	27.084	10.726	49.698	46202	29	493.276	95.489	95.753	1.606	25.314	14305	93	368.204	51.403	106.554	6.986	43.113	34243	25	490.720	74.041	137.423	2.332	18.728	12268	16	434.750	46.671	148.882	1.440	15.899	6956	52	409.923	97.150	197.432	4.257	41.213	21316	25	442.920	71.562	218.966	2.196	17.899	11073
629	98	469.592	105.765	27.078	10.745	49.698	46020	29	494.655	96.515	95.749	1.598	25.314	14345	93	368.989	52.954	106.558	6.989	43.113	34316	25	489.800	79.296	137.431	2.310	18.728	12245	16	436.375	48.472	148.883	1.451	15.899	6982	52	413.500	101.575	197.430	4.260	41.213	21502	25	434.760	66.490	218.976	2.206	17.899	10869
630	98	475.010	110.480	27.100	10.679	49.698	46551	29	504.379	101.669	95.730	1.600	25.314	14627	93	370.570	54.386	106.568	6.998	43.113	34463	25	481.920	77.193	137.417	2.318	18.728	12048	16	439.250	53.315	148.865	1.442	15.899	7028	52	413.500	98.714	197.429	4.268	41.213	21502	25	429.480	61.119	218.971	2.210	17.899	10737
631	98	479.163	113.229	27.103	10.681	49.698	46958	29	499.552	95.830	95.751	1.605	25.314	14487	93	377.538	55.567	106.553	6.984	43.113	35111	25	488.560	74.763	137.431	2.322	18.728	12214	16	438.938	54.569	148.857	1.440	15.899	7023	52	414.981	100.551	197.429	4.283	41.213	21579	25	422.840	63.081	218.969	2.200	17.899	10571
632	98	476.500	109.359	27.113	10.659	49.698	46697	29	486.310	92.561	95.754	1.607	25.314	14103	93	375.914	53.744	106.553	6.988	43.113	34960	25	483.840	78.322	137.422	2.311	18.728	12096	16	436.375	46.573	148.872	1.447	15.899	6982	52	415.538	102.005	197.433	4.238	41.213	21608	25	417.480	58.533	218.961	2.204	17.899	10437
633	98	477.551	109.788	27.094	10.712	49.698	46800	29	487.517	97.842	95.775	1.604	25.314	14138	93	373.237	55.411	106.548	6.991	43.113	34711	25	477.680	74.957	137.427	2.319	18.728	11942	16	435.438	56.395	148.858	1.435	15.899	6967	52	411.442	97.345	197.424	4.280	41.213	21395	25	405.280	57.525	218.966	2.200	17.899	10132
634	98	486.214	114.771	27.099	10.701	49.698	47649	29	476.138	91.092	95.754	1.605	25.314	13808	93	369.742	53.398	106.567	7.010	43.113	34386	25	483.320	76.153	137.417	2.326	18.728	12083	16	435.500	50.340	148.864	1.443	15.899	6968	52	412.192	98.616	197.427	4.255	41.213	21434	25	406.560	56.479	218.967	2.215	17.899	10164
635	98	497.551	120.696	27.108	10.709	49.698	48760	29	485.759	96.793	95.769	1.604	25.314	14087	93	370.892	54.056	106.557	6.991	43.113	34493	25	486.600	76.782	137.426	2.322	18.728	12165	16	440.188	53.888	148.844	1.447	15.899	7043	52	409.962	99.431	197.440	4.255	41.213	21318	25	402.360	54.030	218.971	2.207	17.899	10059
636	98	496.408	120.246	27.110	10.731	49.698	48648	29	486.862	94.082	95.764	1.599	25.314	14119	93	374.538	54.386	106.562	6.992	43.113	34832	25	490.440	78.764	137.415	2.320	18.728	12261	16	437.062	49.867	148.866	1.448	15.899	6993	52	412.558	103.304	197.445	4.213	41.213	21453	25	402.160	51.508	218.958	2.220	17.899	10054
637	98	506.592	120.896	27.100	10.744	49.698	49646	29	489.655	94.893	95.758	1.603	25.314	14200	93	379.731	56.590	106.542	6.983	43.113	35315	25	491.480	76.997	137.430	2.325	18.728	12287	16	435.938	47.730	148.879	1.447	15.899	6975	52	411.077	99.829	197.430	4.254	41.213	21376	25	401.920	52.499	218.966	2.209	17.899	10048
638	98	512.173	125.121	27.093	10.743	49.698	50193	29	493.724	97.668	95.778	1.601	25.314	14318	93	378.978	54.537	106.547	6.983	43.113	35245	25	488.760	75.893	137.412	2.337	18.728	12219	16	436.375	49.604	148.874	1.452	15.899	6982	52	412.346	99.746	197.431	4.250	41.213	21442	25	401.040	53.872	218.974	2.215	17.899	10026
639	98	510.867	118.745	27.071	10.767	49.698	50065	29	505.138	105.041	95.776	1.600	25.314	14649	93	380.559	56.940	106.570	7.012	43.113	35392	25	483.080	74.261	137.422	2.331	18.728	12077	16	432.625	48.080	148.875	1.445	15.899	6922	52	412.885	99.416	197.418	4.238	41.213	21470	25	400.440	54.307	218.955	2.209	17.899	10011
640	98	502.010	122.877	27.100	10.735	49.698	49197	29	504.966	106.858	95.786	1.589	25.314	14644	93	378.968	56.101	106.557	7.003	43.113	35244	25	478.720	73.449	137.430	2.327	18.728	11968	16	431.625	47.217	148.878	1.456	15.899	6906	52	408.308	97.695	197.428	4.269	41.213	21232	25	397.360	53.792	218.954	2.210	17.899	9934
641	98	502.418	122.281	27.095	10.714	49.698	49237	29	496.655	93.967	95.751	1.607	25.314	14403	93	375.731	55.678	106.564	7.015	43.113	34943	25	482.120	77.749	137.425	2.315	18.728	12053	16	428.125	48.814	148.881	1.439	15.899	6850	52	409.077	98.967	197.421	4.256	41.213	21272	25	400.800	54.130	218.953	2.208	17.899	10020
642	98	499.673	119.490	27.094	10.738	49.698	48968	29	492	96.997	95.748	1.601	25.314	14268	93	376.495	55.225	106.565	7.008	43.113	35014	25	482.840	75.584	137.434	2.320	18.728	12071	16	429.375	46.803	148.877	1.450	15.899	6870	52	407.827	99.549	197.429	4.261	41.213	21207	25	404.200	55.400	218.965	2.200	17.899	10105
643	98	492.898	114.759	27.085	10.753	49.698	48304	29	509.862	106.832	95.813	1.591	25.314	14786	93	376.237	56.692	106.549	6.999	43.113	34990	25	474.680	74.029	137.430	2.316	18.728	11867	16	429.875	51.691	148.870	1.438	15.899	6878	52	410.038	100.393	197.420	4.243	41.213	21322	25	404.600	53.567	218.968	2.218	17.899	10115
644	98	488.969	118.257	27.103	10.716	49.698	47919	29	514.931	104.237	95.792	1.594	25.314	14933	93	377.376	56.842	106.548	6.978	43.113	35096	25	485.640	65.067	137.437	2.355	18.728	12141	16	434.375	43.930	148.890	1.470	15.899	6950	52	410.269	101.472	197.426	4.244	41.213	21334	25	402.920	50.798	218.956	2.208	17.899	10073
645	98	486.837	111.587	27.089	10.754	49.698	47710	29	517.690	99.092	95.757	1.607	25.314	15013	93	381.731	55.661	106.528	6.962	43.113	35501	25	489.760	66.963	137.438	2.352	18.728	12244	16	438.812	48.990	148.895	1.459	15.899	7021	52	413.115	98.963	197.435	4.258	41.213	21482	25	404.320	55.489	218.964	2.198	17.899	10108
646	98	483.878	113.582	27.080	10.738	49.698	47420	29	511.172	104.592	95.752	1.592	25.314	14824	93	377.860	56.085	106.559	6.995	43.113	35141	25	488.280	70.158	137.427	2.339	18.728	12207	16	438.250	42.251	148.891	1.470	15.899	7012	52	410.231	103.473	197.432	4.218	41.213	21332	25	400.360	54.023	218.951	2.202	17.899	10009
647	98	481.827	111.843	27.087	10.723	49.698	47219	29	492.207	99.430	95.771	1.596	25.314	14274	93	371.237	54.024	106.549	6.977	43.113	34525	25	485.680	71.282	137.426	2.340	18.728	12142	16	440	50.714	148.886	1.462	15.899	7040	52	406.019	98.698	197.423	4.253	41.213	21113	25	398.240	49.301	218.960	2.207	17.899	9956
648	98	479.245	109.573	27.094	10.729	49.698	46966	29	484.103	94.221	95.769	1.603	25.314	14039	93	371.914	53.134	106.553	6.986	43.113	34588	25	489.320	68.111	137.437	2.342	18.728	12233	16	440.375	47.060	148.899	1.456	15.899	7046	52	409.923	102.609	197.438	4.224	41.213	21316	25	398.800	52.498	218.954	2.203	17.899	9970
649	98	478.469	109.558	27.085	10.729	49.698	46890	29	485.345	94.828	95.729	1.606	25.314	14075	93	373.538	53.960	106.546	6.983	43.113	34739	25	486.720	67.228	137.434	2.342	18.728	12168	16	441.625	46.737	148.888	1.463	15.899	7066	52	408.673	96.202	197.418	4.262	41.213	21251	25	398.640	51.690	218.954	2.208	17.899	9966
650	98	475.949	110.044	27.101	10.708	49.698	46643	29	491.966	94.568	95.733	1.606	25.314	14267	93	372.892	54.737	106.555	6.994	43.113	34679	25	487.960	70.749	137.429	2.338	18.728	12199	16	443.062	50.708	148.871	1.449	15.899	7089	52	414.808	98.250	197.423	4.272	41.213	21570	25	403	53.101	218.953	2.209	17.899	10075
651	98	483.194	109.291	27.074	10.759	49.698	47353	29	494.724	93.770	95.721	1.611	25.314	14347	93	376.054	53.890	106.568	6.986	43.113	34973	25	488.320	74.604	137.431	2.331	18.728	12208	16	437.438	52.111	148.864	1.440	15.899	6999	52	412.058	99.288	197.421	4.263	41.213	21427	25	401.080	50.230	218.961	2.207	17.899	10027
652	98	481.765	107.557	27.067	10.756	49.698	47213	29	503.621	96.725	95.725	1.608	25.314	14605	93	377.602	56.297	106.539	6.996	43.113	35117	25	489.080	72.798	137.437	2.328	18.728	12227	16	663.812	151.329	148.709	1.395	15.899	10621	52	413.673	100.538	197.415	4.262	41.213	21511	25	409.960	54.520	218.957	2.205	17.899	10249
653	98	490.878	110.187	27.053	10.777	49.698	48106	29	511.586	101.583	95.720	1.605	25.314	14836	93	379.172	55.529	106.558	6.998	43.113	35263	25	492.120	75.328	137.429	2.323	18.728	12303	16	859.625	177.420	148.784	1.422	15.899	13754	52	413.462	99.111	197.417	4.282	41.213	21500	25	414.560	57.799	218.959	2.203	17.899	10364
654	98	495.082	114.457	27.075	10.737	49.698	48518	29	501.828	103.527	95.767	1.591	25.314	14553	93	375.559	56.197	106.575	7.000	43.113	34927	25	490.160	74.782	137.429	2.323	18.728	12254	16	824.688	182.145	148.769	1.417	15.899	13195	52	410.442	100.869	197.426	4.231	41.213	21343	25	424.360	59.035	218.961	2.194	17.899	10609
655	98	502.143	122.310	27.094	10.653	49.698	49210	29	498.655	99.012	95.774	1.600	25.314	14461	93	379.204	56.634	106.554	7.015	43.113	35266	25	490.480	78.835	137.421	2.318	18.728	12262	16	767	156.519	148.773	1.426	15.899	12272	52	409.250	100.615	197.429	4.251	41.213	21281	25	421.240	59.690	218.976	2.189	17.899	10531
656	98	510.755	129.069	27.109	10.655	49.698	50054	29	496.793	96.033	95.727	1.604	25.314	14407	93	375.387	55.760	106.555	6.992	43.113	34911	25	494.200	79.269	137.422	2.318	18.728	12355	16	705.812	136.069	148.790	1.425	15.899	11293	52	407.692	96.454	197.423	4.258	41.213	21200	25	412.640	56.941	218.954	2.195	17.899	10316
657	98	504.612	126.513	27.126	10.685	49.698	49452	29	502.552	104.797	95.749	1.595	25.314	14574	93	379.935	56.831	106.561	6.993	43.113	35334	25	494.840	78.097	137.434	2.310	18.728	12371	16	638.750	114.983	148.803	1.431	15.899	10220	52	409.673	98.899	197.421	4.255	41.213	21303	25	419	57.627	218.958	2.194	17.899	10475
658	98	503.633	119.405	27.116	10.731	49.698	49356	29	525.207	106.677	95.763	1.597	25.314	15231	93	376.978	56.573	106.564	6.997	43.113	35059	25	502.680	81.618	137.415	2.320	18.728	12567	16	585.875	97.905	148.824	1.430	15.899	9374	52	413.404	99.687	197.441	4.246	41.213	21497	25	411.960	58.405	218.951	2.197	17.899	10299
659	98	496.939	114.619	27.109	10.744	49.698	48700	29	555.552	122.819	95.777	1.584	25.314	16111	93	380.849	56.664	106.547	6.987	43.113	35419	25	504.960	80.763	137.427	2.322	18.728	12624	16	541.062	88.807	148.814	1.430	15.899	8657	52	411.942	101.539	197.418	4.240	41.213	21421	25	412.520	54.352	218.960	2.198	17.899	10313
660	98	494.031	112.006	27.091	10.746	49.698	48415	29	557.414	117.875	95.778	1.596	25.314	16165	93	380.441	57.590	106.553	7.004	43.113	35381	25	500.200	80.723	137.419	2.317	18.728	12505	16	513.875	76.346	148.839	1.428	15.899	8222	52	412.538	102.267	197.437	4.222	41.213	21452	25	417.560	55.775	218.942	2.188	17.899	10439
661	98	494.684	110.019	27.087	10.762	49.698	48479	29	535.862	110.966	95.772	1.593	25.314	15540	93	380.065	56.662	106.543	6.979	43.113	35346	25	508.800	83.080	137.425	2.316	18.728	12720	16	486.125	67.363	148.851	1.441	15.899	7778	52	410.596	99.376	197.423	4.249	41.213	21351	25	411.720	51.376	218.956	2.206	17.899	10293
662	98	499.020	114.087	27.077	10.757	49.698	48904	29	539.034	112.364	95.770	1.593	25.314	15632	93	382.419	56.938	106.567	7.003	43.113	35565	25	503.240	80.642	137.434	2.313	18.728	12581	16	468.562	61.201	148.857	1.442	15.899	7497	52	410.769	100.994	197.429	4.222	41.213	21360	25	417.680	57.957	218.969	2.207	17.899	10442
663	98	499.092	114.128	27.075	10.749	49.698	48911	29	531.793	107.991	95.752	1.598	25.314	15422	93	383.280	59.508	106.572	7.001	43.113	35645	25	499.920	77.221	137.421	2.331	18.728	12498	16	457.750	57.174	148.859	1.446	15.899	7324	52	408.596	97.805	197.419	4.254	41.213	21247	25	416.240	55.657	218.972	2.205	17.899	10406
664	98	499.684	115.447	27.085	10.754	49.698	48969	29	521.138	102.976	95.723	1.602	25.314	15113	93	382.516	57.807	106.563	7.002	43.113	35574	25	497.520	78.226	137.431	2.319	18.728	12438	16	446.562	50.335	148.868	1.450	15.899	7145	52	414.519	101.118	197.421	4.255	41.213	21555	25	417.880	55.060	218.969	2.199	17.899	10447
665	98	499.796	111.825	27.068	10.746	49.698	48980	29	522.690	105.595	95.753	1.600	25.314	15158	93	384.140	57.538	106.557	7.001	43.113	35725	25	494.320	78.962	137.422	2.318	18.728	12358	16	432.438	54.266	148.859	1.437	15.899	6919	52	409.885	101.569	197.429	4.250	41.213	21314	25	413.200	55.448	218.958	2.194	17.899	10330
666	98	493.439	112.129	27.076	10.737	49.698	48357	29	514.621	105.365	95.758	1.598	25.314	14924	93	385.075	59.495	106.546	6.984	43.113	35812	25	493.120	77.629	137.423	2.320	18.728	12328	16	426.750	50.593	148.868	1.433	15.899	6828	52	412.058	98.801	197.427	4.263	41.213	21427	25	415.480	55.851	218.959	2.192	17.899	10387
667	98	487.112	108.274	27.087	10.718	49.698	47737	29	505.069	104.270	95.760	1.599	25.314	14647	93	380.462	58.769	106.560	7.004	43.113	35383	25	495.840	79.171	137.419	2.325	18.728	12396	16	428.062	52.085	148.875	1.436	15.899	6849	52	408.250	99.569	197.430	4.249	41.213	21229	25	410.560	53.784	218.957	2.201	17.899	10264
668	98	487.245	111.140	27.094	10.715	49.698	47750	29	485.586	92.585	95.742	1.606	25.314	14082	93	378.075	55.810	106.554	7.011	43.113	35161	25	489.640	79.404	137.425	2.313	18.728	12241	16	423.625	48.015	148.866	1.447	15.899	6778	52	405.288	98.164	197.427	4.255	41.213	21075	25	419.640	57.697	218.961	2.203	17.899	10491
669	98	486.929	111.430	27.114	10.699	49.698	47719	29	477.897	93.336	95.735	1.604	25.314	13859	93	378.914	57.025	106.546	6.986	43.113	35239	25	492.120	77.682	137.424	2.322	18.728	12303	16	424.125	48.445	148.881	1.438	15.899	6786	52	404.962	98.007	197.433	4.257	41.213	21058	25	429.800	59.494	218.961	2.205	17.899	10745
670	98	489.398	111.487	27.102	10.692	49.698	47961	29	475.759	85.489	95.688	1.616	25.314	13797	93	379.484	55.837	106.554	6.987	43.113	35292	25	494.240	78.743	137.420	2.320	18.728	12356	16	417.750	46.297	148.881	1.442	15.899	6684	52	408.346	100.489	197.429	4.258	41.213	21234	25	435.920	63.788	218.971	2.195	17.899	10898
671	98	484.051	112.515	27.111	10.687	49.698	47437	29	476.414	85.659	95.708	1.621	25.314	13816	93	381.516	57.090	106.563	7.014	43.113	35481	25	495.400	80.328	137.432	2.313	18.728	12385	16	419.188	47.966	148.886	1.441	15.899	6707	52	408.673	97.276	197.424	4.257	41.213	21251	25	446	62.385	218.958	2.204	17.899	11150
672	98	483.010	107.613	27.092	10.711	49.698	47335	29	472.828	86.041	95.724	1.613	25.314	13712	93	379.925	57.276	106.568	7.014	43.113	35333	25	496.200	80.021	137.425	2.313	18.728	12405	16	422.250	44.901	148.904	1.438	15.899	6756	52	408.077	99.758	197.429	4.250	41.213	21220	25	450.680	65.321	218.957	2.198	17.899	11267
673	98	474.776	105.781	27.104	10.690	49.698	46528	29	462	81.784	95.729	1.614	25.314	13398	93	375.957	57.207	106.555	7.005	43.113	34964	25	500.080	81.055	137.417	2.319	18.728	12502	16	418.062	45.282	148.872	1.454	15.899	6689	52	411.077	99.155	197.429	4.259	41.213	21376	25	441.680	61.340	218.959	2.203	17.899	11042
674	98	471.673	102.632	27.081	10.745	49.698	46224	29	457.276	80.528	95.722	1.618	25.314	13261	93	374.699	56.583	106.571	7.009	43.113	34847	25	505.880	82.200	137.422	2.315	18.728	12647	16	419.938	45.587	148.885	1.452	15.899	6719	52	406	98.727	197.424	4.255	41.213	21112	25	444.800	66.436	218.963	2.196	17.899	11120
675	98	471.327	103.625	27.086	10.727	49.698	46190	29	463.414	83.442	95.710	1.613	25.314	13439	93	374.914	55.386	106.560	7.009	43.113	34867	25	505.720	80.904	137.421	2.315	18.728	12643	16	416.938	48.480	148.873	1.434	15.899	6671	52	410.173	97.209	197.426	4.292	41.213	21329	25	441.440	66.251	218.966	2.206	17.899	11036
676	98	471.347	104.796	27.080	10.757	49.698	46192	29	464	81.164	95.701	1.622	25.314	13456	93	378.269	56.971	106.559	7.001	43.113	35179	25	500.040	81.691	137.424	2.311	18.728	12501	16	427.812	53.164	148.873	1.440	15.899	6845	52	412.308	101.357	197.423	4.258	41.213	21440	25	436.680	61.463	218.948	2.200	17.899	10917
677	98	469.939	103.386	27.082	10.749	49.698	46054	29	473.897	85.190	95.698	1.620	25.314	13743	93	384.022	56.972	106.551	6.987	43.113	35714	25	500.720	80.537	137.427	2.314	18.728	12518	16	425.312	47.036	148.868	1.446	15.899	6805	52	413.250	101.172	197.419	4.252	41.213	21489	25	441.520	62.099	218.957	2.203	17.899	11038
678	98	474.051	102.844	27.068	10.774	49.698	46457	29	479.138	87.601	95.715	1.614	25.314	13895	93	386.043	57.770	106.553	6.999	43.113	35902	25	502.040	81.631	137.425	2.320	18.728	12551	16	425.562	47.424	148.869	1.447	15.899	6809	52	414.942	100.826	197.426	4.259	41.213	21577	25	439.600	62.265	218.943	2.209	17.899	10990
679	98	470.204	101.934	27.068	10.798	49.698	46080	29	471.241	87.727	95.720	1.612	25.314	13666	93	386.054	58.648	106.565	7.005	43.113	35903	25	494.080	81.720	137.420	2.309	18.728	12352	16	425.562	50.602	148.857	1.445	15.899	6809	52	411.827	101.331	197.432	4.243	41.213	21415	25	431.400	61.641	218.955	2.199	17.899	10785
680	98	464.224	101.069	27.081	10.770	49.698	45494	29	467	88.090	95.723	1.609	25.314	13543	93	382.065	57.568	106.575	7.019	43.113	35532	25	484.120	71.490	137.427	2.333	18.728	12103	16	429.438	47.524	148.884	1.444	15.899	6871	52	410.423	98.229	197.409	4.276	41.213	21342	25	427.320	61.131	218.953	2.193	17.899	10683
681	98	469.367	102.356	27.078	10.761	49.698	45998	29	464.345	83.908	95.711	1.621	25.314	13466	93	381.914	58.388	106.575	7.016	43.113	35518	25	490.480	79.009	137.418	2.320	18.728	12262	16	428.375	52.327	148.878	1.436	15.899	6854	52	406.962	96.226	197.424	4.258	41.213	21162	25	428.560	63.104	218.971	2.202	17.899	10714
682	98	470.418	103.232	27.090	10.730	49.698	46101	29	467.207	80.323	95.687	1.621	25.314	13549	93	381.323	56.630	106.573	7.001	43.113	35463	25	478.880	70.333	137.430	2.331	18.728	11972	16	424.875	48.555	148.872	1.443	15.899	6798	52	407.385	96.826	197.413	4.278	41.213	21184	25	439.480	61.398	218.954	2.201	17.899	10987
683	98	471.327	103.867	27.078	10.744	49.698	46190	29	476.379	86.887	95.676	1.619	25.314	13815	93	383.237	56.661	106.564	6.999	43.113	35641	25	480.960	73.288	137.423	2.330	18.728	12024	16	426.500	51.018	148.867	1.438	15.899	6824	52	407.865	97.179	197.424	4.252	41.213	21209	25	437.400	63.314	218.957	2.197	17.899	10935
684	98	478.378	107.335	27.077	10.745	49.698	46881	29	493.138	98.912	95.716	1.606	25.314	14301	93	384.935	57.292	106.588	7.004	43.113	35799	25	481.880	74.638	137.430	2.320	18.728	12047	16	426.188	46.731	148.867	1.446	15.899	6819	52	407.038	96.813	197.423	4.289	41.213	21166	25	444.040	66.832	218.962	2.206	17.899	11101
685	98	471.582	102.617	27.082	10.756	49.698	46215	29	503.379	100.752	95.753	1.603	25.314	14598	93	389.796	59.317	106.570	7.005	43.113	36251	25	480.600	72.834	137.422	2.331	18.728	12015	16	424.188	49.043	148.879	1.442	15.899	6787	52	404.673	96.532	197.414	4.264	41.213	21043	25	434.360	63.563	218.961	2.202	17.899	10859
686	98	474.327	104.493	27.077	10.750	49.698	46484	29	504.828	99.973	95.731	1.602	25.314	14640	93	384.914	59.205	106.569	7.009	43.113	35797	25	474.040	74.355	137.430	2.315	18.728	11851	16	420.688	51.686	148.873	1.434	15.899	6731	52	402.962	95.477	197.425	4.281	41.213	20954	25	430.440	62.063	218.957	2.201	17.899	10761
687	98	469.918	104.070	27.079	10.737	49.698	46052	29	496.966	102.312	95.744	1.600	25.314	14412	93	382.043	59.692	106.578	7.024	43.113	35530	25	469.960	72.314	137.430	2.325	18.728	11749	16	415	44.166	148.867	1.450	15.899	6640	52	400.135	97.451	197.435	4.268	41.213	20807	25	433.600	61.401	218.967	2.209	17.899	10840
688	98	468.786	104.987	27.099	10.716	49.698	45941	29	493.207	94.267	95.740	1.605	25.314	14303	93	379.731	56.845	106.588	7.021	43.113	35315	25	471.800	70.499	137.430	2.331	18.728	11795	16	414.750	42.814	148.880	1.448	15.899	6636	52	399.769	95.225	197.424	4.279	41.213	20788	25	432.080	63.404	218.958	2.199	17.899	10802
689	98	461.061	100.850	27.094	10.732	49.698	45184	29	503.828	100.258	95.749	1.605	25.314	14611	93	378.032	56.781	106.582	7.035	43.113	35157	25	468.760	71.592	137.430	2.324	18.728	11719	16	413.938	42.829	148.867	1.446	15.899	6623	52	399.250	91.947	197.417	4.294	41.213	20761	25	427.120	62.096	218.956	2.198	17.899	10678
690	98	458.602	99.483	27.097	10.728	49.698	44943	29	513.138	107.255	95.755	1.595	25.314	14881	93	379.968	58.527	106.601	7.034	43.113	35337	25	471.120	69.432	137.442	2.328	18.728	11778	16	422.375	51.114	148.880	1.437	15.899	6758	52	404.558	94.908	197.414	4.298	41.213	21037	25	428.760	62.884	218.951	2.194	17.899	10719
691	98	460.847	98.537	27.088	10.729	49.698	45163	29	523.966	107.506	95.784	1.598	25.314	15195	93	378.118	57.458	106.569	7.012	43.113	35165	25	470.640	72.754	137.428	2.323	18.728	11766	16	416.812	47.477	148.883	1.445	15.899	6669	52	399.038	95.881	197.420	4.289	41.213	20750	25	436.400	62.726	218.955	2.210	17.899	10910
692	98	461.143	101.161	27.078	10.740	49.698	45192	29	506.517	110.958	95.780	1.589	25.314	14689	93	374.828	54.473	106.564	7.002	43.113	34859	25	472.120	69.772	137.427	2.335	18.728	11803	16	421.875	48.537	148.875	1.440	15.899	6750	52	398.346	95.197	197.419	4.285	41.213	20714	25	432	63.435	218.966	2.203	17.899	10800
693	98	463.622	103.965	27.092	10.744	49.698	45435	29	508.310	105.479	95.758	1.599	25.314	14741	93	370.505	53.118	106.551	6.993	43.113	34457	25	466.760	67.290	137.431	2.332	18.728	11669	16	417.750	44.960	148.878	1.440	15.899	6684	52	400.346	98.075	197.429	4.250	41.213	20818	25	428.680	61.680	218.958	2.199	17.899	10717
694	98	463.316	100.590	27.073	10.771	49.698	45405	29	499	100.404	95.733	1.601	25.314	14471	93	369.237	51.991	106.549	6.990	43.113	34339	25	459.920	66.297	137.436	2.338	18.728	11498	16	416.312	50.211	148.861	1.433	15.899	6661	52	400.827	96.951	197.425	4.258	41.213	20843	25	433.720	62.558	218.948	2.200	17.899	10843
695	98	461.357	101.871	27.083	10.744	49.698	45213	29	483.586	95.874	95.743	1.602	25.314	14024	93	372.269	52.954	106.560	6.988	43.113	34621	25	457.560	66.951	137.435	2.328	18.728	11439	16	418.688	48.306	148.871	1.440	15.899	6699	52	402.673	98.175	197.423	4.247	41.213	20939	25	438.120	65.342	218.959	2.200	17.899	10953
696	98	469.286	103.049	27.081	10.763	49.698	45990	29	481.552	90.615	95.733	1.610	25.314	13965	93	373.054	53.089	106.576	7.012	43.113	34694	25	463.200	68.429	137.431	2.330	18.728	11580	16	423.312	49.809	148.868	1.447	15.899	6773	52	405.692	97.649	197.427	4.260	41.213	21096	25	433.640	62.493	218.955	2.205	17.899	10841
697	98	470.582	104.087	27.087	10.758	49.698	46117	29	494.483	94.799	95.735	1.609	25.314	14340	93	375.828	54.627	106.561	7.009	43.113	34952	25	460.920	69.684	137.418	2.327	18.728	11523	16	419.938	47.373	148.861	1.439	15.899	6719	52	404.654	98.598	197.424	4.248	41.213	21042	25	431	60.697	218.957	2.212	17.899	10775
698	98	475.092	105.028	27.080	10.762	49.698	46559	29	497.793	97.512	95.755	1.604	25.314	14436	93	375.204	54.326	106.563	7.003	43.113	34894	25	464.520	67.630	137.429	2.331	18.728	11613	16	418.938	47.783	148.867	1.443	15.899	6703	52	405.192	99.025	197.418	4.274	41.213	21070	25	429.400	63.023	218.939	2.205	17.899	10735
699	98	472.990	104.202	27.086	10.746	49.698	46353	29	517.241	104.372	95.763	1.597	25.314	15000	93	373.677	54.564	106.564	6.993	43.113	34752	25	458.920	68.106	137.429	2.327	18.728	11473	16	417.875	50.434	148.868	1.436	15.899	6686	52	401.808	95.146	197.427	4.268	41.213	20894	25	427.320	61.823	218.948	2.200	17.899	10683
700	98	467.878	100.823	27.079	10.758	49.698	45852	29	506.966	106.115	95.771	1.597	25.314	14702	93	371.806	54.029	106.572	6.998	43.113	34578	25	464.600	67.874	137.431	2.335	18.728	11615	16	409.875	45.088	148.871	1.449	15.899	6558	52	399.673	98.044	197.421	4.269	41.213	20783	25	428.560	61.929	218.960	2.202	17.899	10714
701	98	468.469	102.936	27.073	10.773	49.698	45910	29	505.897	102.037	95.746	1.600	25.314	14671	93	371.269	52.509	106.561	6.993	43.113	34528	25	462	65.905	137.433	2.332	18.728	11550	16	410.125	43.377	148.879	1.450	15.899	6562	52	403.173	98.503	197.426	4.269	41.213	20965	25	427.680	60.620	218.949	2.216	17.899	10692
702	98	467.531	100.123	27.081	10.773	49.698	45818	29	515.241	102.946	95.736	1.606	25.314	14942	93	371.656	53.740	106.561	6.992	43.113	34564	25	462.640	69.634	137.424	2.331	18.728	11566	16	411.750	42.899	148.875	1.444	15.899	6588	52	401.942	96.305	197.412	4.255	41.213	20901	25	440.480	63.919	218.950	2.207	17.899	11012
703	98	471.255	99.563	27.071	10.751	49.698	46183	29	527.034	107.750	95.733	1.604	25.314	15284	93	370.602	52.102	106.542	6.987	43.113	34466	25	462.040	66.215	137.430	2.341	18.728	11551	16	418.438	46.924	148.869	1.443	15.899	6695	52	400.827	95.244	197.431	4.266	41.213	20843	25	432.600	62.024	218.942	2.200	17.899	10815
704	98	480.908	102.692	27.055	10.788	49.698	47129	29	550	114.990	95.743	1.598	25.314	15950	93	371.409	52.698	106.572	6.999	43.113	34541	25	462.120	67.298	137.423	2.335	18.728	11553	16	412.375	48.525	148.874	1.434	15.899	6598	52	403.404	96.964	197.430	4.264	41.213	20977	25	429.720	60.478	218.964	2.209	17.899	10743
705	98	484.724	103.321	27.057	10.789	49.698	47503	29	546.345	118.776	95.767	1.591	25.314	15844	93	370.527	52.563	106.552	6.992	43.113	34459	25	462.440	67.501	137.431	2.334	18.728	11561	16	416.375	48.028	148.857	1.441	15.899	6662	52	400.077	95.068	197.418	4.280	41.213	20804	25	424.920	60.064	218.946	2.197	17.899	10623
706	98	488.633	106.992	27.070	10.757	49.698	47886	29	526.931	105.913	95.744	1.601	25.314	15281	93	373.247	52.492	106.558	6.994	43.113	34712	25	459.360	67.021	137.432	2.333	18.728	11484	16	411.375	42.599	148.884	1.443	15.899	6582	52	400.077	96.572	197.426	4.274	41.213	20804	25	425.960	62.532	218.962	2.210	17.899	10649
707	98	491.776	106.593	27.075	10.775	49.698	48194	29	513.276	106.884	95.749	1.603	25.314	14885	93	372.452	53.508	106.555	6.999	43.113	34638	25	463.480	66.848	137.433	2.333	18.728	11587	16	411.938	48.935	148.873	1.436	15.899	6591	52	400.269	97.258	197.435	4.253	41.213	20814	25	424.440	57.407	218.940	2.203	17.899	10611
708	98	487.867	106.959	27.075	10.767	49.698	47811	29	491.241	94.369	95.737	1.606	25.314	14246	93	374.247	55.392	106.573	6.996	43.113	34805	25	471.400	70.110	137.426	2.336	18.728	11785	16	414.438	43.237	148.874	1.451	15.899	6631	52	402.019	97.217	197.416	4.252	41.213	20905	25	428.440	58.667	218.949	2.204	17.899	10711
709	98	492.347	112.042	27.091	10.753	49.698	48250	29	485.034	90.926	95.705	1.619	25.314	14066	93	375.968	53.393	106.554	7.000	43.113	34965	25	477	71.846	137.424	2.332	18.728	11925	16	406.938	43.989	148.871	1.442	15.899	6511	52	405.404	94.626	197.418	4.287	41.213	21081	25	431.120	63.237	218.963	2.199	17.899	10778
710	98	491.878	110.772	27.073	10.771	49.698	48204	29	475.690	83.205	95.703	1.622	25.314	13795	93	380.656	55.194	106.557	7.000	43.113	35401	25	470.040	69.112	137.424	2.333	18.728	11751	16	414.812	43.116	148.872	1.454	15.899	6637	52	406.635	99.876	197.436	4.245	41.213	21145	25	438.640	63.470	218.954	2.201	17.899	10966
711	98	498.449	111.033	27.065	10.779	49.698	48848	29	477.379	86.653	95.701	1.618	25.314	13844	93	380.290	56.502	106.560	6.999	43.113	35367	25	466.760	68.303	137.423	2.336	18.728	11669	16	414.562	46.065	148.870	1.446	15.899	6633	52	408.192	99.799	197.440	4.235	41.213	21226	25	436.680	58.712	218.948	2.220	17.899	10917
712	98	511.031	116.979	27.081	10.744	49.698	50081	29	472.069	87.320	95.722	1.608	25.314	13690	93	377.935	55.538	106.560	7.000	43.113	35148	25	469.080	69.097	137.425	2.340	18.728	11727	16	410.750	50.318	148.865	1.443	15.899	6572	52	407.750	99.633	197.442	4.243	41.213	21203	25	435.800	61.211	218.940	2.202	17.899	10895
713	98	505.755	116.261	27.101	10.720	49.698	49564	29	464.034	80.523	95.673	1.626	25.314	13457	93	373.581	53.778	106.566	6.992	43.113	34743	25	464.120	73.407	137.424	2.318	18.728	11603	16	410	44.550	148.876	1.451	15.899	6560	52	405.769	97.391	197.440	4.258	41.213	21100	25	427.520	62.261	218.948	2.211	17.899	10688
714	98	505.306	121.993	27.118	10.683	49.698	49520	29	457.552	84.335	95.729	1.614	25.314	13269	93	372.710	54.588	106.566	6.993	43.113	34662	25	468.720	71.225	137.418	2.334	18.728	11718	16	412.625	44.641	148.865	1.445	15.899	6602	52	404.038	97.449	197.430	4.264	41.213	21010	25	426.960	62.346	218.948	2.204	17.899	10674
715	98	506.316	116.054	27.091	10.744	49.698	49619	29	458.897	81.575	95.711	1.618	25.314	13308	93	372.280	53.871	106.554	7.004	43.113	34622	25	468.520	69.303	137.430	2.335	18.728	11713	16	415.750	47.649	148.877	1.453	15.899	6652	52	404.654	97.171	197.440	4.269	41.213	21042	25	426.720	60.545	218.950	2.202	17.899	10668
716	98	503.429	113.453	27.071	10.776	49.698	49336	29	470.207	85.332	95.717	1.613	25.314	13636	93	376.344	56.140	106.572	7.016	43.113	35000	25	478.080	74.276	137.417	2.330	18.728	11952	16	415.812	46.442	148.886	1.445	15.899	6653	52	404.635	96.464	197.427	4.267	41.213	21041	25	423.800	62.497	218.953	2.193	17.899	10595
717	98	502.204	112.243	27.071	10.762	49.698	49216	29	469.724	82.189	95.685	1.623	25.314	13622	93	378.215	56.518	106.574	7.007	43.113	35174	25	486.440	78.322	137.421	2.318	18.728	12161	16	418.125	46.726	148.876	1.446	15.899	6690	52	405.827	97.618	197.428	4.267	41.213	21103	25	433.320	63.495	218.959	2.203	17.899	10833
718	98	505.633	116.616	27.082	10.753	49.698	49552	29	486.379	92.659	95.714	1.611	25.314	14105	93	379.054	54.492	106.563	6.988	43.113	35252	25	487.840	74.652	137.431	2.320	18.728	12196	16	415.188	45.993	148.872	1.440	15.899	6643	52	403.442	96.353	197.433	4.297	41.213	20979	25	430.360	62.698	218.945	2.195	17.899	10759
719	98	501.765	116.236	27.092	10.737	49.698	49173	29	490.345	98.598	95.746	1.602	25.314	14220	93	377.591	56.203	106.582	7.011	43.113	35116	25	488.080	77.997	137.422	2.320	18.728	12202	16	415.375	48.818	148.866	1.441	15.899	6646	52	401.788	95.670	197.429	4.269	41.213	20893	25	428.200	59.815	218.959	2.205	17.899	10705
720	98	497.184	115.580	27.091	10.723	49.698	48724	29	497.517	99.562	95.731	1.603	25.314	14428	93	374.301	55.583	106.582	7.007	43.113	34810	25	485.440	79.181	137.421	2.320	18.728	12136	16	412.812	43.147	148.872	1.452	15.899	6605	52	404.750	94.578	197.428	4.272	41.213	21047	25	429.920	65.566	218.948	2.206	17.899	10748
721	98	491.786	111.805	27.097	10.722	49.698	48195	29	486.310	94.792	95.726	1.602	25.314	14103	93	375.946	54.645	106.555	7.002	43.113	34963	25	489.200	76.252	137.422	2.325	18.728	12230	16	411.062	45.323	148.868	1.444	15.899	6577	52	400.173	92.920	197.435	4.271	41.213	20809	25	428.920	58.918	218.946	2.193	17.899	10723
722	98	491.490	111.270	27.088	10.730	49.698	48166	29	490.931	93.852	95.728	1.608	25.314	14237	93	376.699	54.843	106.576	7.012	43.113	35033	25	496	82.117	137.417	2.311	18.728	12400	16	416.500	45.199	148.878	1.445	15.899	6664	52	400.635	94.695	197.424	4.278	41.213	20833	25	428.840	60.966	218.948	2.205	17.899	10721
723	98	487.357	107.459	27.072	10.753	49.698	47761	29	492.345	98.308	95.720	1.603	25.314	14278	93	376.753	55.787	106.597	7.040	43.113	35038	25	719.760	163.995	137.432	2.212	18.728	17994	16	415.375	47.309	148.873	1.445	15.899	6646	52	402.308	96.469	197.430	4.271	41.213	20920	25	434.960	62.442	218.952	2.206	17.899	10874
724	98	491.714	110.588	27.103	10.732	49.698	48188	29	505.103	103.362	95.729	1.598	25.314	14648	93	378.387	56.023	106.556	6.999	43.113	35190	25	940.400	224.919	137.410	2.217	18.728	23510	16	415.625	50.080	148.860	1.442	15.899	6650	52	399.231	95.014	197.434	4.282	41.213	20760	25	441.840	64.400	218.949	2.195	17.899	11046
725	98	487.276	111.753	27.112	10.702	49.698	47753	29	516.862	104.060	95.746	1.600	25.314	14989	93	378.409	56.115	106.588	7.010	43.113	35192	25	925.280	211.863	137.416	2.233	18.728	23132	16	420.062	47.109	148.876	1.444	15.899	6721	52	399.385	95.434	197.432	4.289	41.213	20768	25	445.560	66.173	218.953	2.195	17.899	11139
726	98	486.408	111.677	27.113	10.698	49.698	47668	29	513.621	107.573	95.773	1.596	25.314	14895	93	374.774	55.573	106.583	7.025	43.113	34854	25	838.760	191.623	137.425	2.231	18.728	20969	16	415.062	52.287	148.874	1.437	15.899	6641	52	394.654	95.610	197.436	4.270	41.213	20522	25	438.080	63.745	218.963	2.201	17.899	10952
727	98	490.286	109.222	27.086	10.732	49.698	48048	29	500.483	101.578	95.769	1.594	25.314	14514	93	370.946	54.290	106.564	7.007	43.113	34498	25	783.400	164.500	137.414	2.262	18.728	19585	16	416.750	47.332	148.873	1.443	15.899	6668	52	395.423	95.144	197.422	4.264	41.213	20562	25	437.480	59.781	218.953	2.205	17.899	10937
728	98	499.490	116.541	27.109	10.719	49.698	48950	29	500.103	99.714	95.738	1.604	25.314	14503	93	376.430	55.375	106.579	7.006	43.113	35008	25	715.760	138.335	137.418	2.277	18.728	17894	16	420.375	44.690	148.876	1.445	15.899	6726	52	400.288	95.446	197.414	4.269	41.213	20815	25	443.080	66.973	218.956	2.195	17.899	11077
729	98	500.980	110.635	27.077	10.772	49.698	49096	29	503.276	99.740	95.719	1.609	25.314	14595	93	374.613	55.268	106.585	7.001	43.113	34839	25	637.760	124.034	137.418	2.283	18.728	15944	16	420.125	46.610	148.867	1.445	15.899	6722	52	398.481	94.606	197.419	4.253	41.213	20721	25	441.720	66.281	218.960	2.205	17.899	11043
730	98	495.755	112.931	27.096	10.714	49.698	48584	29	512.759	105.859	95.752	1.599	25.314	14870	93	374.032	54.508	106.564	7.004	43.113	34785	25	588.040	104.490	137.432	2.294	18.728	14701	16	415.562	45.874	148.874	1.444	15.899	6649	52	400.827	94.557	197.419	4.260	41.213	20843	25	437.240	64.141	218.955	2.195	17.899	10931
731	98	492.776	112.274	27.092	10.722	49.698	48292	29	507.931	105.067	95.751	1.601	25.314	14730	93	376.237	54.563	106.569	7.013	43.113	34990	25	538.920	92.617	137.431	2.296	18.728	13473	16	422	46.817	148.881	1.447	15.899	6752	52	401.519	96.331	197.427	4.254	41.213	20879	25	440.560	63.862	218.958	2.196	17.899	11014
732	98	485.592	108.316	27.076	10.756	49.698	47588	29	490.414	93.614	95.738	1.612	25.314	14222	93	371.312	51.818	106.572	7.005	43.113	34532	25	512.760	83.829	137.426	2.310	18.728	12819	16	415.312	48.043	148.877	1.445	15.899	6645	52	406.269	96.739	197.423	4.279	41.213	21126	25	442.320	66.401	218.956	2.195	17.899	11058
733	98	480.010	107.091	27.090	10.741	49.698	47041	29	484.759	89.942	95.726	1.615	25.314	14058	93	371.108	53.612	106.566	7.002	43.113	34513	25	486.520	73.822	137.441	2.320	18.728	12163	16	412.750	45.832	148.871	1.446	15.899	6604	52	405.519	96.904	197.432	4.257	41.213	21087	25	440.080	66.425	218.954	2.195	17.899	11002
734	98	476.684	105.154	27.088	10.750	49.698	46715	29	468.310	86.461	95.696	1.618	25.314	13581	93	371.516	52.875	106.584	7.001	43.113	34551	25	476.120	71.675	137.428	2.328	18.728	11903	16	413.750	47.421	148.883	1.447	15.899	6620	52	401.962	97.979	197.428	4.247	41.213	20902	25	438.040	63.720	218.961	2.200	17.899	10951
735	98	468.378	100.707	27.069	10.764	49.698	45901	29	462	79.311	95.680	1.625	25.314	13398	93	373.140	52.662	106.547	6.986	43.113	34702	25	467.760	67.503	137.427	2.334	18.728	11694	16	412.688	47.680	148.874	1.441	15.899	6603	52	404.212	96.503	197.426	4.269	41.213	21019	25	438.200	60.893	218.958	2.201	17.899	10955
736	98	470.980	101.001	27.064	10.769	49.698	46156	29	466.310	84.165	95.696	1.619	25.314	13523	93	375.312	54.734	106.568	7.001	43.113	34904	25	460.920	63.007	137.428	2.339	18.728	11523	16	414.562	46.719	148.868	1.448	15.899	6633	52	405.077	98.581	197.425	4.240	41.213	21064	25	436.800	63.459	218.949	2.197	17.899	10920
737	98	474.663	104.630	27.076	10.748	49.698	46517	29	469.724	85.989	95.691	1.624	25.314	13622	93	375.699	55.315	106.561	6.994	43.113	34940	25	454.880	66.357	137.419	2.337	18.728	11372	16	420.250	47.176	148.883	1.444	15.899	6724	52	405.481	96.300	197.415	4.264	41.213	21085	25	435.200	60.819	218.958	2.199	17.899	10880
738	98	480.643	104.750	27.081	10.743	49.698	47103	29	479.103	82.460	95.676	1.624	25.314	13894	93	379	54.101	106.560	7.011	43.113	35247	25	454.400	63.250	137.427	2.346	18.728	11360	16	420.812	42.590	148.880	1.440	15.899	6733	52	405.635	94.452	197.423	4.268	41.213	21093	25	446.160	65.879	218.942	2.202	17.899	11154
739	98	479.765	107.215	27.097	10.716	49.698	47017	29	478.655	91.491	95.712	1.611	25.314	13881	93	379.806	54.873	106.560	7.002	43.113	35322	25	448.880	60.704	137.443	2.345	18.728	11222	16	417.875	45.985	148.870	1.452	15.899	6686	52	405.404	97.520	197.425	4.257	41.213	21081	25	473.240	71.551	218.950	2.194	17.899	11831
740	98	474.755	102.990	27.093	10.744	49.698	46526	29	464.552	82.333	95.680	1.624	25.314	13472	93	375.290	56.873	106.579	7.029	43.113	34902	25	450.240	65.372	137.430	2.331	18.728	11256	16	418.438	45.191	148.876	1.442	15.899	6695	52	404.385	96.388	197.425	4.248	41.213	21028	25	507.560	88.979	218.975	2.191	17.899	12689
741	98	481.765	107.487	27.091	10.745	49.698	47213	29	462.759	81.733	95.657	1.628	25.314	13420	93	375.462	53.715	106.565	6.995	43.113	34918	25	452.920	69.006	137.424	2.325	18.728	11323	16	412.375	46.673	148.873	1.440	15.899	6598	52	408.250	97.995	197.420	4.262	41.213	21229	25	556.640	103.451	218.985	2.172	17.899	13916
742	98	493.459	115.708	27.129	10.736	49.698	48359	29	455	80.056	95.678	1.627	25.314	13195	93	378.989	56.678	106.571	7.019	43.113	35246	25	454.280	64.406	137.430	2.339	18.728	11357	16	414.625	49.480	148.879	1.438	15.899	6634	52	407.173	98.115	197.427	4.247	41.213	21173	25	549.720	102.613	218.969	2.175	17.899	13743
743	98	498.347	116.421	27.115	10.716	49.698	48838	29	457.586	78.077	95.670	1.632	25.314	13270	93	382.011	57.180	106.576	7.021	43.113	35527	25	453.200	65.188	137.428	2.336	18.728	11330	16	414.500	44.252	148.876	1.440	15.899	6632	52	407.423	99.226	197.433	4.234	41.213	21186	25	539.840	97.605	218.972	2.178	17.899	13496
744	98	500.724	115.847	27.115	10.720	49.698	49071	29	472.586	86.162	95.708	1.616	25.314	13705	93	386.043	60.922	106.583	7.033	43.113	35902	25	448.200	64.444	137.429	2.332	18.728	11205	16	419.312	48.312	148.869	1.439	15.899	6709	52	408.788	99.938	197.431	4.249	41.213	21257	25	528.120	94.587	218.972	2.168	17.899	13203
745	98	501.827	114.294	27.112	10.722	49.698	49179	29	467.828	84.884	95.698	1.615	25.314	13567	93	387.710	59.734	106.579	7.028	43.113	36057	25	453.480	61.223	137.427	2.358	18.728	11337	16	418.125	48.990	148.883	1.441	15.899	6690	52	407.231	98.267	197.418	4.268	41.213	21176	25	505.640	84.601	218.961	2.178	17.899	12641
746	98	498.092	116.741	27.111	10.700	49.698	48813	29	462.517	80.292	95.698	1.624	25.314	13413	93	386.624	58.297	106.564	7.012	43.113	35956	25	452.640	65.043	137.433	2.332	18.728	11316	16	415.438	49.462	148.876	1.443	15.899	6647	52	404.327	97.502	197.432	4.246	41.213	21025	25	488.360	79.446	218.950	2.186	17.899	12209
747	98	496.439	113.531	27.103	10.720	49.698	48651	29	465	78.730	95.675	1.627	25.314	13485	93	380.914	59.120	106.571	7.020	43.113	35425	25	456.280	66.921	137.432	2.335	18.728	11407	16	407.438	45.252	148.870	1.446	15.899	6519	52	403.058	96.296	197.439	4.251	41.213	20959	25	471.760	73.305	218.955	2.189	17.899	11794
748	98	504.276	116.027	27.108	10.730	49.698	49419	29	469.793	79.070	95.677	1.626	25.314	13624	93	382.043	58.532	106.574	7.013	43.113	35530	25	456.360	66.614	137.439	2.329	18.728	11409	16	411.312	44.181	148.875	1.445	15.899	6581	52	404.154	98.344	197.436	4.249	41.213	21016	25	460.880	71.000	218.946	2.183	17.899	11522
749	98	501.857	115.933	27.113	10.713	49.698	49182	29	471.655	83.562	95.687	1.618	25.314	13678	93	379.172	56.883	106.571	7.011	43.113	35263	25	456.640	65.004	137.434	2.339	18.728	11416	16	416.438	46.874	148.875	1.440	15.899	6663	52	405.731	97.704	197.436	4.258	41.213	21098	25	450.680	69.030	218.954	2.198	17.899	11267
750	98	506.020	120.775	27.118	10.683	49.698	49590	29	485	89.661	95.692	1.614	25.314	14065	93	376.301	54.554	106.571	7.006	43.113	34996	25	454.400	70.153	137.420	2.318	18.728	11360	16	415.438	47.336	148.876	1.453	15.899	6647	52	406.962	101.063	197.442	4.242	41.213	21162	25	446.520	67.559	218.958	2.196	17.899	11163
751	98	503.776	117.545	27.117	10.681	49.698	49370	29	504.862	97.440	95.688	1.609	25.314	14641	93	377.817	55.553	106.553	6.981	43.113	35137	25	455.720	68.791	137.423	2.334	18.728	11393	16	411.812	45.270	148.875	1.445	15.899	6589	52	413.904	99.227	197.439	4.234	41.213	21523	25	447.240	69.179	218.949	2.194	17.899	11181
752	98	500.806	119.261	27.117	10.670	49.698	49079	29	502.655	93.526	95.688	1.617	25.314	14577	93	374.538	54.423	106.564	7.005	43.113	34832	25	454.120	68.266	137.436	2.325	18.728	11353	16	413.938	44.221	148.888	1.452	15.899	6623	52	414.500	98.561	197.429	4.231	41.213	21554	25	440.280	65.451	218.956	2.202	17.899	11007
753	98	494.561	115.380	27.116	10.675	49.698	48467	29	497.690	94.458	95.706	1.618	25.314	14433	93	373.699	54.554	106.550	6.987	43.113	34754	25	451.480	64.981	137.439	2.328	18.728	11287	16	408.812	50.334	148.856	1.436	15.899	6541	52	408.808	101.402	197.434	4.229	41.213	21258	25	434.520	63.761	218.952	2.186	17.899	10863
754	98	490.643	115.339	27.104	10.701	49.698	48083	29	489.207	92.144	95.692	1.615	25.314	14187	93	373.301	54.028	106.561	7.004	43.113	34717	25	456.800	64.652	137.431	2.337	18.728	11420	16	414.062	52.205	148.861	1.428	15.899	6625	52	406.538	100.314	197.436	4.215	41.213	21140	25	438.880	63.527	218.955	2.196	17.899	10972
755	98	491.571	110.079	27.093	10.716	49.698	48174	29	484.483	91.249	95.704	1.615	25.314	14050	93	373.387	55.002	106.560	7.009	43.113	34725	25	454.560	65.237	137.429	2.336	18.728	11364	16	411.062	44.659	148.859	1.453	15.899	6577	52	410.231	98.974	197.438	4.230	41.213	21332	25	450.640	67.047	218.954	2.206	17.899	11266
756	98	489	109.225	27.088	10.728	49.698	47922	29	498.759	97.114	95.722	1.607	25.314	14464	93	375.043	53.268	106.579	7.025	43.113	34879	25	457.800	66.769	137.434	2.332	18.728	11445	16	416.875	43.777	148.884	1.449	15.899	6670	52	406.712	98.350	197.439	4.226	41.213	21149	25	461.200	69.573	218.960	2.192	17.899	11530
757	98	480.939	109.427	27.100	10.707	49.698	47132	29	499.034	96.639	95.701	1.615	25.314	14472	93	379.204	53.661	106.552	6.979	43.113	35266	25	458.440	65.654	137.429	2.338	18.728	11461	16	409.875	47.872	148.867	1.440	15.899	6558	52	411.327	101.701	197.448	4.201	41.213	21389	25	500.760	84.931	218.971	2.191	17.899	12519
758	98	479.398	105.619	27.089	10.726	49.698	46981	29	498.724	96.875	95.694	1.610	25.314	14463	93	377.140	52.182	106.562	7.010	43.113	35074	25	459	63.393	137.430	2.340	18.728	11475	16	409.625	47.383	148.870	1.438	15.899	6554	52	413.212	97.384	197.447	4.244	41.213	21487	25	615.200	115.514	219.017	2.210	17.899	15380
759	98	480.602	109.951	27.103	10.694	49.698	47099	29	497.310	93.860	95.710	1.615	25.314	14422	93	375.473	55.163	106.571	6.998	43.113	34919	25	450.840	69.849	137.430	2.319	18.728	11271	16	403.750	45.105	148.884	1.445	15.899	6460	52	412.423	100.304	197.434	4.209	41.213	21446	25	717.400	149.406	218.978	2.166	17.899	17935
760	98	480.888	104.311	27.061	10.764	49.698	47127	29	488.483	90.671	95.715	1.614	25.314	14166	93	372.194	52.242	106.565	7.002	43.113	34614	25	454.280	66.137	137.425	2.334	18.728	11357	16	401.188	43.594	148.889	1.447	15.899	6419	52	409.462	100.725	197.447	4.201	41.213	21292	25	782.920	175.072	218.998	2.165	17.899	19573
761	98	483.092	107.726	27.088	10.735	49.698	47343	29	475.862	85.246	95.681	1.621	25.314	13800	93	375.495	53.569	106.558	6.999	43.113	34921	25	448.400	65.277	137.434	2.329	18.728	11210	16	403.875	43.171	148.875	1.447	15.899	6462	52	414.096	102.943	197.457	4.193	41.213	21533	25	748.120	162.245	218.983	2.155	17.899	18703
762	98	478.980	105.761	27.091	10.733	49.698	46940	29	474.207	83.550	95.663	1.624	25.314	13752	93	374.032	54.768	106.557	6.997	43.113	34785	25	451.040	62.415	137.430	2.341	18.728	11276	16	408.438	43.574	148.891	1.445	15.899	6535	52	421.115	103.752	197.464	4.174	41.213	21898	25	666.720	138.754	218.972	2.160	17.899	16668
763	98	476.714	104.251	27.089	10.718	49.698	46718	29	475.310	85.074	95.689	1.619	25.314	13784	93	376.763	54.988	106.552	6.989	43.113	35039	25	449.040	64.254	137.429	2.337	18.728	11226	16	405.938	47.783	148.855	1.445	15.899	6495	52	421.923	105.595	197.455	4.166	41.213	21940	25	595.680	113.520	218.966	2.164	17.899	14892
764	98	478.959	103.909	27.075	10.752	49.698	46938	29	466.069	79.894	95.706	1.624	25.314	13516	93	377.226	53.901	106.552	6.998	43.113	35082	25	445.960	64.778	137.430	2.331	18.728	11149	16	408	46.451	148.874	1.449	15.899	6528	52	424.654	108.511	197.456	4.170	41.213	22082	25	539.040	98.188	218.959	2.176	17.899	13476
765	98	484.633	107.772	27.085	10.736	49.698	47494	29	468.690	81.748	95.691	1.624	25.314	13592	93	378.355	56.239	106.568	7.007	43.113	35187	25	449.440	62.925	137.430	2.335	18.728	11236	16	410.500	43.075	148.867	1.448	15.899	6568	52	428.288	109.008	197.437	4.188	41.213	22271	25	493.120	82.717	218.959	2.182	17.899	12328
766	98	478.500	110.656	27.112	10.676	49.698	46893	29	462.517	82.013	95.676	1.621	25.314	13413	93	372.065	54.749	106.573	7.017	43.113	34602	25	450.080	65.900	137.424	2.330	18.728	11252	16	404	45.079	148.876	1.444	15.899	6464	52	425.250	111.781	197.445	4.155	41.213	22113	25	467.600	73.793	218.953	2.185	17.899	11690
767	98	477.122	109.439	27.108	10.690	49.698	46758	29	469.931	86.657	95.682	1.619	25.314	13628	93	369.215	53.531	106.560	7.010	43.113	34337	25	444.280	66.304	137.425	2.329	18.728	11107	16	405	44.938	148.882	1.443	15.899	6480	52	424.596	110.272	197.447	4.170	41.213	22079	25	453.680	70.199	218.955	2.193	17.899	11342
768	98	475.918	106.247	27.097	10.710	49.698	46640	29	462.241	80.842	95.676	1.623	25.314	13405	93	374.710	55.374	106.572	7.014	43.113	34848	25	448.520	64.391	137.426	2.336	18.728	11213	16	405.750	42.807	148.869	1.446	15.899	6492	52	421.673	108.059	197.442	4.194	41.213	21927	25	434.440	59.483	218.947	2.198	17.899	10861
769	98	476.347	104.854	27.089	10.729	49.698	46682	29	474.207	89.627	95.706	1.612	25.314	13752	93	375.290	53.041	106.568	7.004	43.113	34902	25	446.520	62.527	137.430	2.343	18.728	11163	16	411.500	45.488	148.887	1.449	15.899	6584	52	422.269	105.178	197.426	4.202	41.213	21958	25	429.800	62.689	218.958	2.209	17.899	10745
770	98	477.796	105.651	27.089	10.730	49.698	46824	29	473.793	87.794	95.687	1.616	25.314	13740	93	374.172	53.991	106.572	7.010	43.113	34798	25	445.680	64.726	137.421	2.349	18.728	11142	16	413.562	48.380	148.882	1.445	15.899	6617	52	421.635	105.136	197.421	4.218	41.213	21925	25	420.480	57.640	218.946	2.198	17.899	10512
771	98	483.449	107.438	27.085	10.737	49.698	47378	29	481.483	88.413	95.705	1.620	25.314	13963	93	377.968	55.231	106.556	6.997	43.113	35151	25	450.520	63.482	137.437	2.343	18.728	11263	16	414.125	50.353	148.880	1.434	15.899	6626	52	420.712	102.225	197.427	4.223	41.213	21877	25	422.360	52.630	218.937	2.212	17.899	10559
772	98	480.429	109.220	27.083	10.739	49.698	47082	29	485.310	93.796	95.700	1.609	25.314	14074	93	380.538	56.834	106.573	7.023	43.113	35390	25	448.400	63.244	137.435	2.339	18.728	11210	16	409.875	45.531	148.866	1.447	15.899	6558	52	414.942	100.998	197.433	4.252	41.213	21577	25	412	54.175	218.946	2.207	17.899	10300
773	98	482.541	108.050	27.085	10.760	49.698	47289	29	481.069	89.796	95.709	1.615	25.314	13951	93	374.634	54.757	106.578	7.013	43.113	34841	25	448.960	62.566	137.432	2.348	18.728	11224	16	413.062	50.126	148.876	1.439	15.899	6609	52	412.346	98.404	197.429	4.258	41.213	21442	25	408.920	54.844	218.941	2.213	17.899	10223
774	98	478.571	106.731	27.079	10.743	49.698	46900	29	479.379	94.929	95.726	1.604	25.314	13902	93	374.290	52.862	106.571	7.010	43.113	34809	25	444.560	65.299	137.435	2.328	18.728	11114	16	408.688	46.419	148.877	1.441	15.899	6539	52	411.577	99.246	197.426	4.247	41.213	21402	25	411.560	53.466	218.940	2.204	17.899	10289
775	98	478.867	105.610	27.085	10.741	49.698	46929	29	483.483	91.924	95.713	1.612	25.314	14021	93	374	55.336	106.570	7.016	43.113	34782	25	443.200	64.303	137.425	2.340	18.728	11080	16	407.062	50.033	148.872	1.434	15.899	6513	52	411.577	97.098	197.424	4.260	41.213	21402	25	412.200	52.451	218.956	2.214	17.899	10305
776	98	476.969	105.729	27.097	10.723	49.698	46743	29	482.517	87.924	95.694	1.614	25.314	13993	93	375.559	54.166	106.567	7.011	43.113	34927	25	444.080	61.427	137.437	2.343	18.728	11102	16	407.938	43.989	148.873	1.443	15.899	6527	52	409.827	96.630	197.433	4.253	41.213	21311	25	416.480	55.899	218.947	2.202	17.899	10412
777	98	471.684	103.049	27.082	10.740	49.698	46225	29	494.966	97.106	95.712	1.604	25.314	14354	93	377.914	56.850	106.561	7.016	43.113	35146	25	447.680	62.230	137.436	2.337	18.728	11192	16	410.375	47.334	148.880	1.443	15.899	6566	52	412.077	97.241	197.435	4.274	41.213	21428	25	420.440	55.862	218.951	2.205	17.899	10511
778	98	470.816	102.334	27.082	10.730	49.698	46140	29	514.448	105.780	95.741	1.599	25.314	14919	93	378.140	55.395	106.572	7.004	43.113	35167	25	446.760	64.287	137.443	2.329	18.728	11169	16	411.750	47.233	148.870	1.440	15.899	6588	52	409.731	95.205	197.421	4.303	41.213	21306	25	418.080	51.347	218.944	2.210	17.899	10452
779	98	463.714	102.591	27.079	10.727	49.698	45444	29	506.414	104.434	95.754	1.598	25.314	14686	93	372.516	54.320	106.564	7.000	43.113	34644	25	447.840	64.087	137.426	2.337	18.728	11196	16	416.625	45.942	148.866	1.449	15.899	6666	52	407.712	95.979	197.440	4.279	41.213	21201	25	418.680	53.894	218.945	2.210	17.899	10467
780	98	467.898	103.436	27.095	10.711	49.698	45854	29	491.172	102.424	95.747	1.596	25.314	14244	93	371.452	54.095	106.569	7.006	43.113	34545	25	442.240	67.064	137.424	2.325	18.728	11056	16	413	51.698	148.863	1.435	15.899	6608	52	402.808	94.339	197.435	4.272	41.213	20946	25	415.960	55.265	218.942	2.206	17.899	10399
781	98	469.286	102.189	27.067	10.760	49.698	45990	29	487.655	94.851	95.735	1.605	25.314	14142	93	373.978	54.599	106.565	7.012	43.113	34780	25	445.520	66.484	137.431	2.322	18.728	11138	16	413.812	49.599	148.862	1.442	15.899	6621	52	412	98.783	197.434	4.270	41.213	21424	25	420.880	54.946	218.951	2.209	17.899	10522
782	98	479.480	103.596	27.065	10.749	49.698	46989	29	483.034	93.624	95.721	1.605	25.314	14008	93	370.914	52.776	106.569	7.000	43.113	34495	25	444.880	61.002	137.430	2.348	18.728	11122	16	411.688	52.775	148.856	1.431	15.899	6587	52	409.962	97.366	197.427	4.270	41.213	21318	25	422.640	56.226	218.943	2.210	17.899	10566
783	98	486.653	106.028	27.076	10.756	49.698	47692	29	485.793	92.287	95.727	1.609	25.314	14088	93	372.333	53.254	106.563	6.995	43.113	34627	25	450.680	63.201	137.428	2.338	18.728	11267	16	416.812	49.584	148.871	1.446	15.899	6669	52	410.231	98.538	197.423	4.245	41.213	21332	25	423.960	58.038	218.947	2.210	17.899	10599
784	98	489.980	108.306	27.082	10.729	49.698	48018	29	483.483	88.121	95.704	1.615	25.314	14021	93	372.538	53.715	106.548	7.002	43.113	34646	25	450.680	62.969	137.433	2.338	18.728	11267	16	411.125	48.942	148.866	1.445	15.899	6578	52	411.692	97.013	197.433	4.278	41.213	21408	25	427.800	57.968	218.951	2.203	17.899	10695
785	98	490.031	108.926	27.084	10.726	49.698	48023	29	474.241	88.547	95.718	1.612	25.314	13753	93	375.355	55.371	106.571	7.007	43.113	34908	25	452.240	62.094	137.432	2.342	18.728	11306	16	410.438	47.587	148.857	1.446	15.899	6567	52	415.846	100.990	197.447	4.247	41.213	21624	25	430.720	58.945	218.944	2.220	17.899	10768
786	98	485.092	111.576	27.085	10.705	49.698	47539	29	470.862	89.115	95.710	1.612	25.314	13655	93	374.935	56.239	106.563	7.012	43.113	34869	25	447.400	60.984	137.436	2.347	18.728	11185	16	413.062	48.125	148.878	1.447	15.899	6609	52	412.769	97.545	197.423	4.282	41.213	21464	25	425.440	57.763	218.959	2.206	17.899	10636
787	98	489.480	115.273	27.096	10.692	49.698	47969	29	474.483	92.097	95.716	1.609	25.314	13760	93	373.591	53.417	106.564	7.002	43.113	34744	25	446	64.637	137.432	2.330	18.728	11150	16	414.812	47.864	148.859	1.446	15.899	6637	52	411.481	97.913	197.430	4.264	41.213	21397	25	423.800	56.886	218.958	2.225	17.899	10595
788	98	493.306	112.921	27.093	10.722	49.698	48344	29	474.207	89.987	95.692	1.614	25.314	13752	93	376.022	54.562	106.573	7.023	43.113	34970	25	444.360	63.819	137.428	2.336	18.728	11109	16	410.688	50.481	148.863	1.444	15.899	6571	52	416.885	101.672	197.434	4.224	41.213	21678	25	420.040	56.767	218.961	2.212	17.899	10501
789	98	494.296	113.915	27.083	10.732	49.698	48441	29	471.483	86.373	95.692	1.619	25.314	13673	93	377.774	54.032	106.569	7.015	43.113	35133	25	442.440	62.726	137.427	2.340	18.728	11061	16	412.562	45.864	148.873	1.450	15.899	6601	52	414.673	97.636	197.429	4.279	41.213	21563	25	422.040	54.128	218.958	2.215	17.899	10551
790	98	491.255	113.681	27.105	10.697	49.698	48143	29	472.138	85.933	95.671	1.623	25.314	13692	93	376.484	55.159	106.559	7.010	43.113	35013	25	447.840	62.671	137.433	2.344	18.728	11196	16	412.312	45.969	148.868	1.448	15.899	6597	52	419.596	104.755	197.437	4.222	41.213	21819	25	418.680	55.395	218.959	2.219	17.899	10467
791	98	488.633	112.291	27.112	10.668	49.698	47886	29	480.103	89.381	95.662	1.618	25.314	13923	93	382.452	57.476	106.573	7.008	43.113	35568	25	455.520	63.737	137.435	2.340	18.728	11388	16	414.812	44.644	148.888	1.447	15.899	6637	52	419.404	103.340	197.430	4.227	41.213	21809	25	417.560	57.106	218.953	2.218	17.899	10439
792	98	487.541	112.935	27.106	10.683	49.698	47779	29	481.517	89.664	95.701	1.612	25.314	13964	93	383.269	56.543	106.577	7.022	43.113	35644	25	454.600	66.149	137.430	2.330	18.728	11365	16	412.750	45.473	148.878	1.440	15.899	6604	52	412.673	103.578	197.449	4.190	41.213	21459	25	411.840	56.387	218.950	2.211	17.899	10296
793	98	489.133	112.859	27.119	10.675	49.698	47935	29	491.517	98.261	95.699	1.603	25.314	14254	93	377.312	54.508	106.560	6.986	43.113	35090	25	472.160	70.827	137.421	2.328	18.728	11804	16	405.250	46.281	148.869	1.441	15.899	6484	52	413.558	103.965	197.432	4.210	41.213	21505	25	414.760	56.373	218.952	2.217	17.899	10369
794	98	491.367	114.002	27.117	10.667	49.698	48154	29	497.172	96.651	95.695	1.610	25.314	14418	93	376.538	55.062	106.566	7.010	43.113	35018	25	468.920	71.522	137.449	2.318	18.728	11723	16	412.188	47.116	148.886	1.443	15.899	6595	52	413.096	102.684	197.435	4.233	41.213	21481	25	418.760	57.362	218.957	2.206	17.899	10469
795	98	494.918	116.036	27.116	10.669	49.698	48502	29	501.241	103.617	95.719	1.601	25.314	14536	93	379.194	56.408	106.562	7.006	43.113	35265	25	468.840	69.801	137.433	2.332	18.728	11721	16	415.938	48.023	148.868	1.452	15.899	6655	52	418.596	104.872	197.427	4.215	41.213	21767	25	418.160	55.112	218.952	2.210	17.899	10454
796	98	494.306	114.329	27.119	10.682	49.698	48442	29	488.897	94.601	95.701	1.607	25.314	14178	93	381.473	56.223	106.563	7.014	43.113	35477	25	462.520	66.859	137.436	2.332	18.728	11563	16	413.062	46.875	148.887	1.446	15.899	6609	52	416.308	102.974	197.437	4.200	41.213	21648	25	414.400	57.121	218.973	2.207	17.899	10360
797	98	489.969	111.708	27.109	10.693	49.698	48017	29	495.517	94.458	95.709	1.615	25.314	14370	93	385.516	56.724	106.570	7.007	43.113	35853	25	456	63.347	137.434	2.339	18.728	11400	16	411	45.836	148.884	1.441	15.899	6576	52	417.827	102.780	197.438	4.202	41.213	21727	25	421.360	55.204	218.957	2.203	17.899	10534
798	98	494.173	110.227	27.089	10.715	49.698	48429	29	520.069	111.148	95.745	1.590	25.314	15082	93	385	56.888	106.572	7.010	43.113	35805	25	449.040	63.125	137.435	2.337	18.728	11226	16	417.062	51.576	148.862	1.441	15.899	6673	52	418.077	104.759	197.436	4.214	41.213	21740	25	416.040	56.608	218.957	2.214	17.899	10401
799	98	484.133	108.340	27.099	10.708	49.698	47445	29	505.172	103.919	95.734	1.597	25.314	14650	93	384.817	59.215	106.576	7.027	43.113	35788	25	443.040	63.879	137.434	2.326	18.728	11076	16	422.500	50.145	148.868	1.444	15.899	6760	52	413.519	101.274	197.436	4.225	41.213	21503	25	416.120	56.558	218.949	2.220	17.899	10403
800	98	483.316	110.775	27.113	10.678	49.698	47365	29	493.586	101.534	95.742	1.600	25.314	14314	93	383.978	57.982	106.577	7.023	43.113	35710	25	439	59.365	137.438	2.345	18.728	10975	16	422.375	49.476	148.878	1.444	15.899	6758	52	416.269	101.648	197.440	4.226	41.213	21646	25	410.680	53.714	218.946	2.215	17.899	10267
801	98	481.153	111.899	27.120	10.656	49.698	47153	29	492.241	96.523	95.735	1.603	25.314	14275	93	383.785	58.059	106.574	7.016	43.113	35692	25	443.360	62.178	137.439	2.338	18.728	11084	16	420.688	47.778	148.861	1.443	15.899	6731	52	415.365	103.834	197.432	4.214	41.213	21599	25	411.760	52.825	218.958	2.216	17.899	10294
802	98	479.102	109.125	27.108	10.677	49.698	46952	29	483.069	88.784	95.703	1.614	25.314	14009	93	384.559	60.312	106.581	7.032	43.113	35764	25	437.280	58.861	137.430	2.350	18.728	10932	16	416.375	46.995	148.869	1.442	15.899	6662	52	417.481	102.354	197.425	4.223	41.213	21709	25	409.160	50.730	218.943	2.221	17.899	10229
803	98	480.398	109.322	27.101	10.680	49.698	47079	29	484.759	87.837	95.684	1.621	25.314	14058	93	386.151	59.681	106.594	7.029	43.113	35912	25	435.840	62.784	137.432	2.335	18.728	10896	16	418.250	48.396	148.876	1.434	15.899	6692	52	419.673	105.710	197.436	4.201	41.213	21823	25	408.280	50.466	218.946	2.220	17.899	10207
804	98	479.745	110.343	27.097	10.695	49.698	47015	29	489.483	97.339	95.723	1.604	25.314	14195	93	388.774	58.178	106.560	7.012	43.113	36156	25	435.520	57.733	137.441	2.346	18.728	10888	16	420.375	49.690	148.869	1.442	15.899	6726	52	421.096	104.663	197.435	4.201	41.213	21897	25	405.160	54.513	218.957	2.216	17.899	10129
805	98	476.888	104.848	27.093	10.719	49.698	46735	29	488.724	93.194	95.710	1.612	25.314	14173	93	390.376	60.003	106.599	7.047	43.113	36305	25	434.760	53.350	137.435	2.367	18.728	10869	16	415.812	49.221	148.865	1.443	15.899	6653	52	423.500	105.685	197.425	4.213	41.213	22022	25	404.880	52.683	218.948	2.208	17.899	10122
806	98	471.561	102.228	27.084	10.724	49.698	46213	29	485.552	89.497	95.694	1.611	25.314	14081	93	392.118	61.955	106.578	7.038	43.113	36467	25	431.400	61.748	137.422	2.342	18.728	10785	16	417.062	48.385	148.871	1.450	15.899	6673	52	416.692	102.124	197.431	4.231	41.213	21668	25	403.920	50.903	218.964	2.210	17.899	10098
807	98	478.439	106.387	27.077	10.718	49.698	46887	29	493.138	96.772	95.725	1.607	25.314	14301	93	389.570	62.345	106.604	7.054	43.113	36230	25	435.280	57.631	137.437	2.358	18.728	10882	16	419.625	49.168	148.872	1.449	15.899	6714	52	417.423	105.687	197.441	4.233	41.213	21706	25	405.280	50.568	218.952	2.212	17.899	10132
808	98	480.867	104.367	27.066	10.756	49.698	47125	29	491.759	97.392	95.720	1.605	25.314	14261	93	388.011	58.751	106.590	7.037	43.113	36085	25	437.640	60.254	137.441	2.338	18.728	10941	16	420.500	52.038	148.849	1.443	15.899	6728	52	418.288	103.267	197.438	4.223	41.213	21751	25	406.360	50.753	218.965	2.228	17.899	10159
809	98	477.541	102.052	27.069	10.739	49.698	46799	29	500.966	100.149	95.702	1.605	25.314	14528	93	387.355	60.194	106.598	7.047	43.113	36024	25	441.240	60.193	137.437	2.340	18.728	11031	16	418.438	47.444	148.884	1.442	15.899	6695	52	416.346	104.155	197.434	4.218	41.213	21650	25	408.120	52.547	218.956	2.219	17.899	10203
810	98	479.286	101.896	27.070	10.754	49.698	46970	29	507.172	103.779	95.716	1.602	25.314	14708	93	386.688	57.919	106.590	7.030	43.113	35962	25	441	62.732	137.424	2.335	18.728	11025	16	417.438	45.537	148.864	1.443	15.899	6679	52	419.058	104.702	197.441	4.175	41.213	21791	25	404.960	52.044	218.953	2.219	17.899	10124
811	98	480.133	103.479	27.075	10.724	49.698	47053	29	515.034	105.440	95.740	1.599	25.314	14936	93	383.978	60.594	106.596	7.053	43.113	35710	25	439.240	62.177	137.420	2.345	18.728	10981	16	417.688	51.152	148.865	1.448	15.899	6683	52	417.692	103.573	197.430	4.209	41.213	21720	25	411.360	54.085	218.959	2.211	17.899	10284
812	98	477.347	102.490	27.069	10.743	49.698	46780	29	515.207	107.040	95.722	1.599	25.314	14941	93	380.839	57.620	106.584	7.026	43.113	35418	25	435.560	63.906	137.438	2.328	18.728	10889	16	419.125	51.028	148.872	1.439	15.899	6706	52	416.885	102.914	197.430	4.229	41.213	21678	25	409.680	55.091	218.963	2.214	17.899	10242
813	98	481.714	107.305	27.075	10.728	49.698	47208	29	504.276	99.267	95.697	1.605	25.314	14624	93	382.140	58.968	106.600	7.042	43.113	35539	25	438.280	58.825	137.430	2.351	18.728	10957	16	419.812	49.257	148.871	1.445	15.899	6717	52	414.692	102.090	197.432	4.227	41.213	21564	25	409	55.976	218.964	2.203	17.899	10225
814	98	487.561	112.742	27.087	10.715	49.698	47781	29	500.172	102.890	95.730	1.600	25.314	14505	93	378.925	54.847	106.588	7.029	43.113	35240	25	439.080	62.775	137.440	2.330	18.728	10977	16	417.062	49.172	148.874	1.437	15.899	6673	52	418.308	105.229	197.425	4.202	41.213	21752	25	414.120	56.148	218.961	2.214	17.899	10353
815	98	491.296	112.172	27.097	10.693	49.698	48147	29	503.103	101.612	95.729	1.604	25.314	14590	93	384.978	60.233	106.595	7.048	43.113	35803	25	437.520	56.571	137.440	2.349	18.728	10938	16	418.500	52.705	148.864	1.431	15.899	6696	52	417.346	104.724	197.439	4.201	41.213	21702	25	411.880	56.986	218.955	2.201	17.899	10297
816	98	486.531	110.927	27.094	10.702	49.698	47680	29	498.069	98.628	95.703	1.606	25.314	14444	93	388.161	59.697	106.590	7.036	43.113	36099	25	440.960	60.549	137.434	2.339	18.728	11024	16	414.938	48.387	148.870	1.446	15.899	6639	52	414.308	102.534	197.436	4.208	41.213	21544	25	434.480	61.822	218.957	2.198	17.899	10862
817	98	485.286	109.095	27.087	10.707	49.698	47558	29	504.379	101.149	95.714	1.603	25.314	14627	93	387.183	60.070	106.604	7.046	43.113	36008	25	435.840	60.652	137.440	2.339	18.728	10896	16	419.125	48.197	148.886	1.440	15.899	6706	52	415.250	104.451	197.421	4.231	41.213	21593	25	426.360	57.996	218.951	2.198	17.899	10659
818	98	481.235	105.970	27.086	10.702	49.698	47161	29	504.276	99.281	95.702	1.608	25.314	14624	93	385.527	58.552	106.570	7.035	43.113	35854	25	440.240	61.235	137.433	2.339	18.728	11006	16	420.188	48.820	148.866	1.446	15.899	6723	52	415.058	101.069	197.433	4.218	41.213	21583	25	427.800	59.777	218.953	2.200	17.899	10695
819	98	473.500	103.594	27.086	10.705	49.698	46403	29	497.862	100.837	95.719	1.600	25.314	14438	93	381.688	58.488	106.590	7.040	43.113	35497	25	435.880	61.571	137.429	2.338	18.728	10897	16	412.188	52.661	148.868	1.425	15.899	6595	52	409.827	100.289	197.430	4.232	41.213	21311	25	422.400	57.770	218.945	2.208	17.899	10560
820	98	473.918	105.024	27.102	10.699	49.698	46444	29	479.690	91.399	95.705	1.611	25.314	13911	93	379.269	57.732	106.594	7.033	43.113	35272	25	432.520	59.124	137.434	2.343	18.728	10813	16	416	48.306	148.873	1.441	15.899	6656	52	407.481	97.897	197.431	4.247	41.213	21189	25	417.360	59.075	218.965	2.209	17.899	10434
821	98	479.602	105.119	27.114	10.672	49.698	47001	29	476.517	89.199	95.698	1.613	25.314	13819	93	380.419	57.682	106.595	7.036	43.113	35379	25	438.560	60.869	137.445	2.332	18.728	10964	16	416.125	51.918	148.856	1.439	15.899	6658	52	408.885	99.194	197.437	4.236	41.213	21262	25	412.800	55.371	218.964	2.222	17.899	10320
822	98	486.378	108.432	27.119	10.656	49.698	47665	29	481.241	93.638	95.694	1.612	25.314	13956	93	382.376	56.442	106.586	7.027	43.113	35561	25	437.080	60.028	137.436	2.348	18.728	10927	16	419.312	45.139	148.870	1.449	15.899	6709	52	409.500	99.147	197.431	4.235	41.213	21294	25	419.640	57.653	218.934	2.205	17.899	10491
823	98	484.714	106.883	27.107	10.672	49.698	47502	29	484.724	89.567	95.675	1.618	25.314	14057	93	383.151	55.484	106.581	7.022	43.113	35633	25	439.400	60.024	137.431	2.341	18.728	10985	16	416.562	49.777	148.868	1.436	15.899	6665	52	416.115	103.371	197.436	4.211	41.213	21638	25	424.600	58.246	218.946	2.209	17.899	10615
824	98	489.500	111.518	27.121	10.627	49.698	47971	29	487.034	93.113	95.700	1.611	25.314	14124	93	389.419	60.835	106.600	7.036	43.113	36216	25	443.640	60.390	137.437	2.342	18.728	11091	16	419.812	50.389	148.869	1.435	15.899	6717	52	411	102.457	197.429	4.219	41.213	21372	25	426.200	60.033	218.945	2.205	17.899	10655
825	98	506.622	116.138	27.101	10.681	49.698	49649	29	491.034	96.476	95.695	1.607	25.314	14240	93	391.839	60.816	106.587	7.029	43.113	36441	25	442.520	56.808	137.441	2.353	18.728	11063	16	416.062	48.508	148.866	1.443	15.899	6657	52	410.712	99.657	197.428	4.231	41.213	21357	25	423.440	55.766	218.936	2.207	17.899	10586
826	98	501.388	117.660	27.101	10.691	49.698	49136	29	492.793	98.374	95.719	1.606	25.314	14291	93	385.624	59.151	106.589	7.028	43.113	35863	25	435.280	58.498	137.432	2.347	18.728	10882	16	418.250	47.581	148.877	1.440	15.899	6692	52	409.481	101.002	197.430	4.226	41.213	21293	25	418.880	57.322	218.940	2.212	17.899	10472
827	98	508.755	117.433	27.078	10.714	49.698	49858	29	488.207	99.326	95.713	1.604	25.314	14158	93	382.785	57.286	106.589	7.032	43.113	35599	25	440.520	62.732	137.428	2.337	18.728	11013	16	416.188	46.654	148.865	1.442	15.899	6659	52	411.038	100.990	197.431	4.226	41.213	21374	25	420.520	57.491	218.936	2.205	17.899	10513
828	98	509.153	117.086	27.076	10.728	49.698	49897	29	486.345	92.377	95.681	1.613	25.314	14104	93	380.710	56.732	106.594	7.033	43.113	35406	25	445.120	63.578	137.420	2.343	18.728	11128	16	410.812	48.888	148.867	1.440	15.899	6573	52	410.038	99.909	197.427	4.239	41.213	21322	25	418.440	58.256	218.946	2.207	17.899	10461
829	98	512.031	118.000	27.101	10.707	49.698	50179	29	474.655	90.415	95.728	1.609	25.314	13765	93	381.376	57.517	106.579	7.027	43.113	35468	25	439.400	60.679	137.414	2.353	18.728	10985	16	411.312	50.551	148.876	1.437	15.899	6581	52	410.654	99.002	197.437	4.238	41.213	21354	25	419.440	55.126	218.934	2.212	17.899	10486
830	98	511.786	119.152	27.103	10.705	49.698	50155	29	488.034	91.159	95.683	1.619	25.314	14153	93	381.387	56.814	106.572	7.019	43.113	35469	25	441.960	60.467	137.430	2.348	18.728	11049	16	417.625	49.866	148.863	1.434	15.899	6682	52	412.269	100.206	197.429	4.225	41.213	21438	25	418	50.699	218.941	2.214	17.899	10450
831	98	511.286	118.502	27.085	10.723	49.698	50106	29	492.172	97.046	95.719	1.602	25.314	14273	93	383.516	55.716	106.575	7.021	43.113	35667	25	437.840	59.111	137.429	2.344	18.728	10946	16	409.875	44.359	148.874	1.441	15.899	6558	52	418.981	104.415	197.431	4.199	41.213	21787	25	418.680	55.802	218.946	2.212	17.899	10467
832	98	511.561	117.893	27.098	10.711	49.698	50133	29	487.724	99.092	95.733	1.598	25.314	14144	93	383.183	56.552	106.580	7.015	43.113	35636	25	435.080	56.401	137.430	2.356	18.728	10877	16	413	48.802	148.872	1.443	15.899	6608	52	415.077	101.852	197.433	4.218	41.213	21584	25	418.440	56.083	218.937	2.210	17.899	10461
833	98	507.847	118.892	27.091	10.715	49.698	49769	29	474.276	87.669	95.688	1.615	25.314	13754	93	378.312	56.220	106.585	7.031	43.113	35183	25	432.840	59.205	137.442	2.343	18.728	10821	16	408.875	48.549	148.889	1.438	15.899	6542	52	411.731	101.421	197.436	4.221	41.213	21410	25	420	56.757	218.949	2.215	17.899	10500
834	98	507.408	115.700	27.101	10.716	49.698	49726	29	467.931	80.790	95.671	1.629	25.314	13570	93	379.677	54.577	106.581	7.017	43.113	35310	25	432.600	55.520	137.447	2.348	18.728	10815	16	412.875	49.497	148.871	1.437	15.899	6606	52	408.692	101.629	197.425	4.217	41.213	21252	25	422.120	57.877	218.939	2.218	17.899	10553
835	98	505.541	113.837	27.091	10.729	49.698	49543	29	453.345	76.733	95.673	1.628	25.314	13147	93	377.774	54.939	106.568	7.000	43.113	35133	25	437.320	57.108	137.441	2.356	18.728	10933	16	414.125	49.554	148.865	1.436	15.899	6626	52	408.269	100.169	197.431	4.225	41.213	21230	25	423.160	60.827	218.945	2.198	17.899	10579
836	98	496.612	112.786	27.098	10.702	49.698	48668	29	458.621	82.099	95.686	1.615	25.314	13300	93	381.226	55.760	106.594	7.019	43.113	35454	25	437.960	55.599	137.438	2.358	18.728	10949	16	409.375	48.681	148.876	1.439	15.899	6550	52	407.712	98.804	197.434	4.235	41.213	21201	25	423.160	59.407	218.937	2.209	17.899	10579
837	98	502	113.172	27.092	10.716	49.698	49196	29	468.276	85.500	95.676	1.623	25.314	13580	93	382.054	55.999	106.582	7.026	43.113	35531	25	436.200	57.840	137.448	2.341	18.728	10905	16	411.688	46.212	148.892	1.437	15.899	6587	52	407.981	100.060	197.436	4.208	41.213	21215	25	424.480	53.391	218.935	2.207	17.899	10612
838	98	501.918	110.627	27.087	10.725	49.698	49188	29	467.379	80.938	95.673	1.627	25.314	13554	93	379.387	55.057	106.570	7.009	43.113	35283	25	435.040	57.315	137.438	2.347	18.728	10876	16	406	51.627	148.867	1.429	15.899	6496	52	406.654	96.379	197.430	4.242	41.213	21146	25	418	56.006	218.941	2.216	17.899	10450
839	98	490.888	108.373	27.079	10.732	49.698	48107	29	473.586	81.731	95.662	1.627	25.314	13734	93	374.699	54.064	106.585	7.026	43.113	34847	25	433.480	54.832	137.432	2.360	18.728	10837	16	407.125	46.677	148.874	1.443	15.899	6514	52	403.635	99.100	197.441	4.218	41.213	20989	25	419.120	57.468	218.934	2.202	17.899	10478
840	98	491.735	108.129	27.081	10.732	49.698	48190	29	469.552	84.914	95.694	1.618	25.314	13617	93	377.097	55.609	106.590	7.037	43.113	35070	25	435.880	56.915	137.439	2.352	18.728	10897	16	405.750	44.163	148.879	1.446	15.899	6492	52	399.481	98.962	197.418	4.248	41.213	20773	25	418.440	55.188	218.946	2.216	17.899	10461
841	98	498.714	110.255	27.074	10.740	49.698	48874	29	476.310	91.833	95.689	1.611	25.314	13813	93	376.774	54.113	106.571	7.021	43.113	35040	25	439.120	58.418	137.441	2.348	18.728	10978	16	408	46.256	148.866	1.441	15.899	6528	52	402.673	97.045	197.427	4.244	41.213	20939	25	419.880	57.906	218.946	2.206	17.899	10497
842	98	504.224	114.549	27.087	10.729	49.698	49414	29	475.103	86.162	95.692	1.620	25.314	13778	93	377.333	53.683	106.567	7.005	43.113	35092	25	437.480	60.452	137.434	2.342	18.728	10937	16	406.500	44.443	148.875	1.444	15.899	6504	52	401.885	99.336	197.434	4.227	41.213	20898	25	426.440	59.621	218.943	2.218	17.899	10661
843	98	507.398	113.140	27.074	10.739	49.698	49725	29	479.172	87.574	95.676	1.616	25.314	13896	93	380.892	56.132	106.564	7.020	43.113	35423	25	443.960	60.621	137.436	2.344	18.728	11099	16	434.375	58.166	148.837	1.431	15.899	6950	52	399.846	95.697	197.417	4.257	41.213	20792	25	421.880	54.802	218.950	2.213	17.899	10547
844	98	514.765	116.352	27.090	10.726	49.698	50447	29	482.690	87.434	95.662	1.620	25.314	13998	93	383.667	55.704	106.577	7.016	43.113	35681	25	440.080	59.536	137.429	2.347	18.728	11002	16	449.688	66.012	148.827	1.425	15.899	7195	52	397.692	92.524	197.431	4.274	41.213	20680	25	419.040	51.872	218.936	2.221	17.899	10476
845	98	515.898	118.010	27.097	10.719	49.698	50558	29	488.310	91.968	95.685	1.614	25.314	14161	93	382.677	55.392	106.583	7.031	43.113	35589	25	441.600	58.764	137.436	2.351	18.728	11040	16	465.125	70.591	148.843	1.428	15.899	7442	52	402.942	96.765	197.427	4.242	41.213	20953	25	414.440	56.548	218.939	2.216	17.899	10361
846	98	517.735	120.600	27.095	10.712	49.698	50738	29	485.966	96.386	95.708	1.601	25.314	14093	93	379.935	53.916	106.583	7.024	43.113	35334	25	443.840	59.900	137.433	2.352	18.728	11096	16	469	66.694	148.834	1.435	15.899	7504	52	398.077	95.149	197.427	4.267	41.213	20700	25	411.040	53.218	218.928	2.204	17.899	10276
847	98	520.439	124.563	27.111	10.697	49.698	51003	29	487.552	96.048	95.717	1.605	25.314	14139	93	378.613	56.558	106.584	7.033	43.113	35211	25	444	60.739	137.444	2.347	18.728	11100	16	470.750	66.535	148.837	1.431	15.899	7532	52	395.212	92.143	197.424	4.280	41.213	20551	25	410.360	55.328	218.951	2.209	17.899	10259
848	98	512.163	118.943	27.106	10.692	49.698	50192	29	491.759	96.917	95.725	1.608	25.314	14261	93	382.183	58.012	106.573	7.031	43.113	35543	25	440.440	64.786	137.430	2.336	18.728	11011	16	467.375	71.296	148.830	1.425	15.899	7478	52	396.962	94.444	197.423	4.259	41.213	20642	25	415.320	51.377	218.939	2.219	17.899	10383
849	98	502.357	114.659	27.094	10.688	49.698	49231	29	491.379	98.329	95.701	1.603	25.314	14250	93	386.796	56.546	106.558	7.015	43.113	35972	25	440.280	59.259	137.423	2.359	18.728	11007	16	474.562	68.026	148.837	1.432	15.899	7593	52	399.231	94.688	197.437	4.263	41.213	20760	25	414.720	55.642	218.939	2.204	17.899	10368
850	98	497.551	113.505	27.096	10.716	49.698	48760	29	491.759	93.001	95.700	1.611	25.314	14261	93	389.366	58.369	106.577	7.017	43.113	36211	25	439.880	57.127	137.438	2.359	18.728	10997	16	463.188	59.942	148.870	1.442	15.899	7411	52	398.981	96.759	197.436	4.230	41.213	20747	25	419.760	53.485	218.931	2.220	17.899	10494
851	98	495.867	111.670	27.103	10.694	49.698	48595	29	501.034	98.929	95.716	1.608	25.314	14530	93	393.860	60.443	106.582	7.030	43.113	36629	25	440.040	60.744	137.427	2.346	18.728	11001	16	451.125	58.579	148.850	1.443	15.899	7218	52	398.135	97.277	197.422	4.270	41.213	20703	25	418.960	53.362	218.931	2.212	17.899	10474
852	98	489.714	109.016	27.082	10.703	49.698	47992	29	496.655	102.510	95.755	1.598	25.314	14403	93	394.108	59.111	106.572	7.016	43.113	36652	25	440.440	59.787	137.433	2.349	18.728	11011	16	443.625	56.955	148.862	1.437	15.899	7098	52	397.865	95.849	197.420	4.267	41.213	20689	25	422.600	56.411	218.933	2.212	17.899	10565
853	98	486.806	107.523	27.081	10.729	49.698	47707	29	502.241	102.461	95.728	1.601	25.314	14565	93	388.925	61.735	106.588	7.042	43.113	36170	25	438.280	56.981	137.436	2.354	18.728	10957	16	437.750	56.411	148.855	1.433	15.899	7004	52	395.981	94.415	197.434	4.250	41.213	20591	25	421.520	53.989	218.937	2.205	17.899	10538
854	98	486.255	103.072	27.065	10.770	49.698	47653	29	510.897	108.212	95.762	1.596	25.314	14816	93	390.817	59.487	106.576	7.026	43.113	36346	25	437.560	57.036	137.437	2.353	18.728	10939	16	428	52.708	148.873	1.439	15.899	6848	52	396.019	94.593	197.426	4.268	41.213	20593	25	421.360	58.595	218.936	2.210	17.899	10534
855	98	486.480	105.994	27.086	10.738	49.698	47675	29	503.828	102.950	95.723	1.605	25.314	14611	93	390.720	57.662	106.578	7.006	43.113	36337	25	441.200	61.380	137.424	2.343	18.728	11030	16	428.125	46.224	148.880	1.446	15.899	6850	52	397.981	94.976	197.428	4.255	41.213	20695	25	414.320	57.769	218.940	2.205	17.899	10358
856	98	486.347	106.975	27.082	10.718	49.698	47662	29	501.517	100.211	95.723	1.602	25.314	14544	93	385.720	57.941	106.575	7.021	43.113	35872	25	442.240	59.354	137.439	2.346	18.728	11056	16	421.125	52.793	148.877	1.437	15.899	6738	52	399.019	94.375	197.429	4.250	41.213	20749	25	417.600	52.603	218.936	2.213	17.899	10440
857	98	484.816	107.643	27.084	10.731	49.698	47512	29	515.310	108.311	95.752	1.596	25.314	14944	93	387.258	56.969	106.593	7.036	43.113	36015	25	443.960	61.223	137.440	2.338	18.728	11099	16	419.250	49.690	148.868	1.439	15.899	6708	52	402.500	96.282	197.427	4.234	41.213	20930	25	416.600	55.955	218.941	2.209	17.899	10415
858	98	484.612	105.835	27.077	10.727	49.698	47492	29	513.138	106.803	95.752	1.593	25.314	14881	93	390.645	60.017	106.592	7.040	43.113	36330	25	444.200	59.812	137.429	2.351	18.728	11105	16	417.250	50.903	148.869	1.440	15.899	6676	52	407.962	100.123	197.424	4.207	41.213	21214	25	418.800	51.346	218.922	2.220	17.899	10470
859	98	478.480	99.902	27.065	10.748	49.698	46891	29	509.966	106.145	95.734	1.592	25.314	14789	93	381.989	56.974	106.592	7.036	43.113	35525	25	439.680	58.875	137.439	2.348	18.728	10992	16	411.312	48.725	148.864	1.435	15.899	6581	52	406.212	97.391	197.403	4.216	41.213	21123	25	411.600	52.609	218.948	2.218	17.899	10290
860	98	474.265	102.062	27.072	10.738	49.698	46478	29	505.448	103.456	95.744	1.599	25.314	14658	93	379.086	55.615	106.574	7.030	43.113	35255	25	439.240	60.100	137.430	2.349	18.728	10981	16	410.125	50.021	148.886	1.435	15.899	6562	52	407.346	101.044	197.414	4.209	41.213	21182	25	407.480	51.234	218.942	2.211	17.899	10187
861	98	475.939	100.950	27.066	10.751	49.698	46642	29	500.379	101.249	95.739	1.597	25.314	14511	93	389.204	54.853	106.480	7.021	43.113	36196	25	442.200	61.365	137.430	2.349	18.728	11055	16	411.562	48.772	148.874	1.442	15.899	6585	52	406.096	98.256	197.409	4.248	41.213	21117	25	408.400	53.143	218.938	2.213	17.899	10210
862	98	478.612	102.830	27.064	10.752	49.698	46904	29	486.448	93.404	95.713	1.608	25.314	14107	93	412.538	68.188	106.448	6.972	43.113	38366	25	443.400	59.119	137.435	2.353	18.728	11085	16	409.062	44.375	148.875	1.439	15.899	6545	52	404.365	95.762	197.404	4.262	41.213	21027	25	408.040	50.898	218.933	2.211	17.899	10201
863	98	476.837	102.498	27.085	10.720	49.698	46730	29	494.517	94.627	95.715	1.608	25.314	14341	93	407.398	54.878	106.531	6.967	43.113	37888	25	443.080	58.299	137.434	2.353	18.728	11077	16	410.875	46.564	148.877	1.446	15.899	6574	52	397.750	93.618	197.422	4.273	41.213	20683	25	412.080	51.210	218.940	2.225	17.899	10302
864	98	484.173	105.257	27.081	10.734	49.698	47449	29	498.483	97.474	95.757	1.603	25.314	14456	93	391.247	54.119	106.563	7.001	43.113	36386	25	444.360	57.461	137.436	2.355	18.728	11109	16	415.250	46.370	148.883	1.445	15.899	6644	52	398.346	91.389	197.413	4.316	41.213	20714	25	412.280	50.532	218.930	2.223	17.899	10307
865	98	481.378	102.075	27.066	10.751	49.698	47175	29	487.586	92.515	95.708	1.611	25.314	14140	93	384.022	53.522	106.549	6.993	43.113	35714	25	449.160	58.519	137.416	2.369	18.728	11229	16	414.562	46.075	148.886	1.444	15.899	6633	52	396.731	91.997	197.419	4.295	41.213	20630	25	410.800	51.732	218.937	2.214	17.899	10270
866	98	482.612	104.376	27.069	10.738	49.698	47296	29	486.690	97.742	95.693	1.607	25.314	14114	93	374.720	53.589	106.557	7.018	43.113	34849	25	443.560	56.184	137.437	2.369	18.728	11089	16	410.875	46.833	148.868	1.446	15.899	6574	52	396.173	92.117	197.418	4.295	41.213	20601	25	402.680	50.834	218.934	2.214	17.899	10067
867	98	486.010	106.594	27.067	10.734	49.698	47629	29	482.345	93.906	95.716	1.603	25.314	13988	93	375.441	54.675	106.575	7.038	43.113	34916	25	448.360	59.661	137.442	2.349	18.728	11209	16	410.438	43.208	148.880	1.446	15.899	6567	52	394.596	92.644	197.423	4.292	41.213	20519	25	406.160	49.648	218.929	2.216	17.899	10154
868	98	490.510	105.635	27.071	10.730	49.698	48070	29	488.828	99.730	95.731	1.596	25.314	14176	93	377.290	54.805	106.569	7.030	43.113	35088	25	441.800	60.555	137.435	2.344	18.728	11045	16	413.062	45.041	148.890	1.448	15.899	6609	52	399.327	93.532	197.427	4.295	41.213	20765	25	414.440	55.035	218.942	2.209	17.899	10361
869	98	493.194	101.600	27.049	10.799	49.698	48333	29	489.172	93.270	95.690	1.611	25.314	14186	93	375.978	52.546	106.566	7.017	43.113	34966	25	443.120	58.947	137.430	2.355	18.728	11078	16	414.312	46.601	148.875	1.444	15.899	6629	52	399.135	94.798	197.418	4.283	41.213	20755	25	413.600	50.913	218.934	2.210	17.899	10340
870	98	520.541	101.180	26.981	10.912	49.698	51013	29	479.103	88.319	95.688	1.620	25.314	13894	93	376.720	53.961	106.573	7.027	43.113	35035	25	444.360	57.780	137.446	2.349	18.728	11109	16	419	48.278	148.878	1.443	15.899	6704	52	398.096	93.544	197.417	4.306	41.213	20701	25	420.280	53.015	218.918	2.221	17.899	10507
871	98	564.622	112.112	26.974	10.866	49.698	55333	29	482.379	91.463	95.680	1.612	25.314	13989	93	374.946	51.275	106.576	7.014	43.113	34870	25	445.040	60.170	137.430	2.348	18.728	11126	16	424.625	50.339	148.865	1.435	15.899	6794	52	399.327	91.640	197.418	4.305	41.213	20765	25	418.840	52.822	218.946	2.205	17.899	10471
872	98	593.745	128.843	27.007	10.811	49.698	58187	29	474.069	87.241	95.678	1.613	25.314	13748	93	371.505	53.146	106.565	7.016	43.113	34550	25	442.160	58.453	137.432	2.348	18.728	11054	16	419	49.020	148.868	1.442	15.899	6704	52	395.942	90.495	197.418	4.305	41.213	20589	25	421.800	51.060	218.948	2.225	17.899	10545
873	98	615.561	152.824	27.046	10.785	49.698	60325	29	473.793	86.957	95.701	1.614	25.314	13740	93	366.591	50.755	106.555	7.006	43.113	34093	25	442.520	56.551	137.438	2.359	18.728	11063	16	414.125	43.868	148.879	1.447	15.899	6626	52	392.904	89.928	197.420	4.317	41.213	20431	25	423.280	57.987	218.951	2.211	17.899	10582
874	98	616.561	158.367	27.085	10.725	49.698	60423	29	466.552	88.000	95.698	1.611	25.314	13530	93	367.419	50.170	106.553	7.009	43.113	34170	25	444.160	57.102	137.439	2.353	18.728	11104	16	415.375	44.987	148.884	1.446	15.899	6646	52	395.231	91.554	197.429	4.317	41.213	20552	25	427.520	57.677	218.941	2.213	17.899	10688
875	98	611.459	158.708	27.102	10.684	49.698	59923	29	464.310	84.204	95.670	1.620	25.314	13465	93	374.075	53.091	106.576	7.026	43.113	34789	25	444.720	59.471	137.428	2.355	18.728	11118	16	417	49.193	148.874	1.438	15.899	6672	52	393.846	91.497	197.426	4.315	41.213	20480	25	436.120	59.279	218.962	2.206	17.899	10903
876	98	594.918	152.571	27.116	10.657	49.698	58302	29	470.310	80.787	95.657	1.621	25.314	13639	93	373.742	51.380	106.555	7.000	43.113	34758	25	445.760	59.727	137.428	2.355	18.728	11144	16	414.938	46.285	148.899	1.451	15.899	6639	52	395.038	91.722	197.417	4.311	41.213	20542	25	430.720	56.208	218.945	2.216	17.899	10768
877	98	582.061	146.975	27.113	10.669	49.698	57042	29	473.517	85.554	95.687	1.621	25.314	13732	93	374.720	51.707	106.553	7.000	43.113	34849	25	446.480	62.514	137.439	2.344	18.728	11162	16	418.188	44.141	148.890	1.444	15.899	6691	52	397.731	92.183	197.428	4.287	41.213	20682	25	425.760	54.090	218.936	2.223	17.899	10644
878	98	570.327	142.057	27.110	10.679	49.698	55892	29	471.517	80.465	95.656	1.627	25.314	13674	93	376.269	52.013	106.550	7.002	43.113	34993	25	443.120	58.592	137.441	2.350	18.728	11078	16	420.250	46.560	148.894	1.455	15.899	6724	52	394.115	91.296	197.416	4.285	41.213	20494	25	424.800	55.093	218.955	2.218	17.899	10620
879	98	561.173	133.983	27.092	10.689	49.698	54995	29	458.414	84.208	95.664	1.615	25.314	13294	93	372.677	51.963	106.554	6.992	43.113	34659	25	436.800	57.731	137.432	2.353	18.728	10920	16	415.500	46.391	148.882	1.449	15.899	6648	52	394.692	91.661	197.434	4.290	41.213	20524	25	415.880	57.205	218.951	2.207	17.899	10397
880	98	545.755	130.541	27.089	10.704	49.698	53484	29	456.138	83.931	95.682	1.612	25.314	13228	93	368.355	52.065	106.566	7.012	43.113	34257	25	432.280	58.860	137.435	2.346	18.728	10807	16	404.125	46.682	148.877	1.446	15.899	6466	52	390.596	92.392	197.426	4.294	41.213	20311	25	413.680	50.069	218.942	2.215	17.899	10342
881	98	547.541	133.899	27.103	10.672	49.698	53659	29	459.517	80.800	95.677	1.621	25.314	13326	93	370.968	52.352	106.549	6.999	43.113	34500	25	438.480	61.098	137.436	2.339	18.728	10962	16	411.562	51.706	148.865	1.435	15.899	6585	52	393.904	92.217	197.429	4.293	41.213	20483	25	418.880	53.601	218.957	2.211	17.899	10472
882	98	535.796	128.107	27.107	10.679	49.698	52508	29	461.034	78.764	95.652	1.623	25.314	13370	93	369.097	50.888	106.557	6.999	43.113	34326	25	435.240	59.025	137.432	2.348	18.728	10881	16	414.375	45.620	148.888	1.450	15.899	6630	52	397.212	91.636	197.422	4.295	41.213	20655	25	418.720	48.474	218.951	2.216	17.899	10468
883	98	531.092	125.972	27.102	10.701	49.698	52047	29	460.931	79.374	95.653	1.624	25.314	13367	93	368.473	49.646	106.556	7.000	43.113	34268	25	439.320	54.911	137.432	2.360	18.728	10983	16	413.375	47.403	148.883	1.435	15.899	6614	52	397.750	90.263	197.426	4.298	41.213	20683	25	418.280	48.780	218.948	2.216	17.899	10457
884	98	524.061	119.831	27.090	10.708	49.698	51358	29	465.103	83.201	95.663	1.616	25.314	13488	93	368.871	49.373	106.541	6.981	43.113	34305	25	439.520	58.081	137.438	2.355	18.728	10988	16	415.938	46.102	148.866	1.444	15.899	6655	52	396.173	91.157	197.429	4.295	41.213	20601	25	420.080	52.719	218.968	2.212	17.899	10502
885	98	527.520	121.750	27.084	10.715	49.698	51697	29	468.621	81.900	95.678	1.622	25.314	13590	93	370.258	48.730	106.546	6.995	43.113	34434	25	440.440	60.042	137.434	2.341	18.728	11011	16	415.312	49.342	148.897	1.441	15.899	6645	52	397.058	93.032	197.420	4.292	41.213	20647	25	427.720	56.929	218.949	2.213	17.899	10693
886	98	513.551	115.319	27.073	10.742	49.698	50328	29	472.276	84.344	95.668	1.622	25.314	13696	93	366.108	50.293	106.555	7.006	43.113	34048	25	433.960	57.749	137.442	2.348	18.728	10849	16	414.750	49.008	148.876	1.444	15.899	6636	52	389.250	90.109	197.425	4.302	41.213	20241	25	425.040	57.736	218.962	2.213	17.899	10626
887	98	508.551	115.071	27.083	10.740	49.698	49838	29	474.069	85.366	95.658	1.616	25.314	13748	93	370.215	50.404	106.540	6.999	43.113	34430	25	436.320	56.591	137.441	2.361	18.728	10908	16	411.312	49.814	148.872	1.438	15.899	6581	52	390.212	89.889	197.426	4.288	41.213	20291	25	427.920	58.408	218.960	2.212	17.899	10698
888	98	508.153	113.594	27.070	10.748	49.698	49799	29	469.379	86.895	95.674	1.616	25.314	13612	93	372.591	50.373	106.542	6.995	43.113	34651	25	431.200	55.747	137.434	2.358	18.728	10780	16	408.562	43.781	148.880	1.452	15.899	6537	52	394.481	90.429	197.422	4.288	41.213	20513	25	436.720	59.437	218.943	2.210	17.899	10918
889	98	500.051	110.792	27.067	10.754	49.698	49005	29	467.828	78.395	95.636	1.630	25.314	13567	93	374.849	49.534	106.538	6.974	43.113	34861	25	434.520	55.113	137.437	2.358	18.728	10863	16	414.500	46.372	148.882	1.451	15.899	6632	52	395.038	96.526	197.427	4.271	41.213	20542	25	434.960	58.591	218.963	2.201	17.899	10874
890	98	493.112	108.762	27.087	10.739	49.698	48325	29	471.862	86.148	95.663	1.622	25.314	13684	93	374.624	50.837	106.541	7.000	43.113	34840	25	437.360	58.727	137.443	2.344	18.728	10934	16	417.125	44.407	148.882	1.449	15.899	6674	52	397.115	94.262	197.421	4.275	41.213	20650	25	447.800	54.482	218.950	2.236	17.899	11195
891	98	491.510	110.328	27.102	10.691	49.698	48168	29	472.207	82.378	95.662	1.621	25.314	13694	93	377.366	49.802	106.534	6.986	43.113	35095	25	438.760	54.621	137.445	2.359	18.728	10969	16	412.812	46.489	148.881	1.442	15.899	6605	52	404.519	94.188	197.436	4.304	41.213	21035	25	505.320	62.358	218.937	2.222	17.899	12633
892	98	487.867	107.975	27.089	10.711	49.698	47811	29	465.517	80.793	95.656	1.622	25.314	13500	93	375.097	51.480	106.543	6.999	43.113	34884	25	432.920	55.391	137.430	2.357	18.728	10823	16	411.688	52.410	148.873	1.430	15.899	6587	52	399.327	93.523	197.428	4.263	41.213	20765	25	449.560	57.045	218.957	2.218	17.899	11239
893	98	482.959	105.252	27.089	10.718	49.698	47330	29	460.207	82.085	95.674	1.621	25.314	13346	93	372.677	51.447	106.550	7.016	43.113	34659	25	434.520	52.848	137.437	2.370	18.728	10863	16	408.375	46.178	148.875	1.443	15.899	6534	52	395.231	92.264	197.420	4.292	41.213	20552	25	432.320	60.026	218.946	2.203	17.899	10808
894	98	481.153	104.913	27.086	10.698	49.698	47153	29	469.862	80.554	95.646	1.628	25.314	13626	93	375.591	52.924	106.564	7.007	43.113	34930	25	436.560	57.061	137.438	2.354	18.728	10914	16	409.688	46.713	148.888	1.445	15.899	6555	52	396.212	94.189	197.419	4.283	41.213	20603	25	437.920	63.117	218.958	2.204	17.899	10948
895	98	485.051	106.902	27.098	10.682	49.698	47535	29	465.448	83.817	95.649	1.620	25.314	13498	93	375.226	51.113	106.555	7.000	43.113	34896	25	439.280	58.304	137.441	2.343	18.728	10982	16	417.500	45.967	148.894	1.442	15.899	6680	52	400.308	94.954	197.423	4.276	41.213	20816	25	440.280	63.618	218.959	2.203	17.899	11007
896	98	487.959	111.161	27.098	10.698	49.698	47820	29	475.897	87.535	95.653	1.619	25.314	13801	93	374.022	51.240	106.555	7.009	43.113	34784	25	441.280	54.739	137.438	2.362	18.728	11032	16	413.125	45.975	148.877	1.451	15.899	6610	52	399.327	95.598	197.422	4.279	41.213	20765	25	437.640	60.134	218.966	2.212	17.899	10941
897	98	488.612	110.517	27.098	10.698	49.698	47884	29	479.207	85.223	95.651	1.627	25.314	13897	93	378.634	52.755	106.554	6.995	43.113	35213	25	435.800	54.594	137.447	2.360	18.728	10895	16	411.312	44.411	148.896	1.450	15.899	6581	52	399.692	97.191	197.439	4.251	41.213	20784	25	448.400	63.729	218.967	2.204	17.899	11210
898	98	493.388	113.163	27.111	10.668	49.698	48352	29	485.241	90.989	95.677	1.611	25.314	14072	93	377.441	53.078	106.574	7.007	43.113	35102	25	438.920	56.834	137.432	2.354	18.728	10973	16	411.188	46.968	148.882	1.440	15.899	6579	52	403.654	95.789	197.430	4.264	41.213	20990	25	449.280	63.908	218.963	2.196	17.899	11232
899	98	493.888	112.421	27.113	10.674	49.698	48401	29	478.552	90.067	95.682	1.616	25.314	13878	93	374.398	52.222	106.553	6.994	43.113	34819	25	434.960	52.749	137.434	2.375	18.728	10874	16	409.375	50.054	148.874	1.439	15.899	6550	52	397.038	95.300	197.441	4.259	41.213	20646	25	440.920	61.765	218.958	2.203	17.899	11023
900	98	491.745	112.771	27.122	10.681	49.698	48191	29	470.414	86.029	95.672	1.616	25.314	13642	93	373.129	53.416	106.560	6.997	43.113	34701	25	434.800	60.408	137.436	2.337	18.728	10870	16	410.812	46.272	148.868	1.448	15.899	6573	52	395.269	93.645	197.440	4.270	41.213	20554	25	435.840	62.604	218.963	2.196	17.899	10896
901	98	495.520	115.129	27.111	10.673	49.698	48561	29	467.345	86.752	95.672	1.615	25.314	13553	93	376.075	53.262	106.572	7.001	43.113	34975	25	437.440	54.302	137.441	2.360	18.728	10936	16	411.500	47.894	148.883	1.435	15.899	6584	52	399.750	97.130	197.424	4.255	41.213	20787	25	440.760	62.008	218.956	2.200	17.899	11019
902	98	499.122	112.196	27.094	10.710	49.698	48914	29	475.724	87.071	95.672	1.614	25.314	13796	93	379.505	54.419	106.565	7.004	43.113	35294	25	442.960	54.485	137.443	2.366	18.728	11074	16	410.500	44.012	148.888	1.447	15.899	6568	52	399.500	94.501	197.435	4.269	41.213	20774	25	444.160	66.521	218.966	2.196	17.899	11104
903	98	498.776	110.380	27.076	10.736	49.698	48880	29	470	85.736	95.685	1.617	25.314	13630	93	381.215	51.427	106.572	7.011	43.113	35453	25	441.600	57.055	137.439	2.361	18.728	11040	16	416.625	50.612	148.894	1.433	15.899	6666	52	399.500	93.861	197.426	4.270	41.213	20774	25	442.440	63.443	218.966	2.195	17.899	11061
904	98	497.745	109.621	27.080	10.734	49.698	48779	29	480.069	88.173	95.672	1.618	25.314	13922	93	377.753	54.525	106.556	7.005	43.113	35131	25	443.080	58.144	137.429	2.355	18.728	11077	16	416.438	48.114	148.878	1.444	15.899	6663	52	400.212	96.003	197.438	4.246	41.213	20811	25	442.600	61.526	218.957	2.202	17.899	11065
905	98	498.857	110.869	27.089	10.725	49.698	48888	29	483.069	88.832	95.664	1.615	25.314	14009	93	378.978	53.565	106.577	7.020	43.113	35245	25	444.360	57.662	137.432	2.356	18.728	11109	16	416.125	46.137	148.868	1.448	15.899	6658	52	404.231	96.198	197.431	4.258	41.213	21020	25	443.920	61.246	218.962	2.206	17.899	11098
906	98	491.755	112.222	27.091	10.709	49.698	48192	29	482.172	94.710	95.691	1.603	25.314	13983	93	376.172	54.344	106.574	7.019	43.113	34984	25	440.720	59.102	137.440	2.346	18.728	11018	16	405.875	47.896	148.879	1.441	15.899	6494	52	403.731	95.876	197.426	4.262	41.213	20994	25	441.840	64.376	218.965	2.208	17.899	11046
907	98	495	113.181	27.088	10.711	49.698	48510	29	477.655	93.722	95.713	1.602	25.314	13852	93	375.753	52.878	106.566	7.017	43.113	34945	25	439.480	54.072	137.439	2.362	18.728	10987	16	402.562	47.682	148.883	1.434	15.899	6441	52	401.923	97.203	197.439	4.261	41.213	20900	25	436.720	62.445	218.957	2.200	17.899	10918
908	98	498.204	109.309	27.083	10.747	49.698	48824	29	481.414	92.798	95.687	1.612	25.314	13961	93	376.882	54.067	106.557	7.008	43.113	35050	25	439.280	55.775	137.434	2.360	18.728	10982	16	404.438	46.277	148.870	1.443	15.899	6471	52	403.769	96.084	197.437	4.258	41.213	20996	25	441.440	62.419	218.953	2.213	17.899	11036
909	98	499.796	111.495	27.083	10.719	49.698	48980	29	472.172	88.419	95.659	1.610	25.314	13693	93	377.667	54.747	106.583	7.024	43.113	35123	25	437.280	56.539	137.429	2.363	18.728	10932	16	404.938	43.528	148.872	1.443	15.899	6479	52	404.096	96.387	197.433	4.262	41.213	21013	25	434.200	61.570	218.959	2.213	17.899	10855
910	98	507.367	114.541	27.097	10.715	49.698	49722	29	471.276	89.494	95.701	1.607	25.314	13667	93	375.925	52.232	106.573	7.007	43.113	34961	25	438.240	55.123	137.446	2.354	18.728	10956	16	409.938	47.211	148.876	1.442	15.899	6559	52	401.846	97.748	197.430	4.268	41.213	20896	25	433.960	59.888	218.950	2.207	17.899	10849
911	98	513.816	114.689	27.078	10.739	49.698	50354	29	470.621	82.187	95.667	1.621	25.314	13648	93	375.785	53.491	106.565	7.005	43.113	34948	25	439.080	59.229	137.438	2.345	18.728	10977	16	408.188	49.577	148.884	1.433	15.899	6531	52	404.365	97.085	197.441	4.262	41.213	21027	25	430.600	59.794	218.959	2.212	17.899	10765
912	98	531.061	120.497	27.055	10.772	49.698	52044	29	474.034	88.384	95.700	1.607	25.314	13747	93	372.720	51.706	106.565	7.015	43.113	34663	25	440.920	59.663	137.436	2.349	18.728	11023	16	407.625	47.979	148.870	1.440	15.899	6522	52	404.827	97.643	197.425	4.243	41.213	21051	25	431.880	57.497	218.957	2.212	17.899	10797
913	98	533.939	123.931	27.074	10.748	49.698	52326	29	460.414	85.726	95.698	1.609	25.314	13352	93	369.452	51.066	106.575	7.011	43.113	34359	25	435.560	58.371	137.438	2.346	18.728	10889	16	405.688	48.959	148.874	1.439	15.899	6491	52	396.904	96.272	197.435	4.241	41.213	20639	25	430.480	56.680	218.953	2.203	17.899	10762
914	98	541.684	125.437	27.079	10.744	49.698	53085	29	461.552	84.714	95.689	1.612	25.314	13385	93	374.914	51.687	106.555	6.997	43.113	34867	25	439.400	59.527	137.430	2.345	18.728	10985	16	406.625	47.416	148.888	1.442	15.899	6506	52	399.462	95.731	197.424	4.268	41.213	20772	25	433.920	60.633	218.940	2.218	17.899	10848
915	98	547.071	125.687	27.081	10.716	49.698	53613	29	469.724	87.932	95.683	1.613	25.314	13622	93	374.462	52.615	106.580	7.021	43.113	34825	25	442.320	57.008	137.438	2.359	18.728	11058	16	405.625	44.128	148.888	1.439	15.899	6490	52	403	94.142	197.433	4.284	41.213	20956	25	435.080	58.243	218.944	2.202	17.899	10877
916	98	545.388	129.058	27.097	10.702	49.698	53448	29	481.345	91.085	95.694	1.605	25.314	13959	93	376.806	53.265	106.566	7.019	43.113	35043	25	444.520	59.757	137.437	2.347	18.728	11113	16	407.938	48.084	148.867	1.440	15.899	6527	52	404.308	95.069	197.427	4.275	41.213	21024	25	438.520	61.999	218.944	2.200	17.899	10963
917	98	541.367	130.918	27.132	10.663	49.698	53054	29	495.138	98.789	95.726	1.610	25.314	14359	93	379.914	53.731	106.567	7.013	43.113	35332	25	443.160	57.701	137.445	2.348	18.728	11079	16	408.375	45.541	148.895	1.449	15.899	6534	52	404.058	94.262	197.425	4.245	41.213	21011	25	453.040	60.543	218.938	2.211	17.899	11326
918	98	538.735	128.105	27.121	10.661	49.698	52796	29	511.172	103.338	95.723	1.600	25.314	14824	93	387.323	58.018	106.569	7.036	43.113	36021	25	442.920	56.960	137.432	2.359	18.728	11073	16	412.438	48.318	148.887	1.443	15.899	6599	52	404.250	94.072	197.439	4.265	41.213	21021	25	456.160	68.130	218.947	2.206	17.899	11404
919	98	536.633	127.324	27.109	10.680	49.698	52590	29	500.379	102.414	95.723	1.597	25.314	14511	93	384.828	59.230	106.577	7.030	43.113	35789	25	434.720	58.660	137.439	2.346	18.728	10868	16	407.062	47.825	148.875	1.447	15.899	6513	52	400.481	94.197	197.432	4.271	41.213	20825	25	447	69.295	218.941	2.201	17.899	11175
920	98	536.388	128.884	27.116	10.670	49.698	52566	29	490.345	98.869	95.707	1.598	25.314	14220	93	384.430	58.251	106.582	7.044	43.113	35752	25	437.280	57.838	137.431	2.356	18.728	10932	16	405.938	48.037	148.872	1.438	15.899	6495	52	396.096	93.758	197.423	4.280	41.213	20597	25	451	64.068	218.945	2.208	17.899	11275
921	98	549.469	131.601	27.112	10.669	49.698	53848	29	489.069	94.839	95.702	1.609	25.314	14183	93	383.312	56.930	106.574	7.047	43.113	35648	25	440.160	55.565	137.443	2.353	18.728	11004	16	411.625	44.730	148.883	1.442	15.899	6586	52	403.173	94.134	197.424	4.271	41.213	20965	25	464.040	69.284	218.960	2.199	17.899	11601
922	98	548.663	130.119	27.095	10.692	49.698	53769	29	490.345	94.563	95.695	1.608	25.314	14220	93	388.484	57.135	106.583	7.054	43.113	36129	25	439.960	54.706	137.448	2.353	18.728	10999	16	413	46.461	148.887	1.438	15.899	6608	52	400.904	92.792	197.429	4.293	41.213	20847	25	457.360	65.391	218.955	2.204	17.899	11434
923	98	556	126.694	27.048	10.803	49.698	54488	29	486.793	91.418	95.700	1.612	25.314	14117	93	392.344	58.460	106.580	7.057	43.113	36488	25	442	57.455	137.438	2.354	18.728	11050	16	413.062	46.373	148.886	1.439	15.899	6609	52	402.423	96.363	197.432	4.262	41.213	20926	25	459.520	66.644	218.958	2.208	17.899	11488
924	98	557.469	130.217	27.084	10.744	49.698	54632	29	480.828	89.643	95.668	1.619	25.314	13944	93	393.763	58.701	106.574	7.060	43.113	36620	25	437.800	61.486	137.427	2.343	18.728	10945	16	412.375	48.806	148.887	1.437	15.899	6598	52	404.385	94.647	197.431	4.274	41.213	21028	25	451.600	65.403	218.946	2.204	17.899	11290
925	98	554.510	132.418	27.104	10.703	49.698	54342	29	485.586	92.922	95.682	1.607	25.314	14082	93	396.355	60.276	106.581	7.081	43.113	36861	25	439.560	58.698	137.438	2.351	18.728	10989	16	408.625	48.522	148.873	1.441	15.899	6538	52	405.173	92.962	197.414	4.290	41.213	21069	25	448.960	62.681	218.940	2.206	17.899	11224
926	98	544.061	131.825	27.108	10.692	49.698	53318	29	477.724	88.350	95.670	1.618	25.314	13854	93	393.871	62.695	106.588	7.109	43.113	36630	25	434.280	60.372	137.437	2.338	18.728	10857	16	400.625	42.291	148.880	1.450	15.899	6410	52	398.038	93.729	197.433	4.283	41.213	20698	25	446.760	62.284	218.940	2.201	17.899	11169
927	98	536.296	126.970	27.097	10.699	49.698	52557	29	478.345	86.189	95.660	1.617	25.314	13872	93	395.624	66.544	106.573	7.114	43.113	36793	25	435.760	53.719	137.444	2.355	18.728	10894	16	407.250	45.037	148.885	1.438	15.899	6516	52	398.538	95.505	197.425	4.267	41.213	20724	25	447.520	59.850	218.934	2.211	17.899	11188
928	98	536.245	123.445	27.099	10.703	49.698	52552	29	475.310	90.211	95.656	1.615	25.314	13784	93	396.022	65.448	106.573	7.130	43.113	36830	25	437.360	57.430	137.441	2.348	18.728	10934	16	406.250	42.683	148.883	1.452	15.899	6500	52	404.135	94.612	197.431	4.278	41.213	21015	25	449.840	64.401	218.942	2.206	17.899	11246
929	98	545.459	125.523	27.084	10.753	49.698	53455	29	476.069	82.652	95.648	1.626	25.314	13806	93	398.441	65.960	106.574	7.125	43.113	37055	25	439.520	54.023	137.447	2.362	18.728	10988	16	408.375	45.551	148.886	1.441	15.899	6534	52	409.038	97.644	197.427	4.261	41.213	21270	25	453.400	65.552	218.940	2.209	17.899	11335
930	98	600.173	110.793	26.859	11.117	49.698	58817	29	482.724	88.135	95.671	1.617	25.314	13999	93	399.376	67.598	106.601	7.148	43.113	37142	25	442.160	57.398	137.435	2.348	18.728	11054	16	408.812	45.782	148.891	1.439	15.899	6541	52	409.538	98.314	197.436	4.257	41.213	21296	25	454	61.985	218.945	2.210	17.899	11350
931	98	824	213.834	26.845	11.225	49.698	80752	29	475.310	84.058	95.675	1.621	25.314	13784	93	404.247	68.828	106.613	7.125	43.113	37595	25	444.320	54.765	137.444	2.366	18.728	11108	16	406.875	44.085	148.879	1.452	15.899	6510	52	412.308	97.516	197.431	4.264	41.213	21440	25	462.720	68.044	218.950	2.210	17.899	11568
932	98	862.224	250.384	27.060	10.794	49.698	84498	29	471.897	80.153	95.658	1.627	25.314	13685	93	400.312	69.626	106.614	7.146	43.113	37229	25	436.560	57.902	137.431	2.357	18.728	10914	16	408.062	46.174	148.872	1.449	15.899	6529	52	409.942	96.944	197.421	4.271	41.213	21317	25	465.600	69.206	218.940	2.194	17.899	11640
933	98	820.224	246.322	27.151	10.623	49.698	80382	29	466.034	84.784	95.681	1.609	25.314	13515	93	401.742	81.014	106.617	7.202	43.113	37362	25	435.480	58.520	137.433	2.354	18.728	10887	16	404.625	43.517	148.878	1.448	15.899	6474	52	406.750	99.552	197.426	4.263	41.213	21151	25	467.360	70.956	218.949	2.208	17.899	11684
934	98	769.816	233.420	27.181	10.552	49.698	75442	29	472.034	81.995	95.637	1.624	25.314	13689	93	398.495	74.805	106.628	7.182	43.113	37060	25	441.280	54.947	137.444	2.355	18.728	11032	16	402.750	48.655	148.880	1.435	15.899	6444	52	406.308	97.368	197.441	4.242	41.213	21128	25	466.200	69.543	218.948	2.200	17.899	11655
935	98	722	218.633	27.195	10.525	49.698	70756	29	472.310	87.941	95.683	1.610	25.314	13697	93	395.323	68.390	106.625	7.137	43.113	36765	25	439.160	55.831	137.442	2.354	18.728	10979	16	407.125	46.425	148.876	1.449	15.899	6514	52	404.115	95.678	197.438	4.281	41.213	21014	25	464.760	67.975	218.947	2.204	17.899	11619
936	98	678.765	199.136	27.198	10.519	49.698	66519	29	477.241	84.655	95.651	1.623	25.314	13840	93	392.624	61.822	106.640	7.128	43.113	36514	25	431.840	56.892	137.426	2.359	18.728	10796	16	409.188	46.364	148.883	1.449	15.899	6547	52	406.635	95.132	197.425	4.277	41.213	21145	25	460.800	65.186	218.939	2.201	17.899	11520
937	98	634.347	179.495	27.181	10.542	49.698	62166	29	474.241	82.708	95.630	1.622	25.314	13753	93	390.602	58.006	106.615	7.091	43.113	36326	25	439.640	59.082	137.437	2.347	18.728	10991	16	410.938	45.970	148.894	1.440	15.899	6575	52	405.519	96.254	197.432	4.260	41.213	21087	25	456.560	65.642	218.949	2.209	17.899	11414
938	98	600.439	163.768	27.171	10.554	49.698	58843	29	476.690	88.390	95.673	1.614	25.314	13824	93	385.366	56.734	106.607	7.082	43.113	35839	25	440.960	53.871	137.435	2.366	18.728	11024	16	416.312	46.115	148.878	1.444	15.899	6661	52	405.769	97.256	197.432	4.251	41.213	21100	25	449.640	64.513	218.938	2.204	17.899	11241
939	98	569.867	149.289	27.153	10.575	49.698	55847	29	475.172	88.612	95.638	1.616	25.314	13780	93	385.613	56.330	106.625	7.091	43.113	35862	25	433.680	57.167	137.439	2.351	18.728	10842	16	413.188	46.752	148.888	1.449	15.899	6611	52	403.115	93.418	197.437	4.281	41.213	20962	25	448.720	59.766	218.942	2.205	17.899	11218
940	98	543.153	138.322	27.163	10.566	49.698	53229	29	474.379	89.323	95.675	1.615	25.314	13757	93	385.946	62.511	106.651	7.144	43.113	35893	25	432.440	56.122	137.443	2.351	18.728	10811	16	409.438	50.974	148.883	1.441	15.899	6551	52	398.904	96.766	197.428	4.262	41.213	20743	25	434.640	58.937	218.948	2.212	17.899	10866
941	98	524.571	126.217	27.137	10.594	49.698	51408	29	475.724	85.168	95.673	1.615	25.314	13796	93	388.656	57.949	106.620	7.096	43.113	36145	25	438.960	54.844	137.446	2.356	18.728	10974	16	416.438	48.445	148.872	1.451	15.899	6663	52	403.712	96.177	197.447	4.252	41.213	20993	25	440.720	60.327	218.945	2.200	17.899	11018
942	98	508.673	117.442	27.132	10.609	49.698	49850	29	479	85.073	95.654	1.621	25.314	13891	93	385.473	56.729	106.632	7.090	43.113	35849	25	435.120	57.590	137.442	2.347	18.728	10878	16	415.188	46.125	148.871	1.449	15.899	6643	52	406.250	93.464	197.425	4.265	41.213	21125	25	445.840	59.420	218.941	2.201	17.899	11146
943	98	499.510	115.042	27.126	10.618	49.698	48952	29	485.241	88.522	95.662	1.618	25.314	14072	93	388.699	53.433	106.628	7.054	43.113	36149	25	434.760	54.914	137.443	2.359	18.728	10869	16	414.562	45.256	148.890	1.445	15.899	6633	52	404.654	95.489	197.431	4.268	41.213	21042	25	445.320	60.748	218.943	2.198	17.899	11133
944	98	490.867	109.542	27.108	10.651	49.698	48105	29	478.828	89.280	95.671	1.617	25.314	13886	93	387.011	52.732	106.626	7.066	43.113	35992	25	440.320	59.989	137.439	2.342	18.728	11008	16	410.375	46.747	148.879	1.437	15.899	6566	52	401.269	93.494	197.437	4.288	41.213	20866	25	444.760	59.297	218.939	2.209	17.899	11119
945	98	482.673	104.854	27.105	10.670	49.698	47302	29	482.724	88.865	95.682	1.615	25.314	13999	93	383.559	54.352	106.613	7.070	43.113	35671	25	438.920	58.189	137.440	2.345	18.728	10973	16	414.438	53.422	148.863	1.436	15.899	6631	52	401.365	92.717	197.429	4.291	41.213	20871	25	448.440	62.199	218.927	2.196	17.899	11211
946	98	482.276	105.283	27.083	10.715	49.698	47263	29	478.759	88.524	95.663	1.617	25.314	13884	93	381.591	55.821	106.634	7.093	43.113	35488	25	435.320	53.038	137.438	2.361	18.728	10883	16	404.562	48.079	148.887	1.442	15.899	6473	52	400.154	94.526	197.439	4.267	41.213	20808	25	442.040	59.477	218.938	2.213	17.899	11051
947	98	477.296	100.116	27.083	10.724	49.698	46775	29	466.310	86.415	95.667	1.617	25.314	13523	93	384.581	57.270	106.642	7.091	43.113	35766	25	432.920	56.326	137.441	2.355	18.728	10823	16	404	48.628	148.882	1.441	15.899	6464	52	401.250	94.051	197.437	4.253	41.213	20865	25	447.840	63.936	218.943	2.207	17.899	11196
948	98	474.184	102.095	27.091	10.708	49.698	46470	29	463.207	85.670	95.655	1.614	25.314	13433	93	385.301	55.736	106.639	7.080	43.113	35833	25	437	57.233	137.426	2.353	18.728	10925	16	407.438	47.604	148.882	1.448	15.899	6519	52	406.115	95.516	197.429	4.250	41.213	21118	25	452.080	61.826	218.932	2.206	17.899	11302
949	98	472.286	100.158	27.085	10.710	49.698	46284	29	458.241	79.900	95.664	1.624	25.314	13289	93	384.763	56.721	106.613	7.067	43.113	35783	25	438.400	55.262	137.442	2.360	18.728	10960	16	408.500	46.859	148.872	1.443	15.899	6536	52	410.269	97.441	197.426	4.263	41.213	21334	25	456.040	61.906	218.935	2.206	17.899	11401
950	98	469.357	99.534	27.079	10.728	49.698	45997	29	455.379	77.150	95.645	1.626	25.314	13206	93	384.323	53.596	106.581	7.036	43.113	35742	25	434.640	54.322	137.442	2.355	18.728	10866	16	410.125	50.158	148.879	1.443	15.899	6562	52	411	95.495	197.434	4.264	41.213	21372	25	461.440	66.557	218.931	2.211	17.899	11536
951	98	466.051	96.089	27.070	10.743	49.698	45673	29	458.345	73.554	95.628	1.634	25.314	13292	93	383.054	52.662	106.576	7.027	43.113	35624	25	439.440	57.166	137.434	2.352	18.728	10986	16	409.438	48.253	148.875	1.441	15.899	6551	52	411.962	98.601	197.441	4.259	41.213	21422	25	460.720	64.243	218.925	2.202	17.899	11518
952	98	464.337	94.561	27.063	10.737	49.698	45505	29	460.310	79.095	95.650	1.627	25.314	13349	93	378.699	51.373	106.591	7.030	43.113	35219	25	431.800	56.282	137.434	2.349	18.728	10795	16	407.750	46.119	148.883	1.446	15.899	6524	52	407.885	97.644	197.428	4.257	41.213	21210	25	457.600	65.348	218.941	2.207	17.899	11440
953	98	464.704	96.631	27.071	10.740	49.698	45541	29	452.483	79.874	95.654	1.620	25.314	13122	93	374.925	52.189	106.605	7.052	43.113	34868	25	431.680	55.481	137.434	2.356	18.728	10792	16	406.500	47.175	148.869	1.443	15.899	6504	52	401.115	97.068	197.437	4.261	41.213	20858	25	453.440	62.117	218.935	2.209	17.899	11336
954	98	463.500	96.002	27.081	10.733	49.698	45423	29	456.310	79.755	95.683	1.615	25.314	13233	93	378.677	54.554	106.586	7.042	43.113	35217	25	439.920	58.578	137.439	2.350	18.728	10998	16	410.812	45.867	148.869	1.444	15.899	6573	52	405.731	92.964	197.417	4.295	41.213	21098	25	458.760	63.486	218.933	2.207	17.899	11469
955	98	464.663	96.482	27.080	10.732	49.698	45537	29	459.276	78.467	95.652	1.621	25.314	13319	93	378.774	51.622	106.581	7.028	43.113	35226	25	436.720	58.623	137.438	2.345	18.728	10918	16	414.375	48.501	148.882	1.445	15.899	6630	52	407.712	92.217	197.414	4.325	41.213	21201	25	455.160	63.536	218.946	2.213	17.899	11379
956	98	466.694	96.651	27.074	10.735	49.698	45736	29	461.586	83.305	95.673	1.619	25.314	13386	93	377.258	51.863	106.577	7.035	43.113	35085	25	439.600	55.846	137.429	2.363	18.728	10990	16	413.938	45.640	148.885	1.454	15.899	6623	52	404.942	92.101	197.436	4.286	41.213	21057	25	454.280	60.730	218.927	2.199	17.899	11357
957	98	466.337	97.116	27.070	10.748	49.698	45701	29	467.897	86.594	95.678	1.614	25.314	13569	93	377.376	49.318	106.564	7.021	43.113	35096	25	445.960	57.470	137.435	2.357	18.728	11149	16	418.062	47.877	148.869	1.446	15.899	6689	52	408.192	93.286	197.429	4.294	41.213	21226	25	455.520	63.790	218.942	2.213	17.899	11388
958	98	467.102	96.606	27.076	10.739	49.698	45776	29	474.517	82.727	95.642	1.621	25.314	13761	93	379.269	51.849	106.574	7.020	43.113	35272	25	446	59.656	137.438	2.346	18.728	11150	16	416	51.198	148.879	1.430	15.899	6656	52	410.942	95.703	197.433	4.270	41.213	21369	25	462.240	63.058	218.928	2.217	17.899	11556
959	98	464.847	97.329	27.073	10.725	49.698	45555	29	477.172	88.977	95.673	1.614	25.314	13838	93	371.559	51.845	106.569	7.017	43.113	34555	25	442.280	60.733	137.440	2.339	18.728	11057	16	411.062	51.042	148.893	1.442	15.899	6577	52	402.769	94.957	197.438	4.282	41.213	20944	25	457.560	60.483	218.934	2.204	17.899	11439
960	98	464.143	98.748	27.074	10.720	49.698	45486	29	469.448	87.227	95.657	1.619	25.314	13614	93	373.484	49.106	106.569	7.024	43.113	34734	25	439.560	55.724	137.446	2.352	18.728	10989	16	405.750	50.176	148.868	1.440	15.899	6492	52	399.058	94.185	197.435	4.285	41.213	20751	25	447.840	60.395	218.933	2.206	17.899	11196
961	98	471.959	98.663	27.081	10.736	49.698	46252	29	473.586	85.729	95.669	1.617	25.314	13734	93	376.108	48.812	106.565	7.009	43.113	34978	25	436.400	56.128	137.436	2.353	18.728	10910	16	408.625	43.951	148.875	1.444	15.899	6538	52	407	93.411	197.429	4.295	41.213	21164	25	454.440	64.235	218.922	2.206	17.899	11361
962	98	469.878	99.025	27.076	10.732	49.698	46048	29	471.862	81.417	95.679	1.622	25.314	13684	93	376.032	50.871	106.560	7.012	43.113	34971	25	442.040	56.415	137.440	2.359	18.728	11051	16	410.375	46.293	148.873	1.454	15.899	6566	52	405.308	93.570	197.416	4.297	41.213	21076	25	449.280	63.033	218.951	2.206	17.899	11232
963	98	471.520	100.537	27.076	10.731	49.698	46209	29	477.448	88.040	95.663	1.616	25.314	13846	93	377.925	49.314	106.540	6.988	43.113	35147	25	443	61.512	137.441	2.333	18.728	11075	16	407.062	45.590	148.892	1.444	15.899	6513	52	404.692	92.022	197.427	4.287	41.213	21044	25	450.360	59.373	218.940	2.204	17.899	11259
964	98	472.449	101.135	27.075	10.728	49.698	46300	29	492.862	91.223	95.674	1.611	25.314	14293	93	377.527	50.861	106.551	6.995	43.113	35110	25	447.760	61.854	137.433	2.344	18.728	11194	16	406	45.408	148.884	1.446	15.899	6496	52	402.865	92.824	197.426	4.288	41.213	20949	25	451.360	61.735	218.932	2.201	17.899	11284
965	98	471.337	98.249	27.071	10.737	49.698	46191	29	493.862	94.738	95.690	1.608	25.314	14322	93	377.323	51.090	106.557	7.000	43.113	35091	25	447.400	59.926	137.428	2.351	18.728	11185	16	407	45.261	148.881	1.446	15.899	6512	52	402.846	89.063	197.425	4.304	41.213	20948	25	454.520	63.172	218.935	2.210	17.899	11363
966	98	471.765	100.284	27.078	10.737	49.698	46233	29	494.552	96.720	95.704	1.604	25.314	14342	93	374.376	51.696	106.566	7.012	43.113	34817	25	437.880	60.502	137.442	2.334	18.728	10947	16	397.938	43.158	148.881	1.449	15.899	6367	52	397.500	92.183	197.423	4.289	41.213	20670	25	443.800	59.765	218.934	2.191	17.899	11095
967	98	471.561	99.519	27.058	10.751	49.698	46213	29	495.586	99.619	95.736	1.597	25.314	14372	93	373.989	51.900	106.557	6.998	43.113	34781	25	436.960	58.192	137.440	2.348	18.728	10924	16	399.500	44.300	148.888	1.444	15.899	6392	52	399.788	92.741	197.418	4.288	41.213	20789	25	445	58.654	218.943	2.212	17.899	11125
968	98	476.173	101.806	27.084	10.723	49.698	46665	29	504.138	100.741	95.689	1.598	25.314	14620	93	378.430	51.079	106.555	6.993	43.113	35194	25	440.840	57.228	137.435	2.351	18.728	11021	16	404.375	44.608	148.905	1.449	15.899	6470	52	403.212	95.182	197.432	4.283	41.213	20967	25	449.040	58.917	218.934	2.199	17.899	11226
969	98	473.061	99.702	27.081	10.714	49.698	46360	29	499.207	93.263	95.652	1.614	25.314	14477	93	377.989	51.921	106.547	6.997	43.113	35153	25	439.640	58.989	137.439	2.344	18.728	10991	16	402.750	46.339	148.888	1.441	15.899	6444	52	402.346	89.794	197.416	4.308	41.213	20922	25	449.400	61.338	218.926	2.206	17.899	11235
970	98	477.337	102.242	27.065	10.713	49.698	46779	29	497.034	93.685	95.689	1.614	25.314	14414	93	379.688	51.125	106.579	7.023	43.113	35311	25	445.240	56.938	137.443	2.354	18.728	11131	16	403.875	46.570	148.879	1.438	15.899	6462	52	405.596	95.601	197.430	4.281	41.213	21091	25	454.720	62.022	218.936	2.212	17.899	11368
971	98	476.837	100.023	27.076	10.722	49.698	46730	29	498.552	96.238	95.693	1.607	25.314	14458	93	383.925	54.909	106.556	7.007	43.113	35705	25	441.400	56.097	137.445	2.349	18.728	11035	16	403.062	45.774	148.881	1.444	15.899	6449	52	405.981	92.480	197.422	4.314	41.213	21111	25	450.960	58.760	218.930	2.195	17.899	11274
972	98	475.786	100.183	27.080	10.716	49.698	46627	29	487.241	90.207	95.680	1.614	25.314	14130	93	380.344	55.106	106.557	7.012	43.113	35372	25	438.800	57.279	137.433	2.356	18.728	10970	16	402.312	47.728	148.879	1.443	15.899	6437	52	401.615	95.781	197.432	4.266	41.213	20884	25	443.400	61.383	218.931	2.210	17.899	11085
973	98	473.704	103.436	27.084	10.700	49.698	46423	29	487.414	97.367	95.689	1.604	25.314	14135	93	376.484	52.272	106.570	7.015	43.113	35013	25	437.800	61.188	137.427	2.345	18.728	10945	16	394.938	38.955	148.886	1.448	15.899	6319	52	397.423	91.969	197.420	4.284	41.213	20666	25	433.120	59.666	218.943	2.206	17.899	10828
974	98	477.357	102.493	27.080	10.704	49.698	46781	29	502.138	100.617	95.694	1.604	25.314	14562	93	382.925	53.020	106.569	7.017	43.113	35612	25	444.600	58.357	137.438	2.353	18.728	11115	16	397.875	41.901	148.883	1.448	15.899	6366	52	402.192	95.322	197.426	4.276	41.213	20914	25	437.840	55.906	218.936	2.214	17.899	10946
975	98	485.694	103.764	27.073	10.721	49.698	47598	29	498.103	94.204	95.714	1.605	25.314	14445	93	385.892	54.620	106.570	7.030	43.113	35888	25	443.240	57.742	137.448	2.347	18.728	11081	16	403.438	43.129	148.886	1.450	15.899	6455	52	403.308	94.325	197.425	4.279	41.213	20972	25	442.720	58.051	218.935	2.216	17.899	11068
976	98	486.806	103.901	27.083	10.721	49.698	47707	29	500.690	96.767	95.670	1.609	25.314	14520	93	386.731	54.326	106.560	7.022	43.113	35966	25	442.360	55.556	137.448	2.349	18.728	11059	16	403.375	44.764	148.896	1.445	15.899	6454	52	404.981	95.162	197.437	4.280	41.213	21059	25	443.040	59.246	218.952	2.213	17.899	11076
977	98	492.867	107.478	27.087	10.710	49.698	48301	29	508.897	101.588	95.701	1.603	25.314	14758	93	385.172	53.943	106.553	7.013	43.113	35821	25	444.160	58.173	137.452	2.345	18.728	11104	16	413.062	45.574	148.879	1.445	15.899	6609	52	405.212	94.110	197.433	4.281	41.213	21071	25	440.360	56.487	218.945	2.217	17.899	11009
978	98	504.510	114.171	27.097	10.670	49.698	49442	29	502	95.792	95.700	1.610	25.314	14558	93	385.097	52.499	106.539	6.996	43.113	35814	25	437.240	54.581	137.446	2.358	18.728	10931	16	407.500	50.196	148.866	1.439	15.899	6520	52	405.192	92.160	197.421	4.289	41.213	21070	25	440.960	58.157	218.955	2.211	17.899	11024
979	98	506.408	116.455	27.099	10.678	49.698	49628	29	487.138	94.012	95.699	1.605	25.314	14127	93	381.538	53.434	106.571	7.012	43.113	35483	25	434.960	59.906	137.440	2.337	18.728	10874	16	399.062	47.154	148.880	1.445	15.899	6385	52	400.192	90.696	197.433	4.300	41.213	20810	25	443	61.442	218.945	2.207	17.899	11075
980	98	498.031	115.441	27.109	10.681	49.698	48807	29	488.138	95.396	95.695	1.602	25.314	14156	93	380.226	54.205	106.565	7.028	43.113	35361	25	431.840	54.319	137.439	2.354	18.728	10796	16	399.062	46.761	148.869	1.442	15.899	6385	52	393.865	89.026	197.438	4.294	41.213	20481	25	436.080	57.251	218.947	2.200	17.899	10902
981	98	498.347	111.631	27.095	10.688	49.698	48838	29	495.069	95.403	95.701	1.611	25.314	14357	93	384.065	53.934	106.568	7.017	43.113	35718	25	442.640	55.371	137.436	2.361	18.728	11066	16	405.125	44.675	148.876	1.445	15.899	6482	52	403.885	93.376	197.432	4.278	41.213	21002	25	451	57.323	218.934	2.209	17.899	11275
982	98	496.337	109.808	27.092	10.700	49.698	48641	29	489.793	88.386	95.648	1.624	25.314	14204	93	385.462	52.820	106.546	7.013	43.113	35848	25	440.720	55.034	137.438	2.358	18.728	11018	16	405.812	44.859	148.873	1.449	15.899	6493	52	401.692	92.179	197.432	4.289	41.213	20888	25	448.960	60.818	218.948	2.209	17.899	11224
983	98	496.255	111.091	27.099	10.685	49.698	48633	29	486.034	85.631	95.652	1.620	25.314	14095	93	385.215	53.350	106.537	7.006	43.113	35825	25	443.080	54.089	137.446	2.357	18.728	11077	16	410.500	44.478	148.885	1.449	15.899	6568	52	406.654	93.400	197.428	4.288	41.213	21146	25	452.520	59.121	218.944	2.210	17.899	11313
984	98	496.643	109.403	27.092	10.703	49.698	48671	29	485.172	87.986	95.672	1.611	25.314	14070	93	392.280	55.376	106.545	7.024	43.113	36482	25	443.200	57.138	137.447	2.350	18.728	11080	16	407.875	47.319	148.869	1.446	15.899	6526	52	406.750	94.283	197.436	4.298	41.213	21151	25	445.240	60.594	218.944	2.195	17.899	11131
985	98	493.347	110.263	27.091	10.685	49.698	48348	29	482.379	88.660	95.661	1.615	25.314	13989	93	393.602	56.959	106.567	7.023	43.113	36605	25	445.640	54.759	137.437	2.366	18.728	11141	16	400.375	43.619	148.882	1.451	15.899	6406	52	407.096	93.308	197.428	4.288	41.213	21169	25	445.360	58.943	218.951	2.211	17.899	11134
986	98	488.143	107.285	27.091	10.698	49.698	47838	29	474.103	86.847	95.675	1.612	25.314	13749	93	385.796	55.539	106.570	7.023	43.113	35879	25	438.880	58.145	137.441	2.347	18.728	10972	16	396.688	41.403	148.882	1.448	15.899	6347	52	399.442	90.833	197.431	4.293	41.213	20771	25	440.040	58.310	218.937	2.199	17.899	11001
987	98	489.694	107.045	27.080	10.717	49.698	47990	29	475.345	83.224	95.655	1.621	25.314	13785	93	386.763	55.798	106.549	7.022	43.113	35969	25	442.320	55.733	137.436	2.359	18.728	11058	16	401.500	43.422	148.887	1.446	15.899	6424	52	402.115	92.389	197.431	4.288	41.213	20910	25	444.280	59.614	218.946	2.204	17.899	11107
988	98	491.092	105.991	27.073	10.718	49.698	48127	29	469.138	83.493	95.646	1.620	25.314	13605	93	388.097	53.180	106.575	7.019	43.113	36093	25	440.200	55.353	137.445	2.353	18.728	11005	16	401.375	43.022	148.885	1.446	15.899	6422	52	407.231	93.995	197.422	4.264	41.213	21176	25	444.120	62.952	218.938	2.203	17.899	11103
989	98	495.245	105.834	27.077	10.726	49.698	48534	29	476.172	84.783	95.663	1.619	25.314	13809	93	387.301	53.320	106.569	7.019	43.113	36019	25	442.200	58.078	137.429	2.356	18.728	11055	16	403.875	47.482	148.879	1.432	15.899	6462	52	412.596	97.403	197.422	4.266	41.213	21455	25	448.480	60.275	218.939	2.203	17.899	11212
990	98	497.704	110.200	27.083	10.702	49.698	48775	29	479.931	87.954	95.653	1.614	25.314	13918	93	387.161	53.795	106.563	7.013	43.113	36006	25	441.600	54.819	137.445	2.360	18.728	11040	16	405.625	44.261	148.869	1.438	15.899	6490	52	413.327	95.477	197.432	4.270	41.213	21493	25	454.880	59.956	218.947	2.204	17.899	11372
991	98	496.949	108.765	27.086	10.705	49.698	48701	29	482.241	86.819	95.669	1.619	25.314	13985	93	390.355	55.855	106.560	7.006	43.113	36303	25	437.280	59.088	137.427	2.346	18.728	10932	16	408.250	45.986	148.887	1.444	15.899	6532	52	419.096	96.473	197.424	4.262	41.213	21793	25	470	62.921	218.946	2.207	17.899	11750
992	98	493.031	108.221	27.079	10.702	49.698	48317	29	478.793	86.025	95.672	1.616	25.314	13885	93	383.914	54.072	106.555	7.011	43.113	35704	25	439.880	57.789	137.450	2.342	18.728	10997	16	404.188	42.958	148.883	1.444	15.899	6467	52	415.885	97.465	197.438	4.258	41.213	21626	25	461.320	66.946	218.950	2.209	17.899	11533
993	98	491.306	105.539	27.070	10.721	49.698	48148	29	477.621	88.317	95.658	1.613	25.314	13851	93	377.129	54.317	106.567	7.026	43.113	35073	25	433.240	56.403	137.430	2.358	18.728	10831	16	400.375	46.412	148.887	1.445	15.899	6406	52	409.115	96.794	197.442	4.280	41.213	21274	25	457.720	65.728	218.952	2.204	17.899	11443
994	98	502.582	112.949	27.089	10.688	49.698	49253	29	480	85.337	95.669	1.615	25.314	13920	93	379.828	52.510	106.561	7.016	43.113	35324	25	437.560	58.861	137.432	2.346	18.728	10939	16	402.062	45.407	148.884	1.448	15.899	6433	52	414.846	97.147	197.430	4.291	41.213	21572	25	463.200	66.487	218.939	2.200	17.899	11580
995	98	513.459	114.998	27.100	10.690	49.698	50319	29	472.931	83.981	95.654	1.621	25.314	13715	93	379.935	51.085	106.552	7.006	43.113	35334	25	442.440	59.364	137.436	2.349	18.728	11061	16	402.750	45.908	148.892	1.439	15.899	6444	52	414.750	95.074	197.435	4.269	41.213	21567	25	462	64.984	218.944	2.198	17.899	11550
996	98	511.133	112.698	27.085	10.706	49.698	50091	29	472.690	83.986	95.680	1.616	25.314	13708	93	379.903	49.622	106.551	6.994	43.113	35331	25	442.840	57.103	137.438	2.353	18.728	11071	16	403	41.465	148.882	1.447	15.899	6448	52	413.481	94.294	197.423	4.308	41.213	21501	25	456.920	62.549	218.948	2.202	17.899	11423
997	98	511.714	114.100	27.081	10.703	49.698	50148	29	474.241	86.524	95.697	1.613	25.314	13753	93	377.065	51.753	106.549	6.995	43.113	35067	25	447.480	58.011	137.449	2.345	18.728	11187	16	403.938	43.424	148.881	1.446	15.899	6463	52	410.346	92.673	197.424	4.307	41.213	21338	25	457.720	64.446	218.930	2.198	17.899	11443
998	98	516.827	115.078	27.076	10.710	49.698	50649	29	482.552	88.051	95.667	1.616	25.314	13994	93	376.892	49.798	106.553	7.004	43.113	35051	25	448.360	59.845	137.441	2.340	18.728	11209	16	410.375	46.007	148.887	1.445	15.899	6566	52	411.615	95.315	197.438	4.279	41.213	21404	25	460.040	67.599	218.934	2.202	17.899	11501
999	98	513.694	116.692	27.103	10.682	49.698	50342	29	488.862	93.740	95.694	1.606	25.314	14177	93	370.419	49.216	106.542	6.997	43.113	34449	25	437.560	55.781	137.446	2.351	18.728	10939	16	401.688	45.989	148.896	1.441	15.899	6427	52	406.365	91.627	197.442	4.304	41.213	21131	25	448.480	61.192	218.943	2.203	17.899	11212
1000	98	515.316	118.216	27.108	10.656	49.698	50501	29	478.552	91.033	95.701	1.606	25.314	13878	93	367.935	48.634	106.545	6.994	43.113	34218	25	481.920	54.697	137.440	2.373	18.728	12048	16	402	46.782	148.877	1.444	15.899	6432	52	404.519	92.275	197.421	4.292	41.213	21035	25	443.680	61.191	218.944	2.201	17.899	11092
1001	98	512.745	115.814	27.102	10.678	49.698	50249	29	485.586	91.352	95.691	1.609	25.314	14082	93	383.129	50.739	106.554	6.990	43.113	35631	25	450.440	58.096	137.443	2.351	18.728	11261	16	416.125	43.700	148.895	1.442	15.899	6658	52	407	93.968	197.432	4.273	41.213	21164	25	450.080	59.018	218.935	2.211	17.899	11252
1002	98	511.031	115.731	27.097	10.674	49.698	50081	29	492.862	89.996	95.678	1.612	25.314	14293	93	376.258	49.776	106.550	6.996	43.113	34992	25	445.960	59.026	137.436	2.355	18.728	11149	16	413.750	45.754	148.887	1.441	15.899	6620	52	410.500	92.879	197.429	4.298	41.213	21346	25	451.400	60.403	218.929	2.211	17.899	11285
1003	98	513.184	114.278	27.091	10.707	49.698	50292	29	493.069	92.886	95.689	1.612	25.314	14299	93	376.065	48.745	106.566	7.003	43.113	34974	25	443.640	57.653	137.444	2.345	18.728	11091	16	408.062	44.339	148.869	1.450	15.899	6529	52	410.519	97.290	197.432	4.262	41.213	21347	25	452.560	60.058	218.938	2.207	17.899	11314
1004	98	513.663	113.951	27.093	10.713	49.698	50339	29	490.793	89.709	95.696	1.614	25.314	14233	93	380.484	49.647	106.537	6.990	43.113	35385	25	447.720	56.559	137.444	2.353	18.728	11193	16	409.625	47.142	148.883	1.445	15.899	6554	52	411.712	96.564	197.425	4.266	41.213	21409	25	454.760	64.119	218.931	2.201	17.899	11369
1005	98	510.847	115.491	27.090	10.704	49.698	50063	29	495.862	92.796	95.699	1.610	25.314	14380	93	380.355	50.899	106.515	6.980	43.113	35373	25	446.160	58.338	137.450	2.350	18.728	11154	16	411.438	45.431	148.868	1.447	15.899	6583	52	412.962	94.241	197.422	4.287	41.213	21474	25	450	61.768	218.934	2.213	17.899	11250
1006	98	515	118.732	27.093	10.686	49.698	50470	29	494.759	94.887	95.695	1.610	25.314	14348	93	372.613	49.003	106.514	6.985	43.113	34653	25	442.160	56.468	137.437	2.358	18.728	11054	16	406.688	39.722	148.871	1.454	15.899	6507	52	404.885	95.081	197.432	4.281	41.213	21054	25	432.720	56.413	218.932	2.208	17.899	10818
1007	98	522.041	116.821	27.078	10.722	49.698	51160	29	488.138	89.114	95.691	1.615	25.314	14156	93	372.011	49.093	106.550	7.004	43.113	34597	25	441.560	55.989	137.452	2.352	18.728	11039	16	406.875	40.720	148.887	1.453	15.899	6510	52	402.981	92.280	197.424	4.294	41.213	20955	25	437.440	55.957	218.927	2.211	17.899	10936
1008	98	530.367	118.861	27.080	10.726	49.698	51976	29	494.138	90.847	95.679	1.612	25.314	14330	93	377.355	49.464	106.541	6.997	43.113	35094	25	444.560	56.764	137.434	2.358	18.728	11114	16	408.125	47.831	148.881	1.441	15.899	6530	52	408.269	95.284	197.442	4.286	41.213	21230	25	438.800	59.249	218.934	2.201	17.899	10970
1009	98	526.204	119.068	27.094	10.703	49.698	51568	29	491.621	88.358	95.680	1.617	25.314	14257	93	377.731	48.768	106.528	6.990	43.113	35129	25	445.360	56.317	137.451	2.355	18.728	11134	16	412.188	48.079	148.872	1.446	15.899	6595	52	410.385	95.638	197.433	4.275	41.213	21340	25	437.960	61.059	218.941	2.202	17.899	10949
1010	98	524.939	116.883	27.085	10.720	49.698	51444	29	482.448	86.758	95.649	1.623	25.314	13991	93	378.581	50.601	106.551	6.992	43.113	35208	25	444.520	54.393	137.440	2.361	18.728	11113	16	415.812	52.867	148.864	1.438	15.899	6653	52	408.192	94.816	197.436	4.282	41.213	21226	25	433.920	55.651	218.915	2.212	17.899	10848
1011	98	522.469	115.820	27.076	10.729	49.698	51202	29	485.069	85.406	95.648	1.622	25.314	14067	93	380.613	50.310	106.549	7.003	43.113	35397	25	440.400	56.178	137.454	2.352	18.728	11010	16	415.312	47.425	148.883	1.442	15.899	6645	52	410.308	94.285	197.432	4.290	41.213	21336	25	433.200	52.812	218.930	2.216	17.899	10830
1012	98	521.082	115.403	27.062	10.749	49.698	51066	29	478.207	85.576	95.654	1.621	25.314	13868	93	376.462	52.015	106.554	6.998	43.113	35011	25	440.720	56.194	137.448	2.349	18.728	11018	16	414.688	47.710	148.878	1.437	15.899	6635	52	406.500	93.318	197.430	4.283	41.213	21138	25	430.720	56.643	218.936	2.212	17.899	10768
1013	98	520.857	115.594	27.068	10.755	49.698	51044	29	476.793	86.426	95.646	1.613	25.314	13827	93	371.839	51.208	106.565	7.011	43.113	34581	25	435.600	55.556	137.438	2.358	18.728	10890	16	407.250	47.421	148.868	1.443	15.899	6516	52	400.269	92.439	197.432	4.285	41.213	20814	25	426	56.952	218.933	2.202	17.899	10650
1014	98	529.806	117.482	27.069	10.751	49.698	51921	29	486.172	87.900	95.686	1.614	25.314	14099	93	379.452	52.713	106.577	7.035	43.113	35289	25	445.320	58.596	137.442	2.349	18.728	11133	16	416.188	48.560	148.877	1.444	15.899	6659	52	404.904	91.574	197.432	4.291	41.213	21055	25	438.120	55.219	218.930	2.206	17.899	10953
1015	98	535.684	120.119	27.073	10.749	49.698	52497	29	493.345	90.617	95.661	1.616	25.314	14307	93	381.054	50.319	106.562	7.008	43.113	35438	25	448.840	54.633	137.446	2.357	18.728	11221	16	420.125	48.098	148.877	1.445	15.899	6722	52	406.577	94.892	197.426	4.275	41.213	21142	25	443.360	60.077	218.933	2.205	17.899	11084
1016	98	548.153	124.462	27.047	10.762	49.698	53719	29	504.586	98.198	95.698	1.606	25.314	14633	93	384.495	51.247	106.553	7.000	43.113	35758	25	449.960	57.032	137.446	2.353	18.728	11249	16	441.875	63.406	148.861	1.421	15.899	7070	52	410.250	94.911	197.425	4.295	41.213	21333	25	445.200	59.788	218.930	2.198	17.899	11130
1017	98	548.867	121.231	27.063	10.751	49.698	53789	29	508.517	97.122	95.687	1.612	25.314	14747	93	384.011	50.035	106.554	7.000	43.113	35713	25	452.040	59.334	137.439	2.352	18.728	11301	16	446	49.774	148.900	1.507	15.899	7136	52	412.846	94.690	197.426	4.274	41.213	21468	25	448.440	59.709	218.945	2.210	17.899	11211
1018	98	555.571	128.007	27.076	10.755	49.698	54446	29	508.448	96.106	95.695	1.611	25.314	14745	93	380.656	49.397	106.546	6.989	43.113	35401	25	462.600	58.161	137.459	2.339	18.728	11565	16	415.312	42.421	148.887	1.456	15.899	6645	52	410.981	93.853	197.428	4.278	41.213	21371	25	447.160	61.436	218.928	2.213	17.899	11179
1019	98	560.347	129.015	27.054	10.770	49.698	54914	29	494.172	94.756	95.711	1.605	25.314	14331	93	378.129	51.022	106.532	6.992	43.113	35166	25	452	60.070	137.451	2.348	18.728	11300	16	405.375	41.849	148.899	1.448	15.899	6486	52	408.788	94.738	197.425	4.254	41.213	21257	25	441.040	58.943	218.932	2.216	17.899	11026
1020	98	554.755	127.244	27.072	10.740	49.698	54366	29	491.276	99.465	95.707	1.605	25.314	14247	93	375.860	51.091	106.555	7.006	43.113	34955	25	451.200	57.922	137.458	2.342	18.728	11280	16	404.938	46.601	148.885	1.446	15.899	6479	52	409.058	95.884	197.433	4.277	41.213	21271	25	436.440	61.235	218.955	2.208	17.899	10911
1021	98	559.776	129.576	27.076	10.734	49.698	54858	29	491.069	90.322	95.686	1.611	25.314	14241	93	386.602	52.351	106.554	7.016	43.113	35954	25	466.640	58.624	137.465	2.347	18.728	11666	16	413.938	47.796	148.889	1.446	15.899	6623	52	412.519	92.628	197.434	4.282	41.213	21451	25	439.800	56.037	218.952	2.214	17.899	10995
1022	98	556.694	131.452	27.081	10.725	49.698	54556	29	487.931	90.986	95.687	1.611	25.314	14150	93	390.323	51.924	106.560	7.007	43.113	36300	25	472.800	63.425	137.441	2.345	18.728	11820	16	419.375	44.261	148.895	1.444	15.899	6710	52	413.038	93.549	197.424	4.311	41.213	21478	25	440.480	60.585	218.944	2.207	17.899	11012
1023	98	557.480	126.728	27.052	10.774	49.698	54633	29	487.345	87.458	95.662	1.620	25.314	14133	93	387.667	51.083	106.556	6.999	43.113	36053	25	470	59.113	137.465	2.341	18.728	11750	16	419.438	46.061	148.885	1.445	15.899	6711	52	414.885	94.172	197.427	4.294	41.213	21574	25	440.200	59.174	218.941	2.205	17.899	11005
1024	98	554.286	126.684	27.066	10.749	49.698	54320	29	481.586	90.777	95.677	1.610	25.314	13966	93	390.527	53.414	106.546	7.000	43.113	36319	25	466.360	63.715	137.456	2.333	18.728	11659	16	413.438	45.240	148.888	1.446	15.899	6615	52	416.654	94.377	197.425	4.300	41.213	21666	25	447.160	60.111	218.959	2.204	17.899	11179
1025	98	552.265	128.505	27.066	10.757	49.698	54122	29	487.931	86.956	95.656	1.620	25.314	14150	93	393.763	55.742	106.549	7.015	43.113	36620	25	473.240	62.325	137.456	2.345	18.728	11831	16	412.438	44.576	148.889	1.446	15.899	6599	52	413.519	91.804	197.433	4.317	41.213	21503	25	444.520	61.614	218.937	2.211	17.899	11113
1026	98	537.622	123.882	27.079	10.719	49.698	52687	29	484.828	89.279	95.661	1.611	25.314	14060	93	380.892	53.904	106.545	7.011	43.113	35423	25	453.080	59.234	137.447	2.343	18.728	11327	16	404.875	43.711	148.889	1.442	15.899	6478	52	408.769	94.730	197.422	4.290	41.213	21256	25	440.120	59.373	218.938	2.197	17.899	11003
1027	98	538.245	123.164	27.084	10.729	49.698	52748	29	484.828	85.430	95.649	1.627	25.314	14060	93	384.462	52.522	106.557	6.996	43.113	35755	25	453.840	54.726	137.443	2.364	18.728	11346	16	405.875	43.146	148.884	1.445	15.899	6494	52	409.885	94.530	197.435	4.307	41.213	21314	25	438.480	61.987	218.931	2.204	17.899	10962
1028	98	532.663	122.805	27.091	10.701	49.698	52201	29	483.103	82.614	95.640	1.627	25.314	14010	93	388.785	51.957	106.550	6.989	43.113	36157	25	456.960	58.527	137.451	2.346	18.728	11424	16	411.188	44.402	148.882	1.452	15.899	6579	52	414	92.740	197.419	4.304	41.213	21528	25	444.960	60.709	218.949	2.208	17.899	11124
1029	98	527.459	115.454	27.078	10.737	49.698	51691	29	488.724	87.763	95.660	1.618	25.314	14173	93	390.860	52.264	106.540	6.997	43.113	36350	25	456.320	55.223	137.452	2.354	18.728	11408	16	409.438	51.374	148.871	1.439	15.899	6551	52	413.923	94.086	197.424	4.309	41.213	21524	25	440.560	60.130	218.954	2.214	17.899	11014
1030	98	529.296	115.386	27.054	10.758	49.698	51871	29	489.241	82.812	95.636	1.627	25.314	14188	93	392.323	52.861	106.549	6.996	43.113	36486	25	460.320	56.531	137.455	2.353	18.728	11508	16	410.750	45.851	148.896	1.440	15.899	6572	52	417.904	93.746	197.421	4.298	41.213	21731	25	441.520	59.181	218.935	2.202	17.899	11038
1031	98	530.653	116.066	27.065	10.750	49.698	52004	29	493.345	86.922	95.660	1.618	25.314	14307	93	392.914	52.858	106.537	6.994	43.113	36541	25	457.440	60.088	137.440	2.350	18.728	11436	16	414.375	47.728	148.874	1.441	15.899	6630	52	417.923	94.393	197.427	4.296	41.213	21732	25	443.640	58.024	218.961	2.202	17.899	11091
1032	98	529.867	119.249	27.063	10.754	49.698	51927	29	488.862	87.947	95.683	1.615	25.314	14177	93	387.419	49.944	106.536	6.985	43.113	36030	25	456.200	58.593	137.437	2.350	18.728	11405	16	411	47.879	148.890	1.436	15.899	6576	52	412.865	93.541	197.422	4.281	41.213	21469	25	439.640	60.492	218.966	2.207	17.899	10991
1033	98	528.092	111.584	27.041	10.782	49.698	51753	29	482.276	87.638	95.658	1.619	25.314	13986	93	381.849	52.393	106.546	6.998	43.113	35512	25	452.360	59.440	137.449	2.340	18.728	11309	16	404.312	44.380	148.881	1.445	15.899	6469	52	410.827	93.913	197.424	4.299	41.213	21363	25	437.800	60.603	218.949	2.194	17.899	10945
1034	98	534.408	119.858	27.068	10.731	49.698	52372	29	504.793	93.262	95.676	1.612	25.314	14639	93	386.570	49.593	106.541	6.998	43.113	35951	25	450.880	57.592	137.443	2.353	18.728	11272	16	404.875	47.251	148.890	1.443	15.899	6478	52	410.692	95.064	197.425	4.305	41.213	21356	25	441.520	59.639	218.956	2.209	17.899	11038
1035	98	540.765	124.034	27.078	10.717	49.698	52995	29	504.759	90.770	95.649	1.622	25.314	14638	93	389.387	50.546	106.537	6.991	43.113	36213	25	453.800	57.471	137.437	2.357	18.728	11345	16	411.750	44.436	148.889	1.453	15.899	6588	52	415.635	92.526	197.414	4.320	41.213	21613	25	451.240	64.270	218.959	2.204	17.899	11281
1036	98	537.102	121.327	27.073	10.734	49.698	52636	29	503.448	92.185	95.682	1.617	25.314	14600	93	392.054	52.708	106.561	6.994	43.113	36461	25	452.680	56.530	137.446	2.352	18.728	11317	16	405.812	47.401	148.873	1.448	15.899	6493	52	413.135	93.180	197.428	4.306	41.213	21483	25	443.280	57.925	218.940	2.211	17.899	11082
1037	98	537.582	124.357	27.096	10.693	49.698	52683	29	507	98.873	95.694	1.603	25.314	14703	93	390.430	50.169	106.551	6.997	43.113	36310	25	450	57.496	137.445	2.349	18.728	11250	16	403.062	43.472	148.881	1.443	15.899	6449	52	416.981	94.130	197.435	4.297	41.213	21683	25	441.480	59.074	218.955	2.204	17.899	11037
1038	98	538.633	121.850	27.085	10.699	49.698	52786	29	510.207	93.155	95.680	1.613	25.314	14796	93	391.172	53.384	106.552	7.001	43.113	36379	25	455.080	57.872	137.437	2.356	18.728	11377	16	400.188	41.233	148.883	1.454	15.899	6403	52	417.115	94.179	197.429	4.296	41.213	21690	25	443.520	64.142	218.953	2.208	17.899	11088
1039	98	535.224	117.968	27.113	10.651	49.698	52452	29	500.897	92.447	95.670	1.610	25.314	14526	93	381.559	51.187	106.553	7.007	43.113	35485	25	446.360	58.315	137.440	2.342	18.728	11159	16	398.938	45.906	148.872	1.442	15.899	6383	52	411.558	94.529	197.431	4.286	41.213	21401	25	431.920	57.905	218.941	2.219	17.899	10798
1040	98	529.449	124.181	27.100	10.687	49.698	51886	29	488.621	91.822	95.680	1.613	25.314	14170	93	377.355	51.495	106.555	6.998	43.113	35094	25	442.480	58.091	137.433	2.346	18.728	11062	16	393.500	39.426	148.891	1.449	15.899	6296	52	408.731	94.781	197.433	4.279	41.213	21254	25	430.200	60.412	218.956	2.205	17.899	10755
1041	98	527.837	121.438	27.093	10.686	49.698	51728	29	493.897	89.929	95.658	1.618	25.314	14323	93	385.828	50.594	106.556	7.002	43.113	35882	25	454.200	52.218	137.445	2.365	18.728	11355	16	402.812	46.719	148.887	1.436	15.899	6445	52	415.115	95.102	197.440	4.286	41.213	21586	25	437.640	58.237	218.954	2.213	17.899	10941
1042	98	524.704	117.129	27.074	10.728	49.698	51421	29	495.103	87.087	95.679	1.621	25.314	14358	93	386.688	49.583	106.542	6.987	43.113	35962	25	448.680	56.464	137.444	2.353	18.728	11217	16	403.812	44.504	148.887	1.442	15.899	6461	52	417.212	96.533	197.430	4.269	41.213	21695	25	436.360	60.010	218.970	2.208	17.899	10909
1043	98	520.255	115.924	27.071	10.730	49.698	50985	29	490.517	83.281	95.651	1.626	25.314	14225	93	387.312	51.229	106.569	7.002	43.113	36020	25	449.080	56.025	137.440	2.357	18.728	11227	16	404.250	39.671	148.894	1.447	15.899	6468	52	418.038	96.168	197.427	4.289	41.213	21738	25	440.280	59.208	218.969	2.210	17.899	11007
1044	98	521.092	116.094	27.076	10.724	49.698	51067	29	494.103	92.384	95.672	1.616	25.314	14329	93	384.806	48.438	106.548	6.988	43.113	35787	25	450.720	58.397	137.439	2.349	18.728	11268	16	404.625	41.978	148.890	1.449	15.899	6474	52	416.173	95.728	197.423	4.290	41.213	21641	25	441	60.831	218.955	2.204	17.899	11025
1045	98	526	117.690	27.080	10.716	49.698	51548	29	492.897	87.123	95.669	1.617	25.314	14294	93	385.989	48.423	106.535	6.980	43.113	35897	25	453.200	51.607	137.448	2.366	18.728	11330	16	405.188	43.352	148.890	1.443	15.899	6483	52	416.731	93.471	197.423	4.286	41.213	21670	25	441.480	61.430	218.961	2.205	17.899	11037
1046	98	517.612	117.161	27.090	10.693	49.698	50726	29	486.586	89.865	95.692	1.608	25.314	14111	93	374.710	49.590	106.534	6.988	43.113	34848	25	443.160	56.678	137.435	2.352	18.728	11079	16	395.188	41.653	148.887	1.453	15.899	6323	52	410.654	97.270	197.432	4.269	41.213	21354	25	436	61.717	218.960	2.197	17.899	10900
1047	98	522.429	117.524	27.086	10.704	49.698	51198	29	491.828	89.413	95.679	1.620	25.314	14263	93	379.548	48.644	106.544	6.986	43.113	35298	25	441.240	52.215	137.443	2.364	18.728	11031	16	399.250	44.895	148.911	1.444	15.899	6388	52	411.577	94.793	197.444	4.292	41.213	21402	25	432.960	57.976	218.953	2.203	17.899	10824
1048	98	527.061	113.890	27.060	10.734	49.698	51652	29	495.966	92.725	95.703	1.612	25.314	14383	93	386.710	50.137	106.542	6.979	43.113	35964	25	446.360	54.354	137.443	2.362	18.728	11159	16	407.562	45.724	148.882	1.439	15.899	6521	52	416.788	94.180	197.440	4.284	41.213	21673	25	437.520	58.995	218.960	2.215	17.899	10938
1049	98	533.908	115.761	27.049	10.764	49.698	52323	29	495.379	88.471	95.687	1.618	25.314	14366	93	389.398	51.002	106.557	7.001	43.113	36214	25	452.880	59.225	137.440	2.350	18.728	11322	16	406.688	42.994	148.891	1.441	15.899	6507	52	415.346	94.457	197.416	4.295	41.213	21598	25	442.080	58.880	218.944	2.206	17.899	11052
1050	98	534.582	117.395	27.077	10.723	49.698	52389	29	488.241	89.443	95.675	1.618	25.314	14159	93	391.172	50.614	106.556	7.005	43.113	36379	25	452.600	52.451	137.439	2.375	18.728	11315	16	402.312	41.732	148.892	1.445	15.899	6437	52	413.962	91.532	197.420	4.307	41.213	21526	25	434.880	56.361	218.947	2.209	17.899	10872
1051	98	534.031	119.019	27.077	10.718	49.698	52335	29	496.759	91.592	95.665	1.615	25.314	14406	93	389.054	50.230	106.562	6.989	43.113	36182	25	460.520	57.811	137.443	2.356	18.728	11513	16	404	44.103	148.893	1.443	15.899	6464	52	418.365	93.017	197.430	4.326	41.213	21755	25	437.280	58.547	218.961	2.215	17.899	10932
1052	98	534.122	122.005	27.084	10.711	49.698	52344	29	499.517	94.050	95.697	1.609	25.314	14486	93	389.871	53.720	106.579	7.031	43.113	36258	25	457.840	56.368	137.442	2.354	18.728	11446	16	402.625	45.724	148.880	1.449	15.899	6442	52	413.192	91.664	197.437	4.326	41.213	21486	25	435.920	57.549	218.959	2.208	17.899	10898
1053	98	532.490	122.411	27.095	10.696	49.698	52184	29	494.862	95.719	95.681	1.610	25.314	14351	93	387.065	53.876	106.577	7.029	43.113	35997	25	456.320	57.466	137.444	2.357	18.728	11408	16	397.875	44.272	148.877	1.439	15.899	6366	52	409.154	91.491	197.432	4.302	41.213	21276	25	430.160	57.665	218.959	2.211	17.899	10754
1054	98	532.908	120.441	27.092	10.699	49.698	52225	29	493.483	92.900	95.662	1.611	25.314	14311	93	399.495	55.754	106.574	7.022	43.113	37153	25	467.600	57.704	137.456	2.356	18.728	11690	16	410.062	40.839	148.907	1.458	15.899	6561	52	414.346	95.979	197.431	4.290	41.213	21546	25	445.160	58.760	218.954	2.210	17.899	11129
1055	98	527.867	116.264	27.084	10.725	49.698	51731	29	491.759	86.484	95.660	1.618	25.314	14261	93	401.989	55.456	106.579	7.025	43.113	37385	25	466.960	60.449	137.449	2.345	18.728	11674	16	439.562	43.118	148.893	1.450	15.899	7033	52	421.385	92.462	197.411	4.288	41.213	21912	25	453	59.823	218.960	2.214	17.899	11325
1056	98	525.908	116.461	27.081	10.724	49.698	51539	29	491.759	89.166	95.645	1.621	25.314	14261	93	405.849	54.740	106.570	7.018	43.113	37744	25	469.440	55.340	137.445	2.362	18.728	11736	16	413.250	44.351	148.870	1.450	15.899	6612	52	418.904	94.442	197.435	4.309	41.213	21783	25	454.120	64.390	218.969	2.201	17.899	11353
1057	98	529.980	116.908	27.077	10.716	49.698	51938	29	493.966	88.947	95.664	1.614	25.314	14325	93	400.548	52.476	106.553	6.997	43.113	37251	25	469.760	56.764	137.457	2.351	18.728	11744	16	412.938	43.767	148.892	1.447	15.899	6607	52	415.962	94.183	197.425	4.296	41.213	21630	25	443.760	58.395	218.947	2.209	17.899	11094
1058	98	525.112	115.050	27.075	10.726	49.698	51461	29	495.862	87.731	95.669	1.620	25.314	14380	93	400.495	54.989	106.562	7.010	43.113	37246	25	469.720	60.148	137.455	2.342	18.728	11743	16	410.062	44.102	148.889	1.444	15.899	6561	52	416.269	94.012	197.434	4.291	41.213	21646	25	447	58.981	218.965	2.207	17.899	11175
1059	98	519.735	115.443	27.074	10.720	49.698	50934	29	481.172	84.345	95.657	1.621	25.314	13954	93	399.129	59.000	106.581	7.032	43.113	37119	25	463	55.320	137.445	2.364	18.728	11575	16	407.375	48.654	148.884	1.431	15.899	6518	52	408.692	95.041	197.433	4.280	41.213	21252	25	441.880	56.287	218.962	2.209	17.899	11047
1060	98	519.459	116.896	27.090	10.704	49.698	50907	29	480.966	87.435	95.671	1.614	25.314	13948	93	395.129	54.255	106.536	6.982	43.113	36747	25	460.160	56.748	137.457	2.353	18.728	11504	16	405.312	48.160	148.875	1.442	15.899	6485	52	410	93.785	197.433	4.308	41.213	21320	25	437.760	58.335	218.949	2.205	17.899	10944
1061	98	518.439	112.535	27.074	10.743	49.698	50807	29	481.724	83.138	95.660	1.622	25.314	13970	93	401.817	53.569	106.560	7.004	43.113	37369	25	467.160	58.264	137.436	2.368	18.728	11679	16	415.188	47.042	148.891	1.437	15.899	6643	52	417.135	92.585	197.415	4.305	41.213	21691	25	447.680	62.396	218.964	2.206	17.899	11192
1062	98	518.663	113.123	27.082	10.718	49.698	50829	29	474.448	81.075	95.629	1.625	25.314	13759	93	401.419	55.286	106.555	7.017	43.113	37332	25	469.040	58.662	137.444	2.355	18.728	11726	16	410.312	47.512	148.896	1.443	15.899	6565	52	416	93.303	197.424	4.310	41.213	21632	25	449.800	61.874	218.964	2.204	17.899	11245
1063	98	521.673	114.300	27.081	10.728	49.698	51124	29	482.276	81.684	95.646	1.626	25.314	13986	93	400	52.454	106.552	7.007	43.113	37200	25	467.760	59.714	137.433	2.357	18.728	11694	16	408.875	46.471	148.881	1.443	15.899	6542	52	418.981	93.277	197.427	4.314	41.213	21787	25	450.520	59.418	218.961	2.197	17.899	11263
1064	98	520.082	113.853	27.088	10.719	49.698	50968	29	483.690	83.140	95.634	1.626	25.314	14027	93	404.043	53.460	106.545	6.987	43.113	37576	25	471.920	58.660	137.451	2.352	18.728	11798	16	413.562	46.476	148.876	1.445	15.899	6617	52	418.077	92.985	197.428	4.320	41.213	21740	25	448.240	59.928	218.962	2.213	17.899	11206
1065	98	520.296	112.273	27.076	10.725	49.698	50989	29	484.793	80.952	95.654	1.628	25.314	14059	93	403.140	56.069	106.552	7.006	43.113	37492	25	469.360	59.682	137.456	2.354	18.728	11734	16	408.312	44.329	148.883	1.441	15.899	6533	52	417.346	94.122	197.429	4.289	41.213	21702	25	447	57.158	218.971	2.206	17.899	11175
1066	98	516.990	114.405	27.091	10.693	49.698	50665	29	480.448	83.382	95.640	1.624	25.314	13933	93	394.129	53.650	106.552	7.008	43.113	36654	25	455.720	57.112	137.431	2.365	18.728	11393	16	398.625	44.809	148.882	1.442	15.899	6378	52	408.962	93.292	197.433	4.284	41.213	21266	25	435.560	60.324	218.978	2.205	17.899	10889
1067	98	527.449	118.018	27.085	10.715	49.698	51690	29	480.241	85.892	95.656	1.619	25.314	13927	93	396.140	52.234	106.568	7.000	43.113	36841	25	460.160	59.616	137.462	2.337	18.728	11504	16	399.375	44.657	148.887	1.443	15.899	6390	52	407.500	91.834	197.425	4.273	41.213	21190	25	431.760	57.494	218.972	2.208	17.899	10794
1068	98	531.296	120.855	27.088	10.716	49.698	52067	29	491.793	86.095	95.651	1.622	25.314	14262	93	401.602	53.509	106.588	7.037	43.113	37349	25	465.080	58.633	137.463	2.347	18.728	11627	16	405.438	44.882	148.896	1.438	15.899	6487	52	413.269	92.683	197.433	4.309	41.213	21490	25	433.200	55.425	218.961	2.209	17.899	10830
1069	98	528.714	119.327	27.088	10.702	49.698	51814	29	486.621	77.656	95.625	1.635	25.314	14112	93	403.172	55.921	106.564	7.003	43.113	37495	25	471.400	56.969	137.457	2.357	18.728	11785	16	401.750	44.226	148.893	1.448	15.899	6428	52	413.846	96.662	197.423	4.284	41.213	21520	25	436.240	57.295	218.955	2.207	17.899	10906
1070	98	532.010	121.930	27.099	10.693	49.698	52137	29	487.793	83.581	95.636	1.623	25.314	14146	93	401.871	56.595	106.554	7.014	43.113	37374	25	472.640	59.233	137.456	2.347	18.728	11816	16	401.938	41.961	148.887	1.451	15.899	6431	52	412.192	93.749	197.419	4.291	41.213	21434	25	438.480	56.750	218.956	2.215	17.899	10962
1071	98	536.061	120.911	27.094	10.701	49.698	52534	29	486.379	84.160	95.643	1.622	25.314	14105	93	406.699	57.727	106.567	7.022	43.113	37823	25	469.480	58.232	137.453	2.353	18.728	11737	16	399.125	40.312	148.887	1.448	15.899	6386	52	411.808	96.770	197.434	4.282	41.213	21414	25	446.880	57.382	218.958	2.203	17.899	11172
1072	98	528.898	119.631	27.094	10.702	49.698	51832	29	478.862	82.642	95.647	1.621	25.314	13887	93	397.484	53.533	106.551	6.991	43.113	36966	25	467.880	57.741	137.456	2.352	18.728	11697	16	397.250	42.356	148.899	1.443	15.899	6356	52	405.096	93.884	197.425	4.295	41.213	21065	25	436.960	53.757	218.959	2.217	17.899	10924
1073	98	525.867	118.404	27.090	10.698	49.698	51535	29	474.069	82.506	95.646	1.624	25.314	13748	93	390.108	53.788	106.567	7.004	43.113	36280	25	463.120	60.724	137.454	2.344	18.728	11578	16	394.625	43.561	148.888	1.444	15.899	6314	52	400.462	91.714	197.427	4.299	41.213	20824	25	440.480	58.843	218.964	2.207	17.899	11012
1074	98	524.959	117.338	27.087	10.701	49.698	51446	29	485.138	84.356	95.605	1.625	25.314	14069	93	403.355	53.991	106.554	6.983	43.113	37512	25	471.320	60.459	137.460	2.341	18.728	11783	16	402.438	45.975	148.895	1.441	15.899	6439	52	406.212	89.447	197.428	4.310	41.213	21123	25	444.600	58.844	218.951	2.208	17.899	11115
1075	98	524.429	118.015	27.107	10.687	49.698	51394	29	482	80.450	95.643	1.624	25.314	13978	93	408.516	57.619	106.559	6.998	43.113	37992	25	478.960	63.236	137.462	2.336	18.728	11974	16	406.312	40.669	148.891	1.447	15.899	6501	52	409.788	92.248	197.423	4.305	41.213	21309	25	446.720	60.551	218.974	2.198	17.899	11168
1076	98	525.622	119.346	27.108	10.677	49.698	51511	29	485.483	84.760	95.642	1.622	25.314	14079	93	407.946	55.630	106.556	6.975	43.113	37939	25	469.120	64.028	137.451	2.332	18.728	11728	16	406.062	45.643	148.893	1.442	15.899	6497	52	410.500	93.016	197.420	4.313	41.213	21346	25	440.160	57.726	218.972	2.205	17.899	11004
1077	98	525.449	118.319	27.078	10.711	49.698	51494	29	492	85.765	95.651	1.623	25.314	14268	93	403.462	56.166	106.550	7.003	43.113	37522	25	465.640	58.739	137.457	2.347	18.728	11641	16	399.812	44.427	148.888	1.443	15.899	6397	52	410.904	93.221	197.417	4.304	41.213	21367	25	444.720	57.877	218.963	2.199	17.899	11118
1078	98	522.929	114.397	27.081	10.719	49.698	51247	29	487.069	83.701	95.653	1.625	25.314	14125	93	402.301	53.932	106.551	7.001	43.113	37414	25	472.800	60.318	137.458	2.342	18.728	11820	16	402.562	44.009	148.885	1.446	15.899	6441	52	411.827	92.606	197.414	4.292	41.213	21415	25	448.400	61.451	218.959	2.206	17.899	11210
1079	98	517.378	114.935	27.080	10.717	49.698	50703	29	486.345	87.617	95.671	1.618	25.314	14104	93	387.258	53.706	106.573	7.019	43.113	36015	25	458.680	63.086	137.439	2.339	18.728	11467	16	398.438	42.013	148.889	1.444	15.899	6375	52	407.154	93.612	197.426	4.304	41.213	21172	25	437.720	59.474	218.959	2.197	17.899	10943
1080	98	519.837	115.688	27.081	10.720	49.698	50944	29	481.552	85.216	95.632	1.623	25.314	13965	93	383.624	51.343	106.551	6.995	43.113	35677	25	457.880	55.211	137.449	2.359	18.728	11447	16	391.625	38.623	148.895	1.447	15.899	6266	52	403.269	91.194	197.419	4.300	41.213	20970	25	439.960	58.594	218.958	2.203	17.899	10999
1081	98	523.582	116.409	27.083	10.705	49.698	51311	29	488.552	85.495	95.643	1.623	25.314	14168	93	391.677	52.180	106.544	6.982	43.113	36426	25	465.160	59.514	137.446	2.346	18.728	11629	16	399.625	45.453	148.900	1.443	15.899	6394	52	407.942	91.036	197.419	4.330	41.213	21213	25	449.520	61.935	218.978	2.209	17.899	11238
1082	98	529.122	116.425	27.071	10.710	49.698	51854	29	488.724	81.079	95.623	1.627	25.314	14173	93	391.452	52.052	106.545	6.994	43.113	36405	25	457.080	55.668	137.443	2.363	18.728	11427	16	405	40.669	148.899	1.456	15.899	6480	52	414.154	92.406	197.421	4.303	41.213	21536	25	448	59.206	218.953	2.211	17.899	11200
1083	98	539.745	122.928	27.078	10.723	49.698	52895	29	487.310	83.610	95.604	1.626	25.314	14132	93	391.376	49.602	106.540	6.981	43.113	36398	25	461.960	59.475	137.447	2.354	18.728	11549	16	402.938	42.233	148.902	1.449	15.899	6447	52	410.654	92.910	197.429	4.302	41.213	21354	25	447.480	55.260	218.967	2.210	17.899	11187
1084	98	539.449	124.904	27.097	10.684	49.698	52866	29	488.552	84.426	95.618	1.627	25.314	14168	93	389.258	49.933	106.552	6.994	43.113	36201	25	463.720	58.637	137.448	2.348	18.728	11593	16	403.750	44.301	148.883	1.445	15.899	6460	52	411.462	91.767	197.431	4.302	41.213	21396	25	447.120	58.313	218.954	2.194	17.899	11178
1085	98	538.398	122.639	27.084	10.695	49.698	52763	29	489.345	85.826	95.640	1.618	25.314	14191	93	387.430	48.562	106.557	6.987	43.113	36031	25	459.560	55.297	137.458	2.353	18.728	11489	16	408.438	44.539	148.879	1.448	15.899	6535	52	410.154	92.180	197.431	4.306	41.213	21328	25	443.760	57.485	218.953	2.200	17.899	11094
1086	98	535.724	125.207	27.093	10.697	49.698	52501	29	476.621	84.210	95.637	1.620	25.314	13822	93	382.151	51.519	106.555	6.992	43.113	35540	25	456.080	57.451	137.446	2.350	18.728	11402	16	396.438	41.676	148.898	1.448	15.899	6343	52	402.365	91.920	197.428	4.288	41.213	20923	25	430.520	54.827	218.964	2.207	17.899	10763
1087	98	539.745	123.017	27.083	10.701	49.698	52895	29	475.069	81.986	95.625	1.626	25.314	13777	93	385.753	51.051	106.554	6.986	43.113	35875	25	463.120	57.515	137.455	2.352	18.728	11578	16	403.875	49.671	148.873	1.435	15.899	6462	52	403.577	92.449	197.427	4.284	41.213	20986	25	436.680	56.538	218.971	2.206	17.899	10917
1088	98	538.827	119.162	27.093	10.689	49.698	52805	29	475.379	82.065	95.624	1.623	25.314	13786	93	390.849	50.245	106.553	6.977	43.113	36349	25	474.560	59.065	137.450	2.346	18.728	11864	16	410.875	50.113	148.891	1.444	15.899	6574	52	412.519	91.389	197.434	4.307	41.213	21451	25	440.320	54.170	218.962	2.215	17.899	11008
1089	98	537.071	120.848	27.089	10.694	49.698	52633	29	469.690	79.855	95.635	1.622	25.314	13621	93	390.968	51.809	106.561	6.994	43.113	36360	25	473.920	58.918	137.463	2.351	18.728	11848	16	407	48.821	148.863	1.438	15.899	6512	52	409.808	91.418	197.425	4.301	41.213	21310	25	447.480	58.487	218.957	2.219	17.899	11187
1090	98	540.122	122.349	27.094	10.689	49.698	52932	29	473.655	80.329	95.637	1.626	25.314	13736	93	393.914	52.250	106.566	7.000	43.113	36634	25	480.640	61.024	137.461	2.349	18.728	12016	16	410.188	46.363	148.885	1.438	15.899	6563	52	410.096	91.801	197.424	4.319	41.213	21325	25	449.320	58.530	218.959	2.215	17.899	11233
1091	98	540.092	117.563	27.073	10.720	49.698	52929	29	476.172	80.209	95.616	1.628	25.314	13809	93	395.570	51.838	106.567	6.998	43.113	36788	25	481.760	61.648	137.465	2.347	18.728	12044	16	412.562	47.497	148.880	1.439	15.899	6601	52	412.577	88.643	197.423	4.335	41.213	21454	25	447.320	56.119	218.964	2.212	17.899	11183
1092	98	534.980	114.416	27.056	10.748	49.698	52428	29	471.724	82.334	95.652	1.620	25.314	13680	93	390.398	51.961	106.552	6.993	43.113	36307	25	476.640	60.398	137.445	2.353	18.728	11916	16	409.062	50.330	148.884	1.441	15.899	6545	52	409.154	91.444	197.426	4.308	41.213	21276	25	452	61.395	218.962	2.201	17.899	11300
1093	98	530.867	122.677	27.105	10.666	49.698	52025	29	459.103	75.944	95.616	1.626	25.314	13314	93	385.559	51.651	106.539	6.982	43.113	35857	25	466.320	59.435	137.439	2.356	18.728	11658	16	396.438	43.367	148.891	1.441	15.899	6343	52	403.058	91.812	197.419	4.315	41.213	20959	25	436.400	59.162	218.953	2.209	17.899	10910
1094	98	539.224	122.630	27.101	10.681	49.698	52844	29	474.621	78.324	95.641	1.627	25.314	13764	93	395.581	51.509	106.537	6.987	43.113	36789	25	473.040	61.002	137.441	2.357	18.728	11826	16	408.562	41.948	148.888	1.452	15.899	6537	52	413	91.852	197.428	4.297	41.213	21476	25	448.800	62.150	218.970	2.203	17.899	11220
1095	98	541.367	123.353	27.088	10.696	49.698	53054	29	474	78.351	95.621	1.624	25.314	13746	93	395.688	52.883	106.545	6.992	43.113	36799	25	471.160	56.554	137.443	2.363	18.728	11779	16	408.562	41.457	148.891	1.445	15.899	6537	52	417.635	94.168	197.425	4.306	41.213	21717	25	453.680	59.063	218.963	2.204	17.899	11342
1096	98	541.020	121.631	27.100	10.687	49.698	53020	29	475.897	77.966	95.622	1.628	25.314	13801	93	395.065	53.764	106.555	6.992	43.113	36741	25	474.520	61.559	137.444	2.346	18.728	11863	16	410.812	45.263	148.867	1.445	15.899	6573	52	420.038	90.966	197.414	4.362	41.213	21842	25	456.160	62.602	218.966	2.206	17.899	11404
1097	98	539.888	121.555	27.083	10.687	49.698	52909	29	479	80.810	95.646	1.627	25.314	13891	93	401.409	55.150	106.546	7.007	43.113	37331	25	471.320	57.849	137.458	2.353	18.728	11783	16	412	45.155	148.883	1.445	15.899	6592	52	419.558	91.683	197.423	4.312	41.213	21817	25	457.360	62.303	218.962	2.199	17.899	11434
1098	98	542.092	120.468	27.078	10.715	49.698	53125	29	481.345	77.276	95.608	1.631	25.314	13959	93	403.129	53.725	106.557	6.999	43.113	37491	25	471.760	60.626	137.440	2.351	18.728	11794	16	411.938	44.510	148.892	1.441	15.899	6591	52	420.231	93.476	197.426	4.305	41.213	21852	25	458.960	60.754	218.951	2.206	17.899	11474
1099	98	545.051	127.398	27.098	10.698	49.698	53415	29	470.621	78.689	95.624	1.628	25.314	13648	93	393.312	53.887	106.550	7.008	43.113	36578	25	459.320	57.180	137.451	2.357	18.728	11483	16	402.688	46.591	148.890	1.448	15.899	6443	52	415.731	91.820	197.427	4.338	41.213	21618	25	454	66.174	218.963	2.193	17.899	11350
1100	98	550.112	126.392	27.081	10.707	49.698	53911	29	467.379	79.143	95.630	1.623	25.314	13554	93	393.591	54.688	106.562	7.011	43.113	36604	25	459.840	57.787	137.448	2.350	18.728	11496	16	395.750	44.555	148.887	1.446	15.899	6332	52	412.904	91.138	197.419	4.332	41.213	21471	25	444.440	60.776	218.964	2.196	17.899	11111
1101	98	559.367	131.272	27.081	10.704	49.698	54818	29	475.621	78.478	95.632	1.627	25.314	13793	93	398.817	53.218	106.569	7.004	43.113	37090	25	473.680	56.862	137.451	2.359	18.728	11842	16	407.188	46.513	148.872	1.440	15.899	6515	52	419.846	92.992	197.436	4.339	41.213	21832	25	455.280	56.963	218.961	2.209	17.899	11382
1102	98	561.633	131.819	27.096	10.669	49.698	55040	29	484.138	80.100	95.620	1.631	25.314	14040	93	407.280	58.711	106.584	7.058	43.113	37877	25	473.880	58.111	137.449	2.360	18.728	11847	16	407.875	47.278	148.878	1.447	15.899	6526	52	418.577	91.672	197.425	4.314	41.213	21766	25	452.520	59.655	218.950	2.201	17.899	11313
1103	98	558.724	132.801	27.094	10.681	49.698	54755	29	481.862	79.859	95.646	1.623	25.314	13974	93	429.559	69.804	106.600	7.079	43.113	39949	25	471	57.524	137.445	2.358	18.728	11775	16	409.375	48.275	148.878	1.450	15.899	6550	52	418.385	94.331	197.426	4.287	41.213	21756	25	449.560	60.417	218.950	2.207	17.899	11239
1104	98	551.143	128.941	27.093	10.683	49.698	54012	29	484.310	83.783	95.634	1.623	25.314	14045	93	448.054	75.218	106.625	7.091	43.113	41669	25	469.080	57.209	137.446	2.356	18.728	11727	16	410.375	42.599	148.890	1.448	15.899	6566	52	420.192	92.676	197.427	4.314	41.213	21850	25	447.920	59.273	218.946	2.198	17.899	11198
1105	98	104.867	1.590	26.872	11.171	49.698	10277	29	104.069	1.944	95.494	1.746	25.314	3018	93	104.075	1.924	106.509	6.871	43.113	9679	25	103.480	1.982	137.502	2.507	18.728	2587	16	103.062	2.016	148.935	1.501	15.899	1649	52	102.923	1.570	197.328	4.878	41.213	5352	25	103.080	1.778	218.903	2.256	17.899	2577
[truncated: 3,171 more columns]
