# Supplementary material for: Cellular Interrogation: Exploiting Cell-to-Cell Variability to Discriminate Regulatory Mechanisms in Oscillatory Signalling
Source: PLoS Comput Biol. 2016 Jul 1;12(7):e1004995. doi: 10.1371/journal.pcbi.1004995 (PMC4930170; doi:10.1371/journal.pcbi.1004995)
Supplement: S8 Dataset — (ZIP) [file pcbi.1004995.s009.zip › data08.txt]

1	32	707.250	101.910	7.910	4.683	25.799	22632	21	716.524	98.588	36.320	1.741	19.314	15047	34	670.118	50.286	58.119	2.629	29.213	22784	26	618.615	46.365	73.054	1.973	19.314	16084	17	623.353	54.789	115.962	1.565	15.314	10597	34	545.559	56.571	162.507	3.131	22.728	18549	64	522.953	80.536	209.420	3.517	33.213	33469	33	457.061	43.883	226.233	1.555	26.728	15083	54	521.056	82.715	263.398	2.601	31.213	28137	34	598	40.885	289.224	2.370	21.556	20332	43	526.721	70.606	299.271	3.765	31.213	22649	40	540.150	52.201	317.821	2.560	30.385	21606	66	659.561	140.188	93.210	13.160	52.284	43531	33	564.576	43.468	108.276	4.630	27.213	18631	21	563.333	46.440	330.827	6.369	20.142	11830	43	633.349	83.330	33.493	7.654	25.799	27234	69	588.565	76.999	50.760	10.155	48.527	40611	50	696.280	111.298	84.821	9.716	28.385	34814	56	622.964	101.155	149.423	8.052	35.698	34886	43	529.302	68.373	200.325	8.369	25.556	22760	73	593.808	98.155	71.202	8.985	35.456	43348	124	537.847	87.431	122.611	12.874	43.456	66693	28	526.214	94.799	283.036	7.818	22.385	14734	52	665.115	145.682	271.380	10.609	31.456	34586	52	544.096	55.496	310.185	11.766	31.556	28293	32	665.500	81.599	316.230	8.752	20.728	21296	21	645.095	40.494	43.836	9.625	15.899	13547	54	718.018	163.040	99.733	13.486	29.556	38773	79	567.760	69.424	158.492	14.959	46.870	44853	75	519.720	68.857	18.845	15.370	34.042	38979	23	544.261	58.211	141.070	11.613	20.142	12518	124	562.444	84.129	195.052	20.015	69.255	69743	57	670.456	453.443	215.749	16.829	37.698	38216	45	562.556	72.783	180.754	14.428	27.799	25315	110	533.736	77.446	323.853	16.612	54.527	58711	46	720.957	247.892	144.357	17.459	39.113	33164	47	618.532	94.421	46.658	16.615	27.556	29071	52	569.942	88.837	202.712	17.001	30.971	29637	57	1065.842	188.545	291.959	20.213	33.213	60753	62	558.532	60.474	167.392	25.952	51.799	34629	50	503.540	43.443	71.440	18.497	30.971	25177	112	530.098	72.762	105.229	23.919	66.083	59371	44	711.523	116.718	282.312	20.461	25.556	31307	61	620.393	121.193	265.530	21.548	32.971	37844	47	562.383	109.059	179.933	22.479	26.971	26432	29	1161.931	91.627	305.434	23.514	22.971	33696	75	502.027	53.158	26.522	24.186	36.042	37652	30	513.033	42.561	75.850	23.210	22.728	15391	45	636.889	60.365	157.704	23.405	32.042	28660	28	495.036	29.407	56.948	24.465	21.556	13861	36	1288.028	218.215	5.247	25.879	22.142	46369	39	549.436	59.733	88.399	26.989	27.799	21428	51	546.078	58.693	175.506	29.847	33.456	27850	46	840.109	127.125	311.810	29.132	30.627	38645	56	541.589	52.526	63.550	28.842	30.042	30329	66	510.242	49.118	325.721	29.678	29.799	33676	111	452.973	48.056	13.216	33.661	52.184	50280	28	490.857	39.971	78.025	28.846	20.142	13744	42	487.548	26.064	150.849	32.010	34.870	20477	55	1483.727	96.634	292.357	32.138	27.799	81605	60	695.133	97.221	316.780	33.363	28.971	41708	50	556.260	64.796	47.745	34.196	31.456	27813	96	502.552	70.958	113.245	35.363	44.527	48245	45	925.333	173.490	273.219	33.367	23.799	41640	80	552.438	87.119	90.302	35.419	36.870	44195	25	550	69.548	155.294	34.943	24.385	13750	70	728.600	212.502	30.655	39.115	45.698	51002	42	500.214	38.981	181.862	36.399	24.385	21009	49	511.306	33.127	72.611	36.945	24.971	25054	212	541.552	78.757	174.600	47.699	76.669	114809	75	608.813	102.207	209.204	39.153	36.870	45661	31	443.613	39.364	265.837	37.963	24.142	13752	61	1382.918	129.593	301.404	37.863	28.627	84358	83	548.024	88.063	85.128	42.753	36.870	45486	34	906.412	206.706	278.839	40.784	22.142	30818	45	563.711	86.017	9.069	46.534	31.799	25367	39	522.410	52.784	64.338	42.714	27.556	20374	28	647.964	85.537	136.419	41.707	25.556	18143	32	522.531	47.037	54.691	43.907	22.142	16721	58	533.155	69.023	262.623	48.559	39.213	30923	33	560.273	96.297	333.118	45.148	21.556	18489	88	627.386	98.207	18.152	49.211	57.598	55210	52	574.308	96.252	45.685	47.313	29.213	29864	36	718.639	70.063	311.493	44.468	24.142	25871	47	584.660	82.884	38.490	48.367	40.284	27479	88	607.761	98.005	210.898	47.089	47.456	53483	57	1026.596	155.088	294.861	47.023	30.971	58516	24	562.708	44.255	2.506	46.818	16.728	13505	63	541.857	63.905	74.668	51.846	36.627	34137	34	617.912	129.216	133.371	46.142	27.314	21009	98	678.561	106.189	143.845	49.202	63.941	66499	31	621.774	84.521	112.451	49.916	22.971	19275	38	567.342	66.397	125.459	50.044	27.213	21559	96	634.823	101.741	57.308	52.494	48.184	60943	178	622.590	113.168	96.834	53.336	67.598	110821	22	868	91.145	157.110	49.046	18.728	19096	60	643.900	92.116	196.266	52.266	33.456	38634	55	547.255	63.587	254.194	51.943	34.627	30099	38	663.632	59.810	280.180	50.650	24.728	25218	36	775.306	173.187	318.436	50.833	33.213	27911	35	647.714	66.513	119.540	52.178	22.971	22670	33	656.879	69.945	308.727	52.224	22.971	21677	78	564.205	65.783	209.630	55.163	42.527	44008	87	638.816	64.541	161.503	58.607	37.456	55577	73	596.932	100.491	224.690	54.157	54.627	43576	94	717.851	142.327	294.196	59.440	43.113	67478	105	685.343	150.314	34.093	60.161	47.355	71961	38	551.895	45.224	63.927	55.880	26.728	20972	26	631.692	97.760	246.817	55.269	18.485	16424	30	628.967	72.810	2.449	57.589	22.728	18869	33	645.485	79.899	171.167	58.352	21.556	21301	34	443.559	33.404	266.250	58.513	26.728	15081	51	698.078	92.461	145.345	59.809	28.142	35602	44	577.705	47.397	272.329	60.177	24.385	25419	85	374.565	38.031	304.401	63.559	38.385	31838	30	669.800	105.752	312.181	59.355	19.899	20094	31	481.419	31.549	332.784	59.569	20.728	14924	32	687.719	133.232	13.259	60.250	20.728	22007	32	541.500	50.105	187.694	60.449	21.556	17328	51	581.235	86.509	229.287	60.144	28.142	29643	30	571.100	76.198	320.434	60.094	22.728	17133	105	538.657	93.020	96.849	65.782	64.426	56559	69	527.725	50.455	116.692	62.277	47.698	36413	81	628.346	79.654	80.662	65.335	38.284	50896	78	480.667	43.395	138.503	65.964	36.284	37492	37	478.108	36.006	48.974	64.115	27.799	17690	33	463.485	24.689	180.258	63.748	21.556	15295	36	586.389	71.316	169.567	65.333	22.142	21110	30	616.567	57.313	197.969	66.818	22.142	18497	77	538.935	67.956	244.724	65.843	47.698	41498	69	597.130	134.137	264.709	71.513	45.355	41202	65	488.938	44.162	325.860	65.311	38.042	31781	29	454.276	24.643	5.646	66.694	23.799	13174	72	502.444	62.312	62.660	67.978	44.284	36176	117	569.291	89.137	228.860	67.784	65.012	66607	46	495.457	35.112	158.789	68.836	32.870	22791	50	597.320	51.037	190.188	67.555	30.385	29866	40	612.150	105.393	285.131	69.922	28.728	24486	47	517.362	41.903	115.005	68.150	27.799	24316	48	586.521	76.399	312.383	68.727	30.385	28153	57	502.088	43.448	21.137	70.213	34.284	28619	58	511.207	49.448	252.863	74.686	36.971	29650	21	803.857	89.535	276.566	70.045	16.142	16881	56	662.054	87.134	208.535	74.796	31.799	37075	44	507.250	50.164	152.338	73.451	32.870	22319	90	641.022	89.061	168.064	73.824	39.799	57692	62	517.903	57.574	11.408	75.245	32.627	32110	46	485.130	35.109	51.688	75.169	28.627	22316	60	560.750	58.121	81.902	73.740	37.456	33645	70	668.814	111.996	280.752	77.909	36.385	46817	51	448.941	25.486	43.264	74.692	31.799	22896	36	651.556	88.065	112.286	74.840	22.971	23456	57	664.719	82.978	197.788	74.804	27.314	37889	77	574.026	95.572	236.756	76.433	41.355	44200	25	433.080	13.604	259.314	74.741	18.728	10827	119	542.109	100.489	305.120	77.170	56.770	64511	42	503.167	50.320	6.542	81.185	37.556	21133	28	503.321	29.019	59.540	74.734	20.142	14093	39	631.205	92.049	178.242	74.796	23.556	24617	48	521.771	66.597	96.549	77.649	29.556	25045	35	909.314	189.997	127.987	76.865	21.556	31826	36	535.944	62.073	325.814	77.568	28.627	19294	48	479.854	60.183	333.435	80.073	30.971	23033	80	544.350	76.486	296.541	81.186	61.255	43548	30	491.367	29.116	35.879	78.622	21.556	14741	105	563.543	84.625	144.528	85.318	48.770	59172	19	481.421	31.727	314.592	79.576	15.899	9147	37	439.405	18.279	60.996	80.853	28.385	16258	55	574.455	66.150	76.196	83.585	28.971	31595	65	547.138	73.089	86.099	85.092	39.456	35564	35	674.829	101.174	104.561	82.165	22.971	23619	34	1089.529	558.728	111.371	81.838	35.456	37044	55	692.527	109.145	205.818	85.107	33.799	38089	69	537.072	60.994	259.333	82.715	36.284	37058	31	546.065	43.052	136.173	81.513	20.728	16928	35	528.057	34.547	220.838	83.678	27.213	18482	28	588.643	38.704	211.656	83.258	20.385	16482	91	666.978	119.341	240.420	85.418	39.698	60695	33	438.364	23.556	19.953	85.889	30.627	14466	40	539.425	54.477	129.210	84.902	27.213	21577	59	519.068	45.262	170.355	85.992	34.042	30625	67	520.119	63.878	234.949	91.709	49.841	34848	49	562.204	54.882	179.913	85.140	26.385	27548	42	505.929	51.161	98.952	86.502	28.627	21249	24	586.375	70.273	295.987	85.451	20.971	14073	44	552.023	44.499	4.860	89.281	32.971	24289	74	489.865	41.200	41.452	88.030	59.598	36250	37	630.838	88.787	112.186	87.567	23.556	23341	24	632.417	122.542	311.560	87.638	18.728	15178	62	677.581	178.664	316.068	91.744	38.627	42010	67	582.925	80.598	68.984	91.321	33.799	39056	37	544.162	44.890	153.264	88.295	22.728	20134	70	591.714	94.750	28.566	91.923	32.042	41420	45	544.222	40.974	282.847	89.772	33.456	24490	77	613.805	96.918	53.632	93.189	45.113	47263	52	603.788	60.678	292.559	90.905	27.213	31397	30	676.300	75.396	324.846	89.991	19.314	20289	51	503.451	40.469	13.288	92.053	29.456	25676	52	573.962	56.760	104.948	94.351	31.213	29846	28	496.357	63.343	254.113	91.829	24.385	13898	19	460.421	73.413	263.117	91.488	22.142	8748	43	555.279	73.270	190.604	93.144	26.385	23877	22	551.818	35.496	332.379	91.667	17.899	12140	72	554.486	65.886	77.803	94.863	34.385	39923	78	555.359	77.352	91.839	94.828	37.213	43318	70	951.914	726.691	174.600	95.583	38.627	66634	30	515.033	30.142	209.877	93.244	30.627	15451	65	597.969	81.521	223.235	94.948	33.213	38868	50	554.140	93.467	276.347	95.367	33.799	27707	40	612.450	91.251	155.148	96.828	24.142	24498	34	579.559	73.301	6.978	97.925	20.728	19705	115	568.035	86.847	127.391	101.988	65.598	65324	47	572.553	101.466	137.814	99.566	30.971	26910	59	584.966	79.766	252.325	100.812	34.870	34513	64	595.094	102.154	19.412	100.036	30.042	38086	71	602.592	101.945	47.418	104.480	38.385	42784	49	565.510	57.755	188.826	99.695	28.142	27710	54	559.074	57.913	259.941	100.710	33.213	30190	104	571.106	199.098	287.053	104.862	47.698	59395	44	707.091	127.670	324.413	99.818	26.385	31112	31	671.742	115.977	164.753	100.842	20.971	20824	56	689.286	120.887	219.620	102.097	36.284	38600	20	451.900	14.910	300.826	99.416	23.213	9038	119	552.118	69.593	241.270	104.869	56.527	65702	92	1375.859	1174.456	332.642	109.538	53.698	126579	22	678.955	72.257	54.229	101.688	16.485	14937	39	586.949	61.378	61.354	103.413	25.556	22891	57	559.544	69.686	69.705	103.218	35.698	31894	46	1114.413	545.826	210.175	103.106	33.456	51263	23	595.435	42.043	279.142	101.115	16.728	13695	58	565.897	86.377	29.053	103.972	32.385	32822	68	590.206	72.037	103.837	104.730	32.627	40134	28	526.786	25.117	111.964	103.966	20.142	14750	42	550.262	49.519	94.740	107.218	36.284	23111	62	663.306	119.396	150.204	106.434	32.385	41125	34	630.676	73.730	171.605	106.710	20.971	21443	63	852.190	199.476	215.826	108.757	33.456	53688	65	546.708	44.898	268.983	108.603	32.385	35536	48	544.583	52.818	296.606	107.934	27.799	26140	53	872.679	296.440	313.167	106.792	29.213	46252	80	554.125	78.203	36.046	113.857	51.598	44330	67	593.627	82.037	189.833	111.750	41.355	39773	28	483.536	25.835	252.791	108.286	25.213	13539	32	455.188	24.465	11.686	108.188	22.971	14566	30	759.200	105.522	178.649	108.817	21.314	22776	32	646.875	84.019	185.367	107.708	22.142	20700	50	565.540	91.034	166.122	111.096	38.042	28277	40	595.275	73.383	231.090	109.875	22.971	23811	36	648.139	125.810	279.292	110.457	24.142	23333	39	627.897	91.635	323.378	108.965	29.556	24488	31	523.968	37.324	84.297	111.786	25.556	16243	30	499.900	30.160	122.072	109.764	23.213	14997	122	535.525	68.145	15.524	116.644	79.497	65334	47	690.043	114.636	60.320	111.816	24.385	32432	19	508.684	18.457	79.312	110.405	15.899	9665	16	486.250	14.535	202.368	112.013	15.314	7780	37	595.108	92.496	25.907	119.060	33.456	22019	31	622.645	107.547	250.482	116.121	22.728	19302	42	538.095	41.770	73.299	117.373	27.799	22600	47	609.404	89.755	240.625	115.608	26.971	28642	81	557.963	63.548	287.539	117.630	38.042	45195	53	605.830	102.585	302.281	116.978	35.799	32109	42	794.333	188.899	322.174	116.367	33.213	33362	28	793.607	145.543	327.783	115.153	19.314	22221	39	566.308	66.262	5.910	116.727	26.142	22086	70	857.557	167.272	126.479	117.233	30.142	60029	89	552.393	62.900	144.672	117.731	34.385	49163	61	724.607	109.688	212.294	116.279	31.213	44201	23	732.087	152.232	195.713	117.208	18.142	16838	56	561.321	63.928	267.415	117.890	34.042	31434	25	551.280	52.464	56.015	117.346	18.728	13782	25	545.360	39.917	108.262	119.399	22.971	13634	46	547.891	43.333	85.273	118.543	28.385	25203	27	919.630	187.312	113.237	119.947	18.728	24830	59	546.051	81.268	312.643	119.561	28.627	32217	77	983.039	464.411	185.680	122.087	47.355	75694	39	602.744	59.806	204.139	119.667	24.971	23507	41	810.171	127.315	225.061	121.061	24.142	33217	60	503.500	51.478	36.581	125.898	36.042	30210	41	639	59.935	244.622	122.244	23.556	26199	69	571.072	84.647	294.737	125.267	33.213	39404	31	542.645	53.149	93.743	122.808	26.142	16822	32	923.406	266.885	117.537	124.116	20.971	29549	139	586.144	123.342	164.108	127.848	56.527	81474	40	575.075	69.261	177.356	126.780	25.556	23003	63	619.381	62.693	210.616	125.113	34.385	39021	83	832.687	200.228	249.664	129.110	53.841	69113	41	652.219	81.402	262.604	126.272	26.385	26741	20	676.150	78.161	267.822	123.555	16.728	13523	35	1145	183.552	276.383	124.728	21.556	40075	49	481.020	29.541	71.123	125.624	31.799	23570	23	495.913	27.076	128.336	124.471	23.556	11406	53	570.906	94.640	306.472	125.340	33.799	30258	25	537.480	28.856	100.606	125.697	22.385	13437	31	553.645	49.319	14.713	126.749	20.142	17163	61	627.393	85.233	199.637	129.659	28.971	38271	70	520.371	47.817	221.334	128.730	43.213	36426	56	642.196	80.049	235.399	129.350	31.213	35963	50	484.820	120.070	6.121	137.104	54.770	24241	30	474.767	29.463	29.947	130.207	21.314	14243	23	561.087	36.322	95.029	128.249	20.142	12905	41	477.927	23.220	138.111	129.378	24.385	19595	25	541.320	77.887	43.607	129.930	19.314	13533	104	510.490	52.092	88.988	134.546	43.941	53091	40	620.350	110.186	330.692	131.115	30.627	24814	22	700.682	118.341	24.795	131.777	19.314	15415	45	775.644	112.301	273.915	132.719	27.799	34904	32	560.594	71.279	128.101	133.950	28.627	17939	30	595.733	81.617	13.653	132.655	20.142	17872	55	554.073	86.100	298.245	133.727	31.213	30474	24	483.083	21.034	118.631	134.334	19.556	11594	59	494.102	28.066	191.290	136.881	37.213	29152	24	681.042	111.614	19.445	135.267	16.728	16345	39	482.103	37.703	176.334	135.608	22.142	18802	41	407.293	117.410	331.199	138.689	61.941	16699	25	494.960	25.182	56.633	135.706	20.971	12374	27	524.259	35.513	79.649	135.964	18.142	14155	50	626.380	104.894	103.971	137.649	33.213	31319	48	543.354	49.891	239.865	137.134	34.042	26081	22	590.545	45.395	254.589	136.579	19.899	12992	60	566.333	95.002	309.484	136.977	28.971	33980	33	634.242	87.482	135.736	135.835	25.314	20930	36	622.472	65.383	267.442	139.718	24.728	22409	33	474.061	30.033	36.397	138.406	27.799	15644	100	489.880	40.760	65.023	140.771	40.284	48988	57	2399.772	1451.836	230.178	139.421	46.184	136787	80	530.700	54.304	279.802	140.380	38.527	42456	24	563.250	50.015	249.441	139.191	22.142	13518	75	557.680	76.348	289.248	143.777	36.284	41826	21	465.857	60.801	27.189	139.070	20.728	9783	49	511.653	35.959	145.786	140.350	27.799	25071	17	1488.235	243.357	1.345	141.634	16.485	25300	18	468.778	16.268	46.559	141.158	18.142	8438	52	580.404	61.851	259.704	143.625	31.213	30181	84	621.119	124.793	318.297	143.953	35.113	52174	70	660.557	189.299	226.954	144.240	40.042	46239	39	639.128	79.846	115.591	143.875	22.728	24926	40	665.725	139.920	122.548	145.312	26.385	26629	22	482.727	20.462	182.600	143.198	16.728	10620	60	490.650	44.060	49.738	146.583	35.456	29439	36	652.972	84.798	107.152	143.480	23.314	23507	30	532.233	35.494	142.258	146.099	23.556	15967	72	757.278	376.233	22.617	148.457	50.527	54524	29	507.690	34.692	74.507	147.320	20.142	14723	43	628.930	90.841	5.212	147.270	29.799	27044	43	664.163	86.518	134.471	147.121	24.728	28559	94	541.596	69.453	178.391	150.307	49.598	50910	31	482.258	23.416	298.222	147.441	20.728	14950	32	525.219	35.652	33.596	147.648	24.142	16807	32	549.406	42.817	100.685	148.562	23.799	17581	187	575.406	70.437	160.814	152.660	60.184	107601	82	580.939	71.568	220.629	150.315	40.870	47637	35	517.429	42.995	89.008	149.532	24.385	18110	63	485.714	33.771	204.072	150.890	43.113	30600	81	629.543	99.920	272.494	151.524	36.385	50993	59	591.593	95.607	307.955	150.912	30.042	34904	128	811.898	381.567	105.093	157.353	50.770	103923	54	491.407	55.847	64.698	152.004	30.971	26536	30	516.067	38.597	78.645	153.351	22.728	15482	28	582.750	31.849	293.236	152.396	18.971	16317	33	535.788	41.320	145.777	154.790	23.799	17681	90	606.500	105.652	119.622	156.736	38.870	54585	35	625.600	101.309	128.264	156.513	25.556	21896	39	668.359	81.989	135.354	154.086	21.899	26066	109	758.771	355.532	248.357	156.677	60.426	82706	27	822.074	111.139	331.496	154.499	18.971	22196	24	472.667	18.356	300.303	154.675	19.314	11344	78	527.205	70.337	237.292	159.375	34.627	41122	29	618.379	366.935	40.739	156.401	24.385	17933	60	511.717	45.734	8.688	164.094	41.799	30703	21	453.143	17.304	22.585	157.420	17.556	9516	19	333.895	19.771	30.912	158.197	24.385	6344	31	579.323	65.779	86.156	158.577	20.385	17959	81	534.469	66.150	16.740	161.726	45.113	43292	55	588.818	66.563	218.807	160.575	32.870	32385	66	536.424	51.423	262.226	162.894	40.385	35404	63	849.540	172.371	323.398	161.246	40.527	53521	35	511.514	87.036	311.695	160.509	33.456	17903	44	447.045	21.958	58.563	162.243	34.627	19670	53	636.528	98.293	140.730	162.740	32.042	33736	73	616.137	93.808	209.986	163.836	40.042	44978	60	751.450	154.837	38.811	163.938	28.385	45087	33	631.333	79.910	134.248	163.715	23.556	20834	41	509.683	77.041	306.127	163.968	32.042	20897	83	575.482	180.950	228.447	170.494	52.770	47765	22	1392.682	152.739	332.614	163.918	17.314	30639	45	537.244	54.507	73.593	165.526	31.213	24176	25	733.600	79.805	80.615	165.014	19.556	18340	76	535.500	163.683	94.499	167.075	38.042	40698	33	568.667	52.497	160.104	164.975	22.142	18766	73	531.877	44.290	287.558	168.583	32.870	38827	18	494.056	17.141	3.122	166.287	15.071	8893	49	551.122	61.304	152.357	167.473	30.385	27005	66	635.500	161.631	23.209	171.290	38.870	41943	93	606.495	103.151	112.984	171.720	41.698	56404	86	524.128	56.915	176.841	170.710	40.042	45075	62	530.145	47.580	187.964	171.564	33.213	32869	63	694.079	127.373	195.231	171.605	32.627	43727	59	552.644	46.406	256.521	171.842	33.456	32606	25	571.120	49.792	279.432	169.646	20.385	14278	57	449.965	23.980	53.048	171.983	34.042	25648	99	573.970	107.698	131.508	172.722	49.113	56823	76	587.553	125.262	247.819	173.481	38.627	44654	164	648.262	170.148	207.996	175.613	55.355	106315	64	574.219	107.478	33.593	174.637	33.698	36750	67	738.612	455.328	268.947	173.565	34.627	49487	59	728.898	592.971	69.317	175.800	47.012	43005	76	819.961	222.932	151.677	177.135	34.627	62317	72	583.125	77.021	161.603	175.935	33.799	41985	39	554.410	54.200	98.155	175.657	22.971	21622	47	543.319	30.807	262.022	178.820	34.284	25536	16	2290.875	258.240	322.544	176.102	13.314	36654	35	702.171	110.036	105.010	178.478	20.971	24576	29	540.414	46.652	301.828	177.472	22.385	15672	76	620.934	117.662	278.753	183.402	36.870	47191	26	579.846	57.650	292.943	178.570	20.142	15076	69	586.304	99.515	39.935	181.748	32.627	40455	63	471.095	38.903	54.445	180.871	37.113	29679	59	609.068	280.517	76.047	181.223	40.870	35935	27	497.963	40.975	91.106	179.744	19.556	13445	34	466.706	23.224	236.133	180.638	24.385	15868	40	594.175	82.992	138.005	182.479	25.556	23767	71	652.873	103.841	224.567	185.709	38.627	46354	36	617	78.336	286.032	183.670	24.971	22212	63	548.365	151.919	108.980	184.586	43.355	34547	55	520.473	56.996	266.612	185.117	32.627	28626	21	563.667	40.854	1.570	184.040	18.485	11837	93	653.903	103.014	125.118	187.241	37.456	60813	128	569.148	113.401	201.407	187.261	59.012	72851	39	543.897	54.235	6.610	186.309	24.385	21212	70	596.857	116.515	29.726	186.109	38.042	41780	72	546.083	61.316	157.411	188.073	39.113	39318	44	556.386	63.744	173.807	189.015	38.284	24481	44	669.795	72.980	294.583	185.514	29.556	29471	37	461.541	18.826	236.665	185.954	26.385	17077	44	489.273	33.676	82.625	188.427	35.456	21528	47	574.298	56.643	97.327	189.458	26.728	26992	55	608.436	75.533	141.858	189.200	26.971	33464	27	516.556	32.829	182.312	188.173	23.556	13947	93	495.613	40.219	64.798	194.823	47.698	46092	47	1457.128	392.262	255.437	190.632	25.213	68485	78	506.141	59.393	16.298	191.691	38.870	39479	34	713.912	82.755	293.473	191.384	22.142	24273	33	546.970	61.232	118.481	193.832	27.799	18050	92	511.348	101.568	212.582	200.306	63.497	47044	17	361.235	48.174	110.525	191.998	15.314	6141	60	575.033	66.045	162.303	194.484	30.627	34502	48	627.604	73.943	220.251	193.095	32.385	30125	96	805.219	558.293	267.569	196.575	47.113	77301	32	498.031	50.117	90.111	195.092	23.556	15937	37	569.432	48.583	180.997	193.484	24.142	21069	24	314.958	25.368	1.759	195.422	20.142	7559	32	688.656	101.101	234.581	196.602	24.385	22037	60	453.017	31.383	31.481	198.509	32.042	27181	82	484.695	40.296	53.999	197.847	34.627	39745	36	553.861	59.433	76.890	197.040	26.142	19939	34	1766.500	253.475	309.433	199.457	29.213	60061	35	740.714	410.972	193.897	199.808	43.698	25925	45	576.689	47.492	241.366	199.074	28.385	25951	66	622.394	98.783	285.780	197.735	33.213	41078	63	387.111	64.765	6.209	202.622	39.113	24388	19	576.421	37.089	113.423	197.276	17.314	10952	30	608.067	55.822	199.529	198.279	19.899	18242	33	503.394	43.614	84.480	199.219	20.142	16612	43	627.163	165.181	103.410	200.900	26.385	26968	28	613.536	195.004	109.163	199.640	21.556	17179	29	847.552	414.389	125.984	198.640	28.385	24579	43	614.814	78.616	274.825	201.014	26.971	26437	50	493.040	36.378	45.234	201.675	42.284	24652	84	1995.476	1339.194	118.661	204.451	40.042	167620	45	531.267	41.822	137.525	200.937	24.142	23907	35	596.400	41.376	247.151	200.402	24.385	20874	18	942.500	67.867	301.749	199.066	15.314	16965	62	521.065	46.464	149.338	203.597	35.456	32306	60	535.417	49.397	158.396	201.499	35.456	32125	167	415.413	50.505	20.285	206.470	83.740	69374	25	3419.240	245.869	325.066	201.777	22.142	85481	53	559.641	71.580	259.956	205.780	28.385	29661	33	1730.333	488.418	125.899	205.912	22.142	57101	37	914.270	316.362	200.832	204.640	30.971	33828	70	645.429	73.484	268.825	207.268	34.870	45180	63	863.556	80.262	296.165	204.979	34.385	54404	40	593.125	73.891	94.771	206.590	22.142	23725	27	2710.593	236.711	321.942	205.743	18.728	73186	21	458.048	15.923	50.284	205.853	17.899	9619	30	478.700	26.368	134.534	207.206	23.213	14361	44	514.318	27.783	169.548	208.171	23.556	22630	88	624.795	110.763	232.636	208.623	42.284	54982	49	433.918	35.921	38.787	209.873	36.042	21262	49	520.286	58.553	79.148	209.602	25.556	25494	45	2124.022	289.585	328.048	209.276	29.556	95581	29	375.034	30.149	45.506	211.266	20.728	10876	33	452.879	23.251	71.788	210.711	26.385	14945	60	790.633	488.395	203.146	211.333	41.941	47438	36	613.250	55.906	244.468	210.956	26.627	22077	44	808.295	78.584	289.327	210.574	24.971	35565	26	344.385	49.976	54.401	211.432	20.142	8954	19	509.053	23.852	110.963	211.179	15.314	9672	75	520.347	55.708	148.513	215.799	39.698	39026	40	648.300	49.745	278.643	212.891	29.213	25932	43	887.674	44.871	297.829	212.272	24.728	38170	67	518.418	46.053	220.752	215.310	38.284	34734	24	929.333	128.600	314.401	211.874	17.899	22304	37	518.703	49.963	105.051	215.907	23.556	19192	40	552.150	43.378	90.303	216.597	43.698	22086	35	508.743	24.506	187.851	215.670	21.556	17806	32	588.688	208.477	249.574	216.625	27.213	18838	61	723.754	471.266	61.044	218.949	34.042	44149	29	535.724	44.589	96.402	218.493	24.142	15536	22	1124.545	169.565	334.115	215.774	16.485	24740	24	508.917	42.350	9.273	216.481	21.556	12214	26	1268.731	412.353	160.046	217.164	20.142	32987	23	464.391	36.206	130.948	217.590	17.314	10681	30	559.500	38.400	256.808	217.186	27.556	16785	42	689.833	70.770	316.226	218.077	24.142	28973	75	1330.853	827.795	3.483	220.610	38.042	99814	32	590.750	73.212	18.714	218.892	20.728	18904	33	905.970	131.239	276.513	219.627	22.142	29897	55	521.164	80.332	52.775	220.858	30.385	28664	27	497.852	48.569	73.525	219.816	20.728	13442	43	460.930	26.284	117.910	221.324	23.799	19820	18	510.056	22.623	211.706	220.309	15.899	9181	103	1010.107	224.564	268.912	223.908	52.284	104041	59	816.898	100.196	303.817	221.231	34.627	48197	16	593.750	46.818	325.991	220.033	16.142	9500	36	459.083	36.178	37.273	221.804	24.971	16527	37	530.513	53.635	110.346	223.374	24.142	19629	132	593.651	97.528	163.090	227.036	43.698	78362	59	509.729	44.532	238.147	223.122	40.870	30074	29	502.310	50.964	84.171	223.470	20.142	14567	94	1078.234	85.695	289.727	224.247	60.870	101354	46	537.261	68.787	29.525	224.994	30.042	24714	34	492.382	31.932	103.148	223.423	28.971	16741	33	568.030	45.359	246.781	224.078	24.385	18745	31	757.677	60.648	257.009	223.900	26.971	23488	31	581.742	161.708	320.445	223.237	32.728	18034	33	525.788	71.474	17.570	224.628	22.142	17351	43	450.953	53.258	70.720	225.366	26.971	19391	55	485.945	39.703	126.713	227.360	38.627	26727	41	489	33.615	144.402	227.932	26.971	20049	31	839.548	303.560	61.260	225.292	19.899	26026	23	572.957	44.583	91.163	225.049	17.899	13178	43	504.256	35.491	199.000	226.507	30.971	21683	44	665.523	253.992	54.361	227.699	31.213	29283	123	501.122	62.872	174.590	230.910	42.527	61638	46	626.174	108.835	189.006	228.260	24.971	28804	52	490.673	30.313	79.703	229.313	27.799	25515	58	501.966	44.009	219.050	230.057	30.385	29114	24	427.458	31.903	17.675	229.395	23.899	10259	132	3011.879	1399.710	39.564	234.934	48.527	397568	48	368.229	26.984	89.558	232.339	28.142	17675	30	581.900	73.366	30.326	231.290	20.728	17457	63	882.317	258.310	65.972	232.345	34.627	55586	179	745.156	511.003	106.778	240.539	132.267	133383	52	484.904	44.371	132.216	232.196	36.385	25215	19	500	41.387	52.760	232.736	15.899	9500	29	2346.690	603.107	120.456	237.249	22.385	68054	37	546.919	37.842	143.020	236.125	25.556	20236	96	2257.823	1547.945	63.959	240.404	50.184	216751	30	544.233	293.833	29.846	241.014	21.556	16327	43	578.465	113.957	213.151	240.393	32.385	24874	157	695.217	330.563	302.198	243.133	142.184	109149	36	480.833	15.500	203.048	243.340	28.142	17310	46	952.957	224.435	83.320	245.954	51.698	43836	126	714.730	92.823	152.344	247.065	80.870	90056	83	716.723	121.784	46.010	252.101	113.456	59488	31	494.032	28.265	88.005	251.474	40.385	15315	33	1382.970	317.219	108.704	251.578	29.314	45638
2	32	714.062	102.900	7.923	4.700	25.799	22850	21	726.429	91.101	36.329	1.749	19.314	15255	34	668.206	50.986	58.130	2.634	29.213	22719	26	613.038	47.492	73.049	1.968	19.314	15939	17	626.235	55.053	115.971	1.565	15.314	10646	34	551.853	53.020	162.522	3.149	22.728	18763	64	520.734	77.117	209.403	3.529	33.213	33327	33	459.939	44.588	226.240	1.556	26.728	15178	54	521.537	81.989	263.399	2.613	31.213	28163	34	598.912	39.268	289.224	2.368	21.556	20363	43	524.744	69.160	299.268	3.767	31.213	22564	40	536.600	50.790	317.817	2.563	30.385	21464	66	670.697	138.142	93.229	13.266	52.284	44266	33	568.545	44.062	108.250	4.630	27.213	18762	21	556.524	45.533	330.821	6.374	20.142	11687	43	637.140	85.450	33.496	7.654	25.799	27397	69	587.391	76.380	50.753	10.128	48.527	40530	50	692.120	114.177	84.823	9.706	28.385	34606	56	621.679	103.685	149.421	8.058	35.698	34814	43	529.163	69.719	200.334	8.370	25.556	22754	73	592.973	95.495	71.211	8.992	35.456	43287	124	537.379	87.561	122.624	12.871	43.456	66635	28	528.357	99.125	283.029	7.819	22.385	14794	52	669.096	144.595	271.404	10.623	31.456	34793	52	539.769	54.976	310.192	11.755	31.556	28068	32	666	81.926	316.239	8.757	20.728	21312	21	646.571	42.591	43.834	9.626	15.899	13578	54	716.111	162.820	99.728	13.473	29.556	38670	79	566.063	69.775	158.484	14.964	46.870	44719	75	520.987	68.844	18.854	15.394	34.042	39074	23	543	55.274	141.063	11.606	20.142	12489	124	565.153	83.321	195.049	20.011	69.255	70079	57	670.263	449.537	215.750	16.830	37.698	38205	45	560.467	72.230	180.758	14.437	27.799	25221	110	533.273	79.741	323.861	16.609	54.527	58660	46	725.152	247.668	144.367	17.452	39.113	33357	47	623	95.034	46.660	16.618	27.556	29281	52	566.058	87.996	202.727	17.000	30.971	29435	57	1057.825	186.128	291.970	20.216	33.213	60296	62	558.048	57.320	167.392	25.969	51.799	34599	50	501.060	44.649	71.440	18.506	30.971	25053	112	529.152	70.223	105.236	23.911	66.083	59265	44	715.273	116.985	282.317	20.459	25.556	31472	61	619.164	121.002	265.537	21.547	32.971	37769	47	561.319	110.842	179.940	22.481	26.971	26382	29	1163	89.172	305.437	23.517	22.971	33727	75	499.173	51.931	26.526	24.140	36.042	37438	30	513.967	45.474	75.859	23.217	22.728	15419	45	628.578	52.115	157.694	23.415	32.042	28286	28	502.107	31.472	56.950	24.438	21.556	14059	36	1278.583	214.108	5.243	25.886	22.142	46029	39	552.538	64.839	88.388	26.976	27.799	21549	51	544.627	61.058	175.512	29.862	33.456	27776	46	837.783	128.434	311.806	29.148	30.627	38538	56	535.232	53.907	63.546	28.831	30.042	29973	66	506.848	49.660	325.723	29.679	29.799	33452	111	454.892	47.935	13.230	33.650	52.184	50493	28	493.214	41.054	78.014	28.845	20.142	13810	42	480.310	23.491	150.820	32.036	34.870	20173	55	1476.491	94.801	292.355	32.139	27.799	81207	60	692.017	96.069	316.781	33.374	28.971	41521	50	553.960	65.029	47.750	34.200	31.456	27698	96	503.177	71.014	113.231	35.358	44.527	48305	45	925	170.774	273.216	33.359	23.799	41625	80	552.112	87.319	90.307	35.422	36.870	44169	25	550.800	70.766	155.296	34.956	24.385	13770	70	725.486	213.153	30.649	39.118	45.698	50784	42	498.881	40.843	181.855	36.399	24.385	20953	49	510.918	30.236	72.620	36.952	24.971	25035	212	539.741	77.328	174.589	47.682	76.669	114425	75	610.653	103.101	209.201	39.164	36.870	45799	31	446.032	34.421	265.846	37.962	24.142	13827	61	1382.131	126.671	301.412	37.861	28.627	84310	83	550.470	84.738	85.127	42.767	36.870	45689	34	902.588	208.262	278.848	40.781	22.142	30688	45	564.778	89.032	9.067	46.535	31.799	25415	39	524.462	51.160	64.324	42.708	27.556	20454	28	650.714	90.129	136.411	41.702	25.556	18220	32	524.781	49.967	54.692	43.919	22.142	16793	58	536.603	72.742	262.630	48.564	39.213	31123	33	557.818	102.798	333.133	45.145	21.556	18408	88	627.875	98.401	18.178	49.190	57.598	55253	52	576.615	96.769	45.702	47.312	29.213	29984	36	712.611	70.806	311.485	44.471	24.142	25654	47	578.447	84.767	38.504	48.364	40.284	27187	88	604.409	98.485	210.905	47.089	47.456	53188	57	1029.035	156.180	294.866	47.022	30.971	58655	24	564.292	43.295	2.507	46.827	16.728	13543	63	537.111	62.946	74.665	51.851	36.627	33838	34	616.029	127.240	133.363	46.144	27.314	20945	98	677.357	106.604	143.852	49.206	63.941	66381	31	623.161	81.190	112.449	49.910	22.971	19318	38	564.895	67.252	125.465	50.032	27.213	21466	96	629.792	99.856	57.294	52.502	48.184	60460	178	625.236	116.788	96.845	53.313	67.598	111292	22	861.364	89.365	157.106	49.050	18.728	18950	60	646.800	93.399	196.258	52.252	33.456	38808	55	547.564	62.541	254.194	51.959	34.627	30116	38	665.842	61.220	280.181	50.647	24.728	25302	36	775.139	172.115	318.440	50.844	33.213	27905	35	642.857	65.532	119.542	52.168	22.971	22500	33	655.364	64.614	308.720	52.219	22.971	21627	78	564.462	65.237	209.628	55.158	42.527	44028	87	637.908	62.334	161.513	58.599	37.456	55498	73	598.274	103.400	224.673	54.152	54.627	43674	94	717.713	143.445	294.197	59.439	43.113	67465	105	685.076	151.520	34.095	60.152	47.355	71933	38	545.684	42.807	63.927	55.888	26.728	20736	26	639.192	103.132	246.813	55.260	18.485	16619	30	627.700	73.998	2.442	57.573	22.728	18831	33	642.364	78.761	171.164	58.359	21.556	21198	34	444.529	34.606	266.242	58.503	26.728	15114	51	696.569	90.261	145.336	59.805	28.142	35525	44	574.750	45.632	272.325	60.176	24.385	25289	85	375.588	37.391	304.404	63.568	38.385	31925	30	658.067	93.641	312.172	59.345	19.899	19742	31	478.516	27.567	332.785	59.572	20.728	14834	32	687.500	130.052	13.245	60.259	20.728	22000	32	543.281	45.299	187.694	60.445	21.556	17385	51	579.510	83.158	229.273	60.143	28.142	29555	30	568.567	79.669	320.428	60.099	22.728	17057	105	536.343	93.339	96.848	65.787	64.426	56316	69	528.188	51.420	116.712	62.276	47.698	36445	81	625.123	77.799	80.680	65.336	38.284	50635	78	480.051	41.531	138.506	65.958	36.284	37444	37	481.432	36.258	48.975	64.118	27.799	17813	33	460.030	24.062	180.250	63.756	21.556	15181	36	586.861	70.497	169.567	65.322	22.142	21127	30	612.067	57.337	197.971	66.828	22.142	18362	77	539.701	69.731	244.692	65.860	47.698	41557	69	595.551	136.395	264.723	71.517	45.355	41093	65	486.046	45.993	325.847	65.314	38.042	31593	29	449.621	23.841	5.647	66.695	23.799	13039	72	501.500	61.321	62.669	67.985	44.284	36108	117	568.385	90.163	228.861	67.782	65.012	66501	46	494.152	36.404	158.801	68.852	32.870	22731	50	599.420	51.770	190.189	67.554	30.385	29971	40	613.325	105.289	285.132	69.912	28.728	24533	47	515.468	43.725	115.014	68.158	27.799	24227	48	589.958	75.678	312.371	68.724	30.385	28318	57	502.947	41.004	21.144	70.208	34.284	28668	58	509.741	49.048	252.865	74.675	36.971	29565	21	819.524	88.077	276.572	70.040	16.142	17210	56	664.554	88.060	208.531	74.788	31.799	37215	44	507.750	51.563	152.338	73.456	32.870	22341	90	638.156	91.796	168.073	73.814	39.799	57434	62	518.306	56.225	11.415	75.239	32.627	32135	46	484.783	36.529	51.688	75.180	28.627	22300	60	563.550	57.412	81.903	73.740	37.456	33813	70	684.600	114.259	280.744	77.952	36.385	47922	51	451.843	28.917	43.253	74.688	31.799	23044	36	651.556	88.148	112.271	74.845	22.971	23456	57	664.807	82.678	197.783	74.803	27.314	37894	77	576.714	98.107	236.759	76.442	41.355	44407	25	438.400	16.975	259.319	74.740	18.728	10960	119	541.639	98.408	305.115	77.159	56.770	64455	42	504.333	52.638	6.539	81.193	37.556	21182	28	505.536	31.169	59.539	74.730	20.142	14155	39	635.718	92.903	178.244	74.799	23.556	24793	48	523.146	69.318	96.552	77.663	29.556	25111	35	905.400	192.549	127.990	76.870	21.556	31689	36	535.722	60.523	325.820	77.551	28.627	19286	48	483.125	60.209	333.427	80.072	30.971	23190	80	545.787	76.027	296.526	81.186	61.255	43663	30	489	27.213	35.886	78.626	21.556	14670	105	566.362	87.052	144.533	85.315	48.770	59468	19	482.632	28.281	314.585	79.574	15.899	9170	37	442.216	18.674	61.013	80.854	28.385	16362	55	569	62.990	76.193	83.578	28.971	31295	65	548.677	75.386	86.098	85.101	39.456	35664	35	672.171	103.497	104.564	82.169	22.971	23526	34	1081	556.513	111.365	81.845	35.456	36754	55	693.545	115.978	205.816	85.100	33.799	38145	69	535.188	60.362	259.333	82.702	36.284	36928	31	538.194	38.956	136.180	81.499	20.728	16684	35	526.400	29.576	220.835	83.672	27.213	18424	28	588.286	40.174	211.669	83.267	20.385	16472	91	676.780	127.723	240.419	85.401	39.698	61587	33	436.667	23.239	19.952	85.871	30.627	14410	40	536.875	52.335	129.210	84.911	27.213	21475	59	520.186	48.307	170.367	86.000	34.042	30691	67	514.597	61.432	234.949	91.706	49.841	34478	49	563.510	58.058	179.908	85.145	26.385	27612	42	503.833	48.718	98.950	86.511	28.627	21161	24	582.417	71.186	295.991	85.446	20.971	13978	44	551.250	45.056	4.862	89.277	32.971	24255	74	494.446	45.283	41.428	88.026	59.598	36589	37	637.270	83.821	112.189	87.567	23.556	23579	24	627.833	124.642	311.570	87.636	18.728	15068	62	675.339	175.354	316.082	91.747	38.627	41871	67	579.701	83.110	68.980	91.327	33.799	38840	37	541.919	47.947	153.274	88.292	22.728	20051	70	593.400	94.593	28.563	91.916	32.042	41538	45	546.444	39.788	282.857	89.780	33.456	24590	77	609.481	96.852	53.623	93.178	45.113	46930	52	604.058	59.252	292.567	90.912	27.213	31411	30	670.767	70.653	324.841	89.984	19.314	20123	51	503.078	40.983	13.282	92.056	29.456	25657	52	572.096	57.665	104.955	94.362	31.213	29749	28	503.036	65.609	254.133	91.836	24.385	14085	19	463	74.165	263.112	91.490	22.142	8797	43	559.163	79.561	190.613	93.149	26.385	24044	22	551.727	39.125	332.388	91.662	17.899	12138	72	554	69.906	77.820	94.861	34.385	39888	78	557.244	80.220	91.865	94.820	37.213	43465	70	957.800	723.076	174.627	95.593	38.627	67046	30	517.800	28.482	209.901	93.239	30.627	15534	65	593	82.058	223.219	94.950	33.213	38545	50	549.360	95.364	276.299	95.366	33.799	27468	40	614.025	92.690	155.140	96.828	24.142	24561	34	577.088	74.393	6.979	97.923	20.728	19621	115	561.930	81.192	127.365	101.996	65.598	64622	47	572.362	100.627	137.820	99.556	30.971	26901	59	586.373	80.559	252.352	100.843	34.870	34596	64	593.844	100.381	19.419	100.048	30.042	38006	71	601.690	101.736	47.421	104.476	38.385	42720	49	566.204	57.142	188.823	99.696	28.142	27744	54	558.074	60.225	259.935	100.695	33.213	30136	104	570.606	199.565	287.054	104.863	47.698	59343	44	711.750	131.674	324.418	99.807	26.385	31317	31	668.806	115.692	164.753	100.837	20.971	20733	56	688.161	121.406	219.615	102.096	36.284	38537	20	449.550	14.866	300.834	99.418	23.213	8991	119	552.496	67.325	241.270	104.852	56.527	65747	92	1384.185	1182.783	332.628	109.557	53.698	127345	22	687.955	73.774	54.232	101.691	16.485	15135	39	584.103	60.715	61.362	103.404	25.556	22780	57	561.246	72.962	69.704	103.217	35.698	31991	46	1096.348	530.011	210.162	103.103	33.456	50432	23	596.435	39.117	279.136	101.109	16.728	13718	58	565.103	85.610	29.066	103.955	32.385	32776	68	590.868	74.523	103.854	104.720	32.627	40179	28	521.143	27.621	111.962	103.965	20.142	14592	42	541.524	45.887	94.739	107.208	36.284	22744	62	663.016	117.505	150.214	106.442	32.385	41107	34	627.471	69.401	171.601	106.705	20.971	21334	63	855.270	196.568	215.834	108.763	33.456	53882	65	546.123	44.756	268.969	108.593	32.385	35498	48	540.792	46.636	296.595	107.939	27.799	25958	53	880.359	302.524	313.165	106.794	29.213	46659	80	548.088	74.276	36.041	113.859	51.598	43847	67	590.657	81.668	189.823	111.763	41.355	39574	28	476.821	26.427	252.790	108.289	25.213	13351	32	455.938	28.350	11.672	108.187	22.971	14590	30	747.967	102.993	178.644	108.807	21.314	22439	32	645.156	86.430	185.374	107.696	22.142	20645	50	562.320	91.924	166.114	111.097	38.042	28116	40	594.800	72.981	231.095	109.885	22.971	23792	36	653.583	129.214	279.288	110.455	24.142	23529	39	621.154	86.729	323.366	108.966	29.556	24225	31	521.129	35.822	84.303	111.786	25.556	16155	30	501.567	29.310	122.085	109.772	23.213	15047	122	533.729	67.358	15.513	116.657	79.497	65115	47	680.979	105.802	60.332	111.814	24.385	32006	19	506.632	23.450	79.317	110.400	15.899	9626	16	482.250	10.939	202.368	112.006	15.314	7716	37	586.243	91.320	25.920	119.046	33.456	21691	31	622.161	111.234	250.484	116.123	22.728	19287	42	545.310	43.095	73.299	117.373	27.799	22903	47	609.085	88.761	240.635	115.614	26.971	28627	81	557.630	65.436	287.530	117.624	38.042	45168	53	606.792	101.831	302.262	116.994	35.799	32160	42	782	184.507	322.180	116.373	33.213	32844	28	791.679	146.939	327.775	115.146	19.314	22167	39	565.154	67.723	5.899	116.725	26.142	22041	70	857.971	163.823	126.482	117.228	30.142	60058	89	551.404	63.426	144.679	117.720	34.385	49075	61	729.131	113.512	212.293	116.281	31.213	44477	23	724.391	149.880	195.723	117.208	18.142	16661	56	560.893	64.152	267.411	117.893	34.042	31410	25	549.840	54.075	56.008	117.350	18.728	13746	25	542.960	35.437	108.259	119.399	22.971	13574	46	545.957	42.865	85.278	118.540	28.385	25114	27	910.889	184.274	113.234	119.940	18.728	24594	59	543.831	77.981	312.648	119.566	28.627	32086	77	979.545	461.679	185.691	122.086	47.355	75425	39	603.846	58.557	204.126	119.666	24.971	23550	41	814.195	134.332	225.056	121.059	24.142	33382	60	504.367	48.660	36.590	125.896	36.042	30262	41	643.732	62.764	244.620	122.246	23.556	26393	69	567.159	84.045	294.735	125.263	33.213	39134	31	541.097	50.233	93.732	122.805	26.142	16774	32	919.688	259.847	117.542	124.109	20.971	29430	139	580.252	119.378	164.100	127.814	56.527	80655	40	569.675	70.890	177.361	126.788	25.556	22787	63	623.413	61.295	210.609	125.122	34.385	39275	83	832.446	196.165	249.645	129.104	53.841	69093	41	656.366	84.357	262.600	126.272	26.385	26911	20	672.800	83.345	267.825	123.553	16.728	13456	35	1148.029	179.391	276.386	124.725	21.556	40181	49	482.735	30.721	71.124	125.612	31.799	23654	23	491.435	24.511	128.350	124.474	23.556	11303	53	567.811	96.866	306.459	125.333	33.799	30094	25	535.400	32.985	100.606	125.698	22.385	13385	31	555.290	47.315	14.717	126.752	20.142	17214	61	624.033	84.360	199.631	129.666	28.971	38066	70	518.157	45.532	221.343	128.733	43.213	36271	56	640.554	77.520	235.406	129.350	31.213	35871	50	484.860	120.763	6.136	137.143	54.770	24243	30	472.633	30.289	29.947	130.200	21.314	14179	23	563	37.158	95.043	128.256	20.142	12949	41	476.585	25.094	138.099	129.362	24.385	19540	25	541.040	76.399	43.601	129.951	19.314	13526	104	508.231	50.055	88.984	134.525	43.941	52856	40	617.450	104.834	330.694	131.116	30.627	24698	22	704.227	115.713	24.793	131.778	19.314	15493	45	769.444	116.241	273.911	132.717	27.799	34625	32	560.719	72.048	128.105	133.970	28.627	17943	30	596.867	76.637	13.649	132.662	20.142	17906	55	555.836	84.400	298.237	133.723	31.213	30571	24	484.625	23.264	118.631	134.335	19.556	11631	59	497.339	29.945	191.297	136.892	37.213	29343	24	672.458	109.187	19.443	135.256	16.728	16139	39	481.744	36.266	176.327	135.609	22.142	18788	41	404.561	118.060	331.198	138.702	61.941	16587	25	489.840	21.177	56.614	135.717	20.971	12246	27	521.852	35.249	79.649	135.962	18.142	14090	50	627.620	108.941	103.993	137.631	33.213	31381	48	549.458	54.547	239.856	137.115	34.042	26374	22	588.409	43.535	254.588	136.582	19.899	12945	60	568	97.610	309.486	136.981	28.971	34080	33	633.909	88.535	135.720	135.840	25.314	20919	36	620.917	63.750	267.437	139.728	24.728	22353	33	476	31.533	36.393	138.405	27.799	15708	100	489.770	42.115	65.028	140.760	40.284	48977	57	2365.298	1458.544	230.183	139.431	46.184	134822	80	529.138	51.390	279.807	140.380	38.527	42331	24	566	51.833	249.432	139.196	22.142	13584	75	560.760	80.382	289.246	143.782	36.284	42057	21	467.857	58.979	27.180	139.076	20.728	9825	49	508.898	36.401	145.772	140.336	27.799	24936	17	1475.294	235.447	1.345	141.636	16.485	25080	18	463.444	16.579	46.554	141.156	18.142	8342	52	578.038	59.816	259.703	143.630	31.213	30058	84	624.964	127.418	318.291	143.957	35.113	52497	70	656.629	181.473	226.956	144.256	40.042	45964	39	631.538	81.487	115.588	143.895	22.728	24630	40	664.175	142.574	122.549	145.318	26.385	26567	22	481.182	17.805	182.598	143.192	16.728	10586	60	488.233	42.289	49.740	146.590	35.456	29294	36	653.389	81.240	107.152	143.471	23.314	23522	30	535.200	40.466	142.270	146.117	23.556	16056	72	754.861	373.840	22.590	148.453	50.527	54350	29	509.621	31.698	74.501	147.324	20.142	14779	43	624.837	90.858	5.211	147.269	29.799	26868	43	656.767	81.707	134.479	147.115	24.728	28241	94	540.245	67.401	178.396	150.308	49.598	50783	31	483.774	23.083	298.209	147.438	20.728	14997	32	525.906	38.668	33.581	147.638	24.142	16829	32	547.031	41.796	100.693	148.566	23.799	17505	187	574.610	71.381	160.810	152.656	60.184	107452	82	583.183	74.124	220.614	150.316	40.870	47821	35	519.486	45.246	88.990	149.528	24.385	18182	63	482.714	35.596	204.069	150.890	43.113	30411	81	634.111	101.590	272.495	151.531	36.385	51363	59	585.441	93.425	307.945	150.895	30.042	34541	128	808.227	378.886	105.094	157.369	50.770	103453	54	492.815	55.906	64.710	152.011	30.971	26612	30	512.667	40.488	78.647	153.360	22.728	15380	28	579.571	30.045	293.235	152.391	18.971	16228	33	536.394	40.985	145.766	154.782	23.799	17701	90	603.922	103.811	119.619	156.741	38.870	54353	35	619.114	96.753	128.276	156.501	25.556	21669	39	670.872	81.574	135.366	154.089	21.899	26164	109	759.606	353.540	248.368	156.671	60.426	82797	27	818.778	106.573	331.486	154.498	18.971	22107	24	474.292	13.408	300.330	154.684	19.314	11383	78	527.308	67.778	237.289	159.384	34.627	41130	29	617.724	371.736	40.736	156.395	24.385	17914	60	507.983	46.175	8.680	164.114	41.799	30479	21	454	18.196	22.593	157.432	17.556	9534	19	332.474	16.883	30.912	158.208	24.385	6317	31	581.806	66.091	86.162	158.573	20.385	18036	81	532.482	64.278	16.725	161.727	45.113	43131	55	584.091	64.304	218.803	160.577	32.870	32125	66	536.303	52.698	262.216	162.903	40.385	35396	63	848.206	173.572	323.393	161.251	40.527	53437	35	512.200	91.937	311.694	160.512	33.456	17927	44	444.636	21.448	58.561	162.255	34.627	19564	53	631.321	98.078	140.744	162.728	32.042	33460	73	610.890	89.422	209.996	163.826	40.042	44595	60	747.167	151.725	38.822	163.934	28.385	44830	33	628.515	80.817	134.240	163.718	23.556	20741	41	505.415	78.442	306.139	163.966	32.042	20722	83	578.482	178.665	228.435	170.515	52.770	48014	22	1385.136	157.182	332.616	163.919	17.314	30473	45	535.733	55.553	73.596	165.530	31.213	24108	25	731.080	80.052	80.629	165.020	19.556	18277	76	537.461	167.621	94.510	167.079	38.042	40847	33	570.727	47.629	160.111	164.957	22.142	18834	73	531.986	41.359	287.559	168.575	32.870	38835	18	497.278	15.400	3.124	166.291	15.071	8951	49	550.204	57.090	152.345	167.470	30.385	26960	66	632.409	150.403	23.228	171.254	38.870	41739	93	597.258	98.747	112.979	171.714	41.698	55545	86	523.488	56.629	176.857	170.721	40.042	45020	62	528.226	46.095	187.966	171.590	33.213	32750	63	699.698	126.190	195.227	171.611	32.627	44081	59	545.915	44.751	256.517	171.840	33.456	32209	25	568.760	52.826	279.423	169.644	20.385	14219	57	451.351	25.691	53.049	171.975	34.042	25727	99	573.869	109.142	131.509	172.715	49.113	56813	76	582.592	128.543	247.810	173.477	38.627	44277	164	650.238	171.893	208.013	175.629	55.355	106639	64	576.891	109.143	33.591	174.648	33.698	36921	67	738.612	458.810	268.948	173.561	34.627	49487	59	721.508	589.104	69.313	175.804	47.012	42569	76	814.382	221.660	151.667	177.129	34.627	61893	72	581.819	77.826	161.598	175.939	33.799	41891	39	548.333	53.245	98.150	175.664	22.971	21385	47	543.489	32.386	262.026	178.807	34.284	25544	16	2263.812	240.318	322.549	176.093	13.314	36221	35	709.857	116.162	105.004	178.490	20.971	24845	29	537.793	46.079	301.825	177.480	22.385	15596	76	628.868	119.541	278.753	183.402	36.870	47794	26	581.192	54.606	292.941	178.572	20.142	15111	69	587.087	97.122	39.935	181.742	32.627	40509	63	472.016	42.450	54.468	180.874	37.113	29737	59	607.881	284.901	76.039	181.221	40.870	35865	27	498.556	39.720	91.104	179.749	19.556	13461	34	462.265	21.798	236.131	180.638	24.385	15717	40	597.250	83.108	138.030	182.476	25.556	23890	71	646.507	102.380	224.583	185.699	38.627	45902	36	618.528	80.898	286.024	183.673	24.971	22267	63	546.714	153.137	108.981	184.585	43.355	34443	55	517.236	53.487	266.615	185.122	32.627	28448	21	559.095	40.085	1.571	184.030	18.485	11741	93	655.043	103.947	125.126	187.251	37.456	60919	128	569.953	113.818	201.426	187.240	59.012	72954	39	543.077	55.033	6.605	186.307	24.385	21180	70	594.386	115.208	29.725	186.113	38.042	41607	72	541.208	62.003	157.407	188.075	39.113	38967	44	552.977	59.013	173.796	188.988	38.284	24331	44	673.205	74.105	294.599	185.523	29.556	29621	37	460.919	21.043	236.643	185.944	26.385	17054	44	490.864	35.608	82.611	188.437	35.456	21598	47	574.447	55.622	97.325	189.427	26.728	26999	55	610.236	78.344	141.860	189.205	26.971	33563	27	515.926	33.509	182.302	188.171	23.556	13930	93	496.183	39.388	64.807	194.811	47.698	46145	47	1450.766	394.357	255.439	190.634	25.213	68186	78	505.449	61.121	16.309	191.683	38.870	39425	34	711.912	82.099	293.462	191.386	22.142	24205	33	549.667	67.660	118.505	193.850	27.799	18139	92	507.359	100.162	212.561	200.311	63.497	46677	17	361.059	45.342	110.515	191.992	15.314	6138	60	570.733	64.959	162.311	194.482	30.627	34244	48	623.417	74.720	220.268	193.083	32.385	29924	96	807.531	556.919	267.565	196.574	47.113	77523	32	496.156	48.379	90.099	195.105	23.556	15877	37	564.351	44.133	181.017	193.476	24.142	20881	24	314.667	26.738	1.761	195.425	20.142	7552	32	686.562	99.115	234.589	196.609	24.385	21970	60	449.467	32.421	31.474	198.510	32.042	26968	82	482.280	37.382	54.002	197.832	34.627	39547	36	555.278	63.777	76.882	197.071	26.142	19990	34	1752.235	247.208	309.427	199.453	29.213	59576	35	736.886	413.012	193.893	199.815	43.698	25791	45	578.422	50.339	241.366	199.075	28.385	26029	66	620.364	98.700	285.773	197.746	33.213	40944	63	386.603	66.468	6.212	202.626	39.113	24356	19	579.316	36.866	113.422	197.284	17.314	11007	30	603.033	55.302	199.536	198.285	19.899	18091	33	504.606	47.524	84.483	199.228	20.142	16652	43	631.907	165.638	103.413	200.897	26.385	27172	28	611.857	206.057	109.164	199.633	21.556	17132	29	842.241	409.334	125.986	198.643	28.385	24425	43	614.326	78.041	274.827	201.027	26.971	26416	50	490.720	35.426	45.235	201.685	42.284	24536	84	1996.786	1337.967	118.658	204.427	40.042	167730	45	528.667	42.268	137.519	200.936	24.142	23790	35	595.314	42.395	247.163	200.388	24.385	20836	18	935.222	61.702	301.738	199.068	15.314	16834	62	520.258	43.423	149.358	203.615	35.456	32256	60	536.367	49.015	158.395	201.509	35.456	32182	167	417.257	51.103	20.281	206.474	83.740	69682	25	3411.080	250.081	325.064	201.775	22.142	85277	53	556.472	70.543	259.962	205.788	28.385	29493	33	1725.273	486.432	125.895	205.914	22.142	56934	37	895.757	306.028	200.827	204.638	30.971	33143	70	643.100	72.714	268.812	207.272	34.870	45017	63	862.968	80.145	296.170	204.981	34.385	54367	40	588.625	73.734	94.777	206.591	22.142	23545	27	2714.704	238.169	321.940	205.742	18.728	73297	21	458.476	11.125	50.294	205.844	17.899	9628	30	470.767	25.242	134.547	207.216	23.213	14123	44	514.477	25.802	169.552	208.162	23.556	22637	88	624.114	107.262	232.611	208.624	42.284	54922	49	435.490	35.424	38.792	209.868	36.042	21339	49	518.204	61.210	79.150	209.604	25.556	25392	45	2121.822	296.360	328.036	209.273	29.556	95482	29	371.310	31.142	45.504	211.267	20.728	10768	33	454.758	25.026	71.781	210.709	26.385	15007	60	781.983	473.068	203.135	211.360	41.941	46919	36	610.139	57.306	244.471	210.952	26.627	21965	44	802.705	71.666	289.316	210.562	24.971	35319	26	345.846	44.884	54.406	211.453	20.142	8992	19	506.526	20.015	110.941	211.180	15.314	9624	75	514.053	53.522	148.503	215.803	39.698	38554	40	641.450	49.450	278.656	212.892	29.213	25658	43	883.372	44.626	297.832	212.271	24.728	37985	67	520.030	46.545	220.757	215.309	38.284	34842	24	920.833	133.356	314.420	211.869	17.899	22100	37	517.865	49.312	105.049	215.917	23.556	19161	40	553.775	44.401	90.308	216.604	43.698	22151	35	505.171	25.298	187.867	215.668	21.556	17681	32	582	201.371	249.598	216.603	27.213	18624	61	723.771	471.916	61.047	218.953	34.042	44150	29	530.931	42.643	96.396	218.518	24.142	15397	22	1123.500	165.811	334.123	215.779	16.485	24717	24	510.292	43.374	9.275	216.482	21.556	12247	26	1262.654	407.855	160.055	217.158	20.142	32829	23	467.826	32.416	130.944	217.589	17.314	10760	30	563.400	43.011	256.804	217.198	27.556	16902	42	690.095	70.114	316.228	218.082	24.142	28984	75	1328	821.179	3.486	220.607	38.042	99600	32	592.375	75.156	18.721	218.904	20.728	18956	33	900.424	131.530	276.517	219.627	22.142	29714	55	520	79.006	52.779	220.855	30.385	28600	27	496.074	52.001	73.512	219.819	20.728	13394	43	460.488	22.677	117.915	221.322	23.799	19801	18	513.611	25.226	211.709	220.310	15.899	9245	103	1010.214	223.648	268.901	223.912	52.284	104052	59	820.203	102.266	303.822	221.236	34.627	48392	16	595.438	51.490	325.987	220.039	16.142	9527	36	457.861	34.915	37.288	221.810	24.971	16483	37	527.378	49.264	110.349	223.369	24.142	19513	132	593.401	98.532	163.084	227.048	43.698	78329	59	507.831	44.684	238.141	223.130	40.870	29962	29	506.310	48.214	84.174	223.469	20.142	14683	94	1075.479	86.485	289.710	224.239	60.870	101095	46	535.717	70.577	29.551	225.003	30.042	24643	34	494.618	34.464	103.155	223.430	28.971	16817	33	571.455	49.554	246.775	224.084	24.385	18858	31	753.710	60.127	257.002	223.898	26.971	23365	31	575.968	166.398	320.467	223.238	32.728	17855	33	530.485	73.778	17.574	224.621	22.142	17506	43	448.837	52.346	70.721	225.362	26.971	19300	55	481.618	40.638	126.693	227.353	38.627	26489	41	485.707	30.616	144.400	227.924	26.971	19914	31	841.903	303.701	61.261	225.284	19.899	26099	23	572.609	41.287	91.163	225.048	17.899	13170	43	500.651	38.599	199.008	226.505	30.971	21528	44	666.318	251.577	54.348	227.693	31.213	29318	123	500.756	62.627	174.599	230.905	42.527	61593	46	621.109	106.837	189.020	228.257	24.971	28571	52	490.327	32.387	79.707	229.304	27.799	25497	58	496.517	44.808	219.048	230.048	30.385	28798	24	430.750	30.458	17.636	229.406	23.899	10338	132	3014.970	1397.425	39.579	234.919	48.527	397976	48	365.104	27.177	89.549	232.338	28.142	17525	30	582.433	71.622	30.326	231.291	20.728	17473	63	877.810	257.378	65.969	232.346	34.627	55302	179	741.737	505.712	106.767	240.516	132.267	132771	52	485.808	42.861	132.230	232.195	36.385	25262	19	498.684	43.344	52.754	232.728	15.899	9475	29	2346.241	600.184	120.446	237.231	22.385	68041	37	550.108	40.553	143.000	236.116	25.556	20354	96	2254.604	1550.091	63.970	240.408	50.184	216442	30	537.033	294.888	29.833	241.018	21.556	16111	43	572.186	110.717	213.148	240.391	32.385	24604	157	693.503	333.045	302.159	243.130	142.184	108880	36	477.472	17.298	203.053	243.331	28.142	17189	46	947.043	225.877	83.343	245.949	51.698	43564	126	713.159	93.845	152.331	247.073	80.870	89858	83	712.422	120.467	46.112	252.097	113.456	59131	31	498.258	26.666	87.974	251.476	40.385	15446	33	1385.515	320.095	108.698	251.581	29.314	45722
3	32	716.562	105.390	7.909	4.676	25.799	22930	21	735.857	96.710	36.332	1.749	19.314	15453	34	669.206	50.538	58.138	2.630	29.213	22753	26	615.808	53.413	73.039	1.955	19.314	16011	17	623.765	56.033	115.956	1.562	15.314	10604	34	547.853	55.343	162.523	3.151	22.728	18627	64	524.484	82.015	209.425	3.510	33.213	33567	33	459.545	41.722	226.236	1.559	26.728	15165	54	520.833	83.387	263.405	2.596	31.213	28125	34	604.618	39.486	289.226	2.366	21.556	20557	43	525.349	70.081	299.270	3.765	31.213	22590	40	532.225	50.647	317.823	2.563	30.385	21289	66	681.576	137.193	93.236	13.275	52.284	44984	33	578.151	44.283	108.271	4.626	27.213	19079	21	562.905	45.744	330.824	6.373	20.142	11821	43	636.140	80.783	33.485	7.668	25.799	27354	69	581.986	73.473	50.760	10.138	48.527	40157	50	692.480	113.006	84.824	9.713	28.385	34624	56	628.929	112.100	149.410	8.052	35.698	35220	43	530.023	68.062	200.330	8.373	25.556	22791	73	599.219	99.363	71.206	8.983	35.456	43743	124	535.056	86.941	122.629	12.856	43.456	66347	28	526.143	103.746	283.022	7.826	22.385	14732	52	669.615	144.415	271.405	10.625	31.456	34820	52	539.250	51.967	310.193	11.751	31.556	28041	32	665.188	81.080	316.228	8.751	20.728	21286	21	639.857	39.878	43.840	9.622	15.899	13437	54	719.648	162.139	99.732	13.476	29.556	38861	79	565.240	69.035	158.499	14.963	46.870	44654	75	524.427	72.367	18.856	15.375	34.042	39332	23	542.217	55.110	141.060	11.606	20.142	12471	124	560.500	83.395	195.049	20.011	69.255	69502	57	669.825	449.296	215.757	16.819	37.698	38180	45	561.667	73.606	180.766	14.443	27.799	25275	110	531.091	79.217	323.856	16.600	54.527	58420	46	727	252.695	144.358	17.469	39.113	33442	47	619.532	96.330	46.661	16.619	27.556	29118	52	563.519	86.817	202.728	16.992	30.971	29303	57	1054.842	191.528	291.973	20.228	33.213	60126	62	556.306	59.660	167.393	25.930	51.799	34491	50	504.340	41.432	71.457	18.504	30.971	25217	112	528.911	70.723	105.229	23.903	66.083	59238	44	714.477	113.286	282.303	20.462	25.556	31437	61	622.803	122.135	265.526	21.546	32.971	37991	47	554.574	104.169	179.934	22.476	26.971	26065	29	1170.759	96.963	305.433	23.518	22.971	33952	75	495.773	52.254	26.535	24.136	36.042	37183	30	513.500	44.983	75.842	23.220	22.728	15405	45	628.644	57.024	157.704	23.400	32.042	28289	28	498.071	30.658	56.951	24.441	21.556	13946	36	1284.417	211.736	5.251	25.882	22.142	46239	39	552.282	59.610	88.392	26.988	27.799	21539	51	542.725	58.829	175.525	29.858	33.456	27679	46	842.565	130.847	311.806	29.146	30.627	38758	56	539.143	46.342	63.573	28.845	30.042	30192	66	511.015	48.616	325.715	29.671	29.799	33727	111	454.342	48.431	13.226	33.654	52.184	50432	28	491.321	36.634	78.021	28.854	20.142	13757	42	478.286	25.840	150.818	32.029	34.870	20088	55	1475.818	96.975	292.358	32.141	27.799	81170	60	690.217	95.489	316.783	33.364	28.971	41413	50	550.800	62.952	47.748	34.192	31.456	27540	96	503.344	70.633	113.242	35.358	44.527	48321	45	925.333	170.249	273.220	33.355	23.799	41640	80	551.200	88.857	90.294	35.411	36.870	44096	25	546.800	69.720	155.298	34.942	24.385	13670	70	729.229	208.257	30.641	39.112	45.698	51046	42	500.238	37.549	181.858	36.402	24.385	21010	49	511.735	31.772	72.619	36.931	24.971	25075	212	538.434	76.689	174.588	47.675	76.669	114148	75	613.853	100.148	209.199	39.151	36.870	46039	31	445.097	32.132	265.851	37.954	24.142	13798	61	1377.574	130.843	301.409	37.861	28.627	84032	83	547.193	83.850	85.126	42.756	36.870	45417	34	902.324	206.780	278.847	40.780	22.142	30679	45	561.156	86.782	9.062	46.539	31.799	25252	39	523.026	53.647	64.318	42.706	27.556	20398	28	647.607	85.019	136.430	41.698	25.556	18133	32	522.812	48.918	54.700	43.912	22.142	16730	58	532.103	71.410	262.615	48.547	39.213	30862	33	554.151	98.363	333.123	45.149	21.556	18287	88	625.125	96.426	18.170	49.184	57.598	55011	52	575.885	97.970	45.683	47.302	29.213	29946	36	717.250	69.266	311.499	44.464	24.142	25821	47	575.723	81.805	38.500	48.368	40.284	27059	88	606.943	95.986	210.905	47.087	47.456	53411	57	1024.526	159.434	294.869	47.014	30.971	58398	24	561.917	46.821	2.512	46.824	16.728	13486	63	537	62.566	74.668	51.844	36.627	33831	34	616.559	123.355	133.348	46.147	27.314	20963	98	678.816	108.755	143.853	49.210	63.941	66524	31	623.839	83.994	112.453	49.912	22.971	19339	38	567.237	62.854	125.450	50.017	27.213	21555	96	634.844	103.134	57.320	52.482	48.184	60945	178	627.146	115.166	96.843	53.327	67.598	111632	22	864.818	87.717	157.103	49.044	18.728	19026	60	648.617	93.749	196.250	52.249	33.456	38917	55	547.800	59.710	254.183	51.956	34.627	30129	38	668.237	61.595	280.184	50.661	24.728	25393	36	775.750	169.391	318.428	50.827	33.213	27927	35	641.114	62.807	119.556	52.176	22.971	22439	33	652.121	65.135	308.719	52.215	22.971	21520	78	566.436	65.251	209.632	55.160	42.527	44182	87	635.908	60.320	161.510	58.587	37.456	55324	73	599.658	99.973	224.709	54.147	54.627	43775	94	714.362	144.039	294.196	59.437	43.113	67150	105	682.152	150.356	34.102	60.154	47.355	71626	38	547.605	44.907	63.924	55.892	26.728	20809	26	637.077	100.358	246.821	55.267	18.485	16564	30	627.100	71.893	2.451	57.566	22.728	18813	33	639.303	75.304	171.153	58.355	21.556	21097	34	444.735	38.182	266.243	58.507	26.728	15121	51	693.451	90.076	145.350	59.808	28.142	35366	44	577.432	42.435	272.344	60.168	24.385	25407	85	375.400	39.722	304.412	63.550	38.385	31909	30	661.200	102.234	312.167	59.361	19.899	19836	31	478.968	28.951	332.779	59.574	20.728	14848	32	686.750	129.643	13.240	60.252	20.728	21976	32	546.969	47.690	187.699	60.457	21.556	17503	51	571.784	81.907	229.279	60.137	28.142	29161	30	572.733	76.438	320.452	60.085	22.728	17182	105	535.190	93.632	96.848	65.778	64.426	56195	69	530.290	54.993	116.674	62.263	47.698	36590	81	626.210	78.862	80.690	65.333	38.284	50723	78	482.449	40.716	138.508	65.957	36.284	37631	37	481.351	35.741	48.982	64.119	27.799	17810	33	456.788	19.723	180.251	63.769	21.556	15074	36	586.222	69.524	169.557	65.323	22.142	21104	30	615.133	59.281	197.973	66.813	22.142	18454	77	538.896	69.881	244.683	65.869	47.698	41495	69	595	135.589	264.730	71.533	45.355	41055	65	487.215	45.623	325.856	65.313	38.042	31669	29	452.828	26.249	5.648	66.685	23.799	13132	72	500.944	64.102	62.651	67.982	44.284	36068	117	571.145	90.135	228.870	67.793	65.012	66824	46	496.370	36.772	158.789	68.841	32.870	22833	50	596.400	52.516	190.188	67.552	30.385	29820	40	608.850	104.384	285.128	69.910	28.728	24354	47	512.383	40.998	115.015	68.156	27.799	24082	48	595.417	77.835	312.368	68.713	30.385	28580	57	499.702	43.606	21.138	70.203	34.284	28483	58	509.052	51.783	252.867	74.678	36.971	29525	21	807.143	91.934	276.575	70.032	16.142	16950	56	661.857	85.508	208.536	74.794	31.799	37064	44	509.159	51.904	152.340	73.434	32.870	22403	90	636.533	88.788	168.062	73.825	39.799	57288	62	519.887	56.021	11.415	75.239	32.627	32233	46	486.217	34.953	51.695	75.174	28.627	22366	60	561.017	59.870	81.897	73.735	37.456	33661	70	688.843	118.726	280.738	77.936	36.385	48219	51	448.588	28.997	43.259	74.699	31.799	22878	36	649.889	89.228	112.281	74.848	22.971	23396	57	670.947	84.279	197.769	74.800	27.314	38244	77	576.234	97.993	236.744	76.447	41.355	44370	25	433.880	15.123	259.322	74.752	18.728	10847	119	543.496	98.034	305.101	77.173	56.770	64676	42	502.286	48.929	6.529	81.176	37.556	21096	28	502.929	33.219	59.538	74.734	20.142	14082	39	627.615	95.151	178.247	74.800	23.556	24477	48	523.854	68.235	96.551	77.647	29.556	25145	35	903.514	189.535	127.983	76.862	21.556	31623	36	532.722	60.705	325.810	77.558	28.627	19178	48	481.083	61.294	333.431	80.082	30.971	23092	80	546.650	77.546	296.513	81.172	61.255	43732	30	490.333	32.086	35.875	78.626	21.556	14710	105	565.609	85.766	144.525	85.310	48.770	59389	19	478.263	29.196	314.591	79.575	15.899	9087	37	440.595	19.050	61.010	80.849	28.385	16302	55	567.455	63.638	76.193	83.581	28.971	31210	65	548.785	77.488	86.106	85.111	39.456	35671	35	671.743	97.118	104.565	82.167	22.971	23511	34	1087.529	549.019	111.379	81.830	35.456	36976	55	695.945	112.844	205.829	85.109	33.799	38277	69	536.725	60.713	259.338	82.701	36.284	37034	31	541.258	34.495	136.181	81.494	20.728	16779	35	527.771	33.549	220.848	83.680	27.213	18472	28	592.929	38.193	211.668	83.262	20.385	16602	91	683.791	129.351	240.425	85.395	39.698	62225	33	435.697	22.261	19.949	85.905	30.627	14378	40	534.675	46.586	129.201	84.906	27.213	21387	59	520.119	46.749	170.361	85.995	34.042	30687	67	517.806	59.656	234.934	91.693	49.841	34693	49	565.776	59.978	179.913	85.146	26.385	27723	42	504.333	49.541	98.955	86.515	28.627	21182	24	586	73.786	295.980	85.444	20.971	14064	44	551.659	44.373	4.858	89.275	32.971	24273	74	490.554	42.731	41.420	88.018	59.598	36301	37	637.595	86.515	112.190	87.571	23.556	23591	24	633.792	123.197	311.562	87.640	18.728	15211	62	674.226	177.530	316.078	91.735	38.627	41802	67	582.970	84.007	68.986	91.326	33.799	39059	37	539.811	45.488	153.273	88.278	22.728	19973	70	594.257	95.799	28.569	91.912	32.042	41598	45	549.933	43.489	282.857	89.777	33.456	24747	77	606.506	96.234	53.633	93.190	45.113	46701	52	606.385	59.956	292.572	90.914	27.213	31532	30	671	65.244	324.843	89.961	19.314	20130	51	503.941	42.009	13.289	92.045	29.456	25701	52	571.269	55.734	104.937	94.368	31.213	29706	28	506.821	60.175	254.104	91.806	24.385	14191	19	463.842	77.808	263.106	91.481	22.142	8813	43	558.047	77.732	190.611	93.158	26.385	23996	22	548.864	41.030	332.393	91.674	17.899	12075	72	555.486	68.895	77.807	94.852	34.385	39995	78	561.564	81.077	91.858	94.817	37.213	43802	70	964.314	725.854	174.637	95.595	38.627	67502	30	515.267	29.617	209.893	93.248	30.627	15458	65	595.969	82.979	223.228	94.955	33.213	38738	50	549.600	94.503	276.319	95.363	33.799	27480	40	619.100	91.005	155.149	96.831	24.142	24764	34	573.176	74.437	6.971	97.911	20.728	19488	115	571.661	93.258	127.411	101.993	65.598	65741	47	580.426	99.880	137.820	99.555	30.971	27280	59	590.746	81.515	252.343	100.832	34.870	34854	64	589.266	99.106	19.409	100.047	30.042	37713	71	604.549	101.788	47.423	104.463	38.385	42923	49	566.551	57.795	188.816	99.697	28.142	27761	54	557.852	58.585	259.938	100.701	33.213	30124	104	578.048	217.936	287.022	104.901	47.698	60117	44	711.500	130.482	324.426	99.832	26.385	31306	31	666.258	115.724	164.747	100.831	20.971	20654	56	690.196	125.172	219.629	102.106	36.284	38651	20	452.750	15.573	300.813	99.428	23.213	9055	119	553.748	71.213	241.269	104.865	56.527	65896	92	1390.054	1180.701	332.637	109.537	53.698	127885	22	682.818	69.221	54.220	101.706	16.485	15022	39	581.256	60.979	61.362	103.403	25.556	22669	57	561.596	70.456	69.705	103.223	35.698	32011	46	1084.696	519.386	210.126	103.094	33.456	49896	23	595.696	44.629	279.147	101.109	16.728	13701	58	562.931	86.490	29.056	103.962	32.385	32650	68	593.838	69.925	103.844	104.717	32.627	40381	28	519.464	25.207	111.955	103.969	20.142	14545	42	538.952	43.321	94.754	107.216	36.284	22636	62	664.887	118.214	150.212	106.450	32.385	41223	34	632.500	72.739	171.598	106.705	20.971	21505	63	856.016	193.206	215.843	108.746	33.456	53929	65	547.431	47.851	268.970	108.599	32.385	35583	48	539	50.761	296.594	107.947	27.799	25872	53	877.943	301.345	313.161	106.796	29.213	46531	80	543.175	74.471	36.026	113.872	51.598	43454	67	590.119	78.624	189.826	111.751	41.355	39538	28	472.536	27.135	252.798	108.292	25.213	13231	32	457.906	26.968	11.671	108.190	22.971	14653	30	739.600	101.384	178.642	108.811	21.314	22188	32	650.062	87.960	185.377	107.695	22.142	20802	50	559.520	94.367	166.131	111.094	38.042	27976	40	593.175	71.781	231.100	109.870	22.971	23727	36	680.333	195.552	279.363	110.362	24.142	24492	39	623.949	91.619	323.382	108.963	29.556	24334	31	520.968	37.768	84.302	111.789	25.556	16150	30	502.833	31.816	122.093	109.765	23.213	15085	122	534.115	68.779	15.514	116.656	79.497	65162	47	680.213	108.743	60.333	111.816	24.385	31970	19	506.684	24.973	79.328	110.403	15.899	9627	16	487.062	13.122	202.378	112.010	15.314	7793	37	590.189	92.111	25.924	119.044	33.456	21837	31	628.613	118.130	250.476	116.132	22.728	19487	42	547.643	46.679	73.292	117.378	27.799	23001	47	611.021	87.528	240.628	115.602	26.971	28718	81	558.605	64.457	287.533	117.613	38.042	45247	53	607.623	104.978	302.276	116.983	35.799	32204	42	768.929	174.749	322.194	116.412	33.213	32295	28	791.179	143.905	327.788	115.160	19.314	22153	39	561.692	67.888	5.886	116.723	26.142	21906	70	856.986	166.736	126.476	117.225	30.142	59989	89	554.742	65.870	144.691	117.714	34.385	49372	61	726.639	113.708	212.289	116.284	31.213	44325	23	720.087	144.801	195.711	117.216	18.142	16562	56	559.464	64.731	267.423	117.895	34.042	31330	25	557.360	56.581	56.014	117.343	18.728	13934	25	543.640	41.959	108.260	119.402	22.971	13591	46	546.913	41.963	85.269	118.540	28.385	25158	27	925.556	184.859	113.231	119.942	18.728	24990	59	544.610	81.334	312.641	119.552	28.627	32132	77	979.429	459.444	185.686	122.089	47.355	75416	39	602.538	60.285	204.128	119.667	24.971	23499	41	823.415	136.487	225.059	121.059	24.142	33760	60	503.717	51.358	36.592	125.886	36.042	30223	41	649.512	63.325	244.616	122.255	23.556	26630	69	572.594	85.665	294.733	125.266	33.213	39509	31	541.710	53.288	93.733	122.802	26.142	16793	32	922.969	269.196	117.529	124.116	20.971	29535	139	579	118.470	164.108	127.819	56.527	80481	40	566.125	67.878	177.349	126.781	25.556	22645	63	622.032	65.895	210.614	125.104	34.385	39188	83	831.482	192.066	249.646	129.077	53.841	69013	41	655.512	84.933	262.596	126.261	26.385	26876	20	684.450	84.526	267.822	123.559	16.728	13689	35	1145.829	173.375	276.395	124.726	21.556	40104	49	480.551	30.432	71.133	125.630	31.799	23547	23	496.304	23.445	128.345	124.489	23.556	11415	53	567.302	95.472	306.472	125.342	33.799	30067	25	540.960	30.827	100.607	125.685	22.385	13524	31	551.935	50.708	14.704	126.747	20.142	17110	61	624.164	85.711	199.632	129.653	28.971	38074	70	516.186	46.819	221.329	128.731	43.213	36133	56	646.607	78.946	235.407	129.342	31.213	36210	50	486.040	119.518	6.127	137.113	54.770	24302	30	471.233	26.182	29.943	130.199	21.314	14137	23	560	36.958	95.060	128.264	20.142	12880	41	475.268	24.864	138.110	129.370	24.385	19486	25	543.400	74.518	43.609	129.934	19.314	13585	104	512.769	54.598	88.983	134.526	43.941	53328	40	619.600	108.804	330.679	131.116	30.627	24784	22	695.818	117.923	24.796	131.779	19.314	15308	45	768.733	112.392	273.919	132.707	27.799	34593	32	561.875	71.022	128.098	133.949	28.627	17980	30	595.167	78.702	13.651	132.646	20.142	17855	55	560.364	88.754	298.231	133.725	31.213	30820	24	482.417	25.493	118.639	134.335	19.556	11578	59	496.458	28.043	191.299	136.871	37.213	29291	24	664.542	106.126	19.438	135.258	16.728	15949	39	479.795	37.711	176.328	135.610	22.142	18712	41	406.659	118.506	331.201	138.700	61.941	16673	25	489.680	21.480	56.615	135.716	20.971	12242	27	524.889	38.380	79.649	135.961	18.142	14172	50	635.500	110.289	103.988	137.635	33.213	31775	48	544.708	50.867	239.856	137.120	34.042	26146	22	583.636	38.380	254.588	136.576	19.899	12840	60	566.500	95.462	309.486	136.971	28.971	33990	33	631.303	88.983	135.757	135.822	25.314	20833	36	617.722	62.596	267.435	139.716	24.728	22238	33	474.091	29.897	36.394	138.409	27.799	15645	100	490.590	41.866	65.012	140.756	40.284	49059	57	2408.228	1458.438	230.149	139.416	46.184	137269	80	531.275	54.658	279.803	140.392	38.527	42502	24	571.333	50.345	249.442	139.203	22.142	13712	75	559.547	77.654	289.244	143.781	36.284	41966	21	466.095	56.546	27.181	139.069	20.728	9788	49	511.796	36.008	145.783	140.346	27.799	25078	17	1473	235.313	1.346	141.625	16.485	25041	18	463.556	23.540	46.558	141.153	18.142	8344	52	582.635	58.744	259.694	143.633	31.213	30297	84	628.440	129.756	318.285	143.944	35.113	52789	70	672.743	246.013	226.954	144.185	40.042	47092	39	634.615	80.102	115.592	143.871	22.728	24750	40	666.425	143.170	122.545	145.319	26.385	26657	22	479.364	23.702	182.584	143.187	16.728	10546	60	488.083	42.138	49.746	146.573	35.456	29285	36	649.667	81.994	107.141	143.469	23.314	23388	30	526.633	35.956	142.249	146.092	23.556	15799	72	755.597	376.644	22.587	148.442	50.527	54403	29	511.793	32.843	74.504	147.315	20.142	14842	43	622.302	89.740	5.211	147.263	29.799	26759	43	655.116	81.562	134.474	147.126	24.728	28170	94	539.447	68.555	178.389	150.307	49.598	50708	31	486.065	23.094	298.220	147.440	20.728	15068	32	533.438	39.262	33.583	147.637	24.142	17070	32	547.406	42.175	100.697	148.553	23.799	17517	187	576.471	68.825	160.814	152.659	60.184	107800	82	580.415	71.920	220.628	150.329	40.870	47594	35	522.343	43.447	89.003	149.528	24.385	18282	63	482.460	34.432	204.070	150.889	43.113	30395	81	631.926	103.531	272.490	151.534	36.385	51186	59	587.441	93.078	307.958	150.897	30.042	34659	128	804.117	374.293	105.087	157.364	50.770	102927	54	486.278	53.029	64.703	152.006	30.971	26259	30	515.800	35.922	78.650	153.343	22.728	15474	28	585.429	31.997	293.234	152.389	18.971	16392	33	541.576	43.218	145.771	154.791	23.799	17872	90	606.300	103.900	119.622	156.731	38.870	54567	35	617.229	97.107	128.262	156.501	25.556	21603	39	669.923	81.251	135.355	154.084	21.899	26127	109	753.706	352.430	248.366	156.664	60.426	82154	27	820.370	104.590	331.483	154.497	18.971	22150	24	471.833	16.470	300.312	154.663	19.314	11324	78	526.756	67.375	237.306	159.372	34.627	41087	29	618.379	368.975	40.738	156.402	24.385	17933	60	504.167	43.809	8.680	164.103	41.799	30250	21	451.905	18.836	22.576	157.418	17.556	9490	19	328.737	18.654	30.909	158.205	24.385	6246	31	581.710	68.293	86.162	158.589	20.385	18033	81	533.432	66.245	16.722	161.724	45.113	43208	55	579.636	58.300	218.786	160.558	32.870	31880	66	533.773	50.712	262.222	162.892	40.385	35229	63	849.984	174.305	323.399	161.248	40.527	53549	35	510.971	84.920	311.699	160.516	33.456	17884	44	442.773	19.489	58.566	162.250	34.627	19482	53	634.792	97.389	140.739	162.713	32.042	33644	73	614.575	87.618	209.985	163.821	40.042	44864	60	746.750	150.954	38.800	163.930	28.385	44805	33	631.030	81.858	134.238	163.709	23.556	20824	41	510.098	80.363	306.132	163.966	32.042	20914	83	573.422	175.968	228.435	170.521	52.770	47594	22	1378.909	156.580	332.621	163.916	17.314	30336	45	537.489	58.568	73.603	165.524	31.213	24187	25	738	80.789	80.614	165.013	19.556	18450	76	537.776	159.855	94.510	167.080	38.042	40871	33	565.182	49.660	160.107	164.967	22.142	18651	73	534.178	43.267	287.545	168.575	32.870	38995	18	493	20.237	3.110	166.303	15.071	8874	49	551.408	58.193	152.338	167.478	30.385	27019	66	636.758	151.749	23.233	171.251	38.870	42026	93	583.613	94.010	112.965	171.709	41.698	54276	86	524.826	56.079	176.845	170.725	40.042	45135	62	527.758	47.185	187.965	171.568	33.213	32721	63	698.556	127.632	195.224	171.607	32.627	44009	59	551.102	44.125	256.518	171.860	33.456	32515	25	570.560	50.780	279.429	169.642	20.385	14264	57	447.175	27.818	53.025	171.971	34.042	25489	99	576.232	108.818	131.487	172.713	49.113	57047	76	580.408	126.688	247.824	173.482	38.627	44111	164	651.585	174.542	208.014	175.634	55.355	106860	64	575.141	109.578	33.586	174.643	33.698	36809	67	737.791	459.706	268.937	173.564	34.627	49432	59	724.508	590.878	69.317	175.810	47.012	42746	76	813.276	221.363	151.664	177.121	34.627	61809	72	586.208	81.594	161.579	175.943	33.799	42207	39	556.846	54.154	98.158	175.657	22.971	21717	47	542.681	33.348	262.026	178.801	34.284	25506	16	2272.312	254.501	322.552	176.099	13.314	36357	35	698.800	108.234	105.003	178.470	20.971	24458	29	540.172	43.113	301.828	177.462	22.385	15665	76	628.329	119.852	278.753	183.402	36.870	47753	26	584.192	55.843	292.947	178.577	20.142	15189	69	596.261	99.121	39.953	181.751	32.627	41142	63	472.873	41.198	54.464	180.882	37.113	29791	59	602.780	279.933	76.034	181.215	40.870	35564	27	499.407	43.658	91.114	179.765	19.556	13484	34	465.500	24.085	236.136	180.636	24.385	15827	40	595.775	84.024	138.003	182.472	25.556	23831	71	644.986	103.191	224.569	185.698	38.627	45794	36	623.389	83.329	286.023	183.671	24.971	22442	63	547.270	151.650	108.973	184.581	43.355	34478	55	510.982	55.546	266.615	185.114	32.627	28104	21	558.905	35.944	1.571	184.029	18.485	11737	93	656.677	101.495	125.112	187.234	37.456	61071	128	573.852	112.764	201.441	187.234	59.012	73453	39	540.282	51.889	6.618	186.290	24.385	21071	70	596.157	116.928	29.718	186.092	38.042	41731	72	541.500	63.802	157.414	188.078	39.113	38988	44	561.705	60.002	173.801	188.995	38.284	24715	44	672.091	70.372	294.612	185.522	29.556	29572	37	458.324	18.112	236.666	185.945	26.385	16958	44	489.045	32.709	82.629	188.426	35.456	21518	47	570.596	58.029	97.326	189.431	26.728	26818	55	614.436	79.142	141.855	189.202	26.971	33794	27	513.926	31.380	182.309	188.171	23.556	13876	93	495.430	40.189	64.820	194.795	47.698	46075	47	1453.298	389.313	255.441	190.634	25.213	68305	78	503.718	57.196	16.300	191.691	38.870	39290	34	710.265	81.046	293.475	191.386	22.142	24149	33	549.545	70.394	118.512	193.856	27.799	18135	92	508.707	102.430	212.566	200.319	63.497	46801	17	363.059	49.066	110.525	191.996	15.314	6172	60	574.767	66.998	162.332	194.475	30.627	34486	48	624.375	76.300	220.246	193.073	32.385	29970	96	805.771	560.700	267.566	196.588	47.113	77354	32	497.312	46.749	90.100	195.100	23.556	15914	37	569.973	42.495	181.017	193.492	24.142	21089	24	313.667	22.309	1.767	195.440	20.142	7528	32	690.594	106.444	234.597	196.612	24.385	22099	60	452.600	32.994	31.477	198.512	32.042	27156	82	484.817	38.629	54.003	197.838	34.627	39755	36	551.417	59.812	76.895	197.046	26.142	19851	34	1746	253.078	309.430	199.448	29.213	59364	35	737.343	412.747	193.896	199.801	43.698	25807	45	575.356	49.504	241.358	199.079	28.385	25891	66	620.470	99.932	285.778	197.736	33.213	40951	63	387.095	67.231	6.215	202.634	39.113	24387	19	574.632	32.642	113.421	197.273	17.314	10918	30	606.400	55.359	199.537	198.282	19.899	18192	33	507.152	46.259	84.480	199.215	20.142	16736	43	632.674	172.281	103.421	200.910	26.385	27205	28	609.393	191.945	109.158	199.645	21.556	17063	29	843.138	416.809	125.964	198.635	28.385	24451	43	612.535	79.198	274.816	201.027	26.971	26339	50	491.660	37.042	45.238	201.666	42.284	24583	84	2001.262	1338.026	118.652	204.421	40.042	168106	45	532.378	41.649	137.521	200.931	24.142	23957	35	592.886	40.109	247.156	200.402	24.385	20751	18	941.333	74.033	301.755	199.064	15.314	16944	62	518.903	44.198	149.355	203.604	35.456	32172	60	533.467	49.425	158.392	201.511	35.456	32008	167	417.240	51.989	20.243	206.460	83.740	69679	25	3395.040	247.468	325.069	201.776	22.142	84876	53	557.415	74.018	259.971	205.777	28.385	29543	33	1727.849	483.745	125.892	205.904	22.142	57019	37	884.054	290.755	200.845	204.632	30.971	32710	70	643.357	72.485	268.805	207.263	34.870	45035	63	861.841	77.905	296.153	204.982	34.385	54296	40	586.150	70.065	94.765	206.584	22.142	23446	27	2695.259	233.355	321.944	205.745	18.728	72772	21	455.286	11.055	50.295	205.844	17.899	9561	30	473.767	25.341	134.552	207.217	23.213	14213	44	510.136	27.779	169.556	208.164	23.556	22446	88	624.250	105.700	232.609	208.627	42.284	54934	49	435.429	37.727	38.782	209.877	36.042	21336	49	520.755	57.989	79.153	209.594	25.556	25517	45	2119.200	291.893	328.042	209.277	29.556	95364	29	374.862	31.246	45.501	211.252	20.728	10871	33	455	21.379	71.766	210.707	26.385	15015	60	770.217	451.735	203.114	211.388	41.941	46213	36	597.417	53.449	244.475	210.950	26.627	21507	44	799.977	71.454	289.312	210.560	24.971	35199	26	347.077	48.067	54.405	211.447	20.142	9024	19	511	19.227	110.957	211.179	15.314	9709	75	521.227	55.006	148.525	215.811	39.698	39092	40	649.375	52.555	278.667	212.894	29.213	25975	43	879.047	47.495	297.826	212.263	24.728	37799	67	521.582	47.574	220.752	215.313	38.284	34946	24	925.167	133.246	314.404	211.867	17.899	22204	37	518.487	49.409	105.048	215.905	23.556	19184	40	569.675	47.438	90.334	216.633	43.698	22787	35	506.771	27.112	187.852	215.667	21.556	17737	32	584.594	204.400	249.588	216.609	27.213	18707	61	726.115	470.186	61.047	218.942	34.042	44293	29	520.690	42.738	96.394	218.497	24.142	15100	22	1122.818	171.509	334.119	215.772	16.485	24702	24	511.333	46.217	9.254	216.470	21.556	12272	26	1260.077	406.430	160.044	217.157	20.142	32762	23	467.783	32.399	130.945	217.585	17.314	10759	30	559.700	38.402	256.813	217.186	27.556	16791	42	688.071	70.165	316.234	218.071	24.142	28899	75	1330.747	826.548	3.485	220.604	38.042	99806	32	587.906	74.252	18.721	218.895	20.728	18813	33	903.485	130.342	276.513	219.625	22.142	29815	55	524	80.111	52.778	220.858	30.385	28820	27	504.889	53.021	73.501	219.812	20.728	13632	43	460.860	28.452	117.908	221.332	23.799	19817	18	515.333	28.126	211.704	220.307	15.899	9276	103	1005.641	226.290	268.919	223.917	52.284	103581	59	817.085	100.637	303.818	221.232	34.627	48208	16	598.250	45.284	325.989	220.044	16.142	9572	36	459.250	36.221	37.285	221.812	24.971	16533	37	530.946	49.802	110.348	223.365	24.142	19645	132	592.879	98.462	163.082	227.036	43.698	78260	59	513.068	44.677	238.142	223.125	40.870	30271	29	502.862	48.410	84.181	223.470	20.142	14583	94	1080.362	87.526	289.707	224.237	60.870	101554	46	531.196	67.871	29.564	225.003	30.042	24435	34	490.471	30.967	103.159	223.426	28.971	16676	33	573.061	47.715	246.774	224.079	24.385	18911	31	751.323	59.637	257.009	223.904	26.971	23291	31	577.065	165.481	320.485	223.230	32.728	17889	33	524.606	72.618	17.553	224.618	22.142	17312	43	446.977	57.927	70.694	225.372	26.971	19220	55	477.236	38.679	126.706	227.352	38.627	26248	41	488.878	33.050	144.402	227.932	26.971	20044	31	843.323	308.425	61.252	225.297	19.899	26143	23	573.783	39.466	91.140	225.042	17.899	13197	43	506.395	40.473	198.983	226.491	30.971	21775	44	667.432	246.295	54.330	227.688	31.213	29367	123	503.098	62.909	174.615	230.881	42.527	61881	46	618.696	105.401	189.014	228.248	24.971	28460	52	487.442	34.728	79.709	229.326	27.799	25347	58	500.069	43.017	219.031	230.046	30.385	29004	24	428.167	27.255	17.651	229.402	23.899	10276	132	3019.902	1396.473	39.574	234.910	48.527	398627	48	363.479	26.043	89.559	232.339	28.142	17447	30	581.533	69.720	30.321	231.290	20.728	17446	63	879.238	255.369	65.977	232.349	34.627	55392	179	743.575	505.473	106.760	240.509	132.267	133100	52	482.519	42.428	132.243	232.193	36.385	25091	19	494.789	44.489	52.759	232.734	15.899	9401	29	2345.069	593.029	120.455	237.234	22.385	68007	37	546.730	35.154	143.029	236.106	25.556	20229	96	2254.240	1552.729	63.985	240.412	50.184	216407	30	541.167	289.785	29.856	241.016	21.556	16235	43	565.256	110.978	213.150	240.385	32.385	24306	157	695.924	331.887	302.188	243.134	142.184	109260	36	479.361	14.948	203.042	243.339	28.142	17257	46	946.283	223.682	83.324	245.950	51.698	43529	126	713.325	94.370	152.336	247.066	80.870	89879	83	711.723	116.242	45.975	252.102	113.456	59073	31	494.323	25.511	87.984	251.475	40.385	15324	33	1384.515	321.428	108.691	251.571	29.314	45689
4	32	716.688	101.882	7.909	4.672	25.799	22934	21	749.429	103.389	36.319	1.746	19.314	15738	34	673.059	52.528	58.106	2.627	29.213	22884	26	612.346	51.907	73.049	1.965	19.314	15921	17	617.235	52.650	115.967	1.562	15.314	10493	34	538.824	52.843	162.518	3.146	22.728	18320	64	525.156	79.072	209.435	3.516	33.213	33610	33	477.515	44.442	226.268	1.565	26.728	15758	54	549.426	83.114	263.407	2.608	31.213	29669	34	624.353	38.265	289.227	2.373	21.556	21228	43	530.372	69.699	299.270	3.765	31.213	22806	40	543.075	52.781	317.814	2.565	30.385	21723	66	676.485	142.928	93.223	13.268	52.284	44648	33	571.909	42.083	108.254	4.626	27.213	18873	21	563.667	46.128	330.828	6.370	20.142	11837	43	636.767	83.527	33.484	7.663	25.799	27381	69	584.478	74.507	50.758	10.149	48.527	40329	50	689.200	116.338	84.827	9.711	28.385	34460	56	621.250	106.355	149.415	8.055	35.698	34790	43	525.349	69.189	200.313	8.367	25.556	22590	73	598.589	100.359	71.200	8.987	35.456	43697	124	521.452	83.924	122.622	12.865	43.456	64660	28	556.071	104.476	283.040	7.819	22.385	15570	52	691.827	143.727	271.410	10.622	31.456	35975	52	544.519	53.687	310.189	11.748	31.556	28315	32	673.125	80.450	316.231	8.748	20.728	21540	21	642	38.279	43.836	9.629	15.899	13482	54	711.167	161.772	99.731	13.480	29.556	38403	79	554.734	69.287	158.501	14.973	46.870	43824	75	527.760	70.005	18.844	15.383	34.042	39582	23	536.217	53.068	141.059	11.604	20.142	12333	124	546.685	85.148	195.041	20.011	69.255	67789	57	664.491	443.180	215.777	16.787	37.698	37876	45	551.333	70.591	180.764	14.437	27.799	24810	110	538.664	79.711	323.862	16.605	54.527	59253	46	710.957	250.033	144.348	17.478	39.113	32704	47	618.234	96.272	46.652	16.615	27.556	29057	52	555.288	86.176	202.705	16.991	30.971	28875	57	1075.158	187.336	291.961	20.202	33.213	61284	62	537.161	56.448	167.398	25.916	51.799	33304	50	492.780	42.583	71.452	18.499	30.971	24639	112	513.259	70.178	105.246	23.879	66.083	57485	44	716.182	114.087	282.312	20.451	25.556	31512	61	645.197	124.099	265.507	21.528	32.971	39357	47	537.362	108.483	179.936	22.457	26.971	25256	29	1171.138	89.879	305.441	23.521	22.971	33963	75	497.507	52.621	26.536	24.123	36.042	37313	30	501.400	43.789	75.856	23.219	22.728	15042	45	608.800	57.236	157.705	23.404	32.042	27396	28	490.464	30.300	56.945	24.441	21.556	13733	36	1284.389	212.402	5.239	25.882	22.142	46238	39	533.897	61.683	88.383	26.989	27.799	20822	51	521.961	56.783	175.516	29.850	33.456	26620	46	843.674	132.731	311.797	29.160	30.627	38809	56	528.964	51.106	63.559	28.839	30.042	29622	66	519.167	49.778	325.729	29.686	29.799	34265	111	455.658	46.964	13.220	33.652	52.184	50578	28	477.714	39.838	78.012	28.842	20.142	13376	42	455.286	24.524	150.832	32.024	34.870	19122	55	1483.545	95.240	292.353	32.135	27.799	81595	60	693.283	94.431	316.784	33.370	28.971	41597	50	544.560	66.597	47.756	34.199	31.456	27228	96	481.833	71.572	113.243	35.363	44.527	46256	45	925.578	167.684	273.215	33.365	23.799	41651	80	528.562	85.354	90.280	35.412	36.870	42285	25	524.320	66.436	155.293	34.949	24.385	13108	70	729.200	210.548	30.642	39.114	45.698	51044	42	473.357	42.531	181.850	36.393	24.385	19881	49	504.265	33.268	72.607	36.955	24.971	24709	212	509.722	77.041	174.597	47.703	76.669	108061	75	588.613	102.307	209.198	39.163	36.870	44146	31	452.419	32.799	265.854	37.952	24.142	14025	61	1384.836	128.840	301.406	37.859	28.627	84475	83	529.795	87.240	85.130	42.734	36.870	43973	34	902.265	207.828	278.846	40.777	22.142	30677	45	561.289	86.627	9.074	46.536	31.799	25258	39	511.949	51.186	64.329	42.707	27.556	19966	28	616.786	82.113	136.429	41.706	25.556	17270	32	510.688	50.380	54.698	43.925	22.142	16342	58	526.293	66.390	262.616	48.509	39.213	30525	33	560.818	99.982	333.125	45.140	21.556	18507	88	626.364	98.515	18.159	49.203	57.598	55120	52	564.442	93.986	45.690	47.305	29.213	29351	36	716.083	67.610	311.509	44.466	24.142	25779	47	565.149	81.929	38.487	48.356	40.284	26562	88	584.341	96.242	210.906	47.095	47.456	51422	57	1028.526	159.994	294.859	47.010	30.971	58626	24	568.292	40.981	2.498	46.817	16.728	13639	63	516.270	63.789	74.679	51.859	36.627	32525	34	588.971	117.798	133.370	46.138	27.314	20025	98	650.459	104.384	143.834	49.195	63.941	63745	31	593.032	81.539	112.453	49.904	22.971	18384	38	541.263	67.215	125.457	50.038	27.213	20568	96	612.271	96.652	57.289	52.499	48.184	58778	178	599.163	113.785	96.859	53.319	67.598	106651	22	837.909	95.231	157.107	49.063	18.728	18434	60	618.783	93.931	196.254	52.239	33.456	37127	55	536.091	57.935	254.215	51.905	34.627	29485	38	660.447	61.262	280.171	50.643	24.728	25097	36	793.972	167.220	318.429	50.816	33.213	28583	35	611.657	62.490	119.546	52.178	22.971	21408	33	649.424	67.687	308.725	52.207	22.971	21431	78	536.962	69.380	209.630	55.153	42.527	41883	87	606	58.794	161.515	58.584	37.456	52722	73	574.932	98.170	224.717	54.148	54.627	41970	94	709.862	141.424	294.197	59.430	43.113	66727	105	670.886	145.835	34.118	60.137	47.355	70443	38	528.447	41.966	63.920	55.892	26.728	20081	26	623.923	103.051	246.821	55.271	18.485	16222	30	620.633	68.679	2.454	57.583	22.728	18619	33	606.849	75.588	171.163	58.358	21.556	20026	34	431.882	37.786	266.247	58.496	26.728	14684	51	658.725	89.217	145.343	59.805	28.142	33595	44	561.864	45.940	272.339	60.156	24.385	24722	85	373.224	38.331	304.412	63.544	38.385	31724	30	668.900	97.634	312.176	59.352	19.899	20067	31	489.032	30.400	332.777	59.565	20.728	15160	32	682.281	135.856	13.252	60.255	20.728	21833	32	513.250	47.923	187.702	60.451	21.556	16424	51	547.020	80.928	229.268	60.141	28.142	27898	30	573.100	77.206	320.439	60.097	22.728	17193	105	504.752	91.737	96.865	65.752	64.426	52999	69	504.014	55.747	116.643	62.258	47.698	34777	81	598	77.789	80.691	65.333	38.284	48438	78	447.564	43.427	138.507	65.968	36.284	34910	37	465.649	38.045	48.955	64.119	27.799	17229	33	424	23.545	180.237	63.748	21.556	13992	36	554.500	71.303	169.552	65.335	22.142	19962	30	583.133	60.728	197.979	66.828	22.142	17494	77	513.961	68.296	244.697	65.856	47.698	39575	69	571.928	132.180	264.721	71.526	45.355	39463	65	489.062	43.461	325.875	65.310	38.042	31789	29	452.759	29.165	5.642	66.690	23.799	13130	72	477.472	62.339	62.653	67.978	44.284	34378	117	537.633	89.556	228.883	67.788	65.012	62903	46	462.239	32.987	158.781	68.843	32.870	21263	50	563.360	52.489	190.189	67.555	30.385	28168	40	596.350	100.582	285.128	69.911	28.728	23854	47	478.872	43.433	115.024	68.157	27.799	22507	48	589.271	77.561	312.383	68.727	30.385	28285	57	495.877	43.031	21.131	70.217	34.284	28265	58	485.534	48.789	252.872	74.653	36.971	28161	21	800.333	96.683	276.565	70.043	16.142	16807	56	625.089	86.724	208.545	74.816	31.799	35005	44	468.773	50.901	152.335	73.446	32.870	20626	90	597.200	87.847	168.081	73.812	39.799	53748	62	513.242	58.022	11.408	75.255	32.627	31821	46	458.543	35.736	51.698	75.175	28.627	21093	60	531.183	59.448	81.912	73.738	37.456	31871	70	663.886	116.145	280.730	77.913	36.385	46472	51	427.275	26.234	43.260	74.678	31.799	21791	36	615.167	85.559	112.289	74.846	22.971	22146	57	632.965	86.273	197.772	74.805	27.314	36079	77	540.455	93.037	236.755	76.446	41.355	41615	25	411.480	14.072	259.327	74.759	18.728	10287	119	536.916	101.768	305.121	77.158	56.770	63893	42	496.667	51.441	6.535	81.187	37.556	20860	28	481.571	33.407	59.546	74.725	20.142	13484	39	588.538	90.063	178.253	74.806	23.556	22953	48	491.271	68.640	96.547	77.668	29.556	23581	35	866.429	184.641	127.979	76.865	21.556	30325	36	530.917	62.945	325.814	77.561	28.627	19113	48	484.604	60.296	333.437	80.061	30.971	23261	80	535.763	78.121	296.541	81.181	61.255	42861	30	468.367	27.667	35.876	78.624	21.556	14051	105	526.771	87.351	144.549	85.308	48.770	55311	19	478.263	34.076	314.597	79.567	15.899	9087	37	408.649	15.503	61.011	80.852	28.385	15120	55	537.236	64.169	76.187	83.590	28.971	29548	65	514.815	74.995	86.109	85.116	39.456	33463	35	637.457	99.934	104.574	82.169	22.971	22311	34	1052.529	553.130	111.329	81.851	35.456	35786	55	664.109	116.492	205.811	85.097	33.799	36526	69	510.855	64.560	259.340	82.692	36.284	35249	31	498.516	39.201	136.167	81.501	20.728	15454	35	490.800	30.712	220.853	83.683	27.213	17178	28	555.071	39.242	211.667	83.250	20.385	15542	91	649.429	126.594	240.427	85.392	39.698	59098	33	419.061	20.664	19.956	85.887	30.627	13829	40	494.350	51.243	129.193	84.889	27.213	19774	59	480.678	46.972	170.368	85.989	34.042	28360	67	481.940	59.417	234.957	91.719	49.841	32290	49	528.245	61.306	179.892	85.141	26.385	25884	42	470.190	52.713	98.969	86.498	28.627	19748	24	565.500	73.134	295.986	85.440	20.971	13572	44	543.227	43.732	4.859	89.273	32.971	23902	74	464.649	44.758	41.418	88.034	59.598	34384	37	601.919	87.702	112.194	87.562	23.556	22271	24	626.625	121.181	311.571	87.630	18.728	15039	62	668.129	176.694	316.066	91.751	38.627	41424	67	552.045	82.881	68.985	91.326	33.799	36987	37	498.216	45.862	153.272	88.274	22.728	18434	70	573.657	96.986	28.567	91.928	32.042	40156	45	531.444	43.906	282.861	89.795	33.456	23915	77	576.481	95.311	53.623	93.197	45.113	44389	52	584.058	56.885	292.565	90.915	27.213	30371	30	666.100	58.999	324.829	89.989	19.314	19983	51	489.667	42.734	13.297	92.052	29.456	24973	52	534.077	59.842	104.944	94.375	31.213	27772	28	469.250	63.958	254.129	91.838	24.385	13139	19	441	76.355	263.123	91.466	22.142	8379	43	518.674	77.327	190.612	93.146	26.385	22303	22	541.909	39.574	332.400	91.673	17.899	11922	72	520.653	70.989	77.802	94.828	34.385	37487	78	524.051	81.487	91.865	94.825	37.213	40876	70	921.386	732.632	174.640	95.540	38.627	64497	30	483.533	28.367	209.891	93.245	30.627	14506	65	560.923	84.946	223.187	94.937	33.213	36460	50	531.360	94.581	276.397	95.380	33.799	26568	40	573.375	93.836	155.150	96.832	24.142	22935	34	558.588	75.222	6.982	97.925	20.728	18992	115	537.991	99.994	127.441	101.983	65.598	61869	47	535.149	101.300	137.813	99.554	30.971	25152	59	549.407	76.806	252.348	100.836	34.870	32415	64	577.031	96.975	19.413	100.036	30.042	36930	71	570.493	102.418	47.421	104.471	38.385	40505	49	523.306	58.060	188.830	99.689	28.142	25642	54	525.963	57.562	259.937	100.700	33.213	28402	104	631.712	360.677	286.714	105.289	47.698	65698	44	708.250	132.227	324.427	99.830	26.385	31163	31	629	121.976	164.752	100.824	20.971	19499	56	705.857	115.577	219.253	101.846	36.284	39528	20	437.550	9.923	300.837	99.435	23.213	8751	119	511.555	70.965	241.316	104.870	56.527	60875	92	1390.022	1174.212	332.772	109.485	53.698	127882	22	652	71.709	54.215	101.682	16.485	14344	39	542.487	61.904	61.356	103.405	25.556	21157	57	526.105	72.855	69.690	103.215	35.698	29988	46	1158.348	680.053	210.695	102.497	33.456	53284	23	572.870	39.208	279.136	101.121	16.728	13176	58	540.672	84.611	29.057	103.965	32.385	31359	68	549.559	70.332	103.855	104.701	32.627	37370	28	474.571	24.748	111.952	103.971	20.142	13288	42	501.095	42.584	94.738	107.213	36.284	21046	62	617.323	115.894	150.207	106.437	32.385	38274	34	595.324	73.741	171.591	106.721	20.971	20241	63	781.524	139.358	216.066	108.683	33.456	49236	65	518.415	46.611	268.967	108.586	32.385	33697	48	521.625	48.376	296.603	107.937	27.799	25038	53	858.415	291.922	313.156	106.795	29.213	45496	80	514.987	74.271	36.034	113.869	51.598	41199	67	547.045	79.181	189.814	111.768	41.355	36652	28	438.893	26.346	252.800	108.286	25.213	12289	32	438.531	24.840	11.681	108.185	22.971	14033	30	701.867	99.448	178.647	108.817	21.314	21056	32	605.719	86.925	185.373	107.703	22.142	19383	50	516.040	93.863	166.113	111.060	38.042	25802	40	552.175	73.971	231.097	109.880	22.971	22087	36	634.194	151.712	279.334	110.356	24.142	22831	39	612.692	94.144	323.396	108.964	29.556	23895	31	486.032	35.926	84.294	111.800	25.556	15067	30	460.500	32.346	122.072	109.771	23.213	13815	122	511.148	69.007	15.491	116.654	79.497	62360	47	634	102.894	60.329	111.815	24.385	29798	19	469.579	24.869	79.325	110.425	15.899	8922	16	439.562	14.273	202.360	112.014	15.314	7033	37	562.108	90.092	25.909	119.072	33.456	20798	31	582.452	108.752	250.471	116.138	22.728	18056	42	510.190	43.134	73.305	117.367	27.799	21428	47	568.362	87.980	240.633	115.614	26.971	26713	81	526.531	64.732	287.556	117.620	38.042	42649	53	588.321	100.363	302.287	116.976	35.799	31181	42	748.238	177.786	322.197	116.397	33.213	31426	28	769.929	142.622	327.774	115.148	19.314	21558	39	548.128	67.972	5.894	116.722	26.142	21377	70	814.871	165.796	126.480	117.233	30.142	57041	89	507.315	66.885	144.699	117.715	34.385	45151	61	680.869	110.784	212.287	116.282	31.213	41533	23	672.652	144.644	195.722	117.200	18.142	15471	56	518.500	61.772	267.419	117.896	34.042	29036	25	515.720	49.935	56.016	117.345	18.728	12893	25	503.720	41.003	108.268	119.403	22.971	12593	46	506.696	42.850	85.267	118.534	28.385	23308	27	879.704	184.793	113.231	119.950	18.728	23752	59	526.847	78.386	312.642	119.558	28.627	31084	77	924.701	459.302	185.631	122.054	47.355	71202	39	553.641	59.434	204.153	119.665	24.971	21592	41	778.463	130.975	225.060	121.062	24.142	31917	60	472.533	49.599	36.581	125.894	36.042	28352	41	606.561	59.643	244.624	122.243	23.556	24869	69	540.420	84.502	294.749	125.276	33.213	37289	31	500.129	54.238	93.748	122.813	26.142	15504	32	870.875	262.672	117.532	124.120	20.971	27868	139	529.971	116.590	164.112	127.839	56.527	73666	40	513.175	66.654	177.349	126.775	25.556	20527	63	574.222	63.091	210.594	125.111	34.385	36176	83	789.422	187.649	249.642	129.097	53.841	65522	41	613.732	78.076	262.592	126.266	26.385	25163	20	643	82.272	267.821	123.550	16.728	12860	35	1101.114	175.738	276.395	124.716	21.556	38539	49	443.102	30.536	71.137	125.616	31.799	21712	23	449.087	28.781	128.337	124.470	23.556	10329	53	544.868	97.029	306.476	125.339	33.799	28878	25	490	28.122	100.610	125.692	22.385	12250	31	531.806	47.626	14.705	126.747	20.142	16486	61	577.033	84.026	199.637	129.657	28.971	35199	70	475.986	46.812	221.339	128.729	43.213	33319	56	590.946	72.674	235.400	129.344	31.213	33093	50	458.540	113.070	6.097	137.081	54.770	22927	30	444.267	28.388	29.951	130.207	21.314	13328	23	513.348	37.519	95.044	128.254	20.142	11807	41	429	19.860	138.109	129.377	24.385	17589	25	510.640	72.739	43.595	129.946	19.314	12766	104	465.644	51.581	88.967	134.531	43.941	48427	40	608.350	111.261	330.704	131.110	30.627	24334	22	666.500	116.336	24.799	131.776	19.314	14663	45	733.244	115.575	273.919	132.713	27.799	32996	32	515.062	75.287	128.104	133.977	28.627	16482	30	571	78.267	13.652	132.654	20.142	17130	55	525.018	86.448	298.235	133.733	31.213	28876	24	440.042	21.527	118.635	134.331	19.556	10561	59	441.322	28.628	191.298	136.869	37.213	26038	24	640.375	103.132	19.438	135.263	16.728	15369	39	431.410	35.567	176.332	135.609	22.142	16825	41	393.293	116.381	331.224	138.650	61.941	16125	25	458.360	21.983	56.619	135.715	20.971	11459	27	479.296	34.342	79.647	135.956	18.142	12941	50	582.100	106.187	104.002	137.628	33.213	29105	48	502.146	51.197	239.840	137.115	34.042	24103	22	551.227	42.206	254.585	136.577	19.899	12127	60	541.083	95.607	309.473	136.991	28.971	32465	33	582.121	91.414	135.743	135.824	25.314	19210	36	575.472	61.741	267.448	139.712	24.728	20717	33	443.182	31.273	36.396	138.400	27.799	14625	100	447.280	41.380	65.017	140.777	40.284	44728	57	2482.702	1461.400	230.126	139.392	46.184	141514	80	493.888	55.337	279.802	140.379	38.527	39511	24	531.833	50.946	249.431	139.200	22.142	12764	75	519.440	76.912	289.262	143.792	36.284	38958	21	435.333	59.817	27.180	139.086	20.728	9142	49	460.061	33.564	145.773	140.344	27.799	22543	17	1439.471	233.563	1.344	141.641	16.485	24471	18	426.778	17.045	46.560	141.150	18.142	7682	52	539.788	62.046	259.709	143.619	31.213	28069	84	609.786	132.539	318.290	143.934	35.113	51222	70	632.671	284.599	226.946	144.113	40.042	44287	39	585.692	83.993	115.592	143.890	22.728	22842	40	620.275	144.418	122.545	145.320	26.385	24811	22	427.045	19.095	182.592	143.200	16.728	9395	60	453.883	44.332	49.743	146.568	35.456	27233	36	604.750	82.162	107.149	143.473	23.314	21771	30	469.600	33.983	142.249	146.091	23.556	14088	72	722.722	368.562	22.607	148.434	50.527	52036	29	457.172	28.948	74.502	147.301	20.142	13258	43	601.558	89.950	5.220	147.255	29.799	25867	43	611.233	85.065	134.471	147.114	24.728	26283	94	482.968	66.424	178.384	150.293	49.598	45399	31	452.548	24.193	298.206	147.434	20.728	14029	32	492.031	41.563	33.574	147.645	24.142	15745	32	500	43.510	100.683	148.569	23.799	16000	187	524.529	69.213	160.804	152.651	60.184	98087	82	533.256	71.936	220.604	150.317	40.870	43727	35	465.429	43.118	88.999	149.529	24.385	16290	63	432.698	34.867	204.099	150.879	43.113	27260	81	589.531	101.382	272.513	151.517	36.385	47752	59	559.153	91.866	307.961	150.909	30.042	32990	128	755.570	374.385	105.115	157.392	50.770	96713	54	447.685	54.999	64.736	152.019	30.971	24175	30	465.800	38.189	78.644	153.364	22.728	13974	28	549.250	27.242	293.233	152.392	18.971	15379	33	488.576	42.431	145.767	154.785	23.799	16123	90	556.622	103.834	119.620	156.735	38.870	50096	35	558.171	90.443	128.267	156.485	25.556	19536	39	618.641	79.437	135.352	154.087	21.899	24127	109	720.706	353.250	248.295	156.626	60.426	78557	27	804.518	106.387	331.485	154.498	18.971	21722	24	439.458	13.775	300.321	154.676	19.314	10547	78	479.462	66.685	237.329	159.411	34.627	37398	29	581.034	384.441	40.695	156.389	24.385	16850	60	475.800	42.533	8.680	164.123	41.799	28548	21	425.429	18.954	22.579	157.421	17.556	8934	19	296.474	18.084	30.902	158.188	24.385	5633	31	531.161	65.839	86.162	158.576	20.385	16466	81	505.593	67.151	16.704	161.720	45.113	40953	55	515.800	57.560	218.777	160.558	32.870	28369	66	489.924	50.772	262.229	162.876	40.385	32335	63	827.714	172.643	323.401	161.253	40.527	52146	35	481.286	84.609	311.706	160.510	33.456	16845	44	402	21.382	58.578	162.240	34.627	17688	53	584.774	97.299	140.743	162.727	32.042	30993	73	560.904	91.881	210.000	163.844	40.042	40946	60	705.617	150.315	38.817	163.934	28.385	42337	33	580.061	82.231	134.234	163.690	23.556	19142	41	478.244	75.791	306.136	163.979	32.042	19608	83	522.627	175.632	228.434	170.546	52.770	43378	22	1359.136	150.976	332.617	163.918	17.314	29901	45	494.089	57.011	73.585	165.525	31.213	22234	25	682.800	72.969	80.619	165.020	19.556	17070	76	485.961	159.375	94.485	167.084	38.042	36933	33	516.242	45.180	160.112	164.957	22.142	17036	73	497.055	42.739	287.569	168.581	32.870	36285	18	476.778	15.406	3.120	166.281	15.071	8582	49	499.265	57.876	152.361	167.477	30.385	24464	66	605.061	151.808	23.212	171.277	38.870	39934	93	531.581	94.141	112.980	171.724	41.698	49437	86	468.907	54.899	176.838	170.724	40.042	40326	62	474.823	47.399	187.971	171.559	33.213	29439	63	636.365	124.156	195.229	171.594	32.627	40091	59	500.390	47.080	256.525	171.850	33.456	29523	25	527	52.025	279.435	169.663	20.385	13175	57	411.807	33.850	52.987	171.952	34.042	23473	99	519.586	108.068	131.466	172.702	49.113	51439	76	530.974	129.055	247.841	173.532	38.627	40354	164	601.415	173.276	208.035	175.665	55.355	98632	64	539.156	110.265	33.564	174.662	33.698	34506	67	691.433	456.815	268.872	173.567	34.627	46326	59	675.864	585.980	69.363	175.896	47.012	39876	76	755.026	215.774	151.672	177.131	34.627	57382	72	531.986	81.095	161.579	175.955	33.799	38303	39	513.615	59.013	98.173	175.671	22.971	20031	47	495.957	30.885	262.032	178.803	34.284	23310	16	2234.562	251.913	322.554	176.099	13.314	35753	35	645.543	108.207	105.003	178.472	20.971	22594	29	508.379	46.242	301.842	177.470	22.385	14743	76	583.355	122.613	278.773	183.414	36.870	44335	26	556	60.255	292.948	178.579	20.142	14456	69	559.464	105.319	39.918	181.748	32.627	38603	63	430.651	42.658	54.463	180.875	37.113	27131	59	555.864	277.315	75.959	181.226	40.870	32796	27	449.481	42.936	91.113	179.768	19.556	12136	34	415.529	22.353	236.143	180.636	24.385	14128	40	540.200	83.711	138.020	182.472	25.556	21608	71	584.211	97.484	224.572	185.704	38.627	41479	36	588.278	84.942	286.029	183.673	24.971	21178	63	489.889	146.432	109.029	184.574	43.355	30863	55	469.273	53.146	266.616	185.098	32.627	25810	21	541.571	37.259	1.574	184.011	18.485	11373	93	597.430	96.822	125.110	187.246	37.456	55561	128	516.875	108.689	201.380	187.259	59.012	66160	39	517.846	53.497	6.604	186.297	24.385	20196	70	561.243	116.887	29.697	186.106	38.042	39287	72	491.083	58.903	157.433	188.057	39.113	35358	44	502.864	57.815	173.810	189.012	38.284	22126	44	631.136	70.225	294.598	185.519	29.556	27770	37	403.378	16.892	236.649	185.944	26.385	14925	44	442.591	35.755	82.627	188.420	35.456	19474	47	518.468	55.730	97.333	189.436	26.728	24368	55	556.400	78.416	141.857	189.192	26.971	30602	27	452.259	32.528	182.305	188.182	23.556	12211	93	449.559	39.664	64.798	194.836	47.698	41809	47	1420.213	355.012	255.522	190.588	25.213	66750	78	477.308	59.947	16.284	191.705	38.870	37230	34	675.088	79.035	293.484	191.385	22.142	22953	33	911.182	507.833	118.308	194.012	27.799	30069	92	687.424	437.766	211.473	200.840	63.497	63243	17	318.412	49.144	110.548	191.997	15.314	5413	60	521.800	66.995	162.338	194.476	30.627	31308	48	569.500	75.678	220.265	193.082	32.385	27336	96	781.667	551.407	267.555	196.647	47.113	75040	32	447.906	47.219	90.100	195.110	23.556	14333	37	501.757	40.706	181.020	193.484	24.142	18565	24	295.417	28.189	1.741	195.421	20.142	7090	32	631.250	97.291	234.602	196.624	24.385	20200	60	419.733	33.761	31.475	198.524	32.042	25184	82	440.988	38.696	54.019	197.862	34.627	36161	36	506.833	64.313	76.877	197.071	26.142	18246	34	1726.735	250.217	309.436	199.461	29.213	58709	35	877.429	417.058	193.757	197.661	43.698	30710	45	526.333	50.048	241.358	199.104	28.385	23685	66	583.167	95.009	285.774	197.736	33.213	38489	63	366.778	67.825	6.208	202.676	39.113	23107	19	574.421	81.922	113.538	197.224	17.314	10914	30	560.333	50.225	199.514	198.249	19.899	16810	33	454.212	45.297	84.477	199.215	20.142	14989	43	579.023	164.353	103.435	200.915	26.385	24898	28	553.500	188.847	109.156	199.597	21.556	15498	29	513.862	64.311	127.191	198.244	28.385	14902	43	574.163	79.193	274.825	201.041	26.971	24689	50	451.080	35.298	45.224	201.685	42.284	22554	84	1961.095	1360.060	118.526	204.034	40.042	164732	45	482.200	41.981	137.522	200.936	24.142	21699	35	538.371	38.078	247.157	200.401	24.385	18843	18	906.667	67.358	301.752	199.059	15.314	16320	62	465.532	46.026	149.340	203.600	35.456	28863	60	481.283	52.610	158.374	201.506	35.456	28877	167	391.341	51.838	20.177	206.465	83.740	65354	25	3382.680	256.774	325.063	201.772	22.142	84567	53	510.660	76.610	259.992	205.814	28.385	27065	33	1659.485	478.120	125.885	205.897	22.142	54763	37	524.568	86.870	201.539	204.457	30.971	19409	70	598.386	72.320	268.828	207.268	34.870	41887	63	832.778	78.541	296.176	204.981	34.385	52465	40	536.425	69.305	94.778	206.580	22.142	21457	27	2679.259	237.210	321.939	205.741	18.728	72340	21	417.095	14.377	50.287	205.853	17.899	8759	30	429.100	32.740	134.565	207.241	23.213	12873	44	457.841	26.681	169.553	208.163	23.556	20145	88	567.705	100.196	232.632	208.619	42.284	49958	49	396.673	34.575	38.779	209.865	36.042	19437	49	474.306	58.247	79.147	209.608	25.556	23241	45	2100.956	294.871	328.045	209.272	29.556	94543	29	335.483	30.299	45.504	211.243	20.728	9729	33	405.788	23.910	71.789	210.720	26.385	13391	60	432.300	40.967	202.394	212.224	41.941	25938	36	540.611	51.494	244.477	210.952	26.627	19462	44	763.705	72.982	289.322	210.564	24.971	33603	26	307.308	47.895	54.400	211.421	20.142	7990	19	458.737	22.548	110.958	211.171	15.314	8716	75	462.040	54.370	148.492	215.779	39.698	34653	40	606.150	48.972	278.661	212.900	29.213	24246	43	855.674	41.008	297.843	212.277	24.728	36794	67	461.657	45.070	220.748	215.287	38.284	30931	24	899.542	128.145	314.401	211.868	17.899	21589	37	469.811	51.998	105.053	215.926	23.556	17383	40	511.175	45.687	90.312	216.610	43.698	20447	35	450.171	26.907	187.859	215.667	21.556	15756	32	534.156	204.495	249.530	216.653	27.213	17093	61	691.492	465.459	61.025	218.974	34.042	42181	29	472.759	42.015	96.383	218.522	24.142	13710	22	1112.545	164.600	334.119	215.776	16.485	24476	24	493.958	49.265	9.257	216.492	21.556	11855	26	1243.808	351.123	160.061	217.073	20.142	32339	23	423.652	47.243	130.949	217.617	17.314	9744	30	509.900	38.020	256.812	217.188	27.556	15297	42	674.262	74.771	316.232	218.067	24.142	28319	75	1313.307	817.291	3.481	220.591	38.042	98498	32	569.062	72.864	18.723	218.900	20.728	18210	33	864.182	137.641	276.526	219.647	22.142	28518	55	497.927	96.798	52.879	220.896	30.385	27386	27	455.778	49.162	73.528	219.818	20.728	12306	43	406.326	22.711	117.923	221.325	23.799	17472	18	462.444	22.610	211.701	220.312	15.899	8324	103	964.447	231.900	268.981	223.946	52.284	99338	59	794.966	101.060	303.809	221.235	34.627	46903	16	577.438	48.651	325.980	220.045	16.142	9239	36	425.361	36.378	37.286	221.809	24.971	15313	37	478.838	47.122	110.344	223.379	24.142	17717	132	538.174	89.927	163.080	227.046	43.698	71039	59	461.932	46.768	238.178	223.102	40.870	27254	29	457.586	50.351	84.170	223.470	20.142	13270	94	1047.904	86.960	289.708	224.246	60.870	98503	46	506.609	67.976	29.561	225.016	30.042	23304	34	439.206	28.304	103.144	223.445	28.971	14933	33	524	45.592	246.788	224.082	24.385	17292	31	708.161	57.697	257.004	223.907	26.971	21953	31	568.613	165.156	320.504	223.241	32.728	17627	33	508.333	70.780	17.571	224.623	22.142	16775	43	395.442	51.603	70.672	225.404	26.971	17004	55	425.800	41.104	126.696	227.358	38.627	23419	41	439.488	33.895	144.406	227.928	26.971	18019	31	768.710	301.470	61.196	225.295	19.899	23830	23	518.261	42.650	91.170	225.047	17.899	11920	43	441.581	37.781	199.004	226.503	30.971	18988	44	643.727	251.422	54.391	227.693	31.213	28324	123	450.106	61.216	174.596	230.892	42.527	55363	46	584.674	75.256	189.028	228.034	24.971	26895	52	442.135	31.667	79.704	229.322	27.799	22991	58	444.121	42.056	219.029	230.048	30.385	25759	24	416.583	28.895	17.660	229.395	23.899	9998	132	3022.182	1398.400	39.591	234.906	48.527	398928	48	318.438	25.076	89.550	232.336	28.142	15285	30	565.733	72.580	30.332	231.298	20.728	16972	63	835.111	251.628	65.958	232.348	34.627	52612	179	1004.095	781.303	108.263	239.204	132.267	179733	52	436.212	42.510	132.229	232.180	36.385	22683	19	459.737	42.700	52.765	232.727	15.899	8735	29	379.483	56.819	120.566	237.451	22.385	11005	37	499.270	44.469	143.016	236.124	25.556	18473	96	2250.188	1565.708	64.032	240.407	50.184	216018	30	522.667	285.964	29.831	241.001	21.556	15680	43	523.953	112.454	213.217	240.398	32.385	22530	157	689.102	328.023	302.216	243.134	142.184	108189	36	448.250	15.517	203.064	243.350	28.142	16137	46	920.587	205.750	83.293	245.943	51.698	42347	126	681.548	92.731	152.321	247.052	80.870	85875	83	704.819	122.426	46.026	252.098	113.456	58500	31	484.097	26.310	88.020	251.470	40.385	15007	33	1372.939	308.197	108.666	251.585	29.314	45307
5	32	699.531	107.836	7.910	4.681	25.799	22385	21	702.857	102.608	36.305	1.736	19.314	14760	34	638.382	50.448	58.125	2.629	29.213	21705	26	586.769	51.052	73.042	1.961	19.314	15256	17	584.529	54.056	115.976	1.558	15.314	9937	34	490.294	51.713	162.515	3.140	22.728	16670	64	474.422	80.490	209.409	3.493	33.213	30363	33	414.758	42.601	226.245	1.553	26.728	13687	54	496.444	84.054	263.409	2.583	31.213	26808	34	585.735	45.468	289.224	2.356	21.556	19915	43	505.698	70.034	299.268	3.758	31.213	21745	40	522.150	54.128	317.806	2.563	30.385	20886	66	632.879	139.395	93.212	13.246	52.284	41770	33	529.909	41.398	108.263	4.628	27.213	17487	21	547.476	46.381	330.822	6.364	20.142	11497	43	607.628	87.459	33.491	7.646	25.799	26128	69	555.101	75.336	50.759	10.138	48.527	38302	50	650.020	114.862	84.823	9.706	28.385	32501	56	581.286	100.739	149.403	8.054	35.698	32552	43	481.977	65.123	200.336	8.360	25.556	20725	73	557.753	99.041	71.205	8.963	35.456	40716	124	479.976	83.950	122.628	12.849	43.456	59517	28	501.607	105.635	283.010	7.820	22.385	14045	52	634.846	138.964	271.390	10.608	31.456	33012	52	517.250	52.140	310.186	11.744	31.556	26897	32	653.844	85.501	316.222	8.753	20.728	20923	21	608	36.780	43.847	9.633	15.899	12768	54	670.648	162.059	99.726	13.474	29.556	36215	79	511.987	70.237	158.509	14.989	46.870	40447	75	501.133	71.263	18.851	15.399	34.042	37585	23	488.478	53.765	141.067	11.610	20.142	11235	124	506.089	84.421	195.031	20.015	69.255	62755	57	618.351	453.727	215.691	16.944	37.698	35246	45	504.556	68.443	180.753	14.439	27.799	22705	110	512.373	78.999	323.846	16.576	54.527	56361	46	662.391	247.421	144.326	17.536	39.113	30470	47	585.064	96.515	46.663	16.602	27.556	27498	52	515.635	87.168	202.708	17.002	30.971	26813	57	1029.737	185.641	291.964	20.220	33.213	58695	62	497.371	59.221	167.390	25.942	51.799	30837	50	458.060	45.053	71.455	18.514	30.971	22903	112	473.509	70.423	105.231	23.885	66.083	53033	44	672.091	120.334	282.338	20.469	25.556	29572	61	573.426	123.850	265.523	21.542	32.971	34979	47	503.383	107.047	179.936	22.458	26.971	23659	29	1130.310	89.614	305.433	23.512	22.971	32779	75	464.427	50.672	26.531	24.137	36.042	34832	30	465.533	44.827	75.852	23.214	22.728	13966	45	573.889	57.148	157.725	23.392	32.042	25825	28	456.179	30.358	56.950	24.441	21.556	12773	36	1251.472	208.900	5.255	25.869	22.142	45053	39	496.154	58.213	88.382	26.984	27.799	19350	51	481.471	55.611	175.516	29.866	33.456	24555	46	812.065	131.714	311.789	29.163	30.627	37355	56	492.500	51.543	63.549	28.838	30.042	27580	66	489.788	46.937	325.719	29.672	29.799	32326	111	427.748	48.251	13.232	33.654	52.184	47480	28	438.536	38.059	78.004	28.846	20.142	12279	42	419.452	25.273	150.832	32.019	34.870	17617	55	1446.655	95.479	292.359	32.138	27.799	79566	60	663.767	93.093	316.777	33.360	28.971	39826	50	508.220	62.009	47.741	34.191	31.456	25411	96	442.188	68.363	113.238	35.345	44.527	42450	45	880.978	170.217	273.228	33.352	23.799	39644	80	491.225	88.053	90.263	35.402	36.870	39298	25	485.760	70.254	155.307	34.925	24.385	12144	70	700.343	216.187	30.644	39.130	45.698	49024	42	439.762	39.773	181.837	36.379	24.385	18470	49	467.163	32.651	72.607	36.952	24.971	22891	212	475.090	76.619	174.602	47.735	76.669	100719	75	547.787	99.895	209.210	39.185	36.870	41084	31	396.484	34.433	265.848	37.954	24.142	12291	61	1347.361	128.285	301.412	37.856	28.627	82189	83	492.145	85.060	85.135	42.727	36.870	40848	34	852.941	211.804	278.874	40.767	22.142	29000	45	534.133	85.519	9.059	46.553	31.799	24036	39	470.769	52.142	64.306	42.699	27.556	18360	28	580.714	84.827	136.412	41.709	25.556	16260	32	471.469	45.030	54.696	43.909	22.142	15087	58	481.328	70.894	262.626	48.526	39.213	27917	33	534.970	101.681	333.133	45.137	21.556	17654	88	595.909	98.104	18.178	49.193	57.598	52440	52	528.115	94.541	45.692	47.310	29.213	27462	36	678.917	65.623	311.501	44.467	24.142	24441	47	532.213	84.753	38.501	48.365	40.284	25014	88	544.739	96.363	210.876	47.087	47.456	47937	57	984.789	159.314	294.874	47.002	30.971	56133	24	541.750	46.996	2.500	46.820	16.728	13002	63	481.413	64.177	74.657	51.853	36.627	30329	34	551.588	119.934	133.406	46.135	27.314	18754	98	611.122	103.143	143.872	49.182	63.941	59890	31	554.677	76.894	112.445	49.914	22.971	17195	38	504.711	62.481	125.462	50.050	27.213	19179	96	568.625	95.781	57.315	52.480	48.184	54588	178	564.101	114.359	96.905	53.289	67.598	100410	22	793.500	89.017	157.103	49.058	18.728	17457	60	580.300	92.490	196.240	52.248	33.456	34818	55	489.509	50.496	254.208	51.922	34.627	26923	38	620.158	64.543	280.188	50.637	24.728	23566	36	755.056	164.887	318.426	50.814	33.213	27182	35	574.571	62.713	119.541	52.184	22.971	20110	33	610.758	64.070	308.733	52.205	22.971	20155	78	502	66.471	209.629	55.146	42.527	39156	87	570.931	61.521	161.511	58.606	37.456	49671	73	536.411	97.407	224.672	54.143	54.627	39158	94	667.596	144.432	294.183	59.417	43.113	62754	105	631.400	145.887	34.097	60.176	47.355	66297	38	489.316	43.951	63.923	55.885	26.728	18594	26	582.654	102.234	246.823	55.257	18.485	15149	30	595.600	70.029	2.457	57.578	22.728	17868	33	568.061	78.409	171.177	58.354	21.556	18746	34	393.294	34.820	266.246	58.504	26.728	13372	51	625.412	88.326	145.346	59.812	28.142	31896	44	515.091	41.627	272.331	60.168	24.385	22664	85	333.988	39.252	304.425	63.548	38.385	28389	30	643.033	104.902	312.161	59.353	19.899	19291	31	457.032	28.995	332.783	59.567	20.728	14168	32	654.750	135.380	13.260	60.265	20.728	20952	32	479.531	48.005	187.702	60.463	21.556	15345	51	508.588	77.215	229.278	60.139	28.142	25938	30	539.467	74.668	320.434	60.099	22.728	16184	105	470.324	90.467	96.851	65.759	64.426	49384	69	467.783	55.258	116.625	62.248	47.698	32277	81	564.864	79.345	80.675	65.326	38.284	45754	78	415.346	41.020	138.498	65.969	36.284	32397	37	428.946	35.962	48.972	64.132	27.799	15871	33	388.485	22.337	180.240	63.750	21.556	12820	36	510.417	71.173	169.554	65.340	22.142	18375	30	557.267	63.741	197.975	66.821	22.142	16718	77	479.117	68.113	244.691	65.855	47.698	36892	69	535.043	132.142	264.746	71.554	45.355	36918	65	456.615	44.238	325.872	65.306	38.042	29680	29	418.862	28.425	5.642	66.681	23.799	12147	72	445.958	64.267	62.632	67.980	44.284	32109	117	505.487	89.990	228.894	67.796	65.012	59142	46	427.283	33.324	158.778	68.832	32.870	19655	50	528.220	51.928	190.190	67.550	30.385	26411	40	558.125	101.077	285.127	69.924	28.728	22325	47	440.319	43.119	115.026	68.176	27.799	20695	48	556.812	78.941	312.373	68.724	30.385	26727	57	458.860	42.935	21.125	70.209	34.284	26155	58	450.828	49.175	252.865	74.674	36.971	26148	21	739.952	87.735	276.568	70.041	16.142	15539	56	588.821	81.776	208.534	74.811	31.799	32974	44	437.523	49.508	152.332	73.452	32.870	19251	90	565.122	87.201	168.078	73.817	39.799	50861	62	476.274	58.174	11.409	75.256	32.627	29529	46	427.783	33.927	51.696	75.184	28.627	19678	60	499.067	60.879	81.865	73.731	37.456	29944	70	614.043	116.286	280.733	77.884	36.385	42983	51	390.490	25.623	43.252	74.691	31.799	19915	36	580.194	85.787	112.289	74.843	22.971	20887	57	593.298	82.301	197.777	74.797	27.314	33818	77	507.532	95.467	236.736	76.470	41.355	39080	25	376.480	14.669	259.334	74.759	18.728	9412	119	497.462	100.237	305.150	77.175	56.770	59198	42	469.238	52.044	6.528	81.215	37.556	19708	28	441.679	33.231	59.524	74.718	20.142	12367	39	557.846	91.465	178.252	74.796	23.556	21756	48	459.354	67.273	96.549	77.668	29.556	22049	35	829.686	179.290	127.980	76.869	21.556	29039	36	491.972	61.213	325.811	77.555	28.627	17711	48	445.083	61.975	333.451	80.081	30.971	21364	80	498.688	76.692	296.529	81.169	61.255	39895	30	435.567	26.304	35.878	78.631	21.556	13067	105	498.676	83.857	144.537	85.329	48.770	52361	19	436.947	28.240	314.592	79.565	15.899	8302	37	379.081	15.453	61.030	80.846	28.385	14026	55	500.327	63.401	76.185	83.592	28.971	27518	65	480.092	73.893	86.119	85.120	39.456	31206	35	609.314	100.600	104.565	82.170	22.971	21326	34	1017.794	553.640	111.293	81.866	35.456	34605	55	625.582	112.738	205.824	85.112	33.799	34407	69	477.739	63.116	259.339	82.704	36.284	32964	31	468.290	38.063	136.172	81.493	20.728	14517	35	455.886	32.069	220.828	83.687	27.213	15956	28	519.036	38.868	211.662	83.248	20.385	14533	91	621.703	131.196	240.421	85.383	39.698	56575	33	388.485	18.288	19.946	85.878	30.627	12820	40	465.825	49.250	129.222	84.907	27.213	18633	59	445.136	45.383	170.388	85.988	34.042	26263	67	449.075	61.623	235.008	91.772	49.841	30088	49	498.245	62.473	179.884	85.146	26.385	24414	42	437	49.879	98.978	86.500	28.627	18354	24	530.958	72.786	295.982	85.431	20.971	12743	44	515.977	44.963	4.864	89.277	32.971	22703	74	433.527	44.695	41.418	88.037	59.598	32081	37	566.784	87.989	112.198	87.555	23.556	20971	24	584.500	121.174	311.562	87.648	18.728	14028	62	631.371	178.437	316.025	91.769	38.627	39145	67	518.343	81.836	68.994	91.335	33.799	34729	37	470.162	42.997	153.260	88.275	22.728	17396	70	540.443	97.119	28.567	91.933	32.042	37831	45	488.267	39.588	282.868	89.790	33.456	21972	77	540.312	92.478	53.619	93.210	45.113	41604	52	549.096	57.389	292.568	90.902	27.213	28553	30	623.467	59.367	324.830	89.979	19.314	18704	51	457.667	39.707	13.282	92.056	29.456	23341	52	504.288	56.369	104.940	94.376	31.213	26223	28	441.429	59.797	254.142	91.840	24.385	12360	19	403.842	74.601	263.119	91.476	22.142	7673	43	488.023	80.227	190.620	93.179	26.385	20985	22	508.682	35.372	332.388	91.669	17.899	11191	72	487.333	68.594	77.796	94.824	34.385	35088	78	494.744	80.425	91.878	94.836	37.213	38590	70	875.643	740.059	174.634	95.494	38.627	61295	30	449.567	26.410	209.877	93.242	30.627	13487	65	526.692	82.139	223.178	94.928	33.213	34235	50	497.220	93.046	276.428	95.377	33.799	24861	40	533.350	89.970	155.166	96.834	24.142	21334	34	530.147	70.206	6.985	97.919	20.728	18025	115	513.148	102.829	127.491	101.990	65.598	59012	47	505.277	100.963	137.803	99.564	30.971	23748	59	515.119	72.900	252.341	100.832	34.870	30392	64	542.672	100.664	19.425	100.027	30.042	34731	71	540.831	98.072	47.428	104.472	38.385	38399	49	492.224	53.305	188.822	99.699	28.142	24119	54	494.722	57.891	259.933	100.694	33.213	26715	104	674.971	495.063	286.455	105.580	47.698	70197	44	671.045	131.471	324.428	99.835	26.385	29526	31	600.032	117.067	164.751	100.829	20.971	18601	56	712.411	135.643	219.090	101.733	36.284	39895	20	393.450	15.632	300.823	99.405	23.213	7869	119	479.109	66.601	241.332	104.871	56.527	57014	92	1361.967	1168.220	332.748	109.500	53.698	125301	22	621.273	71.145	54.209	101.694	16.485	13668	39	513.513	59.560	61.354	103.421	25.556	20027	57	492.737	70.330	69.698	103.212	35.698	28086	46	1074.348	675.472	210.821	102.321	33.456	49420	23	536.609	37.822	279.145	101.114	16.728	12342	58	511.862	86.872	29.064	103.934	32.385	29688	68	514.882	67.202	103.859	104.697	32.627	35012	28	441.500	25.567	111.961	103.963	20.142	12362	42	475.048	43.074	94.754	107.208	36.284	19952	62	587.790	116.181	150.199	106.427	32.385	36443	34	565.588	75.874	171.594	106.724	20.971	19230	63	743.349	140.281	216.078	108.676	33.456	46831	65	484.231	45.848	268.956	108.595	32.385	31475	48	481.271	48.052	296.600	107.931	27.799	23101	53	805.547	287.906	313.179	106.788	29.213	42694	80	483.688	70.769	36.021	113.891	51.598	38695	67	520.030	82.269	189.815	111.769	41.355	34842	28	407.857	26.509	252.780	108.261	25.213	11420	32	407.125	23.585	11.687	108.187	22.971	13028	30	665.933	104.768	178.658	108.805	21.314	19978	32	582.844	89.556	185.368	107.710	22.142	18651	50	483.620	91.395	166.108	111.052	38.042	24181	40	529.400	75.366	231.094	109.898	22.971	21176	36	600.417	152.567	279.342	110.320	24.142	21615	39	572.667	89.196	323.395	108.953	29.556	22334	31	453.452	32.572	84.298	111.789	25.556	14057	30	427.933	28.262	122.079	109.769	23.213	12838	122	482.336	70.285	15.470	116.673	79.497	58845	47	603.319	101.869	60.331	111.813	24.385	28356	19	444.474	22.569	79.331	110.401	15.899	8445	16	413.062	14.064	202.368	112.018	15.314	6609	37	536.757	90.540	25.898	119.091	33.456	19860	31	549.129	109.490	250.472	116.149	22.728	17023	42	489.500	44.953	73.297	117.374	27.799	20559	47	543.340	87.860	240.635	115.599	26.971	25537	81	494.272	64.794	287.562	117.611	38.042	40036	53	550.887	100.040	302.259	116.987	35.799	29197	42	712.190	178.521	322.186	116.386	33.213	29912	28	742.286	141.668	327.778	115.148	19.314	20784	39	513.051	64.426	5.889	116.728	26.142	20009	70	785.100	161.683	126.486	117.231	30.142	54957	89	480.494	65.407	144.710	117.715	34.385	42764	61	651.869	110.484	212.293	116.288	31.213	39764	23	642.130	148.396	195.736	117.174	18.142	14769	56	491.732	61.054	267.408	117.895	34.042	27537	25	489.480	49.708	56.019	117.341	18.728	12237	25	475.120	40.864	108.272	119.399	22.971	11878	46	475.152	43.271	85.291	118.540	28.385	21857	27	841.333	172.622	113.243	119.946	18.728	22716	59	490.305	79.856	312.627	119.559	28.627	28928	77	899.065	459.260	185.597	122.033	47.355	69228	39	526.128	56.646	204.136	119.662	24.971	20519	41	749.829	133.238	225.073	121.063	24.142	30743	60	443.533	50.229	36.577	125.909	36.042	26612	41	575.439	62.218	244.618	122.239	23.556	23593	69	507.348	85.554	294.744	125.285	33.213	35007	31	471.387	55.131	93.762	122.809	26.142	14613	32	838.906	253.776	117.539	124.119	20.971	26845	139	498.446	114.573	164.124	127.858	56.527	69284	40	485.775	67.394	177.351	126.789	25.556	19431	63	545.730	62.282	210.600	125.118	34.385	34381	83	755.627	181.741	249.648	129.092	53.841	62717	41	586.268	81.626	262.600	126.269	26.385	24037	20	609.700	85.907	267.813	123.546	16.728	12194	35	1072.657	175.915	276.386	124.718	21.556	37543	49	414.408	29.857	71.130	125.611	31.799	20306	23	420.739	25.760	128.335	124.480	23.556	9677	53	510	94.469	306.468	125.336	33.799	27030	25	456.320	28.504	100.607	125.696	22.385	11408	31	502.742	54.411	14.703	126.737	20.142	15585	61	549.951	82.797	199.630	129.656	28.971	33547	70	448.229	46.997	221.316	128.736	43.213	31376	56	558.964	71.896	235.401	129.347	31.213	31302	50	426.780	110.927	6.107	137.135	54.770	21339	30	414.600	29.099	29.938	130.196	21.314	12438	23	484.957	36.480	95.030	128.248	20.142	11154	41	403.634	22.269	138.103	129.364	24.385	16549	25	479.640	67.661	43.608	129.927	19.314	11991	104	438.798	50.892	88.973	134.549	43.941	45635	40	570	108.645	330.681	131.127	30.627	22800	22	641.364	118.748	24.786	131.766	19.314	14110	45	700.444	114.717	273.917	132.712	27.799	31520	32	485.875	71.081	128.109	133.980	28.627	15548	30	541.700	76.826	13.652	132.649	20.142	16251	55	492	86.768	298.227	133.721	31.213	27060	24	410.833	22.957	118.640	134.335	19.556	9860	59	415.407	27.549	191.297	136.867	37.213	24509	24	609.958	107.405	19.440	135.255	16.728	14639	39	402.436	34.658	176.333	135.613	22.142	15695	41	358.756	115.358	331.286	138.566	61.941	14709	25	427.120	20.592	56.618	135.717	20.971	10678	27	453.074	37.230	79.659	135.953	18.142	12233	50	556.720	105.511	103.998	137.635	33.213	27836	48	474.562	50.657	239.851	137.119	34.042	22779	22	528.545	44.576	254.588	136.574	19.899	11628	60	508.150	95.541	309.481	136.990	28.971	30489	33	545.061	81.561	135.742	135.827	25.314	17987	36	544.972	61.109	267.444	139.697	24.728	19619	33	412.273	29.229	36.414	138.384	27.799	13605	100	418.440	40.440	65.008	140.775	40.284	41844	57	2557.140	1455.508	230.113	139.359	46.184	145757	80	463.913	52.671	279.806	140.391	38.527	37113	24	491.625	51.525	249.452	139.190	22.142	11799	75	492.360	78.187	289.256	143.813	36.284	36927	21	404.714	56.725	27.163	139.077	20.728	8499	49	435.061	34.956	145.778	140.347	27.799	21318	17	1386.177	232.620	1.344	141.636	16.485	23565	18	395.667	17.348	46.564	141.149	18.142	7122	52	513.904	63.023	259.708	143.609	31.213	26723	84	576	128.331	318.287	143.933	35.113	48384	70	621.486	295.217	226.951	144.086	40.042	43504	39	558.564	79.665	115.580	143.893	22.728	21784	40	599.200	149.841	122.530	145.308	26.385	23968	22	398.727	17.918	182.590	143.192	16.728	8772	60	427.983	44.720	49.748	146.551	35.456	25679	36	578.083	83.433	107.139	143.483	23.314	20811	30	444.367	32.885	142.248	146.101	23.556	13331	72	694.750	369.303	22.635	148.442	50.527	50022	29	434.345	29.950	74.495	147.331	20.142	12596	43	561.977	88.102	5.208	147.263	29.799	24165	43	592.907	84.543	134.470	147.119	24.728	25495	94	458.468	64.347	178.395	150.301	49.598	43096	31	423.452	23.386	298.224	147.442	20.728	13127	32	458.875	36.431	33.577	147.657	24.142	14684	32	470.562	42.105	100.702	148.551	23.799	15058	187	505.096	70.236	160.807	152.633	60.184	94453	82	507.793	69.744	220.612	150.320	40.870	41639	35	445.286	41.398	89.000	149.525	24.385	15585	63	410.270	31.671	204.061	150.904	43.113	25847	81	562.593	102.039	272.512	151.510	36.385	45570	59	528.356	92.918	307.947	150.917	30.042	31173	128	732.242	373.161	105.132	157.386	50.770	93727	54	415.611	54.432	64.746	152.013	30.971	22443	30	440.533	38.027	78.644	153.366	22.728	13216	28	514.357	30.016	293.246	152.401	18.971	14402	33	458.606	41.716	145.779	154.783	23.799	15134	90	528.067	102.672	119.611	156.739	38.870	47526	35	545.057	97.592	128.272	156.483	25.556	19077	39	632.538	95.584	135.299	154.114	21.899	24669	109	698.606	350.444	248.255	156.614	60.426	76148	27	768.148	105.791	331.491	154.505	18.971	20740	24	410.375	15.822	300.308	154.673	19.314	9849	78	459.577	58.995	237.265	159.391	34.627	35847	29	553.414	380.270	40.675	156.379	24.385	16049	60	445.617	41.316	8.683	164.113	41.799	26737	21	394.667	16.575	22.573	157.420	17.556	8288	19	270.211	15.939	30.903	158.198	24.385	5134	31	501.226	65.072	86.155	158.566	20.385	15538	81	475.025	66.051	16.696	161.729	45.113	38477	55	980.891	190.329	218.836	160.664	32.870	53949	66	462.364	50.932	262.227	162.881	40.385	30516	63	794	174.224	323.432	161.248	40.527	50022	35	452.800	84.123	311.723	160.526	33.456	15848	44	376.795	21.255	58.570	162.238	34.627	16579	53	618	135.555	140.696	162.592	32.042	32754	73	597.849	129.630	210.134	163.562	40.042	43643	60	679.317	147.161	38.812	163.940	28.385	40759	33	556.182	79.585	134.230	163.692	23.556	18354	41	445.366	77.694	306.148	163.971	32.042	18260	83	531.759	198.316	228.295	170.134	52.770	44136	22	1328.182	157.200	332.628	163.917	17.314	29220	45	464.756	57.399	73.593	165.521	31.213	20914	25	643.160	69.610	80.624	165.019	19.556	16079	76	459.934	164.530	94.476	167.085	38.042	34955	33	488.485	49.662	160.105	164.958	22.142	16120	73	469.726	40.921	287.558	168.576	32.870	34290	18	448.611	14.629	3.114	166.286	15.071	8075	49	476.082	56.882	152.367	167.482	30.385	23328	66	576.455	147.528	23.196	171.293	38.870	38046	93	506.677	92.756	112.987	171.727	41.698	47121	86	444.756	56.286	176.820	170.702	40.042	38249	62	456.129	47.967	187.984	171.535	33.213	28280	63	612.381	119.501	195.234	171.577	32.627	38580	59	471.237	43.842	256.521	171.853	33.456	27803	25	500.480	48.506	279.436	169.644	20.385	12512	57	382.719	34.842	52.990	171.949	34.042	21815	99	495.020	109.677	131.428	172.694	49.113	49007	76	511.434	122.985	247.825	173.459	38.627	38869	164	595.512	177.460	208.044	175.668	55.355	97664	64	512.797	107.099	33.569	174.669	33.698	32819	67	662.463	451.481	268.838	173.553	34.627	44385	59	652.034	581.816	69.386	175.939	47.012	38470	76	746.789	216.035	151.651	177.154	34.627	56756	72	516.361	78.494	161.609	175.932	33.799	37178	39	496.205	61.204	98.185	175.666	22.971	19352	47	469.553	31.366	262.033	178.796	34.284	22069	16	2221.750	239.694	322.554	176.094	13.314	35548	35	655	115.675	105.002	178.466	20.971	22925	29	481.897	48.574	301.865	177.453	22.385	13975	76	555.500	118.193	278.775	183.401	36.870	42218	26	521.769	58.455	292.923	178.593	20.142	13566	69	535.159	103.320	39.902	181.752	32.627	36926	63	400.508	41.627	54.472	180.865	37.113	25232	59	531.712	273.493	75.916	181.228	40.870	31371	27	423.111	39.263	91.103	179.760	19.556	11424	34	395.265	25.411	236.139	180.629	24.385	13439	40	515	81.882	138.034	182.466	25.556	20600	71	566.817	99.298	224.591	185.717	38.627	40244	36	564.694	84.286	286.026	183.653	24.971	20329	63	473.317	145.863	109.041	184.565	43.355	29819	55	447.636	53.128	266.586	185.116	32.627	24620	21	513.190	38.246	1.574	184.023	18.485	10777	93	575.602	98.184	125.125	187.252	37.456	53531	128	525.125	120.068	201.361	187.270	59.012	67216	39	489.744	52.853	6.598	186.301	24.385	19100	70	530.443	113.350	29.689	186.094	38.042	37131	72	472.931	65.370	157.393	188.109	39.113	34051	44	480.636	63.038	173.814	189.054	38.284	21148	44	608.068	72.353	294.579	185.510	29.556	26755	37	382.054	18.535	236.633	185.940	26.385	14136	44	417.591	32.345	82.638	188.425	35.456	18374	47	494.213	55.048	97.334	189.416	26.728	23228	55	534.855	75.287	141.849	189.197	26.971	29417	27	429.593	31.305	182.310	188.184	23.556	11599	93	426.882	40.485	64.804	194.830	47.698	39700	47	1400.043	344.720	255.546	190.577	25.213	65802	78	448.705	59.764	16.291	191.702	38.870	34999	34	648.706	82.595	293.479	191.379	22.142	22056	33	957.636	477.530	117.708	193.493	27.799	31602	92	689.500	396.341	211.429	200.205	63.497	63434	17	301.588	47.705	110.577	191.991	15.314	5127	60	519.867	72.184	162.314	194.475	30.627	31192	48	553.583	75.490	220.245	193.079	32.385	26572	96	757.531	544.938	267.525	196.676	47.113	72723	32	426.250	47.761	90.094	195.111	23.556	13640	37	477.378	39.175	181.017	193.478	24.142	17663	24	268.125	25.979	1.751	195.413	20.142	6435	32	616.188	100.574	234.602	196.633	24.385	19718	60	391.867	30.555	31.468	198.528	32.042	23512	82	413.695	39.148	54.000	197.847	34.627	33923	36	482.333	60.469	76.871	197.081	26.142	17364	34	1697.323	246.142	309.433	199.448	29.213	57709	35	851.314	434.206	193.735	197.408	43.698	29796	45	501.511	45.138	241.355	199.079	28.385	22568	66	560.045	98.839	285.788	197.727	33.213	36963	63	337.095	65.999	6.203	202.713	39.113	21237	19	552.053	83.703	113.551	197.216	17.314	10489	30	529.367	49.411	199.514	198.246	19.899	15881	33	436.091	45.831	84.490	199.221	20.142	14391	43	558.465	161.040	103.443	200.900	26.385	24014	28	529.964	174.759	109.157	199.596	21.556	14839	29	495.241	66.161	127.201	198.230	28.385	14362	43	552.395	79.191	274.826	201.035	26.971	23753	50	426.180	34.685	45.215	201.680	42.284	21309	84	1922.714	1369.424	118.504	203.955	40.042	161508	45	475.644	51.540	137.520	200.972	24.142	21404	35	513.686	39.923	247.172	200.369	24.385	17979	18	883.444	73.653	301.760	199.063	15.314	15902	62	443.339	44.876	149.354	203.616	35.456	27487	60	462.233	48.165	158.390	201.502	35.456	27734	167	363.347	53.083	20.143	206.467	83.740	60679	25	3357.640	254.887	325.065	201.773	22.142	83941	53	486.792	75.405	259.997	205.807	28.385	25800	33	1648.303	466.169	125.870	205.877	22.142	54394	37	493.270	90.845	201.476	204.428	30.971	18251	70	571.800	70.319	268.822	207.254	34.870	40026	63	802.476	77.242	296.175	204.982	34.385	50556	40	513.600	67.562	94.786	206.569	22.142	20544	27	2645.852	232.629	321.938	205.742	18.728	71438	21	396.714	16.236	50.275	205.861	17.899	8331	30	415.300	30.770	134.539	207.244	23.213	12459	44	439.341	29.836	169.557	208.156	23.556	19331	88	545.205	99.769	232.642	208.606	42.284	47978	49	372.429	33.837	38.784	209.867	36.042	18249	49	455.755	56.733	79.137	209.602	25.556	22332	45	2066.889	291.402	328.043	209.270	29.556	93010	29	309.103	29.684	45.509	211.253	20.728	8964	33	382.333	26.438	71.788	210.699	26.385	12617	60	414.500	40.869	202.374	212.220	41.941	24870	36	512.667	45.898	244.467	210.961	26.627	18456	44	742.091	73.577	289.336	210.572	24.971	32652	26	282.423	48.712	54.391	211.410	20.142	7343	19	429.526	25.094	110.970	211.176	15.314	8161	75	445	52.676	148.511	215.796	39.698	33375	40	577.700	47.749	278.673	212.899	29.213	23108	43	830.326	39.988	297.832	212.270	24.728	35704	67	438.328	42.762	220.754	215.308	38.284	29368	24	858.083	123.626	314.406	211.866	17.899	20594	37	445.054	48.974	105.052	215.929	23.556	16467	40	487.125	44.921	90.316	216.610	43.698	19485	35	427.057	25.238	187.867	215.663	21.556	14947	32	517.688	205.477	249.516	216.643	27.213	16566	61	669.541	469.894	60.900	218.939	34.042	40842	29	445.310	42.449	96.397	218.502	24.142	12914	22	1083.864	162.537	334.127	215.775	16.485	23845	24	468.167	45.577	9.261	216.480	21.556	11236	26	1235.731	334.764	160.068	217.045	20.142	32129	23	403.696	48.233	130.944	217.624	17.314	9285	30	490.600	40.373	256.826	217.187	27.556	14718	42	644.643	69.739	316.256	218.057	24.142	27075	75	1285.227	808.589	3.493	220.570	38.042	96392	32	540.469	72.193	18.724	218.890	20.728	17295	33	839.879	127.065	276.528	219.633	22.142	27716	55	473.455	98.342	52.912	220.899	30.385	26040	27	449.852	46.653	73.528	219.833	20.728	12146	43	388.302	23.732	117.911	221.322	23.799	16697	18	445.333	29.444	211.695	220.320	15.899	8016	103	948.136	224.368	268.965	223.937	52.284	97658	59	769.627	103.113	303.783	221.223	34.627	45408	16	560.875	49.252	326.001	220.046	16.142	8974	36	400.083	35.492	37.303	221.806	24.971	14403	37	457.243	45.125	110.343	223.375	24.142	16918	132	515.841	89.649	163.094	227.031	43.698	68091	59	438	46.956	238.173	223.110	40.870	25842	29	431.966	46.775	84.162	223.466	20.142	12527	94	1021.043	87.858	289.705	224.252	60.870	95978	46	482.043	69.287	29.561	225.007	30.042	22174	34	419.912	31.228	103.156	223.435	28.971	14277	33	504.576	46.765	246.787	224.090	24.385	16651	31	687.839	62.524	257.020	223.912	26.971	21323	31	544.645	164.155	320.544	223.234	32.728	16884	33	477.152	68.947	17.564	224.620	22.142	15746	43	372.023	51.451	70.645	225.414	26.971	15997	55	405.091	40.142	126.708	227.342	38.627	22280	41	413.683	31.622	144.404	227.928	26.971	16961	31	728.677	290.889	61.182	225.293	19.899	22589	23	501.957	42.702	91.160	225.044	17.899	11545	43	418.140	35.113	199.003	226.510	30.971	17980	44	618.318	258.291	54.452	227.700	31.213	27206	123	424.854	62.413	174.594	230.897	42.527	52257	46	557.674	74.178	189.024	227.992	24.971	25653	52	420.231	30.096	79.695	229.327	27.799	21852	58	426.862	40.640	219.050	230.044	30.385	24758	24	386.875	30.987	17.640	229.390	23.899	9285	132	3018.833	1406.035	39.619	234.882	48.527	398486	48	297.188	27.076	89.530	232.335	28.142	14265	30	533.967	70.713	30.335	231.290	20.728	16019	63	808.095	246.360	65.949	232.348	34.627	50910	179	980.291	758.571	108.253	239.414	132.267	175472	52	405.846	38.366	132.224	232.173	36.385	21104	19	437.579	44.418	52.756	232.728	15.899	8314	29	358.379	58.368	120.558	237.461	22.385	10393	37	486.081	41.571	143.014	236.128	25.556	17985	96	2239.938	1571.416	64.036	240.404	50.184	215034	30	500.267	284.100	29.795	240.988	21.556	15008	43	509.930	109.807	213.211	240.396	32.385	21927	157	684.955	333.338	302.103	243.132	142.184	107538	36	435.611	19.072	203.083	243.361	28.142	15682	46	898.674	191.672	83.262	245.934	51.698	41339	126	674.746	94.311	152.335	247.056	80.870	85018	83	696.036	126.666	46.056	252.097	113.456	57771	31	475.484	25.773	88.000	251.471	40.385	14740	33	1347.242	293.811	108.645	251.587	29.314	44459
6	32	684.312	102.807	7.910	4.676	25.799	21898	21	695.619	100.461	36.334	1.743	19.314	14608	34	633.706	51.881	58.108	2.629	29.213	21546	26	574.769	49.476	73.062	1.965	19.314	14944	17	565.529	57.165	115.976	1.558	15.314	9614	34	479.353	55.837	162.501	3.128	22.728	16298	64	457.484	81.238	209.420	3.479	33.213	29279	33	403.394	45.354	226.234	1.543	26.728	13312	54	476.463	83.503	263.406	2.585	31.213	25729	34	577.265	42.205	289.221	2.356	21.556	19627	43	490.721	71.225	299.269	3.742	31.213	21101	40	507.425	50.922	317.812	2.569	30.385	20297	66	617.545	136.016	93.205	13.249	52.284	40758	33	516.091	41.170	108.276	4.623	27.213	17031	21	534.619	43.632	330.815	6.370	20.142	11227	43	599.791	83.337	33.486	7.664	25.799	25791	69	541.710	74.801	50.756	10.141	48.527	37378	50	641.280	115.166	84.824	9.701	28.385	32064	56	559.571	99.552	149.382	8.066	35.698	31336	43	458.651	65.918	200.327	8.359	25.556	19722	73	544.452	97.042	71.191	8.976	35.456	39745	124	465.806	82.991	122.638	12.834	43.456	57760	28	486.929	105.898	283.006	7.826	22.385	13634	52	622.635	140.648	271.398	10.616	31.456	32377	52	508.654	54.082	310.180	11.756	31.556	26450	32	650.594	80.665	316.214	8.760	20.728	20819	21	601.190	36.048	43.844	9.625	15.899	12625	54	715.796	185.586	99.812	13.468	29.556	38653	79	494.278	68.484	158.515	14.991	46.870	39048	75	492.053	70.260	18.858	15.371	34.042	36904	23	469.957	52.422	141.063	11.611	20.142	10809	124	489.661	82.620	195.031	20.014	69.255	60718	57	597.193	450.848	215.664	16.984	37.698	34040	45	489.600	72.233	180.764	14.456	27.799	22032	110	498.564	76.166	323.858	16.612	54.527	54842	46	643.370	251.591	144.305	17.566	39.113	29595	47	577.681	99.029	46.663	16.599	27.556	27151	52	499.885	85.783	202.716	17.002	30.971	25994	57	1008.053	187.880	291.969	20.238	33.213	57459	62	478.532	55.369	167.397	25.898	51.799	29669	50	445.880	42.554	71.445	18.505	30.971	22294	112	455.661	69.555	105.232	23.863	66.083	51034	44	656.114	110.462	282.320	20.461	25.556	28869	61	556.705	120.003	265.505	21.544	32.971	33959	47	485.191	110.092	179.916	22.455	26.971	22804	29	1127.310	88.892	305.431	23.511	22.971	32692	75	458.360	50.210	26.520	24.132	36.042	34377	30	448	40.909	75.849	23.201	22.728	13440	45	555.244	52.190	157.709	23.403	32.042	24986	28	437.536	27.608	56.958	24.442	21.556	12251	36	1237.583	207.396	5.253	25.866	22.142	44553	39	483.590	59.892	88.390	26.975	27.799	18860	51	463.137	59.460	175.528	29.873	33.456	23620	46	796.065	128.856	311.795	29.156	30.627	36619	56	475.357	50.926	63.545	28.829	30.042	26620	66	480.773	47.675	325.718	29.672	29.799	31731	111	419.595	48.567	13.233	33.657	52.184	46575	28	420.143	40.254	78.013	28.829	20.142	11764	42	402.643	22.719	150.827	32.032	34.870	16911	55	1430.818	95.691	292.359	32.131	27.799	78695	60	649.600	95.038	316.766	33.366	28.971	38976	50	494.920	62.569	47.755	34.205	31.456	24746	96	422.552	67.224	113.213	35.334	44.527	40565	45	865.622	165.446	273.224	33.357	23.799	38953	80	474.237	85.596	90.252	35.403	36.870	37939	25	464.840	65.081	155.305	34.933	24.385	11621	70	679.629	208.127	30.640	39.126	45.698	47574	42	422.024	36.747	181.850	36.384	24.385	17725	49	447.163	33.803	72.602	36.945	24.971	21911	212	454.514	77.188	174.623	47.785	76.669	96357	75	531.627	94.799	209.197	39.164	36.870	39872	31	378.806	33.476	265.848	37.952	24.142	11743	61	1335.180	131.021	301.404	37.854	28.627	81446	83	478.265	86.326	85.140	42.726	36.870	39696	34	841.176	205.897	278.867	40.769	22.142	28600	45	520.156	86.626	9.068	46.557	31.799	23407	39	453.821	51.360	64.306	42.705	27.556	17699	28	566.464	82.940	136.440	41.727	25.556	15861	32	454.406	47.108	54.697	43.917	22.142	14541	58	475.638	82.308	262.635	48.567	39.213	27587	33	518.606	98.680	333.135	45.134	21.556	17114	88	589.045	98.621	18.187	49.194	57.598	51836	52	514.654	95.964	45.684	47.297	29.213	26762	36	667.333	70.783	311.477	44.471	24.142	24024	47	511.872	76.548	38.502	48.361	40.284	24058	88	522.966	94.700	210.895	47.087	47.456	46021	57	971.526	158.984	294.879	46.999	30.971	55377	24	538	42.094	2.510	46.825	16.728	12912	63	461.381	62.018	74.665	51.850	36.627	29067	34	534.618	118.911	133.424	46.133	27.314	18177	98	591.439	103.136	143.889	49.196	63.941	57961	31	535.290	80.880	112.455	49.901	22.971	16594	38	488	63.001	125.457	50.035	27.213	18544	96	549.365	92.788	57.304	52.483	48.184	52739	178	546.742	115.894	96.946	53.263	67.598	97320	22	776.545	89.990	157.106	49.056	18.728	17084	60	557.317	91.235	196.244	52.257	33.456	33439	55	463.582	49.523	254.213	51.944	34.627	25497	38	601.421	60.631	280.189	50.642	24.728	22854	36	742.056	169.519	318.426	50.839	33.213	26714	35	562.343	61.957	119.547	52.180	22.971	19682	33	592.182	62.749	308.732	52.206	22.971	19542	78	482.872	66.819	209.620	55.125	42.527	37664	87	547.667	62.187	161.526	58.588	37.456	47647	73	513.288	98.854	224.652	54.135	54.627	37470	94	648.957	140.675	294.178	59.422	43.113	61002	105	619.505	149.456	34.088	60.187	47.355	65048	38	475.526	42.463	63.920	55.884	26.728	18070	26	559.308	98.848	246.827	55.246	18.485	14542	30	581.233	68.008	2.456	57.576	22.728	17437	33	551.849	72.457	171.169	58.355	21.556	18211	34	376.265	37.662	266.249	58.513	26.728	12793	51	608.431	83.201	145.351	59.828	28.142	31030	44	492.523	42.158	272.333	60.176	24.385	21671	85	315.153	41.791	304.437	63.581	38.385	26788	30	640.367	105.533	312.165	59.353	19.899	19211	31	438.516	30.397	332.788	59.580	20.728	13594	32	642.969	130.418	13.270	60.255	20.728	20575	32	464.312	46.384	187.699	60.462	21.556	14858	51	489.314	74.368	229.292	60.131	28.142	24955	30	519.867	76.049	320.426	60.095	22.728	15596	105	452.438	89.690	96.855	65.759	64.426	47506	69	445.710	55.666	116.625	62.255	47.698	30754	81	551.210	78.218	80.692	65.334	38.284	44648	78	396.359	42.183	138.505	65.974	36.284	30916	37	411.622	35.160	48.979	64.125	27.799	15230	33	368.121	23.680	180.237	63.742	21.556	12148	36	495.361	69.152	169.552	65.332	22.142	17833	30	534.267	56.128	197.982	66.821	22.142	16028	77	458.571	71.171	244.660	65.863	47.698	35310	69	514.333	131.756	264.745	71.549	45.355	35489	65	439.954	43.906	325.864	65.312	38.042	28597	29	405.621	30.479	5.629	66.694	23.799	11763	72	428.194	63.369	62.629	67.975	44.284	30830	117	482.026	87.235	228.883	67.798	65.012	56397	46	407.761	36.057	158.810	68.844	32.870	18757	50	510.040	51.577	190.179	67.541	30.385	25502	40	539.400	102.539	285.131	69.936	28.728	21576	47	424.681	43.596	115.045	68.180	27.799	19960	48	535.958	79.742	312.339	68.723	30.385	25726	57	444.123	44.716	21.128	70.213	34.284	25315	58	427.897	50.931	252.866	74.697	36.971	24818	21	719.048	88.839	276.570	70.038	16.142	15100	56	573.750	84.356	208.528	74.802	31.799	32130	44	422.227	54.668	152.336	73.448	32.870	18578	90	545.278	88.651	168.090	73.801	39.799	49075	62	461.500	55.009	11.422	75.232	32.627	28613	46	406.826	34.975	51.698	75.176	28.627	18714	60	477.617	59.266	81.888	73.723	37.456	28657	70	590.557	115.511	280.727	77.882	36.385	41339	51	373.392	25.995	43.247	74.686	31.799	19043	36	560.361	85.024	112.297	74.826	22.971	20173	57	569.263	80.536	197.782	74.801	27.314	32448	77	485.805	93.252	236.738	76.483	41.355	37407	25	355.360	16.901	259.336	74.761	18.728	8884	119	479.050	101.991	305.159	77.170	56.770	57007	42	453.381	51.918	6.536	81.216	37.556	19042	28	424.250	31.404	59.537	74.718	20.142	11879	39	532.436	93.011	178.251	74.808	23.556	20765	48	446.292	68.881	96.554	77.671	29.556	21422	35	823.229	181.936	127.981	76.869	21.556	28813	36	472.139	59.403	325.818	77.549	28.627	16997	48	429.167	60.703	333.459	80.069	30.971	20600	80	478.112	79.944	296.545	81.169	61.255	38249	30	424.133	25.499	35.884	78.621	21.556	12724	105	473.171	84.336	144.558	85.301	48.770	49683	19	417	29.528	314.598	79.579	15.899	7923	37	362.459	14.891	60.996	80.857	28.385	13411	55	483.764	63.585	76.177	83.604	28.971	26607	65	465.062	75.187	86.122	85.133	39.456	30229	35	593.143	101.684	104.575	82.168	22.971	20760	34	995.500	552.718	111.270	81.874	35.456	33847	55	608.382	112.826	205.803	85.074	33.799	33461	69	457.420	61.148	259.343	82.703	36.284	31562	31	444.903	39.331	136.157	81.506	20.728	13792	35	432.543	30.992	220.832	83.691	27.213	15139	28	505.857	40.883	211.660	83.241	20.385	14164	91	594.143	126.786	240.407	85.383	39.698	54067	33	374.545	20.575	19.957	85.887	30.627	12360	40	446.025	48.229	129.212	84.902	27.213	17841	59	422.593	43.850	170.366	85.982	34.042	24933	67	425.075	58.847	235.008	91.779	49.841	28480	49	473	58.139	179.889	85.137	26.385	23177	42	420.952	54.070	98.989	86.493	28.627	17680	24	510.083	70.189	295.972	85.428	20.971	12242	44	498.409	44.122	4.870	89.276	32.971	21930	74	415.324	42.304	41.436	88.039	59.598	30734	37	544.027	82.164	112.193	87.552	23.556	20129	24	570.333	118.847	311.568	87.648	18.728	13688	62	611.952	173.237	316.027	91.762	38.627	37941	67	498.776	80.875	68.990	91.346	33.799	33418	37	445.730	43.814	153.265	88.279	22.728	16492	70	524.529	98.064	28.550	91.945	32.042	36717	45	469.444	41.549	282.858	89.789	33.456	21125	77	521.390	89.579	53.620	93.215	45.113	40147	52	528.712	57.637	292.551	90.894	27.213	27493	30	601.033	61.313	324.822	89.993	19.314	18031	51	444.784	40.892	13.295	92.061	29.456	22684	52	485.173	54.230	104.943	94.368	31.213	25229	28	415.821	69.528	254.181	91.902	24.385	11643	19	384.158	82.282	263.124	91.457	22.142	7299	43	469.163	74.197	190.624	93.165	26.385	20174	22	495.455	32.764	332.383	91.661	17.899	10900	72	478.069	69.996	77.797	94.833	34.385	34421	78	474.154	81.318	91.895	94.847	37.213	36984	70	866.143	739.308	174.602	95.484	38.627	60630	30	428.300	25.708	209.892	93.243	30.627	12849	65	507.585	84.129	223.156	94.907	33.213	32993	50	488.440	116.957	276.480	95.395	33.799	24422	40	516.825	93.674	155.177	96.846	24.142	20673	34	511.118	69.407	6.979	97.921	20.728	17378	115	496.696	106.460	127.503	101.984	65.598	57120	47	485.191	100.868	137.799	99.562	30.971	22804	59	493.695	74.568	252.338	100.836	34.870	29128	64	528.703	104.153	19.433	100.016	30.042	33837	71	522.380	98.823	47.428	104.464	38.385	37089	49	471.837	52.570	188.814	99.695	28.142	23120	54	472.944	59.459	259.918	100.669	33.213	25539	104	737.606	600.671	286.267	105.702	47.698	76711	44	654.705	125.177	324.422	99.813	26.385	28807	31	589.742	119.557	164.749	100.817	20.971	18282	56	708.982	147.492	219.063	101.740	36.284	39703	20	376.750	15.427	300.814	99.407	23.213	7535	119	461.740	67.295	241.331	104.874	56.527	54947	92	1353.402	1162.424	332.668	109.470	53.698	124513	22	586.591	67.540	54.210	101.686	16.485	12905	39	499.487	64.245	61.380	103.412	25.556	19480	57	479.825	72.532	69.676	103.211	35.698	27350	46	1024.565	639.195	210.820	102.215	33.456	47130	23	527.130	40.554	279.147	101.118	16.728	12124	58	494.862	87.231	29.058	103.928	32.385	28702	68	496.309	71.621	103.859	104.700	32.627	33749	28	421.643	26.036	111.961	103.955	20.142	11806	42	448.976	41.654	94.745	107.210	36.284	18857	62	568.597	113.177	150.208	106.436	32.385	35253	34	553.088	76.678	171.609	106.730	20.971	18805	63	724.587	138.860	216.087	108.693	33.456	45649	65	464.877	45.952	268.967	108.578	32.385	30217	48	463.708	47.759	296.594	107.941	27.799	22258	53	788.566	284.881	313.179	106.792	29.213	41794	80	464.125	73.268	36.047	113.866	51.598	37130	67	499.806	79.692	189.806	111.780	41.355	33487	28	389.143	26.923	252.784	108.265	25.213	10896	32	391.062	25.481	11.672	108.189	22.971	12514	30	645.867	98.635	178.643	108.793	21.314	19376	32	567.906	86.848	185.356	107.716	22.142	18173	50	463.540	91.749	166.113	111.051	38.042	23177	40	499.250	71.356	231.099	109.875	22.971	19970	36	577.972	142.840	279.327	110.295	24.142	20807	39	558.795	92.562	323.417	108.952	29.556	21793	31	437.613	34.984	84.299	111.794	25.556	13566	30	409.700	33.698	122.076	109.764	23.213	12291	122	465.803	67.885	15.477	116.663	79.497	56828	47	583.532	101.840	60.336	111.812	24.385	27426	19	417.474	21.493	79.333	110.411	15.899	7932	16	391.875	14.913	202.352	112.011	15.314	6270	37	520.784	86.382	25.900	119.081	33.456	19269	31	531.452	106.487	250.479	116.142	22.728	16475	42	470.714	46.031	73.310	117.371	27.799	19770	47	519.681	88.270	240.636	115.620	26.971	24425	81	482.185	66.605	287.554	117.599	38.042	39057	53	534.887	101.180	302.237	116.998	35.799	28349	42	690.619	174.214	322.193	116.363	33.213	29006	28	714.964	140.023	327.773	115.130	19.314	20019	39	493.615	62.758	5.898	116.713	26.142	19251	70	763.714	161.510	126.475	117.235	30.142	53460	89	464.753	66.942	144.721	117.717	34.385	41363	61	634.639	111.336	212.295	116.294	31.213	38713	23	618.130	146.455	195.742	117.170	18.142	14217	56	476.464	63.801	267.445	117.904	34.042	26682	25	466.920	51.589	56.006	117.335	18.728	11673	25	457.080	41.221	108.274	119.390	22.971	11427	46	455.391	42.779	85.268	118.535	28.385	20948	27	811.667	168.445	113.246	119.948	18.728	21915	59	473.085	80.646	312.616	119.564	28.627	27912	77	878.571	458.185	185.578	122.011	47.355	67650	39	510.051	58.933	204.162	119.666	24.971	19892	41	736.146	128.362	225.073	121.063	24.142	30182	60	423.967	49.926	36.563	125.913	36.042	25438	41	553.219	65.464	244.633	122.235	23.556	22682	69	507.304	88.961	294.749	125.288	33.213	35004	31	459.839	53.837	93.756	122.811	26.142	14255	32	818.625	250.354	117.529	124.134	20.971	26196	139	481.863	114.793	164.103	127.871	56.527	66979	40	474.525	64.999	177.350	126.767	25.556	18981	63	537.746	61.101	210.646	125.075	34.385	33878	83	734.217	182.825	249.646	129.131	53.841	60940	41	566.244	79.219	262.600	126.258	26.385	23216	20	596.850	79.280	267.814	123.549	16.728	11937	35	1056.714	169.267	276.387	124.723	21.556	36985	49	395.918	31.592	71.121	125.603	31.799	19400	23	398.391	27.258	128.322	124.476	23.556	9163	53	490.585	98.715	306.455	125.329	33.799	26001	25	441.960	29.436	100.599	125.687	22.385	11049	31	482.387	45.961	14.702	126.735	20.142	14954	61	526.098	81.431	199.639	129.652	28.971	32092	70	435.143	47.520	221.305	128.736	43.213	30460	56	544.714	75.588	235.417	129.334	31.213	30504	50	409.580	114.034	6.117	137.189	54.770	20479	30	392.667	27.777	29.943	130.211	21.314	11780	23	463.217	34.313	95.040	128.250	20.142	10654	41	382.537	21.902	138.110	129.363	24.385	15684	25	462.600	75.774	43.612	129.920	19.314	11565	104	419.606	51.588	88.975	134.554	43.941	43639	40	554.875	108.840	330.692	131.118	30.627	22195	22	619.818	117.459	24.783	131.772	19.314	13636	45	741.689	132.238	273.905	132.733	27.799	33376	32	464.906	68.688	128.113	133.955	28.627	14877	30	523.733	77.842	13.656	132.637	20.142	15712	55	479.491	88.405	298.224	133.711	31.213	26372	24	387.708	21.006	118.633	134.338	19.556	9305	59	398.542	27.191	191.295	136.859	37.213	23514	24	591.708	102.997	19.446	135.266	16.728	14201	39	387.359	35.814	176.339	135.625	22.142	15107	41	343.366	117.903	331.353	138.458	61.941	14078	25	413.280	23.667	56.619	135.711	20.971	10332	27	444.593	37.203	79.658	135.956	18.142	12004	50	543.180	105.883	103.998	137.636	33.213	27159	48	456.708	53.143	239.834	137.092	34.042	21922	22	510.409	46.912	254.611	136.589	19.899	11229	60	489.850	92.402	309.468	136.975	28.971	29391	33	523.909	81.614	135.727	135.827	25.314	17289	36	528.278	60.794	267.448	139.720	24.728	19018	33	401.121	32.097	36.404	138.390	27.799	13237	100	400.630	38.574	65.033	140.773	40.284	40063	57	2569.088	1449.398	230.122	139.347	46.184	146438	80	473.650	57.659	279.812	140.380	38.527	37892	24	468.083	51.479	249.455	139.191	22.142	11234	75	551.747	97.217	289.215	143.787	36.284	41381	21	382.238	55.580	27.179	139.081	20.728	8027	49	416.490	33.163	145.785	140.341	27.799	20408	17	1351.647	218.998	1.346	141.642	16.485	22978	18	378.222	19.990	46.555	141.158	18.142	6808	52	492.673	57.299	259.708	143.615	31.213	25619	84	552.976	124.558	318.281	143.941	35.113	46450	70	596.829	270.746	226.911	144.072	40.042	41778	39	543.974	80.605	115.590	143.884	22.728	21215	40	582.725	147.685	122.546	145.328	26.385	23309	22	376.727	21.638	182.580	143.184	16.728	8288	60	405.617	42.562	49.740	146.548	35.456	24337	36	561.472	84.490	107.158	143.478	23.314	20213	30	425.633	33.970	142.259	146.115	23.556	12769	72	672.917	368.902	22.637	148.429	50.527	48450	29	428.069	33.676	74.508	147.300	20.142	12414	43	541.605	84.415	5.198	147.266	29.799	23289	43	583	84.562	134.459	147.113	24.728	25069	94	442.553	67.683	178.370	150.274	49.598	41600	31	402.258	21.376	298.218	147.442	20.728	12470	32	442.688	37.476	33.587	147.639	24.142	14166	32	452.219	42.038	100.678	148.560	23.799	14471	187	492.289	73.158	160.783	152.627	60.184	92058	82	486.805	69.949	220.603	150.326	40.870	39918	35	429.400	43.856	89.013	149.530	24.385	15029	63	393.492	30.968	204.039	150.911	43.113	24790	81	540.543	99.528	272.513	151.502	36.385	43784	59	520.881	94.561	307.922	150.924	30.042	30732	128	716.703	373.473	105.138	157.381	50.770	91738	54	396.926	52.114	64.732	152.025	30.971	21434	30	426.567	38.330	78.635	153.372	22.728	12797	28	497.679	31.009	293.233	152.391	18.971	13935	33	442.939	41.711	145.774	154.794	23.799	14617	90	510.722	102.840	119.628	156.737	38.870	45965	35	523.714	93.881	128.275	156.481	25.556	18330	39	639.667	103.712	135.293	154.077	21.899	24947	109	682.982	349.132	248.237	156.616	60.426	74445	27	747.259	102.820	331.492	154.504	18.971	20176	24	392.667	15.443	300.303	154.670	19.314	9424	78	446.077	62.903	237.245	159.422	34.627	34794	29	533.690	376.518	40.667	156.370	24.385	15477	60	434.533	42.816	8.679	164.119	41.799	26072	21	381.857	19.497	22.601	157.422	17.556	8019	19	250	18.403	30.892	158.193	24.385	4750	31	484.290	62.840	86.162	158.574	20.385	15013	81	458.852	65.591	16.696	161.729	45.113	37167	55	1176.091	222.601	218.648	160.513	32.870	64685	66	444.530	53.406	262.223	162.874	40.385	29339	63	779.349	173.578	323.439	161.254	40.527	49099	35	435.457	85.545	311.713	160.506	33.456	15241	44	357.068	22.610	58.563	162.238	34.627	15711	53	612.396	125.762	140.713	162.671	32.042	32457	73	610.534	108.507	210.142	163.659	40.042	44569	60	660.617	144.994	38.806	163.923	28.385	39637	33	542.061	78.266	134.233	163.687	23.556	17888	41	421.976	79.275	306.153	163.945	32.042	17301	83	506.410	194.893	228.288	170.146	52.770	42032	22	1310.773	141.964	332.615	163.915	17.314	28837	45	447.911	56.921	73.576	165.515	31.213	20156	25	629.680	78.291	80.595	165.001	19.556	15742	76	444.711	158.155	94.479	167.092	38.042	33798	33	470.303	49.558	160.093	164.960	22.142	15520	73	461.959	43.930	287.574	168.597	32.870	33723	18	433.722	13.689	3.110	166.284	15.071	7807	49	461.490	58.587	152.373	167.472	30.385	22613	66	564.515	149.160	23.190	171.304	38.870	37258	93	488.118	94.079	112.988	171.724	41.698	45395	86	429.267	57.298	176.801	170.700	40.042	36917	62	439.355	50.737	187.979	171.544	33.213	27240	63	597.413	122.894	195.239	171.552	32.627	37637	59	455.763	43.461	256.507	171.849	33.456	26890	25	481.240	48.569	279.433	169.651	20.385	12031	57	363.842	28.184	53.008	171.963	34.042	20739	99	476.030	106.778	131.417	172.695	49.113	47127	76	511.329	131.217	247.827	173.452	38.627	38861	164	586.494	182.685	208.058	175.690	55.355	96185	64	493.156	108.199	33.559	174.677	33.698	31562	67	648.836	450.564	268.799	173.529	34.627	43472	59	635.458	588.723	69.420	175.993	47.012	37492	76	738.237	218.831	151.667	177.125	34.627	56106	72	505.028	85.259	161.552	175.975	33.799	36362	39	488.718	59.808	98.184	175.669	22.971	19060	47	459.787	33.799	262.018	178.828	34.284	21610	16	2189	250.908	322.550	176.102	13.314	35024	35	631.400	113.591	105.001	178.478	20.971	22099	29	471.414	47.690	301.862	177.454	22.385	13671	76	536.684	118.050	278.776	183.390	36.870	40788	26	502.769	56.184	292.933	178.585	20.142	13072	69	522.087	110.631	39.877	181.752	32.627	36024	63	386.794	39.242	54.457	180.858	37.113	24368	59	514.119	277.043	75.867	181.229	40.870	30333	27	402.630	43.202	91.111	179.775	19.556	10871	34	375.971	23.296	236.154	180.645	24.385	12783	40	505.625	86.010	138.024	182.466	25.556	20225	71	554.437	102.190	224.597	185.727	38.627	39365	36	543.250	82.852	286.023	183.647	24.971	19557	63	472.444	161.708	109.138	184.503	43.355	29764	55	440.255	57.773	266.630	185.073	32.627	24214	21	494.619	40.081	1.572	184.013	18.485	10387	93	561.946	98.289	125.106	187.239	37.456	52261	128	509.773	121.966	201.369	187.322	59.012	65251	39	469.077	51.297	6.610	186.290	24.385	18294	70	517.400	113.958	29.705	186.092	38.042	36218	72	456.389	65.399	157.392	188.102	39.113	32860	44	466.227	65.754	173.819	189.076	38.284	20514	44	591.886	70.299	294.596	185.521	29.556	26043	37	361.649	17.681	236.638	185.938	26.385	13381	44	397.795	34.270	82.642	188.426	35.456	17503	47	476.021	55.478	97.337	189.408	26.728	22373	55	520.218	74.248	141.848	189.188	26.971	28612	27	416.037	34.672	182.318	188.194	23.556	11233	93	412.731	39.347	64.807	194.810	47.698	38384	47	1388.574	338.731	255.558	190.568	25.213	65263	78	442.436	62.378	16.276	191.696	38.870	34510	34	629.294	80.627	293.473	191.371	22.142	21396	33	902.515	471.146	117.355	193.221	27.799	29783	92	643.587	349.694	211.532	199.745	63.497	59210	17	297.647	65.371	110.641	192.026	15.314	5060	60	501.533	74.000	162.296	194.491	30.627	30092	48	542.375	73.602	220.244	193.077	32.385	26034	96	744.635	540.144	267.511	196.691	47.113	71485	32	406.969	46.973	90.087	195.110	23.556	13023	37	463.622	43.335	181.012	193.466	24.142	17154	24	252.875	26.718	1.743	195.416	20.142	6069	32	617.344	105.395	234.599	196.616	24.385	19755	60	375.600	34.994	31.453	198.539	32.042	22536	82	401.768	39.085	53.998	197.835	34.627	32945	36	465.778	59.297	76.874	197.081	26.142	16768	34	1676.735	241.899	309.432	199.452	29.213	57009	35	801.257	414.919	193.711	197.286	43.698	28044	45	485.867	48.499	241.341	199.103	28.385	21864	66	541.894	98.830	285.806	197.722	33.213	35765	63	327.159	67.437	6.198	202.725	39.113	20611	19	564.947	118.067	113.614	197.188	17.314	10734	30	516.367	47.859	199.518	198.247	19.899	15491	33	418.970	45.345	84.484	199.213	20.142	13826	43	539.651	162.717	103.458	200.914	26.385	23205	28	514.071	177.470	109.157	199.586	21.556	14394	29	481.621	70.155	127.212	198.227	28.385	13967	43	533.744	79.798	274.820	201.041	26.971	22951	50	406.400	36.802	45.234	201.670	42.284	20320	84	1907.726	1376.873	118.469	203.861	40.042	160249	45	450.533	46.986	137.508	200.949	24.142	20274	35	489.429	40.341	247.175	200.377	24.385	17130	18	862.667	70.139	301.754	199.063	15.314	15528	62	428.339	43.301	149.345	203.587	35.456	26557	60	444.267	52.384	158.356	201.492	35.456	26656	167	346.826	54.317	20.093	206.471	83.740	57920	25	3331	247.945	325.065	201.774	22.142	83275	53	471.075	75.796	260.002	205.818	28.385	24967	33	1669.212	475.226	125.854	205.860	22.142	55084	37	480.838	94.486	201.505	204.429	30.971	17791	70	559.343	64.559	268.858	207.286	34.870	39154	63	789.603	77.029	296.164	204.982	34.385	49745	40	492.375	70.288	94.798	206.566	22.142	19695	27	2632.444	236.396	321.946	205.740	18.728	71076	21	374	16.703	50.284	205.860	17.899	7854	30	388.600	29.664	134.546	207.235	23.213	11658	44	424.205	28.359	169.567	208.159	23.556	18665	88	523.045	97.110	232.643	208.605	42.284	46028	49	356.571	33.073	38.792	209.865	36.042	17472	49	446.551	61.166	79.142	209.614	25.556	21881	45	2045.022	294.968	328.046	209.265	29.556	92026	29	293.172	28.520	45.510	211.233	20.728	8502	33	363.364	23.406	71.788	210.716	26.385	11991	60	397.383	42.076	202.374	212.214	41.941	23843	36	500.917	48.350	244.469	210.954	26.627	18033	44	725.455	74.076	289.335	210.574	24.971	31920	26	286.731	89.160	54.475	211.620	20.142	7455	19	417.895	20.152	110.952	211.180	15.314	7940	75	428.920	53.383	148.509	215.799	39.698	32169	40	557.200	48.498	278.670	212.900	29.213	22288	43	818.930	42.697	297.831	212.270	24.728	35214	67	422.687	44.256	220.752	215.276	38.284	28320	24	846.417	126.694	314.412	211.862	17.899	20314	37	429.919	50.412	105.052	215.932	23.556	15907	40	477.700	45.077	90.311	216.643	43.698	19108	35	409.829	27.345	187.854	215.650	21.556	14344	32	497.938	201.367	249.499	216.641	27.213	15934	61	644.361	470.125	60.902	219.029	34.042	39306	29	431.103	40.745	96.386	218.511	24.142	12502	22	1068.545	168.313	334.118	215.762	16.485	23508	24	451.208	45.879	9.255	216.490	21.556	10829	26	1224.962	323.048	160.076	217.020	20.142	31849	23	388.478	50.659	130.942	217.630	17.314	8935	30	471.300	43.242	256.821	217.186	27.556	14139	42	625.619	66.897	316.243	218.071	24.142	26276	75	1266.480	803.758	3.494	220.550	38.042	94986	32	526.344	70.114	18.742	218.891	20.728	16843	33	827.151	125.136	276.522	219.636	22.142	27296	55	463.382	110.416	52.967	220.919	30.385	25486	27	421.333	47.939	73.526	219.823	20.728	11376	43	371.535	24.322	117.912	221.322	23.799	15976	18	426.944	25.325	211.703	220.314	15.899	7685	103	936.641	218.767	268.949	223.931	52.284	96474	59	762.220	103.253	303.798	221.221	34.627	44971	16	546.125	49.751	325.998	220.049	16.142	8738	36	382.944	35.272	37.287	221.807	24.971	13786	37	437.838	47.134	110.333	223.358	24.142	16200	132	488.932	87.183	163.097	227.016	43.698	64539	59	423.712	46.887	238.168	223.115	40.870	24999	29	417.759	47.632	84.167	223.475	20.142	12115	94	1000.713	84.105	289.700	224.244	60.870	94067	46	466.826	69.169	29.546	224.995	30.042	21474	34	400.059	30.353	103.154	223.444	28.971	13602	33	485.818	43.934	246.783	224.083	24.385	16032	31	669.613	56.247	257.018	223.899	26.971	20758	31	520.484	160.748	320.569	223.232	32.728	16135	33	456.636	66.682	17.562	224.617	22.142	15069	43	358.930	53.732	70.622	225.426	26.971	15434	55	387.164	43.367	126.732	227.334	38.627	21294	41	392.951	33.130	144.403	227.940	26.971	16111	31	697.806	283.936	61.166	225.289	19.899	21632	23	482.174	41.125	91.178	225.051	17.899	11090	43	403.047	35.656	198.996	226.508	30.971	17331	44	611.591	259.660	54.474	227.704	31.213	26910	123	407.341	61.355	174.593	230.909	42.527	50103	46	542.543	72.706	189.034	227.954	24.971	24957	52	401.096	29.491	79.702	229.324	27.799	20857	58	409.517	41.181	219.036	230.048	30.385	23752	24	369.208	30.932	17.668	229.391	23.899	8861	132	3017	1413.182	39.621	234.887	48.527	398244	48	282.167	28.650	89.538	232.324	28.142	13544	30	520.333	68.490	30.337	231.292	20.728	15610	63	796.397	245.791	65.929	232.344	34.627	50173	179	956.737	773.297	108.280	239.559	132.267	171256	52	394.519	41.944	132.189	232.174	36.385	20515	19	421.105	44.842	52.753	232.718	15.899	8001	29	342.828	58.289	120.567	237.474	22.385	9942	37	474.838	43.760	142.991	236.148	25.556	17569	96	2246.594	1568.771	63.996	240.431	50.184	215673	30	482.133	289.658	29.744	240.998	21.556	14464	43	494.140	115.586	213.273	240.418	32.385	21248	157	731.312	393.452	301.595	243.153	142.184	114816	36	425.361	18.678	203.082	243.363	28.142	15313	46	888.283	187.333	83.226	245.940	51.698	40861	126	672.492	94.783	152.315	247.053	80.870	84734	83	693.542	125.398	45.932	252.103	113.456	57564	31	471.548	23.736	87.997	251.468	40.385	14618	33	1337.242	289.790	108.643	251.590	29.314	44129
7	32	675.562	104.332	7.901	4.668	25.799	21618	21	692.667	102.510	36.298	1.734	19.314	14546	34	618.853	48.354	58.132	2.626	29.213	21041	26	569.808	47.845	73.052	1.958	19.314	14815	17	567.059	56.429	115.966	1.553	15.314	9640	34	473.735	53.600	162.507	3.135	22.728	16107	64	447.922	80.257	209.422	3.480	33.213	28667	33	396.970	47.025	226.266	1.543	26.728	13100	54	468.519	81.962	263.397	2.586	31.213	25300	34	577.147	43.139	289.230	2.358	21.556	19623	43	485.605	73.012	299.275	3.740	31.213	20881	40	501.200	50.774	317.794	2.558	30.385	20048	66	606.833	133.440	93.219	13.252	52.284	40051	33	505.455	39.920	108.257	4.628	27.213	16680	21	524.762	47.002	330.829	6.358	20.142	11020	43	592.186	85.580	33.497	7.639	25.799	25464	69	539.826	77.426	50.742	10.116	48.527	37248	50	629.080	113.522	84.831	9.698	28.385	31454	56	555.804	104.745	149.370	8.069	35.698	31125	43	449.023	64.439	200.335	8.358	25.556	19308	73	534.767	94.804	71.204	8.972	35.456	39038	124	456.145	85.454	122.640	12.826	43.456	56562	28	478.857	104.236	283.001	7.816	22.385	13408	52	608.962	139.622	271.380	10.593	31.456	31666	52	500.019	52.952	310.184	11.748	31.556	26001	32	645.469	87.472	316.218	8.752	20.728	20655	21	593.429	39.074	43.834	9.625	15.899	12462	54	772.852	203.461	99.846	13.506	29.556	41734	79	481.582	69.457	158.524	14.979	46.870	38045	75	491.080	72.451	18.865	15.380	34.042	36831	23	455.348	51.918	141.060	11.622	20.142	10473	124	478.677	84.458	195.013	20.010	69.255	59356	57	588.070	452.419	215.647	17.016	37.698	33520	45	477.733	68.735	180.767	14.454	27.799	21498	110	492.373	78.171	323.846	16.583	54.527	54161	46	632.587	249.841	144.301	17.568	39.113	29099	47	571.255	96.417	46.664	16.597	27.556	26849	52	492.923	89.935	202.690	16.996	30.971	25632	57	1001.123	188.239	291.966	20.244	33.213	57064	62	465.339	55.714	167.392	25.908	51.799	28851	50	439.180	43.432	71.416	18.507	30.971	21959	112	445.143	69.085	105.237	23.854	66.083	49856	44	651.523	113.279	282.331	20.465	25.556	28667	61	544.344	120.263	265.498	21.539	32.971	33205	47	473.511	105.166	179.927	22.443	26.971	22255	29	1120.207	89.786	305.430	23.514	22.971	32486	75	460.760	53.002	26.541	24.147	36.042	34557	30	442.633	45.696	75.854	23.205	22.728	13279	45	546.044	54.895	157.719	23.403	32.042	24572	28	433.857	28.760	56.958	24.439	21.556	12148	36	1225.278	205.283	5.247	25.874	22.142	44110	39	474.359	59.754	88.382	26.983	27.799	18500	51	454.510	55.619	175.528	29.887	33.456	23180	46	795.261	127.130	311.797	29.156	30.627	36582	56	470.304	47.739	63.539	28.827	30.042	26337	66	471.576	48.979	325.724	29.652	29.799	31124	111	410.883	47.131	13.234	33.644	52.184	45608	28	412.179	39.204	78.013	28.814	20.142	11541	42	390.238	24.860	150.831	32.023	34.870	16390	55	1420.545	88.276	292.354	32.136	27.799	78130	60	643.233	92.166	316.779	33.347	28.971	38594	50	491.160	64.637	47.756	34.206	31.456	24558	96	413.750	69.543	113.214	35.326	44.527	39720	45	861.400	167.516	273.225	33.364	23.799	38763	80	468.475	88.766	90.225	35.393	36.870	37478	25	457.360	71.855	155.319	34.915	24.385	11434	70	671.743	206.837	30.651	39.122	45.698	47022	42	406.952	39.297	181.849	36.386	24.385	17092	49	434.082	28.358	72.611	36.929	24.971	21270	212	442.212	75.777	174.624	47.787	76.669	93749	75	526.373	98.887	209.204	39.181	36.870	39478	31	372.710	30.841	265.832	37.940	24.142	11554	61	1335.951	132.986	301.400	37.853	28.627	81493	83	463.386	84.497	85.142	42.717	36.870	38461	34	830.382	207.087	278.879	40.767	22.142	28233	45	515.933	87.656	9.069	46.565	31.799	23217	39	445.385	50.279	64.308	42.700	27.556	17370	28	552.679	84.898	136.426	41.732	25.556	15475	32	444.719	45.746	54.684	43.911	22.142	14231	58	490.810	98.369	262.676	48.643	39.213	28467	33	514.879	99.767	333.137	45.128	21.556	16991	88	576.716	99.991	18.201	49.184	57.598	50751	52	505.192	96.388	45.692	47.279	29.213	26270	36	655.639	63.997	311.498	44.464	24.142	23603	47	498.362	75.739	38.501	48.366	40.284	23423	88	514.068	94.438	210.867	47.087	47.456	45238	57	959.123	156.940	294.871	47.001	30.971	54670	24	530.208	48.173	2.514	46.813	16.728	12725	63	454.333	61.065	74.671	51.851	36.627	28623	34	529.765	120.863	133.433	46.140	27.314	18012	98	583.908	103.115	143.880	49.190	63.941	57223	31	522.903	81.932	112.455	49.908	22.971	16210	38	480.553	60.769	125.444	50.016	27.213	18261	96	540.042	92.085	57.310	52.483	48.184	51844	178	536.848	116.198	96.971	53.238	67.598	95559	22	760.045	89.365	157.102	49.071	18.728	16721	60	546.583	93.352	196.232	52.244	33.456	32795	55	452.218	50.631	254.233	51.927	34.627	24872	38	589.184	61.281	280.198	50.642	24.728	22389	36	729.389	170.759	318.432	50.836	33.213	26258	35	548.600	60.253	119.541	52.179	22.971	19201	33	579.849	62.672	308.735	52.206	22.971	19135	78	472.859	66.213	209.615	55.134	42.527	36883	87	536.460	60.421	161.514	58.597	37.456	46672	73	504.123	95.569	224.657	54.139	54.627	36801	94	640.851	143.378	294.176	59.397	43.113	60240	105	610.038	145.751	34.088	60.180	47.355	64054	38	459.974	44.067	63.916	55.870	26.728	17479	26	551.231	101.901	246.815	55.248	18.485	14332	30	579.267	69.065	2.452	57.566	22.728	17378	33	541.576	75.983	171.173	58.362	21.556	17872	34	363.353	34.327	266.244	58.493	26.728	12354	51	593.333	87.750	145.349	59.800	28.142	30260	44	487.045	44.271	272.327	60.180	24.385	21430	85	307.471	41.980	304.445	63.583	38.385	26135	30	634.600	108.628	312.177	59.357	19.899	19038	31	431.903	26.149	332.788	59.575	20.728	13389	32	642.812	134.979	13.266	60.258	20.728	20570	32	449.719	47.159	187.712	60.467	21.556	14391	51	474.549	77.900	229.304	60.127	28.142	24202	30	513.300	77.885	320.434	60.083	22.728	15399	105	444.705	91.829	96.871	65.726	64.426	46694	69	446.174	50.070	116.682	62.285	47.698	30786	81	541.111	78.839	80.695	65.326	38.284	43830	78	389.641	41.368	138.498	65.963	36.284	30392	37	397.784	35.260	48.971	64.126	27.799	14718	33	356.879	24.438	180.238	63.732	21.556	11777	36	487.361	68.339	169.550	65.334	22.142	17545	30	513.367	55.266	197.971	66.832	22.142	15401	77	446.818	68.572	244.658	65.867	47.698	34405	69	508.145	136.760	264.789	71.606	45.355	35062	65	432.031	44.713	325.866	65.307	38.042	28082	29	401.655	28.492	5.636	66.689	23.799	11648	72	418.431	62.630	62.631	67.961	44.284	30127	117	466.419	83.771	228.890	67.787	65.012	54571	46	406.761	37.482	158.796	68.836	32.870	18711	50	502.140	54.160	190.164	67.542	30.385	25107	40	527.550	102.988	285.122	69.951	28.728	21102	47	440.894	36.715	114.983	68.146	27.799	20722	48	526.500	78.554	312.357	68.730	30.385	25272	57	433.105	40.537	21.133	70.203	34.284	24687	58	415.241	47.582	252.857	74.712	36.971	24084	21	714.857	91.074	276.558	70.048	16.142	15012	56	580.821	91.139	208.539	74.815	31.799	32526	44	419.773	55.347	152.330	73.445	32.870	18470	90	531.456	86.361	168.096	73.804	39.799	47831	62	455.500	53.060	11.414	75.255	32.627	28241	46	397.935	35.705	51.701	75.178	28.627	18305	60	468.633	57.763	81.902	73.730	37.456	28118	70	575.843	111.039	280.732	77.885	36.385	40309	51	368.216	26.936	43.234	74.678	31.799	18779	36	550.250	85.232	112.302	74.824	22.971	19809	57	559.544	82.247	197.789	74.802	27.314	31894	77	474.857	91.879	236.719	76.483	41.355	36564	25	339.440	13.602	259.322	74.744	18.728	8486	119	468.580	101.592	305.162	77.165	56.770	55761	42	446.690	48.838	6.538	81.207	37.556	18761	28	415.357	31.833	59.534	74.713	20.142	11630	39	518.359	91.016	178.252	74.805	23.556	20216	48	430.312	67.980	96.555	77.675	29.556	20655	35	819.629	185.125	127.973	76.877	21.556	28687	36	465.167	60.043	325.822	77.553	28.627	16746	48	421.833	58.886	333.454	80.082	30.971	20248	80	467.062	80.958	296.557	81.177	61.255	37365	30	412.033	27.242	35.880	78.620	21.556	12361	105	458.124	84.369	144.575	85.288	48.770	48103	19	406.211	30.387	314.607	79.578	15.899	7718	37	349.270	16.978	61.007	80.852	28.385	12923	55	470.891	64.900	76.175	83.620	28.971	25899	65	451.308	73.343	86.125	85.116	39.456	29335	35	583.600	101.532	104.568	82.182	22.971	20426	34	988.294	556.426	111.245	81.875	35.456	33602	55	597.964	111.729	205.811	85.076	33.799	32888	69	445.304	62.666	259.347	82.705	36.284	30726	31	435.097	36.571	136.165	81.501	20.728	13488	35	422.286	32.708	220.863	83.700	27.213	14780	28	493.107	38.053	211.668	83.250	20.385	13807	91	587.198	126.723	240.407	85.375	39.698	53435	33	367.515	20.304	19.962	85.889	30.627	12128	40	437.125	49.391	129.218	84.893	27.213	17485	59	415.186	45.500	170.353	85.985	34.042	24496	67	419.403	66.718	235.081	91.852	49.841	28100	49	463.388	58.846	179.908	85.146	26.385	22706	42	410.762	52.358	98.980	86.506	28.627	17252	24	498.542	69.926	295.973	85.426	20.971	11965	44	493.182	45.733	4.876	89.272	32.971	21700	74	403.257	43.803	41.422	88.038	59.598	29841	37	531.487	82.829	112.191	87.561	23.556	19665	24	556.250	116.559	311.561	87.643	18.728	13350	62	602.177	174.581	316.009	91.784	38.627	37335	67	495.507	81.016	68.990	91.306	33.799	33199	37	437.541	44.838	153.285	88.282	22.728	16189	70	520.557	99.758	28.550	91.951	32.042	36439	45	460.844	39.273	282.847	89.775	33.456	20738	77	509.169	85.447	53.616	93.199	45.113	39206	52	519.154	60.602	292.563	90.897	27.213	26996	30	598.867	60.771	324.824	89.977	19.314	17966	51	434.020	40.112	13.286	92.043	29.456	22135	52	473.308	55.049	104.950	94.357	31.213	24612	28	398.536	60.956	254.165	91.876	24.385	11159	19	370	77.637	263.120	91.443	22.142	7030	43	455.326	75.309	190.633	93.177	26.385	19579	22	488.136	36.259	332.400	91.657	17.899	10739	72	461.861	71.731	77.795	94.811	34.385	33254	78	461.936	80.941	91.901	94.831	37.213	36031	70	861.329	740.764	174.588	95.469	38.627	60293	30	421.900	24.538	209.888	93.247	30.627	12657	65	497.646	84.639	223.144	94.914	33.213	32347	50	472.020	99.880	276.435	95.390	33.799	23601	40	503.700	90.007	155.159	96.838	24.142	20148	34	501.853	71.726	6.994	97.913	20.728	17063	115	492.904	111.186	127.553	101.974	65.598	56684	47	469.553	95.550	137.806	99.561	30.971	22069	59	480.169	75.513	252.367	100.855	34.870	28330	64	518.625	99.845	19.415	100.032	30.042	33192	71	513.662	98.009	47.434	104.472	38.385	36470	49	463.898	57.455	188.854	99.697	28.142	22731	54	460.296	55.615	259.924	100.676	33.213	24856	104	794.202	661.821	286.210	105.722	47.698	82597	44	644.750	128.543	324.441	99.835	26.385	28369	31	574.290	118.510	164.749	100.819	20.971	17803	56	745.607	178.072	218.928	101.681	36.284	41754	20	372.750	18.246	300.793	99.409	23.213	7455	119	448	65.894	241.336	104.869	56.527	53312	92	1342.467	1156.917	332.612	109.492	53.698	123507	22	564.364	62.429	54.225	101.685	16.485	12416	39	490.333	62.697	61.380	103.398	25.556	19123	57	471.702	72.206	69.678	103.201	35.698	26887	46	918.478	591.550	210.851	102.122	33.456	42250	23	512.565	38.924	279.137	101.118	16.728	11789	58	485.828	89.630	29.076	103.922	32.385	28178	68	484.618	69.360	103.861	104.709	32.627	32954	28	412.786	25.133	111.963	103.959	20.142	11558	42	443.857	44.997	94.752	107.228	36.284	18642	62	555.919	113.882	150.201	106.431	32.385	34467	34	544.588	81.762	171.603	106.731	20.971	18516	63	721.952	144.238	216.087	108.670	33.456	45483	65	454.154	45.840	268.957	108.585	32.385	29520	48	455.812	48.517	296.601	107.933	27.799	21879	53	778.698	284.740	313.178	106.791	29.213	41271	80	457.587	75.543	36.047	113.867	51.598	36607	67	493.075	82.029	189.797	111.789	41.355	33036	28	384.393	26.161	252.778	108.267	25.213	10763	32	381.031	24.357	11.673	108.184	22.971	12193	30	641.433	107.715	178.656	108.792	21.314	19243	32	550.406	88.561	185.362	107.718	22.142	17613	50	455.960	91.435	166.114	111.047	38.042	22798	40	505.750	78.519	231.093	109.922	22.971	20230	36	561.889	120.842	279.296	110.321	24.142	20228	39	666.051	153.121	322.670	109.265	29.556	25976	31	426.323	33.582	84.290	111.793	25.556	13216	30	398.933	30.398	122.070	109.770	23.213	11968	122	457.238	66.198	15.467	116.674	79.497	55783	47	575.851	103.672	60.341	111.818	24.385	27065	19	408.263	21.870	79.330	110.410	15.899	7757	16	376.688	17.655	202.364	112.009	15.314	6027	37	513.811	90.802	25.884	119.111	33.456	19011	31	515.097	99.486	250.474	116.132	22.728	15968	42	459.762	43.774	73.301	117.375	27.799	19310	47	510.085	87.393	240.633	115.620	26.971	23974	81	496.198	73.313	287.579	117.594	38.042	40192	53	569.434	93.711	302.573	116.723	35.799	30180	42	669.810	169.093	322.192	116.367	33.213	28132	28	704.679	140.601	327.778	115.128	19.314	19731	39	485.949	61.819	5.899	116.730	26.142	18952	70	748.986	155.197	126.476	117.237	30.142	52429	89	451.584	65.356	144.715	117.708	34.385	40191	61	630.197	112.929	212.299	116.304	31.213	38442	23	608.957	146.062	195.741	117.168	18.142	14006	56	468.554	67.426	267.461	117.899	34.042	26239	25	454.400	53.547	56.011	117.320	18.728	11360	25	444.560	39.672	108.271	119.395	22.971	11114	46	443.065	43.029	85.276	118.534	28.385	20381	27	804.593	174.193	113.252	119.960	18.728	21724	59	460.254	78.547	312.632	119.552	28.627	27155	77	864.169	453.472	185.563	122.001	47.355	66541	39	499.590	56.043	204.167	119.664	24.971	19484	41	723.195	126.692	225.071	121.063	24.142	29651	60	416.200	50.566	36.554	125.926	36.042	24972	41	543.073	66.856	244.618	122.227	23.556	22266	69	522.029	95.891	294.734	125.309	33.213	36020	31	445.226	56.041	93.766	122.808	26.142	13802	32	813.469	255.948	117.535	124.122	20.971	26031	139	471.734	115.811	164.126	127.867	56.527	65571	40	457.725	67.484	177.359	126.783	25.556	18309	63	534.143	65.216	210.665	125.068	34.385	33651	83	726.542	187.310	249.666	129.151	53.841	60303	41	563.610	78.713	262.601	126.261	26.385	23108	20	590.850	82.979	267.809	123.554	16.728	11817	35	1059.486	170.356	276.386	124.718	21.556	37082	49	385.306	31.637	71.127	125.600	31.799	18880	23	387.261	24.757	128.328	124.472	23.556	8907	53	473.396	92.984	306.442	125.329	33.799	25090	25	436.480	29.495	100.602	125.690	22.385	10912	31	475.903	51.399	14.701	126.732	20.142	14753	61	516.689	82.128	199.638	129.668	28.971	31518	70	438.429	51.383	221.253	128.755	43.213	30690	56	532.500	70.211	235.413	129.341	31.213	29820	50	400	114.413	6.094	137.179	54.770	20000	30	388.467	27.750	29.947	130.190	21.314	11654	23	460.957	38.310	95.034	128.251	20.142	10602	41	375.780	24.389	138.114	129.358	24.385	15407	25	454.840	66.007	43.608	129.935	19.314	11371	104	412.731	52.080	88.965	134.540	43.941	42924	40	542.950	105.915	330.693	131.110	30.627	21718	22	616.136	119.136	24.778	131.773	19.314	13555	45	774.489	146.215	273.897	132.777	27.799	34852	32	450.719	65.993	128.108	133.956	28.627	14423	30	517.500	79.113	13.664	132.642	20.142	15525	55	465.618	86.986	298.213	133.699	31.213	25609	24	375.500	22.236	118.619	134.329	19.556	9012	59	390.881	28.294	191.300	136.880	37.213	23062	24	587.583	105.519	19.441	135.270	16.728	14102	39	371.128	35.317	176.346	135.612	22.142	14474	41	328.146	115.588	331.371	138.443	61.941	13454	25	396.880	20.146	56.619	135.712	20.971	9922	27	424.852	34.255	79.658	135.975	18.142	11471	50	532.720	105.961	104.009	137.630	33.213	26636	48	438.854	48.488	239.851	137.110	34.042	21065	22	487.545	41.946	254.587	136.577	19.899	10726	60	480.167	93.155	309.477	136.984	28.971	28810	33	515.121	84.684	135.736	135.830	25.314	16999	36	510.056	59.146	267.446	139.728	24.728	18362	33	390.212	31.265	36.397	138.403	27.799	12877	100	392.360	40.740	65.041	140.787	40.284	39236	57	2556.667	1455.296	230.128	139.348	46.184	145730	80	596.300	81.705	279.950	140.214	38.527	47704	24	454.417	48.994	249.457	139.208	22.142	10906	75	1028.573	279.706	289.218	143.938	36.284	77143	21	373.905	54.883	27.162	139.076	20.728	7852	49	408.776	37.810	145.759	140.344	27.799	20030	17	1342.706	225.963	1.343	141.637	16.485	22826	18	368.667	15.201	46.566	141.142	18.142	6636	52	483.212	59.134	259.705	143.609	31.213	25127	84	540.310	123.901	318.287	143.942	35.113	45386	70	575.157	262.338	226.903	144.062	40.042	40261	39	537	81.614	115.598	143.878	22.728	20943	40	574.625	146.474	122.532	145.320	26.385	22985	22	360.227	22.194	182.578	143.205	16.728	7925	60	393.683	43.397	49.741	146.552	35.456	23621	36	545.833	78.938	107.155	143.476	23.314	19650	30	414.633	30.605	142.249	146.095	23.556	12439	72	664.875	370.364	22.607	148.412	50.527	47871	29	422.586	32.569	74.505	147.329	20.142	12255	43	539.767	87.772	5.207	147.264	29.799	23210	43	577.349	86.774	134.462	147.112	24.728	24826	94	428.649	63.685	178.372	150.291	49.598	40293	31	394.419	24.719	298.186	147.428	20.728	12227	32	437.281	37.503	33.576	147.633	24.142	13993	32	444.594	44.063	100.700	148.554	23.799	14227	187	484.332	75.805	160.769	152.622	60.184	90570	82	474.915	70.539	220.592	150.322	40.870	38943	35	430.971	50.906	88.976	149.497	24.385	15084	63	385.190	32.399	204.056	150.898	43.113	24267	81	528.198	98.685	272.522	151.502	36.385	42784	59	535.915	107.165	307.904	150.923	30.042	31619	128	708.688	372.558	105.137	157.368	50.770	90712	54	385.111	51.236	64.743	152.028	30.971	20796	30	422.433	41.356	78.649	153.354	22.728	12673	28	487.393	28.319	293.230	152.375	18.971	13647	33	432.152	39.346	145.780	154.790	23.799	14261	90	498.522	101.739	119.624	156.731	38.870	44867	35	507.543	95.997	128.273	156.490	25.556	17764	39	654.205	111.467	135.291	154.082	21.899	25514	109	677.697	350.274	248.222	156.613	60.426	73869	27	748	106.663	331.494	154.511	18.971	20196	24	382.500	17.700	300.296	154.676	19.314	9180	78	436.013	65.535	237.256	159.417	34.627	34009	29	522.759	372.283	40.660	156.362	24.385	15160	60	429.533	43.472	8.686	164.134	41.799	25772	21	368.857	21.618	22.568	157.403	17.556	7746	19	239.789	15.002	30.909	158.203	24.385	4556	31	472.258	66.193	86.156	158.572	20.385	14640	81	455.086	62.787	16.747	161.743	45.113	36862	55	1034.073	199.138	218.684	160.533	32.870	56874	66	436.424	51.339	262.225	162.874	40.385	28804	63	770.968	173.572	323.455	161.248	40.527	48571	35	426.229	86.454	311.727	160.507	33.456	14918	44	345.591	22.932	58.571	162.228	34.627	15206	53	596.641	128.443	140.689	162.693	32.042	31622	73	580.082	101.559	210.048	163.684	40.042	42346	60	646.800	147.004	38.825	163.934	28.385	38808	33	528.151	78.564	134.233	163.694	23.556	17429	41	414.244	74.583	306.159	163.964	32.042	16984	83	492.892	197.441	228.309	170.175	52.770	40910	22	1301.409	153.114	332.628	163.917	17.314	28631	45	439.156	58.525	73.571	165.494	31.213	19762	25	636.680	76.070	80.611	165.008	19.556	15917	76	435.329	157.949	94.452	167.093	38.042	33085	33	457.485	49.696	160.096	164.958	22.142	15097	73	468.644	50.142	287.587	168.611	32.870	34211	18	427.444	16.985	3.113	166.279	15.071	7694	49	446.551	58.650	152.364	167.473	30.385	21881	66	549.394	145.860	23.181	171.308	38.870	36260	93	473.559	90.177	112.974	171.727	41.698	44041	86	415.116	57.032	176.803	170.689	40.042	35700	62	426.742	48.267	187.987	171.538	33.213	26458	63	590.302	124.542	195.238	171.554	32.627	37189	59	449.322	43.821	256.517	171.865	33.456	26510	25	473.840	47.890	279.422	169.636	20.385	11846	57	350.316	25.357	53.024	171.970	34.042	19968	99	472.384	111.169	131.339	172.645	49.113	46766	76	502.803	126.978	247.819	173.437	38.627	38213	164	565.921	181.104	208.023	175.662	55.355	92811	64	484.125	107.729	33.559	174.677	33.698	30984	67	638.522	447.765	268.789	173.550	34.627	42781	59	623.203	587.273	69.444	176.022	47.012	36769	76	721.079	222.444	151.681	177.117	34.627	54802	72	490.194	81.549	161.566	175.953	33.799	35294	39	481.615	68.332	98.208	175.670	22.971	18783	47	448.511	34.650	262.032	178.814	34.284	21080	16	2180.500	244.867	322.547	176.100	13.314	34888	35	619.971	112.606	104.988	178.456	20.971	21699	29	473.828	48.573	301.874	177.444	22.385	13741	76	531.092	119.083	278.782	183.376	36.870	40363	26	489.115	53.499	292.935	178.583	20.142	12717	69	513.899	106.431	39.895	181.755	32.627	35459	63	373.794	40.672	54.469	180.870	37.113	23549	59	503.203	273.774	75.859	181.212	40.870	29689	27	394.074	42.118	91.127	179.762	19.556	10640	34	359.441	22.673	236.167	180.645	24.385	12221	40	497.200	85.859	138.027	182.456	25.556	19888	71	548.465	100.343	224.611	185.735	38.627	38941	36	533.389	79.711	286.020	183.653	24.971	19202	63	453.968	155.357	109.125	184.521	43.355	28600	55	420.982	51.346	266.622	185.097	32.627	23154	21	483.952	37.984	1.575	184.020	18.485	10163	93	557.258	100.837	125.109	187.238	37.456	51825	128	491.445	113.919	201.335	187.345	59.012	62905	39	461.077	50.514	6.607	186.286	24.385	17982	70	507.100	116.463	29.671	186.096	38.042	35497	72	442.722	65.592	157.394	188.106	39.113	31876	44	454.341	63.604	173.827	189.067	38.284	19991	44	584.295	71.561	294.588	185.506	29.556	25709	37	350.432	17.129	236.642	185.936	26.385	12966	44	382.318	34.994	82.619	188.432	35.456	16822	47	463.085	51.529	97.340	189.414	26.728	21765	55	507.673	75.487	141.858	189.177	26.971	27922	27	400.407	32.120	182.320	188.191	23.556	10811	93	401.032	41.057	64.799	194.833	47.698	37296	47	1384.532	329.483	255.585	190.562	25.213	65073	78	451.410	65.551	16.313	191.670	38.870	35210	34	628.088	84.369	293.484	191.377	22.142	21355	33	869.667	464.778	117.242	193.099	27.799	28699	92	615.641	315.995	211.625	199.409	63.497	56639	17	299.588	85.171	110.729	192.019	15.314	5093	60	480.900	71.717	162.286	194.479	30.627	28854	48	530.104	76.941	220.233	193.081	32.385	25445	96	740.833	534.173	267.534	196.684	47.113	71120	32	396.250	47.020	90.098	195.094	23.556	12680	37	447.378	42.716	181.017	193.464	24.142	16553	24	242	25.432	1.741	195.422	20.142	5808	32	604.781	106.555	234.602	196.609	24.385	19353	60	370.583	36.355	31.458	198.532	32.042	22235	82	392.207	38.638	54.017	197.849	34.627	32161	36	458.250	60.840	76.864	197.095	26.142	16497	34	1665.529	248.810	309.438	199.452	29.213	56628	35	759.800	408.824	193.728	197.216	43.698	26593	45	479.533	45.424	241.361	199.075	28.385	21579	66	534.303	94.851	285.786	197.727	33.213	35264	63	314.714	66.531	6.189	202.753	39.113	19827	19	548.579	110.903	113.600	197.172	17.314	10423	30	505.600	52.830	199.506	198.250	19.899	15168	33	409.424	48.836	84.482	199.216	20.142	13511	43	528.302	164.067	103.468	200.913	26.385	22717	28	499.214	177.663	109.157	199.580	21.556	13978	29	458	62.860	127.205	198.232	28.385	13282	43	525	85.589	274.811	201.064	26.971	22575	50	394.600	38.153	45.240	201.675	42.284	19730	84	1889.286	1370.349	118.460	203.805	40.042	158700	45	431.356	45.776	137.499	200.938	24.142	19411	35	479.086	38.176	247.188	200.363	24.385	16768	18	851.111	66.763	301.758	199.066	15.314	15320	62	413.871	45.012	149.338	203.588	35.456	25660	60	433.683	51.815	158.340	201.507	35.456	26021	167	334.138	51.375	20.142	206.483	83.740	55801	25	3315.720	252.159	325.067	201.773	22.142	82893	53	466.660	77.660	260.016	205.822	28.385	24733	33	1659.697	468.928	125.852	205.844	22.142	54770	37	464.324	87.146	201.477	204.435	30.971	17180	70	551.886	63.853	268.872	207.288	34.870	38632	63	781.365	78.286	296.175	204.986	34.385	49226	40	482.100	70.535	94.801	206.550	22.142	19284	27	2613.704	231.668	321.942	205.741	18.728	70570	21	366.857	16.698	50.286	205.850	17.899	7704	30	378.100	32.055	134.545	207.238	23.213	11343	44	417.432	30.356	169.568	208.154	23.556	18367	88	510.795	97.689	232.671	208.598	42.284	44950	49	344.367	35.642	38.800	209.885	36.042	16874	49	430.122	59.177	79.135	209.601	25.556	21076	45	2029.711	290.090	328.034	209.270	29.556	91337	29	289.345	33.882	45.525	211.218	20.728	8391	33	352.606	25.494	71.782	210.709	26.385	11636	60	386.783	44.492	202.371	212.226	41.941	23207	36	487.306	50.635	244.465	210.961	26.627	17543	44	714.205	73.878	289.346	210.568	24.971	31425	26	261.192	50.630	54.343	211.463	20.142	6791	19	398.316	20.793	110.966	211.171	15.314	7568	75	413.547	54.530	148.499	215.774	39.698	31016	40	546.575	48.385	278.679	212.906	29.213	21863	43	813.767	44.768	297.826	212.260	24.728	34992	67	409.940	44.727	220.755	215.271	38.284	27466	24	832.208	124.709	314.410	211.862	17.899	19973	37	418.351	49.528	105.055	215.925	23.556	15479	40	460.200	44.151	90.303	216.606	43.698	18408	35	398.657	23.982	187.859	215.672	21.556	13953	32	489.688	209.570	249.471	216.648	27.213	15670	61	631.426	467.271	60.871	219.038	34.042	38517	29	414.552	39.310	96.391	218.503	24.142	12022	22	1046	166.980	334.121	215.758	16.485	23012	24	438.667	43.628	9.254	216.479	21.556	10528	26	1216.038	313.535	160.072	216.998	20.142	31617	23	377.174	53.504	130.949	217.640	17.314	8675	30	459.067	38.548	256.824	217.187	27.556	13772	42	627.690	66.999	316.271	218.062	24.142	26363	75	1255.467	805.058	3.500	220.541	38.042	94160	32	514	70.688	18.732	218.890	20.728	16448	33	818.636	134.737	276.535	219.654	22.142	27015	55	455.018	114.759	52.997	220.919	30.385	25026	27	409.370	49.756	73.509	219.813	20.728	11053	43	356.605	23.819	117.915	221.305	23.799	15334	18	404.556	29.262	211.694	220.310	15.899	7282	103	935.437	217.029	268.941	223.928	52.284	96350	59	751.254	106.948	303.768	221.218	34.627	44324	16	529.188	48.252	325.996	220.038	16.142	8467	36	369.500	32.888	37.292	221.806	24.971	13302	37	422.838	47.068	110.341	223.358	24.142	15645	132	469.318	85.625	163.082	227.014	43.698	61950	59	407.983	44.926	238.179	223.098	40.870	24071	29	404.793	43.075	84.166	223.461	20.142	11739	94	993.181	84.486	289.701	224.249	60.870	93359	46	458.652	70.899	29.544	224.982	30.042	21098	34	390.059	33.061	103.169	223.440	28.971	13262	33	471.273	43.069	246.785	224.088	24.385	15552	31	665.194	60.162	257.024	223.914	26.971	20621	31	512.903	158.857	320.557	223.228	32.728	15900	33	447.182	67.789	17.560	224.612	22.142	14757	43	345.953	52.980	70.620	225.427	26.971	14876	55	372.673	40.441	126.717	227.342	38.627	20497	41	382.756	32.100	144.395	227.937	26.971	15693	31	680.613	288.765	61.135	225.302	19.899	21099	23	470.304	37.618	91.168	225.049	17.899	10817	43	391.419	34.665	198.998	226.510	30.971	16831	44	607.955	270.178	54.514	227.704	31.213	26750	123	393.447	63.418	174.581	230.908	42.527	48394	46	535.457	75.582	189.034	227.965	24.971	24631	52	392.635	30.947	79.700	229.332	27.799	20417	58	400.569	42.784	219.030	230.054	30.385	23233	24	358.417	29.562	17.656	229.390	23.899	8602	132	3014.386	1417.210	39.646	234.884	48.527	397899	48	269	26.403	89.532	232.320	28.142	12912	30	503.733	67.365	30.345	231.295	20.728	15112	63	785.730	246.335	65.925	232.351	34.627	49501	179	944.955	756.876	108.205	239.516	132.267	169147	52	379.558	40.327	132.218	232.170	36.385	19737	19	408.316	44.102	52.756	232.717	15.899	7758	29	331.241	57.760	120.578	237.491	22.385	9606	37	466.946	42.579	142.995	236.132	25.556	17277	96	2254.615	1573.717	64.002	240.447	50.184	216443	30	476.400	292.459	29.711	240.995	21.556	14292	43	478.953	111.773	213.288	240.411	32.385	20595	157	781.389	365.203	302.266	243.204	142.184	122678	36	417.111	18.624	203.065	243.366	28.142	15016	46	880.717	184.544	83.226	245.941	51.698	40513	126	669.206	97.694	152.293	247.060	80.870	84320	83	691.976	124.920	45.902	252.104	113.456	57434	31	468.774	26.209	88.031	251.467	40.385	14532	33	1330.879	279.563	108.653	251.592	29.314	43919
8	32	674.750	103.787	7.906	4.675	25.799	21592	21	678.190	102.558	36.304	1.732	19.314	14242	34	614.059	51.510	58.115	2.622	29.213	20878	26	567.423	50.260	73.049	1.958	19.314	14753	17	566	54.522	115.974	1.559	15.314	9622	34	469.765	52.633	162.502	3.117	22.728	15972	64	445.031	79.848	209.416	3.474	33.213	28482	33	391.606	41.065	226.274	1.556	26.728	12923	54	464.519	82.257	263.393	2.577	31.213	25084	34	576.824	44.769	289.229	2.356	21.556	19612	43	485.907	71.580	299.267	3.728	31.213	20894	40	493.650	53.801	317.817	2.563	30.385	19746	66	598.121	137.134	93.210	13.239	52.284	39476	33	498.939	42.216	108.283	4.623	27.213	16465	21	522.667	42.583	330.823	6.376	20.142	10976	43	588.163	85.816	33.499	7.639	25.799	25291	69	537.754	75.242	50.743	10.123	48.527	37105	50	625.720	116.169	84.836	9.701	28.385	31286	56	536.607	92.593	149.414	8.066	35.698	30050	43	441.023	62.500	200.320	8.364	25.556	18964	73	530	97.484	71.198	8.958	35.456	38690	124	452.040	85.679	122.641	12.810	43.456	56053	28	480.643	98.221	283.024	7.833	22.385	13458	52	600.769	135.632	271.382	10.603	31.456	31240	52	504.038	53.838	310.180	11.754	31.556	26210	32	633.594	83.765	316.221	8.763	20.728	20275	21	584.381	40.383	43.834	9.619	15.899	12272	54	708.685	181.055	99.779	13.506	29.556	38269	79	475.772	66.944	158.518	14.969	46.870	37586	75	485.293	70.221	18.866	15.362	34.042	36397	23	450.609	52.952	141.078	11.614	20.142	10364	124	470.234	83.218	195.022	20.014	69.255	58309	57	583.035	455.454	215.633	17.029	37.698	33233	45	466.556	65.691	180.764	14.443	27.799	20995	110	488.445	76.210	323.830	16.572	54.527	53729	46	625.196	250.866	144.290	17.589	39.113	28759	47	564.745	93.890	46.656	16.601	27.556	26543	52	486.154	87.906	202.707	17.000	30.971	25280	57	1000.737	183.671	291.964	20.231	33.213	57042	62	461.790	55.192	167.396	25.897	51.799	28631	50	436.640	43.678	71.438	18.500	30.971	21832	112	437.946	66.978	105.233	23.853	66.083	49050	44	646.341	116.323	282.351	20.461	25.556	28439	61	538.443	119.151	265.518	21.539	32.971	32845	47	463.170	106.320	179.911	22.451	26.971	21769	29	1104.517	93.464	305.432	23.520	22.971	32031	75	450.133	49.013	26.516	24.136	36.042	33760	30	437.267	39.535	75.845	23.209	22.728	13118	45	542.067	57.605	157.721	23.395	32.042	24393	28	424.786	30.891	56.959	24.428	21.556	11894	36	1218.139	204.002	5.251	25.869	22.142	43853	39	462.026	61.467	88.393	26.988	27.799	18019	51	445.745	58.433	175.528	29.873	33.456	22733	46	787.696	129.010	311.791	29.155	30.627	36234	56	460.500	47.917	63.539	28.827	30.042	25788	66	464.212	48.889	325.723	29.662	29.799	30638	111	408.099	46.662	13.227	33.647	52.184	45299	28	404.786	36.707	78.007	28.841	20.142	11334	42	384.857	26.097	150.822	32.048	34.870	16164	55	1408	96.812	292.357	32.138	27.799	77440	60	640.117	92.375	316.778	33.346	28.971	38407	50	487.820	63.554	47.748	34.200	31.456	24391	96	411.385	70.082	113.219	35.349	44.527	39493	45	851.244	167.073	273.229	33.370	23.799	38306	80	463.700	89.523	90.203	35.396	36.870	37096	25	448.400	63.602	155.310	34.936	24.385	11210	70	669.114	207.656	30.628	39.129	45.698	46838	42	397	36.141	181.854	36.389	24.385	16674	49	431.714	31.328	72.614	36.934	24.971	21154	212	434.462	75.905	174.627	47.808	76.669	92106	75	519	99.952	209.189	39.182	36.870	38925	31	367.419	31.910	265.837	37.960	24.142	11390	61	1320.295	132.828	301.397	37.849	28.627	80538	83	454.265	84.014	85.136	42.708	36.870	37704	34	831.206	207.575	278.874	40.767	22.142	28261	45	509.356	84.418	9.061	46.559	31.799	22921	39	439.385	51.637	64.298	42.700	27.556	17136	28	561.821	94.061	136.452	41.736	25.556	15731	32	436	44.172	54.694	43.916	22.142	13952	58	460.983	77.904	262.645	48.586	39.213	26737	33	505.061	98.176	333.138	45.125	21.556	16667	88	565.432	97.576	18.187	49.186	57.598	49758	52	502.942	96.595	45.703	47.278	29.213	26153	36	652.556	66.865	311.491	44.463	24.142	23492	47	494.830	79.731	38.490	48.358	40.284	23257	88	510.955	95.963	210.885	47.087	47.456	44964	57	950.877	157.034	294.871	47.000	30.971	54200	24	523.500	44.671	2.521	46.818	16.728	12564	63	448.730	62.254	74.673	51.862	36.627	28270	34	517.647	105.087	133.383	46.144	27.314	17600	98	573.092	102.174	143.893	49.198	63.941	56163	31	519.645	80.006	112.453	49.914	22.971	16109	38	471.079	61.495	125.453	50.024	27.213	17901	96	535.271	92.406	57.305	52.485	48.184	51386	178	533.635	114.693	96.976	53.233	67.598	94987	22	757.409	88.669	157.111	49.050	18.728	16663	60	538.183	90.133	196.234	52.239	33.456	32291	55	454.200	51.240	254.213	51.934	34.627	24981	38	581.658	61.471	280.199	50.647	24.728	22103	36	728.111	171.934	318.434	50.848	33.213	26212	35	542	60.894	119.549	52.171	22.971	18970	33	561.667	58.747	308.718	52.204	22.971	18535	78	469.987	70.572	209.577	55.094	42.527	36659	87	532.517	60.202	161.522	58.580	37.456	46329	73	499.658	96.654	224.638	54.145	54.627	36475	94	635.340	146.980	294.172	59.400	43.113	59722	105	606.438	148.837	34.091	60.183	47.355	63676	38	455.184	43.479	63.924	55.876	26.728	17297	26	542.923	99.093	246.828	55.255	18.485	14116	30	570.033	69.335	2.451	57.563	22.728	17101	33	541.818	77.353	171.182	58.372	21.556	17880	34	356.735	36.670	266.248	58.488	26.728	12129	51	590.922	86.274	145.355	59.814	28.142	30137	44	479.318	42.104	272.336	60.183	24.385	21090	85	300.471	43.089	304.451	63.579	38.385	25540	30	632.633	111.380	312.174	59.354	19.899	18979	31	427.839	32.003	332.780	59.557	20.728	13263	32	639.344	134.788	13.276	60.256	20.728	20459	32	451.656	46.845	187.707	60.468	21.556	14453	51	466.961	77.651	229.296	60.129	28.142	23815	30	504.233	76.151	320.446	60.079	22.728	15127	105	443.333	91.582	96.870	65.727	64.426	46550	69	445.913	51.910	116.689	62.282	47.698	30768	81	532.284	78.971	80.693	65.314	38.284	43115	78	383.051	44.246	138.460	65.948	36.284	29878	37	392.324	33.901	48.966	64.118	27.799	14516	33	351.424	22.079	180.233	63.743	21.556	11597	36	482.389	67.699	169.568	65.342	22.142	17366	30	505.900	53.327	197.977	66.830	22.142	15177	77	441.286	68.414	244.660	65.859	47.698	33979	69	500.826	136.514	264.780	71.601	45.355	34557	65	425.062	43.498	325.866	65.306	38.042	27629	29	391.690	26.828	5.640	66.681	23.799	11359	72	412.750	63.342	62.620	67.959	44.284	29718	117	458.282	84.079	228.891	67.783	65.012	53619	46	394.804	36.468	158.813	68.846	32.870	18161	50	497.780	53.161	190.144	67.521	30.385	24889	40	522.675	102.315	285.130	69.946	28.728	20907	47	478.234	42.975	114.934	68.124	27.799	22477	48	513.500	75.311	312.357	68.721	30.385	24648	57	428.474	42.724	21.136	70.195	34.284	24423	58	405.397	49.179	252.867	74.713	36.971	23513	21	701	84.835	276.569	70.040	16.142	14721	56	564.321	86.624	208.532	74.792	31.799	31602	44	415.091	53.912	152.321	73.428	32.870	18264	90	526.067	86.714	168.083	73.798	39.799	47346	62	450.516	55.264	11.410	75.258	32.627	27932	46	389.283	35.193	51.692	75.157	28.627	17907	60	460.350	56.860	81.894	73.723	37.456	27621	70	572.471	113.662	280.731	77.880	36.385	40073	51	360.569	26.651	43.251	74.672	31.799	18389	36	547.417	82.557	112.289	74.824	22.971	19707	57	555.807	83.692	197.787	74.800	27.314	31681	77	468.545	93.665	236.728	76.489	41.355	36078	25	329.640	11.909	259.326	74.756	18.728	8241	119	465.101	101.802	305.129	77.178	56.770	55347	42	442.310	47.811	6.550	81.203	37.556	18577	28	410.321	33.988	59.522	74.705	20.142	11489	39	511.692	90.211	178.257	74.796	23.556	19956	48	420.625	65.797	96.556	77.670	29.556	20190	35	810.971	179.964	127.981	76.881	21.556	28384	36	460.222	59.880	325.817	77.541	28.627	16568	48	418.042	60.606	333.465	80.063	30.971	20066	80	459.525	78.324	296.563	81.169	61.255	36762	30	404.233	26.700	35.895	78.618	21.556	12127	105	453.886	84.711	144.565	85.300	48.770	47658	19	402.158	29.686	314.607	79.563	15.899	7641	37	343.351	16.412	61.012	80.851	28.385	12704	55	462.582	61.370	76.187	83.617	28.971	25442	65	444.462	70.738	86.116	85.110	39.456	28890	35	578.657	100.755	104.567	82.175	22.971	20253	34	974.265	551.150	111.237	81.880	35.456	33125	55	593.345	117.194	205.816	85.085	33.799	32634	69	435.043	60.932	259.341	82.707	36.284	30018	31	425.129	34.585	136.177	81.497	20.728	13179	35	418.029	33.512	220.851	83.690	27.213	14631	28	492.464	38.053	211.663	83.256	20.385	13789	91	581.769	127.189	240.410	85.376	39.698	52941	33	364.788	20.330	19.946	85.906	30.627	12038	40	433.725	53.995	129.213	84.874	27.213	17349	59	406.119	45.888	170.362	85.990	34.042	23961	67	411.866	63.885	235.078	91.845	49.841	27595	49	453.408	59.326	179.893	85.149	26.385	22217	42	411.905	54.820	98.981	86.496	28.627	17300	24	489.667	73.940	295.960	85.419	20.971	11752	44	483.977	42.970	4.857	89.269	32.971	21295	74	397.811	42.977	41.417	88.043	59.598	29438	37	526.919	83.186	112.205	87.543	23.556	19496	24	544.875	118.384	311.562	87.652	18.728	13077	62	594.806	172.659	316.018	91.775	38.627	36878	67	494.627	85.144	69.004	91.347	33.799	33140	37	435.486	53.639	153.280	88.274	22.728	16113	70	516.014	98.940	28.569	91.950	32.042	36121	45	457.689	42.049	282.838	89.769	33.456	20596	77	502.364	83.021	53.635	93.193	45.113	38682	52	514.038	57.651	292.547	90.885	27.213	26730	30	589.700	61.504	324.828	89.976	19.314	17691	51	428.078	40.973	13.284	92.044	29.456	21832	52	469.346	52.216	104.935	94.374	31.213	24406	28	389.964	64.009	254.172	91.898	24.385	10919	19	367.105	78.488	263.121	91.455	22.142	6975	43	446.930	76.512	190.624	93.173	26.385	19218	22	477.227	33.478	332.382	91.666	17.899	10499	72	457.139	72.397	77.796	94.806	34.385	32914	78	455.141	82.026	91.906	94.837	37.213	35501	70	858.471	742.403	174.588	95.462	38.627	60093	30	413.200	28.973	209.922	93.268	30.627	12396	65	486.892	85.928	223.144	94.917	33.213	31648	50	475.220	117.399	276.502	95.408	33.799	23761	40	499.950	88.768	155.166	96.838	24.142	19998	34	496.059	70.130	6.986	97.919	20.728	16866	115	487.522	107.808	127.537	101.975	65.598	56065	47	468.894	95.704	137.800	99.558	30.971	22038	59	465.508	73.036	252.367	100.866	34.870	27465	64	511.469	99.733	19.429	100.033	30.042	32734	71	509.732	101.201	47.441	104.470	38.385	36191	49	452.490	57.158	188.860	99.694	28.142	22172	54	450.870	55.478	259.933	100.667	33.213	24347	104	841.298	675.182	286.273	105.644	47.698	87495	44	639.864	124.913	324.431	99.821	26.385	28154	31	569.387	122.695	164.744	100.815	20.971	17651	56	822.554	229.434	218.792	101.592	36.284	46063	20	357.650	15.975	300.801	99.409	23.213	7153	119	440.134	67.474	241.346	104.878	56.527	52376	92	1343.467	1151.028	332.535	109.440	53.698	123599	22	557.773	56.433	54.229	101.699	16.485	12271	39	487.077	63.811	61.376	103.408	25.556	18996	57	466.123	72.584	69.675	103.195	35.698	26569	46	769.217	482.452	210.790	102.025	33.456	35384	23	501.087	36.813	279.153	101.111	16.728	11525	58	480.517	88.403	29.062	103.922	32.385	27870	68	475.397	70.257	103.865	104.706	32.627	32327	28	403.286	21.537	111.960	103.961	20.142	11292	42	437.762	45.051	94.738	107.230	36.284	18386	62	551.516	114.939	150.205	106.428	32.385	34194	34	526.971	74.492	171.602	106.725	20.971	17917	63	722.508	155.058	216.080	108.635	33.456	45518	65	452.062	45.595	268.972	108.579	32.385	29384	48	454.208	44.620	296.594	107.948	27.799	21802	53	773.604	284.316	313.172	106.787	29.213	41001	80	451.237	72.634	36.046	113.866	51.598	36099	67	491.612	85.288	189.788	111.782	41.355	32938	28	374.250	26.123	252.779	108.265	25.213	10479	32	374.406	25.115	11.676	108.185	22.971	11981	30	637.733	107.454	178.658	108.793	21.314	19132	32	544.656	86.822	185.373	107.711	22.142	17429	50	453.820	93.780	166.132	111.075	38.042	22691	40	490.100	74.423	231.094	109.884	22.971	19604	36	541.750	90.124	279.244	110.391	24.142	19503	39	734.308	120.890	323.294	109.015	29.556	28638	31	419.419	34.417	84.299	111.795	25.556	13002	30	391.533	31.500	122.062	109.769	23.213	11746	122	451.885	68.814	15.435	116.687	79.497	55130	47	578.787	103.906	60.339	111.815	24.385	27203	19	401.632	21.479	79.323	110.417	15.899	7631	16	369.562	14.719	202.353	112.011	15.314	5913	37	507.135	94.814	25.873	119.126	33.456	18764	31	509.387	102.295	250.472	116.130	22.728	15791	42	452.619	43.554	73.297	117.388	27.799	19010	47	501.128	89.155	240.641	115.610	26.971	23553	81	521.580	87.013	287.613	117.538	38.042	42248	53	567.283	89.192	302.499	116.774	35.799	30066	42	652.405	167.175	322.194	116.357	33.213	27401	28	707.786	142.229	327.783	115.118	19.314	19818	39	480.949	65.743	5.898	116.720	26.142	18757	70	745.286	158.236	126.477	117.232	30.142	52170	89	445.652	65.700	144.713	117.692	34.385	39663	61	625.820	115.393	212.310	116.299	31.213	38175	23	597.652	145.374	195.745	117.165	18.142	13746	56	467.500	66.848	267.453	117.895	34.042	26180	25	452.600	50.996	56.003	117.327	18.728	11315	25	434.880	39.166	108.267	119.394	22.971	10872	46	437.022	44.327	85.272	118.531	28.385	20103	27	798.889	170.652	113.254	119.955	18.728	21570	59	449.119	79.791	312.619	119.545	28.627	26498	77	855.961	456.276	185.552	121.990	47.355	65909	39	492.897	55.327	204.153	119.658	24.971	19223	41	716.732	129.702	225.069	121.071	24.142	29386	60	410.317	51.685	36.558	125.932	36.042	24619	41	533.463	61.500	244.617	122.240	23.556	21872	69	588.768	119.726	294.737	125.329	33.213	40625	31	444.129	57.799	93.763	122.809	26.142	13768	32	813.375	252.104	117.543	124.114	20.971	26028	139	465.173	118.569	164.114	127.902	56.527	64659	40	447.950	66.631	177.353	126.776	25.556	17918	63	525.397	66.100	210.663	125.067	34.385	33100	83	720.819	191.885	249.692	129.134	53.841	59828	41	558.732	85.238	262.601	126.259	26.385	22908	20	590.350	87.209	267.811	123.544	16.728	11807	35	1064.086	169.220	276.382	124.721	21.556	37243	49	379.510	31.255	71.141	125.611	31.799	18596	23	376	24.547	128.323	124.470	23.556	8648	53	467.094	97.630	306.450	125.342	33.799	24756	25	423.840	26.737	100.609	125.685	22.385	10596	31	481.710	55.059	14.684	126.735	20.142	14933	61	514.016	81.448	199.633	129.661	28.971	31355	70	430.757	55.357	221.245	128.754	43.213	30153	56	520.911	72.073	235.417	129.339	31.213	29171	50	397.960	113.641	6.109	137.195	54.770	19898	30	377.633	27.982	29.944	130.191	21.314	11329	23	453.043	35.463	95.039	128.247	20.142	10420	41	370.244	24.808	138.104	129.345	24.385	15180	25	445.400	60.810	43.609	129.930	19.314	11135	104	405.471	51.417	88.966	134.564	43.941	42169	40	539.475	107.603	330.684	131.119	30.627	21579	22	602	120.050	24.777	131.764	19.314	13244	45	802.511	155.182	273.903	132.776	27.799	36113	32	442.406	69.736	128.107	133.979	28.627	14157	30	512	71.986	13.646	132.640	20.142	15360	55	457.891	86.544	298.222	133.693	31.213	25184	24	364.958	18.714	118.633	134.332	19.556	8759	59	381.237	27.772	191.299	136.875	37.213	22493	24	584.083	103.949	19.435	135.270	16.728	14018	39	367.513	36.983	176.336	135.630	22.142	14333	41	321.561	118.300	331.402	138.404	61.941	13184	25	388.600	23.468	56.624	135.696	20.971	9715	27	418.296	30.628	79.654	135.963	18.142	11294	50	529.840	107.063	104.013	137.631	33.213	26492	48	437.312	50.707	239.847	137.105	34.042	20991	22	481.636	45.912	254.561	136.576	19.899	10596	60	477.400	95.001	309.465	136.990	28.971	28644	33	504.879	85.655	135.737	135.820	25.314	16661	36	507.639	62.397	267.454	139.719	24.728	18275	33	386.636	32.366	36.401	138.396	27.799	12759	100	385.340	41.615	65.034	140.787	40.284	38534	57	2540.088	1455.310	230.132	139.350	46.184	144785	80	756.225	132.398	279.838	140.381	38.527	60498	24	480.292	122.061	249.524	139.134	22.142	11527	75	1205.120	364.698	289.327	144.060	36.284	90384	21	374.667	56.114	27.168	139.085	20.728	7868	49	403.184	35.970	145.771	140.351	27.799	19756	17	1338.118	224.419	1.347	141.638	16.485	22748	18	367.056	19.347	46.556	141.144	18.142	6607	52	475.750	61.477	259.708	143.621	31.213	24739	84	531.655	124.190	318.288	143.936	35.113	44659	70	570.429	249.477	226.937	144.108	40.042	39930	39	540.820	85.838	115.599	143.881	22.728	21092	40	563.175	147.932	122.534	145.319	26.385	22527	22	353.591	18.595	182.581	143.192	16.728	7779	60	387.150	42.031	49.726	146.572	35.456	23229	36	540.583	82.846	107.164	143.473	23.314	19461	30	405.500	32.816	142.245	146.109	23.556	12165	72	657.694	368.454	22.643	148.414	50.527	47354	29	412.724	32.592	74.507	147.329	20.142	11969	43	537.605	88.874	5.218	147.263	29.799	23117	43	565.186	87.911	134.476	147.123	24.728	24303	94	424.723	67.969	178.360	150.274	49.598	39924	31	387.097	23.639	298.185	147.431	20.728	12000	32	441.094	42.519	33.564	147.631	24.142	14115	32	437.781	41.491	100.704	148.553	23.799	14009	187	471.615	74.845	160.778	152.632	60.184	88192	82	467.329	68.892	220.598	150.324	40.870	38321	35	427.086	48.599	89.018	149.552	24.385	14948	63	375.540	33.614	204.076	150.894	43.113	23659	81	524.370	100.716	272.530	151.511	36.385	42474	59	566.542	120.762	307.916	150.930	30.042	33426	128	698.297	371.392	105.133	157.389	50.770	89382	54	377.370	49.148	64.716	152.019	30.971	20378	30	416.200	43.454	78.654	153.349	22.728	12486	28	482.893	25.906	293.241	152.396	18.971	13521	33	421.667	39.558	145.773	154.804	23.799	13915	90	487.344	100.950	119.643	156.735	38.870	43861	35	503.486	95.366	128.279	156.481	25.556	17622	39	621.256	101.697	135.302	154.083	21.899	24229	109	671.349	351.290	248.217	156.614	60.426	73177	27	748.815	103.788	331.488	154.496	18.971	20218	24	377.542	12.931	300.309	154.670	19.314	9061	78	427.603	64.360	237.253	159.421	34.627	33353	29	523.690	376.544	40.655	156.377	24.385	15187	60	432.317	48.167	8.690	164.164	41.799	25939	21	363.190	19.361	22.576	157.411	17.556	7627	19	236.105	17.016	30.899	158.177	24.385	4486	31	471.194	66.244	86.149	158.569	20.385	14607	81	465.395	68.052	16.725	161.736	45.113	37697	55	884.127	160.892	218.715	160.548	32.870	48627	66	427.348	51.915	262.217	162.873	40.385	28205	63	777.111	177.095	323.442	161.253	40.527	48958	35	423.143	79.889	311.725	160.540	33.456	14810	44	340.023	23.137	58.567	162.235	34.627	14961	53	563.528	114.076	140.707	162.680	32.042	29867	73	553.329	95.286	210.000	163.723	40.042	40393	60	642.717	147.361	38.829	163.941	28.385	38563	33	523.455	80.288	134.232	163.673	23.556	17274	41	408.878	80.143	306.170	163.943	32.042	16764	83	482.530	196.486	228.318	170.206	52.770	40050	22	1305.909	154.343	332.625	163.915	17.314	28730	45	436.378	58.120	73.581	165.508	31.213	19637	25	631.080	82.091	80.594	164.998	19.556	15777	76	425.895	163.561	94.452	167.103	38.042	32368	33	448.333	48.673	160.104	164.956	22.142	14795	73	471.233	52.759	287.588	168.641	32.870	34400	18	429.167	14.131	3.113	166.282	15.071	7725	49	438.714	59.797	152.387	167.478	30.385	21497	66	541.485	144.828	23.183	171.303	38.870	35738	93	466.387	88.796	112.973	171.728	41.698	43374	86	405.802	57.351	176.811	170.698	40.042	34899	62	420.984	49.181	187.989	171.523	33.213	26101	63	584.651	125.508	195.238	171.549	32.627	36833	59	446.559	45.668	256.515	171.852	33.456	26347	25	471.720	49.957	279.422	169.649	20.385	11793	57	343	23.691	53.024	171.973	34.042	19551	99	478.222	114.757	131.313	172.624	49.113	47344	76	494.066	123.501	247.815	173.410	38.627	37549	164	552.140	176.978	208.019	175.645	55.355	90551	64	483.312	110.389	33.562	174.687	33.698	30932	67	630.194	448.944	268.772	173.545	34.627	42223	59	619.119	590.972	69.455	176.039	47.012	36528	76	702.487	219.468	151.682	177.115	34.627	53389	72	474.528	81.564	161.568	175.971	33.799	34166	39	469.333	61.270	98.188	175.668	22.971	18304	47	433.936	32.130	262.018	178.810	34.284	20395	16	2171.625	241.723	322.551	176.099	13.314	34746	35	607.257	107.554	104.998	178.460	20.971	21254	29	471.207	47.808	301.861	177.462	22.385	13665	76	518.750	118.904	278.771	183.388	36.870	39425	26	486.154	55.370	292.923	178.585	20.142	12640	69	505.797	107.512	39.892	181.755	32.627	34900	63	367.270	39.879	54.473	180.872	37.113	23138	59	489.051	274.159	75.832	181.215	40.870	28854	27	386.111	42.033	91.105	179.770	19.556	10425	34	349.265	22.729	236.150	180.650	24.385	11875	40	491.650	85.852	138.009	182.458	25.556	19666	71	547.155	105.639	224.612	185.744	38.627	38848	36	524.639	81.677	286.022	183.664	24.971	18887	63	449.397	160.236	109.157	184.514	43.355	28312	55	417.400	51.438	266.600	185.111	32.627	22957	21	482.619	41.053	1.562	184.024	18.485	10135	93	548.720	101.857	125.123	187.245	37.456	51031	128	474.156	110.031	201.274	187.386	59.012	60692	39	455.641	49.327	6.610	186.296	24.385	17770	70	499	115.067	29.663	186.092	38.042	34930	72	430.972	65.147	157.360	188.125	39.113	31030	44	442.295	59.509	173.821	189.067	38.284	19461	44	574.068	70.350	294.583	185.516	29.556	25259	37	339.054	18.412	236.628	185.933	26.385	12545	44	370.841	32.481	82.625	188.414	35.456	16317	47	453.894	54.482	97.341	189.403	26.728	21333	55	497.691	78.269	141.858	189.174	26.971	27373	27	393.519	35.728	182.280	188.192	23.556	10625	93	391.839	38.892	64.793	194.838	47.698	36441	47	1381.617	328.385	255.594	190.551	25.213	64936	78	457.590	68.469	16.370	191.653	38.870	35692	34	620.471	85.926	293.470	191.361	22.142	21096	33	780.242	445.002	117.098	192.932	27.799	25748	92	597.446	300.528	211.649	199.309	63.497	54965	17	375.765	202.627	111.041	191.969	15.314	6388	60	470.667	71.505	162.295	194.477	30.627	28240	48	523.646	76.489	220.248	193.074	32.385	25135	96	730.719	534.629	267.512	196.703	47.113	70149	32	386.719	48.216	90.090	195.104	23.556	12375	37	439.243	43.594	181.004	193.473	24.142	16252	24	238.583	29.998	1.733	195.388	20.142	5726	32	592.219	103.144	234.590	196.604	24.385	18951	60	360.283	34.034	31.462	198.541	32.042	21617	82	378.902	38.755	54.004	197.851	34.627	31070	36	453.806	62.341	76.868	197.091	26.142	16337	34	1651.647	240.946	309.435	199.453	29.213	56156	35	727.257	407.240	193.732	197.173	43.698	25454	45	475.289	47.928	241.360	199.075	28.385	21388	66	527.303	99.424	285.813	197.718	33.213	34802	63	310.190	68.234	6.179	202.781	39.113	19542	19	535.737	97.063	113.554	197.161	17.314	10179	30	501.200	53.064	199.499	198.254	19.899	15036	33	398.303	46.757	84.470	199.214	20.142	13144	43	523.093	161.002	103.469	200.915	26.385	22493	28	497.357	175.575	109.147	199.571	21.556	13926	29	448.897	67.535	127.215	198.228	28.385	13018	43	524.744	86.409	274.809	201.072	26.971	22564	50	388.340	34.695	45.234	201.673	42.284	19417	84	1875.310	1364.975	118.427	203.751	40.042	157526	45	417.689	44.759	137.499	200.944	24.142	18796	35	469.200	38.004	247.180	200.358	24.385	16422	18	840.611	66.170	301.755	199.059	15.314	15131	62	408.145	45.092	149.348	203.595	35.456	25305	60	426.883	51.193	158.359	201.504	35.456	25613	167	330.659	54.406	20.061	206.478	83.740	55220	25	3280.040	245.180	325.064	201.773	22.142	82001	53	460.811	77.071	260.012	205.826	28.385	24423	33	1672.939	476.594	125.841	205.839	22.142	55207	37	452.243	87.767	201.487	204.416	30.971	16733	70	543.743	65.361	268.847	207.285	34.870	38062	63	777.825	81.024	296.165	204.997	34.385	49003	40	472.800	68.134	94.807	206.560	22.142	18912	27	2603.370	241.709	321.945	205.735	18.728	70291	21	362.048	14.521	50.284	205.857	17.899	7603	30	366.733	35.151	134.544	207.240	23.213	11002	44	415.364	31.518	169.559	208.164	23.556	18276	88	504.898	99.038	232.686	208.596	42.284	44431	49	344.490	40.261	38.795	209.860	36.042	16880	49	426.306	61.499	79.106	209.607	25.556	20889	45	2019.667	291.999	328.038	209.266	29.556	90885	29	278.069	30.346	45.522	211.244	20.728	8064	33	347.909	26.160	71.789	210.716	26.385	11481	60	378.367	42.261	202.354	212.223	41.941	22702	36	487.083	51.193	244.487	210.954	26.627	17535	44	711.409	77.435	289.344	210.566	24.971	31302	26	243.654	46.635	54.379	211.392	20.142	6335	19	398.579	21.788	110.963	211.166	15.314	7573	75	404.173	52.800	148.491	215.773	39.698	30313	40	537.150	46.950	278.669	212.906	29.213	21486	43	800.070	42.793	297.819	212.272	24.728	34403	67	401.866	44.487	220.746	215.272	38.284	26925	24	825.458	129.963	314.401	211.852	17.899	19811	37	412.676	49.829	105.055	215.941	23.556	15269	40	451.850	44.590	90.316	216.600	43.698	18074	35	390.743	27.930	187.861	215.664	21.556	13676	32	488.312	209.815	249.474	216.641	27.213	15626	61	629.623	475.217	60.830	219.042	34.042	38407	29	404.448	36.890	96.405	218.480	24.142	11729	22	1037.364	167.780	334.121	215.755	16.485	22822	24	433.208	44.365	9.243	216.490	21.556	10397	26	1212.346	308.401	160.085	216.979	20.142	31521	23	361.522	47.841	130.943	217.626	17.314	8315	30	453.033	38.871	256.830	217.176	27.556	13591	42	634.048	75.210	316.267	218.052	24.142	26630	75	1243.787	799.578	3.506	220.532	38.042	93284	32	498.625	65.031	18.739	218.884	20.728	15956	33	811.515	125.888	276.520	219.643	22.142	26780	55	452.109	123.722	53.039	220.939	30.385	24866	27	403.370	49.381	73.527	219.816	20.728	10891	43	344.395	22.107	117.912	221.323	23.799	14809	18	394.833	25.526	211.696	220.319	15.899	7107	103	922.456	220.325	268.962	223.944	52.284	95013	59	740.220	103.851	303.779	221.214	34.627	43673	16	520.375	53.246	326.008	220.043	16.142	8326	36	363.556	33.061	37.301	221.812	24.971	13088	37	417.514	46.578	110.337	223.350	24.142	15448	132	454.439	83.667	163.089	227.001	43.698	59986	59	404.729	45.967	238.193	223.106	40.870	23879	29	400.828	45.567	84.155	223.455	20.142	11624	94	984.511	83.517	289.702	224.243	60.870	92544	46	449.435	70.420	29.557	224.992	30.042	20674	34	385.588	29.403	103.172	223.442	28.971	13110	33	463.333	47.392	246.791	224.099	24.385	15290	31	656.065	61.914	257.024	223.922	26.971	20338	31	502.129	158.750	320.595	223.235	32.728	15566	33	445.758	71.355	17.563	224.601	22.142	14710	43	339.442	53.782	70.612	225.436	26.971	14596	55	364.564	41.296	126.717	227.323	38.627	20051	41	371.585	33.333	144.399	227.941	26.971	15235	31	660.968	284.233	61.130	225.293	19.899	20490	23	466.391	44.264	91.163	225.035	17.899	10727	43	384.767	33.178	198.995	226.511	30.971	16545	44	618.818	272.249	54.513	227.703	31.213	27228	123	382.179	60.971	174.596	230.891	42.527	47008	46	531.348	72.595	189.035	227.950	24.971	24442	52	389.635	33.724	79.689	229.340	27.799	20261	58	392.534	44.888	219.063	230.026	30.385	22767	24	352.083	27.240	17.666	229.395	23.899	8450	132	3012.538	1420.353	39.638	234.890	48.527	397655	48	262.792	28.108	89.531	232.306	28.142	12614	30	500.800	70.332	30.352	231.282	20.728	15024	63	781.571	244.209	65.930	232.350	34.627	49239	179	939.425	755.181	108.133	239.496	132.267	168157	52	374.500	42.122	132.224	232.171	36.385	19474	19	401.789	44.178	52.758	232.713	15.899	7634	29	320.034	58.612	120.568	237.491	22.385	9281	37	452.541	39.734	142.996	236.134	25.556	16744	96	2263.594	1564.933	63.946	240.469	50.184	217305	30	467.133	288.834	29.701	240.994	21.556	14014	43	471.093	110.261	213.280	240.418	32.385	20257	157	793.401	352.636	302.543	243.187	142.184	124564	36	411.861	18.209	203.090	243.372	28.142	14827	46	870.370	182.181	83.221	245.940	51.698	40037	126	706.429	115.106	151.989	247.207	80.870	89010	83	688.072	122.666	45.875	252.104	113.456	57110	31	462.806	28.090	88.047	251.467	40.385	14347	33	1325.758	281.542	108.636	251.587	29.314	43750
9	32	672.375	99.775	7.912	4.682	25.799	21516	21	672.571	99.585	36.305	1.733	19.314	14124	34	612.794	50.304	58.130	2.627	29.213	20835	26	559.346	48.631	73.042	1.953	19.314	14543	17	559.412	50.258	115.966	1.560	15.314	9510	34	460.500	53.556	162.505	3.131	22.728	15657	64	442.734	79.905	209.422	3.481	33.213	28335	33	388.364	45.448	226.239	1.539	26.728	12816	54	462.148	84.366	263.419	2.575	31.213	24956	34	565.559	42.377	289.210	2.359	21.556	19229	43	482.930	71.720	299.274	3.741	31.213	20766	40	490.600	51.733	317.794	2.553	30.385	19624	66	594.182	134.726	93.204	13.197	52.284	39216	33	494.121	39.614	108.284	4.632	27.213	16306	21	522.762	47.409	330.833	6.362	20.142	10978	43	587.535	79.796	33.493	7.662	25.799	25264	69	535.217	78.078	50.745	10.119	48.527	36930	50	623.820	112.452	84.831	9.709	28.385	31191	56	528	92.904	149.428	8.067	35.698	29568	43	440.953	64.337	200.326	8.365	25.556	18961	73	530.151	98.950	71.187	8.960	35.456	38701	124	451.524	84.720	122.636	12.838	43.456	55989	28	472.464	102.850	282.997	7.817	22.385	13229	52	595.712	135.286	271.377	10.595	31.456	30977	52	497.519	55.466	310.182	11.758	31.556	25871	32	631.031	81.213	316.231	8.753	20.728	20193	21	584.190	39.858	43.843	9.620	15.899	12268	54	675.926	169.916	99.751	13.505	29.556	36500	79	475	67.561	158.532	14.960	46.870	37525	75	480.947	71.731	18.868	15.390	34.042	36071	23	445.217	51.183	141.071	11.612	20.142	10240	124	465.242	81.903	195.017	20.001	69.255	57690	57	581.842	452.956	215.627	17.045	37.698	33165	45	466.289	67.679	180.760	14.441	27.799	20983	110	488.091	77.707	323.820	16.558	54.527	53690	46	621.696	254.822	144.286	17.607	39.113	28598	47	562.532	96.908	46.659	16.585	27.556	26439	52	479.173	87.275	202.695	16.993	30.971	24917	57	995.281	185.353	291.961	20.237	33.213	56731	62	457.081	56.067	167.392	25.931	51.799	28339	50	435.100	44.284	71.442	18.511	30.971	21755	112	435.223	69.778	105.249	23.830	66.083	48745	44	639.182	112.607	282.335	20.464	25.556	28124	61	535.066	121.606	265.510	21.531	32.971	32639	47	458.872	106.695	179.929	22.448	26.971	21567	29	1121.483	88.856	305.435	23.516	22.971	32523	75	446.053	50.209	26.527	24.137	36.042	33454	30	430.733	42.830	75.848	23.209	22.728	12922	45	535.889	55.296	157.714	23.402	32.042	24115	28	421.143	24.811	56.959	24.434	21.556	11792	36	1218.417	208.231	5.254	25.870	22.142	43863	39	462.410	59.622	88.387	26.986	27.799	18034	51	441.765	60.752	175.530	29.879	33.456	22530	46	782.261	125.059	311.798	29.145	30.627	35984	56	453.679	48.688	63.547	28.842	30.042	25406	66	462.545	51.085	325.724	29.654	29.799	30528	111	404.342	46.090	13.220	33.652	52.184	44882	28	408.643	39.895	78.010	28.827	20.142	11442	42	377.833	24.007	150.816	32.032	34.870	15869	55	1405.836	96.916	292.360	32.137	27.799	77321	60	638.917	91.664	316.781	33.346	28.971	38335	50	487.940	64.645	47.750	34.203	31.456	24397	96	408.823	68.548	113.223	35.350	44.527	39247	45	850.689	166.404	273.224	33.365	23.799	38281	80	458.763	89.802	90.210	35.386	36.870	36701	25	442.200	65.255	155.314	34.928	24.385	11055	70	673.957	204.261	30.673	39.103	45.698	47177	42	394.857	39.038	181.845	36.389	24.385	16584	49	427.388	31.408	72.617	36.919	24.971	20942	212	431.160	75.851	174.636	47.823	76.669	91406	75	513.613	99.233	209.218	39.203	36.870	38521	31	363.710	31.132	265.835	37.948	24.142	11275	61	1317.393	134.204	301.401	37.844	28.627	80361	83	455.952	83.771	85.136	42.716	36.870	37844	34	824.412	208.120	278.878	40.756	22.142	28030	45	507.889	84.593	9.063	46.571	31.799	22855	39	438	53.805	64.312	42.698	27.556	17082	28	558.964	102.605	136.453	41.746	25.556	15651	32	434.469	43.012	54.702	43.912	22.142	13903	58	445.534	73.351	262.633	48.566	39.213	25841	33	501.182	98.657	333.140	45.131	21.556	16539	88	558.818	92.481	18.173	49.205	57.598	49176	52	505.288	96.602	45.695	47.281	29.213	26275	36	648.167	67.894	311.484	44.464	24.142	23334	47	488.128	77.738	38.505	48.372	40.284	22942	88	507.977	99.663	210.848	47.077	47.456	44702	57	946.316	156.629	294.881	46.994	30.971	53940	24	517.667	44.377	2.510	46.817	16.728	12424	63	445.651	62.752	74.667	51.857	36.627	28076	34	510	90.145	133.354	46.145	27.314	17340	98	571.592	98.947	143.877	49.196	63.941	56016	31	511.387	77.731	112.455	49.922	22.971	15853	38	475.026	65.530	125.449	50.026	27.213	18051	96	532.906	93.492	57.315	52.471	48.184	51159	178	528.669	112.237	96.949	53.239	67.598	94103	22	752.682	87.995	157.106	49.057	18.728	16559	60	533.617	87.116	196.253	52.250	33.456	32017	55	448.964	53.209	254.212	51.937	34.627	24693	38	577.211	65.684	280.205	50.634	24.728	21934	36	714.444	167.633	318.440	50.856	33.213	25720	35	535.629	61.171	119.552	52.180	22.971	18747	33	558	59.846	308.734	52.209	22.971	18414	78	465.218	69.383	209.586	55.101	42.527	36287	87	532.701	61.711	161.504	58.597	37.456	46345	73	499.370	99.454	224.625	54.139	54.627	36454	94	634.947	145.585	294.180	59.403	43.113	59685	105	603.609	146.268	34.102	60.184	47.355	63379	38	445.763	39.512	63.923	55.882	26.728	16939	26	533.115	99.098	246.836	55.250	18.485	13861	30	574.033	70.928	2.449	57.553	22.728	17221	33	538.515	74.591	171.173	58.357	21.556	17771	34	350.088	35.283	266.246	58.493	26.728	11903	51	595.078	87.767	145.346	59.795	28.142	30349	44	468.773	42.613	272.339	60.170	24.385	20626	85	292.094	40.709	304.446	63.569	38.385	24828	30	628	112.832	312.179	59.366	19.899	18840	31	427.161	29.569	332.786	59.576	20.728	13242	32	634.312	137.084	13.274	60.254	20.728	20298	32	450	51.911	187.716	60.472	21.556	14400	51	466.529	76.787	229.313	60.136	28.142	23793	30	498.400	77.744	320.450	60.067	22.728	14952	105	437.381	90.748	96.866	65.740	64.426	45925	69	444.551	53.573	116.729	62.298	47.698	30674	81	530.198	79.231	80.688	65.321	38.284	42946	78	379.808	42.701	138.475	65.944	36.284	29625	37	393.568	34.389	48.965	64.124	27.799	14562	33	344.212	20.742	180.240	63.740	21.556	11359	36	477.889	69.380	169.549	65.333	22.142	17204	30	504.467	56.671	197.976	66.826	22.142	15134	77	436.831	68.158	244.670	65.864	47.698	33636	69	495.043	134.425	264.785	71.600	45.355	34158	65	417.954	45.373	325.842	65.307	38.042	27167	29	391	27.821	5.636	66.688	23.799	11339	72	410.847	63.593	62.605	67.983	44.284	29581	117	451.419	84.390	228.873	67.794	65.012	52816	46	391.152	36.231	158.821	68.845	32.870	17993	50	496.240	55.293	190.159	67.541	30.385	24812	40	519.725	100.280	285.132	69.936	28.728	20789	47	498.404	43.569	114.882	68.114	27.799	23425	48	514.146	77.251	312.346	68.717	30.385	24679	57	426.491	42.243	21.136	70.195	34.284	24310	58	403.052	49.111	252.866	74.690	36.971	23377	21	695.905	79.568	276.575	70.039	16.142	14614	56	560.375	87.067	208.533	74.810	31.799	31381	44	411.455	54.325	152.352	73.415	32.870	18104	90	523.067	85.433	168.084	73.821	39.799	47076	62	446.984	56.567	11.414	75.241	32.627	27713	46	383.174	32.471	51.691	75.165	28.627	17626	60	457.250	58.982	81.899	73.733	37.456	27435	70	568	111.198	280.732	77.893	36.385	39760	51	358.510	24.859	43.238	74.672	31.799	18284	36	550.417	82.976	112.303	74.812	22.971	19815	57	554.754	84.407	197.786	74.802	27.314	31621	77	467.675	95.775	236.734	76.491	41.355	36011	25	328.080	14.422	259.332	74.748	18.728	8202	119	466.857	104.120	305.138	77.180	56.770	55556	42	442.976	50.609	6.539	81.218	37.556	18605	28	405.714	31.363	59.542	74.715	20.142	11360	39	508.897	93.273	178.264	74.797	23.556	19847	48	426.188	68.400	96.567	77.701	29.556	20457	35	806.714	185.573	127.978	76.882	21.556	28235	36	458.361	61.267	325.815	77.544	28.627	16501	48	411.500	64.414	333.479	80.073	30.971	19752	80	456.375	83.478	296.549	81.150	61.255	36510	30	403.133	24.372	35.869	78.624	21.556	12094	105	450.457	84.272	144.563	85.293	48.770	47298	19	392.421	27.873	314.602	79.574	15.899	7456	37	341.703	18.552	60.989	80.859	28.385	12643	55	462.945	62.997	76.175	83.616	28.971	25462	65	445.031	73.426	86.126	85.123	39.456	28927	35	573.143	101.686	104.570	82.159	22.971	20060	34	971.265	548.518	111.243	81.877	35.456	33023	55	586.400	113.951	205.811	85.069	33.799	32252	69	431.377	61.814	259.342	82.719	36.284	29765	31	422.387	37.866	136.162	81.498	20.728	13094	35	414.314	31.782	220.854	83.691	27.213	14501	28	484.964	36.878	211.661	83.254	20.385	13579	91	579.824	127.813	240.414	85.365	39.698	52764	33	357.424	17.929	19.946	85.872	30.627	11795	40	430.775	50.894	129.210	84.884	27.213	17231	59	406.424	44.726	170.363	85.965	34.042	23979	67	408.149	63.474	235.065	91.833	49.841	27346	49	451	60.513	179.893	85.156	26.385	22099	42	404.048	56.976	98.997	86.476	28.627	16970	24	488.833	75.916	295.947	85.407	20.971	11732	44	483.386	42.631	4.859	89.276	32.971	21269	74	397.162	42.564	41.412	88.038	59.598	29390	37	524.459	82.179	112.196	87.554	23.556	19405	24	539.208	111.964	311.568	87.642	18.728	12941	62	589.048	172.764	316.016	91.775	38.627	36521	67	497.493	86.291	69.000	91.345	33.799	33332	37	430.568	49.586	153.269	88.244	22.728	15931	70	511.957	101.604	28.560	91.961	32.042	35837	45	459	43.658	282.879	89.789	33.456	20655	77	501.870	85.842	53.618	93.188	45.113	38644	52	509.135	61.084	292.561	90.883	27.213	26475	30	584	63.615	324.817	89.985	19.314	17520	51	428.039	41.045	13.284	92.052	29.456	21830	52	463.423	52.592	104.936	94.370	31.213	24098	28	387.179	63.386	254.193	91.895	24.385	10841	19	361.842	78.650	263.137	91.441	22.142	6875	43	444.465	75.331	190.621	93.159	26.385	19112	22	465.500	32.086	332.397	91.662	17.899	10241	72	453	73.372	77.772	94.789	34.385	32616	78	452.192	80.951	91.884	94.825	37.213	35271	70	863.871	745.965	174.593	95.465	38.627	60471	30	409.333	31.203	209.920	93.271	30.627	12280	65	482	83.493	223.145	94.916	33.213	31330	50	486.680	159.462	276.603	95.430	33.799	24334	40	491.625	88.508	155.168	96.839	24.142	19665	34	497.500	71.657	6.995	97.923	20.728	16915	115	483.670	108.501	127.543	102.000	65.598	55622	47	470.362	94.101	137.809	99.548	30.971	22107	59	462.712	72.878	252.352	100.841	34.870	27300	64	505.625	98.897	19.422	100.012	30.042	32360	71	504.423	100.123	47.441	104.469	38.385	35814	49	448.020	54.261	188.854	99.688	28.142	21953	54	448.426	55.933	259.927	100.676	33.213	24215	104	838.750	657.674	286.327	105.623	47.698	87230	44	631.636	127.343	324.449	99.827	26.385	27792	31	563.355	119.147	164.741	100.818	20.971	17464	56	842.250	274.655	218.771	101.575	36.284	47166	20	360.100	15.774	300.802	99.401	23.213	7202	119	438.597	67.421	241.345	104.896	56.527	52193	92	1340.033	1135.637	332.484	109.371	53.698	123283	22	550.818	64.627	54.220	101.693	16.485	12118	39	484.462	64.281	61.375	103.416	25.556	18894	57	473.754	78.248	69.657	103.195	35.698	27004	46	678.761	392.725	210.656	101.966	33.456	31223	23	504.652	42.805	279.147	101.111	16.728	11607	58	481.810	86.093	29.073	103.926	32.385	27945	68	477.926	69.198	103.871	104.690	32.627	32499	28	404.143	25.795	111.961	103.945	20.142	11316	42	437.952	46.941	94.728	107.234	36.284	18394	62	550.677	115.652	150.203	106.435	32.385	34142	34	525.176	73.758	171.598	106.733	20.971	17856	63	719.698	154.953	216.085	108.626	33.456	45341	65	448.554	44.838	268.973	108.585	32.385	29156	48	448.062	47.717	296.596	107.932	27.799	21507	53	761.981	278.206	313.191	106.787	29.213	40385	80	447.975	73.574	36.047	113.868	51.598	35838	67	485.209	85.222	189.776	111.795	41.355	32509	28	367.929	30.392	252.762	108.238	25.213	10302	32	371.031	22.443	11.683	108.191	22.971	11873	30	634.067	107.198	178.664	108.796	21.314	19022	32	539.125	89.953	185.373	107.716	22.142	17252	50	454.220	98.225	166.132	111.057	38.042	22711	40	481.925	72.348	231.091	109.891	22.971	19277	36	539.556	80.157	279.226	110.423	24.142	19424	39	680.359	128.440	323.442	108.958	29.556	26534	31	416.387	33.553	84.297	111.801	25.556	12908	30	387.467	31.485	122.065	109.777	23.213	11624	122	446.320	68.565	15.430	116.694	79.497	54451	47	579.170	104.781	60.332	111.814	24.385	27221	19	397.789	22.335	79.337	110.398	15.899	7558	16	372.500	15.832	202.367	112.015	15.314	5960	37	498.703	88.204	25.892	119.091	33.456	18452	31	508.613	106.161	250.468	116.137	22.728	15767	42	450.190	44.642	73.307	117.380	27.799	18908	47	496.489	86.080	240.644	115.614	26.971	23335	81	547.827	95.443	287.585	117.526	38.042	44374	53	570.585	89.729	302.442	116.832	35.799	30241	42	620.595	150.527	322.200	116.379	33.213	26065	28	717.536	148.703	327.773	115.112	19.314	20091	39	479.974	64.493	5.909	116.710	26.142	18719	70	745.071	159.004	126.479	117.243	30.142	52155	89	440.449	66.560	144.718	117.698	34.385	39200	61	626.721	117.711	212.304	116.299	31.213	38230	23	596.174	143.922	195.744	117.165	18.142	13712	56	461.411	66.732	267.449	117.899	34.042	25839	25	450	52.355	55.996	117.331	18.728	11250	25	433.920	38.550	108.268	119.410	22.971	10848	46	434.848	41.501	85.276	118.533	28.385	20003	27	798.667	172.640	113.253	119.955	18.728	21564	59	447.983	77.480	312.611	119.561	28.627	26431	77	860.545	459.011	185.542	121.999	47.355	66262	39	489	60.043	204.164	119.665	24.971	19071	41	728.171	138.282	225.072	121.070	24.142	29855	60	408.867	50.664	36.559	125.932	36.042	24532	41	531.902	61.125	244.630	122.237	23.556	21808	69	604.246	139.851	294.800	125.410	33.213	41693	31	440.387	57.577	93.760	122.807	26.142	13652	32	814.625	261.062	117.536	124.135	20.971	26068	139	465.986	120.517	164.129	127.909	56.527	64772	40	445.750	69.531	177.361	126.817	25.556	17830	63	516.222	62.837	210.650	125.070	34.385	32522	83	717.771	191.689	249.697	129.145	53.841	59575	41	565.098	85.778	262.586	126.279	26.385	23169	20	594.850	89.508	267.804	123.543	16.728	11897	35	1055.800	165.885	276.397	124.729	21.556	36953	49	377.102	31.597	71.133	125.599	31.799	18478	23	374.957	22.721	128.331	124.477	23.556	8624	53	459.528	93.519	306.445	125.326	33.799	24355	25	423.400	27.891	100.604	125.689	22.385	10585	31	471.581	51.120	14.703	126.736	20.142	14619	61	509.869	83.208	199.631	129.666	28.971	31102	70	426.757	52.673	221.267	128.745	43.213	29873	56	519.411	73.706	235.415	129.346	31.213	29087	50	394.680	111.175	6.084	137.159	54.770	19734	30	373.433	27.580	29.945	130.205	21.314	11203	23	457.043	37.700	95.066	128.259	20.142	10512	41	368.756	27.670	138.109	129.353	24.385	15119	25	441	56.397	43.604	129.904	19.314	11025	104	403.087	53.788	88.968	134.560	43.941	41921	40	539.125	112.646	330.694	131.117	30.627	21565	22	600.409	117.658	24.780	131.769	19.314	13209	45	802.289	157.045	273.906	132.774	27.799	36103	32	440.438	68.199	128.103	133.974	28.627	14094	30	506.167	74.241	13.652	132.646	20.142	15185	55	455.345	86.288	298.228	133.696	31.213	25044	24	367.833	20.495	118.635	134.333	19.556	8828	59	377.542	29.052	191.302	136.860	37.213	22275	24	585.375	106.346	19.434	135.279	16.728	14049	39	361.538	34.751	176.334	135.622	22.142	14100	41	318.220	116.727	331.412	138.384	61.941	13047	25	384.120	18.853	56.621	135.711	20.971	9603	27	417.778	31.755	79.647	135.956	18.142	11280	50	530.980	112.116	104.022	137.622	33.213	26549	48	432.083	51.126	239.847	137.102	34.042	20740	22	488.818	63.322	254.642	136.489	19.899	10754	60	469.950	97.064	309.451	136.995	28.971	28197	33	505.697	84.247	135.716	135.833	25.314	16688	36	510.056	65.427	267.462	139.726	24.728	18362	33	384.303	32.061	36.407	138.386	27.799	12682	100	381.710	40.559	65.033	140.769	40.284	38171	57	2525.526	1457.018	230.132	139.353	46.184	143955	80	812.275	177.791	279.739	140.593	38.527	64982	24	442.250	48.357	249.460	139.194	22.142	10614	75	1126.053	337.037	289.342	144.060	36.284	84454	21	363.429	59.621	27.155	139.086	20.728	7632	49	398.816	34.682	145.780	140.343	27.799	19542	17	1338.353	226.005	1.348	141.637	16.485	22752	18	365.611	19.608	46.571	141.139	18.142	6581	52	470.827	63.231	259.715	143.604	31.213	24483	84	529.905	123.821	318.286	143.939	35.113	44512	70	560.800	245.560	226.920	144.095	40.042	39256	39	540.026	85.391	115.600	143.880	22.728	21061	40	559.600	145.537	122.535	145.332	26.385	22384	22	346.864	19.708	182.576	143.195	16.728	7631	60	380.350	41.412	49.732	146.568	35.456	22821	36	545.389	91.927	107.153	143.484	23.314	19634	30	403.533	29.465	142.257	146.104	23.556	12106	72	648.319	361.875	22.647	148.415	50.527	46679	29	421.586	36.770	74.509	147.330	20.142	12226	43	532.279	87.048	5.201	147.272	29.799	22888	43	569.093	91.764	134.458	147.124	24.728	24471	94	422.117	67.825	178.371	150.261	49.598	39679	31	383.968	23.796	298.191	147.437	20.728	11903	32	434.969	39.244	33.576	147.639	24.142	13919	32	431.969	41.927	100.702	148.554	23.799	13823	187	463.984	74.938	160.752	152.641	60.184	86765	82	462.646	72.178	220.596	150.325	40.870	37937	35	422.543	47.619	89.005	149.525	24.385	14789	63	372.667	33.923	204.092	150.877	43.113	23478	81	523.395	99.280	272.532	151.515	36.385	42395	59	561.119	114.931	307.910	150.930	30.042	33106	128	691.961	371.554	105.148	157.379	50.770	88571	54	374.185	50.079	64.725	152.014	30.971	20206	30	408.167	40.748	78.646	153.338	22.728	12245	28	477.643	26.312	293.230	152.376	18.971	13374	33	418.697	39.987	145.767	154.788	23.799	13817	90	480.100	100.126	119.626	156.734	38.870	43209	35	496.314	91.870	128.286	156.488	25.556	17371	39	600.769	99.139	135.316	154.079	21.899	23430	109	673.670	354.381	248.206	156.616	60.426	73430	27	745.148	110.991	331.497	154.513	18.971	20119	24	375.083	18.216	300.311	154.680	19.314	9002	78	418.808	64.435	237.264	159.402	34.627	32667	29	516.034	370.687	40.647	156.369	24.385	14965	60	442.100	51.481	8.699	164.142	41.799	26526	21	354.333	19.103	22.573	157.413	17.556	7441	19	233.474	17.740	30.878	158.170	24.385	4436	31	469.806	66.374	86.160	158.562	20.385	14564	81	455.222	71.140	16.677	161.716	45.113	36873	55	763.745	131.191	218.750	160.565	32.870	42006	66	426.303	54.589	262.235	162.879	40.385	28136	63	781.508	175.947	323.431	161.252	40.527	49235	35	418.057	82.137	311.717	160.515	33.456	14632	44	333.341	22.228	58.567	162.236	34.627	14667	53	546.132	109.658	140.715	162.697	32.042	28945	73	528.137	90.201	210.001	163.753	40.042	38554	60	633.150	147.456	38.834	163.933	28.385	37989	33	524.424	84.666	134.231	163.675	23.556	17306	41	406.122	72.328	306.160	163.972	32.042	16651	83	471.084	191.335	228.350	170.274	52.770	39100	22	1297.500	156.163	332.625	163.920	17.314	28545	45	428.822	58.373	73.582	165.503	31.213	19297	25	632.040	82.963	80.581	164.987	19.556	15801	76	420.303	156.700	94.460	167.101	38.042	31943	33	451.485	47.736	160.096	164.963	22.142	14899	73	465.397	53.562	287.598	168.608	32.870	33974	18	428.389	16.912	3.113	166.279	15.071	7711	49	433.510	59.756	152.379	167.482	30.385	21242	66	538.167	142.660	23.186	171.310	38.870	35519	93	458.398	88.381	112.973	171.735	41.698	42631	86	401.535	56.378	176.806	170.685	40.042	34532	62	418.177	49.952	187.989	171.519	33.213	25927	63	586.159	124.742	195.235	171.553	32.627	36928	59	440.797	49.586	256.522	171.828	33.456	26007	25	463.520	51.193	279.428	169.650	20.385	11588	57	337.912	25.727	53.024	171.965	34.042	19261	99	483.808	121.458	131.282	172.618	49.113	47897	76	477.158	125.787	247.825	173.462	38.627	36264	164	543.006	175.990	208.015	175.639	55.355	89053	64	479.844	112.230	33.549	174.697	33.698	30710	67	626.269	453.875	268.746	173.536	34.627	41960	59	614.814	585.125	69.454	176.042	47.012	36274	76	692.816	215.440	151.684	177.122	34.627	52654	72	469.292	79.742	161.578	175.951	33.799	33789	39	471.051	59.521	98.182	175.665	22.971	18371	47	431.319	33.765	262.030	178.813	34.284	20272	16	2150.375	253.183	322.551	176.105	13.314	34406	35	609.571	115.429	104.984	178.458	20.971	21335	29	459.103	50.379	301.869	177.465	22.385	13314	76	504.224	111.638	278.761	183.425	36.870	38321	26	481.615	53.990	292.941	178.575	20.142	12522	69	505.826	105.235	39.883	181.753	32.627	34902	63	361.111	37.805	54.452	180.859	37.113	22750	59	487.339	274.402	75.810	181.225	40.870	28753	27	383.815	43.212	91.105	179.761	19.556	10363	34	342.294	21.860	236.159	180.639	24.385	11638	40	491.150	89.963	138.017	182.457	25.556	19646	71	544.507	107.603	224.623	185.749	38.627	38660	36	516.722	81.942	286.033	183.658	24.971	18602	63	441.889	153.794	109.146	184.518	43.355	27839	55	416.200	53.037	266.587	185.120	32.627	22891	21	483.762	43.322	1.566	184.033	18.485	10159	93	551.419	98.333	125.107	187.231	37.456	51282	128	472.875	112.598	201.237	187.403	59.012	60528	39	448.436	49.998	6.606	186.297	24.385	17489	70	496.171	117.011	29.657	186.089	38.042	34732	72	429.778	63.816	157.390	188.119	39.113	30944	44	437.955	62.475	173.830	189.075	38.284	19270	44	576.864	71.275	294.600	185.524	29.556	25382	37	335.757	17.849	236.645	185.940	26.385	12423	44	367.227	34.374	82.614	188.433	35.456	16158	47	448.106	54.224	97.340	189.409	26.728	21061	55	494.327	76.562	141.851	189.182	26.971	27188	27	386.444	30.452	182.309	188.191	23.556	10434	93	386.441	38.756	64.799	194.838	47.698	35939	47	1381.617	317.859	255.610	190.537	25.213	64936	78	475.090	74.032	16.411	191.627	38.870	37057	34	613.118	85.114	293.485	191.365	22.142	20846	33	579.455	304.747	117.414	193.038	27.799	19122	92	587.924	289.114	211.706	199.200	63.497	54089	17	644.647	476.226	111.322	191.809	15.314	10959	60	468.767	73.271	162.290	194.486	30.627	28126	48	526.729	78.563	220.245	193.083	32.385	25283	96	729.656	529.008	267.528	196.684	47.113	70047	32	384.750	46.227	90.093	195.107	23.556	12312	37	430.081	40.546	181.021	193.464	24.142	15913	24	236.250	28.095	1.741	195.371	20.142	5670	32	586.719	102.332	234.600	196.617	24.385	18775	60	360.083	33.516	31.459	198.559	32.042	21605	82	375.524	38.244	54.015	197.850	34.627	30793	36	451.278	65.953	76.855	197.114	26.142	16246	34	1645.059	239.134	309.435	199.456	29.213	55932	35	703.571	406.820	193.728	197.152	43.698	24625	45	471.156	49.408	241.362	199.076	28.385	21202	66	524.879	99.841	285.836	197.703	33.213	34642	63	307.524	68.472	6.184	202.793	39.113	19374	19	517.737	71.339	113.471	197.165	17.314	9837	30	496.567	49.582	199.519	198.240	19.899	14897	33	395.182	44.539	84.491	199.221	20.142	13041	43	516.581	164.111	103.475	200.923	26.385	22213	28	490.786	183.601	109.156	199.571	21.556	13742	29	443.448	67.870	127.213	198.228	28.385	12860	43	534.907	90.722	274.803	201.077	26.971	23001	50	381.500	34.780	45.242	201.676	42.284	19075	84	1874.179	1363.778	118.417	203.732	40.042	157431	45	406.533	43.021	137.503	200.941	24.142	18294	35	462.771	36.176	247.194	200.351	24.385	16197	18	834.778	73.057	301.766	199.066	15.314	15026	62	404.065	43.569	149.335	203.587	35.456	25052	60	416.417	47.532	158.361	201.498	35.456	24985	167	327.683	52.484	20.115	206.491	83.740	54723	25	3269.720	244.855	325.067	201.773	22.142	81743	53	449.811	76.646	260.018	205.832	28.385	23840	33	1685.758	480.719	125.855	205.842	22.142	55630	37	448.108	88.387	201.463	204.418	30.971	16580	70	539.300	68.024	268.856	207.261	34.870	37751	63	772.984	83.043	296.168	204.997	34.385	48698	40	464.975	68.055	94.798	206.559	22.142	18599	27	2580.222	233.175	321.949	205.739	18.728	69666	21	355.524	13.862	50.280	205.849	17.899	7466	30	362.333	32.287	134.541	207.226	23.213	10870	44	413.818	31.091	169.556	208.161	23.556	18208	88	505.341	107.055	232.735	208.580	42.284	44470	49	336.265	34.835	38.809	209.888	36.042	16477	49	420.673	61.179	79.129	209.613	25.556	20613	45	2003.756	286.588	328.042	209.268	29.556	90169	29	271.103	31.665	45.530	211.232	20.728	7862	33	341.970	25.151	71.794	210.700	26.385	11285	60	378.933	44.017	202.361	212.222	41.941	22736	36	490.611	51.246	244.462	210.962	26.627	17662	44	703.136	77.972	289.355	210.571	24.971	30938	26	242.192	49.124	54.379	211.368	20.142	6297	19	397.474	23.712	110.953	211.182	15.314	7552	75	397.760	50.739	148.515	215.791	39.698	29832	40	532.175	46.301	278.671	212.905	29.213	21287	43	797.628	45.386	297.819	212.268	24.728	34298	67	394.836	43.297	220.748	215.273	38.284	26454	24	825.125	129.875	314.411	211.856	17.899	19803	37	409.730	49.613	105.053	215.930	23.556	15160	40	451.700	42.358	90.317	216.600	43.698	18068	35	392.400	24.728	187.858	215.661	21.556	13734	32	478.312	209.442	249.454	216.648	27.213	15306	61	621.262	474.050	60.790	219.040	34.042	37897	29	401.379	38.770	96.395	218.491	24.142	11640	22	1036.545	171.769	334.123	215.749	16.485	22804	24	426.125	46.223	9.252	216.490	21.556	10227	26	1206.038	296.541	160.078	216.957	20.142	31357	23	356.522	52.118	130.936	217.638	17.314	8200	30	449.733	42.594	256.809	217.196	27.556	13492	42	630.310	74.622	316.255	218.053	24.142	26473	75	1238.960	790.222	3.502	220.538	38.042	92922	32	491.688	64.837	18.749	218.892	20.728	15734	33	806.667	128.780	276.533	219.647	22.142	26620	55	456.091	139.778	53.107	220.945	30.385	25085	27	398.593	49.258	73.521	219.829	20.728	10762	43	340.605	23.753	117.911	221.319	23.799	14646	18	392.167	25.942	211.706	220.319	15.899	7059	103	910.262	220.319	268.984	223.949	52.284	93757	59	731.864	103.289	303.773	221.218	34.627	43180	16	517.250	47.446	325.993	220.048	16.142	8276	36	364	34.101	37.306	221.808	24.971	13104	37	414.459	49.236	110.332	223.367	24.142	15335	132	449.341	82.790	163.092	226.997	43.698	59313	59	399.915	45.471	238.189	223.094	40.870	23595	29	398.586	47.437	84.157	223.453	20.142	11559	94	975.521	83.485	289.702	224.246	60.870	91699	46	447.065	69.225	29.570	225.004	30.042	20565	34	381.500	32.138	103.157	223.421	28.971	12971	33	462.182	44.454	246.798	224.087	24.385	15252	31	645.645	55.547	257.022	223.900	26.971	20015	31	497.935	148.823	320.537	223.229	32.728	15436	33	435.939	64.816	17.556	224.614	22.142	14386	43	333.721	54.995	70.589	225.445	26.971	14350	55	358.691	43.576	126.714	227.325	38.627	19728	41	364.732	32.205	144.409	227.942	26.971	14954	31	647.645	275.618	61.133	225.306	19.899	20077	23	464.870	46.543	91.192	225.039	17.899	10692	43	379.419	36.384	198.995	226.485	30.971	16315	44	629.227	279.790	54.516	227.693	31.213	27686	123	377.545	61.636	174.590	230.891	42.527	46438	46	522.935	71.762	189.019	227.948	24.971	24055	52	385.923	32.115	79.687	229.334	27.799	20068	58	388.897	45.240	219.077	230.024	30.385	22556	24	345.042	32.207	17.658	229.391	23.899	8281	132	3013.485	1419.899	39.649	234.883	48.527	397780	48	259.062	28.464	89.568	232.322	28.142	12435	30	491.767	71.740	30.348	231.290	20.728	14753	63	774.286	240.548	65.938	232.350	34.627	48780	179	932.156	746.484	107.675	239.388	132.267	166856	52	366.481	39.544	132.219	232.162	36.385	19057	19	400.526	39.300	52.760	232.719	15.899	7610	29	312.621	58.175	120.561	237.496	22.385	9066	37	452.270	40.050	142.995	236.128	25.556	16734	96	2261.833	1560.135	63.774	240.532	50.184	217136	30	465.400	290.770	29.688	241.000	21.556	13962	43	463.163	115.514	213.318	240.435	32.385	19916	157	798.197	335.836	302.818	243.182	142.184	125317	36	406.611	19.889	203.093	243.373	28.142	14638	46	871.826	182.428	83.221	245.942	51.698	40104	126	738.040	151.520	151.750	247.333	80.870	92993	83	691.337	120.630	45.873	252.104	113.456	57381	31	465.581	26.513	88.038	251.466	40.385	14433	33	1329.030	281.113	108.628	251.595	29.314	43858
10	32	680.812	105.010	7.920	4.682	25.799	21786	21	666.286	103.221	36.289	1.729	19.314	13992	34	611.706	51.595	58.128	2.628	29.213	20798	26	556.846	44.945	73.033	1.959	19.314	14478	17	558.588	51.097	115.963	1.561	15.314	9496	34	465.706	57.868	162.517	3.122	22.728	15834	64	442.734	81.790	209.421	3.473	33.213	28335	33	384.212	43.901	226.262	1.551	26.728	12679	54	461.130	82.228	263.430	2.581	31.213	24901	34	569.912	40.926	289.204	2.356	21.556	19377	43	480.767	71.925	299.284	3.733	31.213	20673	40	491.750	50.210	317.823	2.576	30.385	19670	66	588.333	136.366	93.198	13.177	52.284	38830	33	497.152	39.910	108.269	4.622	27.213	16406	21	526.429	44.406	330.833	6.368	20.142	11055	43	584.884	85.578	33.494	7.659	25.799	25150	69	536.710	82.363	50.742	10.129	48.527	37033	50	624.920	114.867	84.826	9.701	28.385	31246	56	525.214	91.129	149.444	8.070	35.698	29412	43	444.186	63.535	200.321	8.364	25.556	19100	73	525.781	98.404	71.204	8.955	35.456	38382	124	449.992	86.572	122.642	12.817	43.456	55799	28	477	103.551	283.006	7.824	22.385	13356	52	587.019	135.026	271.376	10.584	31.456	30525	52	496.808	55.506	310.179	11.739	31.556	25834	32	633.625	84.015	316.223	8.753	20.728	20276	21	586	37.594	43.835	9.630	15.899	12306	54	665.778	164.525	99.739	13.485	29.556	35952	79	476.962	67.235	158.522	14.974	46.870	37680	75	476.867	68.881	18.862	15.365	34.042	35765	23	447.783	54.916	141.072	11.625	20.142	10299	124	463.379	80.913	195.028	20.016	69.255	57459	57	584.263	454.320	215.627	17.035	37.698	33303	45	461.556	65.898	180.776	14.454	27.799	20770	110	486.782	74.204	323.842	16.590	54.527	53546	46	625.043	254.349	144.284	17.591	39.113	28752	47	560.851	94.175	46.661	16.592	27.556	26360	52	475.038	86.089	202.701	16.999	30.971	24702	57	994.544	190.005	291.979	20.251	33.213	56689	62	451.452	55.027	167.396	25.886	51.799	27990	50	433.020	43.959	71.427	18.509	30.971	21651	112	436.875	70.062	105.250	23.822	66.083	48930	44	633.659	112.516	282.343	20.465	25.556	27881	61	535.771	118.053	265.521	21.539	32.971	32682	47	456.723	107.060	179.925	22.447	26.971	21466	29	1107.069	88.323	305.429	23.510	22.971	32105	75	443.053	50.042	26.530	24.147	36.042	33229	30	428.400	42.477	75.853	23.213	22.728	12852	45	536.222	55.691	157.713	23.397	32.042	24130	28	420.893	27.815	56.961	24.441	21.556	11785	36	1210.111	205.890	5.247	25.873	22.142	43564	39	460.231	55.583	88.400	26.977	27.799	17949	51	441.216	60.002	175.529	29.877	33.456	22502	46	778.587	125.364	311.798	29.153	30.627	35815	56	448.625	45.698	63.539	28.835	30.042	25123	66	460.197	49.820	325.726	29.661	29.799	30373	111	406.982	48.029	13.235	33.636	52.184	45175	28	406.821	38.271	78.017	28.829	20.142	11391	42	379.667	26.241	150.826	32.036	34.870	15946	55	1405.091	93.484	292.362	32.135	27.799	77280	60	629.250	92.517	316.769	33.350	28.971	37755	50	487.400	65.684	47.751	34.205	31.456	24370	96	410.646	69.256	113.210	35.349	44.527	39422	45	847.089	167.101	273.223	33.360	23.799	38119	80	456.175	87.943	90.209	35.382	36.870	36494	25	444.840	69.484	155.323	34.917	24.385	11121	70	678.143	203.242	30.672	39.099	45.698	47470	42	391.690	37.740	181.853	36.388	24.385	16451	49	423.673	31.085	72.612	36.918	24.971	20760	212	427.278	75.848	174.637	47.832	76.669	90583	75	510.840	98.139	209.211	39.206	36.870	38313	31	359.677	31.456	265.839	37.951	24.142	11150	61	1313.148	129.588	301.410	37.843	28.627	80102	83	454.663	83.873	85.137	42.718	36.870	37737	34	817.059	208.497	278.888	40.766	22.142	27780	45	508.733	89.329	9.061	46.584	31.799	22893	39	432.795	49.189	64.301	42.694	27.556	16879	28	559.500	98.984	136.443	41.747	25.556	15666	32	434.812	45.580	54.707	43.913	22.142	13914	58	441.879	70.650	262.642	48.553	39.213	25629	33	497.485	99.668	333.144	45.123	21.556	16417	88	554.545	91.582	18.163	49.195	57.598	48800	52	499.865	94.547	45.689	47.268	29.213	25993	36	660.139	68.334	311.492	44.469	24.142	23765	47	485.085	76.098	38.504	48.364	40.284	22799	88	504.841	97.346	210.853	47.077	47.456	44426	57	937.053	159.115	294.890	46.988	30.971	53412	24	518.500	41.581	2.495	46.816	16.728	12444	63	441.873	60.818	74.668	51.855	36.627	27838	34	504.559	90.981	133.346	46.146	27.314	17155	98	569.704	102.770	143.916	49.206	63.941	55831	31	512.258	79.187	112.442	49.889	22.971	15880	38	473.974	66.482	125.463	50.042	27.213	18011	96	531.458	92.139	57.312	52.470	48.184	51020	178	524.022	114.070	96.981	53.230	67.598	93276	22	753.409	86.557	157.099	49.056	18.728	16575	60	530.633	91.445	196.230	52.245	33.456	31838	55	448.182	50.927	254.194	51.958	34.627	24650	38	574.474	59.973	280.201	50.636	24.728	21830	36	710	169.456	318.423	50.856	33.213	25560	35	530.143	63.430	119.547	52.173	22.971	18555	33	550.636	57.708	308.731	52.207	22.971	18171	78	467.449	70.826	209.602	55.099	42.527	36461	87	528.724	61.202	161.521	58.595	37.456	45999	73	494.795	96.900	224.616	54.137	54.627	36120	94	633.457	147.052	294.167	59.403	43.113	59545	105	597.714	144.835	34.093	60.181	47.355	62760	38	443.500	40.979	63.928	55.870	26.728	16853	26	530.923	101.232	246.830	55.246	18.485	13804	30	579	70.114	2.455	57.569	22.728	17370	33	542.485	81.719	171.185	58.357	21.556	17902	34	349.206	34.010	266.249	58.494	26.728	11873	51	598.059	89.375	145.348	59.796	28.142	30501	44	473.523	40.861	272.329	60.163	24.385	20835	85	290.871	40.967	304.443	63.602	38.385	24724	30	621.567	112.355	312.175	59.366	19.899	18647	31	421.226	30.153	332.784	59.567	20.728	13058	32	625.406	135.931	13.273	60.262	20.728	20013	32	448.562	51.076	187.727	60.481	21.556	14354	51	475.078	86.473	229.350	60.123	28.142	24229	30	495.200	77.175	320.444	60.075	22.728	14856	105	438.429	94.695	96.878	65.750	64.426	46035	69	446.522	53.152	116.711	62.278	47.698	30810	81	526.358	75.972	80.698	65.317	38.284	42635	78	375.987	42.024	138.486	65.970	36.284	29327	37	390.405	32.663	48.975	64.120	27.799	14445	33	343.030	20.998	180.231	63.744	21.556	11320	36	475.139	69.066	169.559	65.342	22.142	17105	30	504.600	60.912	197.985	66.823	22.142	15138	77	433.701	68.937	244.650	65.867	47.698	33395	69	491.217	135.176	264.797	71.620	45.355	33894	65	420.523	46.213	325.859	65.303	38.042	27334	29	387.586	25.125	5.649	66.674	23.799	11240	72	406.625	63.090	62.598	67.976	44.284	29277	117	448.479	82.815	228.898	67.793	65.012	52472	46	395.261	37.696	158.836	68.845	32.870	18182	50	498.560	55.228	190.164	67.538	30.385	24928	40	515.800	102.377	285.132	69.967	28.728	20632	47	471.787	36.712	114.937	68.113	27.799	22174	48	509.208	75.138	312.361	68.727	30.385	24442	57	425.404	45.943	21.128	70.207	34.284	24248	58	404.345	49.286	252.871	74.707	36.971	23452	21	688.619	85.197	276.572	70.029	16.142	14461	56	558.732	87.421	208.539	74.810	31.799	31289	44	410.273	54.163	152.320	73.419	32.870	18052	90	522.200	87.413	168.088	73.803	39.799	46998	62	444.871	55.925	11.422	75.246	32.627	27582	46	380.870	33.773	51.687	75.172	28.627	17520	60	456.117	61.139	81.902	73.728	37.456	27367	70	561.714	110.373	280.727	77.870	36.385	39320	51	353.353	25.574	43.234	74.680	31.799	18021	36	541.389	83.139	112.298	74.811	22.971	19490	57	554.614	86.467	197.791	74.792	27.314	31613	77	467.364	91.638	236.732	76.478	41.355	35987	25	320.760	12.561	259.317	74.751	18.728	8019	119	466.882	105.094	305.123	77.197	56.770	55559	42	439.571	52.529	6.561	81.223	37.556	18462	28	403.964	30.409	59.547	74.713	20.142	11311	39	505.974	91.324	178.252	74.800	23.556	19733	48	421.458	72.069	96.562	77.690	29.556	20230	35	805.286	182.760	127.980	76.873	21.556	28185	36	457.306	59.008	325.813	77.537	28.627	16463	48	406.458	63.964	333.482	80.074	30.971	19510	80	451.487	81.409	296.538	81.141	61.255	36119	30	405.800	25.702	35.887	78.617	21.556	12174	105	451.267	85.179	144.562	85.305	48.770	47383	19	390.368	26.567	314.600	79.567	15.899	7417	37	337.541	14.590	61.010	80.854	28.385	12489	55	461.545	61.792	76.184	83.620	28.971	25385	65	442.754	72.176	86.116	85.128	39.456	28779	35	576.429	101.754	104.571	82.170	22.971	20175	34	969.971	545.142	111.254	81.875	35.456	32979	55	589.927	115.352	205.814	85.066	33.799	32446	69	427.638	59.962	259.334	82.709	36.284	29507	31	418.129	40.101	136.158	81.503	20.728	12962	35	411.457	29.843	220.840	83.685	27.213	14401	28	482.821	43.392	211.655	83.246	20.385	13519	91	573.198	125.500	240.417	85.375	39.698	52161	33	353.818	18.677	19.946	85.880	30.627	11676	40	427.750	53.531	129.213	84.878	27.213	17110	59	406.729	47.241	170.365	85.986	34.042	23997	67	405.104	64.150	235.088	91.857	49.841	27142	49	448.408	58.245	179.893	85.143	26.385	21972	42	396.690	53.681	98.999	86.487	28.627	16661	24	486.458	73.145	295.963	85.416	20.971	11675	44	479.273	44.088	4.851	89.270	32.971	21088	74	392.986	42.083	41.399	88.036	59.598	29081	37	523.919	87.185	112.203	87.544	23.556	19385	24	538.917	116.234	311.572	87.645	18.728	12934	62	581.710	174.964	315.990	91.779	38.627	36066	67	495.298	86.317	69.013	91.353	33.799	33185	37	428.243	44.674	153.280	88.281	22.728	15845	70	504.200	100.093	28.551	91.955	32.042	35294	45	458.756	39.592	282.858	89.782	33.456	20644	77	501.831	84.797	53.617	93.183	45.113	38641	52	512.769	60.344	292.565	90.885	27.213	26664	30	586.933	61.973	324.829	89.992	19.314	17608	51	427.137	39.693	13.286	92.054	29.456	21784	52	457.712	53.457	104.933	94.383	31.213	23801	28	381.857	65.381	254.190	91.905	24.385	10692	19	359.105	84.450	263.125	91.433	22.142	6823	43	443.581	75.093	190.610	93.171	26.385	19074	22	460.409	34.456	332.400	91.656	17.899	10129	72	450.639	69.479	77.798	94.811	34.385	32446	78	460.256	81.512	91.882	94.820	37.213	35900	70	869.829	744.739	174.605	95.477	38.627	60888	30	416.867	41.969	209.921	93.292	30.627	12506	65	480.892	85.163	223.127	94.905	33.213	31258	50	485.300	169.420	276.631	95.424	33.799	24265	40	493	91.610	155.180	96.827	24.142	19720	34	497.912	67.829	6.985	97.924	20.728	16929	115	486.043	115.446	127.569	101.981	65.598	55895	47	465.511	99.808	137.806	99.556	30.971	21879	59	482.627	78.591	252.350	100.823	34.870	28475	64	501.453	98.655	19.423	100.019	30.042	32093	71	503.577	100.103	47.451	104.499	38.385	35754	49	450.612	59.062	188.833	99.693	28.142	22080	54	447.852	57.409	259.927	100.663	33.213	24184	104	853.010	651.073	286.368	105.599	47.698	88713	44	625	125.515	324.446	99.829	26.385	27500	31	556.290	117.276	164.753	100.819	20.971	17245	56	829.161	289.980	218.714	101.527	36.284	46433	20	358.050	14.468	300.808	99.414	23.213	7161	119	437.613	70.000	241.346	104.907	56.527	52076	92	1343.272	1129.694	332.432	109.251	53.698	123581	22	549.591	61.482	54.221	101.691	16.485	12091	39	479.615	67.261	61.394	103.410	25.556	18705	57	462.930	73.087	69.661	103.190	35.698	26387	46	674.565	387.184	210.651	101.940	33.456	31030	23	499.478	37.436	279.153	101.110	16.728	11488	58	482.724	90.925	29.081	103.922	32.385	27998	68	472.750	67.427	103.865	104.685	32.627	32147	28	405.107	25.335	111.965	103.955	20.142	11343	42	440.286	45.508	94.743	107.227	36.284	18492	62	562.452	120.927	150.201	106.431	32.385	34872	34	529.088	78.040	171.581	106.733	20.971	17989	63	707.889	148.776	216.093	108.658	33.456	44597	65	443.615	44.401	268.980	108.576	32.385	28835	48	450.479	51.924	296.621	107.919	27.799	21623	53	759.113	279.994	313.191	106.794	29.213	40233	80	448.900	73.156	36.061	113.865	51.598	35912	67	481.209	81.788	189.794	111.772	41.355	32241	28	364.750	27.413	252.766	108.253	25.213	10213	32	371.156	23.760	11.669	108.195	22.971	11877	30	627.933	107.257	178.665	108.797	21.314	18838	32	538.562	86.149	185.364	107.710	22.142	17234	50	450.500	97.231	166.111	111.038	38.042	22525	40	479.175	71.346	231.092	109.871	22.971	19167	36	536.222	77.420	279.213	110.435	24.142	19304	39	643.462	121.872	323.461	108.941	29.556	25095	31	411.097	33.154	84.293	111.790	25.556	12744	30	380.600	29.653	122.055	109.776	23.213	11418	122	444.697	68.631	15.454	116.666	79.497	54253	47	579.787	106.978	60.347	111.822	24.385	27250	19	397.474	18.179	79.321	110.396	15.899	7552	16	365.188	12.161	202.366	112.006	15.314	5843	37	500.946	92.267	25.884	119.109	33.456	18535	31	509.581	109.154	250.464	116.142	22.728	15797	42	444.048	44.445	73.285	117.386	27.799	18650	47	504.489	88.977	240.638	115.622	26.971	23711	81	543.877	95.591	287.596	117.534	38.042	44054	53	562.604	93.051	302.360	116.904	35.799	29818	42	591.976	140.586	322.210	116.407	33.213	24863	28	701.750	141.385	327.776	115.116	19.314	19649	39	483.103	67.047	5.895	116.714	26.142	18841	70	741.400	159.625	126.482	117.236	30.142	51898	89	437.798	64.586	144.723	117.704	34.385	38964	61	627.656	116.318	212.310	116.301	31.213	38287	23	589	145.299	195.745	117.152	18.142	13547	56	462.357	66.883	267.454	117.902	34.042	25892	25	445.320	52.968	56.004	117.321	18.728	11133	25	432.960	41.760	108.279	119.402	22.971	10824	46	433.478	42.799	85.271	118.526	28.385	19940	27	799.852	173.231	113.257	119.953	18.728	21596	59	443.593	80.278	312.599	119.561	28.627	26172	77	859.377	457.046	185.555	121.996	47.355	66172	39	489.385	57.052	204.159	119.669	24.971	19086	41	725.659	135.202	225.095	121.065	24.142	29752	60	403.100	50.345	36.559	125.914	36.042	24186	41	536.805	61.897	244.607	122.236	23.556	22009	69	578.754	127.840	294.787	125.399	33.213	39934	31	441.161	56.813	93.768	122.817	26.142	13676	32	816.406	257.740	117.532	124.133	20.971	26125	139	464.842	121.745	164.131	127.917	56.527	64613	40	441.675	66.798	177.361	126.793	25.556	17667	63	513.302	65.511	210.614	125.093	34.385	32338	83	726.217	196.377	249.710	129.146	53.841	60276	41	568.390	88.635	262.600	126.265	26.385	23304	20	599.600	82.159	267.809	123.548	16.728	11992	35	1049.629	169.527	276.397	124.718	21.556	36737	49	373.265	29.974	71.139	125.599	31.799	18290	23	373.391	23.958	128.327	124.473	23.556	8588	53	459.321	93.230	306.456	125.327	33.799	24344	25	423.560	24.973	100.601	125.683	22.385	10589	31	472.097	49.885	14.703	126.739	20.142	14635	61	504.328	81.265	199.649	129.643	28.971	30764	70	421.686	48.208	221.255	128.756	43.213	29518	56	529.375	76.789	235.414	129.342	31.213	29645	50	388.820	111.915	6.090	137.176	54.770	19441	30	372.800	27.894	29.945	130.204	21.314	11184	23	450.870	36.537	95.042	128.253	20.142	10370	41	369.317	27.320	138.095	129.340	24.385	15142	25	440.680	56.097	43.614	129.923	19.314	11017	104	402.279	53.283	88.964	134.556	43.941	41837	40	538.725	111.536	330.666	131.130	30.627	21549	22	591.136	114.208	24.783	131.766	19.314	13005	45	799.644	158.289	273.890	132.784	27.799	35984	32	440.500	71.067	128.098	133.978	28.627	14096	30	510.333	81.504	13.665	132.651	20.142	15310	55	462.782	94.125	298.213	133.676	31.213	25453	24	366	23.971	118.655	134.335	19.556	8784	59	373.339	29.922	191.298	136.844	37.213	22027	24	587.458	110.328	19.438	135.288	16.728	14099	39	355.410	32.858	176.338	135.622	22.142	13861	41	320.927	115.414	331.467	138.357	61.941	13158	25	385.840	22.722	56.623	135.707	20.971	9646	27	420.370	32.703	79.657	135.955	18.142	11350	50	535.200	111.038	104.026	137.611	33.213	26760	48	429.312	50.032	239.839	137.100	34.042	20607	22	480.182	47.860	254.575	136.581	19.899	10564	60	466.217	97.290	309.442	136.985	28.971	27973	33	502.394	83.713	135.745	135.826	25.314	16579	36	505.194	65.262	267.451	139.731	24.728	18187	33	378.242	28.408	36.418	138.374	27.799	12482	100	380.400	40.308	65.061	140.777	40.284	38040	57	2509.947	1457.027	230.130	139.352	46.184	143067	80	817.862	195.042	279.721	140.652	38.527	65429	24	439.833	45.620	249.451	139.197	22.142	10556	75	1032.853	306.858	289.342	144.063	36.284	77464	21	362.905	58.104	27.152	139.085	20.728	7621	49	397.204	37.153	145.763	140.346	27.799	19463	17	1346.647	228.710	1.347	141.631	16.485	22893	18	365.722	20.614	46.570	141.135	18.142	6583	52	468.154	63.996	259.717	143.613	31.213	24344	84	524.500	124.344	318.278	143.933	35.113	44058	70	549.014	235.744	226.934	144.114	40.042	38431	39	542.795	88.175	115.589	143.878	22.728	21169	40	559.225	146.689	122.529	145.326	26.385	22369	22	347.227	18.837	182.581	143.191	16.728	7639	60	374.467	43.100	49.723	146.559	35.456	22468	36	542.333	85.294	107.163	143.480	23.314	19524	30	398.633	32.640	142.254	146.111	23.556	11959	72	650.889	363.654	22.654	148.419	50.527	46864	29	440.586	40.840	74.499	147.354	20.142	12777	43	522.930	84.600	5.209	147.267	29.799	22486	43	568.023	87.151	134.469	147.137	24.728	24425	94	418.128	66.053	178.364	150.281	49.598	39304	31	380.161	24.408	298.201	147.435	20.728	11785	32	429.844	40.090	33.577	147.641	24.142	13755	32	427.531	41.175	100.697	148.563	23.799	13681	187	461.631	72.889	160.772	152.615	60.184	86325	82	458.232	70.083	220.582	150.310	40.870	37575	35	420.686	48.216	89.014	149.526	24.385	14724	63	368.556	32.390	204.089	150.873	43.113	23219	81	524.778	100.476	272.538	151.498	36.385	42507	59	587.932	130.007	307.877	150.984	30.042	34688	128	690.375	368.446	105.145	157.371	50.770	88368	54	375.926	50.587	64.733	152.025	30.971	20300	30	410.267	39.574	78.636	153.359	22.728	12308	28	478.607	26.799	293.235	152.390	18.971	13401	33	411.818	39.521	145.762	154.791	23.799	13590	90	482.522	99.571	119.633	156.750	38.870	43427	35	488.400	96.136	128.283	156.477	25.556	17094	39	590.103	92.867	135.305	154.076	21.899	23014	109	682.046	357.464	248.229	156.630	60.426	74343	27	744.482	108.223	331.505	154.501	18.971	20101	24	371.542	18.268	300.304	154.689	19.314	8917	78	412.705	62.309	237.274	159.404	34.627	32191	29	514.448	375.383	40.656	156.356	24.385	14919	60	437.050	46.041	8.693	164.085	41.799	26223	21	355.905	17.424	22.573	157.409	17.556	7474	19	229.105	19.171	30.897	158.171	24.385	4353	31	470.129	67.067	86.163	158.563	20.385	14574	81	452.716	70.883	16.681	161.711	45.113	36670	55	656.418	105.837	218.770	160.575	32.870	36103	66	426.970	53.023	262.225	162.863	40.385	28180	63	776.540	183.546	323.462	161.252	40.527	48922	35	414.486	82.634	311.713	160.494	33.456	14507	44	331.523	22.666	58.570	162.222	34.627	14587	53	543.321	109.348	140.721	162.689	32.042	28796	73	515.822	90.807	209.995	163.787	40.042	37655	60	628.967	142.087	38.822	163.927	28.385	37738	33	516.061	81.510	134.235	163.668	23.556	17030	41	410.976	85.124	306.202	164.057	32.042	16850	83	462	192.937	228.347	170.304	52.770	38346	22	1305.364	159.806	332.627	163.923	17.314	28718	45	427.533	56.271	73.569	165.502	31.213	19239	25	633.120	73.532	80.618	165.013	19.556	15828	76	425.382	169.471	94.456	167.109	38.042	32329	33	451.970	51.191	160.109	164.969	22.142	14915	73	460.315	52.728	287.591	168.621	32.870	33603	18	426	12.286	3.104	166.283	15.071	7668	49	432.224	59.131	152.391	167.487	30.385	21179	66	540.303	146.746	23.187	171.295	38.870	35660	93	460.323	91.952	112.985	171.740	41.698	42810	86	399.570	58.965	176.794	170.682	40.042	34363	62	413.339	50.043	187.995	171.518	33.213	25627	63	589.873	129.757	195.239	171.550	32.627	37162	59	438.085	46.891	256.525	171.849	33.456	25847	25	464.800	53.307	279.437	169.650	20.385	11620	57	334.544	24.858	53.023	171.967	34.042	19069	99	485.889	125.221	131.265	172.603	49.113	48103	76	485.276	120.327	247.814	173.424	38.627	36881	164	539.348	174.899	208.004	175.637	55.355	88453	64	474.438	108.939	33.558	174.690	33.698	30364	67	633.672	454.321	268.752	173.531	34.627	42456	59	613.356	589.318	69.453	176.056	47.012	36188	76	689.184	215.945	151.690	177.116	34.627	52378	72	465.139	77.314	161.587	175.930	33.799	33490	39	467.564	62.051	98.182	175.668	22.971	18235	47	432.043	33.795	262.034	178.811	34.284	20306	16	2143.500	230.787	322.550	176.095	13.314	34296	35	609.543	111.771	104.989	178.459	20.971	21334	29	459.276	48.570	301.865	177.469	22.385	13319	76	500.539	111.600	278.752	183.417	36.870	38041	26	477.077	57.085	292.931	178.588	20.142	12404	69	505.087	107.980	39.892	181.751	32.627	34851	63	358.175	41.239	54.477	180.874	37.113	22565	59	489.610	273.096	75.832	181.214	40.870	28887	27	385.667	42.338	91.121	179.770	19.556	10413	34	342.588	23.479	236.161	180.636	24.385	11648	40	492.975	92.512	138.022	182.453	25.556	19719	71	545.887	107.671	224.611	185.745	38.627	38758	36	508.972	78.290	286.030	183.648	24.971	18323	63	438.032	152.528	109.144	184.517	43.355	27596	55	415.836	52.814	266.611	185.089	32.627	22871	21	478.810	40.064	1.563	184.030	18.485	10055	93	553.258	103.265	125.112	187.255	37.456	51453	128	474.430	116.504	201.172	187.442	59.012	60727	39	446.590	49.585	6.606	186.297	24.385	17417	70	494.300	116.208	29.657	186.084	38.042	34601	72	425.264	65.900	157.377	188.123	39.113	30619	44	435.955	61.200	173.831	189.057	38.284	19182	44	579.977	71.590	294.588	185.521	29.556	25519	37	332.703	18.652	236.637	185.942	26.385	12310	44	365.045	32.522	82.627	188.435	35.456	16062	47	446.787	54.229	97.335	189.422	26.728	20999	55	492.582	76.834	141.845	189.184	26.971	27092	27	379.296	35.718	182.294	188.203	23.556	10241	93	381.226	39.535	64.792	194.856	47.698	35454	47	1381.808	317.606	255.625	190.526	25.213	64945	78	484.795	81.353	16.437	191.600	38.870	37814	34	609.471	85.740	293.486	191.363	22.142	20722	33	517.182	213.932	117.666	193.233	27.799	17067	92	572.511	272.283	211.786	199.098	63.497	52671	17	726.824	470.136	111.235	191.824	15.314	12356	60	463.183	71.412	162.302	194.494	30.627	27791	48	521.917	76.651	220.242	193.075	32.385	25052	96	732.125	528.673	267.539	196.681	47.113	70284	32	385.688	48.992	90.090	195.105	23.556	12342	37	434.351	41.591	181.005	193.466	24.142	16071	24	232.958	26.632	1.754	195.372	20.142	5591	32	583.250	103.712	234.599	196.606	24.385	18664	60	353.550	33.522	31.472	198.524	32.042	21213	82	373.159	36.492	54.017	197.849	34.627	30599	36	450.778	60.537	76.872	197.088	26.142	16228	34	1638.971	240.676	309.438	199.462	29.213	55725	35	676.857	401.284	193.748	197.146	43.698	23690	45	466	48.442	241.344	199.098	28.385	20970	66	519.424	101.773	285.846	197.709	33.213	34282	63	308.381	68.811	6.179	202.789	39.113	19428	19	521.842	71.359	113.440	197.143	17.314	9915	30	508.267	50.493	199.504	198.243	19.899	15248	33	397.667	45.415	84.473	199.207	20.142	13123	43	517.884	160.694	103.466	200.902	26.385	22269	28	485.357	182.270	109.156	199.555	21.556	13590	29	440.621	65.977	127.214	198.223	28.385	12778	43	530.349	88.164	274.799	201.067	26.971	22805	50	381.180	35.916	45.232	201.687	42.284	19059	84	1868.321	1362.709	118.421	203.674	40.042	156939	45	409.222	44.191	137.493	200.939	24.142	18415	35	460.171	40.119	247.180	200.370	24.385	16106	18	836.333	67.052	301.761	199.058	15.314	15054	62	400.758	45.690	149.326	203.578	35.456	24847	60	415.700	52.231	158.325	201.496	35.456	24942	167	325.671	54.428	20.074	206.481	83.740	54387	25	3275.640	261.455	325.056	201.768	22.142	81891	53	449.792	75.224	260.019	205.827	28.385	23839	33	1690.485	481.961	125.857	205.830	22.142	55786	37	446.568	90.161	201.476	204.415	30.971	16523	70	533.814	68.814	268.843	207.259	34.870	37367	63	771.937	78.970	296.159	204.993	34.385	48632	40	464.425	68.804	94.795	206.557	22.142	18577	27	2570.037	230.910	321.943	205.739	18.728	69391	21	349.762	14.913	50.294	205.846	17.899	7345	30	361.833	33.005	134.520	207.215	23.213	10855	44	416.091	32.546	169.568	208.163	23.556	18308	88	511.375	113.466	232.765	208.594	42.284	45001	49	329.245	35.120	38.795	209.901	36.042	16133	49	419.408	62.541	79.115	209.620	25.556	20551	45	2003.378	293.508	328.037	209.264	29.556	90152	29	272.966	31.212	45.528	211.298	20.728	7916	33	336.333	24.295	71.775	210.701	26.385	11099	60	374.667	44.772	202.363	212.221	41.941	22480	36	505.694	57.159	244.481	210.962	26.627	18205	44	705.159	78.287	289.360	210.565	24.971	31027	26	240.846	46.820	54.384	211.388	20.142	6262	19	393.947	20.916	110.964	211.181	15.314	7485	75	394.120	54.202	148.517	215.790	39.698	29559	40	530.175	48.277	278.675	212.911	29.213	21207	43	795.302	41.666	297.822	212.265	24.728	34198	67	396.433	45.284	220.760	215.277	38.284	26561	24	822.375	126.337	314.414	211.860	17.899	19737	37	408.378	48.031	105.057	215.920	23.556	15110	40	447.925	41.449	90.315	216.586	43.698	17917	35	388.086	25.584	187.859	215.659	21.556	13583	32	476.156	207.436	249.461	216.642	27.213	15237	61	624.885	485.591	60.763	219.048	34.042	38118	29	397.759	36.465	96.398	218.487	24.142	11535	22	1038	174.006	334.118	215.747	16.485	22836	24	424.625	44.030	9.251	216.484	21.556	10191	26	1201.846	292.732	160.093	216.938	20.142	31248	23	355.217	49.273	130.939	217.637	17.314	8170	30	446.800	44.051	256.806	217.185	27.556	13404	42	637.929	74.030	316.254	218.058	24.142	26793	75	1235.840	789.010	3.501	220.533	38.042	92688	32	492.969	66.255	18.738	218.884	20.728	15775	33	801.242	129.631	276.540	219.648	22.142	26441	55	458.309	147.489	53.135	220.954	30.385	25207	27	395.667	52.270	73.523	219.835	20.728	10683	43	339.093	23.404	117.921	221.305	23.799	14581	18	396.167	26.233	211.699	220.320	15.899	7131	103	904.107	220.517	268.992	223.953	52.284	93123	59	731.271	102.833	303.776	221.222	34.627	43145	16	509.375	48.157	326.018	220.040	16.142	8150	36	361.028	37.073	37.319	221.816	24.971	12997	37	414.135	46.757	110.337	223.363	24.142	15323	132	444.917	81.972	163.099	226.994	43.698	58729	59	395.576	45.728	238.169	223.111	40.870	23339	29	394.759	44.462	84.161	223.463	20.142	11448	94	971.840	83.672	289.693	224.237	60.870	91353	46	445.239	70.379	29.544	224.986	30.042	20481	34	375.912	29.462	103.160	223.425	28.971	12781	33	456.545	43.952	246.798	224.078	24.385	15066	31	643.548	59.304	257.031	223.907	26.971	19950	31	494.613	154.572	320.590	223.231	32.728	15333	33	438.818	63.646	17.556	224.625	22.142	14481	43	334	56.431	70.583	225.443	26.971	14362	55	359.455	42.154	126.729	227.328	38.627	19770	41	362.463	32.497	144.409	227.936	26.971	14861	31	636.516	274.862	61.129	225.307	19.899	19732	23	466.130	42.162	91.170	225.043	17.899	10721	43	379.372	36.696	198.992	226.497	30.971	16313	44	638.545	279.157	54.498	227.690	31.213	28096	123	374.423	60.548	174.608	230.880	42.527	46054	46	520.870	74.427	189.015	227.939	24.971	23960	52	382.442	32.755	79.692	229.324	27.799	19887	58	385.845	43.194	219.062	230.031	30.385	22379	24	345.375	31.913	17.643	229.392	23.899	8289	132	3014.583	1420.050	39.648	234.888	48.527	397925	48	254.458	29.320	89.550	232.332	28.142	12214	30	491.567	71.243	30.357	231.292	20.728	14747	63	775.302	241.857	65.934	232.352	34.627	48844	179	937.402	744.463	107.368	239.284	132.267	167795	52	366.365	41.334	132.200	232.165	36.385	19051	19	393.842	40.960	52.778	232.720	15.899	7483	29	311.621	57.646	120.564	237.495	22.385	9037	37	448.757	42.703	142.977	236.148	25.556	16604	96	2233.812	1524.575	63.441	240.612	50.184	214446	30	467.300	290.052	29.678	240.989	21.556	14019	43	459.930	114.151	213.318	240.431	32.385	19777	157	805.713	327.800	303.042	243.169	142.184	126497	36	413.528	15.988	203.072	243.365	28.142	14887	46	863.348	181.766	83.213	245.942	51.698	39714	126	762.913	187.147	151.601	247.395	80.870	96127	83	692.831	118.838	45.860	252.105	113.456	57505	31	469.194	26.168	88.034	251.466	40.385	14545	33	1320.212	276.276	108.630	251.597	29.314	43567
11	32	673.156	103.124	7.913	4.678	25.799	21541	21	662.143	98.360	36.300	1.731	19.314	13905	34	605.912	51.928	58.144	2.623	29.213	20601	26	557.154	49.772	73.048	1.955	19.314	14486	17	558.412	56.245	115.973	1.559	15.314	9493	34	462.676	54.863	162.507	3.121	22.728	15731	64	439.328	81.126	209.431	3.481	33.213	28117	33	378.970	42.562	226.269	1.541	26.728	12506	54	459.111	84.896	263.397	2.569	31.213	24792	34	574.647	44.848	289.217	2.363	21.556	19538	43	481.535	71.745	299.275	3.728	31.213	20706	40	495.125	53.876	317.824	2.575	30.385	19805	66	581.924	132.857	93.197	13.154	52.284	38407	33	498.697	43.348	108.297	4.617	27.213	16457	21	528.048	37.961	330.827	6.386	20.142	11089	43	592.233	87.378	33.496	7.658	25.799	25466	69	530.826	78.784	50.744	10.118	48.527	36627	50	623.160	115.974	84.839	9.699	28.385	31158	56	526.964	94.524	149.427	8.066	35.698	29510	43	446.837	65.372	200.322	8.361	25.556	19214	73	528.082	97.157	71.211	8.960	35.456	38550	124	449.669	85.970	122.640	12.824	43.456	55759	28	472.179	102.365	283.013	7.835	22.385	13221	52	587.538	132.139	271.382	10.588	31.456	30552	52	499.212	54.825	310.182	11.737	31.556	25959	32	626.156	78.266	316.218	8.762	20.728	20037	21	591.190	42.139	43.835	9.620	15.899	12415	54	658.315	165.487	99.739	13.484	29.556	35549	79	476.025	67.550	158.518	14.965	46.870	37606	75	478.547	71.409	18.868	15.374	34.042	35891	23	453.348	51.008	141.067	11.621	20.142	10427	124	465.637	82.514	195.024	20.003	69.255	57739	57	585.912	458.735	215.622	17.054	37.698	33397	45	462.889	68.720	180.765	14.438	27.799	20830	110	483.482	75.153	323.837	16.582	54.527	53183	46	628.261	251.703	144.294	17.577	39.113	28900	47	563.745	95.694	46.655	16.593	27.556	26496	52	475.885	85.669	202.713	17.003	30.971	24746	57	988.035	185.701	291.977	20.236	33.213	56318	62	454.452	56.256	167.397	25.884	51.799	28176	50	432.380	46.204	71.428	18.506	30.971	21619	112	436.750	70.648	105.250	23.829	66.083	48916	44	641.114	112.004	282.340	20.455	25.556	28209	61	533.279	118.747	265.525	21.544	32.971	32530	47	461.638	110.255	179.930	22.435	26.971	21697	29	1111.310	85.075	305.436	23.509	22.971	32228	75	446.547	51.071	26.527	24.138	36.042	33491	30	432.500	43.525	75.863	23.195	22.728	12975	45	538.333	58.961	157.720	23.396	32.042	24225	28	423.786	30.265	56.958	24.438	21.556	11866	36	1204.833	200.153	5.249	25.871	22.142	43374	39	461.128	61.066	88.398	26.982	27.799	17984	51	438.765	58.004	175.521	29.863	33.456	22377	46	775.174	123.910	311.800	29.143	30.627	35658	56	455.804	48.463	63.530	28.819	30.042	25525	66	457.758	49.796	325.727	29.653	29.799	30212	111	402.937	48.860	13.223	33.641	52.184	44726	28	413.536	39.659	78.015	28.825	20.142	11579	42	377.357	27.432	150.815	32.042	34.870	15849	55	1410.782	100.517	292.365	32.143	27.799	77593	60	622	90.430	316.770	33.357	28.971	37320	50	488.880	64.908	47.738	34.202	31.456	24444	96	411.115	73.719	113.193	35.331	44.527	39467	45	843.089	166.261	273.228	33.352	23.799	37939	80	458.062	88.285	90.243	35.394	36.870	36645	25	451.240	70.097	155.322	34.930	24.385	11281	70	675.200	206.461	30.660	39.103	45.698	47264	42	391.929	35.554	181.845	36.389	24.385	16461	49	421.143	31.716	72.604	36.921	24.971	20636	212	430.840	76.840	174.644	47.824	76.669	91338	75	512.547	97.348	209.185	39.175	36.870	38441	31	355.581	31.179	265.841	37.938	24.142	11023	61	1324.066	135.795	301.405	37.840	28.627	80768	83	459.506	86.462	85.161	42.718	36.870	38139	34	821.618	204.186	278.872	40.760	22.142	27935	45	511.089	85.242	9.067	46.561	31.799	22999	39	435.359	51.211	64.329	42.698	27.556	16979	28	564.357	102.608	136.464	41.745	25.556	15802	32	437.625	50.396	54.704	43.917	22.142	14004	58	441.759	72.618	262.636	48.560	39.213	25622	33	498.121	100.265	333.143	45.108	21.556	16438	88	553.318	89.978	18.154	49.208	57.598	48692	52	506.481	99.612	45.705	47.254	29.213	26337	36	659.417	71.858	311.471	44.469	24.142	23739	47	485.766	77.588	38.501	48.374	40.284	22831	88	505.273	99.839	210.852	47.080	47.456	44464	57	937.544	160.815	294.898	46.984	30.971	53440	24	524.167	46.202	2.507	46.823	16.728	12580	63	441	60.333	74.671	51.847	36.627	27783	34	508.765	85.831	133.327	46.151	27.314	17298	98	575.724	109.073	143.938	49.196	63.941	56421	31	512.387	77.978	112.452	49.906	22.971	15884	38	474.579	65.360	125.463	50.045	27.213	18034	96	527.708	91.613	57.310	52.473	48.184	50660	178	522.697	114.570	96.994	53.227	67.598	93040	22	750.773	88.174	157.107	49.071	18.728	16517	60	529.700	86.703	196.255	52.254	33.456	31782	55	463.909	54.598	254.186	51.958	34.627	25515	38	575.079	60.640	280.198	50.638	24.728	21853	36	706.194	166.798	318.427	50.846	33.213	25423	35	534.200	63.385	119.551	52.177	22.971	18697	33	553.242	60.872	308.710	52.216	22.971	18257	78	467.372	69.968	209.614	55.112	42.527	36455	87	530.805	61.260	161.522	58.571	37.456	46180	73	495.918	96.964	224.647	54.141	54.627	36202	94	629.777	143.440	294.177	59.406	43.113	59199	105	599.914	149.528	34.080	60.198	47.355	62991	38	443.342	39.749	63.923	55.871	26.728	16847	26	536.885	97.469	246.840	55.242	18.485	13959	30	574.667	71.052	2.453	57.554	22.728	17240	33	548.697	80.890	171.179	58.374	21.556	18107	34	346.647	35.056	266.247	58.495	26.728	11786	51	607.275	91.483	145.338	59.792	28.142	30971	44	479.659	44.356	272.334	60.164	24.385	21105	85	287.812	39.707	304.439	63.579	38.385	24464	30	616.100	107.998	312.169	59.365	19.899	18483	31	418.032	29.440	332.770	59.560	20.728	12959	32	630.938	134.165	13.273	60.252	20.728	20190	32	445.250	52.963	187.737	60.493	21.556	14248	51	490.451	95.989	229.403	60.107	28.142	25013	30	492.233	75.162	320.441	60.088	22.728	14767	105	439.076	95.733	96.871	65.762	64.426	46103	69	441.855	55.017	116.669	62.273	47.698	30488	81	527.296	77.708	80.706	65.332	38.284	42711	78	371.269	42.840	138.460	65.955	36.284	28959	37	386.892	35.176	48.967	64.122	27.799	14315	33	345.303	23.568	180.222	63.736	21.556	11395	36	476.361	67.346	169.552	65.331	22.142	17149	30	501.967	56.337	197.987	66.830	22.142	15059	77	432.597	66.918	244.687	65.856	47.698	33310	69	491.478	137.300	264.802	71.625	45.355	33912	65	417.523	44.717	325.847	65.304	38.042	27139	29	388.966	27.243	5.643	66.674	23.799	11280	72	407.208	63.598	62.600	67.968	44.284	29319	117	447.675	82.288	228.884	67.795	65.012	52378	46	389.761	40.618	158.817	68.833	32.870	17929	50	496.980	56.337	190.170	67.529	30.385	24849	40	513.575	101.319	285.131	69.953	28.728	20543	47	455.319	40.672	114.959	68.130	27.799	21400	48	506.938	76.451	312.351	68.725	30.385	24333	57	419.649	41.920	21.140	70.197	34.284	23920	58	403.897	52.740	252.874	74.700	36.971	23426	21	696.381	85.474	276.570	70.045	16.142	14624	56	558.339	85.864	208.534	74.807	31.799	31267	44	413.477	58.598	152.341	73.436	32.870	18193	90	518.100	86.736	168.102	73.805	39.799	46629	62	449.387	56.255	11.414	75.247	32.627	27862	46	381.696	33.245	51.677	75.181	28.627	17558	60	458.033	57.543	81.899	73.738	37.456	27482	70	565.443	110.483	280.729	77.871	36.385	39581	51	351.020	25.220	43.234	74.676	31.799	17902	36	537.611	84.665	112.316	74.805	22.971	19354	57	556.807	87.585	197.784	74.806	27.314	31738	77	468.221	94.945	236.734	76.490	41.355	36053	25	326.880	13.365	259.325	74.747	18.728	8172	119	463.487	103.642	305.104	77.205	56.770	55155	42	443.929	53.679	6.577	81.231	37.556	18645	28	404.857	33.445	59.528	74.707	20.142	11336	39	502.897	91.144	178.256	74.801	23.556	19613	48	421.354	70.093	96.553	77.690	29.556	20225	35	810.457	185.962	127.972	76.874	21.556	28366	36	457.333	62.029	325.814	77.550	28.627	16464	48	405.500	62.631	333.475	80.082	30.971	19464	80	453.475	83.061	296.561	81.156	61.255	36278	30	404.033	25.357	35.870	78.612	21.556	12121	105	448.667	83.849	144.564	85.292	48.770	47110	19	392.895	31.573	314.607	79.580	15.899	7465	37	334.919	16.734	61.004	80.855	28.385	12392	55	461.527	63.181	76.172	83.614	28.971	25384	65	446.523	71.593	86.120	85.111	39.456	29024	35	576.514	101.482	104.564	82.160	22.971	20178	34	973.176	548.589	111.251	81.869	35.456	33088	55	596.800	116.616	205.815	85.094	33.799	32824	69	426.580	59.263	259.361	82.716	36.284	29434	31	415.806	37.248	136.166	81.498	20.728	12890	35	412.629	32.891	220.818	83.683	27.213	14442	28	488.143	40.541	211.660	83.251	20.385	13668	91	573.560	126.987	240.409	85.377	39.698	52194	33	355.515	18.087	19.948	85.888	30.627	11732	40	427.100	55.067	129.231	84.863	27.213	17084	59	404.932	44.522	170.377	85.984	34.042	23891	67	405.493	66.881	235.110	91.877	49.841	27168	49	448.898	59.552	179.897	85.149	26.385	21996	42	397.071	55.973	99.004	86.484	28.627	16677	24	483	68.757	295.977	85.428	20.971	11592	44	478.591	43.546	4.870	89.276	32.971	21058	74	390.243	43.857	41.420	88.037	59.598	28878	37	526.622	86.375	112.210	87.544	23.556	19485	24	531.167	117.103	311.565	87.658	18.728	12748	62	580.129	171.868	316.002	91.775	38.627	35968	67	490	84.580	68.999	91.353	33.799	32830	37	425.892	44.640	153.279	88.271	22.728	15758	70	502.971	100.850	28.556	91.957	32.042	35208	45	460.622	43.454	282.862	89.781	33.456	20728	77	505.636	84.705	53.624	93.183	45.113	38934	52	514.904	60.628	292.558	90.886	27.213	26775	30	588.633	62.436	324.829	89.993	19.314	17659	51	427.569	42.384	13.274	92.052	29.456	21806	52	464.058	54.483	104.939	94.381	31.213	24131	28	382	69.574	254.219	91.925	24.385	10696	19	357.789	81.762	263.132	91.439	22.142	6798	43	443.163	73.901	190.615	93.174	26.385	19056	22	459.136	34.051	332.391	91.668	17.899	10101	72	449.500	69.000	77.789	94.805	34.385	32364	78	457.321	80.238	91.877	94.827	37.213	35671	70	861.614	749.942	174.613	95.461	38.627	60313	30	424.733	49.021	209.936	93.286	30.627	12742	65	485.523	85.787	223.122	94.902	33.213	31559	50	491.320	181.042	276.616	95.444	33.799	24566	40	494.325	95.048	155.174	96.829	24.142	19773	34	507.118	75.013	7.003	97.914	20.728	17242	115	493.217	122.949	127.573	101.985	65.598	56720	47	460.511	93.148	137.805	99.570	30.971	21644	59	469.881	75.025	252.368	100.852	34.870	27723	64	500.859	99.766	19.433	100.006	30.042	32055	71	505.254	102.300	47.456	104.486	38.385	35873	49	462.510	61.433	188.872	99.708	28.142	22663	54	444.963	57.290	259.924	100.660	33.213	24028	104	838.577	628.808	286.383	105.538	47.698	87212	44	626.114	122.795	324.440	99.822	26.385	27549	31	555.871	115.601	164.753	100.822	20.971	17232	56	823.893	281.401	218.737	101.547	36.284	46138	20	352.750	15.124	300.806	99.417	23.213	7055	119	435.740	68.238	241.351	104.910	56.527	51853	92	1338.467	1126.041	332.365	109.166	53.698	123139	22	553.909	62.470	54.213	101.695	16.485	12186	39	491.385	68.000	61.396	103.436	25.556	19164	57	463.070	73.142	69.675	103.192	35.698	26395	46	677.761	389.892	210.648	101.906	33.456	31177	23	499.783	39.947	279.147	101.128	16.728	11495	58	481.241	88.921	29.072	103.915	32.385	27912	68	469.574	65.455	103.871	104.681	32.627	31931	28	407.643	25.594	111.962	103.955	20.142	11414	42	444.071	49.366	94.738	107.244	36.284	18651	62	551.290	118.524	150.213	106.420	32.385	34180	34	526.706	76.565	171.599	106.731	20.971	17908	63	702.063	140.779	216.095	108.702	33.456	44230	65	440.554	46.034	268.973	108.586	32.385	28636	48	446	52.088	296.602	107.911	27.799	21408	53	763.906	279.778	313.192	106.788	29.213	40487	80	450.725	72.858	36.050	113.866	51.598	36058	67	488.806	86.522	189.793	111.778	41.355	32750	28	364.464	26.612	252.783	108.260	25.213	10205	32	369.156	23.513	11.672	108.194	22.971	11813	30	627.567	108.159	178.664	108.794	21.314	18827	32	537.438	81.747	185.371	107.704	22.142	17198	50	454.240	95.853	166.103	111.027	38.042	22712	40	472.400	71.949	231.093	109.899	22.971	18896	36	534.889	73.495	279.209	110.441	24.142	19256	39	606.744	112.457	323.452	108.940	29.556	23663	31	411.484	33.300	84.289	111.791	25.556	12756	30	383.933	29.641	122.075	109.774	23.213	11518	122	441.230	66.135	15.457	116.679	79.497	53830	47	586.681	110.655	60.337	111.834	24.385	27574	19	395.211	25.119	79.334	110.406	15.899	7509	16	370.438	14.565	202.375	112.017	15.314	5927	37	498.757	91.071	25.899	119.078	33.456	18454	31	515.129	109.409	250.467	116.150	22.728	15969	42	448.952	41.944	73.298	117.384	27.799	18856	47	502.596	91.669	240.643	115.625	26.971	23622	81	534.568	92.595	287.590	117.526	38.042	43300	53	551.906	96.464	302.330	116.933	35.799	29251	42	579.952	140.809	322.219	116.432	33.213	24358	28	695.357	141.013	327.774	115.115	19.314	19470	39	482.359	63.664	5.903	116.709	26.142	18812	70	742.243	157.262	126.470	117.240	30.142	51957	89	437.393	62.046	144.694	117.704	34.385	38928	61	627.033	118.291	212.297	116.296	31.213	38249	23	587.391	146.203	195.751	117.155	18.142	13510	56	463.714	65.493	267.449	117.893	34.042	25968	25	450.560	55.430	55.988	117.321	18.728	11264	25	434.440	40.451	108.272	119.399	22.971	10861	46	428.457	42.764	85.280	118.530	28.385	19709	27	805.778	170.048	113.255	119.937	18.728	21756	59	440.881	77.776	312.621	119.567	28.627	26012	77	857.026	461.081	185.545	121.990	47.355	65991	39	493.077	61.059	204.169	119.669	24.971	19230	41	713.439	130.416	225.078	121.056	24.142	29251	60	406.233	49.740	36.564	125.907	36.042	24374	41	532.732	61.755	244.635	122.232	23.556	21842	69	574.768	127.331	294.772	125.391	33.213	39659	31	443.548	54.271	93.749	122.805	26.142	13750	32	847.438	268.307	117.541	124.143	20.971	27118	139	467.050	123.626	164.132	127.924	56.527	64920	40	444.250	68.762	177.361	126.786	25.556	17770	63	507.143	62.092	210.599	125.111	34.385	31950	83	735.976	196.884	249.689	129.132	53.841	61086	41	570.756	85.891	262.606	126.270	26.385	23401	20	613.450	92.778	267.810	123.548	16.728	12269	35	1053.114	170.857	276.397	124.718	21.556	36859	49	371.102	31.026	71.120	125.593	31.799	18184	23	370.696	23.307	128.336	124.473	23.556	8526	53	455.245	95.810	306.455	125.332	33.799	24128	25	424.160	27.643	100.605	125.699	22.385	10604	31	467.516	52.671	14.711	126.731	20.142	14493	61	507.836	83.776	199.651	129.659	28.971	30978	70	417.757	52.000	221.261	128.760	43.213	29243	56	530.411	77.795	235.416	129.344	31.213	29703	50	385.800	112.849	6.083	137.167	54.770	19290	30	374.600	29.488	29.935	130.200	21.314	11238	23	453.174	38.403	95.037	128.254	20.142	10423	41	365.415	24.343	138.112	129.359	24.385	14982	25	443.640	57.765	43.605	129.917	19.314	11091	104	399.913	53.459	88.948	134.539	43.941	41591	40	553.075	115.856	330.656	131.131	30.627	22123	22	594.045	116.965	24.780	131.764	19.314	13069	45	817.044	160.760	273.902	132.769	27.799	36767	32	445.188	73.229	128.101	133.991	28.627	14246	30	507.433	79.456	13.649	132.642	20.142	15223	55	461.473	93.302	298.217	133.674	31.213	25381	24	367.375	18.512	118.635	134.324	19.556	8817	59	369.898	27.582	191.303	136.861	37.213	21824	24	592.167	110.829	19.432	135.271	16.728	14212	39	358.974	34.243	176.322	135.624	22.142	14000	41	322.805	122.537	331.540	138.268	61.941	13235	25	382.360	21.010	56.617	135.708	20.971	9559	27	422.037	36.603	79.657	135.948	18.142	11395	50	547.320	117.761	104.026	137.622	33.213	27366	48	429.083	52.007	239.840	137.094	34.042	20596	22	477.227	48.657	254.565	136.573	19.899	10499	60	459.583	93.375	309.449	136.989	28.971	27575	33	510.030	85.832	135.743	135.824	25.314	16831	36	512.667	69.023	267.461	139.720	24.728	18456	33	379.576	30.514	36.416	138.374	27.799	12526	100	380.670	42.415	65.058	140.783	40.284	38067	57	2498.860	1456.764	230.136	139.351	46.184	142435	80	771.650	179.669	279.711	140.657	38.527	61732	24	436.208	46.522	249.451	139.199	22.142	10469	75	905.813	254.490	289.331	144.030	36.284	67936	21	363.810	57.711	27.162	139.087	20.728	7640	49	398.612	38.162	145.771	140.339	27.799	19532	17	1338.823	227.359	1.344	141.634	16.485	22760	18	363.722	19.329	46.555	141.160	18.142	6547	52	465.077	60.925	259.713	143.602	31.213	24184	84	520.548	125.094	318.286	143.922	35.113	43726	70	553.500	226.119	226.962	144.146	40.042	38745	39	551.872	92.751	115.601	143.893	22.728	21523	40	561.125	144.868	122.528	145.316	26.385	22445	22	345.636	15.426	182.602	143.189	16.728	7604	60	373.283	40.523	49.729	146.577	35.456	22397	36	535.167	82.775	107.153	143.485	23.314	19266	30	402.700	29.189	142.239	146.083	23.556	12081	72	649.167	360.345	22.646	148.431	50.527	46740	29	426	35.040	74.514	147.328	20.142	12354	43	524.930	87.201	5.200	147.276	29.799	22572	43	568.884	88.836	134.476	147.133	24.728	24462	94	422.447	70.469	178.368	150.264	49.598	39710	31	380.581	22.115	298.201	147.437	20.728	11798	32	424.469	40.947	33.564	147.633	24.142	13583	32	427.031	39.351	100.690	148.557	23.799	13665	187	463.850	73.669	160.776	152.619	60.184	86740	82	456	71.502	220.595	150.320	40.870	37392	35	421.800	46.867	88.994	149.514	24.385	14763	63	370.619	34.600	204.083	150.885	43.113	23349	81	530.543	106.026	272.535	151.515	36.385	42974	59	583.186	120.092	307.940	150.945	30.042	34408	128	693.672	371.545	105.136	157.386	50.770	88790	54	380.315	55.136	64.759	152.032	30.971	20537	30	408.100	42.519	78.645	153.353	22.728	12243	28	482.929	31.366	293.240	152.393	18.971	13522	33	418.121	44.001	145.766	154.793	23.799	13798	90	488.278	103.655	119.638	156.736	38.870	43945	35	492.943	95.911	128.285	156.487	25.556	17253	39	591.641	93.170	135.309	154.073	21.899	23074	109	681.394	363.208	248.203	156.614	60.426	74272	27	746.407	109.096	331.499	154.499	18.971	20153	24	372.292	14.472	300.315	154.685	19.314	8935	78	411.013	65.214	237.282	159.404	34.627	32059	29	510.345	363.792	40.650	156.348	24.385	14800	60	437.383	49.516	8.696	164.113	41.799	26243	21	351.810	21.089	22.586	157.408	17.556	7388	19	227.474	20.007	30.884	158.158	24.385	4322	31	474.129	68.287	86.150	158.556	20.385	14698	81	450	68.362	16.676	161.723	45.113	36450	55	573.800	87.675	218.780	160.582	32.870	31559	66	428.591	55.167	262.230	162.856	40.385	28287	63	775.556	180.396	323.450	161.256	40.527	48860	35	410.314	79.535	311.720	160.506	33.456	14361	44	329.705	23.908	58.565	162.204	34.627	14507	53	534.924	106.791	140.712	162.687	32.042	28351	73	515.055	96.769	209.957	163.811	40.042	37599	60	626.867	142.232	38.830	163.925	28.385	37612	33	519.091	83.315	134.228	163.669	23.556	17130	41	403.854	81.057	306.177	163.950	32.042	16558	83	458.422	195.227	228.364	170.343	52.770	38049	22	1310.227	151.641	332.621	163.915	17.314	28825	45	428.911	58.660	73.572	165.495	31.213	19301	25	628.680	80.943	80.606	165.001	19.556	15717	76	425.408	173.953	94.436	167.111	38.042	32331	33	449.636	52.905	160.110	164.955	22.142	14838	73	462.479	54.557	287.588	168.624	32.870	33761	18	419.111	16.918	3.110	166.282	15.071	7544	49	433.755	61.258	152.395	167.486	30.385	21254	66	539.318	145.556	23.182	171.295	38.870	35595	93	467.903	92.522	112.996	171.732	41.698	43515	86	398.628	58.801	176.790	170.686	40.042	34282	62	415.855	51.187	188.000	171.517	33.213	25783	63	593.984	134.556	195.236	171.553	32.627	37421	59	439.695	48.608	256.517	171.841	33.456	25942	25	463.840	48.472	279.438	169.649	20.385	11596	57	331.053	24.952	53.035	171.971	34.042	18870	99	498.515	135.187	131.230	172.592	49.113	49353	76	484.789	123.308	247.825	173.430	38.627	36844	164	530.469	171.152	207.993	175.628	55.355	86997	64	480.906	110.503	33.555	174.693	33.698	30778	67	642.582	462.727	268.751	173.520	34.627	43053	59	617.136	595.469	69.464	176.059	47.012	36411	76	688.632	215.280	151.685	177.113	34.627	52336	72	465.736	79.847	161.580	175.952	33.799	33533	39	477.103	69.663	98.216	175.684	22.971	18607	47	430.106	32.044	262.023	178.803	34.284	20215	16	2152.062	243.549	322.559	176.097	13.314	34433	35	605	110.661	104.989	178.459	20.971	21175	29	451.690	47.659	301.865	177.467	22.385	13099	76	494.934	111.007	278.748	183.429	36.870	37615	26	473.077	54.233	292.937	178.583	20.142	12300	69	508.899	108.465	39.878	181.740	32.627	35114	63	363.317	41.573	54.476	180.867	37.113	22889	59	485.644	275.098	75.822	181.217	40.870	28653	27	383.778	39.671	91.128	179.762	19.556	10362	34	340.059	22.136	236.170	180.646	24.385	11562	40	501.575	93.154	138.004	182.453	25.556	20063	71	552.803	111.991	224.594	185.736	38.627	39249	36	519.194	85.701	286.032	183.643	24.971	18691	63	439.952	156.035	109.153	184.507	43.355	27717	55	407.073	51.739	266.604	185.110	32.627	22389	21	480.333	38.637	1.567	184.020	18.485	10087	93	554.043	104.120	125.132	187.269	37.456	51526	128	482.219	123.390	201.104	187.488	59.012	61724	39	446.974	49.865	6.598	186.303	24.385	17432	70	499.014	115.680	29.684	186.085	38.042	34931	72	431.681	66.669	157.356	188.135	39.113	31081	44	431.955	59.018	173.823	189.044	38.284	19006	44	578.295	73.763	294.586	185.517	29.556	25445	37	328.324	16.339	236.648	185.941	26.385	12148	44	363.727	32.874	82.613	188.419	35.456	16004	47	446.979	53.703	97.347	189.414	26.728	21008	55	496.018	79.154	141.847	189.178	26.971	27281	27	380.037	32.501	182.305	188.193	23.556	10261	93	383.839	39.111	64.812	194.820	47.698	35697	47	1387.851	315.322	255.636	190.512	25.213	65229	78	484.128	83.502	16.444	191.612	38.870	37762	34	608.471	85.475	293.484	191.361	22.142	20688	33	492.909	180.120	117.801	193.319	27.799	16266	92	553.859	257.896	211.915	198.938	63.497	50955	17	749.176	470.291	111.202	191.783	15.314	12736	60	466.433	75.391	162.308	194.490	30.627	27986	48	529.375	78.813	220.227	193.081	32.385	25410	96	732.271	524.627	267.543	196.674	47.113	70298	32	384.656	49.113	90.088	195.087	23.556	12309	37	429.459	40.469	181.018	193.463	24.142	15890	24	225.958	25.701	1.738	195.387	20.142	5423	32	588.531	104.393	234.600	196.610	24.385	18833	60	348.300	33.450	31.464	198.529	32.042	20898	82	371.720	37.810	54.024	197.855	34.627	30481	36	455.444	65.053	76.857	197.105	26.142	16396	34	1640.059	243.868	309.440	199.466	29.213	55762	35	650.914	385.540	193.768	197.157	43.698	22782	45	467.867	52.089	241.355	199.101	28.385	21054	66	521.576	100.635	285.831	197.704	33.213	34424	63	309.873	73.770	6.172	202.838	39.113	19522	19	522.263	69.133	113.436	197.155	17.314	9923	30	505.333	54.295	199.501	198.249	19.899	15160	33	396.061	45.758	84.482	199.215	20.142	13070	43	519.814	160.836	103.469	200.913	26.385	22352	28	487.571	171.270	109.146	199.565	21.556	13652	29	441.276	64.816	127.230	198.220	28.385	12797	43	520.558	87.753	274.804	201.053	26.971	22384	50	378.960	35.432	45.233	201.678	42.284	18948	84	1866.619	1364.420	118.417	203.612	40.042	156796	45	406.733	45.994	137.491	200.937	24.142	18303	35	459.143	38.993	247.183	200.363	24.385	16070	18	831.833	63.888	301.753	199.063	15.314	14973	62	399.468	45.541	149.327	203.575	35.456	24767	60	415.367	52.439	158.344	201.493	35.456	24922	167	324.078	53.446	20.125	206.487	83.740	54121	25	3267.920	256.249	325.061	201.770	22.142	81698	53	452.642	80.008	260.026	205.834	28.385	23990	33	1697.697	482.823	125.851	205.817	22.142	56024	37	444.622	87.877	201.475	204.419	30.971	16451	70	537.514	69.600	268.826	207.266	34.870	37626	63	771.984	77.842	296.145	204.988	34.385	48635	40	461.175	67.083	94.804	206.568	22.142	18447	27	2568.815	232.020	321.949	205.739	18.728	69358	21	349.619	16.335	50.277	205.856	17.899	7342	30	357.433	33.124	134.535	207.212	23.213	10723	44	418.523	29.903	169.555	208.156	23.556	18415	88	513.602	115.119	232.767	208.590	42.284	45197	49	326.653	36.135	38.795	209.867	36.042	16006	49	416.265	61.075	79.127	209.630	25.556	20397	45	2002.400	289.504	328.038	209.267	29.556	90108	29	267.276	26.879	45.508	211.270	20.728	7751	33	337.182	26.708	71.801	210.722	26.385	11127	60	372.900	43.550	202.352	212.213	41.941	22374	36	514.500	58.020	244.473	210.957	26.627	18522	44	707.705	77.472	289.350	210.567	24.971	31139	26	236.769	49.952	54.377	211.360	20.142	6156	19	396.053	23.458	110.954	211.170	15.314	7525	75	394.547	54.484	148.495	215.764	39.698	29591	40	529.425	44.596	278.659	212.898	29.213	21177	43	792.605	46.286	297.814	212.272	24.728	34082	67	394.090	46.412	220.751	215.253	38.284	26404	24	827.167	130.260	314.399	211.851	17.899	19852	37	405.351	50.060	105.057	215.924	23.556	14998	40	449.225	43.322	90.323	216.608	43.698	17969	35	384.171	27.016	187.864	215.653	21.556	13446	32	477	210.341	249.461	216.646	27.213	15264	61	624.475	496.194	60.702	219.040	34.042	38093	29	405.103	40.130	96.388	218.508	24.142	11748	22	1042.045	168.117	334.123	215.753	16.485	22925	24	427	40.443	9.252	216.469	21.556	10248	26	1201.577	288.774	160.100	216.922	20.142	31241	23	355.348	54.119	130.950	217.642	17.314	8173	30	456.167	41.744	256.815	217.187	27.556	13685	42	647.143	80.875	316.249	218.055	24.142	27180	75	1244.600	798.941	3.483	220.527	38.042	93345	32	490.781	65.283	18.747	218.881	20.728	15705	33	799.818	130.291	276.525	219.652	22.142	26394	55	469.345	165.253	53.198	220.974	30.385	25814	27	393.963	48.886	73.524	219.823	20.728	10637	43	339.698	23.883	117.912	221.308	23.799	14607	18	400	25.704	211.706	220.307	15.899	7200	103	907.010	221.092	268.990	223.953	52.284	93422	59	726.780	102.266	303.777	221.213	34.627	42880	16	511.312	47.951	326.003	220.040	16.142	8181	36	359.361	33.739	37.312	221.814	24.971	12937	37	419.054	48.971	110.338	223.362	24.142	15505	132	444.015	82.471	163.092	226.993	43.698	58610	59	393.661	44.993	238.178	223.104	40.870	23226	29	391.517	45.590	84.162	223.456	20.142	11354	94	970.660	81.634	289.713	224.246	60.870	91242	46	445.543	70.749	29.554	224.988	30.042	20495	34	375.706	30.666	103.160	223.434	28.971	12774	33	468.182	40.684	246.748	224.110	24.385	15450	31	657	61.282	257.027	223.907	26.971	20367	31	488.710	149.313	320.569	223.228	32.728	15150	33	432	65.655	17.559	224.617	22.142	14256	43	333.047	55.849	70.578	225.433	26.971	14321	55	359.527	40.990	126.688	227.339	38.627	19774	41	378.390	38.686	144.397	227.979	26.971	15514	31	625.097	270.807	61.131	225.299	19.899	19378	23	466.391	43.153	91.163	225.042	17.899	10727	43	373.116	35.677	198.986	226.494	30.971	16044	44	658.250	281.281	54.481	227.687	31.213	28963	123	371.114	59.932	174.608	230.882	42.527	45647	46	511.630	74.501	189.016	227.943	24.971	23535	52	379.692	34.226	79.699	229.319	27.799	19744	58	387.397	45.784	219.068	230.033	30.385	22469	24	345.417	31.914	17.650	229.388	23.899	8290	132	3018.614	1420.407	39.642	234.879	48.527	398457	48	254.521	30.070	89.571	232.319	28.142	12217	30	495.367	71.600	30.352	231.284	20.728	14861	63	779.603	248.227	65.926	232.344	34.627	49115	179	961.061	731.959	106.635	239.051	132.267	172030	52	369.058	45.563	132.190	232.156	36.385	19191	19	394.368	39.390	52.768	232.720	15.899	7493	29	307.379	55.910	120.569	237.490	22.385	8914	37	452.432	41.801	142.994	236.135	25.556	16740	96	2197.302	1553.741	62.722	240.743	50.184	210941	30	460.567	289.830	29.689	241.000	21.556	13817	43	472.512	118.689	213.319	240.425	32.385	20318	157	795.682	322.406	303.063	243.160	142.184	124922	36	416.722	18.822	203.074	243.371	28.142	15002	46	864.891	179.055	83.204	245.943	51.698	39785	126	769.286	190.533	151.597	247.398	80.870	96930	83	692.940	120.805	45.963	252.100	113.456	57514	31	469.484	25.548	88.005	251.465	40.385	14554	33	1327.242	274.871	108.629	251.592	29.314	43799
12	32	669.812	100.491	7.913	4.687	25.799	21434	21	660.476	95.719	36.304	1.734	19.314	13870	34	609.147	50.706	58.127	2.624	29.213	20711	26	553.077	49.979	73.053	1.959	19.314	14380	17	552.941	53.720	115.975	1.559	15.314	9400	34	464.824	56.631	162.502	3.114	22.728	15804	64	443.719	82.408	209.430	3.469	33.213	28398	33	377.939	42.940	226.260	1.549	26.728	12472	54	460.963	86.360	263.380	2.565	31.213	24892	34	576.353	47.000	289.182	2.356	21.556	19596	43	483.209	72.805	299.279	3.731	31.213	20778	40	490.550	50.677	317.824	2.578	30.385	19622	66	574.303	130.395	93.196	13.138	52.284	37904	33	495.121	39.951	108.282	4.626	27.213	16339	21	529.857	43.663	330.820	6.370	20.142	11127	43	588.465	84.144	33.500	7.650	25.799	25304	69	534.870	80.338	50.754	10.125	48.527	36906	50	629.580	120.354	84.833	9.689	28.385	31479	56	524.250	90.691	149.454	8.071	35.698	29358	43	443.953	66.214	200.328	8.354	25.556	19090	73	529.808	98.510	71.193	8.955	35.456	38676	124	449.919	86.810	122.641	12.823	43.456	55790	28	472.214	104.293	282.998	7.824	22.385	13222	52	585.731	131.901	271.373	10.582	31.456	30458	52	498.788	57.307	310.180	11.732	31.556	25937	32	625.531	81.248	316.221	8.749	20.728	20017	21	595.476	39.643	43.836	9.620	15.899	12505	54	656.778	160.325	99.737	13.477	29.556	35466	79	474.684	67.775	158.526	14.953	46.870	37500	75	481.360	68.533	18.871	15.356	34.042	36102	23	446.304	58.441	141.072	11.636	20.142	10265	124	466.685	83.361	195.026	20.005	69.255	57869	57	582.930	455.109	215.628	17.049	37.698	33227	45	460.867	67.418	180.755	14.451	27.799	20739	110	481.282	78.392	323.838	16.547	54.527	52941	46	631.217	251.364	144.296	17.567	39.113	29036	47	565.553	97.377	46.665	16.597	27.556	26581	52	477.154	84.359	202.708	16.996	30.971	24812	57	990.351	186.161	291.974	20.237	33.213	56450	62	454.210	59.954	167.391	25.900	51.799	28161	50	431	43.804	71.436	18.501	30.971	21550	112	436.661	73.622	105.242	23.824	66.083	48906	44	634.818	114.924	282.343	20.470	25.556	27932	61	533.426	119.994	265.521	21.542	32.971	32539	47	461.426	110.221	179.926	22.458	26.971	21687	29	1104.345	93.518	305.434	23.520	22.971	32026	75	449.707	51.038	26.531	24.121	36.042	33728	30	428.367	41.717	75.854	23.209	22.728	12851	45	534.533	57.138	157.717	23.394	32.042	24054	28	419.464	28.144	56.953	24.441	21.556	11745	36	1201.667	197.585	5.252	25.861	22.142	43260	39	462.051	60.074	88.382	26.976	27.799	18020	51	439.745	56.372	175.527	29.859	33.456	22427	46	780.826	128.024	311.795	29.156	30.627	35918	56	449.625	47.788	63.531	28.819	30.042	25179	66	458.652	48.652	325.731	29.673	29.799	30271	111	404.243	47.915	13.220	33.656	52.184	44871	28	407.607	41.743	78.010	28.822	20.142	11413	42	377.595	26.210	150.829	32.034	34.870	15859	55	1400.455	99.438	292.359	32.139	27.799	77025	60	618.583	89.154	316.778	33.354	28.971	37115	50	486.560	64.187	47.760	34.211	31.456	24328	96	410.771	70.989	113.208	35.358	44.527	39434	45	845.378	168.080	273.236	33.368	23.799	38042	80	456.800	89.850	90.230	35.389	36.870	36544	25	451.120	66.358	155.312	34.931	24.385	11278	70	675.457	208.664	30.662	39.108	45.698	47282	42	390.310	38.645	181.860	36.396	24.385	16393	49	424.265	32.929	72.603	36.923	24.971	20789	212	430.783	78.024	174.646	47.847	76.669	91326	75	516.107	102.171	209.209	39.205	36.870	38708	31	355.484	31.676	265.844	37.947	24.142	11020	61	1313.590	132.344	301.408	37.847	28.627	80129	83	493.663	105.169	85.257	42.656	36.870	40974	34	821.441	208.881	278.881	40.757	22.142	27929	45	507.733	84.942	9.070	46.558	31.799	22848	39	433.385	51.684	64.306	42.699	27.556	16902	28	560.571	102.755	136.471	41.747	25.556	15696	32	433.875	45.629	54.698	43.908	22.142	13884	58	441.741	73.530	262.644	48.588	39.213	25621	33	498.364	102.158	333.158	45.112	21.556	16446	88	551.182	91.288	18.169	49.200	57.598	48504	52	505.423	98.509	45.694	47.271	29.213	26282	36	662.778	70.711	311.472	44.474	24.142	23860	47	486.277	76.477	38.501	48.378	40.284	22855	88	510.739	101.623	210.830	47.070	47.456	44945	57	937.860	157.559	294.881	46.992	30.971	53458	24	512.458	40.856	2.499	46.819	16.728	12299	63	441.762	62.198	74.676	51.858	36.627	27831	34	514.118	91.373	133.347	46.150	27.314	17480	98	583.959	113.107	143.978	49.197	63.941	57228	31	508.710	81.773	112.450	49.909	22.971	15770	38	470.842	66.955	125.471	50.050	27.213	17892	96	526.469	92.911	57.309	52.490	48.184	50541	178	519.904	114.259	96.980	53.237	67.598	92543	22	762.318	87.591	157.103	49.059	18.728	16771	60	526.967	86.365	196.256	52.259	33.456	31618	55	456.418	54.587	254.204	51.948	34.627	25103	38	569.868	65.231	280.205	50.630	24.728	21655	36	702.056	162.320	318.426	50.850	33.213	25274	35	531.057	60.106	119.543	52.172	22.971	18587	33	551.030	62.740	308.717	52.204	22.971	18184	78	467.808	71.232	209.615	55.107	42.527	36489	87	532.046	61.523	161.525	58.584	37.456	46288	73	496.767	100.292	224.621	54.135	54.627	36264	94	629.734	146.018	294.168	59.399	43.113	59195	105	598.400	149.868	34.086	60.202	47.355	62832	38	442.868	41.835	63.925	55.871	26.728	16829	26	536.500	102.923	246.826	55.251	18.485	13949	30	573.667	71.407	2.451	57.555	22.728	17210	33	546.061	82.079	171.184	58.364	21.556	18020	34	349.412	36.686	266.246	58.496	26.728	11880	51	604.333	91.583	145.346	59.777	28.142	30821	44	478.841	44.938	272.327	60.170	24.385	21069	85	285.553	38.687	304.434	63.568	38.385	24272	30	607.467	102.227	312.166	59.356	19.899	18224	31	417.806	27.993	332.791	59.564	20.728	12952	32	627.438	135.285	13.280	60.263	20.728	20078	32	445.094	50.795	187.736	60.484	21.556	14243	51	495.314	98.436	229.402	60.109	28.142	25261	30	491.867	72.357	320.431	60.089	22.728	14756	105	437.943	94.696	96.875	65.775	64.426	45984	69	434.812	52.949	116.649	62.266	47.698	30002	81	528.025	76.217	80.706	65.334	38.284	42770	78	371.962	41.400	138.470	65.964	36.284	29013	37	383.649	32.437	48.981	64.120	27.799	14195	33	344.848	20.942	180.241	63.738	21.556	11380	36	481.222	71.702	169.542	65.334	22.142	17324	30	497.967	56.177	197.972	66.812	22.142	14939	77	431.403	66.162	244.671	65.862	47.698	33218	69	492.899	135.058	264.785	71.590	45.355	34010	65	416.523	46.168	325.844	65.295	38.042	27074	29	385	26.631	5.640	66.689	23.799	11165	72	410.222	67.355	62.598	67.964	44.284	29536	117	448.462	82.346	228.895	67.786	65.012	52470	46	392.043	36.670	158.807	68.831	32.870	18034	50	507.300	55.646	190.169	67.530	30.385	25365	40	516.250	103.085	285.128	69.958	28.728	20650	47	437.872	40.742	114.979	68.141	27.799	20580	48	501.229	74.707	312.369	68.727	30.385	24059	57	421.842	42.474	21.124	70.200	34.284	24045	58	404.500	50.560	252.874	74.710	36.971	23461	21	691.476	86.576	276.567	70.033	16.142	14521	56	565.339	90.437	208.546	74.815	31.799	31659	44	402.795	53.181	152.324	73.437	32.870	17723	90	521.056	85.583	168.105	73.808	39.799	46895	62	441.048	56.746	11.427	75.236	32.627	27345	46	380.609	35.056	51.704	75.173	28.627	17508	60	459.933	58.315	81.913	73.733	37.456	27596	70	565.300	112.922	280.727	77.864	36.385	39571	51	349.510	24.792	43.245	74.689	31.799	17825	36	542.639	83.975	112.293	74.823	22.971	19535	57	553.596	87.832	197.780	74.807	27.314	31555	77	467.169	96.245	236.758	76.480	41.355	35972	25	330.800	13.080	259.323	74.740	18.728	8270	119	458.941	100.435	305.116	77.201	56.770	54614	42	444.786	54.660	6.580	81.249	37.556	18681	28	407.643	34.552	59.530	74.712	20.142	11414	39	504.872	94.082	178.260	74.811	23.556	19690	48	418.438	67.964	96.553	77.689	29.556	20085	35	814.886	187.230	127.980	76.885	21.556	28521	36	453.306	63.025	325.805	77.549	28.627	16319	48	402.729	65.272	333.478	80.076	30.971	19331	80	451.663	81.497	296.560	81.159	61.255	36133	30	402.867	26.520	35.878	78.620	21.556	12086	105	447.571	84.128	144.548	85.306	48.770	46995	19	391.053	28.250	314.608	79.566	15.899	7430	37	338.595	17.159	60.994	80.844	28.385	12528	55	463.418	64.817	76.172	83.618	28.971	25488	65	451.462	76.818	86.129	85.133	39.456	29345	35	579.486	101.382	104.571	82.163	22.971	20282	34	971.265	546.880	111.252	81.869	35.456	33023	55	597.291	118.582	205.812	85.089	33.799	32851	69	428.928	62.584	259.347	82.704	36.284	29596	31	420	40.037	136.165	81.490	20.728	13020	35	409.829	32.680	220.841	83.684	27.213	14344	28	487.571	40.897	211.668	83.252	20.385	13652	91	577.824	126.015	240.407	85.369	39.698	52582	33	353.758	21.487	19.938	85.897	30.627	11674	40	427.150	52.971	129.227	84.877	27.213	17086	59	402.983	46.117	170.374	85.980	34.042	23776	67	404.627	63.286	235.079	91.852	49.841	27110	49	453.735	61.829	179.890	85.143	26.385	22233	42	396.143	55.616	99.000	86.474	28.627	16638	24	484.833	72.095	295.967	85.416	20.971	11636	44	479.500	46.166	4.866	89.285	32.971	21098	74	391.311	41.496	41.435	88.029	59.598	28957	37	524.513	88.299	112.205	87.554	23.556	19407	24	534.042	118.678	311.561	87.656	18.728	12817	62	579.968	172.759	316.001	91.783	38.627	35958	67	497.224	86.742	69.006	91.379	33.799	33314	37	425	45.672	153.286	88.258	22.728	15725	70	503.657	97.089	28.550	91.943	32.042	35256	45	457.111	44.052	282.882	89.792	33.456	20570	77	508.493	84.343	53.628	93.165	45.113	39154	52	507.212	62.234	292.549	90.876	27.213	26375	30	585.033	65.180	324.811	89.993	19.314	17551	51	424.118	42.064	13.274	92.044	29.456	21630	52	461.827	52.646	104.942	94.379	31.213	24015	28	378.964	63.410	254.195	91.902	24.385	10611	19	356.053	72.492	263.128	91.456	22.142	6765	43	447.930	75.217	190.615	93.169	26.385	19261	22	455.818	41.093	332.396	91.663	17.899	10028	72	449.597	70.518	77.785	94.803	34.385	32371	78	459.423	81.495	91.911	94.831	37.213	35835	70	860.600	748.140	174.609	95.463	38.627	60242	30	426.533	46.634	209.938	93.282	30.627	12796	65	487.477	86.297	223.120	94.904	33.213	31686	50	493.960	200.473	276.662	95.443	33.799	24698	40	504.300	93.395	155.170	96.834	24.142	20172	34	505.588	72.666	6.996	97.917	20.728	17190	115	502.009	128.055	127.605	101.977	65.598	57731	47	460.596	96.517	137.816	99.576	30.971	21648	59	465.864	76.199	252.372	100.860	34.870	27486	64	500.203	101.268	19.435	100.005	30.042	32013	71	508.676	103.059	47.455	104.468	38.385	36116	49	457.959	60.416	188.829	99.688	28.142	22440	54	443.444	57.174	259.922	100.654	33.213	23946	104	829.221	615.143	286.397	105.444	47.698	86239	44	629.795	127.263	324.441	99.821	26.385	27711	31	555.677	118.042	164.756	100.817	20.971	17226	56	832.696	281.204	218.756	101.554	36.284	46631	20	348.650	17.340	300.806	99.414	23.213	6973	119	437.260	70.913	241.364	104.913	56.527	52034	92	1348.337	1132.583	332.353	109.133	53.698	124047	22	553.273	61.599	54.231	101.693	16.485	12172	39	494.538	65.367	61.377	103.416	25.556	19287	57	460.368	73.201	69.677	103.180	35.698	26241	46	681.565	390.377	210.637	101.913	33.456	31352	23	505.652	39.745	279.144	101.104	16.728	11630	58	479.155	87.923	29.072	103.929	32.385	27791	68	476.103	66.882	103.864	104.691	32.627	32375	28	405.964	22.373	111.960	103.959	20.142	11367	42	446.381	47.778	94.743	107.235	36.284	18748	62	550.613	117.028	150.214	106.428	32.385	34138	34	536.912	81.267	171.603	106.732	20.971	18255	63	700.222	139.009	216.103	108.715	33.456	44114	65	444	49.545	268.961	108.571	32.385	28860	48	448.146	50.199	296.596	107.926	27.799	21511	53	766.906	285.257	313.189	106.787	29.213	40646	80	450.150	73.451	36.037	113.885	51.598	36012	67	486.672	85.633	189.797	111.775	41.355	32607	28	358.964	25.564	252.786	108.262	25.213	10051	32	369.531	27.757	11.683	108.186	22.971	11825	30	627.633	109.354	178.670	108.797	21.314	18829	32	532.438	85.098	185.360	107.706	22.142	17038	50	453.240	96.356	166.104	111.017	38.042	22662	40	474.325	72.845	231.093	109.892	22.971	18973	36	530.639	75.274	279.203	110.441	24.142	19103	39	582.282	111.002	323.476	108.931	29.556	22709	31	415.613	36.141	84.288	111.796	25.556	12884	30	379.233	28.825	122.077	109.770	23.213	11377	122	441.082	67.099	15.431	116.670	79.497	53812	47	591.553	111.854	60.343	111.833	24.385	27803	19	396.632	23.922	79.335	110.408	15.899	7536	16	370.688	15.666	202.374	112.025	15.314	5931	37	499.135	88.729	25.886	119.094	33.456	18468	31	513.484	109.184	250.465	116.141	22.728	15918	42	454	44.795	73.295	117.381	27.799	19068	47	505.170	93.429	240.643	115.629	26.971	23743	81	522.593	88.625	287.586	117.528	38.042	42330	53	557.755	107.619	302.262	116.985	35.799	29561	42	574.738	137.922	322.208	116.411	33.213	24139	28	691.464	138.995	327.773	115.116	19.314	19361	39	482.590	65.354	5.907	116.710	26.142	18821	70	741.029	158.005	126.474	117.240	30.142	51872	89	445.292	66.502	144.707	117.699	34.385	39631	61	633.164	120.135	212.297	116.296	31.213	38623	23	588.130	142.598	195.749	117.158	18.142	13527	56	478.554	82.008	267.228	117.900	34.042	26799	25	455.080	53.015	55.998	117.327	18.728	11377	25	433.800	43.352	108.277	119.419	22.971	10845	46	438.326	44.172	85.274	118.522	28.385	20163	27	825.852	179.803	113.258	119.944	18.728	22298	59	438.153	76.573	312.626	119.565	28.627	25851	77	856.273	461.499	185.537	121.987	47.355	65933	39	497.487	58.089	204.153	119.667	24.971	19402	41	709.439	126.138	225.077	121.057	24.142	29087	60	403.767	50.004	36.564	125.914	36.042	24226	41	534.244	62.426	244.622	122.235	23.556	21904	69	584.957	133.231	294.809	125.391	33.213	40362	31	456.903	55.967	93.746	122.819	26.142	14164	32	890.906	287.893	117.534	124.153	20.971	28509	139	470.561	127.750	164.159	127.932	56.527	65408	40	442.925	67.432	177.359	126.777	25.556	17717	63	506.317	65.539	210.587	125.101	34.385	31898	83	743.277	211.484	249.711	129.181	53.841	61692	41	580.073	90.330	262.614	126.259	26.385	23783	20	630.450	93.244	267.804	123.557	16.728	12609	35	1051.429	175.336	276.397	124.725	21.556	36800	49	372.714	29.224	71.119	125.598	31.799	18263	23	373.783	25.109	128.324	124.489	23.556	8597	53	458.774	94.837	306.453	125.329	33.799	24315	25	431.400	29.490	100.596	125.692	22.385	10785	31	465.226	51.468	14.711	126.736	20.142	14422	61	507.525	84.194	199.647	129.656	28.971	30959	70	421.943	55.440	221.273	128.753	43.213	29536	56	524.893	76.730	235.419	129.343	31.213	29394	50	388.700	112.975	6.083	137.157	54.770	19435	30	372.467	30.998	29.943	130.203	21.314	11174	23	452.652	42.117	95.029	128.236	20.142	10411	41	363.902	24.141	138.116	129.362	24.385	14920	25	444.400	56.281	43.613	129.916	19.314	11110	104	397.606	51.421	88.953	134.535	43.941	41351	40	548.900	114.987	330.659	131.137	30.627	21956	22	591.409	117.641	24.783	131.761	19.314	13011	45	803.400	166.017	273.905	132.770	27.799	36153	32	442.406	71.272	128.104	133.968	28.627	14157	30	505.733	74.228	13.646	132.646	20.142	15172	55	456.055	89.777	298.220	133.683	31.213	25083	24	369.042	22.196	118.641	134.331	19.556	8857	59	377.017	29.387	191.296	136.849	37.213	22244	24	586.792	108.662	19.426	135.284	16.728	14083	39	358.513	35.410	176.331	135.626	22.142	13982	41	321.415	118.332	331.511	138.301	61.941	13178	25	383.720	21.375	56.615	135.706	20.971	9593	27	425.815	34.933	79.651	135.953	18.142	11497	50	554.380	120.562	104.022	137.619	33.213	27719	48	427.854	50.283	239.848	137.097	34.042	20537	22	477.045	43.538	254.583	136.575	19.899	10495	60	463.367	92.406	309.457	136.974	28.971	27802	33	506.424	87.375	135.728	135.822	25.314	16712	36	517.611	67.177	267.455	139.708	24.728	18634	33	377.273	29.907	36.408	138.392	27.799	12450	100	382.310	40.574	65.044	140.766	40.284	38231	57	2483.368	1457.013	230.126	139.349	46.184	141552	80	706.737	164.062	279.703	140.678	38.527	56539	24	438.042	45.592	249.446	139.188	22.142	10513	75	787.173	207.818	289.324	144.004	36.284	59038	21	360.190	53.387	27.151	139.078	20.728	7564	49	396.449	37.255	145.785	140.343	27.799	19426	17	1354.177	229.733	1.345	141.636	16.485	23021	18	358.944	16.951	46.559	141.148	18.142	6461	52	463.673	61.433	259.719	143.603	31.213	24111	84	520.774	125.171	318.280	143.914	35.113	43745	70	550	225.289	226.946	144.136	40.042	38500	39	562.436	98.759	115.605	143.887	22.728	21935	40	575.425	150.344	122.527	145.308	26.385	23017	22	341.182	18.623	182.578	143.194	16.728	7506	60	374.967	40.891	49.727	146.585	35.456	22498	36	535.472	84.872	107.154	143.479	23.314	19277	30	404.333	35.076	142.249	146.108	23.556	12130	72	647.889	359.732	22.644	148.432	50.527	46648	29	418.034	32.893	74.504	147.310	20.142	12123	43	521.907	88.824	5.195	147.275	29.799	22442	43	566.721	87.961	134.480	147.129	24.728	24369	94	426.266	74.030	178.341	150.241	49.598	40069	31	375.677	24.990	298.210	147.428	20.728	11646	32	431.469	38.896	33.575	147.646	24.142	13807	32	428.344	40.513	100.689	148.565	23.799	13707	187	464.503	74.558	160.769	152.600	60.184	86862	82	456.476	72.642	220.602	150.315	40.870	37431	35	426.629	48.500	88.997	149.502	24.385	14932	63	366.333	33.568	204.109	150.875	43.113	23079	81	531.593	107.294	272.526	151.517	36.385	43059	59	580.339	127.163	307.900	150.957	30.042	34240	128	699.312	373.502	105.134	157.389	50.770	89512	54	382.704	55.684	64.749	152.029	30.971	20666	30	422.100	47.067	78.642	153.366	22.728	12663	28	477.286	28.502	293.227	152.398	18.971	13364	33	414.667	42.567	145.770	154.788	23.799	13684	90	490.156	104.469	119.636	156.753	38.870	44114	35	494.600	96.361	128.283	156.489	25.556	17311	39	592.769	93.570	135.313	154.068	21.899	23118	109	687.596	369.074	248.187	156.609	60.426	74948	27	738.889	105.836	331.500	154.503	18.971	19950	24	372.917	14.773	300.313	154.687	19.314	8950	78	409.885	66.113	237.300	159.381	34.627	31971	29	508.724	347.368	40.676	156.358	24.385	14753	60	431.283	47.852	8.695	164.129	41.799	25877	21	352.190	19.446	22.592	157.408	17.556	7396	19	223.316	18.499	30.896	158.173	24.385	4243	31	473.226	71.575	86.171	158.570	20.385	14670	81	447.778	70.119	16.670	161.723	45.113	36270	55	514.618	75.151	218.793	160.592	32.870	28304	66	430.636	55.132	262.230	162.860	40.385	28422	63	774.762	181.511	323.455	161.257	40.527	48810	35	411.343	82.032	311.734	160.509	33.456	14397	44	326.409	21.281	58.569	162.215	34.627	14362	53	536.604	106.635	140.714	162.684	32.042	28440	73	512.616	96.307	209.959	163.819	40.042	37421	60	627.700	142.265	38.822	163.932	28.385	37662	33	527.091	85.478	134.240	163.674	23.556	17394	41	401.756	76.959	306.168	163.944	32.042	16472	83	457.819	192.324	228.372	170.376	52.770	37999	22	1311.364	154.044	332.626	163.916	17.314	28850	45	429.333	58.525	73.580	165.506	31.213	19320	25	632.800	75.086	80.613	165.009	19.556	15820	76	437.553	174.565	94.438	167.118	38.042	33254	33	450.636	51.284	160.095	164.964	22.142	14871	73	460.110	55.730	287.587	168.613	32.870	33588	18	417.611	18.385	3.115	166.291	15.071	7517	49	433.714	58.285	152.375	167.483	30.385	21252	66	536.955	142.181	23.183	171.291	38.870	35439	93	479.774	98.875	112.997	171.734	41.698	44619	86	400.581	59.031	176.793	170.685	40.042	34450	62	419.419	53.404	187.994	171.534	33.213	26004	63	598.524	136.089	195.243	171.549	32.627	37707	59	440.305	50.813	256.531	171.840	33.456	25978	25	463.640	49.076	279.430	169.643	20.385	11591	57	331.614	25.461	53.028	171.975	34.042	18902	99	495.162	131.940	131.302	172.620	49.113	49021	76	487.053	123.414	247.826	173.407	38.627	37016	164	531.799	172.514	208.007	175.628	55.355	87215	64	479.312	111.068	33.560	174.698	33.698	30676	67	643	465.042	268.745	173.521	34.627	43081	59	618.915	593.535	69.471	176.042	47.012	36516	76	690.303	216.672	151.682	177.109	34.627	52463	72	464.208	82.123	161.565	175.957	33.799	33423	39	480.590	68.438	98.205	175.674	22.971	18743	47	430.255	31.239	262.029	178.814	34.284	20222	16	2150.250	243.430	322.556	176.099	13.314	34404	35	619.171	116.664	104.978	178.455	20.971	21671	29	445	44.927	301.866	177.461	22.385	12905	76	495.303	112.874	278.752	183.415	36.870	37643	26	474.808	56.109	292.928	178.578	20.142	12345	69	514.913	114.466	39.885	181.744	32.627	35529	63	359.048	40.147	54.475	180.874	37.113	22620	59	485.542	277.968	75.805	181.219	40.870	28647	27	384.741	45.039	91.123	179.768	19.556	10388	34	346.029	26.392	236.166	180.657	24.385	11765	40	507.050	95.631	138.021	182.445	25.556	20282	71	559.085	114.858	224.604	185.748	38.627	39695	36	525.278	87.284	286.031	183.649	24.971	18910	63	442.429	154.724	109.135	184.528	43.355	27873	55	408.745	50.211	266.587	185.121	32.627	22481	21	474.333	44.935	1.575	184.009	18.485	9961	93	550.505	104.142	125.126	187.257	37.456	51197	128	479.875	126.678	201.114	187.498	59.012	61424	39	442.769	50.800	6.610	186.277	24.385	17268	70	498.414	118.424	29.654	186.081	38.042	34889	72	433.458	66.145	157.373	188.129	39.113	31209	44	423.227	54.738	173.818	189.042	38.284	18622	44	577.205	73.693	294.574	185.513	29.556	25397	37	328.486	15.436	236.637	185.932	26.385	12154	44	361.886	34.899	82.619	188.442	35.456	15923	47	446.681	53.500	97.337	189.405	26.728	20994	55	496.436	80.481	141.843	189.175	26.971	27304	27	381.481	30.183	182.303	188.189	23.556	10300	93	384.559	39.349	64.812	194.821	47.698	35764	47	1389.638	312.017	255.642	190.510	25.213	65313	78	472.487	78.218	16.401	191.631	38.870	36854	34	611.706	83.219	293.480	191.363	22.142	20798	33	411.727	38.291	118.383	193.776	27.799	13587	92	549.087	258.570	211.947	198.838	63.497	50516	17	1072.471	464.159	110.935	191.832	15.314	18232	60	464.867	72.466	162.289	194.488	30.627	27892	48	532.333	80.644	220.224	193.079	32.385	25552	96	737.188	525.158	267.553	196.657	47.113	70770	32	387.594	51.439	90.097	195.073	23.556	12403	37	431.730	41.877	181.000	193.462	24.142	15974	24	228.083	24.207	1.749	195.399	20.142	5474	32	598.250	108.290	234.607	196.600	24.385	19144	60	346.283	33.611	31.460	198.525	32.042	20777	82	372.061	37.997	54.012	197.852	34.627	30509	36	461.250	65.811	76.860	197.101	26.142	16605	34	1652.441	250.192	309.445	199.469	29.213	56183	35	642.229	378.590	193.779	197.164	43.698	22478	45	467.689	49.922	241.358	199.089	28.385	21046	66	524.076	101.971	285.827	197.695	33.213	34589	63	306.302	69.271	6.177	202.791	39.113	19297	19	504	56.269	113.356	197.201	17.314	9576	30	503.767	54.058	199.502	198.234	19.899	15113	33	396.970	47.412	84.495	199.220	20.142	13100	43	523.233	164.155	103.475	200.913	26.385	22499	28	491.179	180.889	109.149	199.527	21.556	13753	29	439.379	64.985	127.216	198.233	28.385	12742	43	520.163	86.886	274.805	201.045	26.971	22367	50	379.780	36.066	45.228	201.681	42.284	18989	84	1875.286	1366.688	118.414	203.589	40.042	157524	45	407.444	42.334	137.505	200.936	24.142	18335	35	461.743	40.683	247.192	200.357	24.385	16161	18	837.833	73.158	301.764	199.061	15.314	15081	62	400.097	48.867	149.300	203.561	35.456	24806	60	413.500	50.466	158.345	201.499	35.456	24810	167	322.240	51.785	20.114	206.467	83.740	53814	25	3269.480	251.270	325.060	201.771	22.142	81737	53	453.906	81.807	260.029	205.845	28.385	24057	33	1706.939	480.972	125.842	205.803	22.142	56329	37	445.486	88.246	201.478	204.417	30.971	16483	70	540.786	70.723	268.819	207.262	34.870	37855	63	775.492	78.297	296.131	204.991	34.385	48856	40	463.725	66.434	94.800	206.554	22.142	18549	27	2568.370	232.125	321.946	205.739	18.728	69346	21	351.190	13.497	50.278	205.855	17.899	7375	30	357.533	33.539	134.534	207.214	23.213	10726	44	419.818	34.021	169.562	208.157	23.556	18472	88	510.261	114.045	232.775	208.586	42.284	44903	49	328.857	35.145	38.814	209.873	36.042	16114	49	415.837	63.492	79.120	209.627	25.556	20376	45	2013.689	292.184	328.048	209.264	29.556	90616	29	262	28.208	45.514	211.226	20.728	7598	33	335.758	22.565	71.792	210.718	26.385	11080	60	375.767	43.912	202.348	212.214	41.941	22546	36	523.417	57.436	244.458	210.965	26.627	18843	44	711.068	79.663	289.351	210.565	24.971	31287	26	234.115	45.514	54.378	211.380	20.142	6087	19	400.211	23.230	110.958	211.175	15.314	7604	75	397.240	55.183	148.500	215.759	39.698	29793	40	534.275	45.283	278.646	212.892	29.213	21371	43	794.791	45.716	297.824	212.261	24.728	34176	67	396.104	48.488	220.751	215.250	38.284	26539	24	840.750	128.239	314.401	211.859	17.899	20178	37	407.378	51.563	105.071	215.942	23.556	15073	40	449.625	43.059	90.315	216.601	43.698	17985	35	384.229	26.811	187.856	215.657	21.556	13448	32	477.188	207.990	249.467	216.645	27.213	15270	61	621.279	492.755	60.685	219.024	34.042	37898	29	412.379	44.370	96.393	218.493	24.142	11959	22	1038.773	167.969	334.120	215.760	16.485	22853	24	428.500	46.679	9.238	216.467	21.556	10284	26	1204.077	283.107	160.099	216.909	20.142	31306	23	353.304	52.786	130.950	217.645	17.314	8126	30	457.133	44.000	256.805	217.190	27.556	13714	42	646.667	80.226	316.255	218.054	24.142	27160	75	1252.760	799.422	3.455	220.524	38.042	93957	32	488.562	64.948	18.737	218.883	20.728	15634	33	802.121	126.590	276.532	219.643	22.142	26470	55	477.164	176.330	53.249	220.979	30.385	26244	27	396.852	50.326	73.535	219.829	20.728	10715	43	343.233	27.590	117.920	221.326	23.799	14759	18	400.722	31.177	211.700	220.322	15.899	7213	103	924.311	218.209	268.951	223.936	52.284	95204	59	734.492	102.653	303.785	221.214	34.627	43335	16	513.438	46.595	325.995	220.051	16.142	8215	36	357.056	36.475	37.308	221.814	24.971	12854	37	418.973	51.929	110.328	223.343	24.142	15502	132	442.242	81.300	163.094	226.967	43.698	58376	59	390.695	45.192	238.184	223.098	40.870	23051	29	393.310	44.591	84.172	223.469	20.142	11406	94	971.574	81.057	289.705	224.247	60.870	91328	46	444.326	71.445	29.546	224.980	30.042	20439	34	376.412	30.245	103.148	223.419	28.971	12798	33	470.636	45.088	246.792	224.074	24.385	15531	31	647.226	62.093	257.032	223.915	26.971	20064	31	490	150.684	320.587	223.227	32.728	15190	33	433.970	65.186	17.548	224.609	22.142	14321	43	335.023	57.479	70.584	225.446	26.971	14406	55	360.491	44.641	126.708	227.335	38.627	19827	41	372.927	34.916	144.403	227.969	26.971	15290	31	610.903	265.564	61.134	225.295	19.899	18938	23	466.739	43.523	91.177	225.052	17.899	10735	43	377.442	36.450	199.000	226.494	30.971	16230	44	672.364	288.646	54.473	227.678	31.213	29584	123	371.715	61.505	174.606	230.873	42.527	45721	46	516.391	73.090	189.014	227.959	24.971	23754	52	380.731	32.883	79.690	229.321	27.799	19798	58	391.776	48.416	219.083	230.001	30.385	22723	24	339.625	30.463	17.672	229.383	23.899	8151	132	3020.697	1417.796	39.652	234.887	48.527	398732	48	251.688	28.839	89.534	232.304	28.142	12081	30	488.933	68.784	30.345	231.291	20.728	14668	63	784.825	249.360	65.922	232.347	34.627	49444	179	967.827	723.184	106.181	238.979	132.267	173241	52	366.500	43.684	132.179	232.158	36.385	19058	19	399.789	45.009	52.785	232.717	15.899	7596	29	306.069	55.762	120.568	237.491	22.385	8876	37	460.189	45.264	142.975	236.150	25.556	17027	96	2130.688	1540.073	62.342	240.824	50.184	204546	30	452.133	284.206	29.685	240.993	21.556	13564	43	492.023	134.252	213.385	240.435	32.385	21157	157	793.032	317.697	303.117	243.156	142.184	124506	36	413.056	18.543	203.079	243.363	28.142	14870	46	865.739	179.504	83.205	245.946	51.698	39824	126	775.135	178.708	151.654	247.371	80.870	97667	83	693.590	124.489	46.020	252.095	113.456	57568	31	468.774	28.806	88.022	251.465	40.385	14532	33	1322	278.912	108.615	251.595	29.314	43626
13	32	681.344	105.924	7.895	4.655	25.799	21803	21	669.286	99.114	36.296	1.728	19.314	14055	34	625.471	50.749	58.141	2.623	29.213	21266	26	565.885	48.834	73.044	1.961	19.314	14713	17	561.176	55.269	115.980	1.554	15.314	9540	34	470.471	57.007	162.498	3.109	22.728	15996	64	455.141	86.517	209.422	3.461	33.213	29129	33	390.970	41.255	226.271	1.550	26.728	12902	54	469.593	85.237	263.402	2.576	31.213	25358	34	586.647	41.558	289.203	2.365	21.556	19946	43	494.837	73.660	299.266	3.735	31.213	21278	40	491.400	52.959	317.819	2.577	30.385	19656	66	585.455	129.933	93.200	13.114	52.284	38640	33	505.030	38.547	108.285	4.624	27.213	16666	21	532.762	45.653	330.828	6.366	20.142	11188	43	601.442	89.024	33.494	7.655	25.799	25862	69	540.725	79.247	50.748	10.134	48.527	37310	50	645.780	120.428	84.830	9.702	28.385	32289	56	541.857	95.034	149.441	8.064	35.698	30344	43	451.535	65.815	200.331	8.358	25.556	19416	73	545.548	101.937	71.187	8.954	35.456	39825	124	461.081	88.285	122.642	12.815	43.456	57174	28	483.036	107.771	282.995	7.834	22.385	13525	52	599.673	134.898	271.383	10.591	31.456	31183	52	499.462	50.690	310.183	11.725	31.556	25972	32	630.781	82.058	316.225	8.749	20.728	20185	21	594	38.256	43.835	9.617	15.899	12474	54	659.259	163.291	99.731	13.476	29.556	35600	79	486.848	70.286	158.535	14.960	46.870	38461	75	488.707	70.669	18.869	15.366	34.042	36653	23	462.652	51.046	141.075	11.602	20.142	10641	124	477.992	86.362	195.061	20.051	69.255	59271	57	597.596	455.781	215.654	16.999	37.698	34063	45	476.022	68.370	180.777	14.452	27.799	21421	110	489.591	77.836	323.838	16.561	54.527	53855	46	648.913	252.174	144.325	17.497	39.113	29850	47	574.362	98.020	46.667	16.587	27.556	26995	52	487.808	87.718	202.701	16.996	30.971	25366	57	992.825	186.882	291.978	20.241	33.213	56591	62	465.468	58.049	167.392	25.898	51.799	28859	50	437.640	43.537	71.429	18.502	30.971	21882	112	448.188	71.501	105.243	23.839	66.083	50197	44	642.477	108.445	282.327	20.460	25.556	28269	61	547.803	118.312	265.514	21.530	32.971	33416	47	475.574	110.530	179.923	22.450	26.971	22352	29	1102.828	88.322	305.438	23.526	22.971	31982	75	453.013	48.429	26.524	24.127	36.042	33976	30	439.733	47.174	75.846	23.219	22.728	13192	45	551.689	56.559	157.710	23.400	32.042	24826	28	433.321	28.103	56.957	24.433	21.556	12133	36	1216.917	205.362	5.251	25.858	22.142	43809	39	473.641	61.769	88.388	26.979	27.799	18472	51	449.686	59.526	175.530	29.853	33.456	22934	46	784.283	126.005	311.803	29.143	30.627	36077	56	458.179	48.582	63.537	28.824	30.042	25658	66	470.091	50.008	325.728	29.674	29.799	31026	111	410.604	44.456	13.205	33.639	52.184	45577	28	415.857	40.123	78.014	28.833	20.142	11644	42	392.024	27.337	150.835	32.019	34.870	16465	55	1421.255	97.490	292.362	32.137	27.799	78169	60	628.067	91.331	316.772	33.366	28.971	37684	50	499.900	66.179	47.745	34.197	31.456	24995	96	421.615	73.618	113.201	35.345	44.527	40475	45	849.711	169.654	273.237	33.345	23.799	38237	80	466.638	87.462	90.233	35.384	36.870	37331	25	469.360	64.904	155.309	34.941	24.385	11734	70	685.071	211.469	30.651	39.111	45.698	47955	42	408	40.763	181.850	36.393	24.385	17136	49	431.592	32.901	72.613	36.918	24.971	21148	212	446.368	79.132	174.652	47.841	76.669	94630	75	532.787	101.956	209.230	39.207	36.870	39959	31	366	32.757	265.837	37.944	24.142	11346	61	1324.262	131.095	301.403	37.848	28.627	80780	83	500.831	105.165	85.199	42.652	36.870	41569	34	823.206	207.102	278.875	40.751	22.142	27989	45	519.644	87.131	9.066	46.537	31.799	23384	39	442.564	50.681	64.301	42.692	27.556	17260	28	572.821	110.695	136.474	41.754	25.556	16039	32	444.094	46.769	54.695	43.911	22.142	14211	58	454.414	73.923	262.643	48.579	39.213	26356	33	504.727	100.778	333.148	45.114	21.556	16656	88	564.045	90.461	18.147	49.217	57.598	49636	52	511.923	100.994	45.705	47.262	29.213	26620	36	668.222	68.915	311.490	44.468	24.142	24056	47	503.702	80.282	38.493	48.382	40.284	23674	88	524.750	102.578	210.857	47.073	47.456	46178	57	947.789	161.839	294.885	46.984	30.971	54024	24	516.125	41.056	2.498	46.824	16.728	12387	63	449.603	62.219	74.661	51.857	36.627	28325	34	521.412	87.625	133.340	46.151	27.314	17728	98	604.796	116.737	143.992	49.199	63.941	59270	31	525.935	83.235	112.445	49.909	22.971	16304	38	480.579	64.554	125.461	50.042	27.213	18262	96	538.812	91.104	57.298	52.484	48.184	51726	178	535.736	115.448	96.969	53.258	67.598	95361	22	780.773	85.818	157.108	49.048	18.728	17177	60	550.433	87.844	196.250	52.248	33.456	33026	55	465.527	55.276	254.207	51.954	34.627	25604	38	586.500	64.358	280.204	50.647	24.728	22287	36	709.222	154.999	318.425	50.825	33.213	25532	35	549.857	61.324	119.555	52.185	22.971	19245	33	558.455	61.638	308.734	52.197	22.971	18429	78	490.897	71.988	209.618	55.097	42.527	38290	87	558.851	63.814	161.516	58.593	37.456	48620	73	518.479	100.945	224.641	54.139	54.627	37849	94	639.160	144.869	294.191	59.407	43.113	60081	105	603.124	146.897	34.089	60.193	47.355	63328	38	457.579	43.941	63.928	55.869	26.728	17388	26	546.038	99.569	246.825	55.249	18.485	14197	30	579.033	67.950	2.455	57.549	22.728	17371	33	569.394	86.163	171.189	58.375	21.556	18790	34	361.824	37.639	266.247	58.522	26.728	12302	51	626.235	91.244	145.348	59.779	28.142	31938	44	490.114	42.815	272.331	60.163	24.385	21565	85	294.812	41.731	304.445	63.578	38.385	25059	30	609.633	106.613	312.162	59.373	19.899	18289	31	427	29.381	332.783	59.568	20.728	13237	32	644.875	136.227	13.266	60.265	20.728	20636	32	468.375	48.270	187.721	60.464	21.556	14988	51	512.255	98.130	229.393	60.111	28.142	26125	30	501.767	75.532	320.449	60.092	22.728	15053	105	452.543	90.887	96.858	65.762	64.426	47517	69	456.116	54.871	116.642	62.268	47.698	31472	81	542.259	73.358	80.696	65.329	38.284	43923	78	398.744	44.918	138.482	65.974	36.284	31102	37	396.486	37.655	48.984	64.122	27.799	14670	33	371.879	22.691	180.236	63.751	21.556	12272	36	506.250	70.252	169.552	65.325	22.142	18225	30	526.500	55.660	197.982	66.829	22.142	15795	77	449.182	68.154	244.676	65.855	47.698	34587	69	512.145	138.021	264.796	71.602	45.355	35338	65	424.708	45.950	325.859	65.295	38.042	27606	29	389.793	30.690	5.633	66.678	23.799	11304	72	418.556	63.914	62.607	67.965	44.284	30136	117	472.402	85.074	228.881	67.789	65.012	55271	46	421.130	37.281	158.821	68.846	32.870	19372	50	534.860	57.818	190.167	67.537	30.385	26743	40	538.900	109.280	285.128	69.961	28.728	21556	47	451.617	43.280	114.999	68.159	27.799	21226	48	509.854	72.616	312.369	68.720	30.385	24473	57	431.158	44.137	21.139	70.194	34.284	24576	58	423.241	48.515	252.868	74.715	36.971	24548	21	701.095	79.311	276.571	70.029	16.142	14723	56	605.964	93.348	208.545	74.822	31.799	33934	44	433.568	51.852	152.341	73.440	32.870	19077	90	558.211	89.161	168.086	73.824	39.799	50239	62	452	54.795	11.420	75.241	32.627	28024	46	392.804	34.160	51.695	75.174	28.627	18069	60	474.533	59.109	81.915	73.731	37.456	28472	70	584.286	113.893	280.733	77.871	36.385	40900	51	356.843	26.947	43.233	74.674	31.799	18199	36	569.611	85.310	112.286	74.831	22.971	20506	57	586.561	85.230	197.781	74.804	27.314	33434	77	494.507	96.713	236.750	76.476	41.355	38077	25	343.080	15.343	259.336	74.763	18.728	8577	119	470.034	103.351	305.129	77.201	56.770	55934	42	446.310	50.731	6.564	81.216	37.556	18745	28	420.929	33.863	59.522	74.705	20.142	11786	39	536.385	92.205	178.269	74.809	23.556	20919	48	443.958	68.582	96.553	77.663	29.556	21310	35	842.657	184.276	127.984	76.860	21.556	29493	36	459.944	58.743	325.831	77.524	28.627	16558	48	415.958	65.706	333.476	80.077	30.971	19966	80	470.800	77.732	296.674	81.262	61.255	37664	30	409.267	26.593	35.888	78.617	21.556	12278	105	486.771	84.066	144.540	85.306	48.770	51111	19	398.158	27.244	314.596	79.568	15.899	7565	37	354.378	17.914	60.990	80.859	28.385	13112	55	486.891	64.655	76.175	83.625	28.971	26779	65	479.769	78.325	86.130	85.128	39.456	31185	35	615.229	108.148	104.572	82.155	22.971	21533	34	999.529	542.411	111.293	81.858	35.456	33984	55	631.364	117.649	205.822	85.095	33.799	34725	69	452.232	60.767	259.345	82.727	36.284	31204	31	453.806	39.804	136.166	81.496	20.728	14068	35	437	30.305	220.845	83.692	27.213	15295	28	521.036	42.878	211.656	83.240	20.385	14589	91	610.857	125.984	240.420	85.385	39.698	55588	33	362.152	18.370	19.950	85.878	30.627	11951	40	458.275	52.629	129.221	84.891	27.213	18331	59	443.525	44.004	170.371	86.001	34.042	26168	67	437.716	63.410	235.030	91.797	49.841	29327	49	490.224	59.648	179.896	85.149	26.385	24021	42	424.476	52.334	98.976	86.487	28.627	17828	24	502.792	74.277	295.983	85.423	20.971	12067	44	485.455	42.403	4.864	89.273	32.971	21360	74	403.743	43.519	41.442	88.045	59.598	29877	37	556.973	85.279	112.200	87.554	23.556	20608	24	537.417	109.701	311.570	87.633	18.728	12898	62	592.548	169.243	316.030	91.765	38.627	36738	67	511.970	83.805	68.999	91.364	33.799	34302	37	460.324	46.272	153.287	88.270	22.728	17032	70	510.471	97.508	28.555	91.935	32.042	35733	45	477.889	45.449	282.857	89.781	33.456	21505	77	528.961	82.357	53.632	93.162	45.113	40730	52	523.096	59.273	292.544	90.887	27.213	27201	30	599.700	64.915	324.826	89.991	19.314	17991	51	433.118	40.669	13.276	92.057	29.456	22089	52	501.135	58.151	104.921	94.389	31.213	26059	28	404.643	63.743	254.184	91.886	24.385	11330	19	381.526	81.291	263.131	91.450	22.142	7249	43	486.837	76.184	190.619	93.165	26.385	20934	22	467.636	35.330	332.395	91.662	17.899	10288	72	477.500	71.361	77.805	94.814	34.385	34380	78	498.385	85.087	91.903	94.826	37.213	38874	70	905.586	746.472	174.626	95.509	38.627	63391	30	464.933	42.556	209.905	93.273	30.627	13948	65	527.169	92.615	223.125	94.912	33.213	34266	50	515.220	183.045	276.634	95.426	33.799	25761	40	544.925	98.501	155.167	96.832	24.142	21797	34	513.088	72.280	6.981	97.920	20.728	17445	115	542.913	134.512	127.614	101.975	65.598	62435	47	501.383	96.069	137.812	99.565	30.971	23565	59	505	75.032	252.358	100.846	34.870	29795	64	508.141	97.358	19.425	100.014	30.042	32521	71	526.324	104.975	47.457	104.488	38.385	37369	49	496.653	60.900	188.834	99.688	28.142	24336	54	474.278	57.943	259.925	100.672	33.213	25611	104	818.192	586.547	286.416	105.539	47.698	85092	44	639.386	130.254	324.449	99.829	26.385	28133	31	595.677	117.403	164.758	100.812	20.971	18466	56	863.911	260.579	218.840	101.614	36.284	48379	20	364.150	16.281	300.808	99.406	23.213	7283	119	475.084	72.385	241.341	104.906	56.527	56535	92	1344.424	1123.832	332.324	109.147	53.698	123687	22	563.500	59.551	54.224	101.697	16.485	12397	39	511.846	65.865	61.375	103.412	25.556	19962	57	490.070	75.626	69.665	103.195	35.698	27934	46	714.500	367.804	210.552	101.966	33.456	32867	23	527.609	37.115	279.137	101.111	16.728	12135	58	491.190	87.168	29.064	103.940	32.385	28489	68	514.588	67.994	103.870	104.691	32.627	34992	28	449.714	25.710	111.964	103.961	20.142	12592	42	483.738	50.100	94.745	107.242	36.284	20317	62	586.726	115.855	150.202	106.412	32.385	36377	34	574.559	78.289	171.607	106.720	20.971	19535	63	755.746	148.704	216.096	108.676	33.456	47612	65	477.954	47.731	268.982	108.576	32.385	31067	48	466.729	51.320	296.596	107.929	27.799	22403	53	787.264	281.798	313.170	106.790	29.213	41725	80	466.450	74.573	36.051	113.871	51.598	37316	67	527.075	86.955	189.806	111.756	41.355	35314	28	400.250	25.220	252.790	108.276	25.213	11207	32	374.031	27.013	11.680	108.191	22.971	11969	30	661.733	104.965	178.656	108.795	21.314	19852	32	575.375	85.010	185.377	107.701	22.142	18412	50	497.960	98.305	166.097	111.028	38.042	24898	40	514.250	71.297	231.098	109.872	22.971	20570	36	565.444	81.554	279.221	110.426	24.142	20356	39	575.538	102.592	323.466	108.939	29.556	22446	31	450.387	33.778	84.306	111.797	25.556	13962	30	417.867	31.137	122.068	109.769	23.213	12536	122	452.033	70.204	15.436	116.655	79.497	55148	47	618.149	109.323	60.335	111.830	24.385	29053	19	435.632	22.802	79.322	110.421	15.899	8277	16	400.625	14.692	202.374	112.010	15.314	6410	37	502.243	85.107	25.904	119.064	33.456	18583	31	551.387	111.497	250.473	116.137	22.728	17093	42	492.500	44.513	73.300	117.379	27.799	20685	47	549.106	92.792	240.637	115.621	26.971	25808	81	546.049	88.518	287.584	117.558	38.042	44230	53	579.434	118.389	302.239	117.007	35.799	30710	42	579.833	138.372	322.224	116.443	33.213	24353	28	707.036	146.644	327.788	115.107	19.314	19797	39	490.897	63.308	5.908	116.719	26.142	19145	70	782.929	157.143	126.473	117.232	30.142	54805	89	491.944	69.673	144.692	117.702	34.385	43783	61	679.295	119.675	212.301	116.293	31.213	41437	23	619.217	143.128	195.739	117.174	18.142	14242	56	498.536	67.715	267.445	117.904	34.042	27918	25	478.720	50.664	56.012	117.339	18.728	11968	25	476.680	46.058	108.275	119.400	22.971	11917	46	478.413	42.922	85.296	118.529	28.385	22007	27	892.185	176.192	113.242	119.919	18.728	24089	59	454.678	78.941	312.621	119.557	28.627	26826	77	900.338	460.531	185.589	122.022	47.355	69326	39	540.385	61.922	204.152	119.671	24.971	21075	41	747.585	131.566	225.078	121.065	24.142	30651	60	424.083	49.993	36.578	125.910	36.042	25445	41	572.293	66.743	244.624	122.232	23.556	23464	69	652.522	146.016	294.814	125.379	33.213	45024	31	493.710	59.562	93.761	122.812	26.142	15305	32	915.500	277.664	117.550	124.126	20.971	29296	139	513.964	129.311	164.136	127.885	56.527	71441	40	482.100	68.571	177.357	126.778	25.556	19284	63	549.190	62.119	210.616	125.112	34.385	34599	83	780.470	214.252	249.698	129.184	53.841	64779	41	623.317	87.958	262.607	126.278	26.385	25556	20	670.050	95.906	267.800	123.540	16.728	13401	35	1078.457	167.506	276.407	124.708	21.556	37746	49	411.082	32.112	71.147	125.596	31.799	20143	23	406.522	23.006	128.331	124.466	23.556	9350	53	478.075	92.706	306.444	125.322	33.799	25338	25	472.320	30.935	100.610	125.697	22.385	11808	31	472.065	50.490	14.708	126.729	20.142	14634	61	545.557	85.332	199.644	129.650	28.971	33279	70	455.229	51.704	221.336	128.727	43.213	31866	56	566.179	80.271	235.427	129.339	31.213	31706	50	394.640	111.373	6.060	137.097	54.770	19732	30	391.467	27.832	29.940	130.209	21.314	11744	23	499.043	37.810	95.052	128.252	20.142	11478	41	400.951	26.029	138.101	129.342	24.385	16439	25	466.120	58.385	43.609	129.911	19.314	11653	104	441.010	52.270	88.967	134.550	43.941	45865	40	559.375	111.872	330.672	131.124	30.627	22375	22	611.545	118.004	24.781	131.769	19.314	13454	45	836.600	161.998	273.909	132.763	27.799	37647	32	477.469	68.963	128.112	133.947	28.627	15279	30	519.667	77.103	13.657	132.643	20.142	15590	55	484.709	90.085	298.223	133.692	31.213	26659	24	415.417	26.329	118.628	134.325	19.556	9970	59	419.915	31.503	191.306	136.819	37.213	24775	24	600.250	108.954	19.428	135.278	16.728	14406	39	396.718	34.074	176.342	135.612	22.142	15472	41	328.585	116.338	331.449	138.364	61.941	13472	25	419.840	21.100	56.625	135.708	20.971	10496	27	466.667	39.928	79.663	135.957	18.142	12600	50	604.940	123.834	104.003	137.623	33.213	30247	48	469.458	51.681	239.854	137.110	34.042	22534	22	517.455	47.420	254.567	136.575	19.899	11384	60	486.050	97.446	309.464	136.978	28.971	29163	33	548.849	86.712	135.742	135.825	25.314	18112	36	558.167	68.267	267.454	139.721	24.728	20094	33	397.364	27.078	36.404	138.396	27.799	13113	100	420.360	42.550	65.037	140.778	40.284	42036	57	2504.719	1441.292	230.143	139.352	46.184	142769	80	671.588	138.067	279.716	140.628	38.527	53727	24	478.625	46.932	249.450	139.211	22.142	11487	75	731.747	176.141	289.294	143.973	36.284	54881	21	372.952	54.075	27.171	139.063	20.728	7832	49	435.918	38.577	145.777	140.334	27.799	21360	17	1365.941	227.606	1.345	141.635	16.485	23221	18	390.667	18.166	46.560	141.159	18.142	7032	52	505.519	62.259	259.723	143.598	31.213	26287	84	535.571	123.512	318.284	143.911	35.113	44988	70	589.171	224.070	226.913	144.145	40.042	41242	39	605.205	98.491	115.596	143.872	22.728	23603	40	618.800	151.196	122.528	145.317	26.385	24752	22	377.227	18.534	182.584	143.194	16.728	8299	60	408.967	40.280	49.734	146.579	35.456	24538	36	578.167	85.620	107.168	143.478	23.314	20814	30	443.800	36.045	142.252	146.098	23.556	13314	72	663.014	356.391	22.648	148.443	50.527	47737	29	451	33.635	74.501	147.322	20.142	13079	43	533.884	86.134	5.201	147.269	29.799	22957	43	607.302	91.526	134.479	147.130	24.728	26114	94	462.298	74.958	178.341	150.264	49.598	43456	31	410.290	21.926	298.210	147.432	20.728	12719	32	454.500	43.415	33.564	147.641	24.142	14544	32	467.219	43.070	100.689	148.559	23.799	14951	187	500.829	75.868	160.788	152.613	60.184	93655	82	493.817	70.627	220.618	150.314	40.870	40493	35	467.429	51.464	88.998	149.499	24.385	16360	63	403.952	34.169	204.089	150.879	43.113	25449	81	576.926	109.360	272.515	151.533	36.385	46731	59	585.797	118.078	307.918	150.965	30.042	34562	128	738.312	365.694	105.113	157.361	50.770	94504	54	423	58.156	64.750	152.017	30.971	22842	30	454.200	43.404	78.632	153.356	22.728	13626	28	517.500	29.975	293.244	152.398	18.971	14490	33	456.212	44.192	145.784	154.791	23.799	15055	90	526.611	105.767	119.633	156.726	38.870	47395	35	531.400	98.644	128.280	156.490	25.556	18599	39	628.538	94.650	135.321	154.066	21.899	24513	109	728.083	368.327	248.256	156.582	60.426	79361	27	742.667	106.091	331.498	154.497	18.971	20052	24	405.042	16.147	300.291	154.657	19.314	9721	78	449.103	65.466	237.303	159.371	34.627	35030	29	542.241	334.370	40.697	156.362	24.385	15725	60	439.033	45.965	8.694	164.118	41.799	26342	21	373.619	21.339	22.594	157.409	17.556	7846	19	247.737	17.600	30.904	158.184	24.385	4707	31	518.065	70.159	86.158	158.571	20.385	16060	81	466.926	71.592	16.680	161.713	45.113	37821	55	510.636	65.106	218.801	160.580	32.870	28085	66	473.530	57.096	262.233	162.874	40.385	31253	63	785.476	176.258	323.429	161.256	40.527	49485	35	438.543	81.715	311.714	160.503	33.456	15349	44	367.364	21.858	58.575	162.230	34.627	16164	53	576.566	106.402	140.707	162.725	32.042	30558	73	547.699	99.597	209.964	163.828	40.042	39982	60	649.950	140.959	38.811	163.922	28.385	38997	33	568.606	85.787	134.232	163.680	23.556	18764	41	429.732	77.876	306.156	163.941	32.042	17619	83	493.012	185.591	228.446	170.464	52.770	40920	22	1318.227	150.703	332.623	163.910	17.314	29001	45	470.022	58.704	73.588	165.525	31.213	21151	25	687.200	71.051	80.638	165.033	19.556	17180	76	477.197	175.935	94.473	167.102	38.042	36267	33	483.788	53.467	160.110	164.946	22.142	15965	73	510.068	54.580	287.579	168.630	32.870	37235	18	430.667	11.727	3.111	166.286	15.071	7752	49	469.796	61.371	152.389	167.480	30.385	23020	66	557.803	141.151	23.208	171.267	38.870	36815	93	523.462	103.086	112.995	171.732	41.698	48682	86	436.965	60.375	176.806	170.683	40.042	37579	62	460.694	56.525	187.999	171.514	33.213	28563	63	639.159	135.758	195.244	171.558	32.627	40267	59	484.136	48.752	256.529	171.846	33.456	28564	25	499.720	50.315	279.432	169.637	20.385	12493	57	369.825	27.925	53.032	171.968	34.042	21080	99	526.616	128.693	131.337	172.665	49.113	52135	76	533.197	133.796	247.827	173.414	38.627	40523	164	569.994	171.334	208.011	175.632	55.355	93479	64	508.703	112.841	33.553	174.690	33.698	32557	67	680.179	464.334	268.820	173.541	34.627	45572	59	659.949	592.318	69.416	175.937	47.012	38937	76	719.408	210.350	151.677	177.112	34.627	54675	72	499.611	83.204	161.580	175.952	33.799	35972	39	525.333	67.787	98.190	175.669	22.971	20488	47	471.277	32.089	262.023	178.812	34.284	22150	16	2160.062	247.565	322.550	176.102	13.314	34561	35	666.457	117.699	104.991	178.458	20.971	23326	29	469.552	47.460	301.854	177.467	22.385	13617	76	537.500	114.109	278.755	183.423	36.870	40850	26	506.346	57.374	292.926	178.591	20.142	13165	69	541.986	108.420	39.911	181.740	32.627	37397	63	398.079	42.084	54.490	180.887	37.113	25079	59	525.475	270.220	75.944	181.215	40.870	31003	27	430.296	43.809	91.110	179.758	19.556	11618	34	382.441	24.531	236.175	180.644	24.385	13003	40	547.550	94.483	138.017	182.456	25.556	21902	71	603.338	119.048	224.607	185.736	38.627	42837	36	568.389	87.457	286.054	183.646	24.971	20462	63	491.048	164.980	109.105	184.538	43.355	30936	55	446.327	49.462	266.599	185.111	32.627	24548	21	487.048	38.539	1.568	184.022	18.485	10228	93	583.979	101.762	125.123	187.255	37.456	54310	128	519.688	124.714	201.183	187.482	59.012	66520	39	451.692	50.833	6.607	186.301	24.385	17616	70	524.271	118.070	29.679	186.086	38.042	36699	72	469.056	70.804	157.373	188.126	39.113	33772	44	457.432	53.465	173.813	189.014	38.284	20127	44	618.182	73.740	294.564	185.500	29.556	27200	37	370.676	17.493	236.656	185.940	26.385	13715	44	407.705	33.793	82.619	188.426	35.456	17939	47	484.426	54.267	97.337	189.419	26.728	22768	55	534.945	80.639	141.844	189.185	26.971	29422	27	415.444	29.093	182.308	188.172	23.556	11217	93	420.559	40.529	64.806	194.813	47.698	39112	47	1422.617	310.349	255.647	190.501	25.213	66863	78	481.577	76.135	16.403	191.624	38.870	37563	34	644.559	85.657	293.481	191.368	22.142	21915	33	459.182	43.063	118.308	193.725	27.799	15153	92	588.174	248.675	211.883	199.099	63.497	54112	17	1051.412	514.078	111.024	192.032	15.314	17874	60	504.300	75.921	162.295	194.483	30.627	30258	48	572	79.691	220.234	193.084	32.385	27456	96	770.510	503.160	267.637	196.548	47.113	73969	32	421.250	47.688	90.085	195.104	23.556	13480	37	461.432	39.399	181.023	193.468	24.142	17073	24	235.042	25.862	1.739	195.393	20.142	5641	32	644.688	109.916	234.607	196.604	24.385	20630	60	369.717	31.960	31.486	198.512	32.042	22183	82	405.110	37.954	54.009	197.839	34.627	33219	36	500.694	66.264	76.859	197.092	26.142	18025	34	1651.265	243.620	309.442	199.474	29.213	56143	35	697.971	382.312	193.748	197.234	43.698	24429	45	508.400	50.079	241.363	199.090	28.385	22878	66	560.530	105.244	285.814	197.716	33.213	36995	63	311.825	67.060	6.184	202.761	39.113	19645	19	549.053	47.293	113.365	197.215	17.314	10432	30	539.633	50.828	199.512	198.251	19.899	16189	33	433.273	45.328	84.485	199.210	20.142	14298	43	568.651	151.305	103.416	200.883	26.385	24452	28	529.607	182.622	109.151	199.559	21.556	14829	29	474.448	64.265	127.176	198.234	28.385	13759	43	556.372	83.403	274.822	201.054	26.971	23924	50	412.180	35.353	45.236	201.681	42.284	20609	84	1931.476	1366.082	118.443	203.586	40.042	162244	45	444.489	39.428	137.511	200.928	24.142	20002	35	505.143	37.599	247.163	200.381	24.385	17680	18	871.833	67.215	301.748	199.073	15.314	15693	62	435.742	47.574	149.333	203.580	35.456	27016	60	454.850	56.550	158.336	201.503	35.456	27291	167	335.431	50.916	20.208	206.482	83.740	56017	25	3283.280	255.502	325.058	201.770	22.142	82082	53	503.264	86.591	260.027	205.848	28.385	26673	33	1744.515	491.028	125.839	205.818	22.142	57569	37	474.649	83.321	201.482	204.434	30.971	17562	70	579.029	68.673	268.812	207.285	34.870	40532	63	808.762	77.755	296.129	204.988	34.385	50952	40	498.550	66.083	94.796	206.565	22.142	19942	27	2580.778	237.915	321.948	205.737	18.728	69681	21	380.381	14.483	50.292	205.853	17.899	7988	30	392.400	29.710	134.545	207.230	23.213	11772	44	457.091	37.485	169.559	208.161	23.556	20112	88	550.307	117.581	232.758	208.588	42.284	48427	49	353.776	38.667	38.811	209.873	36.042	17335	49	460.898	66.099	79.130	209.612	25.556	22584	45	2017.533	300.213	328.050	209.258	29.556	90789	29	296.862	30.974	45.514	211.234	20.728	8609	33	374.485	23.825	71.787	210.716	26.385	12358	60	407.750	45.188	202.370	212.223	41.941	24465	36	571.139	57.055	244.467	210.965	26.627	20561	44	736.568	81.100	289.352	210.566	24.971	32409	26	265.615	49.627	54.392	211.389	20.142	6906	19	446.737	25.905	110.981	211.178	15.314	8488	75	429.147	56.424	148.491	215.769	39.698	32186	40	573.700	39.315	278.600	212.864	29.213	22948	43	823.674	45.920	297.813	212.268	24.728	35418	67	430.328	47.758	220.751	215.275	38.284	28832	24	859.708	114.058	314.362	211.877	17.899	20633	37	447.432	48.911	105.048	215.910	23.556	16555	40	494.775	44.332	90.314	216.603	43.698	19791	35	417.886	28.039	187.880	215.654	21.556	14626	32	516.344	204.826	249.510	216.615	27.213	16523	61	654.164	483.909	60.753	218.960	34.042	39904	29	451.655	41.197	96.391	218.501	24.142	13098	22	1025.818	169.567	334.123	215.750	16.485	22568	24	433	40.815	9.246	216.466	21.556	10392	26	1230.269	288.151	160.106	216.902	20.142	31987	23	382.304	44.391	130.942	217.622	17.314	8793	30	498.033	42.560	256.832	217.161	27.556	14941	42	643.667	75.633	316.249	218.066	24.142	27034	75	1270.907	795.838	3.441	220.526	38.042	95318	32	494.500	66.687	18.729	218.873	20.728	15824	33	835.273	129.612	276.528	219.638	22.142	27564	55	504.455	175.052	53.222	220.963	30.385	27745	27	426.852	51.670	73.528	219.819	20.728	11525	43	378.302	23.336	117.917	221.295	23.799	16267	18	439.611	33.103	211.696	220.314	15.899	7913	103	947.311	219.847	268.936	223.929	52.284	97573	59	755.627	111.986	303.763	221.204	34.627	44582	16	548.500	37.015	325.959	220.051	16.142	8776	36	379.556	37.268	37.317	221.816	24.971	13664	37	457.784	51.141	110.339	223.356	24.142	16938	132	472.144	80.732	163.095	226.990	43.698	62323	59	431.644	49.544	238.182	223.100	40.870	25467	29	430.345	43.778	84.171	223.466	20.142	12480	94	999.053	82.568	289.713	224.244	60.870	93911	46	456.348	72.359	29.548	224.990	30.042	20992	34	415.265	33.137	103.166	223.432	28.971	14119	33	505.848	47.037	246.788	224.061	24.385	16693	31	679.839	58.534	257.028	223.900	26.971	21075	31	495.355	145.416	320.534	223.228	32.728	15356	33	442.030	66.286	17.554	224.614	22.142	14587	43	366.907	58.314	70.615	225.436	26.971	15777	55	399.982	41.283	126.706	227.351	38.627	21999	41	397.341	31.817	144.405	227.936	26.971	16291	31	651.742	267.047	61.172	225.298	19.899	20204	23	506.043	41.898	91.173	225.035	17.899	11639	43	410.977	37.051	199.001	226.495	30.971	17672	44	700.795	276.278	54.399	227.667	31.213	30835	123	401.463	58.743	174.614	230.878	42.527	49380	46	546.087	68.866	189.018	227.968	24.971	25120	52	417.865	34.597	79.687	229.320	27.799	21729	58	424.138	48.400	219.087	230.028	30.385	24600	24	351.625	29.866	17.666	229.391	23.899	8439	132	3067.750	1393.209	39.647	234.862	48.527	404943	48	287.208	31.260	89.556	232.310	28.142	13786	30	506.767	72.688	30.358	231.280	20.728	15203	63	816.429	253.915	65.940	232.340	34.627	51435	179	988.073	725.732	106.672	239.068	132.267	176865	52	401.558	44.185	132.232	232.156	36.385	20881	19	418.105	38.281	52.780	232.724	15.899	7944	29	338.310	56.989	120.560	237.471	22.385	9811	37	488.541	42.399	142.982	236.126	25.556	18076	96	2149.323	1522.613	62.126	240.846	50.184	206335	30	466.733	284.503	29.716	240.996	21.556	14002	43	553.767	128.183	213.284	240.386	32.385	23812	157	802.586	315.681	303.263	243.144	142.184	126006	36	441.639	21.103	203.078	243.356	28.142	15899	46	878.957	178.581	83.209	245.933	51.698	40432	126	775.571	162.890	151.752	247.326	80.870	97722	83	693.554	124.396	46.072	252.090	113.456	57565	31	476.387	27.478	88.013	251.468	40.385	14768	33	1336.303	276.169	108.650	251.596	29.314	44098
14	32	682.312	101.230	7.911	4.669	25.799	21834	21	679.190	99.470	36.298	1.728	19.314	14263	34	630.676	55.182	58.127	2.621	29.213	21443	26	575.808	49.693	73.059	1.969	19.314	14971	17	578.235	56.702	115.974	1.552	15.314	9830	34	486.235	55.756	162.509	3.126	22.728	16532	64	466.812	86.955	209.417	3.473	33.213	29876	33	397.970	41.755	226.268	1.556	26.728	13133	54	475.259	82.768	263.414	2.584	31.213	25664	34	591.382	44.085	289.214	2.367	21.556	20107	43	497.698	75.260	299.275	3.727	31.213	21401	40	496.650	48.304	317.821	2.565	30.385	19866	66	595.212	128.369	93.204	13.161	52.284	39284	33	502.909	41.134	108.274	4.625	27.213	16596	21	532.619	45.828	330.817	6.362	20.142	11185	43	606.512	89.297	33.491	7.643	25.799	26080	69	548.826	79.636	50.748	10.131	48.527	37869	50	665.300	124.920	84.840	9.704	28.385	33265	56	561.750	96.558	149.440	8.067	35.698	31458	43	462.837	67.390	200.326	8.353	25.556	19902	73	555.384	102.545	71.192	8.950	35.456	40543	124	471.976	88.068	122.656	12.810	43.456	58525	28	485.714	103.030	282.996	7.827	22.385	13600	52	604.885	135.557	271.381	10.575	31.456	31454	52	501.635	53.170	310.183	11.741	31.556	26085	32	633.969	83.402	316.227	8.758	20.728	20287	21	592.286	38.324	43.839	9.624	15.899	12438	54	675.852	164.127	99.745	13.468	29.556	36496	79	499.772	69.735	158.528	14.962	46.870	39482	75	495.640	68.782	18.868	15.356	34.042	37173	23	476.739	49.516	141.074	11.597	20.142	10965	124	494.161	87.269	195.065	20.047	69.255	61276	57	609.719	459.514	215.667	16.983	37.698	34754	45	486.511	68.494	180.770	14.447	27.799	21893	110	494.255	79.272	323.842	16.549	54.527	54368	46	663.652	250.704	144.338	17.473	39.113	30528	47	582.298	103.334	46.668	16.574	27.556	27368	52	502.846	86.760	202.716	16.996	30.971	26148	57	1002.018	190.011	291.972	20.248	33.213	57115	62	479.516	57.289	167.397	25.887	51.799	29730	50	449.500	44.393	71.424	18.507	30.971	22475	112	462.804	71.447	105.241	23.853	66.083	51834	44	653.909	112.275	282.325	20.467	25.556	28772	61	565.344	122.779	265.516	21.526	32.971	34486	47	486.553	108.990	179.932	22.447	26.971	22868	29	1107.241	88.557	305.441	23.526	22.971	32110	75	458.600	52.498	26.528	24.125	36.042	34395	30	451.433	44.062	75.845	23.205	22.728	13543	45	565.622	58.961	157.702	23.396	32.042	25453	28	443.964	30.752	56.959	24.435	21.556	12431	36	1231.417	207.030	5.255	25.858	22.142	44331	39	489.154	60.559	88.387	26.977	27.799	19077	51	461.412	61.515	175.522	29.847	33.456	23532	46	787.348	127.529	311.796	29.154	30.627	36218	56	469.643	46.071	63.538	28.828	30.042	26300	66	474.636	50.413	325.736	29.661	29.799	31326	111	416.045	45.286	13.212	33.645	52.184	46181	28	429.250	39.900	78.021	28.833	20.142	12019	42	410.214	26.241	150.846	32.005	34.870	17229	55	1424.273	95.090	292.362	32.134	27.799	78335	60	633.950	89.220	316.787	33.345	28.971	38037	50	510.560	63.605	47.750	34.188	31.456	25528	96	435.719	69.406	113.235	35.359	44.527	41829	45	871.711	169.291	273.226	33.333	23.799	39227	80	483.788	91.372	90.240	35.399	36.870	38703	25	485.520	66.788	155.310	34.932	24.385	12138	70	689.914	209.885	30.666	39.101	45.698	48294	42	417.071	37.496	181.856	36.367	24.385	17517	49	452.571	31.853	72.620	36.931	24.971	22176	212	457.425	77.034	174.637	47.779	76.669	96974	75	549.133	104.901	209.223	39.199	36.870	41185	31	384.097	32.393	265.841	37.951	24.142	11907	61	1329.951	128.445	301.408	37.855	28.627	81127	83	512.325	102.459	85.167	42.656	36.870	42523	34	839.412	203.691	278.859	40.760	22.142	28540	45	522.933	88.186	9.060	46.558	31.799	23532	39	459.487	50.828	64.325	42.700	27.556	17920	28	587.929	112.347	136.478	41.748	25.556	16462	32	455.906	44.691	54.689	43.918	22.142	14589	58	475.345	78.572	262.651	48.586	39.213	27570	33	513.576	103.584	333.150	45.111	21.556	16948	88	573.761	91.011	18.136	49.221	57.598	50491	52	529.404	99.922	45.691	47.278	29.213	27529	36	676.806	67.399	311.506	44.457	24.142	24365	47	515.872	79.864	38.498	48.364	40.284	24246	88	535.375	101.296	210.859	47.075	47.456	47113	57	959.825	159.329	294.880	46.993	30.971	54710	24	532.375	44.875	2.501	46.828	16.728	12777	63	472.095	61.839	74.676	51.843	36.627	29742	34	530.559	83.035	133.305	46.151	27.314	18039	98	615.653	116.178	143.969	49.200	63.941	60334	31	541.194	82.921	112.452	49.900	22.971	16777	38	498.737	64.610	125.464	50.045	27.213	18952	96	556.719	92.561	57.287	52.491	48.184	53445	178	549.786	113.420	96.942	53.250	67.598	97862	22	794.182	87.964	157.099	49.064	18.728	17472	60	557.967	88.514	196.247	52.250	33.456	33478	55	479.655	52.792	254.185	51.948	34.627	26381	38	599.763	62.001	280.190	50.641	24.728	22791	36	725.639	157.170	318.418	50.810	33.213	26123	35	567.257	61.593	119.551	52.175	22.971	19854	33	567.455	56.171	308.716	52.218	22.971	18726	78	502.782	71.547	209.623	55.114	42.527	39217	87	564.575	63.087	161.537	58.582	37.456	49118	73	532.986	102.351	224.641	54.134	54.627	38908	94	657.096	143.147	294.184	59.415	43.113	61767	105	621.133	148.508	34.095	60.172	47.355	65219	38	475.816	42.756	63.921	55.876	26.728	18081	26	573.538	102.638	246.817	55.252	18.485	14912	30	590.533	70.808	2.456	57.550	22.728	17716	33	570.879	83.799	171.178	58.351	21.556	18839	34	379.353	33.904	266.254	58.506	26.728	12898	51	644.490	81.851	145.354	59.845	28.142	32869	44	504.205	44.790	272.331	60.186	24.385	22185	85	309.494	40.594	304.420	63.603	38.385	26307	30	620.600	99.927	312.174	59.351	19.899	18618	31	432.710	30.294	332.782	59.562	20.728	13414	32	656.406	135.332	13.260	60.246	20.728	21005	32	469.906	47.306	187.700	60.464	21.556	15037	51	527.686	103.034	229.405	60.099	28.142	26912	30	513.233	74.922	320.456	60.083	22.728	15397	105	468.419	95.236	96.859	65.739	64.426	49184	69	478.957	46.081	116.806	62.296	47.698	33048	81	555.938	76.289	80.702	65.324	38.284	45031	78	650.705	235.978	139.239	66.281	36.284	50755	37	417.108	36.246	48.980	64.115	27.799	15433	33	370.394	21.268	180.234	63.746	21.556	12223	36	513.306	71.437	169.551	65.331	22.142	18479	30	535.400	59.506	198.011	66.851	22.142	16062	77	461.026	69.528	244.655	65.865	47.698	35499	69	522.797	137.783	264.787	71.589	45.355	36073	65	436.954	42.122	325.864	65.303	38.042	28402	29	408.552	24.180	5.651	66.679	23.799	11848	72	441.111	66.827	62.612	67.955	44.284	31760	117	480.658	84.911	228.878	67.790	65.012	56237	46	631.304	167.918	159.048	68.880	32.870	29040	50	557.880	62.857	190.104	67.517	30.385	27894	40	551.875	108.306	285.126	69.949	28.728	22075	47	586.362	98.595	114.627	68.177	27.799	27559	48	527.812	76.596	312.364	68.719	30.385	25335	57	450.333	45.210	21.152	70.198	34.284	25669	58	433.190	49.817	252.875	74.677	36.971	25125	21	725.476	83.703	276.573	70.038	16.142	15235	56	606.786	96.922	208.542	74.813	31.799	33980	44	1856.205	436.880	152.276	73.507	32.870	81673	90	560.211	91.431	168.078	73.812	39.799	50419	62	470.081	55.785	11.422	75.229	32.627	29145	46	415.413	31.809	51.683	75.183	28.627	19109	60	487.617	63.460	81.896	73.727	37.456	29257	70	596.314	113.137	280.735	77.870	36.385	41742	51	381.176	25.940	43.240	74.661	31.799	19440	36	582.583	90.921	112.292	74.763	22.971	20973	57	595.807	85.286	197.790	74.793	27.314	33961	77	496.065	96.798	236.747	76.481	41.355	38197	25	356.400	14.428	259.326	74.743	18.728	8910	119	487.857	103.396	305.119	77.194	56.770	58055	42	462.048	53.921	6.560	81.224	37.556	19406	28	432.250	35.162	59.526	74.709	20.142	12103	39	531.026	89.920	178.263	74.800	23.556	20710	48	519.833	109.067	96.337	77.723	29.556	24952	35	842.743	179.155	127.985	76.849	21.556	29496	36	474	60.699	325.832	77.551	28.627	17064	48	430.812	64.324	333.456	80.083	30.971	20679	80	497.075	74.553	296.776	81.364	61.255	39766	30	434.833	29.538	35.881	78.613	21.556	13045	105	489.638	84.980	144.571	85.263	48.770	51412	19	417.895	30.074	314.594	79.583	15.899	7940	37	372.081	16.833	61.002	80.858	28.385	13767	55	500.818	67.070	76.181	83.608	28.971	27545	65	497.246	78.016	86.116	85.100	39.456	32321	35	620.371	102.011	104.558	82.168	22.971	21713	34	996.118	540.454	111.286	81.846	35.456	33868	55	642.873	118.547	205.827	85.107	33.799	35358	69	462.493	67.014	259.366	82.682	36.284	31912	31	456.516	36.265	136.192	81.481	20.728	14152	35	445	33.037	220.858	83.701	27.213	15575	28	519.786	37.803	211.663	83.239	20.385	14554	91	614.747	129.262	240.400	85.382	39.698	55942	33	384.455	20.073	19.942	85.883	30.627	12687	40	457.225	54.575	129.226	84.878	27.213	18289	59	434.780	44.858	170.357	85.980	34.042	25652	67	445.910	67.403	235.062	91.817	49.841	29876	49	483.796	60.604	179.910	85.145	26.385	23706	42	1208.619	497.562	99.266	87.122	28.627	50762	24	515.625	72.346	295.974	85.425	20.971	12375	44	502.500	44.268	4.859	89.268	32.971	22110	74	424.432	40.802	41.416	88.025	59.598	31408	37	542.892	81.427	112.205	87.549	23.556	20087	24	554.875	110.742	311.563	87.635	18.728	13317	62	613.710	172.798	316.044	91.771	38.627	38050	67	529.328	89.096	69.003	91.341	33.799	35465	37	463.811	46.143	153.278	88.254	22.728	17161	70	535.229	95.808	28.565	91.938	32.042	37466	45	494.444	46.336	282.863	89.779	33.456	22250	77	543.143	84.503	53.632	93.158	45.113	41822	52	540.365	60.712	292.554	90.888	27.213	28099	30	623.433	64.772	324.826	89.996	19.314	18703	51	449.137	40.189	13.282	92.053	29.456	22906	52	501.981	53.548	104.928	94.359	31.213	26103	28	441.107	65.080	254.134	91.851	24.385	12351	19	389.789	78.668	263.124	91.463	22.142	7406	43	476.814	78.657	190.612	93.163	26.385	20503	22	484.727	33.675	332.389	91.674	17.899	10664	72	487.597	72.289	77.809	94.820	34.385	35107	78	506.282	85.854	91.858	94.827	37.213	39490	70	920.243	752.488	174.557	95.500	38.627	64417	30	482.467	46.709	209.838	93.307	30.627	14474	65	536.969	97.768	223.121	94.904	33.213	34903	50	529.740	200.365	276.679	95.426	33.799	26487	40	1525.175	589.820	155.325	96.569	24.142	61007	34	530.794	72.728	6.984	97.921	20.728	18047	115	743.991	279.554	128.171	101.897	65.598	85559	47	518.894	99.987	137.808	99.586	30.971	24388	59	510.915	77.658	252.378	100.857	34.870	30144	64	530.750	96.822	19.423	100.016	30.042	33968	71	543.183	105.839	47.448	104.467	38.385	38566	49	494.388	60.529	188.814	99.685	28.142	24225	54	509.852	55.263	259.942	100.728	33.213	27532	104	1143.471	721.456	286.805	105.590	47.698	118921	44	666.227	130.735	324.436	99.825	26.385	29314	31	1084.742	338.935	164.981	101.024	20.971	33627	56	1222.857	247.089	219.214	101.904	36.284	68480	20	386	21.297	300.784	99.395	23.213	7720	119	480.353	72.145	241.380	104.894	56.527	57162	92	1382.543	1132.442	332.320	108.990	53.698	127194	22	582	62.013	54.218	101.687	16.485	12804	39	518.462	65.698	61.377	103.418	25.556	20220	57	507.351	73.882	69.667	103.238	35.698	28919	46	792.326	401.809	210.548	101.976	33.456	36447	23	539.261	38.010	279.153	101.115	16.728	12403	58	511.621	86.969	29.062	103.952	32.385	29674	68	504.647	68.189	103.860	104.687	32.627	34316	28	439.393	27.252	111.970	103.956	20.142	12303	42	478.714	45.238	94.751	107.211	36.284	20106	62	602.419	118.709	150.198	106.407	32.385	37350	34	1589.971	333.625	171.575	106.631	20.971	54059	63	816.556	197.401	216.072	108.578	33.456	51443	65	506.662	69.717	268.913	108.583	32.385	32933	48	492.458	45.227	296.588	107.961	27.799	23638	53	832.321	302.424	313.166	106.789	29.213	44113	80	483.612	76.883	36.043	113.864	51.598	38689	67	2051.537	667.844	189.641	111.730	41.355	137453	28	487.393	49.577	252.953	108.441	25.213	13647	32	401.281	26.880	11.682	108.178	22.971	12841	30	716.700	125.567	178.662	108.759	21.314	21501	32	676	100.524	185.547	107.659	22.142	21632	50	1849.160	611.645	165.883	110.862	38.042	92458	40	534.650	70.955	231.088	109.869	22.971	21386	36	595.167	77.374	279.212	110.489	24.142	21426	39	586.026	97.836	323.440	108.946	29.556	22855	31	465.290	33.359	84.308	111.768	25.556	14424	30	407.467	26.627	122.063	109.755	23.213	12224	122	473.451	69.870	15.445	116.665	79.497	57761	47	618.106	109.966	60.327	111.829	24.385	29051	19	438.474	29.207	79.349	110.399	15.899	8331	16	454.625	47.100	202.273	112.066	15.314	7274	37	526.108	91.688	25.895	119.095	33.456	19466	31	573.032	106.846	250.466	116.122	22.728	17764	42	513.214	53.361	73.310	117.385	27.799	21555	47	576.277	96.858	240.650	115.613	26.971	27085	81	1781.284	409.175	287.588	117.544	38.042	144284	53	595.208	117.926	302.219	117.022	35.799	31546	42	601.310	138.744	322.220	116.437	33.213	25255	28	719.536	142.957	327.778	115.126	19.314	20147	39	511.103	64.114	5.898	116.723	26.142	19933	70	786.300	163.269	126.470	117.234	30.142	55041	89	1999.551	507.642	144.670	117.690	34.385	177960	61	702.131	120.642	212.287	116.334	31.213	42830	23	633.435	148.187	195.748	117.171	18.142	14569	56	600.679	104.446	267.612	117.877	34.042	33638	25	481.640	52.303	56.003	117.327	18.728	12041	25	470.640	41.874	108.270	119.369	22.971	11766	46	506.174	51.151	85.358	118.512	28.385	23284	27	864.259	177.160	113.252	119.935	18.728	23335	59	473.458	78.105	312.637	119.561	28.627	27934	77	1043.143	419.418	185.723	122.203	47.355	80322	39	1512.410	353.246	204.220	119.763	24.971	58984	41	774.366	134.892	225.081	121.078	24.142	31749	60	439.900	54.180	36.563	125.917	36.042	26394	41	1732.537	464.054	244.391	122.415	23.556	71034	69	2298.783	724.727	294.802	125.519	33.213	158616	31	480.065	58.366	93.749	122.813	26.142	14882	32	888.656	265.861	117.560	124.105	20.971	28437	139	645.719	190.101	163.781	127.427	56.527	89755	40	656.300	104.671	177.351	126.583	25.556	26252	63	1325.397	350.082	210.742	125.340	34.385	83500	83	792.831	205.810	249.613	129.205	53.841	65805	41	643.781	86.075	262.583	126.251	26.385	26395	20	683.450	92.808	267.814	123.551	16.728	13669	35	1588.057	238.858	276.356	124.768	21.556	55582	49	419.143	32.567	71.141	125.607	31.799	20538	23	425.739	30.444	128.335	124.539	23.556	9792	53	495.698	93.850	306.456	125.317	33.799	26272	25	479.320	34.284	100.605	125.692	22.385	11983	31	505.032	51.883	14.701	126.730	20.142	15656	61	580.377	74.832	199.622	129.650	28.971	35403	70	1893.900	468.156	221.329	128.702	43.213	132573	56	612.036	76.348	235.225	129.410	31.213	34274	50	419.640	113.632	6.075	137.106	54.770	20982	30	417.200	32.319	29.940	130.219	21.314	12516	23	492.870	39.828	95.046	128.252	20.142	11336	41	1455.390	205.103	138.143	129.395	24.385	59671	25	476.120	62.014	43.601	129.924	19.314	11903	104	819.481	255.094	89.077	135.193	43.941	85226	40	586.100	114.694	330.662	131.135	30.627	23444	22	633.182	118.459	24.786	131.756	19.314	13930	45	2059.711	562.014	273.890	132.918	27.799	92687	32	474.312	67.507	128.103	133.945	28.627	15178	30	540.800	79.135	13.642	132.643	20.142	16224	55	531.764	118.411	298.208	133.580	31.213	29247	24	411.167	25.766	118.619	134.334	19.556	9868	59	1718.831	281.838	191.379	136.625	37.213	101411	24	629.125	111.435	19.422	135.264	16.728	15099	39	1244.077	323.926	176.126	135.941	22.142	48519	41	351.951	118.295	331.373	138.481	61.941	14430	25	417.600	22.741	56.631	135.694	20.971	10440	27	1595.259	241.301	79.655	135.938	18.142	43072	50	585.800	118.854	103.995	137.629	33.213	29290	48	1811.292	326.231	239.857	137.207	34.042	86942	22	519.727	45.659	254.579	136.575	19.899	11434	60	505.783	96.076	309.466	136.982	28.971	30347	33	612.818	92.071	135.911	135.827	25.314	20223	36	583.056	79.984	267.485	139.726	24.728	20990	33	418.818	34.339	36.398	138.412	27.799	13821	100	544.740	161.323	65.605	141.095	40.284	54474	57	2755.860	1292.543	230.195	139.430	46.184	157084	80	1731.275	446.200	279.709	140.656	38.527	138502	24	488.917	49.390	249.416	139.199	22.142	11734	75	2157.933	659.094	289.331	143.986	36.284	161845	21	393.048	53.945	27.168	139.070	20.728	8254	49	1530.102	253.945	145.782	140.374	27.799	74975	17	1382.235	228.053	1.344	141.638	16.485	23498	18	403.278	23.034	46.562	141.125	18.142	7259	52	504.712	62.148	259.715	143.605	31.213	26245	84	567.881	123.749	318.265	143.936	35.113	47702	70	1831.400	435.138	226.498	144.084	40.042	128198	39	612.231	91.491	115.569	143.821	22.728	23877	40	737.725	199.185	122.583	145.447	26.385	29509	22	483.591	76.924	182.505	143.245	16.728	10639	60	425.117	45.591	49.758	146.558	35.456	25507	36	653.028	120.043	107.103	143.454	23.314	23509	30	499.433	64.404	142.148	146.128	23.556	14983	72	680.861	355.104	22.602	148.437	50.527	49022	29	1276.103	200.734	74.410	147.259	20.142	37007	43	558.465	82.200	5.218	147.259	29.799	24014	43	2237.233	701.084	134.608	147.276	24.728	96201	94	1812.553	538.389	178.227	150.116	49.598	170380	31	491.355	45.376	298.241	147.398	20.728	15232	32	491.625	43.533	33.576	147.637	24.142	15732	32	495.594	51.284	100.676	148.609	23.799	15859	187	2226.615	689.465	160.835	152.426	60.184	416377	82	526.756	68.014	220.535	150.274	40.870	43194	35	1606.257	337.887	88.986	149.416	24.385	56219	63	1530.286	241.412	204.002	150.875	43.113	96408	81	574.222	107.293	272.528	151.515	36.385	46512	59	2033.475	548.661	307.906	150.956	30.042	119975	128	2110.789	1102.788	104.634	156.360	50.770	270181	54	432.222	59.128	64.757	152.026	30.971	23340	30	1418.333	278.607	78.571	153.403	22.728	42550	28	536.393	25.395	293.258	152.399	18.971	15019	33	520.364	46.559	145.791	154.740	23.799	17172	90	1631.656	718.726	119.706	156.566	38.870	146849	35	1493.857	586.546	128.270	156.002	25.556	52285	39	2380.744	663.355	135.161	154.051	21.899	92849	109	1920.716	596.816	249.447	156.697	60.426	209358	27	773.889	103.193	331.487	154.494	18.971	20895	24	993.500	193.280	300.152	154.758	19.314	23844	78	1752.538	403.255	237.454	159.267	34.627	136698	29	552.517	323.095	40.727	156.367	24.385	16023	60	465.800	46.770	8.701	164.074	41.799	27948	21	390.143	20.793	22.594	157.417	17.556	8193	19	261.368	19.506	30.886	158.171	24.385	4966	31	551.161	65.619	86.234	158.554	20.385	17086	81	491.704	71.883	16.703	161.722	45.113	39828	55	1666.073	320.983	218.631	160.535	32.870	91634	66	476.606	55.494	262.236	162.877	40.385	31456	63	820.984	172.262	323.387	161.260	40.527	51722	35	487.229	92.057	311.753	160.610	33.456	17053	44	1300.227	260.975	58.596	162.076	34.627	57210	53	2108.962	683.084	140.616	162.611	32.042	111775	73	2214.945	683.694	209.838	163.824	40.042	161691	60	694.833	167.691	38.895	163.953	28.385	41690	33	2108.788	600.844	134.205	163.533	23.556	69590	41	501.976	84.138	306.142	164.011	32.042	20581	83	1546.145	433.764	228.576	171.436	52.770	128330	22	1356.682	156.806	332.622	163.913	17.314	29847	45	488.733	48.174	73.648	165.619	31.213	21993	25	694.480	78.175	80.623	164.991	19.556	17362	76	2202.684	685.631	94.732	167.233	38.042	167404	33	1576.061	281.502	160.182	164.899	22.142	52010	73	1731.904	382.579	287.643	168.761	32.870	126429	18	448.944	14.546	3.112	166.289	15.071	8081	49	1789.347	408.792	152.489	167.511	30.385	87678	66	576.909	140.229	23.210	171.242	38.870	38076	93	622.247	131.275	112.916	171.659	41.698	57869	86	489.430	60.029	176.976	170.715	40.042	42091	62	1734.710	424.617	188.081	171.389	33.213	107552	63	788.587	150.138	195.196	171.402	32.627	49681	59	623.492	211.157	256.632	172.678	33.456	36786	25	615.320	72.480	279.492	169.636	20.385	15383	57	1268.877	323.249	52.745	171.671	34.042	72326	99	1203.465	484.567	131.078	172.576	49.113	119143	76	2160.158	656.191	247.805	173.146	38.627	164172	164	2459.854	982.230	207.722	175.438	55.355	403416	64	520.938	110.743	33.562	174.677	33.698	33340	67	1122.090	488.422	269.750	173.036	34.627	75180	59	1677.898	353.466	68.815	174.653	47.012	98996	76	1979.342	606.533	151.684	176.847	34.627	150430	72	2071.181	614.008	161.371	176.118	33.799	149125	39	1634.026	322.992	98.224	175.617	22.971	63727	47	1406.426	287.247	261.861	178.735	34.284	66102	16	2177.438	239.316	322.551	176.096	13.314	34839	35	3007.657	810.976	104.969	178.414	20.971	105268	29	903.759	286.045	301.937	177.702	22.385	26209	76	568.776	119.965	278.729	183.359	36.870	43227	26	531.731	56.141	292.945	178.571	20.142	13825	69	641.609	115.959	40.206	181.897	32.627	44271	63	1670.524	377.353	54.633	180.965	37.113	105243	59	1438.051	256.985	77.169	181.126	40.870	84845	27	552.074	57.130	91.100	179.744	19.556	14906	34	1723.353	222.107	236.181	180.669	24.385	58594	40	1463.125	522.093	138.478	182.327	25.556	58525	71	2228.845	761.461	224.354	185.654	38.627	158248	36	576.917	88.246	286.048	183.628	24.971	20769	63	1632.524	973.369	109.780	184.267	43.355	102849	55	1816.473	376.187	266.429	185.151	32.627	99906	21	504.619	44.122	1.566	184.023	18.485	10597	93	651.172	132.051	125.096	187.202	37.456	60559	128	2304.727	923.554	201.312	187.254	59.012	295005	39	475.641	53.286	6.617	186.289	24.385	18550	70	545.757	117.770	29.707	186.097	38.042	38203	72	1774.667	471.554	157.245	188.302	39.113	127776	44	1252.636	254.745	173.745	188.559	38.284	55116	44	675.932	91.686	294.762	185.603	29.556	29741	37	1523.405	172.177	236.685	185.930	26.385	56366	44	1637.909	280.558	82.604	188.439	35.456	72068	47	1820.745	446.193	97.342	189.118	26.728	85575	55	1050.709	340.782	141.573	189.183	26.971	57789	27	1178.519	268.138	182.665	188.237	23.556	31820	93	1789.344	392.399	64.687	194.891	47.698	166409	47	1599.043	298.266	255.681	190.348	25.213	75155	78	658.449	150.089	16.479	191.574	38.870	51359	34	723.735	72.871	293.290	191.387	22.142	24607	33	1428.727	295.464	118.562	193.928	27.799	47148	92	1398.130	469.221	212.680	200.375	63.497	128628	17	1295.471	535.117	110.943	192.009	15.314	22023	60	2062.900	590.824	162.178	194.565	30.627	123774	48	1519.750	280.474	220.269	193.072	32.385	72948	96	892.427	463.930	268.181	196.120	47.113	85673	32	1766.469	434.157	90.059	194.972	23.556	56527	37	1410.865	214.691	181.215	193.522	24.142	52202	24	255.083	24.908	1.766	195.395	20.142	6122	32	2348.781	737.707	234.641	196.626	24.385	75161	60	474.983	44.537	31.618	198.369	32.042	28499	82	1655.049	274.184	54.177	197.969	34.627	135714	36	1393.806	193.819	76.973	196.818	26.142	50177	34	1685.618	262.066	309.445	199.448	29.213	57311	35	967.200	358.603	193.881	197.699	43.698	33852	45	534.600	51.426	241.340	199.071	28.385	24057	66	693.242	114.833	285.502	197.911	33.213	45754	63	347.286	58.195	6.236	202.559	39.113	21879	19	1127.105	257.067	113.202	197.045	17.314	21415	30	1431.833	283.518	199.386	198.082	19.899	42955	33	1863.788	433.608	84.433	199.232	20.142	61505	43	685.558	184.545	103.460	200.964	26.385	29479	28	960.500	198.243	109.147	199.909	21.556	26894	29	1520.414	425.447	127.299	198.112	28.385	44092	43	629.233	101.748	274.817	201.050	26.971	27057	50	741.040	236.790	44.831	201.669	42.284	37052	84	2786.405	1159.577	118.269	204.322	40.042	234058	45	1710.022	259.921	137.534	201.018	24.142	76951	35	529	38.573	247.192	200.372	24.385	18515	18	915.500	67.134	301.744	199.058	15.314	16479	62	492.048	92.870	149.428	203.533	35.456	30507	60	1812.600	445.429	158.148	201.516	35.456	108756	167	361.593	52.978	20.252	206.483	83.740	60386	25	3312.840	259.630	325.059	201.770	22.142	82821	53	1986.094	515.773	260.174	205.950	28.385	105263	33	1930.636	520.413	125.890	205.821	22.142	63711	37	1607.351	273.427	201.298	204.453	30.971	59472	70	948.500	582.760	267.815	208.190	34.870	66395	63	1805.889	734.497	295.115	205.130	34.385	113771	40	2212.075	498.470	94.625	206.612	22.142	88483	27	2603.889	235.380	321.947	205.740	18.728	70305	21	589.762	75.756	50.315	205.927	17.899	12385	30	1304.400	116.200	134.558	207.192	23.213	39132	44	784.727	170.513	169.743	207.827	23.556	34528	88	803.045	178.274	231.991	208.421	42.284	70668	49	383.388	42.329	38.803	209.863	36.042	18786	49	1752.204	379.223	79.041	209.616	25.556	85858	45	2046.978	292.666	328.053	209.266	29.556	92114	29	354.414	90.549	45.657	211.133	20.728	10278	33	1238.182	213.261	71.812	210.622	26.385	40860	60	946.633	407.987	202.870	212.994	41.941	56798	36	1570.028	249.133	244.633	210.831	26.627	56521	44	2163.386	341.503	289.311	210.451	24.971	95189	26	341.385	136.744	54.334	211.064	20.142	8876	19	461	22.896	110.941	211.172	15.314	8759	75	1813.027	417.439	148.389	215.638	39.698	135977	40	619.150	69.802	278.722	212.911	29.213	24766	43	1342.767	181.222	298.107	212.374	24.728	57739	67	1430.716	259.906	220.760	215.319	38.284	95858	24	905.500	116.982	314.359	211.878	17.899	21732	37	1794.703	405.431	105.139	215.958	23.556	66404	40	1156.525	619.050	90.613	217.633	43.698	46261	35	486.686	41.324	187.893	215.589	21.556	17034	32	1701.781	358.385	249.779	216.574	27.213	54457	61	726.967	472.162	60.842	218.796	34.042	44345	29	1504.517	281.725	96.433	218.417	24.142	43631	22	1036.864	167.149	334.122	215.755	16.485	22811	24	453.250	42.644	9.254	216.481	21.556	10878	26	1252.692	282.949	160.110	216.899	20.142	32570	23	1214.130	110.525	130.935	217.568	17.314	27925	30	860.067	157.207	257.188	217.076	27.556	25802	42	1208.310	391.241	315.741	218.243	24.142	50749	75	1296.867	808.403	3.423	220.528	38.042	97265	32	514.500	65.897	18.737	218.882	20.728	16464	33	890.333	137.634	276.512	219.646	22.142	29381	55	519.491	187.432	53.236	220.963	30.385	28572	27	472.741	63.537	73.443	219.775	20.728	12764	43	1331.023	221.814	117.882	221.239	23.799	57234	18	478.278	27.681	211.685	220.252	15.899	8609	103	2152.330	562.364	267.321	223.237	52.284	221690	59	2031.322	448.819	303.723	221.186	34.627	119848	16	596.688	35.562	325.952	220.063	16.142	9547	36	392.722	35.168	37.322	221.820	24.971	14138	37	533.649	75.696	110.286	223.316	24.142	19745	132	1893.045	445.991	163.189	227.206	43.698	249882	59	501.017	67.909	238.335	223.021	40.870	29560	29	453.034	48.010	84.177	223.452	20.142	13138	94	1147.553	176.918	289.451	224.218	60.870	107870	46	504.500	83.245	29.609	224.977	30.042	23207	34	1719.971	326.459	103.337	223.453	28.971	58479	33	1779.970	458.372	246.862	223.778	24.385	58739	31	812.742	135.594	257.132	223.994	26.971	25195	31	520.871	131.188	320.404	223.225	32.728	16147	33	465.455	65.825	17.579	224.628	22.142	15360	43	640.860	203.916	70.381	225.397	26.971	27557	55	1451.854	318.683	126.475	227.524	38.627	79852	41	617.756	181.293	144.546	228.377	26.971	25328	31	671.097	267.003	61.193	225.306	19.899	20804	23	701.174	71.944	91.295	225.102	17.899	16127	43	752.907	182.026	199.285	226.462	30.971	32375	44	767.636	301.908	54.434	227.691	31.213	33776	123	1487.073	201.301	174.605	230.771	42.527	182910	46	1322.652	282.134	188.918	228.230	24.971	60842	52	431.788	34.515	79.675	229.345	27.799	22453	58	872.052	245.882	218.683	230.563	30.385	50579	24	367.958	27.545	17.647	229.393	23.899	8831	132	3075.523	1384.217	39.625	234.871	48.527	405969	48	303.208	43.684	89.633	232.306	28.142	14554	30	529.067	78.157	30.366	231.286	20.728	15872	63	891.175	240.469	66.024	232.266	34.627	56144	179	1094.207	727.307	106.272	238.952	132.267	195863	52	1546.846	337.010	132.272	232.098	36.385	80436	19	434.526	47.778	52.770	232.714	15.899	8256	29	394.724	73.794	120.492	237.230	22.385	11447	37	551.757	59.914	142.958	236.161	25.556	20415	96	2143.625	1500.256	61.885	240.871	50.184	205788	30	477.167	279.193	29.751	240.988	21.556	14315	43	1933.651	685.200	213.532	240.396	32.385	83147	157	1666.611	656.897	307.286	243.220	142.184	261658	36	1260.917	168.385	203.209	243.409	28.142	45393	46	936.587	179.687	83.193	245.902	51.698	43083	126	928.524	136.651	152.074	247.210	80.870	116994	83	825.602	139.085	46.714	252.062	113.456	68525	31	870.258	89.408	88.145	251.469	40.385	26978	33	1717.939	271.665	108.740	251.590	29.314	56692
15	32	681.781	105.024	7.906	4.663	25.799	21817	21	671.857	102.130	36.314	1.732	19.314	14109	34	622.412	49.833	58.151	2.627	29.213	21162	26	563.231	46.883	73.051	1.960	19.314	14644	17	564.882	56.333	115.972	1.557	15.314	9603	34	468.412	56.702	162.508	3.114	22.728	15926	64	458.266	84.021	209.426	3.476	33.213	29329	33	388.939	46.821	226.289	1.542	26.728	12835	54	465.907	84.878	263.430	2.581	31.213	25159	34	586.618	42.938	289.221	2.361	21.556	19945	43	487.395	72.701	299.276	3.725	31.213	20958	40	493.350	47.718	317.841	2.569	30.385	19734	66	580.864	130.184	93.198	13.105	52.284	38337	33	492	38.499	108.273	4.623	27.213	16236	21	530.714	43.466	330.827	6.373	20.142	11145	43	596.209	88.546	33.492	7.648	25.799	25637	69	541.116	81.650	50.751	10.133	48.527	37337	50	649.380	120.573	84.841	9.718	28.385	32469	56	554.625	98.309	149.424	8.068	35.698	31059	43	468.140	69.664	200.315	8.361	25.556	20130	73	553.370	104.459	71.209	8.948	35.456	40396	124	489.637	92.828	122.666	12.844	43.456	60715	28	478.679	100.867	283.007	7.824	22.385	13403	52	601.212	132.631	271.376	10.575	31.456	31263	52	500.442	54.534	310.184	11.713	31.556	26023	32	628.219	78.203	316.231	8.754	20.728	20103	21	585.143	42.486	43.821	9.630	15.899	12288	54	699.259	176.630	99.770	13.480	29.556	37760	79	492.734	67.612	158.511	14.968	46.870	38926	75	490.080	68.881	18.875	15.369	34.042	36756	23	465.783	53.246	141.073	11.613	20.142	10713	124	508.202	94.356	195.229	20.239	69.255	63017	57	602.877	461.541	215.650	17.007	37.698	34364	45	482.200	68.297	180.771	14.451	27.799	21699	110	489.545	81.023	323.839	16.529	54.527	53850	46	658.609	252.227	144.338	17.454	39.113	30296	47	569.277	96.973	46.667	16.594	27.556	26756	52	501.192	89.948	202.693	16.980	30.971	26062	57	997.825	192.610	291.977	20.256	33.213	56876	62	499.919	64.481	167.387	26.062	51.799	30995	50	442.420	39.713	71.462	18.497	30.971	22121	112	462.696	73.387	105.236	23.899	66.083	51822	44	659.364	116.781	282.350	20.449	25.556	29012	61	615.393	140.777	265.577	21.561	32.971	37539	47	485.532	111.011	179.958	22.444	26.971	22820	29	1102.586	91.676	305.430	23.521	22.971	31975	75	446	49.193	26.528	24.118	36.042	33450	30	445.567	45.835	75.845	23.215	22.728	13367	45	561.711	58.281	157.707	23.404	32.042	25277	28	431.321	30.229	56.959	24.444	21.556	12077	36	1215.417	202.429	5.248	25.866	22.142	43755	39	484.821	60.793	88.375	26.967	27.799	18908	51	464.667	59.562	175.527	29.854	33.456	23698	46	789.696	130.767	311.784	29.169	30.627	36326	56	459.232	47.922	63.538	28.826	30.042	25717	66	467.500	50.288	325.729	29.654	29.799	30855	111	408.622	47.596	13.223	33.650	52.184	45357	28	427.071	40.248	78.020	28.836	20.142	11958	42	404.833	24.913	150.821	32.036	34.870	17003	55	1445.236	98.995	292.345	32.142	27.799	79488	60	634.033	87.694	316.788	33.338	28.971	38042	50	502.720	66.528	47.750	34.207	31.456	25136	96	695.802	221.007	113.350	35.954	44.527	66797	45	908.200	171.124	273.224	33.322	23.799	40869	80	486.438	88.660	90.260	35.414	36.870	38915	25	479.640	68.924	155.309	34.930	24.385	11991	70	677.214	205.294	30.666	39.097	45.698	47405	42	477.333	58.251	181.931	36.440	24.385	20048	49	441.122	32.589	72.616	36.923	24.971	21615	212	496.028	84.683	174.605	47.906	76.669	105158	75	867.573	209.223	209.367	39.260	36.870	65068	31	456.839	38.005	265.870	37.935	24.142	14162	61	1347.705	127.716	301.410	37.860	28.627	82210	83	510.928	99.655	85.167	42.693	36.870	42407	34	837.353	203.989	278.863	40.762	22.142	28470	45	518.422	89.521	9.063	46.553	31.799	23329	39	463.795	56.965	64.298	42.714	27.556	18088	28	597.464	132.204	136.477	41.769	25.556	16729	32	460.156	48.425	54.700	43.946	22.142	14725	58	552.724	133.766	262.365	48.410	39.213	32058	33	505.424	100.179	333.141	45.114	21.556	16679	88	567.091	91.071	18.129	49.236	57.598	49904	52	520.577	97.146	45.701	47.278	29.213	27070	36	675.528	74.319	311.469	44.471	24.142	24319	47	509.043	79.351	38.508	48.372	40.284	23925	88	1519	536.765	212.324	47.512	47.456	133672	57	1027.123	153.630	294.820	47.035	30.971	58546	24	527.333	39.175	2.502	46.824	16.728	12656	63	471.635	62.416	74.678	51.867	36.627	29713	34	823.971	250.686	133.836	46.112	27.314	28015	98	625.724	123.050	143.921	49.142	63.941	61321	31	579.226	86.545	112.432	49.925	22.971	17956	38	1438.211	295.645	125.416	49.945	27.213	54652	96	1533.865	341.785	56.896	53.133	48.184	147251	178	1238.034	652.229	98.087	52.461	67.598	220370	22	791.091	92.774	157.109	49.057	18.728	17404	60	567.800	83.880	196.238	52.284	33.456	34068	55	1940.527	431.057	254.165	52.005	34.627	106729	38	640.500	71.187	280.205	50.677	24.728	24339	36	720.972	160.254	318.430	50.813	33.213	25955	35	581.743	65.456	119.572	52.181	22.971	20361	33	555.667	56.555	308.721	52.210	22.971	18337	78	1840.564	572.814	209.700	55.082	42.527	143564	87	634.632	70.843	161.534	58.649	37.456	55213	73	2105.822	596.873	224.585	54.110	54.627	153725	94	2505.766	943.455	294.389	59.988	43.113	235542	105	616.552	148.961	34.087	60.181	47.355	64738	38	500.342	71.821	63.825	55.853	26.728	19013	26	649.346	125.222	246.910	55.224	18.485	16883	30	579.533	70.405	2.453	57.539	22.728	17386	33	2484.697	672.570	171.314	58.519	21.556	81995	34	530.382	237.891	266.244	59.479	26.728	18033	51	691.451	102.567	145.355	59.899	28.142	35264	44	511.523	47.284	272.324	60.188	24.385	22507	85	361.365	102.312	304.245	63.456	38.385	30716	30	619.900	105.312	312.173	59.362	19.899	18597	31	428.065	27.790	332.783	59.573	20.728	13270	32	662.656	137.583	13.268	60.256	20.728	21205	32	1804.656	383.434	187.837	60.588	21.556	57749	51	817.863	155.281	229.352	60.100	28.142	41711	30	516.867	72.730	320.444	60.090	22.728	15506	105	1861.971	700.460	96.794	65.968	64.426	195507	69	1578.522	331.334	116.989	62.408	47.698	108918	81	602.482	74.489	80.762	65.324	38.284	48801	78	1692.321	304.615	138.520	65.970	36.284	132001	37	439.405	41.371	48.994	64.092	27.799	16258	33	527.636	82.259	180.163	63.738	21.556	17412	36	2280.222	568.205	169.418	65.375	22.142	82088	30	1127.267	289.743	197.869	66.444	22.142	33818	77	2232.442	653.595	244.611	65.797	47.698	171898	69	2685.275	982.084	264.881	71.738	45.355	185284	65	439.615	46.541	325.855	65.303	38.042	28575	29	403.793	27.290	5.644	66.683	23.799	11710	72	1308.014	497.950	62.299	67.711	44.284	94177	117	1239.359	698.912	227.108	67.905	65.012	145005	46	1922.174	363.529	159.014	68.944	32.870	88420	50	1671.640	521.672	189.700	67.453	30.385	83582	40	583.050	112.071	285.108	69.949	28.728	23322	47	1614.702	297.226	114.971	67.957	27.799	75891	48	583.625	112.539	312.198	68.811	30.385	28014	57	482.596	47.636	21.149	70.245	34.284	27508	58	2077.914	556.263	252.982	74.866	36.971	120519	21	741.524	88.080	276.577	70.037	16.142	15572	56	2563.268	693.800	208.667	75.037	31.799	143543	44	2067.727	465.923	152.286	73.370	32.870	90980	90	2507.145	581.845	168.107	73.666	39.799	225643	62	523.065	82.557	11.592	75.407	32.627	32430	46	582.717	85.128	51.641	75.303	28.627	26805	60	746.833	187.826	82.377	73.728	37.456	44810	70	720.829	160.558	280.758	77.568	36.385	50458	51	457.235	57.655	43.199	74.799	31.799	23319	36	651.778	97.323	112.257	74.781	22.971	23464	57	2397.281	608.497	197.734	74.838	27.314	136645	77	2228.507	636.196	236.758	76.568	41.355	171595	25	1509.640	112.941	259.306	74.730	18.728	37741	119	2001.286	755.029	305.061	77.521	56.770	238153	42	477.381	68.958	6.469	81.160	37.556	20050	28	670.250	86.813	59.642	74.713	20.142	18767	39	650.410	101.090	178.233	74.775	23.556	25366	48	2175.438	666.800	96.586	77.844	29.556	104421	35	906.914	185.745	127.986	76.927	21.556	31742	36	486.111	64.534	325.808	77.549	28.627	17500	48	437.750	63.424	333.448	80.085	30.971	21012	80	1140.050	485.661	297.984	81.904	61.255	91204	30	434.067	29.046	35.897	78.615	21.556	13022	105	2198.333	631.401	144.766	85.189	48.770	230825	19	457.053	31.263	314.568	79.559	15.899	8684	37	1471.919	223.366	61.013	80.870	28.385	54461	55	1769.400	580.637	75.957	84.159	28.971	97317	65	1659.138	378.826	85.994	84.875	39.456	107844	35	760	146.993	104.390	82.204	22.971	26600	34	1012.794	543.512	111.302	81.851	35.456	34435	55	2995.054	832.179	205.880	85.267	33.799	164728	69	2387.478	591.244	259.361	82.673	36.284	164736	31	1682.645	279.989	136.109	81.519	20.728	52162	35	2120.886	358.829	220.918	83.793	27.213	74231	28	2215	351.725	211.609	83.226	20.385	62020	91	2275.066	598.733	240.291	85.329	39.698	207031	33	423.788	42.351	20.065	85.744	30.627	13985	40	1629.750	348.285	129.360	84.815	27.213	65190	59	1400.051	300.802	170.255	85.862	34.042	82603	67	1970.567	529.250	235.374	92.175	49.841	132028	49	601.143	71.782	179.986	85.146	26.385	29456	42	2040.905	605.505	99.161	86.338	28.627	85718	24	1189.500	331.449	296.591	85.755	20.971	28548	44	498.568	43.443	4.865	89.265	32.971	21937	74	747.338	333.271	42.906	88.264	59.598	55303	37	557.973	84.013	112.199	87.542	23.556	20645	24	638.542	116.739	311.584	87.567	18.728	15325	62	655.097	192.071	315.999	91.775	38.627	40616	67	2189.269	621.519	69.135	91.536	33.799	146681	37	1770	396.686	153.347	88.170	22.728	65490	70	2270.729	682.860	28.497	92.054	32.042	158951	45	2201.156	470.699	282.812	89.685	33.456	99052	77	590.792	119.753	53.517	93.344	45.113	45491	52	625.923	65.353	292.494	90.962	27.213	32548	30	625.167	64.149	324.822	89.991	19.314	18755	51	454.294	39.279	13.303	92.066	29.456	23169	52	514.942	51.739	104.929	94.349	31.213	26777	28	1643.643	346.901	254.225	91.930	24.385	46022	19	1375.579	81.693	263.093	91.625	22.142	26136	43	1197.163	234.247	190.552	92.866	26.385	51478	22	497	40.365	332.402	91.662	17.899	10934	72	2083.444	582.984	77.644	94.620	34.385	150008	78	2126.974	641.242	92.044	94.872	37.213	165904	70	1263.100	752.178	174.353	95.700	38.627	88417	30	1971.433	304.198	209.776	93.156	30.627	59143	65	2401.308	780.471	222.816	94.757	33.213	156085	50	1832.700	403.842	276.316	95.336	33.799	91635	40	2526.500	767.776	155.260	96.953	24.142	101060	34	536	76.199	6.972	97.926	20.728	18224	115	2154.026	650.564	127.396	102.116	65.598	247713	47	1836.255	452.169	137.889	99.744	30.971	86304	59	2395.644	631.762	252.553	101.007	34.870	141343	64	620.859	111.747	19.528	99.994	30.042	39735	71	624.634	123.061	47.424	104.459	38.385	44349	49	1845.898	415.742	188.840	99.691	28.142	90449	54	2404.778	588.221	259.816	100.537	33.213	129858	104	1993.779	964.098	287.235	105.358	47.698	207353	44	680.659	133.945	324.445	99.842	26.385	29949	31	2570.258	758.228	164.710	100.770	20.971	79678	56	2530.286	548.201	219.515	102.102	36.284	141696	20	1457.650	65.436	300.881	99.467	23.213	29153	119	1992.857	486.845	241.545	104.913	56.527	237150	92	1650.609	1051.920	332.476	108.245	53.698	151856	22	1837.364	251.631	54.341	101.759	16.485	40422	39	2191.615	554.350	61.494	103.449	25.556	85473	57	2084.263	571.001	69.557	103.087	35.698	118803	46	2229.957	801.538	209.974	101.905	33.456	102578	23	715.130	59.036	279.115	101.088	16.728	16448	58	2282.069	687.592	29.084	103.777	32.385	132360	68	519.132	68.223	103.858	104.684	32.627	35301	28	483.714	31.750	111.961	103.968	20.142	13544	42	572.643	84.638	94.671	107.330	36.284	24051	62	3328.258	957.788	150.130	106.343	32.385	206352	34	2434.177	609.304	171.672	106.880	20.971	82762	63	3233.651	809.249	216.156	108.795	33.456	203720	65	1887.031	378.087	268.789	108.585	32.385	122657	48	1932.812	376.864	296.649	107.833	27.799	92775	53	2616.038	1368.888	313.400	106.548	29.213	138650	80	1431.363	574.555	36.398	113.272	51.598	114509	67	2231.746	664.823	189.701	111.627	41.355	149527	28	1678.321	186.394	252.813	108.295	25.213	46993	32	421.062	26.649	11.693	108.176	22.971	13474	30	2503.167	665.252	178.698	108.812	21.314	75095	32	2345.500	540.464	185.411	107.680	22.142	75056	50	2017.980	662.455	165.848	110.799	38.042	100899	40	2279.125	556.877	231.144	109.980	22.971	91165	36	979.611	134.129	279.093	110.737	24.142	35266	39	2224.410	640.225	323.659	108.902	29.556	86752	31	1831.935	339.801	84.246	111.985	25.556	56790	30	1710.300	291.533	122.120	109.776	23.213	51309	122	821.582	551.103	15.119	118.421	79.497	100233	47	633.191	105.276	60.339	111.798	24.385	29760	19	1752.211	165.491	79.344	110.423	15.899	33292	16	1465.875	90.091	202.386	112.032	15.314	23454	37	576.351	92.608	25.928	119.071	33.456	21325	31	2339.806	721.615	250.436	116.234	22.728	72534	42	1779.929	295.008	73.323	117.430	27.799	74757	47	2383.958	669.570	240.638	115.753	26.971	112046	81	2035.654	501.493	287.635	117.381	38.042	164888	53	2341.415	753.139	302.029	117.217	35.799	124095	42	635.762	140.820	322.194	116.354	33.213	26702	28	731.821	142.467	327.776	115.121	19.314	20491	39	527.744	64.250	5.911	116.752	26.142	20582	70	1101.686	223.199	126.336	117.325	30.142	77118	89	2104.405	590.068	144.768	117.582	34.385	187292	61	2879.656	767.204	212.288	116.378	31.213	175659	23	949.391	114.556	195.571	117.501	18.142	21836	56	2271.518	655.421	267.690	117.869	34.042	127205	25	527.720	51.108	56.011	117.347	18.728	13193	25	513.720	44.524	108.223	119.380	22.971	12843	46	2037.891	378.076	85.154	118.493	28.385	93743	27	911.333	164.039	113.302	119.887	18.728	24606	59	2141.576	580.893	312.505	119.546	28.627	126353	77	2029.026	409.680	186.588	122.498	47.355	156235	39	2440.256	474.965	204.055	119.712	24.971	95170	41	1773.854	342.261	225.168	121.042	24.142	72728	60	1799.167	379.368	36.364	126.079	36.042	107950	41	2397.488	473.172	244.683	122.108	23.556	98297	69	2433.290	726.329	294.865	125.505	33.213	167897	31	613.258	81.908	93.816	122.824	26.142	19011	32	1579.375	432.304	117.955	123.876	20.971	50540	139	2320.187	880.355	164.080	128.108	56.527	322506	40	1910.025	538.580	177.400	126.987	25.556	76401	63	2174	434.852	210.622	125.082	34.385	136962	83	1734.940	607.115	249.348	128.129	53.841	144000	41	913.171	145.270	262.492	126.012	26.385	37440	20	873.100	151.308	267.800	123.436	16.728	17462	35	1613.686	227.613	276.366	124.757	21.556	56479	49	1629.490	321.935	71.110	125.417	31.799	79845	23	1580.652	229.784	128.345	124.388	23.556	36355	53	1692.359	589.463	306.834	125.463	33.799	89695	25	1556.560	231.124	100.476	125.662	22.385	38914	31	1898.581	367.854	14.718	126.684	20.142	58856	61	2680.328	736.473	199.765	129.667	28.971	163500	70	1867.886	456.904	221.214	128.743	43.213	130752	56	2043.357	436.465	235.480	129.370	31.213	114428	50	1209.340	793.779	6.966	138.898	54.770	60467	30	1790.033	313.151	29.952	130.418	21.314	53701	23	590.435	57.611	95.119	128.260	20.142	13580	41	1486.171	206.581	138.136	129.393	24.385	60933	25	1125.720	143.857	43.698	129.903	19.314	28143	104	1896.202	479.478	88.846	134.662	43.941	197205	40	2537.275	891.722	330.333	131.338	30.627	101491	22	745.091	109.168	24.859	131.643	19.314	16392	45	2127.022	556.524	273.923	132.900	27.799	95716	32	675.062	274.941	128.082	133.074	28.627	21602	30	805.167	170.997	13.819	132.616	20.142	24155	55	2378.691	819.024	298.215	133.527	31.213	130828	24	1528	183.873	118.631	134.334	19.556	36672	59	1672.017	296.131	191.402	136.567	37.213	98649	24	824.458	178.617	19.287	135.151	16.728	19787	39	1520.590	194.310	176.218	135.675	22.142	59303	41	378.024	124.841	331.239	138.754	61.941	15499	25	469.440	30.481	56.688	135.676	20.971	11736	27	1656.481	280.480	79.639	135.920	18.142	44725	50	626.340	116.771	103.990	137.636	33.213	31317	48	2032.875	407.736	239.722	137.004	34.042	97578	22	1683.364	265.577	254.521	136.613	19.899	37034	60	2693.167	853.005	309.297	137.070	28.971	161590	33	701.424	122.884	135.847	135.800	25.314	23147	36	1063.444	354.020	267.271	140.145	24.728	38284	33	1761.121	260.968	36.371	138.356	27.799	58117	100	1800.740	419.850	64.876	140.547	40.284	180074	57	2776	1273.155	230.219	139.405	46.184	158232	80	1771.150	493.353	279.707	140.806	38.527	141692	24	1481.125	238.384	249.485	139.338	22.142	35547	75	2237.360	662.165	289.342	144.028	36.284	167802	21	1699.762	183.239	27.208	139.048	20.728	35695	49	1689.796	312.420	145.795	140.467	27.799	82800	17	1641.353	242.412	1.407	141.550	16.485	27903	18	1210.222	102.926	46.574	141.131	18.142	21784	52	562.500	64.222	259.697	143.662	31.213	29250	84	2931.536	933.383	318.299	143.861	35.113	246249	70	1770.943	437.931	226.428	144.048	40.042	123966	39	695.564	110.595	115.653	143.770	22.728	27127	40	2660.900	966.269	122.504	145.380	26.385	106436	22	1350.045	106.250	182.597	143.202	16.728	29701	60	1645.700	368.908	49.864	146.303	35.456	98742	36	1942.056	478.567	107.242	143.539	23.314	69914	30	564.900	73.016	142.203	146.192	23.556	16947	72	1349.431	729.510	24.031	148.713	50.527	97159	29	1450.586	216.381	74.529	147.372	20.142	42067	43	589.023	86.272	5.242	147.255	29.799	25328	43	2225.907	671.022	134.616	147.280	24.728	95714	94	1839.532	502.577	178.350	150.095	49.598	172916	31	1719.387	158.214	298.176	147.450	20.728	53301	32	1782.219	365.330	33.433	147.488	24.142	57031	32	1647.219	321.043	100.759	148.456	23.799	52711	187	2157.449	640.116	160.857	152.483	60.184	403443	82	1911.878	478.914	220.507	150.319	40.870	156774	35	1482.086	316.265	88.968	149.391	24.385	51873	63	1571.095	242.831	204.092	150.858	43.113	98979	81	591.444	108.111	272.577	151.461	36.385	47907	59	2153.966	625.433	307.838	151.031	30.042	127084	128	2686.672	865.029	104.747	157.369	50.770	343894	54	558.333	106.836	64.917	151.963	30.971	30150	30	1373.167	299.342	78.523	153.441	22.728	41195	28	564.750	29.100	293.271	152.399	18.971	15813	33	579.697	63.266	145.789	154.692	23.799	19130	90	2490.211	849.703	119.660	156.959	38.870	224119	35	2239.971	683.880	128.294	156.510	25.556	78399	39	2411.205	650.077	135.159	154.053	21.899	94037	109	2043	659.950	249.411	156.808	60.426	222687	27	2558.037	439.031	331.451	154.381	18.971	69067	24	1614.917	107.904	300.310	154.667	19.314	38758	78	1736.077	411.197	237.498	159.226	34.627	135414	29	1833.172	419.802	41.100	156.584	24.385	53162	60	2016.967	473.526	8.742	164.443	41.799	121018	21	1625.429	160.871	22.582	157.392	17.556	34134	19	477.895	151.835	30.717	157.972	24.385	9080	31	730.839	159.923	86.425	158.630	20.385	22656	81	2188.025	623.575	16.425	161.715	45.113	177230	55	1646.891	317.514	218.651	160.549	32.870	90579	66	1508.833	381.799	262.320	162.737	40.385	99583	63	2813.635	694.331	323.271	161.232	40.527	177259	35	1796	255.147	311.596	160.553	33.456	62860	44	1447.591	231.046	58.646	162.230	34.627	63694	53	2079.943	629.576	140.627	162.639	32.042	110237	73	2202.452	705.633	209.774	163.833	40.042	160779	60	3148.983	803.875	38.768	163.897	28.385	188939	33	2080.091	597.752	134.188	163.513	23.556	68643	41	1716.317	287.542	306.073	163.859	32.042	70369	83	1595.277	487.102	228.498	171.461	52.770	132408	22	3490.091	528.162	332.628	163.898	17.314	76782	45	550.933	69.635	73.743	165.709	31.213	24792	25	714.720	89.112	80.592	164.961	19.556	17868	76	2144.553	646.254	94.756	167.242	38.042	162986	33	1800.030	316.787	160.038	165.020	22.142	59401	73	1706.027	388.776	287.651	168.801	32.870	124540	18	1505.444	48.523	3.116	166.282	15.071	27098	49	1761.469	448.514	152.596	167.548	30.385	86312	66	816.258	148.101	23.685	170.811	38.870	53873	93	2037.645	669.213	112.751	171.976	41.698	189501	86	1836.605	572.736	176.494	170.562	40.042	157948	62	1709.629	409.752	188.101	171.370	33.213	105997	63	2766.794	845.412	195.233	171.564	32.627	174308	59	1001.576	388.760	256.604	172.812	33.456	59093	25	639.360	71.819	279.488	169.656	20.385	15984	57	1595.509	269.898	53.140	172.109	34.042	90944	99	2329.656	913.903	131.075	172.547	49.113	230636	76	2096.421	619.838	247.816	173.144	38.627	159328	164	2353.701	910.163	207.725	175.469	55.355	386007	64	2174.656	802.455	33.436	174.904	33.698	139178	67	1841.224	400.629	269.897	173.819	34.627	123362	59	1664.390	387.124	68.875	174.693	47.012	98199	76	2836.408	991.190	151.735	177.010	34.627	215567	72	2055.778	568.791	161.422	176.105	33.799	148016	39	1806.795	394.429	98.292	175.642	22.971	70465	47	1731.553	242.491	262.072	178.764	34.284	81383	16	3237.625	194.869	322.549	176.031	13.314	51802	35	2913	793.196	104.980	178.415	20.971	101955	29	1741.379	189.290	301.820	177.449	22.385	50500	76	2500.710	866.462	278.826	183.344	36.870	190054	26	2093.846	489.378	292.846	178.676	20.142	54440	69	2368.493	770.854	39.698	181.746	32.627	163426	63	1684.889	387.196	54.686	180.980	37.113	106148	59	1598.220	281.752	77.031	181.301	40.870	94295	27	1952.926	412.920	91.092	179.765	19.556	52729	34	1745.647	241.035	236.139	180.660	24.385	59352	40	2164.200	624.714	138.041	182.414	25.556	86568	71	2175.282	748.027	224.300	185.609	38.627	154445	36	808.778	171.492	286.145	183.587	24.971	29116	63	1629.095	929.278	109.679	184.309	43.355	102633	55	1762.854	346.572	266.413	185.167	32.627	96957	21	511.905	44.874	1.570	184.004	18.485	10750	93	2112.667	609.270	125.242	187.561	37.456	196478	128	2226.852	847.315	201.338	187.248	59.012	285037	39	516.564	41.651	6.587	186.403	24.385	20146	70	1961.100	626.540	29.638	186.094	38.042	137277	72	1687.042	465.980	157.217	188.343	39.113	121467	44	1364.182	221.130	173.847	188.987	38.284	60024	44	2501.636	772.841	294.007	185.254	29.556	110072	37	1604.568	202.199	236.768	185.943	26.385	59369	44	1633.432	282.664	82.600	188.446	35.456	71871	47	1850.660	501.893	97.340	189.007	26.728	86981	55	1948.964	478.330	141.865	189.078	26.971	107193	27	1490.630	206.594	182.291	188.210	23.556	40247	93	1814.312	396.520	64.577	195.086	47.698	168731	47	1660.106	290.410	255.669	190.413	25.213	78025	78	2026.308	560.054	16.677	191.439	38.870	158052	34	2376.353	633.985	293.398	191.240	22.142	80796	33	1347.727	329.603	118.687	194.011	27.799	44475	92	1448.641	509.827	212.404	200.575	63.497	133275	17	1366.353	460.828	110.774	192.043	15.314	23228	60	2026.683	545.477	162.202	194.558	30.627	121601	48	1670.958	340.260	220.221	193.086	32.385	80206	96	2054.698	506.222	268.798	194.825	47.113	197251	32	1889.250	470.668	90.014	194.941	23.556	60456	37	1551.649	224.013	181.037	193.480	24.142	57411	24	400.750	116.938	1.789	195.164	20.142	9618	32	2395.969	696.018	234.696	196.708	24.385	76671	60	1589.850	325.202	31.274	198.805	32.042	95391	82	1655.695	295.886	54.236	198.057	34.627	135767	36	1477.556	185.548	76.960	196.886	26.142	53192	34	3259.735	461.704	309.444	199.699	29.213	110831	35	1102.886	362.277	193.882	197.810	43.698	38601	45	1777.044	345.475	241.275	199.218	28.385	79967	66	2420.576	809.766	285.906	197.566	33.213	159758	63	1153.921	616.932	6.051	203.768	39.113	72697	19	1966.632	252.709	113.458	197.176	17.314	37366	30	1921.833	301.971	199.576	198.324	19.899	57655	33	1876.636	435.277	84.417	199.219	20.142	61929	43	1720.628	277.636	103.131	200.616	26.385	73987	28	1771.643	230.406	109.133	199.818	21.556	49606	29	1449.862	387.769	127.297	198.121	28.385	42046	43	2419.465	647.113	274.786	201.175	26.971	104037	50	1659.900	270.837	45.452	201.685	42.284	82995	84	2893.298	1133.282	118.220	204.291	40.042	243037	45	1680.644	236.418	137.536	200.996	24.142	75629	35	1717.029	234.168	247.105	200.390	24.385	60096	18	1724.333	153.822	301.748	199.060	15.314	31038	62	1786.419	423.064	149.287	203.514	35.456	110758	60	1733.767	428.892	158.098	201.521	35.456	104026	167	1320.820	463.557	19.566	206.543	83.740	220577	25	3910.640	209.117	325.125	201.810	22.142	97766	53	1862.774	538.492	260.223	206.005	28.385	98727	33	1954	522.309	125.858	205.807	22.142	64482	37	1607.946	300.089	201.226	204.433	30.971	59494	70	1047.129	607.186	267.947	208.129	34.870	73299	63	1888.333	718.304	295.222	205.139	34.385	118965	40	2141.950	475.828	94.609	206.616	22.142	85678	27	3640.259	272.231	321.977	205.809	18.728	98287	21	1568.810	108.904	50.237	205.837	17.899	32945	30	1227.667	116.958	134.568	207.180	23.213	36830	44	1460.114	187.192	169.578	208.157	23.556	64245	88	1531.455	383.016	231.892	208.635	42.284	134768	49	1348.612	309.730	38.854	209.766	36.042	66082	49	1714.918	384.536	79.024	209.634	25.556	84031	45	3393.111	563.281	328.091	209.297	29.556	152690	29	839.517	247.360	45.653	211.040	20.728	24346	33	1341.030	220.375	71.927	210.695	26.385	44254	60	1434.067	383.681	202.136	212.090	41.941	86044	36	1587.444	248.059	244.632	210.831	26.627	57148	44	2374.909	418.814	289.418	210.466	24.971	104496	26	490.538	220.509	54.325	211.051	20.142	12754	19	620.158	47.828	110.996	211.169	15.314	11783	75	1788.307	399.314	148.367	215.610	39.698	134123	40	2057.850	322.751	278.265	212.705	29.213	82314	43	2343.814	406.334	297.591	212.183	24.728	100784	67	1504.254	343.687	220.649	215.030	38.284	100785	24	2582.667	418.989	314.310	211.900	17.899	61984	37	1827.432	412.510	105.155	215.985	23.556	67615	40	1491.125	432.962	90.478	217.069	43.698	59645	35	1556.314	210.464	187.872	215.648	21.556	54471	32	1807.375	414.121	249.720	216.653	27.213	57836	61	1810.312	990.763	60.670	218.520	34.042	110429	29	1746.966	373.985	96.299	218.697	24.142	50662	22	1403.091	185.145	334.123	215.820	16.485	30868	24	642	50.793	9.344	216.463	21.556	15408	26	1278.577	282.269	160.125	216.906	20.142	33243	23	1167.261	97.685	130.939	217.562	17.314	26847	30	2017.500	375.915	256.640	217.161	27.556	60525	42	2477.405	462.436	316.353	218.136	24.142	104051	75	1517.720	987.005	3.234	220.518	38.042	113829	32	632.062	104.922	18.688	218.868	20.728	20226	33	2508.273	365.213	276.286	219.435	22.142	82773	55	1908.036	501.690	53.130	220.917	30.385	104942	27	1767.148	373.417	73.439	219.844	20.728	47713	43	1316.767	202.860	117.884	221.263	23.799	56621	18	1381.722	150.641	211.691	220.328	15.899	24871	103	2493.786	451.204	268.255	223.626	52.284	256860	59	2239.881	393.454	303.873	221.225	34.627	132153	16	1814.250	164.907	325.984	220.018	16.142	29028	36	1485.194	298.236	37.372	221.818	24.971	53467	37	1878.784	459.348	110.214	223.260	24.142	69515	132	2007.129	454.082	163.172	227.064	43.698	264941	59	1705.712	436.999	238.394	222.928	40.870	100637	29	2086.276	467.784	84.208	223.514	20.142	60502	94	2187.617	474.627	289.498	223.974	60.870	205636	46	1823.652	517.193	29.168	224.922	30.042	83888	34	1768.382	335.010	103.363	223.466	28.971	60125	33	1819.697	442.757	246.857	223.778	24.385	60050	31	2119.194	380.899	257.048	223.664	26.971	65695	31	1733.742	377.746	319.605	223.172	32.728	53746	33	1550.576	193.514	17.499	224.714	22.142	51169	43	1157.930	406.311	70.221	225.598	26.971	49791	55	1382.418	303.494	126.462	227.522	38.627	76033	41	1543.317	288.822	144.473	228.116	26.971	63276	31	1798.742	235.337	61.655	225.394	19.899	55761	23	1621.391	173.529	91.109	225.064	17.899	37292	43	1617.953	327.889	198.935	226.403	30.971	69572	44	1785.773	367.540	53.861	227.565	31.213	78574	123	1466.870	205.807	174.557	230.781	42.527	180425	46	1440.174	350.373	188.938	228.318	24.971	66248	52	1490.731	278.008	79.627	229.315	27.799	77518	58	1653.845	397.312	219.204	229.934	30.385	95923	24	1242.250	176.518	17.604	229.421	23.899	29814	132	3364.356	1092.507	39.120	234.944	48.527	444095	48	572.958	157.633	89.501	232.247	28.142	27502	30	1754.567	306.636	30.210	231.292	20.728	52637	63	1262.270	283.957	66.243	232.019	34.627	79523	179	1336.810	781.566	105.205	238.227	132.267	239289	52	1477.904	316.269	132.343	232.092	36.385	76851	19	1346.158	122.047	52.741	232.723	15.899	25577	29	400.379	76.881	120.491	237.241	22.385	11611	37	1506.378	215.050	143.149	236.019	25.556	55736	96	2201.677	1480.084	61.708	240.963	50.184	211361	30	513.967	284.802	29.806	240.951	21.556	15419	43	2019.209	785.383	213.678	240.442	32.385	86826	157	1770.427	642.383	306.983	243.203	142.184	277957	36	1305.139	127.856	203.127	243.357	28.142	46985	46	1047.217	201.550	83.212	245.884	51.698	48172	126	1216.413	223.958	151.930	247.451	80.870	153268	83	2533.120	237.383	45.637	252.129	113.456	210249	31	1573.355	319.370	88.648	251.475	40.385	48774	33	1844.151	227.366	108.681	251.582	29.314	60857
[truncated: 15,560,365 more chars]
