# Supplementary material for: Cellular Interrogation: Exploiting Cell-to-Cell Variability to Discriminate Regulatory Mechanisms in Oscillatory Signalling
Source: PLoS Comput Biol. 2016 Jul 1;12(7):e1004995. doi: 10.1371/journal.pcbi.1004995 (PMC4930170; doi:10.1371/journal.pcbi.1004995)
Supplement: S9 Dataset — (ZIP) [file pcbi.1004995.s010.zip › data09.txt]

1	71	551.577	60.866	28.429	4.555	35.698	39162	20	544.450	111.729	42.252	2.025	24.142	10889	127	611.071	88.259	100.760	6.203	50.284	77606	91	694.473	101.693	127.296	6.383	40.042	63197	74	554.162	72.878	141.600	4.562	38.042	41008	37	700.622	141.797	169.870	2.074	24.728	25923	96	679.010	162.457	186.741	7.781	61.497	65185
2	71	551.155	62.173	28.426	4.557	35.698	39132	20	537.500	113.278	42.242	2.044	24.142	10750	127	611.661	85.741	100.758	6.212	50.284	77681	91	693.703	103.046	127.288	6.382	40.042	63127	74	554.013	72.379	141.595	4.564	38.042	40997	37	690.432	137.178	169.857	2.069	24.728	25546	96	674.240	161.602	186.719	7.763	61.497	64727
3	71	539.521	57.395	28.416	4.547	35.698	38306	20	527.700	114.724	42.263	2.039	24.142	10554	127	577.055	89.876	100.779	6.165	50.284	73286	91	642.429	105.050	127.288	6.392	40.042	58461	74	501.959	72.513	141.610	4.527	38.042	37145	37	638.541	139.204	169.879	2.078	24.728	23626	96	616.250	160.214	186.662	7.718	61.497	59160
4	71	515.380	56.418	28.403	4.538	35.698	36592	20	499.050	113.230	42.252	2.032	24.142	9981	127	543.409	87.714	100.776	6.156	50.284	69013	91	611.670	99.255	127.296	6.398	40.042	55662	74	475.568	73.886	141.624	4.502	38.042	35192	37	609.595	134.196	169.877	2.070	24.728	22555	96	579.938	157.184	186.628	7.694	61.497	55674
5	71	512.451	58.461	28.431	4.553	35.698	36384	20	501.650	109.146	42.256	2.027	24.142	10033	127	538.874	86.778	100.784	6.141	50.284	68437	91	603.516	99.017	127.277	6.385	40.042	54920	74	467.838	74.415	141.627	4.498	38.042	34620	37	603	134.770	169.872	2.078	24.728	22311	96	581.427	163.570	186.573	7.650	61.497	55817
6	71	511.761	58.598	28.415	4.548	35.698	36335	20	502.500	111.291	42.254	2.033	24.142	10050	127	541.008	91.271	100.788	6.120	50.284	68708	91	605.363	100.176	127.278	6.396	40.042	55088	74	472.851	74.842	141.634	4.492	38.042	34991	37	602.432	137.720	169.873	2.078	24.728	22290	96	578.646	162.183	186.576	7.654	61.497	55550
7	71	508.042	55.425	28.418	4.545	35.698	36071	20	500.350	111.516	42.263	2.029	24.142	10007	127	539.772	91.356	100.801	6.123	50.284	68551	91	600.956	99.635	127.280	6.388	40.042	54687	74	466.432	73.276	141.627	4.497	38.042	34516	37	594.162	131.936	169.858	2.071	24.728	21984	96	576.208	164.218	186.563	7.648	61.497	55316
8	71	506.732	55.977	28.428	4.549	35.698	35978	20	493.300	115.243	42.247	2.033	24.142	9866	127	536.039	89.154	100.792	6.131	50.284	68077	91	600.176	99.515	127.272	6.392	40.042	54616	74	462.054	72.266	141.638	4.500	38.042	34192	37	590.919	131.830	169.863	2.078	24.728	21864	96	566.698	157.158	186.584	7.662	61.497	54403
9	71	504.366	59.236	28.435	4.559	35.698	35810	20	494.100	112.061	42.252	2.040	24.142	9882	127	531.953	87.799	100.789	6.146	50.284	67558	91	596.451	97.983	127.273	6.400	40.042	54277	74	464.135	73.200	141.640	4.497	38.042	34346	37	594.730	134.809	169.867	2.071	24.728	22005	96	569.865	160.131	186.572	7.658	61.497	54707
10	71	508.775	59.176	28.425	4.556	35.698	36123	20	497	108.701	42.259	2.035	24.142	9940	127	530.898	86.439	100.791	6.145	50.284	67424	91	599.670	99.329	127.260	6.395	40.042	54570	74	463.351	74.258	141.626	4.492	38.042	34288	37	599.405	132.617	169.877	2.073	24.728	22178	96	568	162.542	186.564	7.653	61.497	54528
11	71	505.732	60.295	28.436	4.566	35.698	35907	20	499.400	112.471	42.247	2.034	24.142	9988	127	533.646	87.377	100.795	6.140	50.284	67773	91	603.297	101.970	127.278	6.388	40.042	54900	74	462.324	74.395	141.632	4.490	38.042	34212	37	600.054	136.507	169.865	2.079	24.728	22202	96	559.833	156.209	186.566	7.654	61.497	53744
12	71	503.732	60.081	28.430	4.569	35.698	35765	20	495.150	111.564	42.251	2.033	24.142	9903	127	535.701	89.771	100.805	6.135	50.284	68034	91	606.967	102.584	127.285	6.407	40.042	55234	74	467.527	76.186	141.632	4.481	38.042	34597	37	601.378	136.296	169.869	2.074	24.728	22251	96	557.292	156.718	186.573	7.653	61.497	53500
13	71	509	59.191	28.434	4.566	35.698	36139	20	506.150	111.409	42.261	2.036	24.142	10123	127	558.622	92.277	100.812	6.136	50.284	70945	91	622.626	101.969	127.287	6.400	40.042	56659	74	487.595	75.703	141.631	4.508	38.042	36082	37	619.892	132.029	169.863	2.077	24.728	22936	96	565.562	144.675	186.656	7.725	61.497	54294
14	71	502.507	57.744	28.412	4.558	35.698	35678	20	496.900	107.177	42.253	2.038	24.142	9938	127	538.945	90.112	100.791	6.132	50.284	68446	91	604.121	103.511	127.269	6.390	40.042	54975	74	465.162	75.360	141.640	4.482	38.042	34422	37	594.622	134.982	169.878	2.080	24.728	22001	96	540.885	145.697	186.647	7.719	61.497	51925
15	71	500.549	57.470	28.427	4.553	35.698	35539	20	499.850	111.060	42.261	2.032	24.142	9997	127	540.213	90.545	100.792	6.130	50.284	68607	91	598.615	102.500	127.270	6.390	40.042	54474	74	515.500	97.119	141.526	4.965	38.042	38147	37	599.487	135.374	169.875	2.069	24.728	22181	96	543.615	149.638	186.621	7.697	61.497	52187
16	71	503.085	57.748	28.426	4.564	35.698	35719	20	495.100	114.716	42.255	2.037	24.142	9902	127	1633.465	347.036	100.763	6.160	50.284	207450	91	629.473	106.158	127.260	6.406	40.042	57282	74	1830.216	639.365	141.874	4.040	38.042	135436	37	657.378	114.812	169.670	2.091	24.728	24323	96	1566.917	679.674	188.172	9.097	61.497	150424
17	71	510.183	60.779	28.423	4.568	35.698	36223	20	508.250	110.923	42.259	2.029	24.142	10165	127	1715.433	360.618	100.689	6.237	50.284	217860	91	2601.011	734.226	127.289	6.527	40.042	236692	74	1858.270	657.737	141.905	4.027	38.042	137512	37	2006	641.790	170.138	2.129	24.728	74222	96	2218.865	850.495	186.568	7.678	61.497	213011
18	71	533.085	71.220	28.478	4.603	35.698	37849	20	1296.100	165.730	42.203	2.081	24.142	25922	127	1662.764	341.628	100.675	6.257	50.284	211171	91	2511.681	732.993	127.264	6.578	40.042	228563	74	1794.730	631.843	141.894	4.033	38.042	132810	37	2958.513	937.774	170.026	1.984	24.728	109465	96	2190.917	845.867	186.506	7.622	61.497	210328
19	71	615.169	103.245	28.611	4.704	35.698	43677	20	1322.450	157.407	42.295	2.043	24.142	26449	127	1609.409	324.292	100.669	6.280	50.284	204395	91	2360.626	682.351	127.270	6.591	40.042	214817	74	1708.608	590.627	141.892	4.048	38.042	126437	37	2810.757	891.295	170.028	1.984	24.728	103998	96	2091.292	820.420	186.455	7.582	61.497	200764
20	71	2055.099	536.817	28.509	4.809	35.698	145912	20	1343.400	166.249	42.278	2.041	24.142	26868	127	1521.606	296.521	100.660	6.313	50.284	193244	91	2140.055	606.743	127.253	6.580	40.042	194745	74	1585.446	545.212	141.895	4.053	38.042	117323	37	2550.027	797.540	170.032	1.985	24.728	94351	96	1926.292	762.540	186.417	7.552	61.497	184924
21	71	1990.254	523.246	28.549	4.837	35.698	141308	20	1309.250	179.162	42.268	2.029	24.142	26185	127	1422.654	275.586	100.651	6.319	50.284	180677	91	1911.725	525.602	127.217	6.551	40.042	173967	74	1464.865	492.758	141.882	4.072	38.042	108400	37	2304.378	706.261	170.022	1.993	24.728	85262	96	1705.333	673.146	186.386	7.525	61.497	163712
22	71	1806.282	462.846	28.556	4.831	35.698	128246	20	1240.050	164.813	42.258	2.037	24.142	24801	127	1312.701	241.196	100.644	6.347	50.284	166713	91	1697.308	458.905	127.170	6.528	40.042	154455	74	1344.743	441.504	141.879	4.090	38.042	99511	37	2071.432	628.592	170.022	1.997	24.728	76643	96	1474.156	579.200	186.364	7.504	61.497	141519
23	71	1603.352	397.377	28.551	4.828	35.698	113838	20	1153.400	153.829	42.246	2.047	24.142	23068	127	1196.008	215.117	100.662	6.342	50.284	151893	91	1502.484	396.022	127.099	6.488	40.042	136726	74	1226.838	389.946	141.861	4.121	38.042	90786	37	1883.135	563.516	170.003	2.002	24.728	69676	96	1286.635	491.839	186.363	7.499	61.497	123517
24	71	1396.817	336.237	28.547	4.827	35.698	99174	20	1030.550	146.281	42.249	2.052	24.142	20611	127	1093.591	191.724	100.678	6.328	50.284	138886	91	1362.648	354.410	127.084	6.473	40.042	124001	74	1129.730	342.791	141.834	4.150	38.042	83600	37	1745.622	522.563	170.013	2.004	24.728	64588	96	1132.625	420.536	186.407	7.546	61.497	108732
25	71	1213.859	276.147	28.546	4.803	35.698	86184	20	931.050	140.886	42.250	2.042	24.142	18621	127	1049.504	187.597	100.761	6.248	50.284	133287	91	1243.692	314.956	127.082	6.470	40.042	113176	74	1045.973	308.758	141.827	4.174	38.042	77402	37	1623.405	483.786	170.005	2.009	24.728	60066	96	1008.583	354.559	186.475	7.599	61.497	96824
26	71	1049.578	220.732	28.536	4.775	35.698	74520	20	863.950	137.167	42.245	2.048	24.142	17279	127	1045.567	192.722	100.747	6.238	50.284	132787	91	1179.066	281.659	127.165	6.480	40.042	107295	74	991.432	280.973	141.801	4.207	38.042	73366	37	1520.649	451.780	169.998	2.013	24.728	56264	96	918.198	304.159	186.550	7.667	61.497	88147
27	71	923.211	174.772	28.510	4.735	35.698	65548	20	859.100	134.292	42.206	2.087	24.142	17182	127	1081.969	201.872	100.758	6.229	50.284	137410	91	1129.176	257.171	127.223	6.487	40.042	102755	74	997.932	270.915	141.774	4.233	38.042	73847	37	1429.919	416.816	169.993	2.013	24.728	52907	96	850.740	266.838	186.635	7.742	61.497	81671
28	71	818.437	140.761	28.499	4.702	35.698	58109	20	857.750	136.605	42.191	2.082	24.142	17155	127	1093.898	214.340	100.772	6.200	50.284	138925	91	1099.681	252.310	127.305	6.516	40.042	100071	74	1078.162	284.318	141.753	4.261	38.042	79784	37	1336.838	394.264	169.990	2.010	24.728	49463	96	804.312	240.441	186.693	7.796	61.497	77214
29	71	740.352	113.513	28.502	4.657	35.698	52565	20	866.850	148.893	42.218	2.057	24.142	17337	127	1091.685	212.802	100.756	6.238	50.284	138644	91	1099.670	257.291	127.396	6.541	40.042	100070	74	1121.878	329.165	141.792	4.179	38.042	83019	37	1259	362.882	169.970	2.011	24.728	46583	96	766.062	228.570	186.680	7.777	61.497	73542
30	71	686.183	98.692	28.486	4.640	35.698	48719	20	856.700	149.639	42.215	2.054	24.142	17134	127	1071.307	204.264	100.741	6.257	50.284	136056	91	1066.945	240.356	127.379	6.515	40.042	97092	74	1111.054	334.433	141.808	4.158	38.042	82218	37	1168.351	336.284	169.961	2.020	24.728	43229	96	728.167	209.907	186.712	7.802	61.497	69904
31	71	643.803	87.161	28.484	4.629	35.698	45710	20	853.150	144.619	42.216	2.064	24.142	17063	127	1029.583	203.040	100.752	6.224	50.284	130757	91	1002.527	230.573	127.400	6.542	40.042	91230	74	1072.041	333.146	141.839	4.135	38.042	79331	37	1086.838	308.761	169.954	2.017	24.728	40213	96	702.031	204.952	186.644	7.742	61.497	67395
32	71	615.549	76.762	28.446	4.593	35.698	43704	20	796.500	136.127	42.229	2.042	24.142	15930	127	951.882	180.022	100.733	6.273	50.284	120889	91	960.253	224.886	127.416	6.556	40.042	87383	74	1001	305.949	141.835	4.143	38.042	74074	37	1004.568	275.496	169.932	2.025	24.728	37169	96	673.677	190.619	186.684	7.778	61.497	64673
33	71	591.141	76.281	28.455	4.591	35.698	41971	20	717.450	129.925	42.211	2.066	24.142	14349	127	833.906	152.031	100.730	6.266	50.284	105906	91	879.396	194.835	127.308	6.504	40.042	80025	74	902.081	271.299	141.839	4.159	38.042	66754	37	932.135	258.874	169.932	2.025	24.728	34489	96	657.229	187.298	186.578	7.679	61.497	63094
34	71	573.676	73.047	28.459	4.599	35.698	40731	20	661.500	125.284	42.230	2.044	24.142	13230	127	727.362	119.863	100.716	6.290	50.284	92375	91	812.505	174.165	127.223	6.449	40.042	73938	74	793.973	230.717	141.818	4.174	38.042	58754	37	844.541	227.335	169.914	2.032	24.728	31248	96	647.573	199.236	186.468	7.586	61.497	62167
35	71	553.817	71.798	28.440	4.589	35.698	39321	20	605.100	120.513	42.248	2.045	24.142	12102	127	639.299	101.034	100.728	6.271	50.284	81191	91	748.495	151.659	127.182	6.426	40.042	68113	74	695.257	186.881	141.804	4.236	38.042	51449	37	789.405	210.056	169.913	2.038	24.728	29208	96	636.260	193.846	186.447	7.563	61.497	61081
36	71	538.099	69.192	28.452	4.588	35.698	38205	20	565.750	117.342	42.262	2.040	24.142	11315	127	591.094	92.968	100.765	6.222	50.284	75069	91	705.176	140.809	127.132	6.395	40.042	64171	74	627.095	153.408	141.762	4.295	38.042	46405	37	744.622	199.474	169.909	2.041	24.728	27551	96	629.094	191.851	186.457	7.571	61.497	60393
37	71	529.282	66.309	28.441	4.585	35.698	37579	20	553.350	109.846	42.241	2.061	24.142	11067	127	581.236	92.165	100.790	6.217	50.284	73817	91	689.846	135.624	127.124	6.386	40.042	62776	74	591.216	132.006	141.746	4.360	38.042	43750	37	708.568	186.072	169.903	2.054	24.728	26217	96	621.938	189.834	186.476	7.582	61.497	59706
38	71	525.014	66.648	28.436	4.579	35.698	37276	20	535.400	113.150	42.249	2.043	24.142	10708	127	630.827	105.541	100.809	6.202	50.284	80115	91	694.846	139.873	127.115	6.390	40.042	63231	74	590.527	115.215	141.697	4.446	38.042	43699	37	682.459	174.910	169.894	2.057	24.728	25251	96	642.750	198.310	186.479	7.597	61.497	61704
39	71	517.620	65.961	28.441	4.589	35.698	36751	20	553	120.950	42.244	2.047	24.142	11060	127	878.898	177.037	100.924	6.105	50.284	111620	91	723.956	158.143	127.066	6.388	40.042	65880	74	673.595	134.242	141.654	4.425	38.042	49846	37	675.541	172.467	169.868	2.043	24.728	24995	96	695.104	221.456	186.464	7.583	61.497	66730
40	71	519.338	69.402	28.452	4.589	35.698	36873	20	603.350	119.539	42.192	2.089	24.142	12067	127	1221.150	283.178	100.762	6.213	50.284	155086	91	813.385	194.188	126.948	6.343	40.042	74018	74	1203.122	310.793	141.648	4.301	38.042	89031	37	681.973	156.897	169.825	2.053	24.728	25233	96	776.969	246.356	186.546	7.655	61.497	74589
41	71	525.394	72.440	28.447	4.593	35.698	37303	20	901.900	170.483	42.139	2.079	24.142	18038	127	1267.780	301.019	100.733	6.230	50.284	161008	91	1029.121	318.267	126.744	6.301	40.042	93650	74	1321.149	445.977	141.846	4.070	38.042	97765	37	694.622	155.829	169.779	2.059	24.728	25701	96	991.302	303.364	186.885	7.957	61.497	95165
42	71	536.831	74.455	28.451	4.612	35.698	38115	20	1046.950	188.088	42.184	2.041	24.142	20939	127	1254.811	294.059	100.720	6.262	50.284	159361	91	1460.242	501.396	126.719	6.298	40.042	132882	74	1312.946	464.670	141.893	4.027	38.042	97158	37	696.865	151.546	169.761	2.056	24.728	25784	96	1350.146	438.890	187.012	8.091	61.497	129614
43	71	545.268	80.933	28.454	4.623	35.698	38714	20	1034.350	183.367	42.198	2.043	24.142	20687	127	1235.339	292.983	100.727	6.245	50.284	156888	91	1731.890	523.331	127.285	6.601	40.042	157602	74	1263.500	446.356	141.896	4.020	38.042	93499	37	703.324	155.240	169.747	2.056	24.728	26023	96	1597.094	574.242	186.716	7.836	61.497	153321
44	71	554.296	83.441	28.460	4.623	35.698	39355	20	978.250	167.500	42.213	2.035	24.142	19565	127	1193.402	279.494	100.700	6.285	50.284	151562	91	1662.275	507.053	127.273	6.603	40.042	151267	74	1217.486	422.711	141.887	4.040	38.042	90094	37	701.513	155.560	169.792	2.056	24.728	25956	96	1729.323	661.523	186.550	7.683	61.497	166015
45	71	570.423	87.766	28.485	4.648	35.698	40500	20	941.250	142.498	42.247	2.051	24.142	18825	127	1162.079	266.895	100.729	6.255	50.284	147584	91	1600.385	473.628	127.248	6.566	40.042	145635	74	1212.230	407.218	141.874	4.071	38.042	89705	37	704.865	160.984	169.786	2.049	24.728	26080	96	1678.635	665.612	186.448	7.591	61.497	161149
46	71	603	99.501	28.502	4.681	35.698	42813	20	933.900	129.870	42.287	2.056	24.142	18678	127	1124.024	256.238	100.718	6.269	50.284	142751	91	1514.681	456.707	127.159	6.540	40.042	137836	74	1176.608	396.477	141.870	4.066	38.042	87069	37	719.270	169.381	169.828	2.049	24.728	26613	96	1564.302	630.922	186.379	7.528	61.497	150173
47	71	657	118.542	28.532	4.700	35.698	46647	20	927.350	124.137	42.278	2.050	24.142	18547	127	1070.945	234.271	100.701	6.295	50.284	136010	91	1432.308	427.524	127.113	6.516	40.042	130340	74	1120.946	377.754	141.862	4.064	38.042	82950	37	744.784	180.488	169.842	2.032	24.728	27557	96	1410.167	570.317	186.348	7.501	61.497	135376
48	71	822.141	160.116	28.429	4.670	35.698	58372	20	895.250	129.294	42.264	2.059	24.142	17905	127	1018.339	214.452	100.711	6.299	50.284	129329	91	1378	398.248	127.128	6.507	40.042	125398	74	1095.432	358.729	141.844	4.090	38.042	81062	37	744.487	187.473	169.868	2.040	24.728	27546	96	1251.094	484.558	186.398	7.542	61.497	120105
49	71	1218.718	312.467	28.471	4.750	35.698	86529	20	905.350	129.517	42.249	2.054	24.142	18107	127	971.646	205.281	100.725	6.262	50.284	123399	91	1309.286	374.972	127.169	6.525	40.042	119145	74	1046.595	344.405	141.858	4.090	38.042	77448	37	750.297	193.195	169.865	2.034	24.728	27761	96	1065.844	421.391	186.309	7.462	61.497	102321
50	71	1396.662	391.355	28.496	4.824	35.698	99163	20	870.150	134.735	42.227	2.051	24.142	17403	127	923.449	188.401	100.712	6.286	50.284	117278	91	1183.462	329.515	127.163	6.496	40.042	107695	74	985.041	317.517	141.842	4.104	38.042	72893	37	747.513	199.242	169.887	2.039	24.728	27658	96	940.969	357.502	186.337	7.480	61.497	90333
51	71	1359.535	401.814	28.521	4.864	35.698	96527	20	820.100	125.953	42.227	2.059	24.142	16402	127	872.480	173.216	100.725	6.291	50.284	110805	91	1057.769	281.464	127.137	6.471	40.042	96257	74	920.635	286.161	141.830	4.137	38.042	68127	37	750.459	195.536	169.878	2.039	24.728	27767	96	836.365	297.590	186.450	7.569	61.497	80291
52	71	1229.338	354.888	28.521	4.865	35.698	87283	20	740.600	130.308	42.227	2.038	24.142	14812	127	807.079	155.866	100.729	6.260	50.284	102499	91	942.527	248.201	127.137	6.471	40.042	85770	74	850.554	263.137	141.827	4.137	38.042	62941	37	745.324	196.292	169.866	2.046	24.728	27577	96	746.896	254.454	186.474	7.592	61.497	71702
53	71	1053.070	292.906	28.524	4.851	35.698	74768	20	687.450	119.830	42.226	2.052	24.142	13749	127	726.717	132.850	100.741	6.269	50.284	92293	91	831.165	205.034	127.111	6.445	40.042	75636	74	771.487	233.885	141.822	4.148	38.042	57090	37	737.297	194.502	169.886	2.046	24.728	27280	96	671.802	216.800	186.514	7.621	61.497	64493
54	71	891.324	230.191	28.508	4.815	35.698	63284	20	618.750	118.074	42.231	2.050	24.142	12375	127	642.213	108.456	100.721	6.281	50.284	81561	91	751.154	176.692	127.071	6.411	40.042	68355	74	691.743	197.894	141.803	4.183	38.042	51189	37	719.811	194.712	169.906	2.043	24.728	26633	96	609.177	188.089	186.563	7.662	61.497	58481
55	71	755.141	179.318	28.501	4.787	35.698	53615	20	582.050	122.179	42.222	2.039	24.142	11641	127	574.315	89.315	100.705	6.316	50.284	72938	91	686.692	157.065	127.076	6.401	40.042	62489	74	628.095	171.688	141.784	4.218	38.042	46479	37	684.189	183.334	169.897	2.046	24.728	25315	96	572.458	168.934	186.593	7.686	61.497	54956
56	71	650.775	138.157	28.463	4.723	35.698	46205	20	544.050	113.336	42.245	2.037	24.142	10881	127	537.157	80.352	100.719	6.309	50.284	68219	91	648.385	137.157	127.098	6.395	40.042	59003	74	581.068	147.413	141.752	4.255	38.042	42999	37	667.649	176.499	169.885	2.045	24.728	24703	96	553.948	158.021	186.654	7.739	61.497	53179
57	71	587.620	107.443	28.448	4.675	35.698	41721	20	524.900	110.760	42.243	2.037	24.142	10498	127	530.772	79.252	100.749	6.283	50.284	67408	91	627.374	127.218	127.131	6.383	40.042	57091	74	569.622	128.780	141.702	4.338	38.042	42152	37	657.459	177.424	169.897	2.056	24.728	24326	96	546.615	154.292	186.655	7.742	61.497	52475
58	71	546.704	94.025	28.436	4.657	35.698	38816	20	518.350	114.865	42.219	2.044	24.142	10367	127	562.197	91.216	100.793	6.208	50.284	71399	91	625.077	125.643	127.143	6.373	40.042	56882	74	608.311	136.083	141.674	4.353	38.042	45015	37	659.703	176.754	169.887	2.047	24.728	24409	96	541.500	154.187	186.640	7.723	61.497	51984
59	71	522.127	80.250	28.426	4.620	35.698	37071	20	542.450	109.103	42.215	2.051	24.142	10849	127	705.165	131.628	100.879	6.154	50.284	89556	91	650.297	139.740	127.156	6.445	40.042	59177	74	835.635	166.339	141.578	4.454	38.042	61837	37	658.189	170.139	169.876	2.060	24.728	24353	96	539.073	154.427	186.621	7.712	61.497	51751
60	71	507.859	77.236	28.420	4.615	35.698	36058	20	617.700	118.103	42.196	2.065	24.142	12354	127	1041.795	240.012	100.827	6.135	50.284	132308	91	711.725	168.385	127.068	6.453	40.042	64767	74	1276.865	417.072	141.795	4.098	38.042	94488	37	693.351	163.699	169.811	2.056	24.728	25654	96	546.427	155.294	186.627	7.720	61.497	52457
61	71	501.352	74.195	28.407	4.602	35.698	35596	20	892	176.817	42.158	2.043	24.142	17840	127	1105.772	254.582	100.750	6.226	50.284	140433	91	785.110	197.555	126.990	6.404	40.042	71445	74	1237.689	435.511	141.873	4.031	38.042	91589	37	704.595	157.531	169.787	2.056	24.728	26070	96	571.240	171.638	186.565	7.645	61.497	54839
62	71	504.423	72.476	28.433	4.600	35.698	35814	20	969.400	185.540	42.175	2.043	24.142	19388	127	1140.724	264.178	100.753	6.209	50.284	144872	91	956.868	314.124	126.725	6.311	40.042	87075	74	1185.486	417.148	141.885	4.023	38.042	87726	37	730.622	166.635	169.799	2.055	24.728	27033	96	600.344	182.637	186.557	7.641	61.497	57633
63	71	509.915	76.764	28.459	4.633	35.698	36204	20	1005.100	196.764	42.189	2.029	24.142	20102	127	1143.079	268.593	100.736	6.226	50.284	145171	91	1199.934	448.097	126.604	6.270	40.042	109194	74	1136.081	383.907	141.880	4.062	38.042	84070	37	783.108	185.677	169.811	2.039	24.728	28975	96	654.938	205.868	186.590	7.687	61.497	62874
64	71	519.535	74.649	28.438	4.611	35.698	36887	20	973.250	183.477	42.193	2.024	24.142	19465	127	1133.260	260.972	100.725	6.251	50.284	143924	91	1455.143	398.119	127.178	6.433	40.042	132418	74	1075.932	356.370	141.865	4.076	38.042	79619	37	852.919	216.987	169.844	2.028	24.728	31558	96	738.938	242.780	186.612	7.732	61.497	70938
65	71	535.986	76.428	28.459	4.618	35.698	38055	20	923.500	176.096	42.194	2.027	24.142	18470	127	1112.346	255.680	100.724	6.248	50.284	141268	91	1503.495	460.463	127.454	6.630	40.042	136818	74	1025.473	330.897	141.856	4.102	38.042	75885	37	948.595	261.499	169.885	2.024	24.728	35098	96	916.385	282.270	186.957	8.012	61.497	87973
66	71	559.239	81.977	28.471	4.627	35.698	39706	20	895.750	169.898	42.193	2.024	24.142	17915	127	1099.724	248.215	100.725	6.272	50.284	139665	91	1427.297	427.637	127.371	6.600	40.042	129884	74	991.176	320.506	141.848	4.087	38.042	73347	37	1109.297	325.194	169.913	2.005	24.728	41044	96	1168.073	378.634	187.049	8.104	61.497	112135
67	71	595.310	99.248	28.497	4.675	35.698	42267	20	867.700	150.898	42.198	2.056	24.142	17354	127	1064.567	234.104	100.710	6.280	50.284	135200	91	1405.231	409.820	127.235	6.532	40.042	127876	74	1006.513	306.029	141.810	4.149	38.042	74482	37	1408.216	453.791	169.968	1.983	24.728	52104	96	1298.573	433.482	186.930	7.997	61.497	124663
68	71	667.887	129.629	28.506	4.722	35.698	47420	20	889.150	135.109	42.249	2.047	24.142	17783	127	1022.850	223.612	100.728	6.254	50.284	129902	91	1374.033	403.313	127.108	6.479	40.042	125037	74	1025.432	307.814	141.793	4.154	38.042	75882	37	1750.892	602.812	170.002	1.982	24.728	64783	96	1375.865	486.968	186.760	7.857	61.497	132083
69	71	917.704	198.016	28.489	4.698	35.698	65157	20	908.800	134.698	42.246	2.054	24.142	18176	127	989.079	209.578	100.699	6.287	50.284	125613	91	1347.154	401.257	127.088	6.480	40.042	122591	74	1016.770	321.344	141.832	4.117	38.042	75241	37	1944.459	686.890	170.026	1.979	24.728	71945	96	1343.969	486.138	186.664	7.769	61.497	129021
70	71	1381.662	361.022	28.467	4.772	35.698	98098	20	863.850	127.809	42.252	2.051	24.142	17277	127	947.976	196.968	100.725	6.250	50.284	120393	91	1271.242	386.793	126.994	6.419	40.042	115683	74	967.513	305.208	141.825	4.117	38.042	71596	37	1950.378	691.087	170.037	1.977	24.728	72164	96	1260.438	470.033	186.567	7.682	61.497	121002
71	71	1423.155	409.261	28.507	4.849	35.698	101044	20	815.650	125.709	42.255	2.051	24.142	16313	127	891.709	180.701	100.718	6.274	50.284	113247	91	1157.978	347.550	127.013	6.431	40.042	105376	74	909.419	275.636	141.822	4.154	38.042	67297	37	1814.811	635.891	170.034	1.984	24.728	67148	96	1126.354	433.174	186.420	7.551	61.497	108130
72	71	1298.944	371.348	28.515	4.850	35.698	92225	20	744.200	119.136	42.259	2.040	24.142	14884	127	827.732	160.605	100.708	6.282	50.284	105122	91	1054.187	303.713	127.008	6.426	40.042	95931	74	867.338	264.056	141.809	4.142	38.042	64183	37	1619	557.554	170.021	1.991	24.728	59903	96	980.396	377.699	186.370	7.502	61.497	94118
73	71	1122.986	314.614	28.523	4.849	35.698	79732	20	686.350	120.338	42.248	2.027	24.142	13727	127	742.008	137.972	100.724	6.284	50.284	94235	91	933.857	260.663	126.992	6.408	40.042	84981	74	788.541	234.970	141.798	4.164	38.042	58352	37	1427.054	484.430	170.015	1.993	24.728	52801	96	834.677	319.673	186.308	7.443	61.497	80129
74	71	948.563	250.632	28.518	4.832	35.698	67348	20	628.700	116.387	42.241	2.040	24.142	12574	127	668.276	120.358	100.731	6.270	50.284	84871	91	824.780	217.766	126.977	6.370	40.042	75055	74	685.905	192.905	141.792	4.202	38.042	50757	37	1236.486	408.374	169.999	1.998	24.728	45750	96	713.312	262.255	186.333	7.458	61.497	68478
75	71	794.211	198.987	28.526	4.819	35.698	56389	20	583.550	110.734	42.231	2.039	24.142	11671	127	589.598	95.151	100.713	6.282	50.284	74879	91	742.088	182.610	127.029	6.384	40.042	67530	74	610.216	162.608	141.776	4.238	38.042	45156	37	1059.973	334.869	169.979	2.009	24.728	39219	96	629.542	210.998	186.444	7.554	61.497	60436
76	71	673.014	149.134	28.494	4.764	35.698	47784	20	537	114.050	42.243	2.027	24.142	10740	127	540.937	81.626	100.710	6.308	50.284	68699	91	685.209	159.269	127.063	6.399	40.042	62354	74	560.392	138.498	141.747	4.285	38.042	41469	37	929.568	281.946	169.954	2.023	24.728	34394	96	581.594	182.200	186.533	7.633	61.497	55833
77	71	592.606	114.469	28.478	4.708	35.698	42075	20	523.950	112.284	42.240	2.031	24.142	10479	127	529.756	78.630	100.701	6.317	50.284	67279	91	659	141.315	127.110	6.383	40.042	59969	74	537.784	121.105	141.729	4.337	38.042	39796	37	832.054	240.171	169.930	2.025	24.728	30786	96	551.073	164.538	186.614	7.691	61.497	52903
78	71	545.620	95.704	28.471	4.671	35.698	38739	20	530.800	110.458	42.203	2.051	24.142	10616	127	569.157	88.378	100.758	6.264	50.284	72283	91	660.527	138.825	127.164	6.399	40.042	60108	74	568.689	114.281	141.651	4.409	38.042	42083	37	754.568	210.549	169.902	2.040	24.728	27919	96	536.729	158.709	186.607	7.697	61.497	51526
79	71	517.437	82.367	28.457	4.645	35.698	36738	20	563.150	110.936	42.189	2.076	24.142	11263	127	735.992	152.124	100.941	6.038	50.284	93471	91	661.187	143.885	127.132	6.392	40.042	60168	74	726.797	138.301	141.543	4.474	38.042	53783	37	701.135	187.463	169.900	2.053	24.728	25942	96	531.188	150.024	186.655	7.740	61.497	50994
80	71	507.169	78.028	28.461	4.639	35.698	36009	20	681.200	130.737	42.163	2.096	24.142	13624	127	960.173	206.206	100.787	6.176	50.284	121942	91	698.923	157.251	127.147	6.398	40.042	63602	74	1161.486	347.820	141.736	4.171	38.042	85950	37	676.324	173.809	169.867	2.052	24.728	25024	96	534.115	152.778	186.632	7.721	61.497	51275
81	71	503.930	76.002	28.458	4.632	35.698	35779	20	934.300	181.813	42.176	2.036	24.142	18686	127	1029.740	229.492	100.745	6.204	50.284	130777	91	752.747	169.682	127.182	6.409	40.042	68500	74	1244.676	416.431	141.851	4.070	38.042	92106	37	679.216	163.864	169.821	2.044	24.728	25131	96	551.656	162.900	186.642	7.724	61.497	52959
82	71	505.380	73.200	28.447	4.609	35.698	35882	20	947.300	181.280	42.196	2.019	24.142	18946	127	1033.252	225.260	100.748	6.215	50.284	131223	91	885.670	215.161	127.224	6.498	40.042	80596	74	1206.162	425.695	141.881	4.016	38.042	89256	37	695.513	156.668	169.759	2.042	24.728	25734	96	565.365	163.327	186.663	7.751	61.497	54275
83	71	500.211	72.459	28.449	4.626	35.698	35515	20	952.350	185.596	42.210	2.025	24.142	19047	127	1062.433	235.261	100.733	6.232	50.284	134929	91	1158.440	309.673	127.369	6.508	40.042	105418	74	1109.473	386.288	141.890	4.031	38.042	82101	37	703.243	151.104	169.753	2.051	24.728	26020	96	587.792	170.231	186.696	7.777	61.497	56428
84	71	508.225	69.759	28.431	4.599	35.698	36084	20	930.850	177.286	42.193	2.039	24.142	18617	127	1060.213	236.464	100.753	6.198	50.284	134647	91	1369.462	402.002	127.462	6.594	40.042	124621	74	1029.486	347.016	141.864	4.057	38.042	76182	37	693.189	150.046	169.769	2.047	24.728	25648	96	639.073	187.903	186.740	7.823	61.497	61351
85	71	527.732	73.129	28.447	4.607	35.698	37469	20	914.700	176.093	42.202	2.022	24.142	18294	127	1043.260	229.875	100.753	6.202	50.284	132494	91	1427.835	425.460	127.330	6.576	40.042	129933	74	985.635	319.286	141.838	4.091	38.042	72937	37	695.243	155.892	169.771	2.058	24.728	25724	96	726.635	219.878	186.825	7.905	61.497	69757
86	71	553.451	83.735	28.446	4.636	35.698	39295	20	892.300	161.621	42.230	2.024	24.142	17846	127	1022.362	219.466	100.745	6.221	50.284	129840	91	1421.967	426.603	127.195	6.517	40.042	129399	74	970.365	304.354	141.816	4.121	38.042	71807	37	702.784	156.800	169.790	2.057	24.728	26003	96	928.292	276.902	187.138	8.180	61.497	89116
87	71	592.606	92.444	28.455	4.642	35.698	42075	20	902.900	131.124	42.286	2.028	24.142	18058	127	1004.236	217.295	100.752	6.231	50.284	127538	91	1364.253	418.078	127.109	6.495	40.042	124147	74	965.892	302.564	141.821	4.125	38.042	71476	37	696.135	160.086	169.797	2.055	24.728	25757	96	1177.365	388.748	186.960	8.033	61.497	113027
88	71	688.493	123.344	28.469	4.668	35.698	48883	20	884.700	130.331	42.275	2.032	24.142	17694	127	993.189	210.503	100.739	6.245	50.284	126135	91	1305.868	382.120	127.083	6.457	40.042	118834	74	951.311	294.807	141.812	4.138	38.042	70397	37	689.081	160.497	169.825	2.049	24.728	25496	96	1278.323	450.962	186.762	7.864	61.497	122719
89	71	846.873	177.829	28.498	4.714	35.698	60128	20	875.850	129.468	42.251	2.048	24.142	17517	127	960.756	198.102	100.725	6.254	50.284	122016	91	1246.484	365.496	127.125	6.477	40.042	113430	74	906.635	279.648	141.808	4.143	38.042	67091	37	689.892	165.041	169.822	2.056	24.728	25526	96	1285.323	479.008	186.586	7.708	61.497	123391
90	71	1206.422	295.424	28.467	4.749	35.698	85656	20	866.900	141.252	42.252	2.034	24.142	17338	127	921.819	183.420	100.731	6.266	50.284	117071	91	1184.473	332.352	127.225	6.513	40.042	107787	74	872.865	266.309	141.811	4.140	38.042	64592	37	689.108	163.529	169.840	2.047	24.728	25497	96	1236.521	466.873	186.543	7.668	61.497	118706
91	71	1381.746	372.460	28.509	4.815	35.698	98104	20	846.750	144.480	42.239	2.019	24.142	16935	127	878.512	172.861	100.732	6.269	50.284	111571	91	1091.121	294.553	127.250	6.500	40.042	99292	74	823.054	248.491	141.810	4.148	38.042	60906	37	675.432	160.688	169.851	2.048	24.728	24991	96	1148.146	449.087	186.411	7.549	61.497	110222
92	71	1350.422	367.610	28.490	4.826	35.698	95880	20	771.950	132.593	42.244	2.026	24.142	15439	127	817.213	156.050	100.738	6.255	50.284	103786	91	997.396	266.542	127.232	6.499	40.042	90763	74	758.635	219.997	141.821	4.182	38.042	56139	37	671.541	159.015	169.839	2.048	24.728	24847	96	1024.406	396.698	186.378	7.517	61.497	98343
93	71	1206.127	329.047	28.518	4.839	35.698	85635	20	751.900	138.206	42.229	2.026	24.142	15038	127	744.126	135.059	100.717	6.285	50.284	94504	91	880.176	223.879	127.188	6.459	40.042	80096	74	692.135	193.099	141.802	4.209	38.042	51218	37	659.297	164.792	169.858	2.049	24.728	24394	96	890.958	341.112	186.339	7.478	61.497	85532
94	71	1021.831	270.235	28.520	4.829	35.698	72550	20	703.500	130.802	42.214	2.034	24.142	14070	127	655.362	105.908	100.696	6.324	50.284	83231	91	774.231	187.919	127.143	6.430	40.042	70455	74	639.473	172.823	141.772	4.229	38.042	47321	37	635.865	155.749	169.857	2.051	24.728	23527	96	752.542	268.343	186.427	7.549	61.497	72244
95	71	854.169	208.884	28.524	4.804	35.698	60646	20	651.850	127.286	42.231	2.021	24.142	13037	127	592.929	87.999	100.686	6.354	50.284	75302	91	699.615	156.347	127.155	6.396	40.042	63665	74	583.122	149.797	141.760	4.256	38.042	43151	37	621.270	154.736	169.867	2.051	24.728	22987	96	645.812	217.426	186.451	7.568	61.497	61998
96	71	719.211	158.660	28.501	4.759	35.698	51064	20	604.350	122.090	42.238	2.023	24.142	12087	127	549.220	79.357	100.719	6.320	50.284	69751	91	647.824	137.999	127.192	6.417	40.042	58952	74	545.757	131.341	141.736	4.289	38.042	40386	37	608.622	150.549	169.863	2.057	24.728	22519	96	583.375	182.861	186.530	7.631	61.497	56004
97	71	620.493	121.434	28.476	4.714	35.698	44055	20	589.750	121.831	42.249	2.020	24.142	11795	127	546.929	80.372	100.722	6.312	50.284	69460	91	624.989	127.572	127.212	6.402	40.042	56874	74	532.392	118.489	141.716	4.344	38.042	39397	37	604.081	146.216	169.872	2.053	24.728	22351	96	550.552	162.892	186.597	7.688	61.497	52853
98	71	557.901	96.452	28.459	4.668	35.698	39611	20	587.300	119.643	42.229	2.032	24.142	11746	127	593.575	87.801	100.753	6.292	50.284	75384	91	626.571	129.998	127.268	6.428	40.042	57018	74	566.608	116.315	141.685	4.411	38.042	41929	37	611.838	147.009	169.852	2.056	24.728	22638	96	535.990	150.302	186.687	7.764	61.497	51455
99	71	521.746	82.289	28.445	4.641	35.698	37044	20	674.800	134.617	42.188	2.060	24.142	13496	127	758.843	140.255	100.857	6.180	50.284	96373	91	626.626	130.699	127.259	6.443	40.042	57023	74	727.108	147.930	141.585	4.430	38.042	53806	37	625.027	154.374	169.847	2.050	24.728	23126	96	527.615	152.576	186.638	7.732	61.497	50651
100	71	502.028	73.704	28.447	4.616	35.698	35644	20	905.850	181.110	42.189	2.022	24.142	18117	127	926.646	190.979	100.771	6.198	50.284	117684	91	651.758	135.167	127.300	6.453	40.042	59310	74	1118.432	335.548	141.739	4.165	38.042	82764	37	634.189	143.342	169.813	2.062	24.728	23465	96	540.010	152.741	186.654	7.741	61.497	51841
101	71	499.507	71.704	28.443	4.605	35.698	35465	20	965.500	186.952	42.187	2.033	24.142	19310	127	957.386	199.812	100.766	6.214	50.284	121588	91	689.319	152.310	127.217	6.430	40.042	62728	74	1162.068	385.369	141.852	4.079	38.042	85993	37	653.513	140.437	169.765	2.055	24.728	24180	96	567.021	163.483	186.670	7.755	61.497	54434
102	71	499.592	70.704	28.448	4.623	35.698	35471	20	973.050	184.955	42.202	2.022	24.142	19461	127	983.079	210.499	100.781	6.196	50.284	124851	91	757.341	174.218	127.223	6.436	40.042	68918	74	1128.784	377.407	141.876	4.068	38.042	83530	37	680.054	144.729	169.770	2.056	24.728	25162	96	593.062	174.680	186.670	7.757	61.497	56934
103	71	512.648	72.312	28.459	4.611	35.698	36398	20	941.600	175.722	42.208	2.021	24.142	18832	127	987.701	211.547	100.768	6.206	50.284	125438	91	874.187	219.186	127.346	6.515	40.042	79551	74	1062.770	364.105	141.890	4.041	38.042	78645	37	722.865	157.454	169.791	2.050	24.728	26746	96	638.438	185.541	186.729	7.819	61.497	61290
104	71	528.634	78.894	28.481	4.645	35.698	37533	20	887.700	168.683	42.219	2.009	24.142	17754	127	990.606	207.147	100.739	6.231	50.284	125807	91	1146.220	344.633	127.695	6.669	40.042	104306	74	1009.243	329.806	141.864	4.091	38.042	74684	37	761.892	174.316	169.812	2.041	24.728	28190	96	709.604	216.293	186.763	7.851	61.497	68122
105	71	544.831	82.996	28.479	4.641	35.698	38683	20	873.050	156.715	42.227	2.025	24.142	17461	127	988.819	207.887	100.750	6.227	50.284	125580	91	1267.934	372.320	127.465	6.600	40.042	115382	74	976.892	306.476	141.830	4.116	38.042	72290	37	832.081	200.594	169.815	2.039	24.728	30787	96	848.656	268.791	186.882	7.959	61.497	81471
106	71	590.056	93.125	28.474	4.636	35.698	41894	20	869	135.787	42.283	2.036	24.142	17380	127	977.709	201.585	100.746	6.248	50.284	124169	91	1299.473	382.518	127.225	6.543	40.042	118252	74	954.176	292.252	141.834	4.146	38.042	70609	37	948.324	249.827	169.868	2.012	24.728	35088	96	1108.177	365.481	186.934	8.023	61.497	106385
107	71	696.718	125.332	28.469	4.643	35.698	49467	20	881.600	132.302	42.280	2.036	24.142	17632	127	976.339	205.693	100.775	6.213	50.284	123995	91	1291.253	390.142	127.105	6.502	40.042	117504	74	933.392	270.563	141.792	4.188	38.042	69071	37	1121.622	317.529	169.871	1.990	24.728	41500	96	1251.281	443.967	186.735	7.844	61.497	120123
108	71	1121.634	229.881	28.375	4.610	35.698	79636	20	910.950	134.251	42.252	2.051	24.142	18219	127	973.740	201.848	100.749	6.245	50.284	123665	91	1241.231	371.465	127.063	6.465	40.042	112952	74	962.473	286.617	141.791	4.164	38.042	71223	37	1310.649	396.196	169.922	1.996	24.728	48494	96	1290.531	480.478	186.585	7.717	61.497	123891
109	71	1505	406.835	28.513	4.811	35.698	106855	20	943.900	146.758	42.266	2.034	24.142	18878	127	932.913	192.012	100.752	6.237	50.284	118480	91	1248	371.109	127.068	6.467	40.042	113568	74	984.351	301.371	141.797	4.147	38.042	72842	37	1568.135	501.559	169.972	1.991	24.728	58021	96	1292.052	486.569	186.548	7.689	61.497	124037
110	71	1409.380	396.224	28.545	4.856	35.698	100066	20	896.400	146.982	42.247	2.019	24.142	17928	127	893.307	176.843	100.745	6.260	50.284	113450	91	1207.703	357.035	127.103	6.484	40.042	109901	74	1007.784	317.324	141.810	4.120	38.042	74576	37	1732.108	568.549	169.992	1.989	24.728	64088	96	1260.104	481.923	186.502	7.640	61.497	120970
111	71	1248.620	350.274	28.563	4.869	35.698	88652	20	821.750	141.469	42.249	2.029	24.142	16435	127	857.087	162.673	100.744	6.283	50.284	108850	91	1129.637	324.846	127.165	6.516	40.042	102797	74	958.419	299.817	141.832	4.136	38.042	70923	37	1740.541	579.980	170.009	1.990	24.728	64400	96	1186.708	451.045	186.498	7.631	61.497	113924
112	71	1044.394	281.103	28.561	4.858	35.698	74152	20	811.750	143.098	42.224	2.038	24.142	16235	127	807.961	150.605	100.733	6.286	50.284	102611	91	1025.308	289.635	127.104	6.467	40.042	93303	74	845.216	265.303	141.840	4.119	38.042	62546	37	1644.757	546.696	170.006	1.990	24.728	60856	96	1041.823	381.219	186.491	7.618	61.497	100015
113	71	869.366	219.854	28.549	4.833	35.698	61725	20	762.850	138.166	42.217	2.027	24.142	15257	127	752.929	133.552	100.720	6.302	50.284	95622	91	928	248.732	127.114	6.455	40.042	84448	74	760.162	222.401	141.819	4.171	38.042	56252	37	1481.486	484.671	170.000	1.993	24.728	54815	96	883.938	318.014	186.447	7.580	61.497	84858
114	71	728.155	169.149	28.541	4.802	35.698	51699	20	704.650	138.528	42.219	2.025	24.142	14093	127	686.803	116.668	100.726	6.300	50.284	87224	91	832.275	211.517	127.127	6.438	40.042	75737	74	663.378	192.433	141.809	4.171	38.042	49090	37	1315.892	419.342	169.990	1.997	24.728	48688	96	743.510	260.208	186.461	7.586	61.497	71377
115	71	623.634	125.987	28.502	4.744	35.698	44278	20	624	126.880	42.241	2.024	24.142	12480	127	615.283	97.331	100.717	6.313	50.284	78141	91	760.967	186.921	127.148	6.444	40.042	69248	74	591.122	154.222	141.775	4.247	38.042	43743	37	1128.784	352.148	169.982	2.006	24.728	41765	96	647.938	212.473	186.510	7.636	61.497	62202
116	71	555.606	98.555	28.474	4.679	35.698	39448	20	611.300	121.130	42.234	2.039	24.142	12226	127	573.906	85.746	100.727	6.316	50.284	72886	91	698.209	162.147	127.168	6.432	40.042	63537	74	546.446	132.058	141.744	4.294	38.042	40437	37	980.946	295.276	169.978	2.008	24.728	36295	96	590.938	178.363	186.626	7.721	61.497	56730
117	71	513.423	80.978	28.458	4.649	35.698	36453	20	604.550	119.596	42.238	2.031	24.142	12091	127	561.850	80.959	100.737	6.324	50.284	71355	91	670.549	146.137	127.188	6.407	40.042	61020	74	535.351	120.790	141.722	4.338	38.042	39616	37	870.405	248.401	169.959	2.018	24.728	32205	96	560.375	162.419	186.631	7.731	61.497	53796
118	71	490.113	69.683	28.439	4.625	35.698	34798	20	611.900	123.110	42.240	2.035	24.142	12238	127	604.157	95.541	100.789	6.246	50.284	76728	91	662.220	145.600	127.242	6.455	40.042	60262	74	562	119.565	141.687	4.373	38.042	41588	37	782.568	212.714	169.933	2.027	24.728	28955	96	540.083	148.840	186.689	7.792	61.497	51848
119	71	482.338	65.039	28.436	4.599	35.698	34246	20	804.350	151.555	42.147	2.112	24.142	16087	127	730.181	137.747	100.850	6.155	50.284	92733	91	664.165	142.663	127.248	6.450	40.042	60439	74	677.932	128.756	141.632	4.474	38.042	50167	37	714.108	187.678	169.916	2.034	24.728	26422	96	529.281	147.233	186.698	7.789	61.497	50811
120	71	475.789	63.927	28.445	4.604	35.698	33781	20	846.650	160.739	42.195	2.034	24.142	16933	127	827.764	159.976	100.802	6.182	50.284	105126	91	694.297	152.381	127.314	6.476	40.042	63181	74	1103.392	315.226	141.725	4.204	38.042	81651	37	691.513	166.512	169.872	2.047	24.728	25586	96	537.229	150.921	186.678	7.783	61.497	51574
121	71	480.944	64.371	28.451	4.598	35.698	34147	20	829.800	165.490	42.201	2.013	24.142	16596	127	884.921	177.746	100.796	6.204	50.284	112385	91	760.857	179.365	127.459	6.529	40.042	69238	74	1137.122	381.170	141.871	4.065	38.042	84147	37	677.784	147.360	169.811	2.050	24.728	25078	96	555.448	158.309	186.668	7.775	61.497	53323
122	71	487.127	61.793	28.451	4.596	35.698	34586	20	903.050	171.860	42.190	2.036	24.142	18061	127	917.465	186.345	100.772	6.216	50.284	116518	91	848.044	245.616	127.696	6.663	40.042	77172	74	1133.568	373.628	141.865	4.086	38.042	83884	37	658.243	136.806	169.779	2.052	24.728	24355	96	586.438	174.486	186.640	7.747	61.497	56298
123	71	498.113	67.945	28.458	4.613	35.698	35366	20	923.800	172.828	42.208	2.027	24.142	18476	127	924.898	190.404	100.796	6.197	50.284	117462	91	953.077	304.450	127.803	6.676	40.042	86730	74	1125.811	378.688	141.860	4.058	38.042	83310	37	648.487	133.857	169.773	2.054	24.728	23994	96	637.010	192.822	186.678	7.792	61.497	61153
124	71	512.676	73.396	28.497	4.639	35.698	36400	20	893.900	160.055	42.217	2.036	24.142	17878	127	930.882	193.742	100.792	6.193	50.284	118222	91	1072.011	383.182	127.921	6.721	40.042	97553	74	1059.189	359.792	141.880	4.056	38.042	78380	37	638.568	131.865	169.781	2.056	24.728	23627	96	726.010	223.455	186.753	7.847	61.497	69697
125	71	532.169	81.292	28.474	4.647	35.698	37784	20	917.900	146.070	42.248	2.031	24.142	18358	127	943.512	196.361	100.772	6.207	50.284	119826	91	1140.429	394.257	127.847	6.738	40.042	103779	74	988.919	319.293	141.852	4.095	38.042	73180	37	630.216	131.348	169.786	2.054	24.728	23318	96	855.448	271.259	186.751	7.867	61.497	82123
126	71	570.479	89.611	28.465	4.644	35.698	40504	20	904.650	149.378	42.257	2.026	24.142	18093	127	942.134	194.025	100.763	6.205	50.284	119651	91	1149.440	342.392	127.570	6.654	40.042	104599	74	960.987	300.139	141.821	4.126	38.042	71113	37	639.081	135.479	169.820	2.060	24.728	23646	96	1055.427	365.906	186.725	7.840	61.497	101321
127	71	610.746	102.597	28.495	4.677	35.698	43363	20	904.100	145.768	42.256	2.021	24.142	18082	127	946.638	197.079	100.794	6.183	50.284	120223	91	1216.780	346.088	127.306	6.552	40.042	110727	74	965.487	273.067	141.781	4.208	38.042	71446	37	640.784	136.937	169.821	2.059	24.728	23709	96	1221.104	432.497	186.740	7.868	61.497	117226
128	71	763.676	142.337	28.497	4.651	35.698	54221	20	873.900	126.226	42.250	2.052	24.142	17478	127	920.772	188.480	100.775	6.216	50.284	116938	91	1265.582	368.722	127.142	6.495	40.042	115168	74	941.973	283.876	141.810	4.158	38.042	69706	37	643.892	141.314	169.806	2.062	24.728	23824	96	1254.490	451.367	186.657	7.794	61.497	120431
129	71	1197.084	286.665	28.471	4.740	35.698	84993	20	845	132.563	42.252	2.045	24.142	16900	127	907.378	180.756	100.760	6.238	50.284	115237	91	1255.516	378.311	127.079	6.492	40.042	114252	74	917.203	275.069	141.813	4.162	38.042	67873	37	640	139.206	169.828	2.057	24.728	23680	96	1217.281	446.648	186.617	7.759	61.497	116859
130	71	1342.521	362.454	28.506	4.823	35.698	95319	20	850.900	135.482	42.224	2.075	24.142	17018	127	878.850	172.989	100.771	6.223	50.284	111614	91	1183.132	351.728	127.034	6.457	40.042	107665	74	856.595	249.923	141.811	4.190	38.042	63388	37	644.703	140.077	169.836	2.046	24.728	23854	96	1148.042	438.310	186.458	7.620	61.497	110212
131	71	1243.634	342.877	28.528	4.852	35.698	88298	20	835.400	144.689	42.239	2.038	24.142	16708	127	858.866	167.464	100.758	6.249	50.284	109076	91	1086.923	329.679	126.968	6.438	40.042	98910	74	760.041	224.138	141.821	4.166	38.042	56243	37	640.324	143.332	169.846	2.052	24.728	23692	96	1055.271	400.270	186.417	7.581	61.497	101306
132	71	1107.310	299.392	28.538	4.854	35.698	78619	20	802.550	137.057	42.236	2.033	24.142	16051	127	809.724	155.732	100.755	6.255	50.284	102835	91	972.868	293.837	126.956	6.431	40.042	88531	74	696.257	202.111	141.819	4.183	38.042	51523	37	641.351	144.186	169.854	2.050	24.728	23730	96	959.302	359.921	186.423	7.585	61.497	92093
133	71	949.479	245.158	28.532	4.838	35.698	67413	20	781.650	134.633	42.233	2.042	24.142	15633	127	748.016	135.451	100.764	6.254	50.284	94998	91	865.165	246.423	126.960	6.407	40.042	78730	74	640.284	168.514	141.785	4.255	38.042	47381	37	623	143.090	169.851	2.047	24.728	23051	96	843.135	304.730	186.455	7.603	61.497	80941
134	71	813.268	198.270	28.516	4.815	35.698	57742	20	738.750	133.491	42.217	2.052	24.142	14775	127	676.630	116.780	100.774	6.241	50.284	85932	91	771.802	203.389	126.996	6.392	40.042	70234	74	582.041	148.182	141.764	4.265	38.042	43071	37	611.243	139.634	169.846	2.057	24.728	22616	96	714.448	250.025	186.446	7.589	61.497	68587
135	71	705.732	150.673	28.527	4.772	35.698	50107	20	693.400	122.433	42.225	2.040	24.142	13868	127	617.756	99.927	100.735	6.295	50.284	78455	91	700.319	172.549	127.026	6.391	40.042	63729	74	532.405	123.001	141.743	4.322	38.042	39398	37	602.324	137.272	169.847	2.041	24.728	22286	96	623.156	204.674	186.491	7.619	61.497	59823
136	71	633.324	125.400	28.519	4.750	35.698	44966	20	669.900	124.935	42.236	2.022	24.142	13398	127	581.063	88.636	100.754	6.278	50.284	73795	91	651.330	147.917	127.067	6.382	40.042	59271	74	506.284	106.722	141.698	4.371	38.042	37465	37	588.784	135.446	169.857	2.047	24.728	21785	96	579.062	177.676	186.599	7.720	61.497	55590
137	71	588.014	106.611	28.493	4.712	35.698	41749	20	716.850	129.976	42.187	2.064	24.142	14337	127	607.772	94.246	100.795	6.258	50.284	77187	91	641.165	142.983	127.139	6.405	40.042	58346	74	497.757	102.083	141.702	4.390	38.042	36834	37	587.027	136.118	169.857	2.052	24.728	21720	96	549.312	160.275	186.636	7.744	61.497	52734
138	71	560.254	94.725	28.467	4.675	35.698	39778	20	738.650	137.704	42.192	2.061	24.142	14773	127	679.079	118.532	100.828	6.190	50.284	86243	91	633.308	136.462	127.146	6.413	40.042	57631	74	506.419	101.032	141.677	4.405	38.042	37475	37	582.081	133.832	169.852	2.060	24.728	21537	96	535.177	151.949	186.685	7.793	61.497	51377
139	71	540.183	87.801	28.464	4.669	35.698	38353	20	870.550	155.976	42.180	2.060	24.142	17411	127	762.677	143.669	100.810	6.188	50.284	96860	91	634.165	140.477	127.148	6.427	40.042	57709	74	620.500	100.057	141.578	4.532	38.042	45917	37	595.027	136.912	169.847	2.046	24.728	22016	96	524.146	146.966	186.689	7.800	61.497	50318
140	71	522.845	84.300	28.462	4.647	35.698	37122	20	885.800	157.579	42.215	2.040	24.142	17716	127	811.614	162.162	100.826	6.167	50.284	103075	91	673.549	149.320	127.231	6.464	40.042	61293	74	929.446	233.586	141.712	4.305	38.042	68779	37	611.946	135.565	169.845	2.043	24.728	22642	96	528.854	147.728	186.713	7.814	61.497	50770
141	71	528.704	82.212	28.450	4.641	35.698	37538	20	869.600	146.126	42.240	2.027	24.142	17392	127	821.008	163.108	100.812	6.164	50.284	104268	91	748.879	181.118	127.151	6.433	40.042	68148	74	963.419	298.584	141.829	4.132	38.042	71293	37	646.865	134.665	169.811	2.048	24.728	23934	96	542.948	153.083	186.710	7.812	61.497	52123
142	71	530.662	80.062	28.428	4.624	35.698	37677	20	848.050	141.410	42.257	2.030	24.142	16961	127	846.276	167.076	100.801	6.185	50.284	107477	91	797.440	204.445	127.064	6.428	40.042	72567	74	992.743	313.761	141.843	4.104	38.042	73463	37	675.865	142.416	169.802	2.047	24.728	25007	96	567.729	160.188	186.709	7.812	61.497	54502
143	71	548.014	83.544	28.429	4.628	35.698	38909	20	868.200	120.841	42.272	2.045	24.142	17364	127	855.795	173.294	100.794	6.190	50.284	108686	91	904.462	233.753	127.043	6.385	40.042	82306	74	1014.081	315.319	141.840	4.128	38.042	75042	37	687.730	149.019	169.813	2.049	24.728	25446	96	591.625	168.729	186.758	7.864	61.497	56796
144	71	578.296	96.973	28.466	4.664	35.698	41059	20	884.700	123.221	42.281	2.055	24.142	17694	127	859.126	172.838	100.793	6.189	50.284	109109	91	1016.176	274.792	127.118	6.462	40.042	92472	74	1011.487	322.112	141.853	4.105	38.042	74850	37	735.919	160.789	169.828	2.036	24.728	27229	96	656.646	202.064	186.707	7.818	61.497	63038
145	71	610.803	108.461	28.481	4.678	35.698	43367	20	895.550	129.549	42.265	2.033	24.142	17911	127	860	171.847	100.796	6.188	50.284	109220	91	1167.242	326.745	127.189	6.504	40.042	106219	74	988.122	316.159	141.865	4.111	38.042	73121	37	799	188.614	169.819	2.028	24.728	29563	96	774.438	225.781	186.919	8.001	61.497	74346
146	71	773.056	150.085	28.446	4.679	35.698	54887	20	867.300	134.504	42.260	2.030	24.142	17346	127	863.614	170.908	100.781	6.194	50.284	109679	91	1281.890	367.861	127.267	6.543	40.042	116652	74	927.365	295.162	141.858	4.110	38.042	68625	37	923.568	227.233	169.856	2.019	24.728	34172	96	1024.812	331.704	186.920	8.018	61.497	98382
147	71	1199.606	298.531	28.478	4.753	35.698	85172	20	865.250	142.956	42.255	2.030	24.142	17305	127	866.535	170.400	100.771	6.215	50.284	110050	91	1273.011	365.034	127.252	6.532	40.042	115844	74	925.095	274.544	141.827	4.174	38.042	68457	37	1094.054	300.553	169.918	2.006	24.728	40480	96	1126.656	385.946	186.795	7.905	61.497	108159
148	71	1358.465	371.158	28.510	4.829	35.698	96451	20	872.700	141.418	42.251	2.025	24.142	17454	127	860.465	171.010	100.778	6.200	50.284	109279	91	1236.538	359.484	127.197	6.529	40.042	112525	74	896.730	267.407	141.820	4.170	38.042	66358	37	1369.324	403.245	169.936	2.006	24.728	50665	96	1171.635	418.297	186.634	7.774	61.497	112477
149	71	1312.113	356.497	28.521	4.834	35.698	93160	20	878.200	148.744	42.238	2.027	24.142	17564	127	845.992	162.950	100.769	6.226	50.284	107441	91	1155.187	344.615	127.045	6.459	40.042	105122	74	891.973	261.219	141.821	4.181	38.042	66006	37	1588.730	502.240	169.982	1.991	24.728	58783	96	1185.406	432.563	186.572	7.715	61.497	113799
150	71	1172.986	315.111	28.520	4.833	35.698	83282	20	833	137.214	42.226	2.043	24.142	16660	127	829.063	156.285	100.769	6.224	50.284	105291	91	1067.890	318.191	126.999	6.448	40.042	97178	74	840.987	257.251	141.833	4.143	38.042	62233	37	1685.324	550.829	169.990	1.987	24.728	62357	96	1164.281	430.066	186.545	7.691	61.497	111771
151	71	1011.014	264.488	28.528	4.837	35.698	71782	20	800.500	138.268	42.231	2.047	24.142	16010	127	808.213	153.394	100.764	6.230	50.284	102643	91	982.736	281.612	127.013	6.429	40.042	89429	74	795.473	239.557	141.840	4.164	38.042	58865	37	1658.703	538.099	170.005	1.994	24.728	61372	96	1083.604	403.511	186.470	7.622	61.497	104026
152	71	849.394	206.301	28.504	4.804	35.698	60307	20	806.100	146.701	42.211	2.039	24.142	16122	127	781.646	146.919	100.767	6.224	50.284	99269	91	911.857	249.341	127.056	6.442	40.042	82979	74	740.270	213.521	141.835	4.189	38.042	54780	37	1549.730	494.483	169.985	1.988	24.728	57340	96	957.677	348.957	186.459	7.607	61.497	91937
153	71	715.099	159.252	28.506	4.771	35.698	50772	20	777.150	148.378	42.214	2.044	24.142	15543	127	731.764	130.164	100.746	6.257	50.284	92934	91	820.857	213.317	127.083	6.435	40.042	74698	74	664.797	182.829	141.809	4.216	38.042	49195	37	1386.243	432.743	169.974	1.987	24.728	51291	96	845.396	314.075	186.406	7.551	61.497	81158
154	71	625.366	122.864	28.466	4.709	35.698	44401	20	738.800	135.251	42.218	2.049	24.142	14776	127	675.031	114.037	100.750	6.273	50.284	85729	91	727.890	177.690	127.137	6.439	40.042	66238	74	611.959	160.246	141.803	4.255	38.042	45285	37	1222.757	373.076	169.957	1.992	24.728	45242	96	738.760	265.847	186.405	7.555	61.497	70921
155	71	562.845	98.977	28.461	4.680	35.698	39962	20	688.900	131.190	42.223	2.023	24.142	13778	127	613.228	97.909	100.732	6.292	50.284	77880	91	656.571	145.515	127.133	6.410	40.042	59748	74	562.203	139.048	141.768	4.288	38.042	41603	37	1057.027	312.986	169.948	1.998	24.728	39110	96	650.250	217.195	186.444	7.596	61.497	62424
156	71	522.901	84.305	28.445	4.649	35.698	37126	20	647.400	124.308	42.232	2.020	24.142	12948	127	581.528	88.708	100.755	6.273	50.284	73854	91	617.582	134.803	127.124	6.412	40.042	56200	74	528.554	122.336	141.751	4.320	38.042	39113	37	938.973	265.025	169.930	2.005	24.728	34742	96	592.812	187.135	186.520	7.654	61.497	56910
157	71	497.338	76.125	28.446	4.630	35.698	35311	20	653.600	125.618	42.208	2.046	24.142	13072	127	579.850	87.574	100.745	6.250	50.284	73641	91	595.857	124.352	127.138	6.399	40.042	54223	74	523.013	112.842	141.697	4.362	38.042	38703	37	830.784	225.910	169.923	2.020	24.728	30739	96	561.781	168.656	186.603	7.718	61.497	53931
158	71	487.239	72.188	28.431	4.620	35.698	34594	20	743.550	134.346	42.186	2.066	24.142	14871	127	602.047	93.598	100.773	6.270	50.284	76460	91	585.308	121.773	127.158	6.401	40.042	53263	74	567.987	113.112	141.664	4.411	38.042	42031	37	753.676	197.196	169.911	2.020	24.728	27886	96	541.885	151.618	186.658	7.771	61.497	52021
159	71	479.690	63.934	28.436	4.597	35.698	34058	20	753.850	141.483	42.212	2.034	24.142	15077	127	646.024	107.999	100.817	6.232	50.284	82045	91	592.407	121.147	127.196	6.416	40.042	53909	74	772.270	139.974	141.587	4.515	38.042	57148	37	693.297	171.637	169.891	2.034	24.728	25652	96	546.458	155.193	186.672	7.771	61.497	52460
160	71	481.141	67.199	28.444	4.599	35.698	34161	20	787.350	150.651	42.210	2.039	24.142	15747	127	703.984	122.980	100.802	6.213	50.284	89406	91	603.560	122.613	127.234	6.429	40.042	54924	74	998.041	288.061	141.772	4.195	38.042	73855	37	669.541	150.812	169.840	2.037	24.728	24773	96	552.542	153.674	186.692	7.798	61.497	53044
161	71	490.437	70.349	28.462	4.630	35.698	34821	20	845.050	148.794	42.205	2.038	24.142	16901	127	773.283	146.680	100.787	6.203	50.284	98207	91	627.165	131.292	127.322	6.458	40.042	57072	74	1025.203	321.876	141.833	4.135	38.042	75865	37	651.054	133.491	169.791	2.045	24.728	24089	96	558.125	160.355	186.689	7.803	61.497	53580
162	71	501.535	68.512	28.457	4.601	35.698	35609	20	882.600	155.007	42.205	2.032	24.142	17652	127	802.701	155.302	100.794	6.198	50.284	101943	91	671.187	145.418	127.353	6.468	40.042	61078	74	986.541	319.858	141.864	4.099	38.042	73004	37	635.811	125.105	169.787	2.054	24.728	23525	96	576.146	164.553	186.712	7.821	61.497	55310
163	71	508.183	68.196	28.446	4.587	35.698	36081	20	858.550	151.767	42.228	2.024	24.142	17171	127	813.598	157.442	100.799	6.205	50.284	103327	91	729.802	177.258	127.528	6.556	40.042	66412	74	981.608	309.784	141.858	4.111	38.042	72639	37	627.541	125.684	169.778	2.057	24.728	23219	96	618.979	179.560	186.738	7.848	61.497	59422
164	71	535.563	79.656	28.470	4.622	35.698	38025	20	898.300	149.471	42.224	2.030	24.142	17966	127	816.433	159.862	100.791	6.196	50.284	103687	91	862.736	251.004	127.743	6.586	40.042	78509	74	939.892	302.103	141.863	4.091	38.042	69552	37	621.946	125.893	169.782	2.056	24.728	23012	96	709.479	210.766	186.820	7.927	61.497	68110
165	71	572.408	87.319	28.479	4.627	35.698	40641	20	887.950	136.372	42.279	2.023	24.142	17759	127	832.126	166.284	100.787	6.203	50.284	105680	91	995.275	350.865	127.928	6.749	40.042	90570	74	922.865	282.816	141.850	4.135	38.042	68292	37	622.270	124.895	169.805	2.045	24.728	23024	96	826.365	244.904	186.947	8.042	61.497	79331
166	71	645.845	103.889	28.464	4.637	35.698	45855	20	850.100	125.588	42.258	2.038	24.142	17002	127	827.252	161.805	100.788	6.215	50.284	105061	91	1000.890	304.920	127.698	6.683	40.042	91081	74	918.649	269.259	141.834	4.183	38.042	67980	37	625.541	127.032	169.798	2.053	24.728	23145	96	1017.062	346.181	186.776	7.900	61.497	97638
167	71	848.859	167.284	28.477	4.673	35.698	60269	20	867.650	126.072	42.243	2.055	24.142	17353	127	834.417	162.092	100.779	6.206	50.284	105971	91	1050.495	281.078	127.424	6.585	40.042	95595	74	913.297	271.637	141.823	4.159	38.042	67584	37	634.270	130.778	169.806	2.045	24.728	23468	96	1126.385	395.100	186.683	7.820	61.497	108133
168	71	1245.676	306.328	28.481	4.763	35.698	88443	20	865.750	131.035	42.233	2.055	24.142	17315	127	825.929	156.190	100.774	6.221	50.284	104893	91	1106.374	302.722	127.212	6.524	40.042	100680	74	871.649	260.892	141.847	4.166	38.042	64502	37	636.541	128.467	169.823	2.045	24.728	23552	96	1153.969	420.231	186.590	7.744	61.497	110781
169	71	1310.549	349.742	28.509	4.813	35.698	93049	20	842.700	132.060	42.238	2.041	24.142	16854	127	808.693	151.390	100.767	6.226	50.284	102704	91	1153.341	338.933	127.108	6.504	40.042	104954	74	821.311	233.878	141.819	4.202	38.042	60777	37	635.703	133.304	169.818	2.042	24.728	23521	96	1151.771	421.827	186.542	7.694	61.497	110570
170	71	1227.366	331.826	28.532	4.831	35.698	87143	20	787.150	131.426	42.251	2.034	24.142	15743	127	799.024	149.673	100.774	6.231	50.284	101476	91	1111.758	311.589	127.108	6.476	40.042	101170	74	792.865	226.072	141.817	4.202	38.042	58672	37	642.568	138.177	169.838	2.045	24.728	23775	96	1098.583	400.728	186.517	7.664	61.497	105464
171	71	1074.282	280.267	28.531	4.827	35.698	76274	20	763.700	125.805	42.222	2.050	24.142	15274	127	783.480	148.312	100.783	6.219	50.284	99502	91	1058.846	294.871	127.074	6.464	40.042	96355	74	736.608	209.833	141.831	4.197	38.042	54509	37	638.568	138.405	169.841	2.046	24.728	23627	96	1018.490	361.570	186.563	7.703	61.497	97775
172	71	923.141	231.980	28.535	4.812	35.698	65543	20	762.450	132.261	42.242	2.028	24.142	15249	127	761.496	140.103	100.754	6.252	50.284	96710	91	1016.132	289.138	127.036	6.442	40.042	92468	74	673	183.112	141.822	4.230	38.042	49802	37	647.865	147.939	169.880	2.043	24.728	23971	96	901.365	320.716	186.475	7.623	61.497	86531
173	71	769.239	178.445	28.518	4.788	35.698	54616	20	759.100	137.560	42.228	2.028	24.142	15182	127	720.559	127.134	100.758	6.257	50.284	91511	91	901.527	248.875	126.997	6.419	40.042	82039	74	618.459	155.939	141.792	4.279	38.042	45766	37	629.838	140.347	169.877	2.042	24.728	23304	96	784.427	271.555	186.448	7.598	61.497	75305
174	71	655.690	132.929	28.505	4.733	35.698	46554	20	718.400	133.654	42.225	2.028	24.142	14368	127	677.362	116.222	100.734	6.271	50.284	86025	91	806.769	216.992	126.974	6.393	40.042	73416	74	556.527	135.869	141.778	4.297	38.042	41183	37	604.973	135.272	169.871	2.046	24.728	22384	96	680.635	229.404	186.470	7.606	61.497	65341
175	71	576	102.980	28.469	4.682	35.698	40896	20	677.500	128.094	42.234	2.023	24.142	13550	127	628.937	104.975	100.754	6.270	50.284	79875	91	713.615	183.989	127.001	6.403	40.042	64939	74	507.851	115.022	141.754	4.333	38.042	37581	37	591.919	130.440	169.864	2.049	24.728	21901	96	600.396	182.604	186.574	7.689	61.497	57638
176	71	526.648	83.667	28.459	4.643	35.698	37392	20	673.900	126.454	42.213	2.043	24.142	13478	127	591.307	88.432	100.729	6.313	50.284	75096	91	662.462	157.507	126.994	6.358	40.042	60284	74	477.676	100.914	141.726	4.368	38.042	35348	37	581.838	127.371	169.870	2.049	24.728	21528	96	549.469	159.609	186.602	7.711	61.497	52749
177	71	500.577	72.776	28.440	4.615	35.698	35541	20	732.350	137.960	42.173	2.065	24.142	14647	127	598.228	91.981	100.735	6.297	50.284	75975	91	634.022	142.358	127.059	6.391	40.042	57696	74	466.973	92.255	141.696	4.399	38.042	34556	37	573.541	128.198	169.865	2.045	24.728	21221	96	517.198	141.684	186.661	7.757	61.497	49651
178	71	480.690	65.899	28.438	4.591	35.698	34129	20	740.450	137.305	42.209	2.040	24.142	14809	127	636.717	101.487	100.778	6.266	50.284	80863	91	614.407	130.867	127.112	6.412	40.042	55911	74	493.243	90.852	141.682	4.456	38.042	36500	37	570.054	127.873	169.866	2.041	24.728	21092	96	511.844	134.801	186.755	7.845	61.497	49137
179	71	474.225	62.257	28.442	4.579	35.698	33670	20	752.250	137.413	42.178	2.060	24.142	15045	127	687.008	118.818	100.784	6.253	50.284	87250	91	611.330	131.265	127.136	6.431	40.042	55631	74	518.919	98.882	141.672	4.438	38.042	38400	37	576.703	125.367	169.850	2.047	24.728	21338	96	505.208	129.798	186.773	7.863	61.497	48500
180	71	474.324	60.912	28.430	4.584	35.698	33677	20	801.800	147.073	42.168	2.058	24.142	16036	127	717.693	130.348	100.789	6.196	50.284	91147	91	622.165	134.923	127.174	6.455	40.042	56617	74	656.473	107.599	141.583	4.552	38.042	48579	37	573.973	124.527	169.860	2.050	24.728	21237	96	501.250	125.645	186.798	7.886	61.497	48120
181	71	479.380	62.013	28.423	4.578	35.698	34036	20	829.050	152.334	42.205	2.038	24.142	16581	127	724.346	129.912	100.774	6.245	50.284	91992	91	638.604	135.906	127.150	6.419	40.042	58113	74	864.770	227.952	141.747	4.265	38.042	63993	37	591.459	126.536	169.851	2.049	24.728	21884	96	507.479	130.000	186.800	7.886	61.497	48718
182	71	483.901	64.369	28.407	4.574	35.698	34357	20	809.400	145.979	42.204	2.040	24.142	16188	127	755.425	141.306	100.796	6.199	50.284	95939	91	681.967	164.380	127.055	6.427	40.042	62059	74	911.149	267.705	141.833	4.172	38.042	67425	37	614.270	122.618	169.829	2.049	24.728	22728	96	529.979	138.766	186.808	7.903	61.497	50878
183	71	486.352	64.274	28.434	4.584	35.698	34531	20	789.900	142.825	42.212	2.039	24.142	15798	127	772.827	146.812	100.779	6.221	50.284	98149	91	736.736	188.219	127.033	6.454	40.042	67043	74	950.473	291.913	141.844	4.133	38.042	70335	37	636.865	126.944	169.813	2.048	24.728	23564	96	574.708	151.604	186.840	7.935	61.497	55172
184	71	496.127	66.730	28.437	4.597	35.698	35225	20	813.300	137.235	42.205	2.068	24.142	16266	127	802.496	155.180	100.791	6.194	50.284	101917	91	834.527	231.005	126.922	6.394	40.042	75942	74	957.500	301.320	141.864	4.118	38.042	70855	37	664.324	137.300	169.810	2.050	24.728	24580	96	662.604	163.147	187.072	8.131	61.497	63610
185	71	516.606	71.949	28.471	4.619	35.698	36679	20	813.300	123.187	42.263	2.051	24.142	16266	127	806.512	154.933	100.779	6.225	50.284	102427	91	1101.198	295.380	127.037	6.349	40.042	100209	74	916.230	281.048	141.857	4.142	38.042	67801	37	701.216	149.300	169.835	2.040	24.728	25945	96	792.438	215.220	187.045	8.126	61.497	76074
186	71	544.099	84.028	28.481	4.636	35.698	38631	20	841.350	124.777	42.274	2.042	24.142	16827	127	818.110	156.033	100.780	6.211	50.284	103900	91	1310.033	386.279	127.493	6.623	40.042	119213	74	900.162	258.486	141.838	4.195	38.042	66612	37	741.027	169.144	169.849	2.044	24.728	27418	96	929.656	277.060	186.966	8.060	61.497	89247
187	71	609.028	106.993	28.502	4.679	35.698	43241	20	844.200	122.350	42.243	2.047	24.142	16884	127	817.969	159.142	100.788	6.204	50.284	103882	91	1226.846	355.823	127.459	6.633	40.042	111643	74	844.365	251.115	141.827	4.160	38.042	62483	37	764.784	172.331	169.845	2.026	24.728	28297	96	1060.385	356.023	186.754	7.888	61.497	101797
188	71	762.817	148.162	28.459	4.676	35.698	54160	20	844.300	134.393	42.248	2.043	24.142	16886	127	812.425	156.313	100.792	6.205	50.284	103178	91	1159.143	328.376	127.341	6.586	40.042	105482	74	830.405	235.528	141.817	4.207	38.042	61450	37	811.811	196.441	169.865	2.020	24.728	30037	96	1109.510	377.553	186.677	7.814	61.497	106513
189	71	1105.972	256.698	28.482	4.723	35.698	78524	20	854.650	133.598	42.232	2.054	24.142	17093	127	792.189	149.789	100.777	6.225	50.284	100608	91	1065.231	290.485	127.270	6.546	40.042	96936	74	813.608	229.978	141.804	4.207	38.042	60207	37	847.730	204.978	169.880	2.007	24.728	31366	96	1103.125	401.412	186.507	7.669	61.497	105900
190	71	1210.620	306.888	28.487	4.780	35.698	85954	20	820.900	137.373	42.223	2.042	24.142	16418	127	788.220	148.193	100.779	6.224	50.284	100104	91	987.066	263.654	127.171	6.488	40.042	89823	74	792.770	226.883	141.809	4.195	38.042	58665	37	897.757	231.027	169.890	2.002	24.728	33217	96	1055.302	383.730	186.486	7.647	61.497	101309
191	71	1135	294.533	28.532	4.817	35.698	80585	20	766.650	135.413	42.233	2.029	24.142	15333	127	775.575	143.031	100.772	6.235	50.284	98498	91	926.835	241.750	127.180	6.502	40.042	84342	74	742.513	209.952	141.818	4.203	38.042	54946	37	979.216	255.633	169.895	1.997	24.728	36231	96	952.146	346.776	186.449	7.609	61.497	91406
192	71	1019.479	261.351	28.527	4.818	35.698	72383	20	757.500	128.424	42.212	2.051	24.142	15150	127	756.142	135.873	100.734	6.281	50.284	96030	91	858.516	222.535	127.154	6.484	40.042	78125	74	676.365	182.209	141.815	4.236	38.042	50051	37	1012.189	269.681	169.910	1.998	24.728	37451	96	843.656	296.807	186.459	7.612	61.497	80991
193	71	877.577	216.681	28.526	4.817	35.698	62308	20	762.600	134.298	42.206	2.052	24.142	15252	127	718.039	130.723	100.756	6.251	50.284	91191	91	775.022	194.506	127.108	6.454	40.042	70527	74	612.311	159.259	141.785	4.254	38.042	45311	37	1029.378	289.131	169.950	1.994	24.728	38087	96	718.958	245.789	186.437	7.585	61.497	69020
194	71	755.324	181.359	28.525	4.801	35.698	53628	20	729.300	129.077	42.220	2.033	24.142	14586	127	674.937	117.082	100.752	6.273	50.284	85717	91	708.066	171.062	127.083	6.427	40.042	64434	74	553.689	136.308	141.772	4.286	38.042	40973	37	1003.378	283.120	169.961	1.994	24.728	37125	96	627.115	198.758	186.511	7.641	61.497	60203
195	71	654.225	141.240	28.510	4.770	35.698	46450	20	687.150	132.482	42.230	2.019	24.142	13743	127	626.819	103.630	100.756	6.266	50.284	79606	91	653.560	148.593	127.100	6.432	40.042	59474	74	512.500	115.768	141.756	4.334	38.042	37925	37	931.595	258.360	169.948	2.011	24.728	34469	96	568.688	166.438	186.628	7.740	61.497	54594
196	71	583.521	108.127	28.478	4.696	35.698	41430	20	698.100	131.166	42.214	2.033	24.142	13962	127	597.031	93.614	100.764	6.261	50.284	75823	91	607.846	126.400	127.167	6.429	40.042	55314	74	491.297	100.132	141.708	4.385	38.042	36356	37	890.135	246.733	169.956	2.007	24.728	32935	96	524.448	143.532	186.655	7.763	61.497	50347
197	71	538.746	90.255	28.451	4.672	35.698	38251	20	736.150	138.799	42.208	2.036	24.142	14723	127	606.827	96.426	100.765	6.272	50.284	77067	91	591.363	118.804	127.165	6.416	40.042	53814	74	489.297	93.522	141.682	4.430	38.042	36208	37	832.784	222.868	169.949	2.017	24.728	30813	96	506.896	135.191	186.708	7.804	61.497	48662
198	71	506.746	77.400	28.427	4.624	35.698	35979	20	733.900	134.100	42.215	2.038	24.142	14678	127	615.260	100.323	100.777	6.262	50.284	78138	91	581.758	113.814	127.194	6.427	40.042	52940	74	532.392	95.086	141.636	4.469	38.042	39397	37	812.919	212.009	169.928	2.022	24.728	30078	96	491.156	124.364	186.753	7.834	61.497	47151
199	71	495.620	72.772	28.439	4.616	35.698	35189	20	795.200	144.902	42.211	2.037	24.142	15904	127	655.866	117.034	100.829	6.187	50.284	83295	91	589.758	119.267	127.181	6.435	40.042	53668	74	720.149	131.440	141.603	4.509	38.042	53291	37	796.487	200.857	169.928	2.018	24.728	29470	96	488.771	119.755	186.824	7.903	61.497	46922
200	71	495.225	69.999	28.445	4.613	35.698	35161	20	794.050	150.211	42.215	2.030	24.142	15881	127	682.402	122.496	100.811	6.202	50.284	86665	91	598.604	121.245	127.158	6.424	40.042	54473	74	849.649	238.038	141.772	4.213	38.042	62874	37	801.568	206.937	169.936	2.025	24.728	29658	96	484.698	119.173	186.804	7.887	61.497	46531
201	71	496.169	68.743	28.451	4.601	35.698	35228	20	796.950	148.915	42.213	2.030	24.142	15939	127	710.520	130.195	100.805	6.202	50.284	90236	91	610.912	123.736	127.177	6.438	40.042	55593	74	835.932	243.151	141.827	4.194	38.042	61859	37	812.216	195.454	169.888	2.025	24.728	30052	96	495.417	125.727	186.810	7.894	61.497	47560
202	71	513.662	75.641	28.467	4.617	35.698	36470	20	804.300	142.773	42.208	2.037	24.142	16086	127	742.110	138.111	100.796	6.214	50.284	94248	91	632.901	133.249	127.202	6.448	40.042	57594	74	861.743	247.414	141.819	4.192	38.042	63769	37	837.730	194.597	169.854	2.017	24.728	30996	96	510.719	128.871	186.834	7.925	61.497	49029
203	71	523.352	73.572	28.449	4.609	35.698	37158	20	827.400	144.221	42.225	2.034	24.142	16548	127	764.118	143.079	100.780	6.226	50.284	97043	91	705.011	151.311	127.304	6.478	40.042	64156	74	895.568	258.776	141.840	4.184	38.042	66272	37	849.676	200.789	169.862	2.017	24.728	31438	96	538.167	148.324	186.725	7.817	61.497	51664
204	71	564.042	88.446	28.462	4.627	35.698	40047	20	847.250	132.814	42.266	2.032	24.142	16945	127	769.079	146.085	100.779	6.227	50.284	97673	91	820.582	191.117	127.328	6.505	40.042	74673	74	870.081	265.148	141.857	4.140	38.042	64386	37	926.405	226.130	169.865	2.008	24.728	34277	96	566.417	165.101	186.664	7.785	61.497	54376
205	71	653.845	130.257	28.530	4.730	35.698	46423	20	853.100	120.329	42.262	2.039	24.142	17062	127	772.992	143.108	100.764	6.241	50.284	98170	91	964.209	239.737	127.352	6.522	40.042	87743	74	840.932	259.911	141.851	4.126	38.042	62229	37	940.730	237.364	169.898	2.018	24.728	34807	96	618.625	181.715	186.743	7.846	61.497	59388
206	71	805	162.520	28.477	4.692	35.698	57155	20	872.150	132.039	42.256	2.033	24.142	17443	127	786.173	146.765	100.765	6.231	50.284	99844	91	1094.121	289.247	127.250	6.490	40.042	99565	74	827.622	247.900	141.846	4.159	38.042	61244	37	969.838	251.088	169.906	2.010	24.728	35884	96	734.802	218.059	186.848	7.948	61.497	70541
207	71	1101.930	252.686	28.477	4.720	35.698	78237	20	881.150	128.769	42.241	2.047	24.142	17623	127	789.354	150.017	100.773	6.214	50.284	100248	91	1124.659	306.168	127.270	6.550	40.042	102344	74	792.324	235.748	141.834	4.157	38.042	58632	37	1024.595	272.463	169.936	2.005	24.728	37910	96	929.115	278.623	187.051	8.144	61.497	89195
208	71	1165.549	295.284	28.503	4.788	35.698	82754	20	846.100	131.528	42.233	2.044	24.142	16922	127	790.457	145.552	100.752	6.244	50.284	100388	91	1105.560	298.263	127.270	6.536	40.042	100606	74	800.054	205.664	141.774	4.279	38.042	59204	37	1093.973	293.711	169.934	1.997	24.728	40477	96	1047.438	345.316	186.788	7.900	61.497	100554
209	71	1109.169	286.410	28.517	4.798	35.698	78751	20	812.850	129.753	42.234	2.037	24.142	16257	127	781.969	145.972	100.772	6.231	50.284	99310	91	1084.176	290.614	127.348	6.577	40.042	98660	74	822.189	219.949	141.797	4.260	38.042	60842	37	1137.541	312.351	169.945	1.996	24.728	42089	96	1087.229	370.120	186.689	7.810	61.497	104374
210	71	989.606	245.773	28.514	4.799	35.698	70262	20	799.100	142.310	42.207	2.041	24.142	15982	127	768.724	143.219	100.760	6.231	50.284	97628	91	1032.846	278.509	127.293	6.555	40.042	93989	74	791.162	212.723	141.796	4.246	38.042	58546	37	1160.486	331.503	169.962	1.999	24.728	42938	96	1038.656	360.925	186.606	7.736	61.497	99711
211	71	862.042	206.910	28.520	4.792	35.698	61205	20	775.900	138.497	42.228	2.022	24.142	15518	127	765.953	140.569	100.757	6.255	50.284	97276	91	956.604	249.590	127.274	6.548	40.042	87051	74	736.892	203.043	141.788	4.213	38.042	54530	37	1127.486	313.417	169.947	1.994	24.728	41717	96	984.594	353.435	186.497	7.637	61.497	94521
212	71	730.901	164.544	28.503	4.771	35.698	51894	20	755.600	132.837	42.205	2.049	24.142	15112	127	731.244	132.541	100.770	6.257	50.284	92868	91	880.352	227.653	127.217	6.523	40.042	80112	74	659.230	182.632	141.812	4.216	38.042	48783	37	1080.108	302.156	169.958	1.997	24.728	39964	96	892.240	318.779	186.492	7.638	61.497	85655
213	71	630.634	127.408	28.500	4.733	35.698	44775	20	713.950	134.101	42.224	2.028	24.142	14279	127	689.866	122.419	100.777	6.245	50.284	87613	91	794.934	194.051	127.170	6.479	40.042	72339	74	604.378	161.472	141.804	4.240	38.042	44724	37	1016.622	279.736	169.951	1.993	24.728	37615	96	789.781	277.730	186.443	7.587	61.497	75819
214	71	561.986	102.314	28.484	4.692	35.698	39901	20	685.400	130.274	42.211	2.030	24.142	13708	127	643.370	109.594	100.779	6.253	50.284	81708	91	708.835	166.369	127.151	6.468	40.042	64504	74	531.392	130.959	141.787	4.284	38.042	39323	37	913.108	246.591	169.960	2.005	24.728	33785	96	682.906	230.518	186.445	7.581	61.497	65559
215	71	519.493	84.201	28.447	4.652	35.698	36884	20	682.400	128.851	42.223	2.021	24.142	13648	127	615.016	99.650	100.765	6.269	50.284	78107	91	639.736	142.718	127.128	6.429	40.042	58216	74	486.473	109.796	141.737	4.333	38.042	35999	37	820.459	212.127	169.927	2.013	24.728	30357	96	597.688	187.341	186.523	7.648	61.497	57378
216	71	491.183	71.439	28.447	4.621	35.698	34874	20	672.300	127.197	42.208	2.038	24.142	13446	127	594.378	94.242	100.767	6.255	50.284	75486	91	586.121	122.066	127.149	6.428	40.042	53337	74	467.635	97.588	141.710	4.371	38.042	34605	37	742.054	187.162	169.924	2.011	24.728	27456	96	540.792	152.082	186.635	7.733	61.497	51916
217	71	475.817	67.318	28.449	4.607	35.698	33783	20	686.300	134.178	42.211	2.037	24.142	13726	127	584.646	91.035	100.770	6.264	50.284	74250	91	558.703	112.400	127.178	6.424	40.042	50842	74	468.689	90.262	141.684	4.414	38.042	34683	37	687.649	164.444	169.919	2.024	24.728	25443	96	509.698	136.807	186.714	7.805	61.497	48931
218	71	468.901	61.357	28.443	4.591	35.698	33292	20	690.250	132.297	42.221	2.029	24.142	13805	127	595.134	94.628	100.795	6.239	50.284	75582	91	548.670	104.845	127.166	6.395	40.042	49929	74	483.365	91.186	141.682	4.434	38.042	35769	37	648.027	151.379	169.905	2.032	24.728	23977	96	506.010	136.728	186.731	7.824	61.497	48577
219	71	461.887	60.370	28.418	4.579	35.698	32794	20	725.400	137.348	42.201	2.050	24.142	14508	127	627.024	108.483	100.816	6.202	50.284	79632	91	548	102.118	127.225	6.423	40.042	49868	74	504.838	95.668	141.663	4.438	38.042	37358	37	625.919	137.357	169.871	2.030	24.728	23159	96	491.125	124.279	186.772	7.849	61.497	47148
220	71	466.127	62.517	28.422	4.581	35.698	33095	20	770.400	141.029	42.201	2.052	24.142	15408	127	642.260	111.778	100.815	6.212	50.284	81567	91	558.088	106.665	127.248	6.426	40.042	50786	74	570.149	109.291	141.625	4.433	38.042	42191	37	600.595	127.639	169.876	2.036	24.728	22222	96	482.917	118.431	186.813	7.882	61.497	46360
221	71	471.493	60.537	28.435	4.577	35.698	33476	20	759.450	138.947	42.215	2.035	24.142	15189	127	655.646	116.254	100.819	6.188	50.284	83267	91	561.374	104.185	127.312	6.451	40.042	51085	74	716.716	149.842	141.642	4.408	38.042	53037	37	596.135	119.957	169.857	2.038	24.728	22057	96	484.531	121.184	186.777	7.860	61.497	46515
222	71	477.859	63.465	28.431	4.587	35.698	33928	20	757.700	134.478	42.211	2.039	24.142	15154	127	687.299	123.886	100.809	6.195	50.284	87287	91	582.385	115.926	127.381	6.490	40.042	52997	74	854.905	236.284	141.768	4.224	38.042	63263	37	603.081	113.406	169.802	2.043	24.728	22314	96	494.729	126.243	186.756	7.847	61.497	47494
223	71	495.014	65.877	28.438	4.596	35.698	35146	20	789.750	140.646	42.212	2.040	24.142	15795	127	707.205	125.995	100.804	6.234	50.284	89815	91	611.275	127.864	127.446	6.495	40.042	55626	74	851.378	252.693	141.851	4.177	38.042	63002	37	608.811	113.572	169.809	2.049	24.728	22526	96	514.260	134.554	186.804	7.884	61.497	49369
224	71	502.732	69.341	28.426	4.590	35.698	35694	20	785.450	127.351	42.228	2.046	24.142	15709	127	713.378	129.543	100.792	6.222	50.284	90599	91	644.088	140.052	127.449	6.524	40.042	58612	74	841.568	258.677	141.856	4.132	38.042	62276	37	615.513	118.185	169.814	2.032	24.728	22774	96	554.312	158.080	186.754	7.844	61.497	53214
225	71	531.718	78.361	28.433	4.614	35.698	37752	20	790.650	120.297	42.242	2.052	24.142	15813	127	720.394	131.086	100.807	6.205	50.284	91490	91	660	145.000	127.458	6.515	40.042	60060	74	844.176	241.645	141.833	4.197	38.042	62469	37	613.757	115.227	169.803	2.045	24.728	22709	96	603.760	162.699	186.877	7.972	61.497	57961
226	71	617.211	97.861	28.429	4.634	35.698	43822	20	779.250	114.480	42.246	2.049	24.142	15585	127	741.457	136.925	100.794	6.214	50.284	94165	91	731.044	176.168	127.586	6.562	40.042	66525	74	872.838	255.639	141.836	4.177	38.042	64590	37	618.541	120.306	169.816	2.041	24.728	22886	96	697.208	199.318	186.906	7.998	61.497	66932
227	71	1024.578	216.638	28.464	4.650	35.698	72745	20	789.600	114.649	42.256	2.040	24.142	15792	127	738.063	137.193	100.809	6.196	50.284	93734	91	859.495	260.380	127.814	6.636	40.042	78214	74	875.108	259.574	141.843	4.165	38.042	64758	37	626.757	119.011	169.808	2.030	24.728	23190	96	892.062	261.769	187.114	8.195	61.497	85638
228	71	1215.789	306.789	28.463	4.773	35.698	86321	20	800.950	124.535	42.233	2.047	24.142	16019	127	735.756	135.156	100.794	6.211	50.284	93441	91	968.363	354.070	127.995	6.773	40.042	88121	74	830.797	248.925	141.851	4.156	38.042	61479	37	639.189	127.979	169.820	2.039	24.728	23650	96	1032.188	330.684	186.896	8.007	61.497	99090
229	71	1154.366	295.937	28.495	4.800	35.698	81960	20	807.850	133.728	42.221	2.057	24.142	16157	127	739.606	132.994	100.779	6.245	50.284	93930	91	935.824	285.985	127.719	6.702	40.042	85160	74	764.027	224.774	141.843	4.172	38.042	56538	37	631.730	126.307	169.846	2.026	24.728	23374	96	1064.646	376.892	186.625	7.762	61.497	102206
230	71	1026.056	260.987	28.508	4.802	35.698	72850	20	794.600	132.456	42.223	2.038	24.142	15892	127	739.756	136.431	100.783	6.228	50.284	93949	91	978.132	259.428	127.385	6.605	40.042	89010	74	712.392	197.369	141.822	4.224	38.042	52717	37	641.054	132.660	169.835	2.023	24.728	23719	96	1060.594	370.647	186.613	7.754	61.497	101817
231	71	890.803	214.595	28.515	4.794	35.698	63247	20	795.200	134.503	42.208	2.045	24.142	15904	127	724.299	133.649	100.794	6.214	50.284	91986	91	1015.121	283.975	127.119	6.504	40.042	92376	74	668.513	179.372	141.815	4.241	38.042	49470	37	635.865	136.939	169.867	2.018	24.728	23527	96	987.771	354.629	186.492	7.650	61.497	94826
232	71	758.310	170.792	28.496	4.774	35.698	53840	20	749.950	137.147	42.217	2.028	24.142	14999	127	697.008	124.729	100.784	6.242	50.284	88520	91	941.253	260.974	127.065	6.481	40.042	85654	74	626.095	162.435	141.782	4.255	38.042	46331	37	627.622	134.618	169.865	2.029	24.728	23222	96	885.750	324.845	186.401	7.564	61.497	85032
233	71	653.606	135.134	28.501	4.743	35.698	46406	20	772.550	140.995	42.217	2.032	24.142	15451	127	661.055	113.600	100.779	6.257	50.284	83954	91	847.319	224.961	127.042	6.452	40.042	77106	74	566.392	139.183	141.777	4.293	38.042	41913	37	622.324	137.003	169.871	2.023	24.728	23026	96	758.656	269.350	186.410	7.565	61.497	72831
234	71	575.014	102.442	28.473	4.679	35.698	40826	20	736.300	131.886	42.209	2.046	24.142	14726	127	632.693	103.887	100.775	6.257	50.284	80352	91	729.824	178.570	127.100	6.453	40.042	66414	74	524.932	120.033	141.750	4.336	38.042	38845	37	602.459	128.612	169.869	2.027	24.728	22291	96	649.635	214.827	186.445	7.585	61.497	62365
235	71	524.521	84.887	28.450	4.654	35.698	37241	20	713	127.527	42.207	2.046	24.142	14260	127	609.315	98.436	100.761	6.277	50.284	77383	91	652.648	144.897	127.126	6.438	40.042	59391	74	499.324	107.327	141.715	4.364	38.042	36950	37	585	123.371	169.864	2.026	24.728	21645	96	575.073	177.186	186.530	7.652	61.497	55207
236	71	489.803	72.162	28.441	4.631	35.698	34776	20	690.150	128.466	42.217	2.024	24.142	13803	127	587.780	92.325	100.765	6.305	50.284	74648	91	604.868	124.668	127.148	6.421	40.042	55043	74	479.095	95.622	141.710	4.399	38.042	35453	37	571.027	117.965	169.860	2.034	24.728	21128	96	526.240	149.398	186.636	7.742	61.497	50519
237	71	471.437	61.030	28.432	4.591	35.698	33472	20	706.950	126.606	42.194	2.056	24.142	14139	127	585.378	93.527	100.784	6.259	50.284	74343	91	584.549	119.321	127.156	6.426	40.042	53194	74	475.554	91.355	141.679	4.428	38.042	35191	37	567.378	123.698	169.879	2.036	24.728	20993	96	501.802	133.260	186.724	7.829	61.497	48173
238	71	459.099	58.393	28.430	4.579	35.698	32596	20	698.400	129.409	42.210	2.038	24.142	13968	127	599.087	98.335	100.785	6.245	50.284	76084	91	562.846	111.631	127.193	6.435	40.042	51219	74	497	91.358	141.659	4.449	38.042	36778	37	563.595	116.366	169.860	2.031	24.728	20853	96	491.156	126.195	186.767	7.863	61.497	47151
239	71	452.423	57.726	28.419	4.581	35.698	32122	20	717.900	129.548	42.204	2.056	24.142	14358	127	601.929	98.928	100.790	6.245	50.284	76445	91	563.220	110.193	127.236	6.455	40.042	51253	74	609.649	95.954	141.587	4.574	38.042	45114	37	567.297	115.937	169.868	2.037	24.728	20990	96	482.188	120.340	186.776	7.859	61.497	46290
240	71	446.056	53.757	28.410	4.560	35.698	31670	20	727.250	137.550	42.206	2.031	24.142	14545	127	617.370	105.922	100.798	6.232	50.284	78406	91	567.978	112.481	127.185	6.423	40.042	51686	74	771.122	193.389	141.692	4.288	38.042	57063	37	570.297	117.096	169.879	2.044	24.728	21101	96	477.427	117.769	186.788	7.874	61.497	45833
241	71	444.423	50.115	28.419	4.552	35.698	31554	20	739.850	139.438	42.190	2.042	24.142	14797	127	639.197	112.169	100.807	6.212	50.284	81178	91	585.505	116.314	127.162	6.415	40.042	53281	74	762.378	206.339	141.792	4.250	38.042	56416	37	580.892	120.664	169.865	2.041	24.728	21493	96	482.927	119.605	186.790	7.878	61.497	46361
242	71	452.211	53.588	28.416	4.573	35.698	32107	20	768.850	140.535	42.203	2.046	24.142	15377	127	651.205	112.910	100.793	6.233	50.284	82703	91	623.615	131.017	127.129	6.402	40.042	56749	74	757.851	206.072	141.779	4.240	38.042	56081	37	593.108	123.341	169.874	2.045	24.728	21945	96	485.062	117.353	186.840	7.911	61.497	46566
243	71	463.986	57.524	28.422	4.580	35.698	32943	20	757.550	138.651	42.214	2.022	24.142	15151	127	666.449	114.651	100.783	6.244	50.284	84639	91	692.165	151.512	127.139	6.420	40.042	62987	74	796.176	214.797	141.782	4.238	38.042	58917	37	603	119.591	169.850	2.043	24.728	22311	96	499.083	121.215	186.825	7.906	61.497	47912
244	71	471.887	58.626	28.418	4.570	35.698	33504	20	767	137.157	42.225	2.026	24.142	15340	127	687.126	119.960	100.771	6.240	50.284	87265	91	813.187	188.378	127.216	6.465	40.042	74000	74	829.838	241.346	141.849	4.185	38.042	61408	37	627.135	120.848	169.815	2.037	24.728	23204	96	531.740	130.276	186.872	7.947	61.497	51047
245	71	488.352	65.077	28.428	4.598	35.698	34673	20	783.100	113.355	42.255	2.048	24.142	15662	127	698.953	124.734	100.785	6.231	50.284	88767	91	957.187	236.000	127.231	6.446	40.042	87104	74	807.054	233.626	141.840	4.174	38.042	59722	37	651.703	124.012	169.816	2.035	24.728	24113	96	566.948	147.386	186.853	7.938	61.497	54427
246	71	523.127	69.449	28.431	4.594	35.698	37142	20	782.200	108.716	42.262	2.061	24.142	15644	127	706.772	127.887	100.795	6.225	50.284	89760	91	1130.341	329.373	127.579	6.653	40.042	102861	74	817.743	225.381	141.806	4.211	38.042	60513	37	684.649	134.775	169.833	2.035	24.728	25332	96	622.948	162.891	186.949	8.014	61.497	59803
247	71	561.648	89.332	28.487	4.643	35.698	39877	20	796.550	116.007	42.239	2.053	24.142	15931	127	707.882	125.325	100.781	6.236	50.284	89901	91	1111.593	319.355	127.513	6.664	40.042	101155	74	799.068	220.732	141.819	4.220	38.042	59131	37	705.054	144.956	169.854	2.021	24.728	26087	96	701.302	196.103	186.947	8.037	61.497	67325
248	71	638.465	107.482	28.444	4.633	35.698	45331	20	800.100	123.986	42.247	2.026	24.142	16002	127	716.843	130.212	100.796	6.227	50.284	91039	91	1070.055	295.296	127.345	6.599	40.042	97375	74	757.311	212.746	141.834	4.208	38.042	56041	37	728.757	155.954	169.876	2.023	24.728	26964	96	871.292	266.993	186.942	8.030	61.497	83644
249	71	930.268	196.074	28.433	4.663	35.698	66049	20	792.500	128.786	42.237	2.033	24.142	15850	127	724.299	128.864	100.779	6.241	50.284	91986	91	979.659	264.049	127.253	6.547	40.042	89149	74	744.527	194.664	141.799	4.260	38.042	55095	37	782.487	179.873	169.893	2.028	24.728	28952	96	938.573	306.617	186.716	7.826	61.497	90103
250	71	1073.422	275.662	28.486	4.801	35.698	76213	20	785.600	133.728	42.217	2.033	24.142	15712	127	713.402	129.001	100.783	6.252	50.284	90602	91	897.824	233.479	127.228	6.530	40.042	81702	74	737.676	195.884	141.812	4.249	38.042	54588	37	840.973	196.234	169.905	2.018	24.728	31116	96	980.479	341.512	186.595	7.730	61.497	94126
251	71	1035.563	250.863	28.483	4.763	35.698	73525	20	765.500	129.662	42.218	2.037	24.142	15310	127	696.197	121.965	100.782	6.254	50.284	88417	91	804.923	201.046	127.220	6.523	40.042	73248	74	712.459	179.992	141.779	4.286	38.042	52722	37	884.595	220.010	169.916	2.008	24.728	32730	96	955.427	329.772	186.542	7.676	61.497	91721
252	71	944.507	231.957	28.490	4.776	35.698	67060	20	778.050	135.125	42.204	2.046	24.142	15561	127	672.323	116.185	100.788	6.255	50.284	85385	91	730.154	168.320	127.312	6.520	40.042	66444	74	677.176	181.375	141.798	4.244	38.042	50111	37	911.865	231.200	169.928	2.008	24.728	33739	96	871.458	299.153	186.512	7.642	61.497	83660
253	71	822.197	196.208	28.505	4.787	35.698	58376	20	720.850	132.053	42.216	2.027	24.142	14417	127	652.913	113.847	100.801	6.253	50.284	82920	91	650.033	137.908	127.302	6.497	40.042	59153	74	607.108	157.312	141.795	4.260	38.042	44926	37	919.676	242.086	169.945	2.004	24.728	34028	96	798.396	270.244	186.501	7.639	61.497	76646
254	71	704.887	153.449	28.492	4.745	35.698	50047	20	698.350	124.550	42.201	2.049	24.142	13967	127	621.441	102.986	100.775	6.271	50.284	78923	91	600.066	124.895	127.268	6.484	40.042	54606	74	543	131.268	141.778	4.303	38.042	40182	37	890.757	231.918	169.953	2.001	24.728	32958	96	696.031	233.165	186.490	7.623	61.497	66819
255	71	621.155	124.747	28.495	4.732	35.698	44102	20	686.200	129.407	42.201	2.040	24.142	13724	127	588.276	92.448	100.757	6.307	50.284	74711	91	576.011	114.009	127.265	6.454	40.042	52417	74	487.676	113.615	141.740	4.306	38.042	36088	37	846.405	218.479	169.949	2.008	24.728	31317	96	615	193.478	186.535	7.659	61.497	59040
256	71	556.620	98.782	28.462	4.687	35.698	39520	20	694.700	126.216	42.199	2.047	24.142	13894	127	567.150	86.908	100.772	6.288	50.284	72028	91	551.758	104.935	127.258	6.449	40.042	50210	74	463	93.788	141.696	4.396	38.042	34262	37	802.784	202.042	169.947	2.007	24.728	29703	96	565.646	164.817	186.636	7.743	61.497	54302
257	71	509.662	80.857	28.456	4.653	35.698	36186	20	671.700	118.002	42.198	2.048	24.142	13434	127	574.181	89.882	100.793	6.260	50.284	72921	91	545.659	101.913	127.259	6.446	40.042	49655	74	445.338	82.848	141.678	4.430	38.042	32955	37	772.432	189.634	169.941	2.019	24.728	28580	96	542.552	152.450	186.694	7.788	61.497	52085
258	71	486.225	70.977	28.428	4.623	35.698	34522	20	679.750	129.195	42.203	2.027	24.142	13595	127	587.606	92.549	100.785	6.253	50.284	74626	91	543.824	104.185	127.266	6.450	40.042	49488	74	448.351	80.147	141.647	4.440	38.042	33178	37	738.973	179.970	169.930	2.011	24.728	27342	96	529.458	143.119	186.745	7.832	61.497	50828
259	71	467.366	66.057	28.436	4.610	35.698	33183	20	711.950	136.224	42.188	2.036	24.142	14239	127	597.260	98.921	100.798	6.250	50.284	75852	91	538.857	103.082	127.276	6.454	40.042	49036	74	454.649	84.120	141.668	4.430	38.042	33644	37	720.162	170.029	169.910	2.014	24.728	26646	96	521.531	139.632	186.750	7.835	61.497	50067
260	71	463.944	60.649	28.435	4.591	35.698	32940	20	723.800	129.271	42.207	2.037	24.142	14476	127	605.433	99.579	100.780	6.286	50.284	76890	91	541.484	105.746	127.353	6.495	40.042	49275	74	510.122	82.781	141.633	4.529	38.042	37749	37	703.622	163.548	169.908	2.014	24.728	26034	96	523.615	140.142	186.764	7.859	61.497	50267
261	71	457.634	56.521	28.424	4.575	35.698	32492	20	708	129.826	42.212	2.030	24.142	14160	127	620.780	101.989	100.784	6.279	50.284	78839	91	559.560	107.294	127.352	6.472	40.042	50920	74	766.324	155.772	141.631	4.451	38.042	56708	37	699.487	161.158	169.905	2.010	24.728	25881	96	524.198	141.122	186.759	7.841	61.497	50323
262	71	455.718	57.386	28.414	4.573	35.698	32356	20	732.200	135.161	42.207	2.040	24.142	14644	127	643.567	109.123	100.783	6.240	50.284	81733	91	582.121	108.798	127.316	6.456	40.042	52973	74	788.581	206.377	141.780	4.277	38.042	58355	37	710.081	159.338	169.877	2.018	24.728	26273	96	538.646	143.297	186.795	7.881	61.497	51710
263	71	461.296	59.815	28.422	4.589	35.698	32752	20	742.600	142.391	42.220	2.020	24.142	14852	127	661.835	114.690	100.785	6.234	50.284	84053	91	610.264	122.127	127.293	6.452	40.042	55534	74	831.135	225.624	141.798	4.249	38.042	61504	37	717.189	161.747	169.895	2.019	24.728	26536	96	563.896	152.083	186.809	7.908	61.497	54134
264	71	473.423	62.308	28.424	4.582	35.698	33613	20	743.600	135.388	42.215	2.025	24.142	14872	127	673.898	118.948	100.792	6.229	50.284	85585	91	656.846	140.249	127.204	6.441	40.042	59773	74	912.554	267.189	141.831	4.187	38.042	67529	37	701.324	152.311	169.884	2.028	24.728	25949	96	615.021	168.504	186.877	7.963	61.497	59042
265	71	484.535	67.202	28.412	4.600	35.698	34402	20	752.550	125.108	42.222	2.042	24.142	15051	127	688.575	120.728	100.773	6.255	50.284	87449	91	718	168.486	127.180	6.464	40.042	65338	74	911.513	285.196	141.871	4.121	38.042	67452	37	707.919	151.304	169.864	2.024	24.728	26193	96	690.094	190.582	186.971	8.056	61.497	66249
266	71	522.239	81.564	28.461	4.658	35.698	37079	20	786.950	114.054	42.250	2.048	24.142	15739	127	709.969	125.210	100.776	6.256	50.284	90166	91	773.319	181.227	127.193	6.495	40.042	70372	74	892.513	276.510	141.871	4.133	38.042	66046	37	715.459	150.549	169.858	2.026	24.728	26472	96	768.469	230.027	186.852	7.946	61.497	73773
267	71	602.944	108.477	28.484	4.674	35.698	42809	20	789.250	117.329	42.245	2.043	24.142	15785	127	718.394	129.858	100.776	6.250	50.284	91236	91	895.330	212.528	127.271	6.477	40.042	81475	74	844.622	258.450	141.863	4.142	38.042	62502	37	721.703	158.934	169.893	2.032	24.728	26703	96	844.938	266.937	186.793	7.900	61.497	81114
268	71	773.915	143.021	28.404	4.623	35.698	54948	20	769.300	119.380	42.257	2.033	24.142	15386	127	719.535	131.237	100.793	6.243	50.284	91381	91	997.033	262.847	127.295	6.569	40.042	90730	74	810.189	237.366	141.858	4.181	38.042	59954	37	722.784	155.814	169.895	2.025	24.728	26743	96	907.396	289.895	186.709	7.827	61.497	87110
269	71	1007.634	225.085	28.434	4.700	35.698	71542	20	778.750	120.873	42.226	2.053	24.142	15575	127	714.827	126.307	100.777	6.260	50.284	90783	91	1060.681	293.931	127.219	6.544	40.042	96522	74	752.405	222.272	141.856	4.166	38.042	55678	37	739.297	160.930	169.887	2.023	24.728	27354	96	952.219	322.815	186.573	7.706	61.497	91413
270	71	1014.789	255.514	28.507	4.783	35.698	72050	20	768.400	128.201	42.216	2.041	24.142	15368	127	710.661	126.135	100.774	6.258	50.284	90254	91	1083.923	297.080	127.185	6.511	40.042	98637	74	713.959	206.175	141.839	4.185	38.042	52833	37	750.973	164.802	169.902	2.020	24.728	27786	96	964.708	341.725	186.517	7.661	61.497	92612
271	71	950.268	224.962	28.474	4.754	35.698	67469	20	732.200	127.619	42.211	2.041	24.142	14644	127	697.102	120.373	100.760	6.274	50.284	88532	91	1022.516	287.178	127.116	6.508	40.042	93049	74	653.284	174.708	141.809	4.231	38.042	48343	37	772.757	175.816	169.919	2.010	24.728	28592	96	924.156	328.961	186.473	7.619	61.497	88719
272	71	840.873	201.708	28.509	4.781	35.698	59702	20	697.450	119.601	42.223	2.047	24.142	13949	127	672.512	115.627	100.774	6.269	50.284	85409	91	921.714	248.212	127.111	6.494	40.042	83876	74	580.541	151.025	141.784	4.242	38.042	42960	37	763.757	169.727	169.884	2.016	24.728	28259	96	842.448	303.566	186.402	7.553	61.497	80875
273	71	721.296	162.141	28.490	4.758	35.698	51212	20	699.050	128.231	42.197	2.059	24.142	13981	127	640.449	104.244	100.756	6.315	50.284	81337	91	823.725	216.788	127.089	6.473	40.042	74959	74	519.392	124.852	141.764	4.286	38.042	38435	37	756	181.655	169.932	2.011	24.728	27972	96	737.885	261.309	186.397	7.544	61.497	70837
274	71	611.761	122.802	28.472	4.721	35.698	43435	20	682.950	120.679	42.196	2.048	24.142	13659	127	603.630	97.035	100.779	6.274	50.284	76661	91	727.022	184.737	127.077	6.452	40.042	66159	74	481.689	103.849	141.738	4.361	38.042	35645	37	722.432	171.020	169.920	2.014	24.728	26730	96	628.240	205.310	186.480	7.617	61.497	60311
275	71	541.507	94.546	28.450	4.671	35.698	38447	20	671.250	126.471	42.210	2.027	24.142	13425	127	578.094	90.327	100.769	6.286	50.284	73418	91	654.165	156.153	127.069	6.430	40.042	59529	74	449.689	88.688	141.713	4.405	38.042	33277	37	693.568	162.694	169.920	2.015	24.728	25662	96	563.385	171.137	186.573	7.684	61.497	54085
276	71	506.845	81.830	28.470	4.649	35.698	35986	20	657.100	117.608	42.228	2.038	24.142	13142	127	562.693	86.034	100.760	6.300	50.284	71462	91	603.593	129.430	127.110	6.422	40.042	54927	74	430.581	81.429	141.692	4.421	38.042	31863	37	668.865	154.660	169.925	2.014	24.728	24748	96	524.875	151.216	186.632	7.745	61.497	50388
277	71	477.831	67.997	28.428	4.604	35.698	33926	20	671.950	123.649	42.208	2.046	24.142	13439	127	557.378	82.236	100.741	6.328	50.284	70787	91	580.637	118.995	127.155	6.431	40.042	52838	74	421.081	75.366	141.680	4.447	38.042	31160	37	638.811	141.787	169.910	2.030	24.728	23636	96	503.323	132.137	186.736	7.825	61.497	48319
278	71	463.887	63.975	28.413	4.595	35.698	32936	20	685.700	123.609	42.203	2.043	24.142	13714	127	565.591	84.645	100.758	6.293	50.284	71830	91	562.637	116.929	127.138	6.442	40.042	51200	74	426.108	74.250	141.673	4.460	38.042	31532	37	631.405	141.156	169.922	2.026	24.728	23362	96	483.302	121.458	186.780	7.859	61.497	46397
279	71	454.169	60.898	28.422	4.592	35.698	32246	20	686.400	121.695	42.211	2.045	24.142	13728	127	582.457	91.444	100.787	6.283	50.284	73972	91	557.604	112.020	127.167	6.416	40.042	50742	74	434.986	73.255	141.659	4.481	38.042	32189	37	618.054	134.956	169.904	2.025	24.728	22868	96	485.094	122.544	186.810	7.888	61.497	46569
280	71	452.113	56.239	28.431	4.587	35.698	32100	20	707.250	125.273	42.196	2.042	24.142	14145	127	591.850	96.711	100.787	6.274	50.284	75165	91	554.253	103.860	127.227	6.439	40.042	50437	74	446.014	83.768	141.681	4.428	38.042	33005	37	618.243	133.061	169.921	2.035	24.728	22875	96	483.740	122.158	186.798	7.881	61.497	46439
281	71	456.704	57.238	28.424	4.588	35.698	32426	20	710.800	126.632	42.199	2.044	24.142	14216	127	602.197	97.957	100.798	6.266	50.284	76479	91	570.934	112.042	127.309	6.485	40.042	51955	74	463.932	77.955	141.646	4.486	38.042	34331	37	618.297	136.457	169.900	2.021	24.728	22877	96	485.365	117.769	186.862	7.943	61.497	46595
282	71	463.845	61.679	28.430	4.586	35.698	32933	20	712.050	124.787	42.213	2.032	24.142	14241	127	602.142	97.915	100.781	6.280	50.284	76472	91	585.011	120.168	127.392	6.511	40.042	53236	74	556.811	98.394	141.624	4.489	38.042	41204	37	623.946	131.437	169.893	2.037	24.728	23086	96	485.573	122.352	186.802	7.882	61.497	46615
283	71	471.408	62.257	28.400	4.578	35.698	33470	20	695.250	111.269	42.247	2.045	24.142	13905	127	618.079	104.124	100.790	6.260	50.284	78496	91	580.934	114.064	127.387	6.509	40.042	52865	74	753.770	184.539	141.701	4.307	38.042	55779	37	634.622	128.804	169.874	2.031	24.728	23481	96	505.406	129.424	186.863	7.939	61.497	48519
284	71	484.986	67.173	28.471	4.620	35.698	34434	20	701.700	106.482	42.257	2.048	24.142	14034	127	617.953	103.689	100.782	6.254	50.284	78480	91	608.505	128.204	127.452	6.521	40.042	55374	74	784.946	214.643	141.803	4.234	38.042	58086	37	643.351	125.068	169.858	2.036	24.728	23804	96	541.292	145.306	186.826	7.915	61.497	51964
285	71	487.958	67.238	28.438	4.606	35.698	34645	20	757.650	111.238	42.236	2.060	24.142	15153	127	639.071	107.194	100.764	6.282	50.284	81162	91	637.154	141.655	127.498	6.555	40.042	57981	74	760.757	221.777	141.843	4.182	38.042	56296	37	657.730	133.750	169.868	2.038	24.728	24336	96	571.031	165.857	186.727	7.834	61.497	54819
286	71	510.859	77.451	28.466	4.639	35.698	36271	20	766.550	118.893	42.240	2.043	24.142	15331	127	650.394	109.064	100.785	6.265	50.284	82600	91	656.242	167.629	127.648	6.623	40.042	59718	74	786.730	219.372	141.825	4.200	38.042	58218	37	684	138.409	169.875	2.034	24.728	25308	96	618.240	174.862	186.822	7.914	61.497	59351
287	71	553.986	89.016	28.446	4.627	35.698	39333	20	768.450	128.337	42.235	2.040	24.142	15369	127	663.780	112.530	100.792	6.260	50.284	84300	91	689.560	191.161	127.746	6.652	40.042	62750	74	822.689	229.365	141.816	4.206	38.042	60879	37	697.892	144.296	169.904	2.038	24.728	25822	96	751.854	217.145	186.943	8.036	61.497	72178
288	71	646.592	120.576	28.473	4.656	35.698	45908	20	743.850	126.493	42.233	2.030	24.142	14877	127	678.630	115.669	100.772	6.275	50.284	86186	91	725.956	223.247	127.880	6.693	40.042	66062	74	804.622	242.223	141.865	4.152	38.042	59542	37	719.676	158.103	169.899	2.033	24.728	26628	96	853.156	268.634	186.850	7.956	61.497	81903
289	71	907.183	182.844	28.390	4.626	35.698	64410	20	743.700	129.240	42.200	2.038	24.142	14874	127	674.323	115.930	100.764	6.281	50.284	85639	91	800.604	272.828	127.967	6.720	40.042	72855	74	754.892	223.335	141.836	4.158	38.042	55862	37	740.135	161.172	169.919	2.028	24.728	27385	96	909.375	303.897	186.700	7.827	61.497	87300
290	71	1058.887	253.524	28.468	4.742	35.698	75181	20	720.850	130.857	42.218	2.032	24.142	14417	127	674.236	114.099	100.767	6.287	50.284	85628	91	816.516	270.606	127.906	6.738	40.042	74303	74	699.703	197.559	141.824	4.192	38.042	51778	37	765.459	171.003	169.908	2.024	24.728	28322	96	905.604	298.562	186.673	7.785	61.497	86938
291	71	1017.676	249.565	28.468	4.765	35.698	72255	20	696.150	121.796	42.202	2.044	24.142	13923	127	663.307	113.235	100.762	6.296	50.284	84240	91	772.604	231.334	127.782	6.709	40.042	70307	74	664.176	178.948	141.806	4.231	38.042	49149	37	777.459	184.438	169.933	2.023	24.728	28766	96	871.635	299.570	186.551	7.682	61.497	83677
292	71	902.901	221.001	28.489	4.778	35.698	64106	20	701.250	120.081	42.205	2.061	24.142	14025	127	648.378	107.024	100.752	6.314	50.284	82344	91	709.099	186.158	127.650	6.627	40.042	64528	74	614	154.941	141.798	4.281	38.042	45436	37	770.649	181.617	169.944	2.028	24.728	28514	96	801.823	275.650	186.541	7.671	61.497	76975
293	71	765.070	178.791	28.504	4.779	35.698	54320	20	696.100	128.301	42.211	2.035	24.142	13922	127	618.866	100.881	100.757	6.307	50.284	78596	91	653.286	153.486	127.502	6.575	40.042	59449	74	549.824	131.746	141.779	4.315	38.042	40687	37	750.459	176.432	169.944	2.018	24.728	27767	96	709.812	235.502	186.521	7.648	61.497	68142
294	71	644.831	136.151	28.501	4.745	35.698	45783	20	661.050	118.870	42.191	2.041	24.142	13221	127	592.181	93.942	100.761	6.287	50.284	75207	91	606.615	127.507	127.343	6.502	40.042	55202	74	489.284	112.489	141.765	4.330	38.042	36207	37	718.459	174.596	169.950	2.025	24.728	26583	96	621.500	198.683	186.526	7.653	61.497	59664
295	71	556.254	99.693	28.474	4.688	35.698	39494	20	653.450	118.975	42.209	2.040	24.142	13069	127	565.575	85.046	100.740	6.332	50.284	71828	91	576.857	113.969	127.256	6.467	40.042	52494	74	446.568	90.734	141.690	4.385	38.042	33046	37	697.432	165.421	169.941	2.021	24.728	25805	96	555.240	166.886	186.573	7.685	61.497	53303
296	71	501.155	76.063	28.430	4.629	35.698	35582	20	658.100	122.259	42.207	2.043	24.142	13162	127	555.984	83.200	100.755	6.295	50.284	70610	91	555.736	108.841	127.225	6.455	40.042	50572	74	433.351	79.538	141.685	4.440	38.042	32068	37	663.784	154.379	169.958	2.029	24.728	24560	96	513.208	141.787	186.663	7.757	61.497	49268
297	71	465.113	63.470	28.428	4.584	35.698	33023	20	656.450	126.498	42.219	2.028	24.142	13129	127	553.441	81.354	100.758	6.302	50.284	70287	91	548.022	103.951	127.203	6.431	40.042	49870	74	430.514	80.238	141.680	4.425	38.042	31858	37	650.270	146.024	169.932	2.030	24.728	24060	96	495.354	127.729	186.740	7.826	61.497	47554
298	71	442.310	55.304	28.405	4.570	35.698	31404	20	662.050	123.671	42.223	2.023	24.142	13241	127	555.614	84.197	100.786	6.288	50.284	70563	91	547.857	105.250	127.206	6.439	40.042	49855	74	428.703	76.198	141.647	4.445	38.042	31724	37	631.513	137.185	169.927	2.026	24.728	23366	96	493.125	125.647	186.755	7.844	61.497	47340
299	71	437.113	52.351	28.417	4.562	35.698	31035	20	678.300	128.196	42.208	2.034	24.142	13566	127	563.606	86.065	100.760	6.296	50.284	71578	91	548.945	104.542	127.226	6.448	40.042	49954	74	435.527	80.087	141.666	4.435	38.042	32229	37	630.378	136.057	169.913	2.029	24.728	23324	96	487.594	124.445	186.796	7.877	61.497	46809
300	71	430.789	47.487	28.404	4.548	35.698	30586	20	694.950	134.221	42.191	2.035	24.142	13899	127	565.835	88.624	100.795	6.255	50.284	71861	91	548.176	104.947	127.203	6.421	40.042	49884	74	455.135	79.152	141.640	4.461	38.042	33680	37	642.487	142.250	169.909	2.025	24.728	23772	96	494.927	124.131	186.830	7.909	61.497	47513
301	71	434.324	48.864	28.400	4.537	35.698	30837	20	666.050	128.365	42.198	2.026	24.142	13321	127	580.150	91.516	100.779	6.286	50.284	73679	91	563.802	112.775	127.172	6.437	40.042	51306	74	483.378	89.777	141.635	4.440	38.042	35770	37	632	136.014	169.889	2.027	24.728	23384	96	492.885	122.641	186.863	7.948	61.497	47317
302	71	437.141	49.745	28.408	4.559	35.698	31037	20	671.150	122.273	42.199	2.048	24.142	13423	127	595.213	97.112	100.782	6.276	50.284	75592	91	584.615	119.177	127.162	6.453	40.042	53200	74	611.027	118.621	141.601	4.445	38.042	45216	37	639.189	140.480	169.895	2.025	24.728	23650	96	504.323	123.119	186.911	7.986	61.497	48415
303	71	443.211	52.099	28.415	4.567	35.698	31468	20	684.750	122.621	42.219	2.025	24.142	13695	127	606.969	99.883	100.770	6.263	50.284	77085	91	580.868	113.683	127.183	6.432	40.042	52859	74	723.757	185.493	141.716	4.280	38.042	53558	37	650.946	143.751	169.896	2.013	24.728	24085	96	540.240	134.860	186.940	8.004	61.497	51863
304	71	448.972	54.433	28.430	4.558	35.698	31877	20	717.250	131.326	42.203	2.036	24.142	14345	127	624.047	102.363	100.776	6.265	50.284	79254	91	592.670	122.482	127.158	6.458	40.042	53933	74	762.108	206.848	141.755	4.236	38.042	56396	37	664.703	140.197	169.884	2.021	24.728	24594	96	567.115	146.445	186.946	8.018	61.497	54443
305	71	461.549	58.625	28.433	4.567	35.698	32770	20	721.800	121.337	42.213	2.035	24.142	14436	127	642.433	109.367	100.794	6.242	50.284	81589	91	607.121	128.269	127.091	6.415	40.042	55248	74	768.905	206.411	141.777	4.251	38.042	56899	37	682.568	143.133	169.863	2.015	24.728	25255	96	616.969	165.843	186.957	8.034	61.497	59229
306	71	501.225	66.165	28.431	4.592	35.698	35587	20	726.650	104.551	42.250	2.047	24.142	14533	127	667.236	115.602	100.792	6.246	50.284	84739	91	633.923	148.508	127.038	6.407	40.042	57687	74	750.189	215.379	141.806	4.184	38.042	55514	37	690.865	140.443	169.859	2.020	24.728	25562	96	682.542	188.590	187.004	8.076	61.497	65524
307	71	546.986	79.795	28.436	4.611	35.698	38836	20	719.700	103.971	42.262	2.050	24.142	14394	127	681.008	118.335	100.788	6.242	50.284	86488	91	675.132	171.446	126.956	6.408	40.042	61437	74	738.797	210.215	141.817	4.182	38.042	54671	37	689.432	144.960	169.879	2.018	24.728	25509	96	758.125	220.016	186.942	8.040	61.497	72780
308	71	644.465	105.589	28.409	4.610	35.698	45757	20	734.700	112.848	42.244	2.053	24.142	14694	127	687.646	122.697	100.797	6.232	50.284	87331	91	743.363	206.802	126.886	6.392	40.042	67646	74	739.432	197.218	141.799	4.240	38.042	54718	37	695.459	144.946	169.894	2.021	24.728	25732	96	824.927	243.431	186.947	8.039	61.497	79193
309	71	812.141	172.566	28.443	4.692	35.698	57662	20	708.900	113.518	42.240	2.053	24.142	14178	127	694.819	121.869	100.784	6.261	50.284	88242	91	848.088	268.807	126.763	6.358	40.042	77176	74	722.649	190.704	141.791	4.246	38.042	53476	37	717.432	159.176	169.883	2.012	24.728	26545	96	894.240	279.705	186.865	7.975	61.497	85847
310	71	925.310	213.742	28.462	4.740	35.698	65697	20	699.750	116.452	42.223	2.044	24.142	13995	127	697.150	122.056	100.790	6.262	50.284	88538	91	877.813	277.193	126.792	6.368	40.042	79881	74	673.311	178.766	141.807	4.239	38.042	49825	37	709.513	151.896	169.870	2.013	24.728	26252	96	904.073	290.089	186.780	7.895	61.497	86791
311	71	923.437	215.562	28.485	4.759	35.698	65564	20	714.150	125.149	42.212	2.035	24.142	14283	127	686.827	120.203	100.797	6.258	50.284	87227	91	890	240.842	126.981	6.422	40.042	80990	74	621.068	166.845	141.793	4.221	38.042	45959	37	722.135	160.525	169.916	2.011	24.728	26719	96	852.219	279.631	186.629	7.755	61.497	81813
312	71	842.268	196.209	28.483	4.758	35.698	59801	20	699.750	126.982	42.187	2.040	24.142	13995	127	674.087	115.844	100.780	6.265	50.284	85609	91	855.538	226.487	127.079	6.483	40.042	77854	74	592.797	148.296	141.767	4.271	38.042	43867	37	721.568	163.749	169.911	2.013	24.728	26698	96	787.969	265.716	186.527	7.658	61.497	75645
313	71	747.394	164.982	28.484	4.750	35.698	53065	20	652.800	125.655	42.201	2.026	24.142	13056	127	648.378	113.136	100.781	6.264	50.284	82344	91	804.857	204.716	127.171	6.513	40.042	73242	74	571.892	130.557	141.743	4.336	38.042	42320	37	712.919	158.772	169.904	2.008	24.728	26378	96	704.562	229.518	186.531	7.666	61.497	67638
314	71	651.085	130.301	28.450	4.705	35.698	46227	20	647.550	121.891	42.194	2.030	24.142	12951	127	609.661	101.008	100.778	6.261	50.284	77427	91	720.429	169.222	127.234	6.513	40.042	65559	74	525.270	121.101	141.724	4.317	38.042	38870	37	677.865	150.924	169.921	2.014	24.728	25081	96	628.979	198.715	186.576	7.703	61.497	60382
315	71	572.634	103.484	28.449	4.686	35.698	40657	20	643.400	115.364	42.206	2.039	24.142	12868	127	580.102	92.160	100.769	6.291	50.284	73673	91	647.901	141.048	127.250	6.491	40.042	58959	74	493.054	109.887	141.715	4.340	38.042	36486	37	650.054	148.143	169.917	2.017	24.728	24052	96	558.438	164.586	186.618	7.725	61.497	53610
316	71	521.352	85.314	28.454	4.660	35.698	37016	20	646	120.646	42.193	2.044	24.142	12920	127	553.543	85.046	100.760	6.305	50.284	70300	91	592.692	123.793	127.259	6.495	40.042	53935	74	473.568	96.044	141.703	4.394	38.042	35044	37	629.108	138.103	169.899	2.016	24.728	23277	96	519.646	143.579	186.671	7.773	61.497	49886
317	71	486.803	71.293	28.415	4.618	35.698	34563	20	637.300	126.822	42.209	2.018	24.142	12746	127	546.764	85.255	100.772	6.283	50.284	69439	91	567.198	113.557	127.309	6.491	40.042	51615	74	461.554	87.305	141.697	4.442	38.042	34155	37	609.324	133.444	169.926	2.024	24.728	22545	96	501.135	136.323	186.696	7.795	61.497	48109
318	71	458.746	63.630	28.428	4.594	35.698	32571	20	632	119.665	42.182	2.046	24.142	12640	127	548.504	83.875	100.774	6.305	50.284	69660	91	560.582	111.814	127.329	6.503	40.042	51013	74	471.162	87.137	141.666	4.445	38.042	34866	37	590.811	125.490	169.905	2.015	24.728	21860	96	481.250	129.041	186.692	7.789	61.497	46200
319	71	439.944	55.574	28.388	4.576	35.698	31236	20	649.950	121.536	42.188	2.038	24.142	12999	127	554.276	87.597	100.794	6.257	50.284	70393	91	556.549	106.873	127.307	6.489	40.042	50646	74	474.581	90.139	141.641	4.421	38.042	35119	37	578.487	122.721	169.900	2.026	24.728	21404	96	485.062	125.736	186.757	7.848	61.497	46566
320	71	433.338	54.549	28.416	4.587	35.698	30767	20	628.700	125.045	42.213	2.021	24.142	12574	127	561.331	88.940	100.797	6.265	50.284	71289	91	561.363	112.405	127.348	6.505	40.042	51084	74	497.365	94.437	141.644	4.440	38.042	36805	37	578.676	119.956	169.871	2.020	24.728	21411	96	489.042	128.897	186.765	7.853	61.497	46948
321	71	426.775	51.514	28.384	4.552	35.698	30301	20	621.800	120.846	42.202	2.022	24.142	12436	127	566.346	90.365	100.787	6.241	50.284	71926	91	552.429	109.689	127.395	6.511	40.042	50271	74	524.541	107.324	141.645	4.401	38.042	38816	37	569.162	113.133	169.867	2.030	24.728	21059	96	491.375	131.863	186.722	7.814	61.497	47172
322	71	431.690	51.051	28.388	4.547	35.698	30650	20	618	118.912	42.200	2.030	24.142	12360	127	574.055	92.497	100.795	6.256	50.284	72905	91	570	112.284	127.441	6.499	40.042	51870	74	582.122	114.546	141.670	4.431	38.042	43077	37	568.135	116.680	169.878	2.029	24.728	21021	96	493.167	134.547	186.694	7.800	61.497	47344
323	71	437.085	53.351	28.404	4.567	35.698	31033	20	651.800	116.570	42.181	2.046	24.142	13036	127	582.268	94.447	100.791	6.253	50.284	73948	91	583.549	125.790	127.523	6.550	40.042	53103	74	649.568	144.668	141.695	4.371	38.042	48068	37	569.541	114.235	169.880	2.028	24.728	21073	96	511.125	134.689	186.781	7.875	61.497	49068
324	71	453.845	57.002	28.420	4.581	35.698	32223	20	675.900	124.835	42.184	2.035	24.142	13518	127	595.362	99.947	100.793	6.252	50.284	75611	91	625.890	159.694	127.652	6.634	40.042	56956	74	638.716	170.212	141.764	4.241	38.042	47265	37	577.513	108.429	169.855	2.034	24.728	21368	96	529.177	135.960	186.873	7.948	61.497	50801
325	71	465.789	60.304	28.389	4.574	35.698	33071	20	676.600	124.502	42.190	2.039	24.142	13532	127	601.378	101.403	100.793	6.238	50.284	76375	91	755.165	257.992	127.972	6.727	40.042	68720	74	643.027	160.738	141.744	4.288	38.042	47584	37	590.270	113.558	169.854	2.033	24.728	21840	96	559.688	147.720	186.877	7.952	61.497	53730
326	71	494.507	65.491	28.399	4.578	35.698	35110	20	671.050	114.705	42.209	2.033	24.142	13421	127	615.465	101.017	100.789	6.258	50.284	78164	91	799.022	306.939	128.099	6.798	40.042	72711	74	683.027	166.946	141.732	4.296	38.042	50544	37	609.541	109.394	169.831	2.035	24.728	22553	96	601.802	167.671	186.824	7.922	61.497	57773
327	71	547.662	80.680	28.431	4.606	35.698	38884	20	692.050	110.506	42.230	2.034	24.142	13841	127	628.937	105.782	100.790	6.249	50.284	79875	91	746.769	246.031	127.918	6.730	40.042	67956	74	730.027	183.049	141.752	4.285	38.042	54022	37	626.027	120.449	169.859	2.025	24.728	23163	96	656.448	187.326	186.848	7.940	61.497	63019
328	71	627.479	105.282	28.408	4.608	35.698	44551	20	710.400	108.004	42.248	2.038	24.142	14208	127	632.236	104.869	100.773	6.266	50.284	80294	91	712.901	197.057	127.695	6.675	40.042	64874	74	727.946	206.433	141.827	4.190	38.042	53868	37	648.757	125.130	169.876	2.031	24.728	24004	96	712.229	211.517	186.840	7.946	61.497	68374
329	71	792.127	159.364	28.446	4.663	35.698	56241	20	724.850	107.842	42.242	2.052	24.142	14497	127	634.591	104.896	100.771	6.261	50.284	80593	91	704	174.922	127.547	6.630	40.042	64064	74	678.041	192.962	141.843	4.184	38.042	50175	37	661.243	133.820	169.878	2.021	24.728	24466	96	765.781	240.767	186.756	7.862	61.497	73515
330	71	935.592	223.677	28.491	4.759	35.698	66427	20	716.350	108.996	42.236	2.047	24.142	14327	127	633.882	103.485	100.752	6.296	50.284	80503	91	684.923	163.624	127.484	6.614	40.042	62328	74	649.081	177.348	141.817	4.214	38.042	48032	37	670.216	136.920	169.885	2.016	24.728	24798	96	804.417	261.100	186.671	7.790	61.497	77224
331	71	940.634	227.831	28.480	4.768	35.698	66785	20	699.200	108.683	42.243	2.034	24.142	13984	127	624.898	103.611	100.776	6.280	50.284	79362	91	675.088	148.039	127.310	6.527	40.042	61433	74	618.351	157.716	141.798	4.265	38.042	45758	37	685	147.234	169.894	2.019	24.728	25345	96	781.104	258.370	186.590	7.714	61.497	74986
332	71	882.732	209.173	28.499	4.774	35.698	62674	20	671.550	112.802	42.221	2.039	24.142	13431	127	616.583	99.875	100.766	6.288	50.284	78306	91	646.890	140.268	127.343	6.530	40.042	58867	74	595.108	150.044	141.778	4.265	38.042	44038	37	683.189	149.995	169.890	2.012	24.728	25278	96	756.448	248.338	186.586	7.711	61.497	72619
333	71	782.070	177.881	28.485	4.755	35.698	55527	20	651.350	119.623	42.220	2.033	24.142	13027	127	598.583	96.873	100.761	6.283	50.284	76020	91	624.813	134.705	127.268	6.516	40.042	56858	74	547.622	133.920	141.767	4.285	38.042	40524	37	671.838	145.266	169.906	2.016	24.728	24858	96	671.844	221.047	186.518	7.630	61.497	64497
334	71	681.761	145.254	28.477	4.735	35.698	48405	20	635.100	111.865	42.206	2.044	24.142	12702	127	572.567	90.266	100.761	6.304	50.284	72716	91	592.967	123.388	127.199	6.473	40.042	53960	74	500.905	115.940	141.760	4.322	38.042	37067	37	651.811	142.747	169.924	2.013	24.728	24117	96	608.448	195.338	186.527	7.638	61.497	58411
335	71	595.845	114.663	28.447	4.700	35.698	42305	20	632.450	114.485	42.194	2.050	24.142	12649	127	562.921	88.112	100.761	6.307	50.284	71491	91	558.549	113.650	127.159	6.447	40.042	50828	74	466.635	103.597	141.753	4.346	38.042	34531	37	637.757	134.981	169.924	2.020	24.728	23597	96	580.885	173.108	186.626	7.737	61.497	55765
336	71	537.352	91.708	28.421	4.649	35.698	38152	20	624.850	112.742	42.204	2.047	24.142	12497	127	561.866	88.969	100.801	6.258	50.284	71357	91	540.527	104.613	127.134	6.407	40.042	49188	74	436.784	87.507	141.696	4.402	38.042	32322	37	627.297	135.574	169.910	2.013	24.728	23210	96	548.990	163.292	186.605	7.707	61.497	52703
337	71	498.380	76.106	28.411	4.616	35.698	35385	20	626.550	114.918	42.210	2.042	24.142	12531	127	560.717	89.874	100.790	6.289	50.284	71211	91	535.330	99.632	127.172	6.423	40.042	48715	74	422.811	77.208	141.673	4.438	38.042	31288	37	614.513	134.285	169.909	2.021	24.728	22737	96	532.323	148.772	186.691	7.793	61.497	51103
338	71	474.634	65.831	28.433	4.602	35.698	33699	20	643.200	118.252	42.205	2.046	24.142	12864	127	568.709	90.737	100.800	6.261	50.284	72226	91	543.231	103.567	127.160	6.437	40.042	49434	74	417.716	71.170	141.669	4.475	38.042	30911	37	595.973	128.051	169.925	2.022	24.728	22051	96	520.646	141.824	186.720	7.815	61.497	49982
339	71	457.451	58.529	28.416	4.576	35.698	32479	20	641.400	117.604	42.198	2.052	24.142	12828	127	571.299	91.136	100.797	6.253	50.284	72555	91	543.516	107.190	127.142	6.437	40.042	49460	74	422.973	73.627	141.658	4.466	38.042	31300	37	583.270	121.233	169.914	2.026	24.728	21581	96	509.042	137.497	186.731	7.824	61.497	48868
340	71	457.507	56.034	28.378	4.552	35.698	32483	20	651.350	116.137	42.195	2.060	24.142	13027	127	570.906	91.768	100.792	6.266	50.284	72505	91	545.857	107.571	127.161	6.431	40.042	49673	74	435.162	79.174	141.643	4.435	38.042	32202	37	582.919	116.959	169.882	2.018	24.728	21568	96	504.688	138.426	186.712	7.799	61.497	48450
341	71	451.056	53.375	28.391	4.546	35.698	32025	20	639.350	118.017	42.194	2.045	24.142	12787	127	573.756	91.846	100.785	6.262	50.284	72867	91	558.758	112.215	127.198	6.469	40.042	50847	74	466.095	82.383	141.643	4.472	38.042	34491	37	568.973	114.505	169.897	2.026	24.728	21052	96	501.229	134.683	186.735	7.821	61.497	48118
342	71	452.986	57.188	28.408	4.553	35.698	32162	20	647.300	118.690	42.211	2.048	24.142	12946	127	583.535	93.761	100.785	6.269	50.284	74109	91	571.615	121.638	127.114	6.451	40.042	52017	74	511.432	95.110	141.623	4.443	38.042	37846	37	563.541	115.066	169.893	2.029	24.728	20851	96	515.958	140.168	186.754	7.847	61.497	49532
343	71	451.338	52.347	28.397	4.544	35.698	32045	20	654.250	117.855	42.205	2.042	24.142	13085	127	586.803	96.489	100.796	6.262	50.284	74524	91	569.945	121.269	127.086	6.438	40.042	51865	74	571.378	123.575	141.678	4.374	38.042	42282	37	580.730	115.533	169.881	2.037	24.728	21487	96	528.354	144.230	186.757	7.850	61.497	50722
344	71	457.310	54.602	28.376	4.542	35.698	32469	20	645.600	118.717	42.210	2.031	24.142	12912	127	589.598	98.406	100.794	6.255	50.284	74879	91	586.857	125.660	127.111	6.428	40.042	53404	74	592.662	136.457	141.709	4.339	38.042	43857	37	577.595	107.784	169.863	2.026	24.728	21371	96	547.198	143.867	186.859	7.927	61.497	52531
345	71	468.972	58.995	28.396	4.564	35.698	33297	20	658.250	121.041	42.203	2.037	24.142	13165	127	602.244	97.712	100.784	6.273	50.284	76485	91	598.945	126.754	127.120	6.444	40.042	54504	74	646.608	157.196	141.724	4.299	38.042	47849	37	589.865	108.254	169.858	2.029	24.728	21825	96	601.927	155.912	186.968	8.037	61.497	57785
346	71	481.310	63.408	28.393	4.568	35.698	34173	20	669	117.908	42.212	2.035	24.142	13380	127	618.898	102.970	100.781	6.267	50.284	78600	91	624.319	132.769	127.136	6.447	40.042	56813	74	713.878	160.457	141.729	4.373	38.042	52827	37	609.459	110.910	169.863	2.030	24.728	22550	96	686.479	190.240	186.997	8.066	61.497	65902
347	71	487.873	65.860	28.409	4.583	35.698	34639	20	655.150	113.252	42.202	2.052	24.142	13103	127	633.984	105.010	100.779	6.269	50.284	80516	91	642.066	132.952	127.205	6.449	40.042	58428	74	785.270	195.206	141.768	4.320	38.042	58110	37	620.595	114.040	169.855	2.036	24.728	22962	96	745.427	213.160	186.912	7.988	61.497	71561
348	71	518.592	74.880	28.439	4.604	35.698	36820	20	653.400	115.274	42.221	2.044	24.142	13068	127	639.701	106.786	100.773	6.279	50.284	81242	91	655.813	141.976	127.323	6.532	40.042	59679	74	784.527	212.223	141.821	4.250	38.042	58055	37	634.378	121.541	169.855	2.023	24.728	23472	96	775.500	236.035	186.789	7.884	61.497	74448
349	71	568.746	86.792	28.438	4.601	35.698	40381	20	666.700	117.364	42.237	2.048	24.142	13334	127	643.591	108.491	100.770	6.282	50.284	81736	91	691.989	152.285	127.324	6.525	40.042	62971	74	740.973	209.605	141.847	4.201	38.042	54832	37	636	121.720	169.851	2.035	24.728	23532	96	798.823	258.652	186.651	7.762	61.497	76687
350	71	691.423	117.995	28.407	4.603	35.698	49091	20	678.950	107.213	42.238	2.050	24.142	13579	127	647.795	110.357	100.783	6.265	50.284	82270	91	721.945	163.135	127.342	6.557	40.042	65697	74	708.513	195.149	141.850	4.223	38.042	52430	37	644.703	124.674	169.866	2.016	24.728	23854	96	797.458	265.001	186.576	7.695	61.497	76556
351	71	800.366	173.444	28.470	4.713	35.698	56826	20	661.350	105.492	42.250	2.048	24.142	13227	127	640.693	108.439	100.768	6.282	50.284	81368	91	731.527	170.600	127.249	6.506	40.042	66569	74	653.013	181.796	141.848	4.212	38.042	48323	37	644.054	128.181	169.873	2.022	24.728	23830	96	774.281	266.024	186.522	7.659	61.497	74331
352	71	865.465	192.824	28.463	4.722	35.698	61448	20	663.200	104.645	42.224	2.052	24.142	13264	127	625.528	103.200	100.771	6.279	50.284	79442	91	719.648	163.784	127.349	6.549	40.042	65488	74	586.838	153.918	141.822	4.250	38.042	43426	37	649.892	132.223	169.881	2.025	24.728	24046	96	704.594	227.454	186.557	7.673	61.497	67641
353	71	877.549	204.545	28.473	4.742	35.698	62306	20	661.650	107.885	42.203	2.062	24.142	13233	127	599.087	96.572	100.768	6.297	50.284	76084	91	655.945	142.746	127.334	6.533	40.042	59691	74	515.027	126.694	141.790	4.286	38.042	38112	37	635.811	133.581	169.913	2.027	24.728	23525	96	631.333	198.792	186.559	7.684	61.497	60608
354	71	815.437	187.550	28.477	4.753	35.698	57896	20	631.750	107.996	42.220	2.037	24.142	12635	127	575.417	91.247	100.757	6.311	50.284	73078	91	619.780	134.215	127.361	6.561	40.042	56400	74	468.986	105.811	141.765	4.335	38.042	34705	37	620.541	130.191	169.923	2.020	24.728	22960	96	570.198	175.078	186.573	7.677	61.497	54739
355	71	725.197	158.262	28.473	4.743	35.698	51489	20	629.400	105.359	42.206	2.056	24.142	12588	127	548.638	84.159	100.769	6.309	50.284	69677	91	582.824	119.864	127.300	6.520	40.042	53037	74	432.108	85.099	141.722	4.409	38.042	31976	37	611.676	126.974	169.903	2.021	24.728	22632	96	527.229	149.027	186.647	7.747	61.497	50614
356	71	637.592	127.809	28.474	4.713	35.698	45269	20	626.800	112.036	42.211	2.044	24.142	12536	127	531.047	78.002	100.765	6.316	50.284	67443	91	567.813	114.737	127.262	6.492	40.042	51671	74	410.878	76.401	141.669	4.424	38.042	30405	37	594.081	122.721	169.913	2.020	24.728	21981	96	491.615	131.524	186.712	7.804	61.497	47195
357	71	569.535	104.111	28.456	4.681	35.698	40437	20	614.200	111.824	42.201	2.052	24.142	12284	127	523.488	78.499	100.793	6.280	50.284	66483	91	542.209	101.192	127.269	6.477	40.042	49341	74	398.230	70.189	141.673	4.456	38.042	29469	37	580.243	112.310	169.887	2.014	24.728	21469	96	477.115	122.912	186.753	7.836	61.497	45803
358	71	511.535	81.283	28.408	4.621	35.698	36319	20	596.300	119.573	42.204	2.041	24.142	11926	127	518.638	78.142	100.788	6.286	50.284	65867	91	522.769	97.143	127.248	6.465	40.042	47572	74	396.527	66.621	141.663	4.472	38.042	29343	37	575.324	115.558	169.902	2.016	24.728	21287	96	463.562	114.589	186.773	7.851	61.497	44502
359	71	483.085	73.084	28.414	4.608	35.698	34299	20	612.350	114.391	42.197	2.052	24.142	12247	127	526.118	79.097	100.803	6.276	50.284	66817	91	522.055	99.285	127.228	6.463	40.042	47507	74	401.703	67.110	141.641	4.479	38.042	29726	37	578.135	115.741	169.893	2.017	24.728	21391	96	467.073	116.117	186.783	7.860	61.497	44839
360	71	457.521	60.783	28.430	4.582	35.698	32484	20	623.600	119.291	42.212	2.030	24.142	12472	127	532.622	82.745	100.788	6.272	50.284	67643	91	527.418	98.543	127.197	6.442	40.042	47995	74	404.378	68.444	141.649	4.469	38.042	29924	37	573.730	117.027	169.875	2.016	24.728	21228	96	466.354	113.897	186.784	7.855	61.497	44770
361	71	446.113	56.310	28.414	4.579	35.698	31674	20	621.600	124.354	42.196	2.039	24.142	12432	127	536.488	85.492	100.807	6.247	50.284	68134	91	537.022	105.074	127.163	6.451	40.042	48869	74	418.635	73.802	141.651	4.455	38.042	30979	37	573.568	112.914	169.859	2.027	24.728	21222	96	464	110.327	186.847	7.909	61.497	44544
362	71	441.958	51.310	28.383	4.544	35.698	31379	20	628	119.598	42.204	2.048	24.142	12560	127	548.094	86.969	100.792	6.272	50.284	69608	91	541.011	102.226	127.212	6.464	40.042	49232	74	440.703	70.141	141.639	4.510	38.042	32612	37	568.459	111.870	169.898	2.024	24.728	21033	96	464.719	109.519	186.895	7.956	61.497	44613
363	71	442.338	50.674	28.371	4.527	35.698	31406	20	634.050	126.029	42.203	2.035	24.142	12681	127	547.559	87.020	100.787	6.255	50.284	69540	91	551.220	104.820	127.229	6.449	40.042	50161	74	510.216	72.701	141.596	4.605	38.042	37756	37	580.568	115.681	169.890	2.024	24.728	21481	96	474.104	109.417	186.915	7.971	61.497	45514
364	71	445.338	54.897	28.395	4.559	35.698	31619	20	645.250	121.203	42.190	2.038	24.142	12905	127	562.717	91.584	100.777	6.266	50.284	71465	91	565.044	113.098	127.210	6.474	40.042	51419	74	682.365	149.330	141.626	4.380	38.042	50495	37	583.676	117.526	169.898	2.021	24.728	21596	96	492.396	113.903	186.971	8.026	61.497	47270
365	71	446.817	52.108	28.369	4.535	35.698	31724	20	638.350	119.708	42.201	2.037	24.142	12767	127	558.386	88.606	100.792	6.273	50.284	70915	91	584.264	120.070	127.149	6.448	40.042	53168	74	716.649	189.238	141.782	4.267	38.042	53032	37	585.135	118.052	169.889	2.026	24.728	21650	96	502.677	124.092	186.904	7.963	61.497	48257
366	71	459.845	54.039	28.405	4.538	35.698	32649	20	635.750	120.605	42.200	2.040	24.142	12715	127	567.409	89.507	100.783	6.278	50.284	72061	91	570.549	113.447	127.130	6.428	40.042	51920	74	689.973	181.760	141.794	4.266	38.042	51058	37	598.892	115.669	169.871	2.016	24.728	22159	96	522.542	131.508	186.898	7.955	61.497	50164
367	71	465.620	63.157	28.418	4.583	35.698	33059	20	650.700	119.320	42.196	2.050	24.142	13014	127	576.638	91.890	100.791	6.275	50.284	73233	91	593.363	116.734	127.151	6.434	40.042	53996	74	677.649	170.236	141.793	4.292	38.042	50146	37	602.919	113.184	169.870	2.023	24.728	22308	96	553.167	140.025	186.981	8.040	61.497	53104
368	71	486.225	67.235	28.418	4.591	35.698	34522	20	647.550	113.344	42.203	2.047	24.142	12951	127	593.984	100.349	100.807	6.251	50.284	75436	91	607.615	124.669	127.172	6.473	40.042	55293	74	653.581	181.477	141.837	4.205	38.042	48365	37	625.351	111.202	169.843	2.030	24.728	23138	96	606.292	158.348	186.962	8.027	61.497	58204
369	71	496.676	70.002	28.419	4.592	35.698	35264	20	651.250	120.075	42.212	2.027	24.142	13025	127	595.126	98.171	100.794	6.245	50.284	75581	91	617.967	131.057	127.212	6.506	40.042	56235	74	643.338	170.683	141.818	4.234	38.042	47607	37	632.162	116.640	169.845	2.017	24.728	23390	96	675.938	177.156	187.083	8.135	61.497	64890
370	71	522.775	74.976	28.419	4.581	35.698	37117	20	645.550	106.195	42.215	2.059	24.142	12911	127	595.126	98.418	100.799	6.265	50.284	75581	91	629.121	134.570	127.278	6.525	40.042	57250	74	637.297	158.134	141.798	4.293	38.042	47160	37	647.378	130.861	169.869	2.023	24.728	23953	96	731.469	209.268	186.944	8.022	61.497	70221
371	71	559.986	83.317	28.424	4.602	35.698	39759	20	656.600	110.761	42.206	2.043	24.142	13132	127	597	98.078	100.791	6.258	50.284	75819	91	615.890	128.242	127.318	6.519	40.042	56046	74	594.932	154.510	141.820	4.258	38.042	44025	37	664.676	133.682	169.887	2.026	24.728	24593	96	738.771	224.270	186.777	7.867	61.497	70922
372	71	612.803	105.190	28.458	4.644	35.698	43509	20	654.900	106.127	42.218	2.060	24.142	13098	127	582.591	96.425	100.792	6.268	50.284	73989	91	603.956	118.531	127.310	6.508	40.042	54960	74	557.081	136.069	141.796	4.296	38.042	41224	37	661.487	134.138	169.891	2.020	24.728	24475	96	724.021	221.634	186.741	7.835	61.497	69506
373	71	680.775	124.009	28.440	4.643	35.698	48335	20	637.900	95.817	42.230	2.062	24.142	12758	127	568.331	93.057	100.795	6.263	50.284	72178	91	590.110	125.687	127.235	6.514	40.042	53700	74	525.608	120.467	141.765	4.337	38.042	38895	37	651.297	129.710	169.875	2.012	24.728	24098	96	663.208	196.619	186.730	7.814	61.497	63668
374	71	786.549	161.412	28.455	4.680	35.698	55845	20	638.350	101.718	42.231	2.050	24.142	12767	127	548.283	85.182	100.786	6.280	50.284	69632	91	569.868	115.198	127.214	6.482	40.042	51858	74	496.595	105.858	141.738	4.379	38.042	36748	37	628.487	129.919	169.902	2.013	24.728	23254	96	610.583	182.037	186.702	7.790	61.497	58616
375	71	797.310	182.334	28.494	4.750	35.698	56609	20	644.950	104.362	42.216	2.057	24.142	12899	127	532.882	81.306	100.777	6.288	50.284	67676	91	552.769	108.701	127.186	6.469	40.042	50302	74	476.432	100.642	141.700	4.359	38.042	35256	37	612.649	127.730	169.897	2.011	24.728	22668	96	567.156	162.941	186.673	7.758	61.497	54447
376	71	763.211	172.392	28.493	4.744	35.698	54188	20	627.800	101.466	42.198	2.065	24.142	12556	127	525.354	79.807	100.778	6.299	50.284	66720	91	541.209	107.164	127.160	6.458	40.042	49250	74	448.027	91.592	141.708	4.389	38.042	33154	37	590.649	118.488	169.887	2.012	24.728	21854	96	533.760	152.871	186.656	7.744	61.497	51241
377	71	707.028	162.160	28.517	4.765	35.698	50199	20	640.750	117.411	42.204	2.036	24.142	12815	127	513.858	78.258	100.797	6.279	50.284	65260	91	538.209	107.190	127.188	6.472	40.042	48977	74	435.459	87.890	141.689	4.388	38.042	32224	37	566.892	113.012	169.904	2.027	24.728	20975	96	514.938	146.931	186.666	7.751	61.497	49434
378	71	638.056	126.699	28.458	4.702	35.698	45302	20	629.800	111.629	42.205	2.045	24.142	12596	127	522.205	79.005	100.779	6.290	50.284	66320	91	545.429	107.851	127.201	6.473	40.042	49634	74	424.351	79.550	141.679	4.426	38.042	31402	37	564.487	111.007	169.886	2.026	24.728	20886	96	503.625	137.463	186.683	7.763	61.497	48348
379	71	572.268	103.887	28.464	4.685	35.698	40631	20	619.550	115.292	42.191	2.053	24.142	12391	127	539.409	86.133	100.808	6.253	50.284	68505	91	547.934	108.612	127.225	6.491	40.042	49862	74	430.757	78.510	141.661	4.447	38.042	31876	37	564.324	110.650	169.887	2.024	24.728	20880	96	505.521	137.776	186.714	7.795	61.497	48530
380	71	529.099	84.420	28.444	4.637	35.698	37566	20	620.100	110.501	42.192	2.057	24.142	12402	127	553.283	88.272	100.787	6.264	50.284	70267	91	552.659	108.884	127.184	6.461	40.042	50292	74	447.608	82.972	141.672	4.457	38.042	33123	37	565.108	111.175	169.889	2.025	24.728	20909	96	505.729	132.929	186.775	7.847	61.497	48550
381	71	506.789	78.206	28.460	4.635	35.698	35982	20	622.450	117.883	42.182	2.045	24.142	12449	127	574.969	96.456	100.814	6.225	50.284	73021	91	559.516	113.047	127.204	6.491	40.042	50916	74	479.730	86.756	141.661	4.468	38.042	35500	37	566.162	113.127	169.886	2.018	24.728	20948	96	511.167	136.179	186.790	7.870	61.497	49072
382	71	493.408	73.952	28.446	4.623	35.698	35032	20	636.550	120.488	42.179	2.064	24.142	12731	127	589.953	98.052	100.804	6.252	50.284	74924	91	563.132	115.301	127.165	6.465	40.042	51245	74	531.878	103.134	141.632	4.435	38.042	39359	37	552.919	106.177	169.884	2.026	24.728	20458	96	520.781	137.055	186.795	7.857	61.497	49995
383	71	477.268	68.668	28.431	4.617	35.698	33886	20	616.350	114.184	42.197	2.051	24.142	12327	127	597.362	100.444	100.791	6.280	50.284	75865	91	579.176	123.095	127.142	6.460	40.042	52705	74	585.811	129.303	141.690	4.365	38.042	43350	37	553.973	102.544	169.880	2.031	24.728	20497	96	536.615	140.294	186.837	7.911	61.497	51515
384	71	470.535	64.619	28.417	4.577	35.698	33408	20	617.150	113.646	42.185	2.045	24.142	12343	127	605.528	103.342	100.811	6.233	50.284	76902	91	588.802	126.196	127.147	6.469	40.042	53581	74	688.689	157.756	141.697	4.354	38.042	50963	37	568.270	105.122	169.848	2.024	24.728	21026	96	563.198	151.202	186.871	7.935	61.497	54067
385	71	466.563	56.551	28.386	4.532	35.698	33126	20	612.200	113.898	42.201	2.048	24.142	12244	127	611.937	104.917	100.800	6.254	50.284	77716	91	607.308	124.089	127.207	6.467	40.042	55265	74	686.878	190.624	141.810	4.230	38.042	50829	37	570.324	101.006	169.858	2.034	24.728	21102	96	595.896	157.846	186.929	7.995	61.497	57206
386	71	472.577	60.173	28.394	4.556	35.698	33553	20	638.300	116.094	42.198	2.043	24.142	12766	127	618.638	105.286	100.793	6.253	50.284	78567	91	616.714	131.740	127.259	6.511	40.042	56121	74	656.270	176.728	141.807	4.244	38.042	48564	37	578.162	98.829	169.838	2.032	24.728	21392	96	641.312	178.278	186.891	7.965	61.497	61566
387	71	480.493	64.239	28.386	4.571	35.698	34115	20	629.250	118.659	42.197	2.042	24.142	12585	127	621.811	104.993	100.791	6.262	50.284	78970	91	631.780	133.131	127.336	6.532	40.042	57492	74	651.487	164.796	141.782	4.282	38.042	48210	37	593.243	103.625	169.846	2.030	24.728	21950	96	692.615	203.948	186.859	7.942	61.497	66491
388	71	496.704	66.788	28.394	4.557	35.698	35266	20	640.100	119.619	42.192	2.044	24.142	12802	127	624.071	106.663	100.791	6.261	50.284	79257	91	632.253	129.996	127.331	6.530	40.042	57535	74	655.297	175.941	141.819	4.234	38.042	48492	37	608.189	112.564	169.859	2.030	24.728	22503	96	731.115	222.079	186.802	7.878	61.497	70187
389	71	506.493	71.336	28.394	4.570	35.698	35961	20	644.400	123.611	42.193	2.027	24.142	12888	127	622.598	104.648	100.789	6.266	50.284	79070	91	655.956	140.526	127.368	6.554	40.042	59692	74	637.095	164.985	141.807	4.253	38.042	47145	37	626.081	115.258	169.861	2.031	24.728	23165	96	743.177	235.925	186.700	7.791	61.497	71345
390	71	525.775	79.382	28.416	4.607	35.698	37330	20	632.050	122.576	42.204	2.031	24.142	12641	127	622.717	105.555	100.797	6.252	50.284	79085	91	661.187	148.048	127.465	6.585	40.042	60168	74	620.270	162.007	141.812	4.248	38.042	45900	37	629.892	124.063	169.895	2.026	24.728	23306	96	756.948	243.443	186.651	7.751	61.497	72667
391	71	539.437	80.579	28.377	4.591	35.698	38300	20	635.700	116.649	42.203	2.035	24.142	12714	127	607.276	102.649	100.799	6.267	50.284	77124	91	655.462	146.367	127.474	6.575	40.042	59647	74	590.703	152.173	141.815	4.262	38.042	43712	37	632.973	122.858	169.880	2.027	24.728	23420	96	753.198	246.984	186.592	7.702	61.497	72307
392	71	583.507	101.843	28.451	4.647	35.698	41429	20	626.950	114.697	42.191	2.043	24.142	12539	127	590.110	94.896	100.793	6.275	50.284	74944	91	658.549	140.052	127.428	6.540	40.042	59928	74	545.351	129.806	141.789	4.306	38.042	40356	37	637.324	129.263	169.902	2.030	24.728	23581	96	707.552	232.092	186.538	7.647	61.497	67925
393	71	615.521	108.945	28.429	4.641	35.698	43702	20	588.950	114.301	42.209	2.028	24.142	11779	127	565.102	90.190	100.807	6.262	50.284	71768	91	625.582	139.605	127.469	6.590	40.042	56928	74	501.581	112.319	141.766	4.342	38.042	37117	37	620.622	121.297	169.905	2.017	24.728	22963	96	651.188	213.837	186.533	7.641	61.497	62514
394	71	619.408	114.587	28.436	4.659	35.698	43978	20	587.850	109.959	42.203	2.033	24.142	11757	127	534.835	85.004	100.798	6.276	50.284	67924	91	587.714	123.538	127.410	6.571	40.042	53482	74	464.811	100.866	141.741	4.357	38.042	34396	37	613.216	118.308	169.899	2.020	24.728	22689	96	574.875	179.113	186.569	7.663	61.497	55188
395	71	607.577	115.919	28.452	4.680	35.698	43138	20	601.550	113.560	42.197	2.040	24.142	12031	127	513.992	76.664	100.783	6.294	50.284	65277	91	559.066	109.363	127.358	6.526	40.042	50875	74	442.851	89.618	141.737	4.395	38.042	32771	37	600.973	122.467	169.907	2.018	24.728	22236	96	534.177	152.873	186.650	7.735	61.497	51281
396	71	592.014	115.984	28.473	4.715	35.698	42033	20	579.450	110.683	42.206	2.043	24.142	11589	127	494.480	70.464	100.772	6.304	50.284	62799	91	536.231	101.730	127.280	6.495	40.042	48797	74	419.892	79.116	141.709	4.431	38.042	31072	37	584.622	115.700	169.898	2.027	24.728	21631	96	511.708	141.938	186.679	7.756	61.497	49124
397	71	561.113	100.822	28.453	4.669	35.698	39839	20	585.900	102.831	42.215	2.056	24.142	11718	127	484.882	67.530	100.769	6.292	50.284	61580	91	523.308	99.668	127.282	6.490	40.042	47621	74	402.878	67.863	141.669	4.485	38.042	29813	37	574.297	114.374	169.909	2.032	24.728	21249	96	492.156	130.309	186.724	7.795	61.497	47247
398	71	543.549	91.689	28.442	4.655	35.698	38592	20	576.600	103.431	42.195	2.055	24.142	11532	127	489.701	71.819	100.803	6.274	50.284	62192	91	520.374	97.450	127.252	6.486	40.042	47354	74	403.054	68.128	141.653	4.475	38.042	29826	37	562.405	111.384	169.898	2.023	24.728	20809	96	481.375	119.559	186.788	7.851	61.497	46212
399	71	527.028	80.541	28.432	4.610	35.698	37419	20	582.800	105.422	42.208	2.046	24.142	11656	127	495.614	75.335	100.801	6.260	50.284	62943	91	526.527	101.847	127.204	6.487	40.042	47914	74	404.838	70.776	141.668	4.458	38.042	29958	37	558.378	110.883	169.914	2.036	24.728	20660	96	476.656	122.367	186.779	7.849	61.497	45759
400	71	500.986	75.214	28.439	4.609	35.698	35570	20	592.450	106.766	42.200	2.047	24.142	11849	127	506.346	77.265	100.809	6.251	50.284	64306	91	528.912	101.353	127.258	6.497	40.042	48131	74	398.473	64.059	141.660	4.499	38.042	29487	37	556.892	108.602	169.912	2.022	24.728	20605	96	472.177	118.774	186.784	7.849	61.497	45329
401	71	473.718	64.625	28.401	4.574	35.698	33634	20	594.100	105.533	42.238	2.047	24.142	11882	127	513.717	81.167	100.828	6.215	50.284	65242	91	537.484	100.336	127.292	6.486	40.042	48911	74	412.230	66.577	141.664	4.511	38.042	30505	37	559.081	109.568	169.894	2.023	24.728	20686	96	470.031	117.169	186.777	7.832	61.497	45123
402	71	481.507	66.769	28.409	4.582	35.698	34187	20	611.300	97.593	42.230	2.057	24.142	12226	127	518.984	79.920	100.804	6.266	50.284	65911	91	537.077	100.853	127.305	6.504	40.042	48874	74	446.838	69.724	141.648	4.543	38.042	33066	37	558.432	106.663	169.899	2.028	24.728	20662	96	474.500	114.774	186.867	7.910	61.497	45552
403	71	496.155	71.560	28.407	4.593	35.698	35227	20	637.200	95.573	42.222	2.067	24.142	12744	127	525.756	81.341	100.789	6.288	50.284	66771	91	535.879	102.196	127.214	6.487	40.042	48765	74	534.013	65.436	141.581	4.700	38.042	39517	37	557.838	107.777	169.887	2.026	24.728	20640	96	471.260	112.410	186.881	7.932	61.497	45241
404	71	534.887	80.066	28.428	4.594	35.698	37977	20	651.250	104.751	42.227	2.051	24.142	13025	127	538.189	86.869	100.823	6.241	50.284	68350	91	547.297	101.557	127.236	6.504	40.042	49804	74	651.297	140.331	141.668	4.404	38.042	48196	37	563.730	104.887	169.894	2.025	24.728	20858	96	468.812	113.392	186.836	7.878	61.497	45006
405	71	564.704	95.387	28.457	4.651	35.698	40094	20	646.050	104.405	42.228	2.049	24.142	12921	127	548.331	88.235	100.805	6.258	50.284	69638	91	550.231	109.132	127.194	6.507	40.042	50071	74	672.946	166.583	141.755	4.314	38.042	49798	37	565.351	108.382	169.900	2.024	24.728	20918	96	471.031	113.216	186.865	7.909	61.497	45219
406	71	609.944	106.811	28.438	4.648	35.698	43306	20	654.650	106.655	42.220	2.047	24.142	13093	127	565.024	90.836	100.805	6.248	50.284	71758	91	575.176	111.765	127.229	6.512	40.042	52341	74	658.095	166.919	141.793	4.298	38.042	48699	37	568.459	106.078	169.880	2.032	24.728	21033	96	478.260	117.805	186.814	7.868	61.497	45913
407	71	690.648	131.614	28.463	4.666	35.698	49036	20	660.750	108.253	42.198	2.054	24.142	13215	127	576.102	93.868	100.816	6.245	50.284	73165	91	591.407	114.704	127.307	6.505	40.042	53818	74	672.311	163.413	141.756	4.313	38.042	49751	37	574.405	103.079	169.874	2.031	24.728	21253	96	496.729	126.488	186.777	7.836	61.497	47686
408	71	742.507	161.887	28.492	4.720	35.698	52718	20	652.900	113.902	42.204	2.037	24.142	13058	127	582.819	95.276	100.795	6.269	50.284	74018	91	617.495	122.143	127.403	6.515	40.042	56192	74	690.581	183.408	141.795	4.252	38.042	51103	37	600.730	107.771	169.845	2.032	24.728	22227	96	520.604	132.493	186.834	7.879	61.497	49978
409	71	769.549	166.976	28.469	4.713	35.698	54638	20	656.800	114.251	42.203	2.042	24.142	13136	127	588.268	94.205	100.787	6.272	50.284	74710	91	660.934	145.581	127.467	6.582	40.042	60145	74	711.892	187.551	141.796	4.247	38.042	52680	37	604.378	109.921	169.873	2.029	24.728	22362	96	559.656	154.439	186.757	7.821	61.497	53727
410	71	764.380	165.252	28.474	4.728	35.698	54271	20	640.900	113.902	42.213	2.042	24.142	12818	127	589.457	97.969	100.813	6.250	50.284	74861	91	702.659	165.917	127.486	6.595	40.042	63942	74	687.189	187.455	141.830	4.226	38.042	50852	37	605.892	109.648	169.878	2.035	24.728	22418	96	591.115	171.301	186.727	7.789	61.497	56747
411	71	707.451	152.603	28.481	4.729	35.698	50229	20	641.350	115.184	42.199	2.047	24.142	12827	127	588.945	97.861	100.799	6.275	50.284	74796	91	709.429	158.140	127.412	6.566	40.042	64558	74	643.581	171.418	141.837	4.249	38.042	47625	37	613.730	115.428	169.896	2.036	24.728	22708	96	624.167	181.809	186.766	7.831	61.497	59920
412	71	643.563	129.659	28.498	4.714	35.698	45693	20	620.700	115.664	42.207	2.032	24.142	12414	127	577.197	92.465	100.793	6.281	50.284	73304	91	705.989	165.406	127.420	6.606	40.042	64245	74	592.284	149.902	141.829	4.290	38.042	43829	37	611.459	113.201	169.880	2.025	24.728	22624	96	622.458	185.547	186.719	7.783	61.497	59756
413	71	568.972	101.441	28.456	4.674	35.698	40397	20	618.550	114.178	42.190	2.047	24.142	12371	127	558.142	89.060	100.807	6.274	50.284	70884	91	675.275	152.100	127.346	6.568	40.042	61450	74	539.878	124.573	141.793	4.344	38.042	39951	37	604.568	117.422	169.903	2.017	24.728	22369	96	584.573	170.294	186.715	7.787	61.497	56119
414	71	513.310	83.043	28.439	4.640	35.698	36445	20	589.700	107.564	42.194	2.053	24.142	11794	127	540.787	86.199	100.797	6.275	50.284	68680	91	649.352	141.019	127.339	6.547	40.042	59091	74	516.824	110.093	141.761	4.386	38.042	38245	37	596.487	119.563	169.911	2.030	24.728	22070	96	539.969	153.646	186.681	7.735	61.497	51837
415	71	475.887	68.324	28.427	4.611	35.698	33788	20	585.200	112.744	42.195	2.038	24.142	11704	127	519.992	79.769	100.793	6.290	50.284	66039	91	614.923	131.398	127.348	6.542	40.042	55958	74	476.811	100.230	141.757	4.382	38.042	35284	37	584.541	112.334	169.896	2.030	24.728	21628	96	505.104	142.352	186.675	7.745	61.497	48490
416	71	448.901	58.745	28.418	4.586	35.698	31872	20	563.400	104.822	42.186	2.052	24.142	11268	127	505.717	74.980	100.778	6.310	50.284	64226	91	584.484	120.232	127.319	6.536	40.042	53188	74	445.041	84.875	141.715	4.432	38.042	32933	37	566.135	111.930	169.908	2.039	24.728	20947	96	493.146	132.276	186.728	7.790	61.497	47342
417	71	436.437	53.428	28.398	4.560	35.698	30987	20	564.500	112.835	42.184	2.045	24.142	11290	127	506.874	75.517	100.789	6.292	50.284	64373	91	573.462	111.728	127.322	6.506	40.042	52185	74	443.014	79.961	141.688	4.468	38.042	32783	37	559.405	109.027	169.898	2.028	24.728	20698	96	483.531	130.591	186.704	7.765	61.497	46419
418	71	426.465	47.756	28.382	4.527	35.698	30279	20	563.900	112.676	42.187	2.043	24.142	11278	127	515.732	79.753	100.808	6.271	50.284	65498	91	570.176	113.656	127.291	6.500	40.042	51886	74	451.838	74.139	141.659	4.516	38.042	33436	37	548.378	104.578	169.912	2.031	24.728	20290	96	489.094	133.986	186.699	7.768	61.497	46953
419	71	420.296	48.004	28.373	4.530	35.698	29841	20	554.450	103.318	42.201	2.043	24.142	11089	127	517.512	78.876	100.797	6.284	50.284	65724	91	552.165	105.773	127.265	6.489	40.042	50247	74	457.770	78.075	141.671	4.481	38.042	33875	37	551.243	107.298	169.893	2.035	24.728	20396	96	506.333	135.613	186.759	7.811	61.497	48608
420	71	416.704	44.511	28.361	4.507	35.698	29586	20	578.400	106.325	42.178	2.065	24.142	11568	127	522.220	82.056	100.810	6.260	50.284	66322	91	551.934	106.340	127.260	6.491	40.042	50226	74	469.730	84.478	141.651	4.464	38.042	34760	37	548.108	105.358	169.891	2.029	24.728	20280	96	515.729	140.649	186.772	7.836	61.497	49510
421	71	414.225	47.750	28.388	4.529	35.698	29410	20	580.300	112.026	42.184	2.056	24.142	11606	127	527.213	83.518	100.811	6.245	50.284	66956	91	542.560	103.618	127.232	6.476	40.042	49373	74	470.554	87.512	141.697	4.447	38.042	34821	37	542.568	103.770	169.881	2.026	24.728	20075	96	539.698	142.813	186.865	7.910	61.497	51811
422	71	416.380	43.889	28.376	4.521	35.698	29563	20	579.800	110.696	42.183	2.066	24.142	11596	127	530.638	86.659	100.823	6.239	50.284	67391	91	545.462	104.806	127.215	6.475	40.042	49637	74	462.946	88.627	141.695	4.427	38.042	34258	37	551.595	103.193	169.887	2.021	24.728	20409	96	576.969	154.837	186.883	7.934	61.497	55389
423	71	420.394	44.016	28.376	4.518	35.698	29848	20	573.650	111.224	42.179	2.045	24.142	11473	127	536.756	87.238	100.816	6.240	50.284	68168	91	542.044	104.894	127.253	6.498	40.042	49326	74	466.054	93.849	141.701	4.395	38.042	34488	37	552.892	102.300	169.897	2.030	24.728	20457	96	598.896	162.427	186.925	7.964	61.497	57494
424	71	421.028	46.035	28.363	4.509	35.698	29893	20	577.800	109.583	42.183	2.059	24.142	11556	127	542.669	88.822	100.819	6.234	50.284	68919	91	550.451	106.784	127.310	6.502	40.042	50091	74	493.865	94.998	141.653	4.427	38.042	36546	37	553.405	103.104	169.889	2.025	24.728	20476	96	633.062	175.055	186.940	7.987	61.497	60774
425	71	420.761	48.660	28.383	4.531	35.698	29874	20	582.200	110.355	42.186	2.038	24.142	11644	127	546.417	88.044	100.802	6.261	50.284	69395	91	549.462	104.012	127.311	6.487	40.042	50001	74	545.568	111.965	141.680	4.409	38.042	40372	37	560.784	106.988	169.893	2.027	24.728	20749	96	644.667	196.079	186.821	7.884	61.497	61888
426	71	424.549	46.231	28.386	4.523	35.698	30143	20	585.900	110.081	42.177	2.053	24.142	11718	127	557.535	91.417	100.814	6.236	50.284	70807	91	562.516	104.911	127.307	6.486	40.042	51189	74	548.568	121.605	141.728	4.363	38.042	40594	37	566.622	101.115	169.864	2.024	24.728	20965	96	679.865	209.237	186.766	7.841	61.497	65267
427	71	428.634	47.278	28.383	4.533	35.698	30433	20	587.500	106.802	42.184	2.056	24.142	11750	127	566.630	92.839	100.815	6.242	50.284	71962	91	572.374	110.194	127.330	6.500	40.042	52086	74	548.676	123.888	141.740	4.351	38.042	40602	37	575.730	98.381	169.846	2.030	24.728	21302	96	724.667	223.150	186.786	7.852	61.497	69568
428	71	441.775	51.443	28.385	4.544	35.698	31366	20	596.150	113.829	42.181	2.051	24.142	11923	127	572.504	92.360	100.792	6.271	50.284	72708	91	572.527	109.009	127.296	6.496	40.042	52100	74	560.487	122.221	141.730	4.371	38.042	41476	37	584.432	103.525	169.859	2.035	24.728	21624	96	729.906	230.054	186.702	7.782	61.497	70071
429	71	449.676	54.263	28.384	4.534	35.698	31927	20	580.850	101.678	42.192	2.057	24.142	11617	127	574.480	94.764	100.802	6.259	50.284	72959	91	575.835	113.887	127.290	6.503	40.042	52401	74	584.216	132.126	141.722	4.345	38.042	43232	37	583.027	106.140	169.857	2.024	24.728	21572	96	699.344	218.871	186.687	7.761	61.497	67137
430	71	466.437	60.377	28.375	4.539	35.698	33117	20	567.250	100.107	42.205	2.050	24.142	11345	127	568.307	91.967	100.798	6.264	50.284	72175	91	580.352	112.658	127.321	6.507	40.042	52812	74	600.351	135.143	141.742	4.348	38.042	44426	37	579.027	99.549	169.858	2.032	24.728	21424	96	672.542	210.265	186.699	7.762	61.497	64564
431	71	495.014	63.435	28.399	4.564	35.698	35146	20	580.650	99.666	42.231	2.039	24.142	11613	127	559.598	90.289	100.783	6.267	50.284	71069	91	585.165	116.631	127.365	6.527	40.042	53250	74	593.297	142.377	141.759	4.303	38.042	43904	37	574.649	101.124	169.851	2.028	24.728	21262	96	623	197.488	186.589	7.669	61.497	59808
432	71	530.901	78.660	28.381	4.568	35.698	37694	20	575.100	93.706	42.216	2.063	24.142	11502	127	550.913	86.991	100.782	6.281	50.284	69966	91	582.538	115.017	127.342	6.515	40.042	53011	74	570.013	136.780	141.771	4.295	38.042	42181	37	572.459	102.440	169.863	2.029	24.728	21181	96	587.260	181.436	186.588	7.668	61.497	56377
433	71	559.141	89.381	28.430	4.606	35.698	39699	20	579.100	95.471	42.214	2.063	24.142	11582	127	532.646	83.782	100.789	6.267	50.284	67646	91	565.484	110.117	127.378	6.523	40.042	51459	74	539.135	135.406	141.787	4.265	38.042	39896	37	555.108	100.948	169.886	2.027	24.728	20539	96	546.802	163.574	186.628	7.698	61.497	52493
434	71	631.549	122.276	28.483	4.674	35.698	44840	20	575.250	96.585	42.235	2.061	24.142	11505	127	522.220	82.305	100.808	6.251	50.284	66322	91	549.473	104.988	127.339	6.504	40.042	50002	74	485.500	115.903	141.777	4.293	38.042	35927	37	545.865	99.000	169.867	2.030	24.728	20197	96	498.938	143.303	186.623	7.678	61.497	47898
435	71	717.465	148.298	28.437	4.678	35.698	50940	20	581.300	91.687	42.238	2.047	24.142	11626	127	517.512	79.386	100.793	6.278	50.284	65724	91	536.352	101.130	127.289	6.493	40.042	48808	74	446.730	97.093	141.749	4.351	38.042	33058	37	544.405	100.076	169.871	2.030	24.728	20143	96	469.594	126.924	186.681	7.746	61.497	45081
436	71	749.493	159.569	28.454	4.704	35.698	53214	20	561.750	97.765	42.235	2.053	24.142	11235	127	511.315	79.807	100.794	6.271	50.284	64937	91	524.396	95.194	127.249	6.470	40.042	47720	74	420.784	79.318	141.715	4.428	38.042	31138	37	533.865	96.159	169.876	2.018	24.728	19753	96	455.906	118.559	186.708	7.777	61.497	43767
437	71	730.268	158.303	28.452	4.718	35.698	51849	20	567.250	100.127	42.195	2.062	24.142	11345	127	511.181	78.967	100.803	6.263	50.284	64920	91	512.044	91.590	127.235	6.465	40.042	46596	74	407.784	71.771	141.680	4.456	38.042	30176	37	533.865	100.657	169.880	2.024	24.728	19753	96	443.938	111.835	186.739	7.795	61.497	42618
438	71	695.338	146.727	28.458	4.710	35.698	49369	20	580.650	103.467	42.200	2.056	24.142	11613	127	508.055	78.400	100.807	6.262	50.284	64523	91	515.209	95.196	127.258	6.471	40.042	46884	74	403.514	67.870	141.668	4.473	38.042	29860	37	533.487	98.315	169.883	2.030	24.728	19739	96	439.792	109.861	186.737	7.792	61.497	42220
439	71	671.704	144.390	28.479	4.725	35.698	47691	20	583.200	106.988	42.193	2.053	24.142	11664	127	514.945	78.706	100.787	6.300	50.284	65398	91	518.681	95.415	127.204	6.442	40.042	47200	74	396.757	66.856	141.681	4.474	38.042	29360	37	535.919	97.515	169.872	2.028	24.728	19829	96	437.854	106.749	186.800	7.848	61.497	42034
440	71	626.268	122.044	28.459	4.691	35.698	44465	20	587.050	107.236	42.189	2.046	24.142	11741	127	518.079	79.571	100.796	6.277	50.284	65796	91	513.582	95.446	127.222	6.457	40.042	46736	74	390.622	66.450	141.672	4.478	38.042	28906	37	530.703	98.315	169.885	2.037	24.728	19636	96	436.990	105.474	186.806	7.865	61.497	41951
441	71	578.366	101.029	28.429	4.657	35.698	41064	20	595.800	110.565	42.193	2.045	24.142	11916	127	518.598	82.275	100.811	6.255	50.284	65862	91	517.714	94.506	127.308	6.489	40.042	47112	74	387.757	64.185	141.666	4.479	38.042	28694	37	532.324	98.112	169.891	2.031	24.728	19696	96	436.292	103.778	186.829	7.877	61.497	41884
442	71	539.437	88.587	28.428	4.638	35.698	38300	20	593.500	110.531	42.181	2.048	24.142	11870	127	526	81.823	100.788	6.280	50.284	66802	91	512.956	95.379	127.329	6.498	40.042	46679	74	397.500	64.418	141.648	4.483	38.042	29415	37	530.324	96.767	169.881	2.037	24.728	19622	96	435.625	104.701	186.828	7.872	61.497	41820
443	71	511.493	79.662	28.440	4.626	35.698	36316	20	587.500	109.003	42.179	2.050	24.142	11750	127	535.598	84.949	100.814	6.247	50.284	68021	91	529.165	99.518	127.350	6.500	40.042	48154	74	406.365	70.149	141.661	4.456	38.042	30071	37	530.649	95.480	169.879	2.028	24.728	19634	96	440.354	110.293	186.814	7.862	61.497	42274
444	71	512.972	80.178	28.425	4.628	35.698	36421	20	582.400	107.010	42.195	2.039	24.142	11648	127	538.323	86.013	100.813	6.244	50.284	68367	91	524.275	102.764	127.337	6.526	40.042	47709	74	405.892	70.323	141.684	4.462	38.042	30036	37	531.892	99.503	169.902	2.038	24.728	19680	96	443.990	110.536	186.789	7.844	61.497	42623
445	71	509.324	78.854	28.445	4.620	35.698	36162	20	584.400	102.209	42.198	2.053	24.142	11688	127	551.197	87.704	100.803	6.256	50.284	70002	91	530.901	99.836	127.386	6.526	40.042	48312	74	414.851	69.195	141.674	4.485	38.042	30699	37	539.865	95.362	169.881	2.030	24.728	19975	96	461.510	116.293	186.798	7.855	61.497	44305
446	71	502.183	70.849	28.416	4.601	35.698	35655	20	590.750	101.280	42.217	2.045	24.142	11815	127	559.244	90.851	100.797	6.270	50.284	71024	91	531.132	97.741	127.346	6.506	40.042	48333	74	434.041	71.062	141.676	4.500	38.042	32119	37	555.270	106.196	169.895	2.036	24.728	20545	96	473.083	121.384	186.764	7.812	61.497	45416
447	71	521.648	81.863	28.447	4.591	35.698	37037	20	595.400	99.572	42.237	2.041	24.142	11908	127	568.315	93.062	100.799	6.280	50.284	72176	91	535.187	97.415	127.307	6.487	40.042	48702	74	473.743	78.909	141.642	4.494	38.042	35057	37	555.270	102.958	169.876	2.029	24.728	20545	96	483.312	127.041	186.749	7.804	61.497	46398
448	71	543.620	87.132	28.447	4.626	35.698	38597	20	609.400	99.128	42.226	2.042	24.142	12188	127	571.181	93.630	100.795	6.266	50.284	72540	91	552.703	105.297	127.347	6.501	40.042	50296	74	524.284	95.451	141.664	4.456	38.042	38797	37	559.513	101.153	169.870	2.031	24.728	20702	96	508.365	136.412	186.774	7.834	61.497	48803
449	71	551.535	89.787	28.429	4.634	35.698	39159	20	622.750	102.151	42.218	2.046	24.142	12455	127	575.654	93.194	100.791	6.285	50.284	73108	91	562.462	105.858	127.296	6.511	40.042	51184	74	596.068	126.568	141.699	4.371	38.042	44109	37	559.757	93.820	169.842	2.031	24.728	20711	96	522.031	141.294	186.791	7.847	61.497	50115
450	71	592.859	103.783	28.442	4.643	35.698	42093	20	631.450	106.659	42.224	2.050	24.142	12629	127	571.331	90.061	100.783	6.290	50.284	72559	91	570.978	110.094	127.321	6.504	40.042	51959	74	633.865	155.492	141.762	4.294	38.042	46906	37	562.487	94.173	169.857	2.032	24.728	20812	96	547.385	146.648	186.829	7.874	61.497	52549
451	71	638.887	120.251	28.457	4.671	35.698	45361	20	632.100	99.934	42.208	2.071	24.142	12642	127	566.953	90.784	100.802	6.295	50.284	72003	91	564.473	106.195	127.274	6.494	40.042	51367	74	611.487	152.468	141.789	4.279	38.042	45250	37	561.919	91.565	169.844	2.025	24.728	20791	96	588.177	156.005	186.927	7.960	61.497	56465
452	71	683.930	133.887	28.457	4.677	35.698	48559	20	614.200	100.407	42.218	2.051	24.142	12284	127	564.512	91.368	100.797	6.262	50.284	71693	91	576.286	111.369	127.263	6.487	40.042	52442	74	575.919	140.135	141.802	4.302	38.042	42618	37	563.730	96.937	169.856	2.028	24.728	20858	96	602.760	171.872	186.822	7.870	61.497	57865
453	71	673.873	137.189	28.460	4.704	35.698	47845	20	590.650	100.171	42.218	2.050	24.142	11813	127	552.906	88.158	100.784	6.298	50.284	70219	91	564.363	110.792	127.232	6.491	40.042	51357	74	546.527	130.979	141.770	4.299	38.042	40443	37	554.649	98.210	169.875	2.026	24.728	20522	96	588.396	169.314	186.750	7.804	61.497	56486
454	71	631.704	123.913	28.456	4.687	35.698	44851	20	578.550	106.198	42.203	2.044	24.142	11571	127	535.575	83.591	100.783	6.276	50.284	68018	91	565.066	111.877	127.204	6.472	40.042	51421	74	511.595	119.711	141.770	4.309	38.042	37858	37	539.378	97.051	169.899	2.032	24.728	19957	96	547.917	159.346	186.692	7.753	61.497	52600
455	71	580.831	109.700	28.467	4.690	35.698	41239	20	581.950	111.433	42.193	2.046	24.142	11639	127	518.071	79.989	100.785	6.287	50.284	65795	91	554.934	114.513	127.158	6.467	40.042	50499	74	471.135	104.503	141.756	4.345	38.042	34864	37	539.297	99.916	169.884	2.035	24.728	19954	96	516.510	144.421	186.686	7.747	61.497	49585
456	71	535.958	91.376	28.451	4.645	35.698	38053	20	561.650	109.980	42.197	2.033	24.142	11233	127	511.630	78.554	100.769	6.313	50.284	64977	91	547.538	108.195	127.160	6.454	40.042	49826	74	444.743	87.881	141.719	4.407	38.042	32911	37	526.135	95.808	169.886	2.030	24.728	19467	96	510.479	141.398	186.706	7.764	61.497	49006
457	71	488.718	73.964	28.425	4.612	35.698	34699	20	545.550	104.038	42.187	2.064	24.142	10911	127	505.024	79.071	100.797	6.277	50.284	64138	91	538.418	103.158	127.187	6.464	40.042	48996	74	434.257	80.007	141.703	4.457	38.042	32135	37	526.784	99.758	169.884	2.027	24.728	19491	96	512.688	138.684	186.790	7.839	61.497	49218
458	71	457.127	62.485	28.399	4.588	35.698	32456	20	544.700	106.178	42.179	2.046	24.142	10894	127	513.346	76.591	100.788	6.318	50.284	65195	91	531.989	102.003	127.196	6.466	40.042	48411	74	422.865	76.841	141.698	4.445	38.042	31292	37	522.622	93.799	169.876	2.035	24.728	19337	96	515.271	134.670	186.820	7.864	61.497	49466
459	71	439.042	54.470	28.385	4.550	35.698	31172	20	538.350	104.933	42.185	2.055	24.142	10767	127	519.669	81.693	100.802	6.279	50.284	65998	91	522.945	98.003	127.207	6.462	40.042	47588	74	425.770	75.778	141.669	4.451	38.042	31507	37	520.892	99.328	169.884	2.016	24.728	19273	96	539.323	143.870	186.825	7.862	61.497	51775
460	71	423.634	50.893	28.373	4.534	35.698	30078	20	563.200	110.364	42.181	2.047	24.142	11264	127	523.417	80.531	100.806	6.285	50.284	66474	91	521.879	99.084	127.223	6.477	40.042	47491	74	429.162	76.205	141.672	4.456	38.042	31758	37	523.108	95.943	169.878	2.027	24.728	19355	96	577.948	152.451	186.943	7.972	61.497	55483
461	71	417.197	47.019	28.369	4.512	35.698	29621	20	557.900	106.507	42.194	2.043	24.142	11158	127	528.764	83.747	100.809	6.273	50.284	67153	91	521.769	99.196	127.224	6.484	40.042	47481	74	430.324	76.859	141.678	4.458	38.042	31844	37	525.676	94.112	169.880	2.022	24.728	19450	96	597.344	165.409	186.855	7.893	61.497	57345
462	71	422.817	45.577	28.364	4.512	35.698	30020	20	560.900	106.064	42.196	2.038	24.142	11218	127	533.780	84.921	100.801	6.257	50.284	67790	91	526.879	96.322	127.253	6.471	40.042	47946	74	451.149	79.265	141.649	4.466	38.042	33385	37	530.811	99.302	169.903	2.021	24.728	19640	96	627.094	181.968	186.811	7.862	61.497	60201
463	71	415.408	47.334	28.390	4.530	35.698	29494	20	558.250	102.398	42.177	2.059	24.142	11165	127	534.787	87.724	100.819	6.236	50.284	67918	91	530.824	99.782	127.268	6.488	40.042	48305	74	471.378	90.700	141.676	4.422	38.042	34882	37	526.703	97.222	169.884	2.027	24.728	19488	96	640.812	190.595	186.755	7.810	61.497	61518
464	71	417.380	44.818	28.379	4.522	35.698	29634	20	557.550	107.722	42.186	2.032	24.142	11151	127	532.409	85.081	100.818	6.260	50.284	67616	91	535.835	103.139	127.210	6.470	40.042	48761	74	504.757	97.728	141.664	4.417	38.042	37352	37	525.865	95.892	169.894	2.029	24.728	19457	96	685.448	217.133	186.731	7.793	61.497	65803
465	71	420.254	44.318	28.370	4.516	35.698	29838	20	556.850	109.830	42.195	2.033	24.142	11137	127	531.079	85.576	100.798	6.259	50.284	67447	91	547.978	108.880	127.231	6.483	40.042	49866	74	567.068	113.913	141.670	4.423	38.042	41963	37	530.919	95.708	169.872	2.020	24.728	19644	96	707.427	235.462	186.585	7.667	61.497	67913
466	71	422.141	43.714	28.371	4.527	35.698	29972	20	557.350	106.778	42.185	2.037	24.142	11147	127	538.039	85.991	100.802	6.272	50.284	68331	91	554.132	108.541	127.249	6.494	40.042	50426	74	606.635	139.755	141.699	4.336	38.042	44891	37	533.838	93.259	169.878	2.017	24.728	19752	96	694.344	232.979	186.518	7.609	61.497	66657
467	71	430.845	46.924	28.391	4.526	35.698	30590	20	569.600	105.294	42.182	2.044	24.142	11392	127	544.732	85.525	100.796	6.272	50.284	69181	91	565.330	111.800	127.245	6.495	40.042	51445	74	612.689	148.144	141.755	4.308	38.042	45339	37	547.649	95.899	169.869	2.026	24.728	20263	96	678.969	225.611	186.528	7.610	61.497	65181
468	71	426.746	49.873	28.408	4.548	35.698	30299	20	564.250	108.312	42.201	2.033	24.142	11285	127	546.378	85.294	100.798	6.263	50.284	69390	91	567.407	108.874	127.269	6.489	40.042	51634	74	599	145.590	141.758	4.308	38.042	44326	37	560.189	92.648	169.859	2.028	24.728	20727	96	670.771	224.388	186.536	7.625	61.497	64394
469	71	430.930	47.397	28.395	4.539	35.698	30596	20	553.750	101.784	42.191	2.046	24.142	11075	127	551.417	87.589	100.799	6.262	50.284	70030	91	581.407	114.331	127.332	6.521	40.042	52908	74	633.743	142.880	141.719	4.351	38.042	46897	37	568.351	94.455	169.862	2.027	24.728	21029	96	655.531	213.095	186.568	7.642	61.497	62931
470	71	437.606	49.311	28.374	4.529	35.698	31070	20	570.700	106.554	42.199	2.046	24.142	11414	127	542.803	87.059	100.814	6.264	50.284	68936	91	595.714	123.793	127.330	6.548	40.042	54210	74	661.946	166.989	141.781	4.280	38.042	48984	37	565.378	96.011	169.840	2.023	24.728	20919	96	628.979	200.993	186.590	7.673	61.497	60382
471	71	442.127	52.545	28.384	4.539	35.698	31391	20	557.450	104.698	42.189	2.052	24.142	11149	127	535.488	83.662	100.794	6.296	50.284	68007	91	601.429	125.766	127.253	6.514	40.042	54730	74	624.824	163.584	141.818	4.250	38.042	46237	37	569.513	98.194	169.854	2.015	24.728	21072	96	600.906	188.941	186.591	7.673	61.497	57687
472	71	451.535	53.470	28.396	4.538	35.698	32059	20	546.600	105.640	42.211	2.032	24.142	10932	127	530.638	84.038	100.802	6.270	50.284	67391	91	587.637	119.948	127.262	6.514	40.042	53475	74	558.770	144.054	141.834	4.256	38.042	41349	37	564.351	97.226	169.862	2.022	24.728	20881	96	570.719	178.993	186.556	7.645	61.497	54789
473	71	457.676	55.739	28.401	4.560	35.698	32495	20	552.550	98.395	42.206	2.054	24.142	11051	127	524.228	82.613	100.796	6.285	50.284	66577	91	564.857	111.263	127.276	6.501	40.042	51402	74	496.635	121.646	141.815	4.290	38.042	36751	37	563.541	101.586	169.883	2.030	24.728	20851	96	530.115	157.675	186.584	7.659	61.497	50891
474	71	462.113	63.236	28.388	4.570	35.698	32810	20	537.150	96.823	42.200	2.049	24.142	10743	127	508.354	76.958	100.776	6.293	50.284	64561	91	548.560	108.046	127.336	6.531	40.042	49919	74	451.838	99.489	141.777	4.348	38.042	33436	37	553.351	102.121	169.905	2.027	24.728	20474	96	499.281	146.421	186.583	7.658	61.497	47931
475	71	476.296	65.038	28.395	4.573	35.698	33817	20	522.600	96.213	42.212	2.048	24.142	10452	127	492.480	73.243	100.783	6.297	50.284	62545	91	531.978	99.922	127.315	6.505	40.042	48410	74	428.554	86.610	141.736	4.386	38.042	31713	37	546.595	98.867	169.881	2.024	24.728	20224	96	475.146	133.969	186.631	7.698	61.497	45614
476	71	486.690	71.729	28.419	4.588	35.698	34555	20	527.450	98.067	42.199	2.049	24.142	10549	127	494.795	72.662	100.779	6.304	50.284	62839	91	526.022	98.071	127.312	6.503	40.042	47868	74	414.216	73.157	141.697	4.458	38.042	30652	37	538.054	96.222	169.870	2.030	24.728	19908	96	458.896	117.913	186.723	7.780	61.497	44054
477	71	498	66.844	28.366	4.542	35.698	35358	20	527.300	93.582	42.218	2.046	24.142	10546	127	500.244	73.289	100.778	6.299	50.284	63531	91	517.088	94.926	127.292	6.469	40.042	47055	74	402.297	67.694	141.667	4.476	38.042	29770	37	530.513	93.312	169.877	2.033	24.728	19629	96	451.865	114.816	186.748	7.800	61.497	43379
478	71	508	78.120	28.422	4.594	35.698	36068	20	561.100	95.006	42.193	2.071	24.142	11222	127	502.504	74.565	100.798	6.286	50.284	63818	91	520.571	94.145	127.299	6.478	40.042	47372	74	396.095	67.839	141.673	4.462	38.042	29311	37	533.649	95.448	169.884	2.033	24.728	19745	96	447.885	112.668	186.777	7.826	61.497	42997
479	71	518.254	78.362	28.419	4.606	35.698	36796	20	572.100	99.992	42.203	2.056	24.142	11442	127	509.394	77.077	100.800	6.274	50.284	64693	91	525.934	100.183	127.367	6.523	40.042	47860	74	393.378	64.626	141.661	4.478	38.042	29110	37	529.270	94.912	169.914	2.030	24.728	19583	96	446.135	111.194	186.770	7.818	61.497	42829
480	71	532.127	86.418	28.437	4.616	35.698	37781	20	561.300	96.007	42.206	2.051	24.142	11226	127	518.551	83.827	100.821	6.251	50.284	65856	91	520.121	95.140	127.370	6.498	40.042	47331	74	391.419	66.068	141.669	4.469	38.042	28965	37	535.243	96.015	169.876	2.025	24.728	19804	96	445.354	108.471	186.787	7.834	61.497	42754
481	71	553.085	90.366	28.440	4.620	35.698	39269	20	552.900	93.110	42.208	2.060	24.142	11058	127	522.772	81.853	100.809	6.284	50.284	66392	91	521.582	98.042	127.346	6.507	40.042	47464	74	394.203	62.804	141.654	4.489	38.042	29171	37	533.946	97.904	169.896	2.023	24.728	19756	96	446.948	110.236	186.802	7.852	61.497	42907
482	71	590.268	103.643	28.456	4.642	35.698	41909	20	563.250	96.021	42.208	2.072	24.142	11265	127	523.150	82.806	100.822	6.259	50.284	66440	91	521.055	92.694	127.332	6.484	40.042	47416	74	399.270	66.463	141.674	4.474	38.042	29546	37	528.568	92.175	169.874	2.029	24.728	19557	96	448.333	111.787	186.777	7.827	61.497	43040
483	71	638.873	114.381	28.418	4.625	35.698	45360	20	563.600	90.674	42.212	2.065	24.142	11272	127	525.496	84.888	100.811	6.258	50.284	66738	91	523.330	95.907	127.339	6.494	40.042	47623	74	403.730	66.318	141.669	4.486	38.042	29876	37	532.243	93.854	169.882	2.018	24.728	19693	96	456.344	113.487	186.803	7.855	61.497	43809
484	71	726.169	152.475	28.492	4.706	35.698	51558	20	580.350	97.853	42.204	2.070	24.142	11607	127	529.528	82.753	100.814	6.270	50.284	67250	91	529.264	97.197	127.316	6.490	40.042	48163	74	412.324	72.139	141.675	4.449	38.042	30512	37	537.784	90.111	169.832	2.012	24.728	19898	96	462.156	116.711	186.802	7.850	61.497	44367
485	71	788.634	174.672	28.474	4.717	35.698	55993	20	583.500	97.452	42.225	2.053	24.142	11670	127	526.496	81.928	100.798	6.285	50.284	66865	91	529.209	96.298	127.290	6.490	40.042	48158	74	420.568	72.634	141.671	4.464	38.042	31122	37	535.189	86.983	169.834	2.024	24.728	19802	96	481.625	126.195	186.772	7.836	61.497	46236
486	71	768.746	167.572	28.481	4.731	35.698	54581	20	609.500	97.594	42.236	2.048	24.142	12190	127	541.669	88.091	100.816	6.260	50.284	68792	91	538.527	99.567	127.291	6.488	40.042	49006	74	439.986	76.836	141.670	4.463	38.042	32559	37	537.973	84.966	169.821	2.035	24.728	19905	96	495.125	124.720	186.860	7.910	61.497	47532
487	71	733.493	161.186	28.496	4.738	35.698	52078	20	611.750	94.001	42.232	2.056	24.142	12235	127	545.890	86.555	100.795	6.277	50.284	69328	91	544.681	99.940	127.299	6.485	40.042	49566	74	467.351	77.808	141.647	4.492	38.042	34584	37	545.378	89.517	169.839	2.037	24.728	20179	96	512.823	130.118	186.885	7.916	61.497	49231
488	71	667.028	138.625	28.491	4.720	35.698	47359	20	617.250	98.322	42.214	2.057	24.142	12345	127	548.228	87.090	100.813	6.276	50.284	69625	91	551.154	100.340	127.361	6.496	40.042	50155	74	529.622	83.529	141.614	4.530	38.042	39192	37	550.757	89.230	169.837	2.020	24.728	20378	96	524.792	133.953	186.863	7.907	61.497	50380
489	71	603.014	116.961	28.471	4.706	35.698	42814	20	612.650	100.290	42.227	2.043	24.142	12253	127	553.354	86.988	100.807	6.289	50.284	70276	91	559.418	106.505	127.334	6.507	40.042	50907	74	622.027	136.160	141.695	4.367	38.042	46030	37	556.892	87.456	169.845	2.033	24.728	20605	96	540.438	138.846	186.878	7.926	61.497	51882
490	71	554.930	97.645	28.469	4.675	35.698	39400	20	614.400	108.900	42.192	2.046	24.142	12288	127	550.764	87.809	100.806	6.278	50.284	69947	91	553.725	104.543	127.323	6.521	40.042	50389	74	623.595	149.492	141.749	4.311	38.042	46146	37	553.865	90.606	169.844	2.027	24.728	20493	96	564.750	149.003	186.898	7.940	61.497	54216
491	71	518.451	83.116	28.450	4.643	35.698	36810	20	617.750	110.512	42.187	2.057	24.142	12355	127	550.441	87.687	100.803	6.286	50.284	69906	91	550.780	106.315	127.287	6.500	40.042	50121	74	591.365	148.437	141.802	4.293	38.042	43761	37	551.568	90.951	169.871	2.029	24.728	20408	96	587.490	161.990	186.842	7.896	61.497	56399
492	71	496.944	76.717	28.460	4.625	35.698	35283	20	610.450	111.613	42.199	2.027	24.142	12209	127	547.969	85.268	100.793	6.302	50.284	69592	91	541.385	100.657	127.253	6.483	40.042	49266	74	555.568	131.436	141.778	4.316	38.042	41112	37	550.784	93.663	169.870	2.028	24.728	20379	96	576.906	156.520	186.850	7.894	61.497	55383
493	71	472.718	68.221	28.446	4.623	35.698	33563	20	603.600	112.906	42.187	2.043	24.142	12072	127	534.772	81.341	100.782	6.322	50.284	67916	91	525.835	97.062	127.231	6.465	40.042	47851	74	496.446	113.085	141.780	4.330	38.042	36737	37	546.378	97.042	169.890	2.032	24.728	20216	96	560.177	164.718	186.706	7.775	61.497	53777
494	71	456.944	60.246	28.422	4.579	35.698	32443	20	589.650	111.045	42.197	2.032	24.142	11793	127	523.409	81.785	100.806	6.274	50.284	66473	91	525.220	99.603	127.242	6.485	40.042	47795	74	459	96.315	141.755	4.377	38.042	33966	37	547.892	97.532	169.872	2.024	24.728	20272	96	530.281	146.679	186.737	7.796	61.497	50907
495	71	439.549	54.263	28.394	4.550	35.698	31208	20	559.150	108.809	42.197	2.040	24.142	11183	127	510.748	75.061	100.803	6.287	50.284	64865	91	521.121	95.706	127.228	6.463	40.042	47422	74	439.230	86.271	141.733	4.415	38.042	32503	37	538.081	102.694	169.897	2.025	24.728	19909	96	511.896	144.132	186.691	7.757	61.497	49142
496	71	429.451	51.947	28.391	4.538	35.698	30491	20	556.500	110.294	42.183	2.039	24.142	11130	127	502.110	75.413	100.783	6.314	50.284	63768	91	522.121	96.476	127.209	6.473	40.042	47513	74	424.162	78.662	141.715	4.433	38.042	31388	37	537.459	95.617	169.885	2.028	24.728	19886	96	496.135	140.945	186.681	7.742	61.497	47629
497	71	422.437	49.177	28.405	4.551	35.698	29993	20	533.550	103.515	42.194	2.037	24.142	10671	127	506.181	75.705	100.798	6.296	50.284	64285	91	518.813	92.753	127.234	6.457	40.042	47212	74	418.473	74.952	141.700	4.450	38.042	30967	37	532.054	93.390	169.891	2.018	24.728	19686	96	499.948	138.335	186.741	7.797	61.497	47995
498	71	413.563	48.162	28.392	4.539	35.698	29363	20	529.800	101.977	42.208	2.036	24.142	10596	127	509.386	79.237	100.817	6.270	50.284	64692	91	520.725	95.971	127.233	6.464	40.042	47386	74	421.703	73.802	141.694	4.463	38.042	31206	37	536.892	99.688	169.900	2.021	24.728	19865	96	515.531	139.871	186.782	7.834	61.497	49491
499	71	409.732	44.266	28.379	4.505	35.698	29091	20	543.850	105.259	42.184	2.042	24.142	10877	127	515.874	79.744	100.808	6.296	50.284	65516	91	520.846	93.014	127.235	6.464	40.042	47397	74	438.608	74.441	141.682	4.484	38.042	32457	37	530.459	98.677	169.896	2.024	24.728	19627	96	532.448	147.323	186.826	7.878	61.497	51115
500	71	407.070	44.076	28.364	4.504	35.698	28902	20	537.800	106.301	42.192	2.043	24.142	10756	127	517.724	80.448	100.820	6.273	50.284	65751	91	524.769	96.714	127.175	6.458	40.042	47754	74	442.054	81.911	141.677	4.424	38.042	32712	37	533.757	93.946	169.879	2.030	24.728	19749	96	558.323	154.827	186.839	7.893	61.497	53599
501	71	404.437	41.743	28.385	4.527	35.698	28715	20	540.600	106.201	42.190	2.040	24.142	10812	127	521.504	82.233	100.819	6.261	50.284	66231	91	520.209	95.681	127.182	6.441	40.042	47339	74	455.932	81.756	141.674	4.451	38.042	33739	37	534.676	97.258	169.871	2.023	24.728	19783	96	569.948	152.075	186.885	7.927	61.497	54715
502	71	407.958	44.770	28.381	4.527	35.698	28965	20	543.600	105.541	42.175	2.052	24.142	10872	127	522.843	82.666	100.814	6.280	50.284	66401	91	517.066	91.320	127.203	6.429	40.042	47053	74	478.459	89.564	141.681	4.433	38.042	35406	37	532.784	100.725	169.896	2.021	24.728	19713	96	582.531	158.223	186.904	7.950	61.497	55923
503	71	410.901	42.609	28.404	4.526	35.698	29174	20	560	107.610	42.160	2.052	24.142	11200	127	518.984	80.356	100.809	6.285	50.284	65911	91	515.956	94.141	127.216	6.452	40.042	46952	74	532.973	93.270	141.683	4.482	38.042	39440	37	533.703	95.547	169.894	2.030	24.728	19747	96	591.635	160.981	186.870	7.915	61.497	56797
504	71	412.310	43.630	28.371	4.520	35.698	29274	20	553.050	106.501	42.191	2.036	24.142	11061	127	523.583	84.124	100.809	6.275	50.284	66495	91	524.319	93.440	127.197	6.433	40.042	47713	74	655.513	138.620	141.721	4.387	38.042	48508	37	532.135	94.483	169.891	2.025	24.728	19689	96	615.042	178.776	186.822	7.882	61.497	59044
505	71	417.211	45.931	28.387	4.521	35.698	29622	20	559	106.377	42.182	2.053	24.142	11180	127	534.606	84.840	100.817	6.272	50.284	67895	91	534.516	99.683	127.177	6.444	40.042	48641	74	678.770	175.469	141.795	4.261	38.042	50229	37	549.487	96.039	169.878	2.027	24.728	20331	96	617.938	194.239	186.675	7.749	61.497	59322
506	71	419.930	47.617	28.398	4.526	35.698	29815	20	556.550	110.618	42.193	2.026	24.142	11131	127	543.630	84.822	100.799	6.279	50.284	69041	91	549.154	102.537	127.175	6.441	40.042	49973	74	652.716	170.998	141.815	4.253	38.042	48301	37	566.757	95.762	169.862	2.038	24.728	20970	96	625.604	195.856	186.623	7.689	61.497	60058
507	71	427.099	46.918	28.371	4.516	35.698	30324	20	549.250	103.550	42.184	2.054	24.142	10985	127	544.441	85.591	100.810	6.251	50.284	69144	91	557.055	107.362	127.150	6.449	40.042	50692	74	620.176	156.690	141.804	4.276	38.042	45893	37	575.081	92.996	169.844	2.024	24.728	21278	96	617.948	199.158	186.551	7.623	61.497	59323
508	71	434.775	47.805	28.388	4.524	35.698	30869	20	551.300	102.792	42.189	2.044	24.142	11026	127	551.528	88.815	100.818	6.262	50.284	70044	91	558.132	108.932	127.167	6.458	40.042	50790	74	593.892	142.932	141.792	4.305	38.042	43948	37	602.324	102.845	169.859	2.029	24.728	22286	96	620.104	195.830	186.601	7.673	61.497	59530
509	71	439.042	50.165	28.399	4.544	35.698	31172	20	549.900	103.821	42.179	2.048	24.142	10998	127	552.748	90.341	100.826	6.267	50.284	70199	91	569.440	112.448	127.153	6.458	40.042	51819	74	572.446	137.740	141.779	4.298	38.042	42361	37	610.838	104.327	169.863	2.017	24.728	22601	96	626.240	194.600	186.654	7.719	61.497	60119
510	71	445.239	51.540	28.388	4.532	35.698	31612	20	570.950	108.314	42.174	2.050	24.142	11419	127	544.236	85.826	100.825	6.267	50.284	69118	91	580.648	119.532	127.153	6.483	40.042	52839	74	552.649	127.188	141.784	4.336	38.042	40896	37	615.108	109.197	169.888	2.023	24.728	22759	96	613.219	184.734	186.667	7.732	61.497	58869
511	71	447.507	55.005	28.412	4.560	35.698	31773	20	571.100	108.285	42.176	2.045	24.142	11422	127	538.906	86.554	100.817	6.254	50.284	68441	91	590.736	122.347	127.122	6.442	40.042	53757	74	516.041	116.522	141.757	4.331	38.042	38187	37	615.378	110.534	169.878	2.016	24.728	22769	96	595.812	174.455	186.704	7.761	61.497	57198
512	71	454.183	55.589	28.407	4.560	35.698	32247	20	566.850	109.224	42.189	2.035	24.142	11337	127	527.866	80.977	100.816	6.266	50.284	67039	91	580.297	116.488	127.139	6.452	40.042	52807	74	498.095	104.443	141.728	4.370	38.042	36859	37	606.649	110.260	169.876	2.023	24.728	22446	96	557.708	162.976	186.658	7.716	61.497	53540
513	71	466.366	61.477	28.419	4.569	35.698	33112	20	563.700	111.550	42.179	2.037	24.142	11274	127	511.323	76.537	100.793	6.284	50.284	64938	91	567.780	113.333	127.169	6.471	40.042	51668	74	475.324	95.106	141.717	4.400	38.042	35174	37	593.405	111.226	169.908	2.016	24.728	21956	96	524.302	151.061	186.648	7.705	61.497	50333
514	71	477.887	68.117	28.413	4.582	35.698	33930	20	538.250	101.759	42.212	2.029	24.142	10765	127	505.890	77.773	100.801	6.266	50.284	64248	91	554.473	109.658	127.158	6.456	40.042	50457	74	448.878	82.983	141.706	4.445	38.042	33217	37	589.676	111.754	169.915	2.013	24.728	21818	96	492.552	139.632	186.650	7.705	61.497	47285
515	71	492.915	71.577	28.431	4.589	35.698	34997	20	533.900	99.299	42.196	2.047	24.142	10678	127	492.913	73.934	100.801	6.264	50.284	62600	91	549.604	111.427	127.134	6.454	40.042	50014	74	417.811	76.050	141.691	4.442	38.042	30918	37	577.459	109.709	169.898	2.019	24.728	21366	96	471.052	125.753	186.682	7.730	61.497	45221
516	71	507.225	76.151	28.423	4.597	35.698	36013	20	533	106.003	42.195	2.032	24.142	10660	127	493.630	75.817	100.806	6.238	50.284	62691	91	541.319	103.857	127.133	6.439	40.042	49260	74	401.973	69.085	141.684	4.473	38.042	29746	37	565.243	104.839	169.894	2.016	24.728	20914	96	457.104	118.371	186.737	7.782	61.497	43882
517	71	523.873	78.290	28.411	4.578	35.698	37195	20	529.850	100.721	42.182	2.037	24.142	10597	127	490.567	72.390	100.784	6.284	50.284	62302	91	546.495	107.129	127.135	6.447	40.042	49731	74	397.473	64.172	141.665	4.500	38.042	29413	37	561.432	104.111	169.911	2.016	24.728	20773	96	449.896	111.643	186.786	7.819	61.497	43190
518	71	541.338	88.919	28.431	4.610	35.698	38435	20	529.100	103.255	42.198	2.030	24.142	10582	127	496.425	76.364	100.804	6.273	50.284	63046	91	542.934	103.889	127.199	6.457	40.042	49407	74	398.662	65.094	141.661	4.494	38.042	29501	37	557.459	105.674	169.919	2.020	24.728	20626	96	447.438	112.491	186.768	7.800	61.497	42954
519	71	566.465	100.473	28.465	4.647	35.698	40219	20	542.750	103.059	42.175	2.051	24.142	10855	127	502.638	76.126	100.793	6.268	50.284	63835	91	541.890	101.702	127.201	6.431	40.042	49312	74	397.041	58.661	141.655	4.535	38.042	29381	37	557.351	106.155	169.911	2.019	24.728	20622	96	450.562	115.293	186.728	7.775	61.497	43254
520	71	618.366	112.419	28.466	4.646	35.698	43904	20	549.100	101.466	42.185	2.048	24.142	10982	127	511.780	81.294	100.810	6.259	50.284	64996	91	540.187	103.941	127.201	6.476	40.042	49157	74	400.041	61.366	141.638	4.513	38.042	29603	37	561.216	103.460	169.883	2.029	24.728	20765	96	448.042	116.522	186.716	7.755	61.497	43012
521	71	660.972	127.261	28.461	4.659	35.698	46929	20	566.750	103.733	42.180	2.053	24.142	11335	127	521.386	83.626	100.806	6.263	50.284	66216	91	549.187	107.305	127.195	6.469	40.042	49976	74	405.041	62.671	141.647	4.521	38.042	29973	37	558.541	102.739	169.890	2.017	24.728	20666	96	443.677	112.042	186.747	7.791	61.497	42593
522	71	669.366	132.173	28.461	4.669	35.698	47525	20	576.400	97.469	42.203	2.055	24.142	11528	127	525.535	86.512	100.828	6.226	50.284	66743	91	559.912	109.858	127.188	6.462	40.042	50952	74	406.959	65.270	141.657	4.501	38.042	30115	37	556.135	104.217	169.909	2.027	24.728	20577	96	447.812	110.043	186.798	7.841	61.497	42990
523	71	651.493	129.849	28.465	4.697	35.698	46256	20	588.850	92.808	42.227	2.057	24.142	11777	127	528.228	86.733	100.815	6.251	50.284	67085	91	560.297	110.992	127.160	6.464	40.042	50987	74	419.284	64.985	141.641	4.523	38.042	31027	37	553.568	103.786	169.900	2.022	24.728	20482	96	455.052	111.422	186.826	7.848	61.497	43685
524	71	604.197	111.607	28.459	4.672	35.698	42898	20	594.650	94.924	42.223	2.050	24.142	11893	127	531.606	86.082	100.814	6.265	50.284	67514	91	558.560	110.394	127.150	6.454	40.042	50829	74	431.568	73.630	141.646	4.473	38.042	31936	37	552.027	102.270	169.903	2.030	24.728	20425	96	460.938	114.621	186.825	7.865	61.497	44250
525	71	568.338	100.187	28.450	4.663	35.698	40352	20	580.300	94.861	42.220	2.044	24.142	11606	127	539.055	89.348	100.816	6.272	50.284	68460	91	556.374	112.008	127.156	6.463	40.042	50630	74	450.743	74.172	141.651	4.506	38.042	33355	37	561.703	106.082	169.900	2.017	24.728	20783	96	470.438	113.672	186.874	7.904	61.497	45162
526	71	533.113	82.783	28.445	4.629	35.698	37851	20	580.350	104.776	42.199	2.041	24.142	11607	127	542.646	89.848	100.833	6.269	50.284	68916	91	563.132	114.475	127.136	6.463	40.042	51245	74	488.027	80.637	141.635	4.502	38.042	36114	37	566.757	102.906	169.901	2.024	24.728	20970	96	484.104	123.326	186.821	7.859	61.497	46474
527	71	514.775	75.011	28.423	4.596	35.698	36549	20	568.950	102.112	42.200	2.040	24.142	11379	127	544.480	89.184	100.838	6.255	50.284	69149	91	559.560	110.140	127.138	6.452	40.042	50920	74	521.405	93.688	141.652	4.466	38.042	38584	37	569.459	102.921	169.897	2.031	24.728	21070	96	489.073	123.173	186.836	7.875	61.497	46951
528	71	497.859	67.759	28.403	4.583	35.698	35348	20	583.750	110.819	42.190	2.030	24.142	11675	127	549.315	87.250	100.822	6.257	50.284	69763	91	554.077	104.959	127.151	6.439	40.042	50421	74	571.513	114.717	141.694	4.434	38.042	42292	37	573.946	104.569	169.875	2.033	24.728	21236	96	505.406	137.397	186.763	7.814	61.497	48519
529	71	479.535	62.844	28.418	4.586	35.698	34047	20	586.900	104.539	42.182	2.052	24.142	11738	127	554.622	89.025	100.822	6.263	50.284	70437	91	568.143	107.457	127.186	6.476	40.042	51701	74	605.500	140.389	141.732	4.338	38.042	44807	37	568.108	99.464	169.868	2.031	24.728	21020	96	520.594	138.250	186.779	7.815	61.497	49977
530	71	479.958	63.874	28.425	4.590	35.698	34077	20	586.400	107.640	42.185	2.045	24.142	11728	127	551.882	89.995	100.835	6.239	50.284	70089	91	568.396	110.548	127.166	6.458	40.042	51724	74	610.892	145.396	141.739	4.315	38.042	45206	37	573.432	96.508	169.865	2.032	24.728	21217	96	526.990	144.613	186.762	7.805	61.497	50591
531	71	473.901	63.721	28.429	4.593	35.698	33647	20	593.250	108.202	42.173	2.039	24.142	11865	127	548.701	86.862	100.820	6.261	50.284	69685	91	566.286	109.719	127.141	6.439	40.042	51532	74	589.743	140.930	141.775	4.312	38.042	43641	37	571.135	95.497	169.855	2.024	24.728	21132	96	524.854	143.312	186.741	7.785	61.497	50386
532	71	469.408	62.102	28.421	4.578	35.698	33328	20	566.150	106.616	42.192	2.044	24.142	11323	127	542.646	85.080	100.808	6.294	50.284	68916	91	572.593	114.483	127.118	6.442	40.042	52106	74	563.257	133.051	141.756	4.314	38.042	41681	37	575.216	95.804	169.862	2.033	24.728	21283	96	509.208	138.191	186.726	7.771	61.497	48884
533	71	466.113	61.943	28.415	4.581	35.698	33094	20	559.750	104.896	42.178	2.053	24.142	11195	127	525.756	82.628	100.815	6.276	50.284	66771	91	563.055	108.945	127.145	6.429	40.042	51238	74	530.216	117.782	141.761	4.350	38.042	39236	37	571.541	102.250	169.882	2.028	24.728	21147	96	488.594	127.955	186.780	7.813	61.497	46905
534	71	466.493	61.160	28.390	4.575	35.698	33121	20	563.750	107.294	42.194	2.037	24.142	11275	127	520.213	81.746	100.813	6.279	50.284	66067	91	555.077	104.696	127.153	6.429	40.042	50512	74	483.432	106.176	141.763	4.357	38.042	35774	37	558.189	100.462	169.882	2.025	24.728	20653	96	475.948	122.985	186.755	7.791	61.497	45691
535	71	470.324	61.874	28.395	4.574	35.698	33393	20	564.100	101.736	42.179	2.052	24.142	11282	127	511.071	79.806	100.820	6.267	50.284	64906	91	544.209	103.239	127.135	6.425	40.042	49523	74	449.554	90.150	141.734	4.397	38.042	33267	37	558.135	103.466	169.903	2.026	24.728	20651	96	465.365	119.468	186.764	7.802	61.497	44675
536	71	465.521	61.631	28.403	4.574	35.698	33052	20	551.600	103.423	42.170	2.058	24.142	11032	127	508.850	76.782	100.816	6.257	50.284	64624	91	527.945	97.511	127.158	6.435	40.042	48043	74	425.703	79.360	141.723	4.437	38.042	31502	37	550.243	99.060	169.885	2.030	24.728	20359	96	460.573	118.789	186.765	7.805	61.497	44215
537	71	465.324	64.880	28.431	4.598	35.698	33038	20	537.650	107.759	42.191	2.037	24.142	10753	127	506.094	75.992	100.819	6.278	50.284	64274	91	523.440	97.115	127.164	6.439	40.042	47633	74	413.703	74.363	141.697	4.441	38.042	30614	37	548.135	100.160	169.891	2.018	24.728	20281	96	465.167	116.670	186.814	7.858	61.497	44656
538	71	459.465	62.447	28.441	4.592	35.698	32622	20	542.850	106.770	42.162	2.049	24.142	10857	127	507.496	77.003	100.817	6.277	50.284	64452	91	520.220	95.251	127.190	6.444	40.042	47340	74	406.041	70.426	141.682	4.459	38.042	30047	37	547.784	100.168	169.884	2.021	24.728	20268	96	461.740	113.923	186.824	7.859	61.497	44327
539	71	454.282	57.823	28.387	4.562	35.698	32254	20	541.650	107.402	42.172	2.043	24.142	10833	127	511.528	82.129	100.824	6.258	50.284	64964	91	518.923	92.427	127.198	6.437	40.042	47222	74	408.122	69.934	141.696	4.468	38.042	30201	37	544.730	99.070	169.883	2.029	24.728	20155	96	472.323	117.758	186.875	7.887	61.497	45343
540	71	440.859	56.177	28.402	4.573	35.698	31301	20	530.050	105.188	42.178	2.039	24.142	10601	127	513.622	81.115	100.826	6.257	50.284	65230	91	517.604	91.975	127.205	6.448	40.042	47102	74	413.986	77.297	141.716	4.436	38.042	30635	37	538.622	94.911	169.875	2.026	24.728	19929	96	474.948	119.916	186.815	7.856	61.497	45595
541	71	441.225	52.072	28.390	4.547	35.698	31327	20	548.700	107.092	42.177	2.040	24.142	10974	127	522.898	83.296	100.826	6.256	50.284	66408	91	524.549	93.022	127.172	6.422	40.042	47734	74	424.122	78.687	141.720	4.449	38.042	31385	37	542.027	96.013	169.889	2.024	24.728	20055	96	490.646	126.572	186.829	7.866	61.497	47102
542	71	430.507	49.502	28.393	4.551	35.698	30566	20	548.200	107.638	42.187	2.035	24.142	10964	127	527.677	82.566	100.812	6.277	50.284	67015	91	529.505	96.941	127.204	6.448	40.042	48185	74	428.838	77.719	141.709	4.459	38.042	31734	37	544.351	95.448	169.903	2.022	24.728	20141	96	514.271	139.697	186.775	7.821	61.497	49370
543	71	428.958	46.290	28.380	4.529	35.698	30456	20	552.100	107.356	42.177	2.038	24.142	11042	127	531.685	84.169	100.816	6.291	50.284	67524	91	531.967	96.149	127.213	6.461	40.042	48409	74	443.081	83.087	141.722	4.443	38.042	32788	37	539.135	95.399	169.884	2.018	24.728	19948	96	552.573	150.953	186.826	7.869	61.497	53047
544	71	436.408	52.198	28.412	4.560	35.698	30985	20	545.750	103.908	42.179	2.057	24.142	10915	127	534.945	83.818	100.813	6.270	50.284	67938	91	534.857	98.976	127.214	6.464	40.042	48672	74	451.284	82.625	141.703	4.447	38.042	33395	37	541.216	95.853	169.876	2.033	24.728	20025	96	578.490	162.382	186.790	7.836	61.497	55535
545	71	443.831	53.872	28.404	4.551	35.698	31512	20	554.250	107.035	42.175	2.045	24.142	11085	127	535.205	83.305	100.814	6.287	50.284	67971	91	535.813	94.581	127.214	6.454	40.042	48759	74	469.554	84.852	141.687	4.453	38.042	34747	37	539.513	92.774	169.889	2.029	24.728	19962	96	615.406	173.055	186.929	7.966	61.497	59079
546	71	456.437	56.197	28.394	4.544	35.698	32407	20	554.400	108.900	42.176	2.036	24.142	11088	127	536.693	82.602	100.807	6.301	50.284	68160	91	540.154	92.770	127.237	6.440	40.042	49154	74	496.405	94.157	141.708	4.427	38.042	36734	37	554.216	92.564	169.855	2.033	24.728	20506	96	638.823	181.685	186.873	7.915	61.497	61327
547	71	461.986	56.481	28.403	4.562	35.698	32801	20	555.800	100.967	42.180	2.044	24.142	11116	127	533.189	83.267	100.813	6.281	50.284	67715	91	546	98.565	127.219	6.453	40.042	49686	74	529.541	96.591	141.707	4.465	38.042	39186	37	550.108	88.661	169.844	2.030	24.728	20354	96	660.885	196.335	186.827	7.872	61.497	63445
548	71	475.845	58.939	28.388	4.551	35.698	33785	20	546.800	103.674	42.180	2.047	24.142	10936	127	535.843	83.985	100.812	6.276	50.284	68052	91	552.549	99.143	127.210	6.433	40.042	50282	74	574.757	109.240	141.691	4.438	38.042	42532	37	549.946	92.315	169.859	2.027	24.728	20348	96	679.354	204.688	186.777	7.828	61.497	65218
549	71	485.634	65.018	28.433	4.585	35.698	34480	20	549.550	104.443	42.185	2.043	24.142	10991	127	538.362	81.497	100.826	6.271	50.284	68372	91	552.582	100.240	127.203	6.445	40.042	50285	74	645.987	139.725	141.731	4.378	38.042	47803	37	557.892	92.146	169.855	2.034	24.728	20642	96	662.771	206.171	186.698	7.753	61.497	63626
550	71	480.930	64.575	28.413	4.580	35.698	34146	20	554.500	105.508	42.180	2.046	24.142	11090	127	541.024	83.146	100.824	6.278	50.284	68710	91	552.692	100.379	127.205	6.440	40.042	50295	74	629.270	153.719	141.797	4.311	38.042	46566	37	553.270	92.355	169.857	2.033	24.728	20471	96	638.312	198.075	186.678	7.739	61.497	61278
551	71	484.113	69.158	28.431	4.608	35.698	34372	20	553.350	102.946	42.186	2.050	24.142	11067	127	537.780	83.831	100.820	6.272	50.284	68298	91	550.967	102.866	127.224	6.470	40.042	50138	74	569.149	140.841	141.814	4.302	38.042	42117	37	550.189	88.051	169.834	2.028	24.728	20357	96	620.823	202.052	186.566	7.641	61.497	59599
552	71	485.056	65.542	28.427	4.587	35.698	34439	20	550.700	97.478	42.185	2.054	24.142	11014	127	527.276	81.007	100.807	6.281	50.284	66964	91	546.659	99.296	127.195	6.467	40.042	49746	74	515.987	117.843	141.798	4.344	38.042	38183	37	548.595	89.031	169.859	2.026	24.728	20298	96	578.281	185.012	186.563	7.631	61.497	55515
553	71	475.014	65.887	28.424	4.597	35.698	33726	20	541.400	100.084	42.177	2.057	24.142	10828	127	512.425	77.791	100.804	6.290	50.284	65078	91	540.374	100.020	127.153	6.448	40.042	49174	74	467.378	98.777	141.753	4.376	38.042	34586	37	539.703	93.294	169.866	2.029	24.728	19969	96	532.021	161.966	186.559	7.629	61.497	51074
554	71	484.803	73.883	28.441	4.613	35.698	34421	20	525.550	94.322	42.194	2.045	24.142	10511	127	501.228	75.355	100.800	6.303	50.284	63656	91	535.901	105.059	127.108	6.440	40.042	48767	74	430.811	79.779	141.714	4.440	38.042	31880	37	531.270	93.919	169.888	2.031	24.728	19657	96	502.146	147.844	186.603	7.670	61.497	48206
555	71	490.901	71.949	28.424	4.613	35.698	34854	20	528.300	97.546	42.190	2.047	24.142	10566	127	492.244	73.763	100.807	6.280	50.284	62515	91	526.275	98.033	127.094	6.412	40.042	47891	74	408.270	73.088	141.708	4.451	38.042	30212	37	525.081	89.018	169.869	2.017	24.728	19428	96	481.854	137.167	186.604	7.666	61.497	46258
556	71	491.451	68.374	28.425	4.602	35.698	34893	20	523.450	96.079	42.199	2.049	24.142	10469	127	482.331	70.175	100.805	6.297	50.284	61256	91	521.923	95.114	127.140	6.428	40.042	47495	74	395.108	62.830	141.674	4.499	38.042	29238	37	521.946	88.859	169.874	2.034	24.728	19312	96	466.354	129.847	186.657	7.713	61.497	44770
557	71	501.197	75.685	28.442	4.622	35.698	35585	20	513.600	97.148	42.200	2.039	24.142	10272	127	483.378	68.793	100.800	6.291	50.284	61389	91	521.055	92.406	127.145	6.428	40.042	47416	74	385.149	59.118	141.651	4.510	38.042	28501	37	511.459	87.467	169.875	2.025	24.728	18924	96	464.240	128.520	186.673	7.723	61.497	44567
558	71	494.761	72.442	28.422	4.613	35.698	35128	20	533.400	102.048	42.177	2.046	24.142	10668	127	489.433	70.957	100.810	6.291	50.284	62158	91	521.066	94.889	127.137	6.430	40.042	47417	74	381.135	59.345	141.659	4.510	38.042	28204	37	509.324	85.607	169.865	2.027	24.728	18845	96	463.083	128.417	186.663	7.720	61.497	44456
559	71	486.972	68.995	28.441	4.601	35.698	34575	20	534.800	97.132	42.153	2.062	24.142	10696	127	489.772	72.859	100.822	6.274	50.284	62201	91	522.319	96.967	127.135	6.433	40.042	47531	74	380.892	55.481	141.637	4.529	38.042	28186	37	511.973	88.136	169.878	2.029	24.728	18943	96	462.833	124.506	186.706	7.760	61.497	44432
560	71	493.901	73.383	28.451	4.629	35.698	35067	20	540.450	106.295	42.179	2.034	24.142	10809	127	500.150	74.539	100.823	6.275	50.284	63519	91	521.462	94.036	127.168	6.439	40.042	47453	74	382.959	57.796	141.655	4.523	38.042	28339	37	509.973	85.495	169.865	2.027	24.728	18869	96	476.583	130.947	186.697	7.756	61.497	45752
561	71	500.972	75.854	28.436	4.627	35.698	35569	20	533.850	104.204	42.170	2.048	24.142	10677	127	516.465	82.424	100.837	6.232	50.284	65591	91	520.099	93.102	127.191	6.452	40.042	47329	74	386.338	56.208	141.644	4.535	38.042	28589	37	513.865	87.834	169.881	2.040	24.728	19013	96	489.406	130.144	186.751	7.808	61.497	46983
562	71	513.479	76.546	28.417	4.603	35.698	36457	20	541.400	102.811	42.185	2.034	24.142	10828	127	525.488	86.249	100.843	6.241	50.284	66737	91	520.769	92.806	127.197	6.447	40.042	47390	74	401.784	58.516	141.641	4.541	38.042	29732	37	517.297	88.131	169.869	2.031	24.728	19140	96	495.667	140.930	186.697	7.757	61.497	47584
563	71	537.563	84.045	28.415	4.613	35.698	38167	20	540.100	97.853	42.171	2.061	24.142	10802	127	530.205	87.430	100.856	6.256	50.284	67336	91	524.901	94.254	127.209	6.459	40.042	47766	74	417.473	65.035	141.649	4.505	38.042	30893	37	519.216	89.193	169.879	2.031	24.728	19211	96	507.417	143.477	186.690	7.739	61.497	48712
564	71	565.085	95.471	28.450	4.620	35.698	40121	20	548.350	100.166	42.170	2.059	24.142	10967	127	531.575	84.422	100.842	6.260	50.284	67510	91	516.077	92.035	127.204	6.454	40.042	46963	74	439.730	66.980	141.659	4.536	38.042	32540	37	520.189	87.512	169.852	2.025	24.728	19247	96	525.802	153.419	186.708	7.755	61.497	50477
565	71	572.155	103.764	28.501	4.675	35.698	40623	20	549.550	101.428	42.156	2.060	24.142	10991	127	528.213	84.181	100.835	6.260	50.284	67083	91	516.582	87.462	127.230	6.438	40.042	47009	74	472.649	68.925	141.641	4.560	38.042	34976	37	521.622	89.096	169.866	2.026	24.728	19300	96	531.917	156.686	186.660	7.713	61.497	51064
566	71	575.845	106.551	28.493	4.684	35.698	40885	20	557.850	103.012	42.182	2.035	24.142	11157	127	530.173	80.397	100.808	6.301	50.284	67332	91	535.429	95.727	127.252	6.461	40.042	48724	74	513.446	79.801	141.658	4.553	38.042	37995	37	533.405	89.307	169.880	2.031	24.728	19736	96	559.729	163.265	186.689	7.747	61.497	53734
567	71	580.817	106.645	28.493	4.692	35.698	41238	20	566.450	105.588	42.150	2.066	24.142	11329	127	534.465	83.519	100.824	6.276	50.284	67877	91	542.429	94.171	127.290	6.472	40.042	49361	74	543.013	98.737	141.700	4.481	38.042	40183	37	536.432	92.502	169.885	2.026	24.728	19848	96	605.312	170.662	186.829	7.870	61.497	58110
568	71	559.028	96.043	28.441	4.662	35.698	39691	20	550.200	101.726	42.197	2.035	24.142	11004	127	541.110	84.407	100.811	6.292	50.284	68721	91	542.956	94.452	127.229	6.455	40.042	49409	74	545.419	107.175	141.703	4.429	38.042	40361	37	544.459	92.101	169.870	2.026	24.728	20145	96	619.885	183.946	186.754	7.795	61.497	59509
569	71	524.662	83.168	28.443	4.638	35.698	37251	20	558.250	102.483	42.190	2.045	24.142	11165	127	544.213	82.956	100.800	6.319	50.284	69115	91	540.505	97.293	127.245	6.466	40.042	49186	74	543.851	106.860	141.706	4.435	38.042	40245	37	546.027	90.353	169.877	2.026	24.728	20203	96	649.823	205.936	186.676	7.746	61.497	62383
570	71	498.944	73.871	28.436	4.616	35.698	35425	20	543.600	102.638	42.183	2.038	24.142	10872	127	539.402	83.349	100.804	6.298	50.284	68504	91	540.670	92.620	127.207	6.433	40.042	49201	74	533.527	116.203	141.754	4.374	38.042	39481	37	547.216	90.156	169.853	2.026	24.728	20247	96	659.490	208.694	186.655	7.719	61.497	63311
571	71	483.521	66.713	28.429	4.600	35.698	34330	20	535.650	97.579	42.183	2.045	24.142	10713	127	529.504	80.095	100.811	6.302	50.284	67247	91	542.923	98.736	127.246	6.481	40.042	49406	74	535.568	107.867	141.726	4.409	38.042	39632	37	558.081	94.438	169.847	2.028	24.728	20649	96	654.125	210.006	186.620	7.691	61.497	62796
572	71	467.169	63.831	28.424	4.593	35.698	33169	20	535.300	101.791	42.193	2.042	24.142	10706	127	525.898	78.039	100.811	6.301	50.284	66789	91	545.209	97.097	127.251	6.467	40.042	49614	74	525.770	109.038	141.719	4.378	38.042	38907	37	555.351	91.735	169.868	2.027	24.728	20548	96	626.354	199.061	186.593	7.652	61.497	60130
573	71	447.085	55.578	28.421	4.585	35.698	31743	20	529.450	99.660	42.173	2.048	24.142	10589	127	508.386	75.659	100.806	6.310	50.284	64565	91	534.088	94.548	127.253	6.458	40.042	48602	74	510.986	104.593	141.726	4.390	38.042	37813	37	541	87.163	169.855	2.023	24.728	20017	96	582.083	180.990	186.586	7.640	61.497	55880
574	71	438.972	44.903	28.355	4.519	35.698	31167	20	528.700	98.975	42.192	2.053	24.142	10574	127	499.016	75.106	100.815	6.288	50.284	63375	91	526.451	92.232	127.245	6.451	40.042	47907	74	471.311	101.088	141.754	4.364	38.042	34877	37	529.513	89.004	169.868	2.028	24.728	19592	96	545.146	161.035	186.592	7.643	61.497	52334
575	71	437.423	50.494	28.345	4.555	35.698	31057	20	536.150	105.252	42.180	2.041	24.142	10723	127	490.559	71.117	100.806	6.283	50.284	62301	91	521.516	90.911	127.266	6.473	40.042	47458	74	441.230	83.033	141.714	4.428	38.042	32651	37	524.189	90.597	169.880	2.029	24.728	19395	96	516.146	147.539	186.594	7.647	61.497	49550
576	71	436.324	59.702	28.420	4.616	35.698	30979	20	525.400	100.053	42.177	2.043	24.142	10508	127	489.055	70.418	100.801	6.305	50.284	62110	91	520.011	88.506	127.238	6.450	40.042	47321	74	422.986	76.347	141.705	4.450	38.042	31301	37	522.703	88.796	169.856	2.021	24.728	19340	96	496.750	135.384	186.614	7.659	61.497	47688
577	71	432.423	50.812	28.398	4.557	35.698	30702	20	545.500	100.041	42.171	2.050	24.142	10910	127	491.669	71.469	100.812	6.281	50.284	62442	91	520.934	88.362	127.262	6.457	40.042	47405	74	418.878	68.726	141.666	4.483	38.042	30997	37	519.541	82.479	169.852	2.028	24.728	19223	96	484.625	119.503	186.702	7.751	61.497	46524
578	71	432.183	50.787	28.429	4.572	35.698	30685	20	549.400	106.688	42.179	2.037	24.142	10988	127	495.559	72.788	100.808	6.297	50.284	62936	91	518.319	90.313	127.271	6.461	40.042	47167	74	420.392	69.890	141.685	4.488	38.042	31109	37	511.324	86.524	169.873	2.024	24.728	18919	96	480.635	114.760	186.793	7.829	61.497	46141
579	71	433.563	50.291	28.414	4.557	35.698	30783	20	557.950	106.847	42.182	2.045	24.142	11159	127	508.898	76.437	100.812	6.296	50.284	64630	91	526.297	94.127	127.220	6.462	40.042	47893	74	425.176	70.925	141.687	4.487	38.042	31463	37	514.676	87.115	169.863	2.023	24.728	19043	96	482.469	116.524	186.748	7.796	61.497	46317
580	71	433.620	50.630	28.396	4.547	35.698	30787	20	562.150	102.252	42.192	2.037	24.142	11243	127	524.772	81.918	100.818	6.277	50.284	66646	91	528.253	93.960	127.204	6.447	40.042	48071	74	425.932	71.739	141.669	4.482	38.042	31519	37	518.162	85.215	169.862	2.032	24.728	19172	96	481.146	119.612	186.715	7.776	61.497	46190
581	71	431.662	48.407	28.388	4.545	35.698	30648	20	560.200	105.189	42.173	2.042	24.142	11204	127	529.496	83.716	100.836	6.263	50.284	67246	91	532.560	94.804	127.168	6.425	40.042	48463	74	426.676	74.749	141.677	4.457	38.042	31574	37	516.270	87.782	169.863	2.014	24.728	19102	96	488.219	126.463	186.664	7.737	61.497	46869
582	71	442.789	51.570	28.420	4.551	35.698	31438	20	559.250	104.837	42.196	2.034	24.142	11185	127	537.283	84.475	100.823	6.276	50.284	68235	91	538.451	99.277	127.143	6.434	40.042	48999	74	426.622	70.943	141.663	4.478	38.042	31570	37	518.757	90.507	169.875	2.021	24.728	19194	96	501.927	135.164	186.656	7.723	61.497	48185
583	71	448.366	52.098	28.405	4.554	35.698	31834	20	572.800	103.443	42.201	2.045	24.142	11456	127	538.031	84.031	100.819	6.288	50.284	68330	91	540.319	100.149	127.152	6.449	40.042	49169	74	436.203	72.743	141.685	4.484	38.042	32279	37	517.432	85.571	169.878	2.028	24.728	19145	96	518.438	143.372	186.629	7.690	61.497	49770
584	71	445.986	52.304	28.425	4.552	35.698	31665	20	578.900	105.039	42.183	2.034	24.142	11578	127	538.748	83.482	100.811	6.287	50.284	68421	91	542.418	103.262	127.131	6.441	40.042	49360	74	453.216	85.002	141.716	4.441	38.042	33538	37	522.568	86.991	169.854	2.023	24.728	19335	96	542.031	156.521	186.644	7.712	61.497	52035
585	71	459.493	59.111	28.435	4.593	35.698	32624	20	580.600	104.352	42.165	2.058	24.142	11612	127	546.606	86.752	100.816	6.269	50.284	69419	91	553	102.580	127.149	6.426	40.042	50323	74	484.662	98.776	141.729	4.399	38.042	35865	37	529.541	89.506	169.854	2.020	24.728	19593	96	568.031	167.638	186.625	7.703	61.497	54531
586	71	474.817	64.440	28.446	4.604	35.698	33712	20	585.200	106.056	42.169	2.051	24.142	11704	127	560.008	86.105	100.810	6.292	50.284	71121	91	564.319	107.135	127.171	6.456	40.042	51353	74	528.689	106.746	141.734	4.401	38.042	39123	37	546.162	89.086	169.858	2.023	24.728	20208	96	611.677	176.841	186.740	7.800	61.497	58721
587	71	485.732	68.473	28.457	4.620	35.698	34487	20	589.150	100.703	42.196	2.046	24.142	11783	127	563.228	89.296	100.802	6.303	50.284	71530	91	571.747	108.723	127.145	6.437	40.042	52029	74	614.568	122.193	141.699	4.403	38.042	45478	37	555.811	90.401	169.848	2.027	24.728	20565	96	673.281	193.658	186.799	7.847	61.497	64635
588	71	482.676	66.557	28.442	4.599	35.698	34270	20	577.100	97.535	42.201	2.046	24.142	11542	127	558.945	86.530	100.806	6.300	50.284	70986	91	568.989	105.864	127.167	6.443	40.042	51778	74	695.351	159.310	141.746	4.334	38.042	51456	37	558.757	88.439	169.842	2.026	24.728	20674	96	713.333	213.154	186.797	7.843	61.497	68480
589	71	493.592	70.741	28.467	4.624	35.698	35045	20	573.750	97.164	42.197	2.059	24.142	11475	127	561.661	89.728	100.819	6.292	50.284	71331	91	579.681	111.177	127.216	6.470	40.042	52751	74	706.419	179.412	141.804	4.273	38.042	52275	37	564.351	88.389	169.836	2.027	24.728	20881	96	727.844	229.241	186.700	7.760	61.497	69873
590	71	495.634	69.938	28.441	4.611	35.698	35190	20	575.450	97.952	42.198	2.060	24.142	11509	127	558.866	87.729	100.808	6.303	50.284	70976	91	587.176	111.661	127.213	6.485	40.042	53433	74	659.892	170.354	141.821	4.268	38.042	48832	37	572.730	92.420	169.839	2.020	24.728	21191	96	716.010	232.721	186.620	7.689	61.497	68737
591	71	506.859	75.089	28.436	4.616	35.698	35987	20	578.900	100.408	42.205	2.058	24.142	11578	127	550.260	85.251	100.812	6.298	50.284	69883	91	588.440	112.030	127.162	6.441	40.042	53548	74	594.959	148.437	141.815	4.286	38.042	44027	37	571.405	96.585	169.875	2.022	24.728	21142	96	672.156	222.378	186.579	7.644	61.497	64527
592	71	515.662	79.303	28.448	4.627	35.698	36612	20	579	94.306	42.204	2.051	24.142	11580	127	540.307	80.656	100.794	6.315	50.284	68619	91	583.253	113.798	127.136	6.449	40.042	53076	74	538.500	126.712	141.787	4.320	38.042	39849	37	565.270	96.714	169.872	2.022	24.728	20915	96	619.615	203.648	186.540	7.616	61.497	59483
593	71	511.930	73.616	28.421	4.589	35.698	36347	20	559	99.608	42.189	2.059	24.142	11180	127	518.740	75.994	100.803	6.319	50.284	65880	91	572.879	112.395	127.145	6.455	40.042	52132	74	475.635	106.592	141.779	4.345	38.042	35197	37	551.189	95.824	169.882	2.020	24.728	20394	96	577.479	182.245	186.548	7.621	61.497	55438
594	71	516.056	78.992	28.441	4.602	35.698	36640	20	533.350	95.513	42.202	2.054	24.142	10667	127	506.874	76.998	100.825	6.299	50.284	64373	91	563.681	110.280	127.144	6.469	40.042	51295	74	436.838	85.542	141.725	4.424	38.042	32326	37	543.811	95.217	169.861	2.019	24.728	20121	96	543.302	171.216	186.567	7.639	61.497	52157
595	71	505.845	76.107	28.412	4.597	35.698	35915	20	520.600	93.663	42.197	2.044	24.142	10412	127	492.323	70.395	100.810	6.302	50.284	62525	91	555.198	107.289	127.131	6.451	40.042	50523	74	414.014	72.098	141.691	4.473	38.042	30637	37	538.595	90.409	169.858	2.026	24.728	19928	96	512.354	154.541	186.603	7.668	61.497	49186
596	71	490.324	71.731	28.438	4.612	35.698	34813	20	522.250	100.130	42.162	2.065	24.142	10445	127	488.039	68.651	100.820	6.304	50.284	61981	91	543.374	102.538	127.156	6.451	40.042	49447	74	401.149	64.518	141.689	4.505	38.042	29685	37	531.973	94.469	169.865	2.021	24.728	19683	96	486.177	134.234	186.687	7.745	61.497	46673
597	71	476.141	67.734	28.426	4.621	35.698	33806	20	518.800	99.529	42.198	2.039	24.142	10376	127	486	69.508	100.810	6.302	50.284	61722	91	535.681	98.063	127.171	6.457	40.042	48747	74	394.068	62.606	141.678	4.524	38.042	29161	37	525.703	89.642	169.863	2.017	24.728	19451	96	471.219	127.029	186.690	7.742	61.497	45237
598	71	461.606	64.917	28.441	4.611	35.698	32774	20	529.350	100.358	42.172	2.049	24.142	10587	127	490.008	69.851	100.821	6.309	50.284	62231	91	535.198	98.064	127.177	6.452	40.042	48703	74	390.676	60.753	141.668	4.527	38.042	28910	37	522.730	86.891	169.860	2.030	24.728	19341	96	454.646	114.469	186.759	7.800	61.497	43646
599	71	463.606	59.686	28.416	4.582	35.698	32916	20	533	105.694	42.166	2.052	24.142	10660	127	500.173	72.684	100.820	6.306	50.284	63522	91	530.209	98.869	127.178	6.449	40.042	48249	74	391.486	59.922	141.660	4.533	38.042	28970	37	518.919	88.660	169.879	2.030	24.728	19200	96	451.417	109.381	186.810	7.844	61.497	43336
600	71	461.563	57.202	28.425	4.574	35.698	32771	20	534.500	101.942	42.177	2.041	24.142	10690	127	503.984	73.953	100.819	6.307	50.284	64006	91	530.670	96.877	127.180	6.461	40.042	48291	74	390.135	59.807	141.674	4.528	38.042	28870	37	516.595	86.952	169.872	2.025	24.728	19114	96	442.833	106.572	186.819	7.853	61.497	42512
601	71	457.873	61.175	28.416	4.587	35.698	32509	20	548.950	109.595	42.181	2.029	24.142	10979	127	509.157	74.863	100.814	6.301	50.284	64663	91	534.209	95.072	127.201	6.456	40.042	48613	74	392.365	58.546	141.668	4.532	38.042	29035	37	514.730	84.863	169.859	2.027	24.728	19045	96	445.500	108.534	186.811	7.844	61.497	42768
602	71	448.535	53.888	28.409	4.568	35.698	31846	20	553.150	108.335	42.191	2.034	24.142	11063	127	515.512	77.932	100.822	6.285	50.284	65470	91	529.516	92.939	127.202	6.452	40.042	48186	74	396.649	55.596	141.653	4.554	38.042	29352	37	516.865	86.932	169.855	2.026	24.728	19124	96	447.073	109.819	186.807	7.840	61.497	42919
603	71	441.986	54.521	28.430	4.568	35.698	31381	20	543	108.515	42.180	2.045	24.142	10860	127	521.819	78.457	100.815	6.301	50.284	66271	91	529.275	93.487	127.215	6.445	40.042	48164	74	397.689	57.328	141.645	4.535	38.042	29429	37	519.487	88.179	169.853	2.029	24.728	19221	96	445.021	109.484	186.788	7.821	61.497	42722
604	71	442.817	55.642	28.435	4.592	35.698	31440	20	527.500	103.653	42.175	2.026	24.142	10550	127	519.961	76.359	100.806	6.312	50.284	66035	91	537.121	98.176	127.242	6.474	40.042	48878	74	397.446	55.981	141.650	4.546	38.042	29411	37	514.432	88.371	169.864	2.029	24.728	19034	96	445.479	103.758	186.861	7.891	61.497	42766
605	71	442.831	51.877	28.426	4.564	35.698	31441	20	525.600	101.673	42.180	2.040	24.142	10512	127	529.717	79.925	100.816	6.293	50.284	67274	91	540.824	97.747	127.233	6.477	40.042	49215	74	404.797	58.092	141.634	4.537	38.042	29955	37	515.730	85.953	169.867	2.040	24.728	19082	96	451.562	101.194	186.936	7.945	61.497	43350
606	71	444.056	47.736	28.408	4.544	35.698	31528	20	527.300	96.699	42.181	2.053	24.142	10546	127	534.937	80.820	100.810	6.314	50.284	67937	91	545.231	93.514	127.258	6.457	40.042	49616	74	417.905	57.179	141.630	4.554	38.042	30925	37	528.108	85.485	169.841	2.026	24.728	19540	96	469.125	104.103	186.960	7.967	61.497	45036
607	71	444.915	49.186	28.395	4.553	35.698	31589	20	548.200	106.495	42.174	2.045	24.142	10964	127	539.150	81.697	100.815	6.303	50.284	68472	91	539.297	94.539	127.253	6.454	40.042	49076	74	420.432	59.943	141.653	4.554	38.042	31112	37	532.919	87.638	169.853	2.032	24.728	19718	96	475.833	102.172	187.056	8.064	61.497	45680
608	71	443.704	50.910	28.386	4.538	35.698	31503	20	542.550	106.552	42.181	2.044	24.142	10851	127	543.008	83.407	100.827	6.300	50.284	68962	91	541.659	91.473	127.245	6.443	40.042	49291	74	438.608	62.659	141.646	4.555	38.042	32457	37	532.513	81.316	169.855	2.028	24.728	19703	96	484.844	97.120	187.124	8.114	61.497	46545
609	71	440.239	48.678	28.398	4.534	35.698	31257	20	526.100	105.118	42.191	2.037	24.142	10522	127	540.953	83.740	100.816	6.298	50.284	68701	91	546.681	93.688	127.218	6.439	40.042	49748	74	440.365	65.285	141.649	4.531	38.042	32587	37	535.811	83.106	169.826	2.038	24.728	19825	96	493.385	107.367	187.040	8.039	61.497	47365
610	71	435.282	47.789	28.421	4.549	35.698	30905	20	521.650	97.666	42.178	2.061	24.142	10433	127	539.173	82.176	100.811	6.306	50.284	68475	91	549.110	91.096	127.220	6.435	40.042	49969	74	447.149	72.202	141.657	4.497	38.042	33089	37	529.919	84.030	169.836	2.032	24.728	19607	96	499.844	110.138	187.056	8.053	61.497	47985
611	71	435.028	48.752	28.409	4.547	35.698	30887	20	518.900	100.292	42.178	2.055	24.142	10378	127	533.063	79.681	100.797	6.306	50.284	67699	91	551.945	94.750	127.210	6.437	40.042	50227	74	460.392	75.077	141.672	4.497	38.042	34069	37	531.351	84.404	169.846	2.034	24.728	19660	96	496.583	119.555	186.921	7.936	61.497	47672
612	71	442.352	53.152	28.423	4.562	35.698	31407	20	524.450	101.204	42.182	2.049	24.142	10489	127	525.228	77.023	100.795	6.339	50.284	66704	91	552.659	96.951	127.196	6.437	40.042	50292	74	470.824	76.852	141.666	4.499	38.042	34841	37	530.865	80.549	169.833	2.034	24.728	19642	96	496.698	125.550	186.853	7.875	61.497	47683
613	71	444.056	50.781	28.403	4.558	35.698	31528	20	511.250	95.250	42.167	2.045	24.142	10225	127	507.638	71.462	100.796	6.329	50.284	64470	91	547.505	100.708	127.195	6.449	40.042	49823	74	479.081	79.872	141.673	4.489	38.042	35452	37	524.216	80.826	169.838	2.029	24.728	19396	96	477.698	120.927	186.812	7.852	61.497	45859
614	71	435.634	50.954	28.416	4.559	35.698	30930	20	505.650	98.864	42.179	2.051	24.142	10113	127	500.504	70.933	100.798	6.321	50.284	63564	91	544.791	97.084	127.218	6.451	40.042	49576	74	488.324	83.882	141.678	4.480	38.042	36136	37	523.784	81.580	169.831	2.025	24.728	19380	96	466.490	121.975	186.742	7.792	61.497	44783
615	71	430.662	47.072	28.408	4.541	35.698	30577	20	502.400	96.667	42.190	2.045	24.142	10048	127	491.693	69.866	100.805	6.312	50.284	62445	91	544.758	96.671	127.231	6.451	40.042	49573	74	488.257	96.544	141.719	4.408	38.042	36131	37	520.730	85.704	169.855	2.022	24.728	19267	96	457.438	117.501	186.746	7.787	61.497	43914
616	71	427.577	46.369	28.386	4.518	35.698	30358	20	504.150	98.424	42.191	2.035	24.142	10083	127	488.110	68.132	100.808	6.324	50.284	61990	91	540.747	95.567	127.230	6.450	40.042	49208	74	477.135	96.370	141.715	4.392	38.042	35308	37	514.513	82.027	169.845	2.025	24.728	19037	96	454.740	113.229	186.776	7.807	61.497	43655
617	71	435.254	46.980	28.381	4.520	35.698	30903	20	518.600	99.914	42.178	2.038	24.142	10372	127	490.622	69.536	100.811	6.306	50.284	62309	91	534.824	92.363	127.228	6.450	40.042	48669	74	470.676	89.269	141.705	4.425	38.042	34830	37	516.081	83.532	169.860	2.026	24.728	19095	96	459.219	110.287	186.860	7.880	61.497	44085
618	71	434.577	47.571	28.398	4.545	35.698	30855	20	518.200	99.480	42.182	2.044	24.142	10364	127	498.504	72.019	100.814	6.298	50.284	63310	91	533.330	96.409	127.229	6.467	40.042	48533	74	470.851	84.157	141.700	4.459	38.042	34843	37	513.513	82.556	169.854	2.032	24.728	19000	96	471.198	112.666	186.896	7.925	61.497	45235
619	71	432.761	49.049	28.406	4.543	35.698	30726	20	529.050	102.637	42.169	2.037	24.142	10581	127	507.339	75.723	100.816	6.300	50.284	64432	91	527.549	92.176	127.235	6.462	40.042	48007	74	521.297	84.944	141.631	4.508	38.042	38576	37	510.054	82.405	169.837	2.026	24.728	18872	96	485.719	122.405	186.865	7.890	61.497	46629
620	71	429.789	47.830	28.384	4.536	35.698	30515	20	555.650	103.438	42.143	2.077	24.142	11113	127	519.260	75.133	100.816	6.305	50.284	65946	91	527.407	92.713	127.240	6.463	40.042	47994	74	566.216	110.247	141.696	4.418	38.042	41900	37	514.973	87.004	169.859	2.031	24.728	19054	96	505.906	119.385	187.033	8.040	61.497	48567
621	71	435.718	52.825	28.409	4.550	35.698	30936	20	538.550	103.578	42.171	2.052	24.142	10771	127	530.772	80.780	100.807	6.305	50.284	67408	91	529.451	91.376	127.241	6.449	40.042	48180	74	582.446	121.387	141.726	4.397	38.042	43101	37	518.378	87.518	169.861	2.028	24.728	19180	96	533.615	125.758	187.078	8.075	61.497	51227
622	71	441.944	53.208	28.419	4.557	35.698	31378	20	537.400	101.811	42.164	2.046	24.142	10748	127	534.496	84.340	100.838	6.281	50.284	67881	91	537.341	92.803	127.263	6.467	40.042	48898	74	582.851	127.419	141.748	4.370	38.042	43131	37	519.946	92.113	169.879	2.030	24.728	19238	96	556.250	137.403	187.046	8.058	61.497	53400
623	71	452.127	53.877	28.419	4.557	35.698	32101	20	557.300	100.596	42.169	2.040	24.142	11146	127	540.866	84.522	100.816	6.311	50.284	68690	91	531.879	92.122	127.243	6.461	40.042	48401	74	573.662	119.681	141.735	4.403	38.042	42451	37	520.919	90.557	169.858	2.024	24.728	19274	96	585.490	162.657	186.910	7.950	61.497	56207
624	71	465.239	57.403	28.394	4.557	35.698	33032	20	558.450	107.471	42.176	2.046	24.142	11169	127	549.079	85.122	100.816	6.300	50.284	69733	91	527.066	89.167	127.231	6.445	40.042	47963	74	582.203	126.890	141.746	4.366	38.042	43083	37	526.351	86.263	169.847	2.033	24.728	19475	96	607.344	178.884	186.820	7.865	61.497	58305
625	71	494.014	66.953	28.422	4.585	35.698	35075	20	547	98.949	42.175	2.053	24.142	10940	127	549.087	86.354	100.828	6.301	50.284	69734	91	527.495	92.665	127.244	6.468	40.042	48002	74	586.730	127.689	141.742	4.366	38.042	43418	37	527.541	87.053	169.844	2.026	24.728	19519	96	635.354	189.393	186.784	7.824	61.497	60994
626	71	527.423	80.030	28.426	4.607	35.698	37447	20	551.950	103.742	42.175	2.042	24.142	11039	127	553.134	83.285	100.814	6.309	50.284	70248	91	537.967	92.688	127.254	6.467	40.042	48955	74	585.257	133.313	141.767	4.338	38.042	43309	37	531.432	84.436	169.843	2.028	24.728	19663	96	645.531	195.795	186.726	7.776	61.497	61971
627	71	559.042	89.145	28.429	4.624	35.698	39692	20	552.200	104.069	42.176	2.047	24.142	11044	127	554.071	85.117	100.809	6.301	50.284	70367	91	541.044	93.451	127.232	6.451	40.042	49235	74	564.959	121.591	141.771	4.371	38.042	41807	37	540.892	85.996	169.845	2.028	24.728	20013	96	650.583	202.990	186.678	7.738	61.497	62456
628	71	589.127	102.833	28.487	4.664	35.698	41828	20	565.500	102.795	42.186	2.038	24.142	11310	127	557.228	84.889	100.803	6.321	50.284	70768	91	554.231	100.058	127.220	6.484	40.042	50435	74	549.378	123.597	141.789	4.345	38.042	40654	37	548.513	88.983	169.836	2.025	24.728	20295	96	651.760	201.031	186.687	7.745	61.497	62569
629	71	628.169	111.845	28.446	4.648	35.698	44600	20	582.400	103.811	42.179	2.043	24.142	11648	127	565.205	88.411	100.831	6.299	50.284	71781	91	557.560	100.268	127.195	6.465	40.042	50738	74	529.054	115.393	141.773	4.361	38.042	39150	37	552.568	83.862	169.821	2.022	24.728	20445	96	644.573	206.592	186.642	7.707	61.497	61879
630	71	640.451	113.876	28.446	4.657	35.698	45472	20	577.500	94.630	42.197	2.051	24.142	11550	127	565	87.430	100.816	6.291	50.284	71755	91	557.198	99.329	127.223	6.465	40.042	50705	74	527.811	110.059	141.752	4.381	38.042	39058	37	562.135	88.973	169.830	2.028	24.728	20799	96	626.073	200.663	186.615	7.675	61.497	60103
631	71	643.014	121.658	28.471	4.682	35.698	45654	20	576.650	98.654	42.198	2.044	24.142	11533	127	563.457	89.717	100.828	6.287	50.284	71559	91	558.055	96.730	127.216	6.459	40.042	50783	74	512.081	104.186	141.744	4.396	38.042	37894	37	568.487	89.458	169.828	2.036	24.728	21034	96	591.219	181.328	186.624	7.689	61.497	56757
632	71	654.338	122.064	28.459	4.688	35.698	46458	20	583.750	94.300	42.215	2.053	24.142	11675	127	553.386	83.533	100.808	6.297	50.284	70280	91	553.538	97.786	127.220	6.456	40.042	50372	74	494.405	95.200	141.743	4.428	38.042	36586	37	561.838	88.154	169.843	2.024	24.728	20788	96	563.073	168.273	186.633	7.700	61.497	54055
633	71	622.662	115.231	28.460	4.689	35.698	44209	20	588.150	99.413	42.205	2.042	24.142	11763	127	538.307	83.326	100.822	6.296	50.284	68365	91	543.747	95.025	127.225	6.460	40.042	49481	74	460.973	85.873	141.727	4.428	38.042	34112	37	552.757	92.554	169.861	2.025	24.728	20452	96	520.635	145.949	186.672	7.721	61.497	49981
634	71	586.507	104.802	28.471	4.673	35.698	41642	20	583.900	104.715	42.207	2.018	24.142	11678	127	525.622	82.918	100.833	6.277	50.284	66754	91	544.077	95.523	127.218	6.458	40.042	49511	74	435.662	79.071	141.711	4.446	38.042	32239	37	546.568	91.634	169.854	2.018	24.728	20223	96	489.010	132.690	186.725	7.764	61.497	46945
635	71	550.169	87.073	28.439	4.637	35.698	39062	20	574.150	100.187	42.199	2.039	24.142	11483	127	513.709	76.860	100.821	6.303	50.284	65241	91	534.033	94.267	127.223	6.456	40.042	48597	74	414.405	66.963	141.681	4.490	38.042	30666	37	539.189	92.889	169.848	2.018	24.728	19950	96	459.729	117.499	186.734	7.776	61.497	44134
636	71	529.056	83.416	28.445	4.636	35.698	37563	20	555.700	102.321	42.189	2.042	24.142	11114	127	506.795	74.505	100.814	6.308	50.284	64363	91	531.396	92.415	127.229	6.461	40.042	48357	74	401.108	62.163	141.670	4.501	38.042	29682	37	540.676	89.798	169.839	2.020	24.728	20005	96	447.635	110.379	186.745	7.787	61.497	42973
637	71	517.718	79.996	28.445	4.629	35.698	36758	20	546.550	104.919	42.191	2.032	24.142	10931	127	503.102	72.925	100.810	6.308	50.284	63894	91	528.121	92.002	127.230	6.459	40.042	48059	74	395.068	58.438	141.653	4.524	38.042	29235	37	531.189	91.142	169.861	2.021	24.728	19654	96	436.917	107.267	186.781	7.814	61.497	41944
638	71	489.873	68.517	28.423	4.605	35.698	34781	20	541.250	102.746	42.174	2.043	24.142	10825	127	503.622	73.681	100.825	6.306	50.284	63960	91	529.275	93.546	127.222	6.450	40.042	48164	74	394.095	56.710	141.654	4.543	38.042	29163	37	525.757	87.869	169.848	2.020	24.728	19453	96	433.542	103.502	186.821	7.854	61.497	41620
639	71	475.479	66.213	28.417	4.598	35.698	33759	20	532.150	102.177	42.188	2.045	24.142	10643	127	511.764	75.047	100.828	6.291	50.284	64994	91	528.615	91.461	127.202	6.437	40.042	48104	74	400.541	55.705	141.646	4.549	38.042	29640	37	522.865	88.644	169.855	2.025	24.728	19346	96	434.396	102.002	186.816	7.850	61.497	41702
640	71	458.789	56.703	28.397	4.563	35.698	32574	20	543.650	106.051	42.171	2.032	24.142	10873	127	518.063	76.945	100.834	6.286	50.284	65794	91	533.505	93.345	127.202	6.439	40.042	48549	74	399.635	58.184	141.661	4.536	38.042	29573	37	524.351	88.195	169.849	2.029	24.728	19401	96	432.979	101.491	186.816	7.846	61.497	41566
641	71	443.310	50.209	28.389	4.546	35.698	31475	20	548.050	110.343	42.173	2.037	24.142	10961	127	521.472	76.241	100.814	6.296	50.284	66227	91	527.769	91.670	127.199	6.434	40.042	48027	74	408.770	56.415	141.627	4.552	38.042	30249	37	520.189	86.297	169.844	2.030	24.728	19247	96	435.302	104.357	186.795	7.827	61.497	41789
642	71	436.662	48.583	28.383	4.533	35.698	31003	20	542.050	104.274	42.178	2.039	24.142	10841	127	522.520	76.515	100.802	6.311	50.284	66360	91	527.956	92.134	127.208	6.443	40.042	48044	74	408.189	59.106	141.651	4.544	38.042	30206	37	530.622	88.212	169.850	2.031	24.728	19633	96	436.062	102.865	186.816	7.843	61.497	41862
643	71	429.070	48.727	28.402	4.552	35.698	30464	20	536.550	104.675	42.187	2.025	24.142	10731	127	523.071	78.333	100.812	6.296	50.284	66430	91	527.077	89.971	127.221	6.448	40.042	47964	74	416.108	60.703	141.644	4.534	38.042	30792	37	529.865	89.954	169.860	2.030	24.728	19605	96	438.333	104.269	186.810	7.848	61.497	42080
644	71	426.972	46.797	28.383	4.525	35.698	30315	20	535.500	100.539	42.158	2.053	24.142	10710	127	525.157	79.276	100.812	6.296	50.284	66695	91	531.396	91.708	127.219	6.443	40.042	48357	74	426.662	61.130	141.638	4.557	38.042	31573	37	534.324	89.223	169.847	2.022	24.728	19770	96	444.240	108.309	186.830	7.860	61.497	42647
645	71	423.211	46.822	28.390	4.540	35.698	30048	20	545.550	106.766	42.160	2.034	24.142	10911	127	528.772	81.109	100.822	6.294	50.284	67154	91	538.297	94.354	127.213	6.456	40.042	48985	74	437.419	67.427	141.655	4.519	38.042	32369	37	544.622	94.340	169.863	2.011	24.728	20151	96	453.042	105.919	186.874	7.895	61.497	43492
646	71	420.648	43.822	28.409	4.537	35.698	29866	20	555.250	106.285	42.183	2.030	24.142	11105	127	541.472	81.672	100.813	6.308	50.284	68767	91	548.923	93.861	127.204	6.427	40.042	49952	74	449.946	70.674	141.659	4.508	38.042	33296	37	545.946	96.031	169.866	2.018	24.728	20200	96	470.625	109.281	186.894	7.916	61.497	45180
647	71	421.282	41.939	28.382	4.504	35.698	29911	20	547.300	104.940	42.188	2.030	24.142	10946	127	549.346	83.462	100.821	6.311	50.284	69767	91	555.308	95.078	127.204	6.431	40.042	50533	74	467.946	73.298	141.658	4.519	38.042	34628	37	556.568	99.465	169.871	2.019	24.728	20593	96	476.656	113.920	186.857	7.883	61.497	45759
648	71	423.873	42.024	28.392	4.524	35.698	30095	20	539.100	103.399	42.171	2.028	24.142	10782	127	550.008	82.723	100.802	6.319	50.284	69851	91	554.176	96.065	127.205	6.439	40.042	50430	74	498.014	82.142	141.663	4.498	38.042	36853	37	561.649	101.737	169.878	2.028	24.728	20781	96	485.250	114.921	186.893	7.916	61.497	46584
649	71	425.056	44.038	28.399	4.537	35.698	30179	20	529.850	101.245	42.187	2.021	24.142	10597	127	543.126	80.834	100.796	6.304	50.284	68977	91	560.352	96.802	127.194	6.429	40.042	50992	74	524.554	87.309	141.686	4.520	38.042	38817	37	563.081	99.805	169.859	2.034	24.728	20834	96	495.323	118.658	186.905	7.935	61.497	47551
650	71	422.465	40.307	28.391	4.519	35.698	29995	20	541.400	102.766	42.179	2.035	24.142	10828	127	538.969	78.794	100.796	6.341	50.284	68449	91	555.341	97.788	127.210	6.442	40.042	50536	74	545.270	99.173	141.703	4.465	38.042	40350	37	555.162	95.598	169.853	2.029	24.728	20541	96	506.490	113.859	187.000	8.007	61.497	48623
651	71	428.507	44.823	28.391	4.538	35.698	30424	20	536.450	103.643	42.173	2.043	24.142	10729	127	535.874	79.456	100.801	6.311	50.284	68056	91	554.780	95.190	127.260	6.460	40.042	50485	74	541.513	107.401	141.722	4.421	38.042	40072	37	549.649	90.575	169.855	2.032	24.728	20337	96	505.312	116.418	186.990	8.009	61.497	48510
652	71	426.972	44.585	28.398	4.534	35.698	30315	20	538.150	102.313	42.171	2.037	24.142	10763	127	529.724	76.791	100.825	6.311	50.284	67275	91	551.198	92.611	127.247	6.439	40.042	50159	74	523.905	105.736	141.741	4.406	38.042	38769	37	550.270	91.229	169.848	2.028	24.728	20360	96	497	118.215	186.921	7.938	61.497	47712
653	71	429.028	47.560	28.408	4.549	35.698	30461	20	536.450	105.121	42.179	2.035	24.142	10729	127	515.071	75.842	100.795	6.324	50.284	65414	91	540.286	91.935	127.247	6.453	40.042	49166	74	488.270	98.922	141.737	4.399	38.042	36132	37	535.189	90.242	169.851	2.024	24.728	19802	96	479.792	118.092	186.861	7.888	61.497	46060
654	71	435.324	49.131	28.405	4.541	35.698	30908	20	527.350	103.985	42.174	2.038	24.142	10547	127	503.819	73.751	100.808	6.308	50.284	63985	91	540.802	94.508	127.257	6.457	40.042	49213	74	463.284	87.653	141.726	4.432	38.042	34283	37	526.351	88.431	169.857	2.023	24.728	19475	96	467.938	113.924	186.845	7.874	61.497	44922
655	71	431.141	50.522	28.426	4.574	35.698	30611	20	543.250	106.493	42.167	2.041	24.142	10865	127	488.913	68.330	100.797	6.320	50.284	62092	91	532.846	90.397	127.258	6.463	40.042	48489	74	445.419	76.877	141.699	4.473	38.042	32961	37	523.513	91.438	169.861	2.015	24.728	19370	96	461.802	112.150	186.828	7.865	61.497	44333
656	71	435.620	52.129	28.418	4.569	35.698	30929	20	548.150	100.338	42.170	2.046	24.142	10963	127	490.157	68.127	100.799	6.314	50.284	62250	91	535.615	93.014	127.276	6.467	40.042	48741	74	433.716	69.235	141.672	4.498	38.042	32095	37	523.541	83.330	169.830	2.028	24.728	19371	96	466.479	116.788	186.803	7.844	61.497	44782
657	71	434.761	49.628	28.427	4.563	35.698	30868	20	543.400	97.760	42.178	2.045	24.142	10868	127	484.228	67.272	100.792	6.316	50.284	61497	91	534.758	91.857	127.251	6.459	40.042	48663	74	425.676	69.446	141.669	4.480	38.042	31500	37	516.027	83.685	169.835	2.025	24.728	19093	96	460.604	110.091	186.889	7.910	61.497	44218
658	71	435.056	48.227	28.411	4.543	35.698	30889	20	550.450	106.382	42.185	2.027	24.142	11009	127	489.638	67.159	100.792	6.335	50.284	62184	91	533.451	92.630	127.272	6.467	40.042	48544	74	423.392	67.007	141.667	4.499	38.042	31331	37	522.432	86.221	169.847	2.028	24.728	19330	96	470.062	111.881	186.901	7.923	61.497	45126
659	71	434.803	48.234	28.408	4.550	35.698	30871	20	547.100	108.661	42.177	2.019	24.142	10942	127	501.189	71.581	100.818	6.286	50.284	63651	91	535.989	92.710	127.280	6.458	40.042	48775	74	423.162	61.494	141.657	4.536	38.042	31314	37	526.730	88.357	169.836	2.016	24.728	19489	96	474.427	117.157	186.848	7.880	61.497	45545
660	71	436.423	44.554	28.386	4.520	35.698	30986	20	552	102.714	42.163	2.041	24.142	11040	127	505.811	72.290	100.796	6.305	50.284	64238	91	540.670	93.871	127.272	6.461	40.042	49201	74	433.676	60.425	141.638	4.563	38.042	32092	37	521.865	82.018	169.834	2.022	24.728	19309	96	488.531	119.055	186.884	7.914	61.497	46899
[truncated: 2,044 more columns]
