# Supplementary material for: Cellular Interrogation: Exploiting Cell-to-Cell Variability to Discriminate Regulatory Mechanisms in Oscillatory Signalling
Source: PLoS Comput Biol. 2016 Jul 1;12(7):e1004995. doi: 10.1371/journal.pcbi.1004995 (PMC4930170; doi:10.1371/journal.pcbi.1004995)
Supplement: S10 Dataset — (ZIP) [file pcbi.1004995.s011.zip › data10.txt]

1	24	737.292	72.983	47.665	2.481	18.142	17695	117	724	128.171	67.367	4.355	42.627	84708	93	643.828	68.821	79.020	12.332	64.184	59876	16	679.750	49.362	110.055	1.971	13.657	10876	23	707.478	60.816	114.707	3.193	18.728	16272	19	2572.210	1116.411	123.468	2.791	22.142	48872	18	752.111	103.445	147.343	1.291	17.899	13538	51	707.824	68.363	167.866	3.651	27.213	36099	51	698.706	117.897	194.013	3.844	24.971	35634	56	619.696	161.026	215.304	3.322	54.426	34703	144	611.139	72.002	274.624	7.321	54.426	88004	23	561.783	71.699	286.498	1.305	25.314	12921	53	837.830	326.695	308.539	4.050	48.870	44405	26	656.308	65.168	16.296	3.707	21.556	17064	30	1062.633	148.663	40.948	4.573	21.556	31879	72	1094.806	599.538	33.035	8.926	42.527	78826	29	743.793	73.030	157.962	5.182	19.556	21570	61	538.246	67.334	142.882	6.712	41.456	32833	44	702.318	64.561	186.495	7.379	24.385	30902	16	833.438	53.068	261.375	6.420	16.485	13335	73	749.110	222.727	290.433	8.793	43.213	54685	28	991.536	285.526	318.189	7.803	24.385	27763	81	822.173	352.450	20.825	9.732	43.355	66596	35	753.829	69.226	104.848	6.974	21.556	26384	71	651.352	84.369	49.759	13.468	42.627	46246	27	754.148	130.445	118.660	7.595	19.556	20362	106	857.491	114.654	212.005	12.601	68.326	90894	40	897.700	139.063	250.717	7.723	22.728	35908	53	677.887	51.059	263.365	12.896	34.971	35928	55	680.709	140.444	131.810	11.094	34.627	37439	28	922.821	145.137	297.560	9.689	19.899	25839	49	667.735	90.359	55.915	12.027	25.799	32719	31	843.742	344.905	89.342	13.218	31.799	26156	27	635.148	57.411	85.252	14.745	26.142	17149	34	610.706	44.877	98.070	11.495	20.728	20764	119	851.202	105.735	178.146	18.971	52.284	101293	59	626.847	107.313	231.377	12.934	37.698	36984	69	769.159	110.804	249.769	15.792	46.042	53072	80	753.287	162.125	114.576	16.441	63.841	60263	51	690.863	56.947	156.720	13.677	26.971	35234	31	702.581	42.859	191.907	13.894	21.556	21780	39	746.410	137.682	123.095	18.124	28.971	29110	23	620.913	63.597	146.783	13.238	20.728	14281	30	733.967	86.158	69.004	16.052	21.556	22019	46	750.543	143.777	185.748	19.342	33.799	34525	51	728.961	106.217	307.085	16.603	29.556	37177	28	578.071	59.810	296.005	16.759	22.142	16186	32	596.469	37.459	3.465	18.424	23.556	19087	21	767.190	66.058	128.893	16.835	15.899	16111	38	811.789	129.535	240.504	17.202	24.971	30848	41	864.049	196.601	63.992	18.789	34.870	35426	55	760.345	124.060	25.153	19.833	26.728	41819	57	729.070	82.805	230.538	21.299	37.456	41557	23	1334.391	182.791	328.290	19.751	24.385	30691	43	737.698	66.425	194.529	20.974	23.556	31721	47	863.915	130.675	167.155	22.805	26.142	40604	49	937.633	118.889	264.950	21.780	25.556	45944	34	776.088	94.894	34.228	22.702	21.314	26387	25	842.080	87.058	211.350	21.456	20.142	21052	58	629.879	96.360	93.866	24.103	36.284	36533	28	477.071	34.314	284.327	23.648	21.556	13358	34	824.353	94.942	311.047	24.671	22.142	28028	22	834.318	127.676	39.789	24.452	17.899	18355	52	652.558	73.258	104.458	25.634	30.385	33933	31	758.710	97.839	130.471	25.492	22.142	23520	40	839.900	84.707	279.934	29.083	30.385	33596	34	605.059	56.976	4.148	26.381	22.142	20572	37	732.081	88.559	47.275	26.849	22.142	27087	54	703.222	74.026	57.922	29.534	30.385	37974	19	658.526	30.977	245.318	25.756	16.485	12512	90	713.878	78.333	68.487	31.792	39.213	64249	70	628.886	59.199	294.549	30.061	35.456	44022	45	699	107.987	84.910	30.288	30.971	31455	86	711.186	99.987	114.340	33.422	59.012	61162	87	836.632	126.522	197.184	32.131	38.042	72787	57	797.228	133.598	206.202	31.661	32.142	45442	34	621.441	60.501	323.803	30.169	22.385	21129	29	1066.207	50.352	154.763	29.880	20.971	30920	45	886.578	76.613	275.308	32.935	27.556	39896	28	951.143	58.279	257.628	30.603	18.728	26632	28	629.393	40.403	332.457	30.809	19.314	17623	47	609.894	44.392	27.502	33.147	25.556	28665	37	810.216	106.890	43.710	34.076	25.799	29978	40	771.325	105.249	141.781	32.696	23.556	30853	32	717.594	67.672	167.894	33.370	22.971	22963	79	764.709	131.906	213.057	36.764	40.042	60412	40	663.900	89.258	99.766	34.064	26.971	26556	27	656.667	58.344	241.156	35.823	29.213	17730	38	917.289	71.071	269.958	35.837	32.042	34857	50	936.940	485.439	9.302	38.058	37.698	46847	67	767.955	66.217	53.052	38.256	38.627	51453	55	747.091	79.425	175.474	36.699	35.456	41090	56	697.268	63.489	287.411	35.827	31.799	39047	35	634	74.701	19.501	35.704	22.385	22190	51	577.373	62.658	78.282	39.491	43.941	29446	61	774.279	130.416	130.410	38.439	31.799	47231	35	712.629	98.027	2.319	38.103	26.142	24942	26	1017.077	170.882	83.395	36.411	18.142	26444	33	783.667	97.383	231.761	35.880	21.556	25861	66	963.697	68.577	261.732	39.748	52.527	63604	51	704.137	83.657	92.497	41.158	27.556	35911	38	818.500	111.451	117.218	39.127	26.971	31103	55	599.455	53.720	307.099	39.234	33.213	32970	23	754.304	45.884	39.728	39.638	16.728	17349	32	731.250	69.250	169.578	40.742	21.314	23400	17	598.176	46.331	182.214	40.992	17.314	10169	33	726.273	87.371	222.181	40.494	21.556	23967	63	633.429	55.646	314.756	44.260	34.971	39906	26	620.885	28.351	333.245	39.656	21.556	16143	66	603.121	49.842	68.618	45.171	59.012	39806	19	625.684	32.297	324.338	39.718	17.314	11888	28	698.607	89.587	17.493	42.002	18.728	19561	21	882.333	78.541	49.588	43.393	16.728	18529	23	683.783	54.919	238.950	42.263	20.728	15727	42	1013.952	112.558	255.740	44.741	30.385	42586	36	828.250	84.579	281.145	44.056	23.556	29817	33	747.758	66.163	32.531	45.020	21.556	24676	44	730.886	74.738	186.353	45.507	29.799	32159	117	791.581	108.041	196.646	50.917	52.527	92615	21	711.476	48.502	227.475	44.595	16.728	14941	22	817.727	70.010	245.808	45.642	17.314	17990	22	856.136	87.290	118.096	46.295	17.314	18835	83	800.602	136.000	211.533	47.456	41.456	66450	31	750.226	95.305	278.218	48.810	31.456	23257	43	1107.512	335.761	8.055	47.635	23.314	47623	61	1047.639	223.411	100.817	48.118	28.385	63906	59	672.593	71.448	145.410	47.866	34.042	39683	40	759.425	112.303	172.929	50.561	30.385	30377	26	949	55.407	264.350	48.380	25.799	24674	25	679.960	50.626	123.840	48.340	20.142	16999	45	648.889	43.640	229.713	49.918	31.213	29200	34	810.824	89.740	239.981	49.799	22.142	27568	46	879.739	92.618	252.069	50.776	28.627	40468	49	723.837	112.504	295.149	54.450	34.627	35468	69	654.681	96.994	307.482	56.210	47.113	45173	34	905.147	164.558	324.578	49.409	22.142	30775	45	777.044	127.340	330.811	49.704	27.556	34967	37	752.676	78.701	156.778	50.047	22.142	27849	30	673.267	38.765	129.595	51.363	24.385	20198	47	822.191	71.273	271.167	51.738	32.042	38643	17	1239.353	216.629	17.913	52.138	20.971	21069	19	1052.632	100.436	39.364	50.995	15.071	20000	33	1115.818	232.347	111.826	53.350	22.971	36822	35	797.657	113.828	165.273	52.302	22.971	27918	29	819	90.888	186.424	51.984	19.314	23751	32	740.094	202.836	31.766	53.006	21.556	23683	29	866.724	98.007	48.591	52.769	19.556	25135	26	1007.346	153.901	84.525	53.071	17.314	26191	42	746.548	89.942	150.299	55.606	24.385	31355	57	797.439	137.555	8.576	58.314	42.527	45454	77	868.571	173.929	56.750	57.080	36.870	66880	82	668	55.279	69.971	57.513	36.284	54776	36	788.917	86.385	214.535	56.085	22.142	28401	53	667.472	36.096	236.488	58.347	30.971	35376	68	943.956	422.188	38.362	57.692	39.213	64189	38	654.158	47.543	141.736	57.627	23.556	24858	62	789.645	97.170	90.672	58.279	28.385	48958	33	637.697	41.724	123.700	56.889	20.728	21044	128	967.320	431.097	133.353	63.048	52.184	123817	35	760.971	129.081	157.436	58.982	32.042	26634	79	679.873	62.633	181.524	61.001	36.284	53710	51	718.725	64.533	230.814	60.854	36.142	36655	72	672.056	61.745	268.297	64.481	50.284	48388	49	617.306	48.468	332.529	61.618	25.556	30248	42	1102.810	189.835	255.392	61.023	27.799	46318	19	1558.947	202.712	317.364	60.698	15.314	29620	52	748.077	82.532	287.383	64.437	42.527	38900	18	763.611	62.485	1.772	62.693	15.071	13745	61	920.066	164.738	26.952	64.700	30.385	56124	78	875.180	173.616	103.575	67.464	39.456	68264	73	678.014	67.853	116.535	65.747	31.213	49495	41	746.634	88.343	295.088	63.834	24.971	30612	18	708.556	58.491	44.148	63.827	15.314	12754	46	725.696	74.151	205.947	65.305	24.971	33382	75	847.893	132.425	193.988	66.854	38.042	63592	56	651.554	84.270	302.197	66.583	38.284	36487	64	744.234	91.876	321.698	69.045	35.456	47631	40	900.450	123.519	56.998	66.012	22.142	36018	56	865.250	103.824	87.171	68.106	32.042	48454	122	663.467	55.397	168.139	68.715	55.598	80943	70	652.914	66.839	311.431	68.403	31.213	45704	44	1649.023	282.627	95.675	68.607	26.971	72557	39	801.103	65.014	249.094	67.817	24.142	31243	26	668.962	32.970	273.066	68.417	19.899	17393	47	738.872	83.958	211.659	70.377	31.456	34727	33	892.636	87.433	257.072	68.534	22.627	29457	45	765.978	104.273	4.011	69.277	23.556	34469	145	674.538	172.226	22.201	73.148	57.598	97808	49	813.265	115.229	150.062	70.197	31.799	39850	22	650.636	42.249	44.945	68.839	18.728	14314	125	883.008	272.082	77.823	73.400	63.355	110376	39	992.333	117.784	222.738	71.366	23.556	38701	61	1226.213	1008.894	190.541	73.584	36.284	74799	32	694.625	52.115	282.872	74.527	26.142	22228	56	732.143	187.802	55.733	75.816	38.042	41000	82	644.329	40.939	130.646	76.062	35.213	52835	44	728.318	54.946	214.724	74.642	29.213	32046	33	727.485	33.427	243.376	73.788	24.627	24007	33	667.636	72.953	39.758	73.544	23.314	22032	28	700.286	62.213	48.468	73.728	19.314	19608	62	729.452	96.383	152.893	76.513	36.870	45226	57	765.263	78.221	256.998	77.111	42.042	43620	52	633.558	103.447	296.857	76.608	39.698	32945	51	766.608	45.000	235.384	77.350	28.385	39097	37	755.892	127.844	267.486	76.631	25.213	27968	89	611.135	65.344	326.686	79.759	43.355	54391	17	630.588	49.386	1.561	77.115	15.314	10720	107	662.336	105.163	271.779	86.269	63.941	70870	24	950	120.609	90.403	77.831	16.728	22800	106	766.849	104.846	116.050	81.613	44.042	81286	68	671.765	70.148	310.849	80.389	50.184	45680	35	627.057	48.554	23.870	79.449	22.728	21947	38	815.132	96.174	167.090	80.409	22.971	30975	35	793.171	80.963	192.354	81.800	22.142	27761	25	911.800	199.776	94.412	82.097	18.142	22795	46	781.826	83.130	145.893	83.180	26.728	35964	43	863.721	91.641	223.705	82.214	24.142	37140	18	826.111	59.602	277.057	81.674	15.899	14870	44	639.227	82.442	301.825	86.061	36.042	28126	27	696.037	72.633	29.904	82.918	21.314	18793	47	855.681	87.493	63.706	84.584	27.799	40217	73	628.808	30.129	136.772	85.694	41.456	45903	64	742.625	66.775	185.248	85.522	34.627	47528	61	728.016	54.717	236.727	85.423	32.385	44409	48	750.833	66.849	76.461	86.986	32.042	36040	22	771.773	50.413	88.523	84.921	17.314	16979	72	691.167	70.479	159.968	86.518	36.870	49764	54	765.982	83.912	205.511	85.765	30.042	41363	34	659.471	38.105	292.481	84.593	21.314	22422	90	653.578	31.830	284.939	89.891	42.527	58822	53	618	51.098	329.864	87.908	28.385	32754	55	759.709	347.426	38.012	90.470	38.284	41784	61	671.393	50.480	250.953	90.069	29.799	40955	127	734.890	156.480	262.592	94.368	62.426	93331	61	849.672	130.165	84.306	91.159	45.456	51830	37	733.676	71.479	177.834	89.773	30.971	27146	46	692.522	86.800	15.110	91.168	23.799	31856	58	663.224	55.887	60.353	91.670	27.799	38467	27	771.482	56.161	222.408	88.991	19.899	20830	44	758.409	95.308	31.705	91.416	24.385	33370	40	760.175	69.537	167.005	93.331	32.042	30407	41	703	122.863	305.601	91.177	34.042	28823	38	596.105	45.985	6.230	92.458	23.314	22652	41	682.537	50.127	319.949	95.018	28.627	27984	65	815.800	124.598	95.201	95.776	35.456	53027	37	773.432	45.466	231.814	94.379	23.556	28617	42	604.048	38.832	22.833	94.770	23.799	25370	56	604.946	49.083	47.690	96.118	35.698	33877	34	784.147	79.172	116.902	94.583	22.142	26661	53	919.113	93.658	213.520	95.882	26.971	48713	32	677.469	30.279	240.155	93.469	22.142	21679	28	827.821	81.975	125.617	94.658	19.556	23179	42	790.976	74.670	203.511	95.132	25.899	33221	43	851.791	74.462	225.365	95.832	24.728	36627	63	671.730	65.976	313.839	98.789	46.527	42319	22	668.545	37.513	304.758	96.719	20.385	14708	49	722.184	67.248	157.227	98.354	25.556	35387	29	890	112.071	194.363	98.580	20.142	25810	49	709.082	51.118	73.080	103.061	31.799	34745	30	843.233	113.540	132.616	99.002	19.556	25297	64	731.391	100.356	290.474	103.399	36.870	46809	29	778.966	139.080	2.322	101.819	32.385	22590	22	668.909	78.523	283.649	100.742	19.314	14716	88	559.193	83.337	34.909	105.194	58.669	49209	33	639.545	33.787	57.149	102.453	22.142	21105	55	801.418	108.327	147.913	103.093	28.385	44078	41	821.902	171.899	252.017	101.816	23.556	33698	24	655	65.649	333.709	101.402	18.728	15720	55	731.982	77.392	64.779	104.049	28.971	40259	33	856.394	116.749	138.977	102.863	21.556	28261	35	694	59.471	168.376	103.373	22.142	24290	24	690.458	51.411	271.768	102.184	18.971	16571	44	666.545	83.287	14.609	103.268	25.213	29328	34	711.382	79.129	45.374	104.228	23.556	24187	33	681.545	48.207	309.914	103.152	24.385	22491	57	766.246	92.614	245.997	107.605	32.627	43676	18	1750.444	779.765	258.539	103.939	20.142	31508	28	820.179	57.756	183.583	104.843	22.728	22965	34	740.765	94.356	21.424	107.090	20.728	25186	103	772.398	96.551	112.285	110.407	40.042	79557	38	800.263	65.246	208.198	109.283	25.799	30410	38	803.263	43.121	216.526	108.013	24.142	30524	51	881.490	91.485	223.696	108.741	26.971	44956	43	760.651	56.017	239.667	109.437	27.213	32708	32	851.969	115.572	269.278	108.749	20.728	27263	25	755.320	76.820	326.717	107.933	17.556	18883	49	747.061	78.077	124.956	110.759	33.456	36606	28	808.536	81.240	201.268	108.772	19.314	22639	27	640.926	46.560	305.617	107.764	28.385	17305	57	720.526	88.947	59.147	111.151	38.870	41070	64	911.203	383.841	176.776	111.984	30.385	58317	38	910.737	129.498	232.361	110.717	22.971	34608	45	733.022	89.806	45.400	111.628	24.971	32986	39	735.564	70.064	135.374	115.835	32.142	28687	48	739.167	89.266	145.108	111.306	27.213	35480	74	825.716	125.685	191.175	115.305	39.213	61103	38	723.526	37.213	263.674	114.397	25.556	27494	49	657.367	38.707	295.811	112.875	29.213	32211	124	661.032	49.938	86.805	116.729	47.113	81968	30	741.267	68.823	159.459	112.192	21.314	22238	43	657.093	67.460	306.757	113.215	41.698	28255	21	729.524	52.298	317.951	114.281	22.385	15320	57	686.404	65.538	323.071	116.163	36.042	39125	19	586.158	49.412	15.118	114.903	16.142	11137	91	709.242	353.012	18.326	121.942	55.841	64541	82	742.854	73.037	101.240	119.114	40.284	60914	19	819.842	44.250	217.484	116.903	19.556	15577	50	774.220	81.921	155.567	119.324	32.142	38711	81	938.877	161.525	180.624	119.585	35.456	76049	24	1536.583	194.098	206.851	116.990	17.314	36878	36	908.528	122.247	227.988	117.401	21.556	32707	34	675.324	73.039	276.036	118.882	30.627	22961	63	662.238	63.880	68.566	120.622	30.385	41721	71	783	66.257	146.076	119.367	38.042	55593	39	843.462	138.296	161.909	119.222	24.728	32895	34	760.235	56.621	242.110	117.642	22.971	25848	28	861.071	90.128	268.778	118.945	20.142	24110	43	686.116	44.676	284.899	118.675	24.385	29503	39	834.641	215.241	36.105	120.118	31.456	32551	29	856.448	105.593	48.108	119.648	19.899	24837	80	696.875	65.787	54.930	123.017	36.627	55750	31	790.290	67.187	233.584	120.062	22.142	24499	19	1125.947	483.060	122.797	121.379	25.799	21393	47	755.277	94.592	133.376	124.521	30.142	35498	48	694.917	40.601	261.066	122.444	26.385	33356	50	679.200	322.737	301.927	127.471	60.083	33960	16	675.312	46.961	1.821	121.640	13.899	10805	52	843.231	108.781	244.513	123.588	28.971	43848	51	586.373	33.474	328.974	124.739	26.971	29905	23	680.174	47.290	8.061	124.256	17.899	15644	41	834.390	117.194	29.138	128.249	29.556	34210	35	723.114	59.384	251.579	125.869	24.142	25309	31	702.516	59.359	296.023	125.117	23.556	21778	29	644.345	36.694	286.997	125.599	22.385	18686	27	1682.370	324.359	314.599	125.876	22.142	45424	16	790.562	51.164	47.988	125.321	13.899	12649	35	685.429	72.049	91.778	127.217	29.213	23990	59	810.915	110.117	192.298	127.645	28.385	47844	36	710.333	45.193	267.831	126.231	22.971	25572	34	725.176	39.083	309.737	129.124	32.728	24656	72	799.944	226.115	203.599	129.278	49.113	57596	28	846.286	101.767	23.959	129.335	21.314	23696	31	733.677	79.209	39.228	128.037	19.556	22744	92	693.457	75.953	110.973	139.279	68.770	63798	82	716.427	75.485	181.836	131.601	39.213	58747	39	676.077	49.775	279.893	128.959	24.971	26367	33	681.818	50.573	58.269	129.858	23.556	22500	54	746.796	59.453	127.684	131.398	29.213	40327	59	655.051	57.633	18.192	134.534	33.799	38648	29	661.862	62.939	63.952	132.146	29.799	19194	47	1020.894	191.401	217.084	130.199	32.627	47982	37	807.649	101.721	242.550	131.877	24.385	29883	34	840.029	99.140	271.028	131.883	21.556	28561	27	871.074	103.814	10.275	131.516	21.556	23519	58	725.793	84.691	134.941	135.510	52.184	42096	23	754.826	79.231	163.798	131.193	18.728	17361	53	734.359	79.340	148.499	132.986	28.142	38921	31	755.548	90.673	261.429	133.506	20.728	23422	68	685.838	59.631	102.347	136.239	31.799	46637	44	771.295	73.298	120.764	135.312	27.213	33937	61	963.672	173.612	231.322	134.691	31.556	58784	71	750.085	77.930	251.752	135.462	42.042	53256	82	662.610	52.060	287.450	139.189	40.284	54334	35	868.257	92.982	316.878	134.701	21.556	30389	58	623.948	47.533	323.094	136.479	30.385	36189	34	752.971	75.851	170.000	135.644	22.728	25601	32	810.875	76.328	223.112	136.179	22.971	25948	23	680.739	30.673	277.269	134.717	16.728	15657	20	776.500	48.827	301.899	134.788	16.728	15530	32	652.625	44.382	333.870	135.869	20.728	20884	31	773.032	80.725	7.575	137.290	22.385	23964	19	656.526	28.194	71.671	135.808	15.314	12474	52	654	54.693	76.945	139.882	30.627	34008	46	718.478	103.951	162.248	140.165	38.627	33050	47	786.617	113.202	176.301	139.055	27.799	36971	40	983.825	252.472	195.609	138.728	28.971	39353	100	689.360	82.454	36.536	141.799	47.941	68936	50	657.040	49.541	57.161	139.656	28.971	32852	23	769.435	73.320	155.936	138.723	17.314	17697	54	743.093	81.709	145.542	141.319	28.627	40127	30	739.500	83.774	203.150	141.788	22.142	22185	26	724.115	59.566	208.446	141.395	22.142	18827	51	701.784	63.593	215.414	140.592	26.142	35791	31	818.387	75.479	272.826	140.385	21.556	25370	40	657.575	37.639	62.496	143.370	29.213	26303	41	729.537	89.887	135.842	141.588	31.556	29911	38	746.053	74.264	231.769	141.233	28.971	28350	47	993.553	288.659	69.284	144.777	37.456	46697	67	640.313	43.793	84.385	145.106	38.042	42901	23	921.870	112.204	7.897	143.748	16.728	21203	29	1022.690	204.771	14.515	144.324	19.556	29658	73	717.986	77.698	101.134	149.977	38.284	52413	38	749.026	83.854	151.932	146.901	24.142	28463	23	791.609	85.678	258.158	146.235	17.899	18207	46	695.652	52.439	292.619	148.359	26.971	32000	40	726.075	72.123	302.417	146.844	23.799	29043	48	731	78.089	139.676	148.262	29.213	35088	35	763.886	79.258	226.568	146.386	22.728	26736	27	816.889	80.416	266.218	146.698	20.728	22056	42	760.190	64.660	275.193	149.531	26.971	31928	30	702.033	81.892	116.831	152.591	29.556	21061	30	746.467	57.236	252.999	148.997	20.728	22394	69	1089.087	288.774	279.713	156.133	49.213	75147	31	1235.677	583.815	17.883	149.537	20.971	38306	61	705.705	88.625	190.340	150.172	28.627	43048	103	794.311	86.455	243.354	152.601	38.042	81814	19	661.474	45.411	49.180	150.353	17.314	12568	50	676.720	64.706	92.289	151.755	28.385	33836	32	743.938	68.214	170.565	149.460	19.899	23806	24	822	92.578	204.969	149.239	18.728	19728	41	867.512	114.080	156.690	152.490	24.142	35568	27	655.963	33.503	2.677	152.339	22.142	17711	49	638.224	61.455	35.575	151.897	32.971	31273	35	727.486	79.515	57.181	152.371	21.314	25462	144	929.438	178.366	133.835	155.714	54.770	133839	42	691.500	47.845	231.968	152.513	26.385	29043	36	810.194	68.330	264.982	152.739	22.385	29167	42	682.500	70.057	325.883	151.330	28.142	28665	34	746.559	58.503	64.228	153.246	21.556	25383	38	737.395	85.921	177.618	153.109	28.385	28021	32	914.625	90.213	219.496	152.912	23.556	29268	37	810.676	102.590	201.523	154.100	22.142	29995	30	579.233	17.196	11.404	155.814	22.385	17377	67	805.881	273.865	83.523	156.062	34.627	53994	30	1744.167	515.170	193.240	157.044	20.728	52325	19	801.842	63.409	212.127	155.686	15.314	15235	98	800.786	111.859	58.387	162.114	54.184	78477	34	742.676	90.937	333.464	157.711	22.971	25251	16	839.062	87.126	217.402	157.237	14.142	13425	69	732.159	104.108	26.696	163.118	36.870	50519	43	687.860	69.388	34.456	159.111	26.142	29578	30	637.433	36.073	42.654	158.477	20.728	19123	33	823.121	87.284	257.862	161.390	23.899	27163	89	814.685	86.189	250.088	162.666	36.627	72507	25	2045.880	1418.883	1.542	161.334	17.899	51147	63	718.683	54.182	232.357	162.278	29.799	45277	33	763.606	66.553	265.757	160.320	20.728	25199	49	751.490	89.270	317.815	162.014	28.385	36823	28	671.393	33.625	327.910	160.798	18.728	18799	16	696.938	43.304	123.753	161.607	17.314	11151	16	781.812	74.841	214.649	161.817	14.728	12509	102	691.186	53.008	301.416	165.623	47.941	70501	34	1008	120.556	101.762	162.537	22.728	34272	96	1103.583	678.510	133.005	168.661	63.012	105944	18	703.111	62.190	145.050	161.834	18.142	12656	109	731.642	79.115	174.782	163.550	54.870	79749	41	757.171	95.830	207.318	164.705	31.213	31044	34	743.706	55.363	222.481	164.165	22.728	25286	44	750.705	117.734	18.348	165.367	26.385	33031	86	833.244	122.739	73.595	168.454	37.799	71659	22	630.227	23.281	82.267	164.548	17.556	13865	60	690.083	56.673	274.528	168.953	34.971	41405	51	723.529	53.602	153.222	168.126	27.556	36900	53	771.924	70.424	195.693	168.031	30.627	40912	27	775.593	76.720	262.824	167.363	18.728	20941	36	480.833	19.857	330.938	168.379	30.971	17310	51	604.176	41.892	5.138	170.943	30.385	30813	29	665	43.459	50.789	170.193	20.971	19285	57	1025.614	394.660	65.090	171.663	36.971	58460	58	763.448	85.584	287.828	171.168	31.456	44280	24	834.750	101.803	118.680	170.788	18.728	20034	115	731.687	60.022	202.583	175.834	44.527	84144	26	832.885	112.777	240.407	170.201	22.142	21655	32	662.812	45.398	46.168	172.588	23.314	21210	47	656.106	55.095	85.490	172.295	34.627	30837	66	713.879	89.348	180.745	173.216	38.042	47116	41	664.463	108.497	11.219	173.981	25.799	27243	32	747.688	61.939	124.746	172.919	21.556	23926	32	680.469	48.644	217.352	174.210	24.142	21775	51	591.804	38.955	319.486	171.867	36.385	30182	35	710.657	61.998	109.099	174.963	24.385	24873	38	735.237	55.343	160.205	174.311	22.971	27939	33	774.151	60.902	171.997	173.051	22.142	25547	23	864.043	73.585	251.784	174.308	18.142	19873	43	686.628	40.979	263.228	174.758	24.971	29525	54	761.593	107.705	27.970	178.025	30.385	41126	24	734.417	38.852	224.323	174.969	18.728	17626	65	676.800	58.855	97.080	177.333	34.385	43992	47	718.319	63.538	56.909	179.776	30.385	33761	262	611.328	105.873	110.581	189.931	91.740	160168	24	838.125	74.988	145.297	178.268	19.314	20115	31	778.097	69.978	33.768	179.597	21.556	24121	37	694.649	62.603	41.907	179.623	22.385	25702	56	827.446	94.864	117.988	179.266	29.213	46337	86	729.814	62.837	227.308	181.759	40.627	62764	40	654.925	258.954	281.955	179.711	22.385	26197	31	606.968	37.715	3.617	180.112	22.142	18816	40	451.825	17.125	13.781	183.078	39.941	18073	47	718.511	55.584	265.270	181.497	28.142	33770	16	733.062	97.898	332.301	179.309	20.142	11729	60	751.850	51.653	237.238	184.962	34.971	45111	66	710.212	58.598	133.364	183.157	32.385	46874	56	535.482	22.939	176.729	186.961	39.799	29987	46	706.239	43.365	209.692	183.953	29.213	32487	40	776.825	156.844	75.584	187.689	30.385	31073	30	772.833	84.431	86.126	184.130	20.142	23185	63	637.857	38.656	311.176	186.508	32.870	40185	20	1744.700	392.034	278.906	184.400	18.728	34894	34	839.324	59.882	169.297	187.264	22.971	28537	25	640.960	47.962	5.066	188.876	21.314	16024	77	734.104	110.636	20.883	192.053	45.799	56526	52	778.096	67.120	30.214	188.509	31.456	40461	39	797.718	91.460	57.124	188.237	22.971	31111	62	754.597	70.915	195.767	188.610	33.213	46785	64	752.062	78.265	160.443	190.184	31.799	48132	87	723.609	67.788	186.079	192.200	42.042	62954	59	806.051	69.806	248.364	190.986	38.042	47557	55	832.055	62.178	259.339	191.990	32.627	45763	67	1459.836	267.480	324.436	188.999	30.971	97809	28	999.214	390.170	101.343	189.186	23.556	27978	66	787.349	54.392	267.080	191.866	33.556	51965	33	730.606	59.136	209.686	190.654	22.971	24110	28	623.679	30.962	10.173	191.790	19.314	17463	36	839.306	101.526	86.072	192.819	25.799	30215	64	610.234	109.214	284.037	194.967	42.042	39055	53	707.359	62.236	126.082	197.257	31.556	37490	33	785.455	74.702	215.679	192.613	26.971	25920	31	702.129	35.687	235.063	193.958	28.870	21766	46	733.717	75.653	141.071	193.988	24.971	33751	61	734.033	68.730	228.084	196.962	30.971	44776	30	617.267	43.602	33.095	199.806	33.456	18518	34	723.912	79.501	26.587	197.339	22.971	24613	59	712.508	69.217	47.809	197.194	30.627	42038	20	797	62.660	100.642	194.877	18.728	15940	17	911.824	94.882	331.062	195.240	14.485	15501	20	653.100	48.198	4.323	197.164	18.142	13062	21	767.048	62.362	78.909	196.190	18.142	16108	26	774.077	113.781	94.591	197.073	20.728	20126	47	735.170	59.363	217.945	197.266	26.971	34553	26	776.731	43.544	72.104	197.952	21.556	20195	35	842.086	71.913	104.872	198.507	20.971	29473	53	761.491	67.105	157.444	198.656	29.799	40359	45	689.200	56.196	208.241	200.113	27.799	31014	41	896.805	149.140	175.722	198.680	24.142	36769	28	732	53.468	273.962	199.836	19.899	20496	19	878.842	117.437	326.721	198.334	14.728	16698	79	984.354	299.478	256.850	201.002	63.355	77764	58	926.948	390.863	295.786	201.772	35.556	53763	96	2397.125	1285.220	76.658	206.371	47.113	230124	43	2652.140	1265.544	119.587	205.859	27.556	114042	60	705.050	71.924	137.897	203.276	37.213	42303	25	684.720	62.733	332.157	202.716	17.899	17118	41	3385.610	973.213	100.712	205.563	23.556	138810	76	671.934	82.333	37.643	207.759	43.355	51067	51	905.451	138.305	57.010	206.900	34.042	46178	46	962.435	144.053	174.346	205.245	24.971	44272	48	865.333	119.797	318.252	206.175	32.042	41536	45	791.044	142.729	93.986	208.655	45.799	35597	38	899.263	92.630	261.054	206.573	22.971	34172	20	747.350	50.329	155.444	207.307	17.556	14947	121	948.686	399.358	182.233	211.093	64.184	114791	50	671.500	33.294	223.708	210.371	25.799	33575	41	811.976	67.220	278.685	209.822	22.971	33291	24	734.792	35.983	163.970	209.362	17.314	17635	17	732.235	80.415	2.567	210.797	15.314	12448	16	1074.375	308.601	61.818	211.366	18.728	17190	18	761.111	46.453	108.972	210.699	15.314	13700	21	878.143	103.919	154.110	211.792	18.142	18441	46	698.978	39.418	255.580	213.788	25.799	32153	72	871.181	243.108	328.801	213.736	46.527	62725	17	707.353	46.760	100.197	211.745	14.485	12025	47	735	59.541	247.619	215.406	27.556	34545	16	829.375	88.152	317.843	212.007	14.485	13270	35	829.600	217.803	122.759	215.301	25.799	29036	61	670.754	35.801	209.791	214.758	28.971	40916	71	882.972	281.518	303.920	218.292	41.113	62691	53	676.359	43.571	45.733	216.350	28.971	35847	22	782.500	44.148	160.393	214.591	15.899	17215	30	777.233	75.186	288.472	215.621	22.971	23317	17	640.471	41.224	296.079	214.562	16.142	10888	33	652.212	61.428	19.481	215.296	25.556	21523	23	785.348	66.480	68.018	216.091	20.385	18063	26	781.692	59.087	132.568	215.771	18.728	20324	35	609.057	23.069	169.017	216.576	29.799	21317	42	766.429	87.130	228.791	217.561	28.385	32190	28	810.393	75.152	276.598	217.007	20.142	22691	25	899.960	211.595	152.518	216.442	20.142	22499	16	800.375	36.460	81.966	218.300	15.314	12806	37	992.541	398.542	322.350	218.995	27.213	36724	31	739.710	43.115	312.414	220.589	21.314	22931	50	811.240	82.616	106.641	221.561	25.799	40562	41	770.268	61.809	175.639	221.419	25.799	31581	44	954.727	157.124	270.010	223.333	30.385	42008	28	713.071	36.617	290.722	220.356	19.556	19966	125	739.224	90.203	91.440	225.156	50.770	92403	34	805.971	151.215	14.216	221.644	24.971	27403	17	647	18.483	24.536	221.636	19.314	10999	22	755.636	34.576	119.919	222.502	18.728	16624	52	855.154	141.527	158.706	222.787	34.627	44468	80	791.537	59.091	185.520	224.281	41.113	63323	80	712.350	57.705	253.975	224.034	47.113	56988	25	752.920	78.070	7.890	223.804	19.314	18823	22	786.727	63.099	133.899	223.358	17.899	17308	45	735.444	174.890	37.336	225.607	27.799	33095	17	763.294	41.400	148.636	223.419	15.314	12976	134	2256.381	1575.486	81.803	229.811	66.083	302355	26	834.885	62.885	111.600	226.326	17.899	21707	29	744.310	39.046	123.642	226.914	21.314	21585	25	814.760	46.093	198.001	225.613	18.485	20369	42	919	303.193	293.508	228.519	30.385	38598	27	781.482	45.158	129.882	227.999	18.142	21100	26	952.769	97.520	137.878	228.690	19.556	24772	50	1617.520	740.572	320.893	229.939	32.627	80876	62	718.806	72.963	166.961	230.024	34.870	44566	35	947	359.473	6.829	232.449	34.042	33145	19	1449.105	158.884	204.768	230.500	20.142	27533	37	860.162	132.839	328.441	231.612	25.556	31826	116	1028.836	286.363	101.940	235.033	42.527	119345	34	1713.059	284.534	30.877	232.028	32.627	58244	57	865	170.675	237.410	232.640	32.385	49305	110	2451.082	836.775	114.567	238.119	57.113	269619	31	774.258	49.056	41.131	234.772	22.971	24002	47	1615.511	454.916	55.308	235.162	33.799	75929	26	1537.962	205.333	160.976	234.319	29.456	39987	22	685.500	27.933	185.866	234.019	18.971	15081	19	982.474	113.422	200.643	233.757	14.728	18667	141	1907.631	1021.471	229.186	240.510	61.012	268976	16	857.938	94.411	142.329	233.957	16.728	13727	22	840.227	85.863	310.963	234.865	19.556	18485	27	843.185	226.871	63.849	236.248	20.728	22766	32	1391.250	168.555	271.421	236.162	24.627	44520	29	1073	306.203	146.041	237.248	19.556	31117	23	626.609	164.833	205.570	237.330	25.799	14412	145	1179.317	401.283	263.753	241.537	64.184	171001	45	1440.711	550.718	88.447	237.962	31.213	64832	129	1073.419	492.743	177.388	245.778	78.326	138471	21	1537.238	110.162	254.222	238.067	16.971	32282	37	1849.595	417.826	34.835	239.361	24.627	68435	118	1220.153	347.747	244.964	242.844	66.184	143978	30	880.267	80.997	126.425	241.797	21.314	26408	33	1067.061	433.617	183.715	244.438	31.799	35213	47	1089.340	301.442	57.251	241.760	32.385	51199	70	753.729	58.552	18.099	243.809	61.598	52761	62	855.290	112.424	76.629	244.536	43.456	53028	35	841.886	123.245	275.361	244.703	36.142	29466	64	699.531	69.413	283.655	244.456	46.142	44770	26	761.577	40.614	30.348	243.917	18.728	19801	57	1154.737	237.946	41.230	244.560	30.971	65820	20	1328	254.412	107.606	243.692	15.899	26560	23	795.826	101.185	51.917	244.667	17.314	18304	51	1003.529	103.109	93.791	245.076	35.556	51180	16	1052.750	151.116	203.987	245.058	19.899	16844	36	1353.500	252.607	120.233	246.117	35.456	48726	53	931.076	113.351	142.501	246.086	41.213	49347	23	691.652	78.881	160.982	247.598	46.627	15908	26	886.885	90.814	198.786	248.263	19.899	23059	39	849.564	133.161	170.868	252.566	33.698	33133	19	934.632	91.795	147.936	253.646	22.971	17758	31	712.645	75.141	195.738	253.912	45.698	22092
2	24	732.167	77.367	47.666	2.474	18.142	17572	117	722.197	129.344	67.369	4.350	42.627	84497	93	641.032	70.290	79.020	12.321	64.184	59616	16	678	48.555	110.054	1.972	13.657	10848	23	701.304	66.896	114.707	3.190	18.728	16130	19	2560.210	1109.005	123.475	2.782	22.142	48644	18	743.444	100.243	147.312	1.287	17.899	13382	51	710.255	68.062	167.871	3.655	27.213	36223	51	698.608	127.711	194.009	3.830	24.971	35629	56	622.375	161.953	215.310	3.333	54.426	34853	144	611.146	71.183	274.617	7.288	54.426	88005	23	562.957	74.059	286.508	1.301	25.314	12948	53	831.076	322.498	308.528	4.056	48.870	44047	26	651.115	62.628	16.284	3.701	21.556	16929	30	1075.133	156.771	40.944	4.588	21.556	32254	72	1089.264	602.036	33.016	8.923	42.527	78427	29	739.345	72.271	157.967	5.189	19.556	21441	61	535.689	65.016	142.880	6.702	41.456	32677	44	707.295	66.619	186.484	7.375	24.385	31121	16	824.312	54.037	261.374	6.426	16.485	13189	73	751	225.472	290.443	8.809	43.213	54823	28	992.393	284.682	318.188	7.798	24.385	27787	81	821.667	354.002	20.826	9.741	43.355	66555	35	755.971	69.438	104.844	6.967	21.556	26459	71	651.845	81.299	49.763	13.473	42.627	46281	27	754.926	123.698	118.667	7.592	19.556	20383	106	863.632	142.165	212.226	12.560	68.326	91545	40	896.125	142.306	250.722	7.719	22.728	35845	53	675.679	50.677	263.375	12.893	34.971	35811	55	681.291	139.758	131.813	11.097	34.627	37471	28	924	142.432	297.574	9.691	19.899	25872	49	666.449	90.170	55.911	12.033	25.799	32656	31	843.581	344.697	89.337	13.220	31.799	26151	27	637.296	58.695	85.245	14.729	26.142	17207	34	607.647	41.766	98.062	11.483	20.728	20660	119	847.294	104.825	178.143	18.972	52.284	100828	59	627.881	105.217	231.368	12.938	37.698	37045	69	765.232	111.461	249.762	15.803	46.042	52801	80	748.700	162.348	114.580	16.440	63.841	59896	51	687.902	60.043	156.708	13.664	26.971	35083	31	695.290	44.761	191.911	13.894	21.556	21554	39	746.180	128.431	123.095	18.100	28.971	29101	23	621.217	61.609	146.783	13.237	20.728	14288	30	726.833	87.763	69.002	16.039	21.556	21805	46	747.348	140.620	185.751	19.337	33.799	34378	51	729.412	105.787	307.092	16.601	29.556	37200	28	580.036	64.259	295.996	16.750	22.142	16241	32	596.188	39.182	3.459	18.417	23.556	19078	21	767.714	66.790	128.890	16.846	15.899	16122	38	811.868	124.794	240.510	17.206	24.971	30851	41	849.146	190.651	63.993	18.789	34.870	34815	55	757.673	123.442	25.145	19.836	26.728	41672	57	726.246	80.401	230.549	21.311	37.456	41396	23	1329.348	193.867	328.290	19.750	24.385	30575	43	734.512	63.407	194.520	20.969	23.556	31584	47	857.213	127.237	167.160	22.805	26.142	40289	49	940.735	121.172	264.937	21.757	25.556	46096	34	778.412	99.749	34.237	22.703	21.314	26466	25	802.320	90.775	211.377	21.445	20.142	20058	58	621.845	96.234	93.876	24.092	36.284	36067	28	478.464	33.399	284.321	23.646	21.556	13397	34	830.029	93.286	311.049	24.656	22.142	28221	22	829.318	118.151	39.793	24.449	17.899	18245	52	647.981	71.451	104.450	25.635	30.385	33695	31	754.355	96.297	130.470	25.485	22.142	23385	40	835.500	85.730	279.933	29.078	30.385	33420	34	607.294	56.959	4.152	26.368	22.142	20648	37	730.919	87.642	47.267	26.841	22.142	27044	54	700.426	72.850	57.923	29.536	30.385	37823	19	656.684	36.277	245.325	25.753	16.485	12477	90	709.744	76.834	68.493	31.781	39.213	63877	70	625.771	58.621	294.548	30.060	35.456	43804	45	698.756	106.164	84.910	30.284	30.971	31444	86	709.512	98.705	114.329	33.424	59.012	61018	87	837.747	130.544	197.183	32.126	38.042	72884	57	793.123	131.543	206.200	31.664	32.142	45208	34	618.676	61.508	323.803	30.175	22.385	21035	29	1062.276	50.029	154.766	29.876	20.971	30806	45	877.067	74.232	275.313	32.953	27.556	39468	28	945.107	55.202	257.630	30.596	18.728	26463	28	628.179	40.809	332.452	30.799	19.314	17589	47	606.021	46.315	27.498	33.155	25.556	28483	37	803.703	105.514	43.714	34.072	25.799	29737	40	769.475	101.775	141.780	32.708	23.556	30779	32	714.938	63.669	167.891	33.375	22.971	22878	79	763.481	131.616	213.048	36.773	40.042	60315	40	658.400	89.447	99.766	34.048	26.971	26336	27	654.778	63.168	241.174	35.839	29.213	17679	38	920.158	70.950	269.949	35.831	32.042	34966	50	936.760	490.439	9.300	38.065	37.698	46838	67	766.403	67.939	53.050	38.242	38.627	51349	55	744.655	84.556	175.487	36.706	35.456	40956	56	698.643	64.964	287.410	35.820	31.799	39124	35	631.600	73.294	19.511	35.700	22.385	22106	51	576.137	62.124	78.273	39.492	43.941	29383	61	767.607	127.853	130.408	38.432	31.799	46824	35	714.543	93.278	2.326	38.099	26.142	25009	26	1007.192	172.947	83.388	36.413	18.142	26187	33	780.879	100.637	231.754	35.881	21.556	25769	66	958.455	66.611	261.719	39.761	52.527	63258	51	704.118	80.095	92.486	41.162	27.556	35910	38	813.921	109.611	117.218	39.121	26.971	30929	55	595.473	58.237	307.113	39.231	33.213	32751	23	754.739	46.133	39.733	39.634	16.728	17359	32	733.406	67.988	169.576	40.743	21.314	23469	17	602.765	43.399	182.211	40.984	17.314	10247	33	721.849	87.689	222.184	40.486	21.556	23821	63	633.968	55.477	314.752	44.265	34.971	39940	26	614.231	28.986	333.256	39.669	21.556	15970	66	602.182	51.502	68.629	45.167	59.012	39744	19	623.684	32.406	324.324	39.723	17.314	11850	28	697.750	88.401	17.501	41.993	18.728	19537	21	881.905	76.249	49.580	43.397	16.728	18520	23	685.435	54.113	238.951	42.258	20.728	15765	42	1005.905	110.376	255.755	44.735	30.385	42248	36	829.361	84.682	281.146	44.056	23.556	29857	33	744.242	69.471	32.532	45.020	21.556	24560	44	731.114	76.141	186.361	45.507	29.799	32169	117	788.778	107.978	196.637	50.918	52.527	92287	21	720.524	57.212	227.475	44.591	16.728	15131	22	814.182	67.666	245.803	45.642	17.314	17912	22	857.727	84.134	118.092	46.293	17.314	18870	83	801.446	133.646	211.514	47.448	41.456	66520	31	742.452	96.906	278.212	48.800	31.456	23016	43	1097.628	332.933	8.053	47.638	23.314	47198	61	1054.262	229.684	100.820	48.118	28.385	64310	59	675.169	68.804	145.416	47.859	34.042	39835	40	756.900	114.594	172.914	50.569	30.385	30276	26	939.538	53.309	264.346	48.385	25.799	24428	25	674.160	48.401	123.828	48.343	20.142	16854	45	650.333	42.519	229.717	49.913	31.213	29265	34	814.500	91.298	239.986	49.801	22.142	27693	46	875.500	86.182	252.071	50.788	28.627	40273	49	718	116.682	295.150	54.460	34.627	35182	69	650.594	95.746	307.470	56.212	47.113	44891	34	897.324	159.940	324.574	49.397	22.142	30509	45	774.867	129.354	330.814	49.697	27.556	34869	37	751.108	75.777	156.772	50.035	22.142	27791	30	672.933	42.430	129.594	51.355	24.385	20188	47	815.191	71.591	271.169	51.735	32.042	38314	17	1245.059	231.544	17.909	52.124	20.971	21166	19	976.737	85.887	39.366	50.990	15.071	18558	33	1105.849	230.955	111.820	53.350	22.971	36493	35	804.886	115.843	165.273	52.294	22.971	28171	29	814.379	90.157	186.424	51.977	19.314	23617	32	738.844	197.299	31.751	53.008	21.556	23643	29	860.069	101.863	48.580	52.762	19.556	24942	26	1010.654	152.827	84.530	53.070	17.314	26277	42	741.381	89.544	150.314	55.599	24.385	31138	57	797.614	136.581	8.586	58.317	42.527	45464	77	863.766	173.818	56.751	57.088	36.870	66510	82	667.939	52.957	69.959	57.501	36.284	54771	36	795.278	86.012	214.535	56.087	22.142	28630	53	668.245	35.049	236.490	58.363	30.971	35417	68	933.353	421.799	38.372	57.693	39.213	63468	38	652.553	47.003	141.741	57.623	23.556	24797	62	786.048	95.947	90.676	58.275	28.385	48735	33	635.545	38.259	123.696	56.893	20.728	20973	128	966.805	425.293	133.348	63.033	52.184	123751	35	757.886	127.958	157.431	58.987	32.042	26526	79	675.114	58.946	181.532	61.005	36.284	53334	51	710.549	56.159	230.817	60.910	36.142	36238	72	670.361	58.791	268.298	64.495	50.284	48266	49	616.020	48.892	332.526	61.612	25.556	30185	42	1099.405	190.478	255.395	61.021	27.799	46175	19	1561	191.386	317.371	60.697	15.314	29659	52	746.654	82.279	287.380	64.442	42.527	38826	18	763.222	61.477	1.770	62.697	15.071	13738	61	915.885	164.249	26.962	64.702	30.385	55869	78	875.320	174.660	103.572	67.467	39.456	68275	73	678.877	66.615	116.529	65.743	31.213	49558	41	742.317	86.152	295.081	63.830	24.971	30435	18	697.333	55.336	44.155	63.822	15.314	12552	46	722.435	73.719	205.947	65.299	24.971	33232	75	844.147	135.278	193.987	66.839	38.042	63311	56	649.071	80.702	302.188	66.584	38.284	36348	64	741.594	90.905	321.698	69.029	35.456	47462	40	896.900	125.548	56.985	66.017	22.142	35876	56	859.857	102.155	87.178	68.109	32.042	48152	122	662.385	56.283	168.128	68.702	55.598	80811	70	653.457	67.286	311.445	68.404	31.213	45742	44	1646.227	285.055	95.674	68.598	26.971	72434	39	798.744	67.629	249.102	67.807	24.142	31151	26	665.731	36.479	273.061	68.405	19.899	17309	47	743.830	87.775	211.655	70.380	31.456	34960	33	890.364	85.673	257.076	68.532	22.627	29382	45	765.156	104.285	4.010	69.272	23.556	34432	145	675.186	173.622	22.213	73.150	57.598	97902	49	807	114.798	150.073	70.194	31.799	39543	22	646.318	38.744	44.938	68.847	18.728	14219	125	881.128	269.581	77.823	73.401	63.355	110141	39	981.667	117.037	222.742	71.361	23.556	38285	61	1219.312	1008.723	190.540	73.584	36.284	74378	32	699.562	56.089	282.880	74.516	26.142	22386	56	728.607	183.537	55.729	75.833	38.042	40802	82	641.927	41.565	130.640	76.058	35.213	52638	44	727.295	54.069	214.707	74.653	29.213	32001	33	733.242	33.948	243.375	73.799	24.627	24197	33	665.091	72.110	39.754	73.539	23.314	21948	28	699.643	58.430	48.455	73.724	19.314	19590	62	729.081	94.405	152.893	76.509	36.870	45203	57	762.667	78.701	256.998	77.104	42.042	43472	52	630.308	101.891	296.859	76.610	39.698	32776	51	758.569	44.696	235.390	77.350	28.385	38687	37	748.135	120.515	267.491	76.638	25.213	27681	89	604.371	63.607	326.679	79.766	43.355	53789	17	627.824	47.744	1.563	77.110	15.314	10673	107	659.701	103.386	271.782	86.267	63.941	70588	24	943.292	121.299	90.402	77.830	16.728	22639	106	766.415	105.610	116.058	81.617	44.042	81240	68	667.853	68.288	310.843	80.379	50.184	45414	35	632.371	50.727	23.888	79.447	22.728	22133	38	803.289	91.710	167.101	80.407	22.971	30525	35	790.857	81.326	192.354	81.803	22.142	27680	25	910.480	197.100	94.413	82.104	18.142	22762	46	777.065	79.555	145.885	83.195	26.728	35745	43	858.907	87.924	223.705	82.204	24.142	36933	18	824.556	61.187	277.061	81.665	15.899	14842	44	643	85.593	301.813	86.058	36.042	28292	27	701.444	72.733	29.925	82.909	21.314	18939	47	851.298	85.262	63.719	84.586	27.799	40011	73	626.671	27.044	136.762	85.679	41.456	45747	64	739.609	68.996	185.250	85.529	34.627	47335	61	726.705	53.812	236.728	85.417	32.385	44329	48	754.188	69.646	76.483	86.967	32.042	36201	22	768.091	51.596	88.524	84.916	17.314	16898	72	688.903	67.622	159.973	86.516	36.870	49601	54	762.833	82.740	205.530	85.754	30.042	41193	34	658.147	37.302	292.493	84.589	21.314	22377	90	650.856	30.292	284.940	89.881	42.527	58577	53	615.717	51.926	329.865	87.925	28.385	32633	55	759.073	346.547	38.008	90.467	38.284	41749	61	676.492	54.371	250.948	90.059	29.799	41266	127	734.882	156.667	262.594	94.365	62.426	93330	61	846.492	126.125	84.308	91.165	45.456	51636	37	732.513	72.411	177.824	89.770	30.971	27103	46	690.478	91.320	15.107	91.156	23.799	31762	58	668.500	61.703	60.345	91.655	27.799	38773	27	771	58.972	222.415	88.997	19.899	20817	44	753.614	92.702	31.711	91.416	24.385	33159	40	753.425	68.159	166.989	93.335	32.042	30137	41	698.512	113.479	305.599	91.190	34.042	28639	38	590.447	45.334	6.224	92.456	23.314	22437	41	678.585	49.456	319.945	95.009	28.627	27822	65	810.985	122.212	95.196	95.780	35.456	52714	37	767.432	43.503	231.824	94.379	23.556	28395	42	600.929	39.300	22.838	94.776	23.799	25239	56	603.321	52.707	47.699	96.115	35.698	33786	34	786.206	80.123	116.894	94.579	22.142	26731	53	917.321	95.241	213.513	95.877	26.971	48618	32	671.812	26.923	240.150	93.467	22.142	21498	28	832.786	84.943	125.624	94.648	19.556	23318	42	789.286	74.310	203.511	95.139	25.899	33150	43	845.860	74.006	225.373	95.836	24.728	36372	63	670.016	65.784	313.842	98.789	46.527	42211	22	666.909	37.837	304.759	96.719	20.385	14672	49	711.224	63.766	157.226	98.353	25.556	34850	29	884.414	110.906	194.359	98.582	20.142	25648	49	705.939	53.149	73.076	103.064	31.799	34591	30	840.300	110.287	132.613	98.996	19.556	25209	64	731.156	105.601	290.467	103.421	36.870	46794	29	778.724	139.771	2.327	101.813	32.385	22583	22	661.955	75.827	283.645	100.725	19.314	14563	88	554.625	84.005	34.923	105.185	58.669	48807	33	631.485	31.861	57.154	102.440	22.142	20839	55	797.545	110.299	147.916	103.101	28.385	43865	41	811.902	164.718	252.007	101.800	23.556	33288	24	651.833	61.251	333.703	101.403	18.728	15644	55	734.327	79.110	64.778	104.049	28.971	40388	33	857.515	117.620	138.977	102.856	21.556	28298	35	692.429	62.492	168.375	103.379	22.142	24235	24	682.208	49.043	271.772	102.178	18.971	16373	44	663.477	83.361	14.605	103.262	25.213	29193	34	711.176	73.388	45.377	104.231	23.556	24180	33	677.364	46.670	309.908	103.147	24.385	22353	57	763.298	99.026	245.988	107.598	32.627	43508	18	1759.056	772.118	258.570	103.956	20.142	31663	28	813.429	59.317	183.574	104.847	22.728	22776	34	738.324	90.011	21.432	107.086	20.728	25103	103	766.534	95.493	112.288	110.404	40.042	78953	38	796.526	66.331	208.188	109.269	25.799	30268	38	795.816	45.058	216.518	108.013	24.142	30241	51	880.941	97.302	223.690	108.731	26.971	44928	43	757.442	58.497	239.673	109.437	27.213	32570	32	849.531	117.162	269.270	108.755	20.728	27185	25	757.680	71.450	326.719	107.926	17.556	18942	49	741.224	78.172	124.965	110.748	33.456	36320	28	810.679	81.420	201.266	108.765	19.314	22699	27	640.111	47.409	305.610	107.765	28.385	17283	57	716.491	88.118	59.132	111.155	38.870	40840	64	912.781	386.091	176.772	111.989	30.385	58418	38	900.579	129.314	232.358	110.713	22.971	34222	45	739.289	95.675	45.405	111.614	24.971	33268	39	730.256	72.544	135.372	115.844	32.142	28480	48	740.417	86.731	145.103	111.302	27.213	35540	74	825.527	125.261	191.160	115.295	39.213	61089	38	720.868	40.893	263.673	114.407	25.556	27393	49	654.408	38.212	295.812	112.879	29.213	32066	124	659.710	49.930	86.813	116.724	47.113	81804	30	741.100	73.215	159.453	112.192	21.314	22233	43	656.907	65.398	306.752	113.213	41.698	28247	21	729.714	52.021	317.951	114.281	22.385	15324	57	683.316	63.768	323.065	116.170	36.042	38949	19	584.263	45.171	15.113	114.887	16.142	11101	91	700.626	352.212	18.316	121.954	55.841	63757	82	739.268	71.215	101.227	119.120	40.284	60620	19	814.895	45.641	217.478	116.898	19.556	15483	50	766.740	77.253	155.567	119.334	32.142	38337	81	942.099	160.731	180.626	119.585	35.456	76310	24	1519	189.461	206.854	116.982	17.314	36456	36	891.500	118.601	227.989	117.391	21.556	32094	34	672.824	74.569	276.032	118.876	30.627	22876	63	664.143	65.999	68.556	120.625	30.385	41841	71	780.789	68.141	146.084	119.361	38.042	55436	39	843.615	142.047	161.908	119.216	24.728	32901	34	758.176	55.901	242.108	117.638	22.971	25778	28	859.964	90.931	268.773	118.952	20.142	24079	43	693.791	47.365	284.901	118.682	24.385	29833	39	826.974	214.135	36.098	120.120	31.456	32252	29	851.552	104.446	48.119	119.637	19.899	24695	80	692.625	68.140	54.936	123.024	36.627	55410	31	782.065	64.942	233.586	120.069	22.142	24244	19	1127.211	485.636	122.802	121.377	25.799	21417	47	752.617	93.591	133.375	124.514	30.142	35373	48	691.208	40.716	261.057	122.448	26.385	33178	50	682.900	329.686	301.906	127.507	60.083	34145	16	673.375	47.834	1.812	121.645	13.899	10774	52	833.596	105.205	244.514	123.585	28.971	43347	51	582.588	32.883	328.976	124.743	26.971	29712	23	672.087	45.096	8.061	124.244	17.899	15458	41	820.341	114.568	29.145	128.238	29.556	33634	35	724.086	59.425	251.579	125.870	24.142	25343	31	698.226	61.321	296.028	125.135	23.556	21645	29	643.207	34.480	286.992	125.606	22.385	18653	27	1560.185	280.007	314.596	125.891	22.142	42125	16	781.062	41.854	47.991	125.307	13.899	12497	35	682.429	69.158	91.778	127.221	29.213	23885	59	816.034	115.535	192.297	127.628	28.385	48146	36	707.639	45.087	267.825	126.237	22.971	25475	34	722.500	36.595	309.733	129.136	32.728	24565	72	797.403	227.617	203.597	129.309	49.113	57413	28	839.679	102.697	23.962	129.313	21.314	23511	31	729.323	77.739	39.224	128.036	19.556	22609	92	689.109	76.118	110.972	139.284	68.770	63398	82	716.427	73.690	181.845	131.598	39.213	58747	39	670.026	51.108	279.901	128.944	24.971	26131	33	679.121	52.218	58.269	129.843	23.556	22411	54	746.685	62.962	127.681	131.400	29.213	40321	59	648.678	67.573	18.193	134.486	33.799	38272	29	660.966	62.946	63.953	132.151	29.799	19168	47	1025.170	186.819	217.090	130.196	32.627	48183	37	801.108	97.468	242.550	131.874	24.385	29641	34	840.059	102.189	271.031	131.870	21.556	28562	27	862.074	105.778	10.271	131.523	21.556	23276	58	728.121	87.639	134.957	135.503	52.184	42231	23	750	83.323	163.793	131.196	18.728	17250	53	728.792	76.915	148.506	132.984	28.142	38626	31	751	85.808	261.432	133.506	20.728	23281	68	689.015	57.787	102.361	136.233	31.799	46853	44	770.568	75.303	120.760	135.307	27.213	33905	61	958.262	172.001	231.318	134.688	31.556	58454	71	749.563	78.691	251.766	135.461	42.042	53219	82	657.524	50.855	287.455	139.176	40.284	53917	35	857.229	93.967	316.878	134.701	21.556	30003	58	623.328	47.862	323.101	136.487	30.385	36153	34	755.618	74.535	169.994	135.653	22.728	25691	32	808.125	76.647	223.111	136.173	22.971	25860	23	681.739	32.653	277.272	134.712	16.728	15680	20	772.300	44.102	301.898	134.790	16.728	15446	32	649.531	44.528	333.875	135.866	20.728	20785	31	781.323	89.428	7.592	137.276	22.385	24221	19	660.789	25.562	71.670	135.804	15.314	12555	52	653.269	54.486	76.955	139.882	30.627	33970	46	718.087	99.391	162.252	140.164	38.627	33032	47	778.957	111.811	176.294	139.048	27.799	36611	40	977.850	246.632	195.607	138.736	28.971	39114	100	688.730	85.411	36.533	141.803	47.941	68873	50	661.180	49.918	57.152	139.653	28.971	33059	23	768.826	75.074	155.945	138.725	17.314	17683	54	739.315	81.189	145.559	141.331	28.627	39923	30	729.500	78.960	203.138	141.787	22.142	21885	26	718.769	61.670	208.446	141.397	22.142	18688	51	701.863	63.065	215.406	140.593	26.142	35795	31	811.677	77.886	272.828	140.379	21.556	25162	40	655.650	37.259	62.500	143.359	29.213	26226	41	723.244	88.516	135.854	141.578	31.556	29653	38	739.342	70.771	231.790	141.231	28.971	28095	47	994.511	285.891	69.279	144.779	37.456	46742	67	639.701	43.917	84.373	145.110	38.042	42860	23	911.391	109.531	7.905	143.749	16.728	20962	29	1027.241	207.314	14.520	144.314	19.556	29790	73	720.562	79.684	101.127	149.977	38.284	52601	38	750.842	82.958	151.927	146.890	24.142	28532	23	787.304	89.021	258.160	146.243	17.899	18108	46	694.261	49.113	292.619	148.354	26.971	31936	40	725.750	70.429	302.419	146.850	23.799	29030	48	726.604	76.286	139.670	148.261	29.213	34877	35	759.743	76.283	226.556	146.385	22.728	26591	27	811.815	78.241	266.215	146.695	20.728	21919	42	757.405	64.176	275.192	149.532	26.971	31811	30	700.333	79.448	116.834	152.593	29.556	21010	30	746.267	60.043	253.002	148.997	20.728	22388	69	1083.681	285.204	279.706	156.134	49.213	74774	31	1224	575.967	17.915	149.526	20.971	37944	61	699.967	85.977	190.348	150.165	28.627	42698	103	791.563	84.510	243.345	152.593	38.042	81531	19	664.053	40.466	49.180	150.350	17.314	12617	50	678.020	64.433	92.293	151.756	28.385	33901	32	740.688	70.735	170.579	149.455	19.899	23702	24	823.958	94.670	204.962	149.235	18.728	19775	41	861.244	115.006	156.687	152.488	24.142	35311	27	661.333	36.347	2.670	152.329	22.142	17856	49	636.878	59.809	35.575	151.896	32.971	31207	35	728.714	79.824	57.182	152.353	21.314	25505	144	928.972	177.499	133.855	155.725	54.770	133772	42	692.262	48.606	231.987	152.520	26.385	29075	36	805.722	58.640	264.990	152.760	22.385	29006	42	682.929	69.830	325.880	151.331	28.142	28683	34	744.235	58.776	64.235	153.244	21.556	25304	38	731.711	83.400	177.617	153.109	28.385	27805	32	911.719	84.668	219.493	152.905	23.556	29175	37	808.838	109.574	201.525	154.095	22.142	29927	30	580.833	16.020	11.410	155.815	22.385	17425	67	804.582	263.635	83.499	156.058	34.627	53907	30	1730.633	504.340	193.264	157.034	20.728	51919	19	795.579	65.208	212.128	155.685	15.314	15116	98	798.173	110.022	58.380	162.109	54.184	78221	34	719.588	74.274	333.426	157.726	22.971	24466	16	836.750	89.448	217.397	157.241	14.142	13388	69	730.826	104.654	26.685	163.116	36.870	50427	43	689.163	69.216	34.458	159.119	26.142	29634	30	629.733	42.658	42.626	158.475	20.728	18892	33	820.242	87.813	257.854	161.399	23.899	27068	89	810.708	83.210	250.091	162.669	36.627	72153	25	2016.320	1420.015	1.525	161.336	17.899	50408	63	715.048	54.997	232.363	162.258	29.799	45048	33	761.545	61.829	265.762	160.327	20.728	25131	49	746.592	86.087	317.804	162.000	28.385	36583	28	665.607	33.725	327.907	160.815	18.728	18637	16	696.375	41.218	123.751	161.604	17.314	11142	16	773	72.452	214.653	161.820	14.728	12368	102	689.451	53.050	301.401	165.633	47.941	70324	34	1000.647	116.522	101.773	162.527	22.728	34022	96	1102.052	677.806	133.030	168.672	63.012	105797	18	701.889	63.665	145.050	161.835	18.142	12634	109	729.734	79.395	174.781	163.550	54.870	79541	41	760.732	96.851	207.329	164.715	31.213	31190	34	744.882	60.348	222.474	164.162	22.728	25326	44	751.364	112.846	18.347	165.366	26.385	33060	86	829.221	123.699	73.607	168.462	37.799	71313	22	624.227	22.215	82.283	164.549	17.556	13733	60	687.683	55.774	274.527	168.958	34.971	41261	51	721.078	51.493	153.217	168.133	27.556	36775	53	768.245	67.093	195.710	168.008	30.627	40717	27	774.741	76.469	262.821	167.361	18.728	20918	36	478.139	21.723	330.934	168.371	30.971	17213	51	600.373	44.194	5.135	170.945	30.385	30619	29	664.724	43.117	50.793	170.180	20.971	19277	57	1010.105	369.935	65.095	171.709	36.971	57576	58	760.534	81.480	287.814	171.170	31.456	44111	24	837.500	96.634	118.683	170.781	18.728	20100	115	730.243	59.569	202.588	175.818	44.527	83978	26	834	108.466	240.411	170.205	22.142	21684	32	661.781	45.404	46.166	172.584	23.314	21177	47	651.809	49.642	85.497	172.291	34.627	30635	66	710.697	84.418	180.757	173.198	38.042	46906	41	660.634	102.869	11.218	173.996	25.799	27086	32	748.844	60.959	124.733	172.914	21.556	23963	32	676.188	45.424	217.354	174.209	24.142	21638	51	587.902	32.636	319.485	171.865	36.385	29983	35	709.886	61.996	109.093	174.966	24.385	24846	38	731.158	54.917	160.203	174.318	22.971	27784	33	770.939	63.653	172.000	173.051	22.142	25441	23	853.348	69.857	251.790	174.300	18.142	19627	43	685	39.841	263.239	174.759	24.971	29455	54	764.018	109.423	27.959	178.024	30.385	41257	24	734.042	30.462	224.330	174.962	18.728	17617	65	673.446	58.970	97.083	177.356	34.385	43774	47	714.085	59.709	56.917	179.778	30.385	33562	262	609.340	106.047	110.581	189.911	91.740	159647	24	836.833	80.548	145.305	178.274	19.314	20084	31	777.032	68.396	33.767	179.577	21.556	24088	37	696.189	65.684	41.897	179.619	22.385	25759	56	821.161	96.614	117.983	179.265	29.213	45985	86	721.628	62.816	227.307	181.766	40.627	62060	40	649.550	253.138	281.960	179.703	22.385	25982	31	607.097	37.931	3.623	180.099	22.142	18820	40	452.800	17.121	13.779	183.075	39.941	18112	47	716	60.177	265.271	181.509	28.142	33652	16	733	97.261	332.306	179.308	20.142	11728	60	749.567	50.542	237.232	184.948	34.971	44974	66	704.394	62.795	133.343	183.150	32.385	46490	56	533.946	26.755	176.725	186.941	39.799	29901	46	701.413	45.164	209.691	183.947	29.213	32265	40	775.200	159.528	75.583	187.697	30.385	31008	30	774.600	82.775	86.128	184.122	20.142	23238	63	637.571	36.046	311.178	186.513	32.870	40167	20	1751.100	389.060	278.904	184.402	18.728	35022	34	837.324	58.681	169.291	187.266	22.971	28469	25	630.440	44.549	5.065	188.871	21.314	15761	77	728.519	107.616	20.881	192.057	45.799	56096	52	771.788	65.371	30.210	188.508	31.456	40133	39	795.641	95.453	57.119	188.235	22.971	31030	62	749.661	68.541	195.764	188.608	33.213	46479	64	750.078	76.528	160.439	190.187	31.799	48005	87	723.529	66.056	186.079	192.200	42.042	62947	59	803.492	71.145	248.362	190.985	38.042	47406	55	830.091	56.486	259.341	191.986	32.627	45655	67	1484.090	272.427	324.413	189.004	30.971	99434	28	995.893	387.310	101.344	189.190	23.556	27885	66	784.667	55.052	267.079	191.850	33.556	51788	33	725.121	60.361	209.682	190.648	22.971	23929	28	617.607	31.631	10.169	191.813	19.314	17293	36	844.278	101.942	86.080	192.804	25.799	30394	64	612.219	105.127	284.039	194.971	42.042	39182	53	707.736	62.062	126.078	197.248	31.556	37510	33	783.758	72.948	215.686	192.607	26.971	25864	31	700.194	39.711	235.044	193.944	28.870	21706	46	734.413	77.011	141.084	193.984	24.971	33783	61	730.623	68.147	228.094	196.960	30.971	44568	30	617.733	41.724	33.091	199.812	33.456	18532	34	725.853	79.912	26.589	197.332	22.971	24679	59	707.508	65.603	47.799	197.198	30.627	41743	20	794.800	61.023	100.643	194.874	18.728	15896	17	895.941	97.532	331.066	195.234	14.485	15231	20	651.100	51.279	4.320	197.161	18.142	13022	21	759.905	63.025	78.908	196.197	18.142	15958	26	777.538	109.340	94.596	197.067	20.728	20216	47	729.426	54.610	217.941	197.268	26.971	34283	26	775.115	41.766	72.107	197.944	21.556	20153	35	841.829	72.775	104.865	198.514	20.971	29464	53	756.660	65.047	157.451	198.663	29.799	40103	45	687	56.957	208.247	200.104	27.799	30915	41	896.439	140.594	175.718	198.675	24.142	36754	28	724.464	54.378	273.956	199.839	19.899	20285	19	873.579	115.419	326.727	198.329	14.728	16598	79	986.633	295.714	256.824	201.007	63.355	77944	58	924.397	389.722	295.777	201.776	35.556	53615	96	2391.167	1285.841	76.648	206.371	47.113	229552	43	2636.093	1262.320	119.586	205.851	27.556	113352	60	706.367	67.619	137.888	203.281	37.213	42382	25	685.480	64.727	332.161	202.715	17.899	17137	41	3382.195	976.090	100.708	205.553	23.556	138670	76	669.368	82.606	37.636	207.754	43.355	50872	51	898.137	132.221	57.010	206.892	34.042	45805	46	959.652	144.077	174.346	205.237	24.971	44144	48	860.958	117.760	318.252	206.173	32.042	41326	45	786.533	141.240	93.973	208.646	45.799	35394	38	901.316	96.199	261.060	206.567	22.971	34250	20	744.300	53.076	155.452	207.304	17.556	14886	121	941.405	397.137	182.219	211.081	64.184	113910	50	669.140	30.375	223.717	210.363	25.799	33457	41	809.122	67.736	278.676	209.818	22.971	33174	24	728.208	34.364	163.974	209.360	17.314	17477	17	730.706	79.361	2.571	210.792	15.314	12422	16	1076.875	299.954	61.831	211.352	18.728	17230	18	760.222	44.303	108.986	210.696	15.314	13684	21	867.810	100.769	154.097	211.787	18.142	18224	46	696.739	41.726	255.565	213.792	25.799	32050	72	870.514	242.677	328.797	213.729	46.527	62677	17	701.706	43.685	100.176	211.757	14.485	11929	47	732.574	64.657	247.624	215.392	27.556	34431	16	831.312	83.957	317.838	212.003	14.485	13301	35	823.600	199.420	122.775	215.309	25.799	28826	61	668.033	37.305	209.788	214.767	28.971	40750	71	880.141	280.674	303.917	218.288	41.113	62490	53	673.792	40.787	45.730	216.349	28.971	35711	22	780.545	48.166	160.386	214.592	15.899	17172	30	781.500	76.163	288.464	215.627	22.971	23445	17	639.588	34.293	296.092	214.548	16.142	10873	33	649.636	62.995	19.483	215.287	25.556	21438	23	780.565	70.606	68.016	216.075	20.385	17953	26	781.269	55.889	132.573	215.780	18.728	20313	35	606.314	18.721	169.021	216.570	29.799	21221	42	757.786	87.725	228.787	217.556	28.385	31827	28	801.643	80.453	276.600	217.002	20.142	22446	25	900.960	208.678	152.525	216.433	20.142	22524	16	793.875	38.366	81.964	218.298	15.314	12702	37	991.541	401.478	322.364	218.983	27.213	36687	31	738.742	48.707	312.407	220.579	21.314	22901	50	802.780	80.228	106.644	221.561	25.799	40139	41	766.463	59.130	175.646	221.408	25.799	31425	44	953.750	151.737	270.001	223.333	30.385	41965	28	714.107	33.560	290.725	220.360	19.556	19995	125	736.952	91.361	91.432	225.146	50.770	92119	34	801	155.538	14.214	221.649	24.971	27234	17	642.941	22.780	24.526	221.638	19.314	10930	22	758.227	41.165	119.921	222.490	18.728	16681	52	858.269	139.498	158.710	222.773	34.627	44630	80	794.963	59.438	185.508	224.286	41.113	63597	80	709.062	54.557	253.988	224.026	47.113	56725	25	746.600	71.101	7.882	223.797	19.314	18665	22	787.364	67.892	133.905	223.366	17.899	17322	45	735.111	177.105	37.339	225.606	27.799	33080	17	756.882	34.154	148.641	223.416	15.314	12867	134	2257.672	1573.974	81.798	229.812	66.083	302528	26	836.385	71.308	111.608	226.325	17.899	21746	29	744.414	42.074	123.647	226.904	21.314	21588	25	816.160	49.744	197.999	225.625	18.485	20404	42	921.357	294.134	293.495	228.502	30.385	38697	27	771.296	45.727	129.887	228.004	18.142	20825	26	944.077	90.253	137.886	228.690	19.556	24546	50	1621.340	741.606	320.892	229.937	32.627	81067	62	713.952	75.022	166.965	230.030	34.870	44265	35	938.143	353.594	6.831	232.451	34.042	32835	19	1449.474	164.467	204.773	230.510	20.142	27540	37	859.865	136.347	328.441	231.604	25.556	31815	116	1021.017	285.247	101.941	235.032	42.527	118438	34	1703.353	282.940	30.881	232.030	32.627	57914	57	870.298	178.013	237.430	232.645	32.385	49607	110	2446.164	832.560	114.565	238.110	57.113	269078	31	770.613	52.724	41.139	234.771	22.971	23889	47	1606.638	461.577	55.311	235.165	33.799	75512	26	1531.923	211.135	160.980	234.322	29.456	39830	22	678.227	28.413	185.868	234.022	18.971	14921	19	984.632	108.510	200.648	233.747	14.728	18708	141	1904.965	1021.383	229.180	240.505	61.012	268600	16	849.375	92.195	142.333	233.954	16.728	13590	22	844.136	95.083	310.953	234.857	19.556	18571	27	849.259	236.133	63.848	236.246	20.728	22930	32	1389.469	167.373	271.408	236.148	24.627	44463	29	1067	307.631	146.044	237.243	19.556	30943	23	624.609	158.535	205.556	237.329	25.799	14366	145	1173.076	395.662	263.753	241.542	64.184	170096	45	1435.022	554.705	88.455	237.957	31.213	64576	129	1073.752	490.365	177.381	245.757	78.326	138514	21	1525.333	112.699	254.227	238.063	16.971	32032	37	1845.189	413.966	34.828	239.359	24.627	68272	118	1216.831	352.568	244.967	242.829	66.184	143586	30	875.633	82.320	126.428	241.804	21.314	26269	33	1064.879	428.286	183.718	244.424	31.799	35141	47	1089.574	295.715	57.250	241.768	32.385	51210	70	752.886	57.855	18.114	243.807	61.598	52702	62	848.871	118.850	76.630	244.540	43.456	52630	35	842.371	121.391	275.370	244.694	36.142	29483	64	699	69.713	283.651	244.458	46.142	44736	26	760.115	35.841	30.325	243.917	18.728	19763	57	1148.404	234.768	41.226	244.562	30.971	65459	20	1324.250	250.265	107.602	243.689	15.899	26485	23	797	102.477	51.919	244.661	17.314	18331	51	993.980	100.499	93.779	245.073	35.556	50693	16	1057.562	152.170	203.980	245.062	19.899	16921	36	1349.361	259.996	120.225	246.109	35.456	48577	53	932.377	118.249	142.502	246.085	41.213	49416	23	691.435	84.755	161.010	247.586	46.627	15903	26	884.423	88.740	198.781	248.271	19.899	22995	39	845.205	128.675	170.851	252.565	33.698	32963	19	936.368	95.407	147.938	253.652	22.971	17791	31	709.065	71.742	195.741	253.918	45.698	21981
3	24	732.542	79.110	47.667	2.471	18.142	17581	117	723.829	127.963	67.360	4.348	42.627	84688	93	642.301	70.424	79.021	12.323	64.184	59734	16	684.500	52.063	110.064	1.978	13.657	10952	23	702.957	63.151	114.703	3.196	18.728	16168	19	2552.053	1101.520	123.471	2.790	22.142	48489	18	749.944	103.546	147.326	1.287	17.899	13499	51	705.529	65.676	167.875	3.657	27.213	35982	51	699.882	146.827	193.996	3.802	24.971	35694	56	618.911	158.044	215.322	3.331	54.426	34659	144	609.764	71.761	274.616	7.309	54.426	87806	23	566.087	75.430	286.517	1.305	25.314	13020	53	830.868	326.688	308.538	4.048	48.870	44036	26	648.692	67.270	16.278	3.714	21.556	16866	30	1067.300	149.413	40.946	4.595	21.556	32019	72	1097.389	611.547	33.016	8.926	42.527	79012	29	739.069	68.509	157.960	5.178	19.556	21433	61	537.197	66.104	142.877	6.711	41.456	32769	44	708.932	66.346	186.496	7.374	24.385	31193	16	828.062	52.205	261.378	6.392	16.485	13249	73	753.178	226.052	290.440	8.793	43.213	54982	28	984.036	283.887	318.200	7.809	24.385	27553	81	819.963	347.841	20.856	9.732	43.355	66417	35	753.400	70.235	104.839	6.963	21.556	26369	71	650.423	84.753	49.763	13.478	42.627	46180	27	752.296	126.116	118.682	7.593	19.556	20312	106	880.198	153.643	212.235	12.574	68.326	93301	40	893.625	138.807	250.727	7.719	22.728	35745	53	677.698	49.799	263.366	12.897	34.971	35918	55	681.109	139.341	131.809	11.094	34.627	37461	28	917.429	143.102	297.561	9.691	19.899	25688	49	669.408	93.881	55.917	12.022	25.799	32801	31	841.581	347.398	89.344	13.230	31.799	26089	27	634.111	58.043	85.252	14.743	26.142	17121	34	605.735	48.110	98.073	11.502	20.728	20595	119	844.454	100.157	178.157	18.995	52.284	100490	59	631.678	109.817	231.393	12.948	37.698	37269	69	766.638	111.725	249.760	15.795	46.042	52898	80	748.787	162.653	114.571	16.453	63.841	59903	51	685.922	57.812	156.714	13.662	26.971	34982	31	692.419	42.503	191.920	13.893	21.556	21465	39	744.487	130.351	123.100	18.109	28.971	29035	23	625.609	63.888	146.785	13.241	20.728	14389	30	733.867	85.569	69.001	16.042	21.556	22016	46	738.891	148.284	185.748	19.330	33.799	33989	51	732.039	107.670	307.095	16.615	29.556	37334	28	584.643	62.721	296.005	16.750	22.142	16370	32	596.688	38.777	3.463	18.414	23.556	19094	21	764.810	65.656	128.890	16.841	15.899	16061	38	811	127.943	240.508	17.202	24.971	30818	41	849.683	192.952	63.992	18.791	34.870	34837	55	756.836	121.712	25.154	19.833	26.728	41626	57	726.404	83.601	230.546	21.303	37.456	41405	23	1325.130	180.591	328.291	19.752	24.385	30478	43	737.674	59.562	194.527	20.971	23.556	31720	47	855.830	129.616	167.164	22.801	26.142	40224	49	944.408	120.516	264.947	21.767	25.556	46276	34	782.735	99.007	34.233	22.710	21.314	26613	25	791.400	87.019	211.372	21.445	20.142	19785	58	625.345	95.551	93.866	24.101	36.284	36270	28	477.036	35.324	284.323	23.649	21.556	13357	34	828.529	90.261	311.047	24.653	22.142	28170	22	823.773	123.236	39.788	24.447	17.899	18123	52	650.500	75.550	104.454	25.638	30.385	33826	31	756.774	99.710	130.467	25.480	22.142	23460	40	834.100	83.012	279.939	29.081	30.385	33364	34	600.824	56.604	4.142	26.375	22.142	20428	37	729.270	92.568	47.272	26.842	22.142	26983	54	697.704	72.639	57.926	29.539	30.385	37676	19	655.737	30.230	245.323	25.756	16.485	12459	90	710.367	79.778	68.500	31.783	39.213	63933	70	623.886	58.868	294.556	30.065	35.456	43672	45	695.933	106.301	84.909	30.281	30.971	31317	86	705.919	96.986	114.337	33.422	59.012	60709	87	833.483	128.897	197.188	32.120	38.042	72513	57	795.667	131.620	206.201	31.675	32.142	45353	34	615.647	56.781	323.809	30.180	22.385	20932	29	1058.207	44.466	154.767	29.872	20.971	30688	45	878.911	76.203	275.316	32.955	27.556	39551	28	942.143	57.353	257.637	30.590	18.728	26380	28	628.536	43.347	332.447	30.788	19.314	17599	47	607.255	47.360	27.503	33.164	25.556	28541	37	808.892	103.607	43.719	34.071	25.799	29929	40	766.900	105.269	141.783	32.697	23.556	30676	32	718.469	63.858	167.893	33.372	22.971	22991	79	765.228	134.320	213.050	36.777	40.042	60453	40	664.100	90.625	99.759	34.047	26.971	26564	27	655.482	61.199	241.164	35.833	29.213	17698	38	916.105	72.729	269.942	35.823	32.042	34812	50	931.840	484.316	9.297	38.060	37.698	46592	67	768.388	66.849	53.049	38.238	38.627	51482	55	748.436	78.128	175.491	36.707	35.456	41164	56	700.232	65.649	287.409	35.821	31.799	39213	35	634.371	74.141	19.507	35.710	22.385	22203	51	580.314	63.743	78.272	39.494	43.941	29596	61	767.754	127.166	130.410	38.445	31.799	46833	35	714.571	90.178	2.331	38.102	26.142	25010	26	1014.731	175.716	83.404	36.410	18.142	26383	33	786.576	102.832	231.763	35.871	21.556	25957	66	961.894	72.634	261.724	39.757	52.527	63485	51	700.588	79.287	92.489	41.166	27.556	35730	38	813.658	109.774	117.200	39.130	26.971	30919	55	594.273	57.254	307.120	39.234	33.213	32685	23	752.565	45.774	39.733	39.633	16.728	17309	32	735.719	74.289	169.571	40.722	21.314	23543	17	601.353	50.647	182.220	40.993	17.314	10223	33	721.242	91.299	222.188	40.493	21.556	23801	63	631.238	54.078	314.760	44.260	34.971	39768	26	614.769	31.611	333.259	39.667	21.556	15984	66	601.439	49.633	68.630	45.177	59.012	39695	19	624.211	23.687	324.340	39.719	17.314	11860	28	699.786	85.399	17.504	42.016	18.728	19594	21	884.762	80.413	49.588	43.393	16.728	18580	23	686.913	49.544	238.935	42.257	20.728	15799	42	1015.238	119.439	255.743	44.732	30.385	42640	36	827.722	87.484	281.137	44.048	23.556	29798	33	744.667	72.815	32.528	45.026	21.556	24574	44	733.341	73.215	186.344	45.505	29.799	32267	117	790.308	109.334	196.639	50.923	52.527	92466	21	721.714	54.871	227.461	44.608	16.728	15156	22	807.955	66.547	245.804	45.646	17.314	17775	22	851.636	80.932	118.101	46.287	17.314	18736	83	803.867	138.401	211.517	47.460	41.456	66721	31	744	94.200	278.215	48.810	31.456	23064	43	1095.581	332.026	8.062	47.641	23.314	47110	61	1051.705	226.239	100.831	48.124	28.385	64154	59	669.780	67.909	145.412	47.859	34.042	39517	40	751.825	110.550	172.921	50.554	30.385	30073	26	935.923	54.549	264.362	48.381	25.799	24334	25	674.120	48.983	123.839	48.347	20.142	16853	45	650.111	42.492	229.717	49.909	31.213	29255	34	822.265	94.086	239.992	49.804	22.142	27957	46	877	85.646	252.074	50.795	28.627	40342	49	722.102	122.154	295.156	54.472	34.627	35383	69	656.377	96.956	307.467	56.207	47.113	45290	34	901.853	164.077	324.581	49.407	22.142	30663	45	768.600	122.656	330.817	49.706	27.556	34587	37	752.892	75.358	156.780	50.034	22.142	27857	30	671.067	45.259	129.593	51.356	24.385	20132	47	817.936	71.620	271.172	51.738	32.042	38443	17	1238.588	211.688	17.908	52.144	20.971	21056	19	921.263	73.270	39.371	50.982	15.071	17504	33	1099.061	232.875	111.831	53.339	22.971	36269	35	799.971	117.435	165.284	52.292	22.971	27999	29	818.862	94.218	186.423	51.995	19.314	23747	32	741.250	195.380	31.754	53.010	21.556	23720	29	867.483	97.052	48.587	52.763	19.556	25157	26	1002.385	151.415	84.539	53.066	17.314	26062	42	745.214	88.200	150.311	55.597	24.385	31299	57	789.193	133.836	8.580	58.314	42.527	44984	77	863.987	167.128	56.747	57.089	36.870	66527	82	665.927	54.712	69.960	57.507	36.284	54606	36	789.500	84.754	214.542	56.093	22.142	28422	53	669.321	35.934	236.492	58.341	30.971	35474	68	937.574	414.409	38.371	57.701	39.213	63755	38	651.211	46.075	141.740	57.635	23.556	24746	62	783	93.798	90.685	58.283	28.385	48546	33	634.849	37.592	123.694	56.893	20.728	20950	128	967.555	428.261	133.349	63.044	52.184	123847	35	758.314	130.820	157.443	58.979	32.042	26541	79	674.924	57.774	181.528	61.005	36.284	53319	51	705.490	60.431	230.817	60.889	36.142	35980	72	672.750	61.469	268.297	64.485	50.284	48438	49	615.041	49.582	332.524	61.618	25.556	30137	42	1089.833	187.430	255.393	61.026	27.799	45773	19	1564.789	198.424	317.368	60.699	15.314	29731	52	745.019	78.986	287.379	64.447	42.527	38741	18	768.833	56.952	1.776	62.695	15.071	13839	61	914.180	164.599	26.963	64.710	30.385	55765	78	874	173.875	103.577	67.475	39.456	68172	73	677.479	66.105	116.533	65.739	31.213	49456	41	737.073	86.625	295.089	63.837	24.971	30220	18	698.611	52.777	44.160	63.828	15.314	12575	46	721.109	71.594	205.945	65.298	24.971	33171	75	843.893	132.751	193.992	66.835	38.042	63292	56	644.679	82.365	302.195	66.586	38.284	36102	64	742.484	93.575	321.705	69.031	35.456	47519	40	899.075	132.127	56.998	66.013	22.142	35963	56	861.857	104.758	87.179	68.108	32.042	48264	122	663.303	54.883	168.130	68.710	55.598	80923	70	650.929	63.032	311.439	68.404	31.213	45565	44	1650.705	284.150	95.677	68.604	26.971	72631	39	793.410	67.114	249.101	67.810	24.142	30943	26	665.692	35.599	273.062	68.421	19.899	17308	47	743.489	86.250	211.647	70.389	31.456	34944	33	889.273	85.269	257.078	68.538	22.627	29346	45	767.333	102.901	4.021	69.283	23.556	34530	145	675.841	173.282	22.216	73.154	57.598	97997	49	807.408	113.497	150.085	70.185	31.799	39563	22	646.909	41.005	44.956	68.844	18.728	14232	125	877.560	270.528	77.822	73.397	63.355	109695	39	985.641	116.339	222.746	71.359	23.556	38440	61	1219.213	1008.977	190.545	73.584	36.284	74372	32	704.844	53.204	282.875	74.523	26.142	22555	56	728.464	188.695	55.731	75.803	38.042	40794	82	642.110	38.183	130.644	76.054	35.213	52653	44	732.182	55.401	214.710	74.653	29.213	32216	33	729.667	36.416	243.371	73.806	24.627	24079	33	665.515	71.767	39.755	73.542	23.314	21962	28	698.321	59.464	48.470	73.734	19.314	19553	62	727.871	95.294	152.889	76.503	36.870	45128	57	764.877	80.647	257.014	77.096	42.042	43598	52	631.558	102.015	296.865	76.603	39.698	32841	51	760.549	39.760	235.392	77.350	28.385	38788	37	745.189	121.222	267.484	76.647	25.213	27572	89	608.393	65.843	326.672	79.766	43.355	54147	17	629.294	47.864	1.563	77.110	15.314	10698	107	660.122	101.710	271.785	86.281	63.941	70633	24	943.542	117.706	90.398	77.836	16.728	22645	106	767.679	105.397	116.054	81.620	44.042	81374	68	666.691	70.477	310.831	80.393	50.184	45335	35	632.429	51.367	23.907	79.446	22.728	22135	38	809.526	89.504	167.088	80.411	22.971	30762	35	795.057	82.133	192.350	81.801	22.142	27827	25	909.080	199.289	94.416	82.101	18.142	22727	46	780.609	82.467	145.898	83.193	26.728	35908	43	861.302	88.183	223.693	82.198	24.142	37036	18	825.500	63.079	277.054	81.680	15.899	14859	44	639.318	85.507	301.816	86.063	36.042	28130	27	698.370	68.534	29.898	82.922	21.314	18856	47	851.915	86.504	63.712	84.589	27.799	40040	73	626.863	29.260	136.772	85.677	41.456	45761	64	736.719	64.658	185.237	85.508	34.627	47150	61	725.475	54.433	236.720	85.420	32.385	44254	48	751.771	68.728	76.477	86.973	32.042	36085	22	763.227	51.008	88.521	84.920	17.314	16791	72	688.736	68.382	159.979	86.520	36.870	49589	54	761.296	82.386	205.520	85.762	30.042	41110	34	659.676	44.372	292.479	84.595	21.314	22429	90	649.600	32.686	284.942	89.880	42.527	58464	53	615.057	50.729	329.866	87.921	28.385	32598	55	757.545	344.204	38.013	90.475	38.284	41665	61	671.590	51.348	250.955	90.071	29.799	40967	127	736.165	160.089	262.595	94.357	62.426	93493	61	844.967	125.660	84.303	91.169	45.456	51543	37	733	71.822	177.835	89.772	30.971	27121	46	691	92.221	15.117	91.163	23.799	31786	58	666.603	58.191	60.354	91.666	27.799	38663	27	771.222	52.421	222.415	88.989	19.899	20823	44	749.955	98.308	31.715	91.409	24.385	32998	40	756.775	68.305	166.992	93.339	32.042	30271	41	703.781	116.720	305.601	91.190	34.042	28855	38	590.921	42.609	6.235	92.465	23.314	22455	41	683.610	48.689	319.951	95.014	28.627	28028	65	815.108	125.210	95.209	95.771	35.456	52982	37	765.216	46.032	231.821	94.375	23.556	28313	42	602.810	38.743	22.841	94.771	23.799	25318	56	603.393	48.377	47.698	96.128	35.698	33790	34	777.441	78.374	116.904	94.587	22.142	26433	53	911.528	94.328	213.517	95.874	26.971	48311	32	668.750	24.211	240.155	93.472	22.142	21400	28	834.429	84.615	125.638	94.646	19.556	23364	42	791.714	71.635	203.499	95.119	25.899	33252	43	845.256	70.910	225.369	95.836	24.728	36346	63	668.873	66.149	313.839	98.779	46.527	42139	22	669.727	39.761	304.754	96.720	20.385	14734	49	710.449	65.983	157.230	98.358	25.556	34812	29	884.207	111.228	194.368	98.581	20.142	25642	49	707.939	52.629	73.078	103.055	31.799	34689	30	838.900	107.250	132.609	99.009	19.556	25167	64	731.781	101.019	290.468	103.412	36.870	46834	29	780.621	141.468	2.324	101.809	32.385	22638	22	668.545	74.191	283.644	100.735	19.314	14708	88	556.773	84.500	34.916	105.189	58.669	48996	33	629.788	30.194	57.149	102.460	22.142	20783	55	803.073	110.588	147.916	103.095	28.385	44169	41	818.341	170.422	252.024	101.817	23.556	33552	24	647.583	66.190	333.713	101.400	18.728	15542	55	730.800	76.253	64.775	104.057	28.971	40194	33	857.030	115.894	138.978	102.861	21.556	28282	35	692.857	61.034	168.377	103.393	22.142	24250	24	683.417	51.119	271.772	102.182	18.971	16402	44	661.295	83.530	14.607	103.272	25.213	29097	34	710.794	69.190	45.387	104.234	23.556	24167	33	674.939	44.313	309.907	103.152	24.385	22273	57	768.105	98.355	245.989	107.595	32.627	43782	18	1749.500	761.185	258.538	103.930	20.142	31491	28	807.679	61.006	183.569	104.846	22.728	22615	34	744.529	92.409	21.430	107.089	20.728	25314	103	767.748	94.368	112.298	110.420	40.042	79078	38	793.342	63.654	208.197	109.281	25.799	30147	38	798.947	45.009	216.531	108.016	24.142	30360	51	878.863	95.858	223.699	108.738	26.971	44822	43	761.581	59.367	239.676	109.440	27.213	32748	32	848.844	115.031	269.270	108.749	20.728	27163	25	754.440	71.794	326.716	107.933	17.556	18861	49	739.857	74.385	124.966	110.766	33.456	36253	28	811.179	86.891	201.266	108.766	19.314	22713	27	642.482	45.119	305.611	107.758	28.385	17347	57	721.579	87.861	59.141	111.160	38.870	41130	64	905	380.452	176.783	111.980	30.385	57920	38	894.132	126.124	232.366	110.718	22.971	33977	45	733.111	91.442	45.409	111.630	24.971	32990	39	726.051	74.987	135.385	115.862	32.142	28316	48	741.375	89.676	145.106	111.302	27.213	35586	74	821.189	125.497	191.165	115.297	39.213	60768	38	727.132	41.534	263.682	114.391	25.556	27631	49	658.020	39.968	295.819	112.890	29.213	32243	124	660.806	49.397	86.804	116.725	47.113	81940	30	731.600	72.868	159.450	112.203	21.314	21948	43	654.070	65.973	306.748	113.222	41.698	28125	21	720.857	49.741	317.958	114.281	22.385	15138	57	689.544	68.356	323.077	116.167	36.042	39304	19	584.474	52.100	15.115	114.900	16.142	11105	91	704.725	357.030	18.312	121.971	55.841	64130	82	738.488	72.050	101.226	119.134	40.284	60556	19	815.526	39.420	217.481	116.898	19.556	15495	50	761.460	75.885	155.571	119.335	32.142	38073	81	943.543	160.129	180.623	119.583	35.456	76427	24	1518.250	191.939	206.858	116.981	17.314	36438	36	892.333	114.448	227.997	117.388	21.556	32124	34	668.294	71.153	276.042	118.876	30.627	22722	63	665.667	65.938	68.552	120.623	30.385	41937	71	779.408	67.524	146.090	119.366	38.042	55338	39	846	139.771	161.909	119.215	24.728	32994	34	757.706	52.793	242.114	117.630	22.971	25762	28	860.464	98.280	268.777	118.953	20.142	24093	43	687.837	47.793	284.902	118.677	24.385	29577	39	837.462	212.239	36.084	120.131	31.456	32661	29	843.793	102.000	48.119	119.645	19.899	24470	80	695.287	63.574	54.940	123.025	36.627	55623	31	780.452	65.059	233.591	120.066	22.142	24194	19	1119.263	481.795	122.798	121.367	25.799	21266	47	754.340	94.784	133.369	124.518	30.142	35454	48	688.979	44.840	261.061	122.445	26.385	33071	50	689.160	345.555	301.829	127.615	60.083	34458	16	671	51.717	1.809	121.628	13.899	10736	52	838.404	103.886	244.505	123.585	28.971	43597	51	582.980	33.474	328.964	124.728	26.971	29732	23	671.826	43.412	8.061	124.249	17.899	15452	41	818.634	109.322	29.137	128.228	29.556	33564	35	723.543	57.891	251.576	125.864	24.142	25324	31	703.677	59.503	296.020	125.119	23.556	21814	29	641.552	35.178	286.988	125.604	22.385	18605	27	1441.593	247.564	314.599	125.898	22.142	38923	16	790.562	46.972	47.986	125.323	13.899	12649	35	681.200	69.825	91.772	127.214	29.213	23842	59	810.119	112.899	192.288	127.630	28.385	47797	36	709.528	49.425	267.828	126.233	22.971	25543	34	720.735	37.666	309.737	129.145	32.728	24505	72	801.653	230.170	203.610	129.310	49.113	57719	28	836.143	100.411	23.960	129.338	21.314	23412	31	726.774	77.964	39.226	128.046	19.556	22530	92	691.467	76.768	110.971	139.274	68.770	63615	82	714.061	75.210	181.834	131.600	39.213	58553	39	674.641	46.885	279.907	128.949	24.971	26311	33	677.303	53.398	58.278	129.851	23.556	22351	54	746.148	64.878	127.680	131.405	29.213	40292	59	650.186	61.420	18.198	134.504	33.799	38361	29	664.552	62.758	63.958	132.146	29.799	19272	47	1027.702	192.668	217.097	130.202	32.627	48302	37	798.459	96.902	242.544	131.863	24.385	29543	34	838.294	97.954	271.020	131.884	21.556	28502	27	863.741	105.347	10.274	131.525	21.556	23321	58	726.397	86.392	134.974	135.483	52.184	42131	23	744.087	80.487	163.782	131.200	18.728	17114	53	732.736	79.788	148.497	132.985	28.142	38835	31	750.581	84.639	261.427	133.516	20.728	23268	68	690.941	56.970	102.347	136.237	31.799	46984	44	769.523	68.834	120.764	135.317	27.213	33859	61	955.590	173.304	231.324	134.688	31.556	58291	71	747.465	77.841	251.775	135.457	42.042	53070	82	657.939	52.677	287.459	139.174	40.284	53951	35	854.143	89.445	316.890	134.695	21.556	29895	58	625.431	48.801	323.100	136.486	30.385	36275	34	759.735	76.295	169.997	135.652	22.728	25831	32	810.281	77.620	223.119	136.178	22.971	25929	23	681.391	36.060	277.266	134.710	16.728	15672	20	774.350	45.006	301.904	134.789	16.728	15487	32	650.312	49.053	333.875	135.873	20.728	20810	31	781.226	83.444	7.586	137.282	22.385	24218	19	656.684	28.640	71.662	135.805	15.314	12477	52	649.077	53.652	76.948	139.893	30.627	33752	46	714.891	98.782	162.249	140.153	38.627	32885	47	780.085	111.137	176.294	139.045	27.799	36664	40	976.650	247.709	195.612	138.732	28.971	39066	100	690.320	81.097	36.536	141.802	47.941	69032	50	658.660	50.625	57.156	139.669	28.971	32933	23	765.652	73.505	155.939	138.732	17.314	17610	54	738.982	79.403	145.558	141.328	28.627	39905	30	736.233	80.834	203.144	141.784	22.142	22087	26	724.654	66.804	208.446	141.395	22.142	18841	51	701.647	66.216	215.396	140.582	26.142	35784	31	809.387	76.674	272.834	140.390	21.556	25091	40	656.475	36.628	62.494	143.360	29.213	26259	41	728.683	88.985	135.837	141.593	31.556	29876	38	740.684	72.721	231.800	141.236	28.971	28146	47	993.766	288.833	69.282	144.773	37.456	46707	67	639.791	42.640	84.390	145.106	38.042	42866	23	910.043	115.409	7.911	143.748	16.728	20931	29	1022.793	212.067	14.519	144.320	19.556	29661	73	720.082	80.138	101.133	149.987	38.284	52566	38	749.605	80.711	151.937	146.902	24.142	28485	23	789.087	91.798	258.162	146.224	17.899	18149	46	691.630	49.879	292.618	148.363	26.971	31815	40	719.375	68.061	302.427	146.841	23.799	28775	48	725.521	76.520	139.678	148.262	29.213	34825	35	755.371	76.843	226.561	146.388	22.728	26438	27	821.074	83.348	266.214	146.698	20.728	22169	42	757.786	61.369	275.193	149.525	26.971	31827	30	695.367	79.231	116.836	152.580	29.556	20861	30	741.533	54.746	253.000	148.997	20.728	22246	69	1092.333	285.926	279.710	156.137	49.213	75371	31	1232.323	586.469	17.913	149.528	20.971	38202	61	700.033	87.210	190.340	150.172	28.627	42702	103	789.738	83.665	243.357	152.608	38.042	81343	19	666.632	38.694	49.185	150.349	17.314	12666	50	673.600	61.563	92.287	151.764	28.385	33680	32	742.938	69.509	170.585	149.459	19.899	23774	24	819.125	96.897	204.972	149.240	18.728	19659	41	868.512	113.771	156.696	152.486	24.142	35609	27	659.593	35.124	2.670	152.328	22.142	17809	49	637.796	58.714	35.589	151.888	32.971	31252	35	718.771	78.994	57.180	152.371	21.314	25157	144	933.611	181.256	133.858	155.719	54.770	134440	42	696.500	48.522	231.980	152.515	26.385	29253	36	808.722	66.424	264.990	152.756	22.385	29114	42	689.929	69.375	325.877	151.331	28.142	28977	34	748.412	61.651	64.230	153.244	21.556	25446	38	735.316	82.456	177.621	153.103	28.385	27942	32	914.656	87.563	219.505	152.908	23.556	29269	37	806.162	108.103	201.524	154.098	22.142	29828	30	578.767	19.410	11.412	155.812	22.385	17363	67	802.925	266.057	83.513	156.054	34.627	53796	30	1729.033	516.201	193.255	157.049	20.728	51871	19	794.579	56.477	212.123	155.681	15.314	15097	98	796.918	110.462	58.405	162.123	54.184	78098	34	710.941	76.068	333.429	157.733	22.971	24172	16	831.500	78.912	217.412	157.239	14.142	13304	69	731.565	106.493	26.691	163.116	36.870	50478	43	682.535	67.140	34.443	159.111	26.142	29349	30	635.267	42.260	42.636	158.477	20.728	19058	33	817.818	90.861	257.862	161.408	23.899	26988	89	808.888	83.145	250.096	162.666	36.627	71991	25	1982.240	1434.645	1.517	161.375	17.899	49556	63	714.635	52.410	232.375	162.273	29.799	45022	33	762.242	66.339	265.766	160.319	20.728	25154	49	742.755	84.652	317.807	162.008	28.385	36395	28	664.893	33.561	327.909	160.803	18.728	18617	16	692.562	43.697	123.751	161.598	17.314	11081	16	774.938	80.432	214.656	161.812	14.728	12399	102	690.775	54.317	301.406	165.621	47.941	70459	34	1007.294	122.079	101.748	162.529	22.728	34248	96	1097.625	676.027	133.019	168.675	63.012	105372	18	701.333	65.908	145.044	161.836	18.142	12624	109	733.431	82.347	174.769	163.542	54.870	79944	41	762.146	96.609	207.329	164.712	31.213	31248	34	752	56.939	222.479	164.161	22.728	25568	44	748.273	118.976	18.336	165.365	26.385	32924	86	829.116	127.330	73.608	168.472	37.799	71304	22	628.364	27.007	82.282	164.537	17.556	13824	60	690.100	57.782	274.531	168.949	34.971	41406	51	721.902	53.041	153.222	168.123	27.556	36817	53	772.283	69.207	195.708	168.015	30.627	40931	27	777.926	82.918	262.818	167.359	18.728	21004	36	479.028	20.154	330.937	168.375	30.971	17245	51	600.118	41.594	5.140	170.955	30.385	30606	29	664.069	47.034	50.793	170.182	20.971	19258	57	996	356.868	65.103	171.738	36.971	56772	58	763.224	82.269	287.814	171.172	31.456	44267	24	847.958	102.239	118.684	170.779	18.728	20351	115	729	60.607	202.580	175.828	44.527	83835	26	832.962	110.791	240.405	170.197	22.142	21657	32	668.281	45.326	46.169	172.596	23.314	21385	47	651.957	51.777	85.499	172.290	34.627	30642	66	708.394	86.233	180.747	173.210	38.042	46754	41	661.976	102.127	11.224	173.987	25.799	27141	32	741.969	64.304	124.737	172.912	21.556	23743	32	673.375	43.140	217.348	174.212	24.142	21548	51	589.451	34.957	319.459	171.866	36.385	30062	35	712.029	66.793	109.088	174.970	24.385	24921	38	734.342	55.724	160.202	174.313	22.971	27905	33	772.121	60.308	171.996	173.049	22.142	25480	23	861.957	71.783	251.785	174.303	18.142	19825	43	683.326	39.685	263.244	174.755	24.971	29383	54	768.389	113.457	27.957	178.042	30.385	41493	24	734.167	36.854	224.330	174.966	18.728	17620	65	674.923	58.853	97.087	177.338	34.385	43870	47	717.255	62.713	56.916	179.784	30.385	33711	262	609.294	106.936	110.585	189.912	91.740	159635	24	833.708	79.240	145.308	178.280	19.314	20009	31	773.290	67.424	33.783	179.572	21.556	23972	37	693.946	57.850	41.915	179.618	22.385	25676	56	819.196	96.947	117.978	179.263	29.213	45875	86	722.977	63.123	227.312	181.764	40.627	62176	40	656.075	256.291	281.971	179.707	22.385	26243	31	610.258	34.909	3.627	180.104	22.142	18918	40	454.375	13.726	13.782	183.067	39.941	18175	47	719.191	61.921	265.258	181.523	28.142	33802	16	734.438	98.639	332.306	179.305	20.142	11751	60	752.750	51.340	237.239	184.962	34.971	45165	66	706.955	62.160	133.343	183.160	32.385	46659	56	535.696	25.135	176.731	186.932	39.799	29999	46	703.109	43.062	209.701	183.948	29.213	32343	40	775.625	154.440	75.593	187.684	30.385	31025	30	781.600	87.853	86.128	184.116	20.142	23448	63	638.619	39.029	311.165	186.498	32.870	40233	20	1748.800	396.075	278.910	184.402	18.728	34976	34	834.824	59.818	169.300	187.274	22.971	28384	25	625.600	40.794	5.060	188.862	21.314	15640	77	732.429	104.364	20.877	192.062	45.799	56397	52	769.904	65.004	30.200	188.514	31.456	40035	39	792.538	87.983	57.125	188.247	22.971	30909	62	753.403	70.330	195.768	188.611	33.213	46711	64	751.906	77.625	160.435	190.178	31.799	48122	87	725.184	67.812	186.092	192.195	42.042	63091	59	804.169	67.312	248.364	190.978	38.042	47446	55	829.400	61.006	259.347	191.988	32.627	45617	67	1498.881	269.880	324.409	189.010	30.971	100425	28	994.357	385.408	101.343	189.190	23.556	27842	66	786.606	56.804	267.083	191.861	33.556	51916	33	729.909	61.958	209.693	190.647	22.971	24087	28	623.321	31.533	10.168	191.802	19.314	17453	36	847.861	105.744	86.074	192.822	25.799	30523	64	611.625	104.495	284.037	194.982	42.042	39144	53	706.264	59.799	126.087	197.242	31.556	37432	33	782.879	69.481	215.696	192.603	26.971	25835	31	698.935	36.662	235.056	193.950	28.870	21667	46	733.022	73.745	141.080	193.985	24.971	33719	61	729.459	68.526	228.092	196.961	30.971	44497	30	612.700	43.994	33.096	199.804	33.456	18381	34	732.294	86.543	26.577	197.328	22.971	24898	59	703.983	63.314	47.810	197.200	30.627	41535	20	801.050	64.687	100.647	194.874	18.728	16021	17	893.824	97.559	331.067	195.244	14.485	15195	20	647.250	51.085	4.318	197.165	18.142	12945	21	769.810	62.732	78.895	196.190	18.142	16166	26	777.231	112.732	94.591	197.071	20.728	20208	47	728.489	57.985	217.955	197.264	26.971	34239	26	775.538	44.264	72.112	197.950	21.556	20164	35	837.571	68.931	104.867	198.522	20.971	29315	53	757.660	68.384	157.451	198.673	29.799	40156	45	688.756	53.646	208.247	200.117	27.799	30994	41	888.049	139.292	175.729	198.674	24.142	36410	28	722.393	53.144	273.961	199.818	19.899	20227	19	872.421	118.610	326.733	198.329	14.728	16576	79	983.924	300.435	256.857	201.004	63.355	77730	58	929.397	389.376	295.786	201.775	35.556	53905	96	2393.917	1284.937	76.649	206.379	47.113	229816	43	2613.651	1265.356	119.594	205.863	27.556	112387	60	705.350	71.499	137.887	203.279	37.213	42321	25	686.640	61.850	332.156	202.724	17.899	17166	41	3385.512	977.189	100.712	205.555	23.556	138806	76	666.474	79.136	37.654	207.752	43.355	50652	51	900.725	132.681	57.013	206.894	34.042	45937	46	960.478	143.918	174.347	205.237	24.971	44182	48	861.271	116.925	318.252	206.176	32.042	41341	45	784.133	143.469	93.978	208.648	45.799	35286	38	897.237	93.341	261.061	206.570	22.971	34095	20	745.800	48.527	155.441	207.300	17.556	14916	121	948.785	397.164	182.227	211.079	64.184	114803	50	670.720	31.941	223.713	210.372	25.799	33536	41	809.854	67.412	278.677	209.817	22.971	33204	24	733.375	30.791	163.968	209.350	17.314	17601	17	722.941	82.586	2.559	210.801	15.314	12290	16	1082.812	297.089	61.832	211.337	18.728	17325	18	756.611	47.593	108.974	210.704	15.314	13619	21	865.429	107.744	154.111	211.795	18.142	18174	46	697.826	38.620	255.566	213.787	25.799	32100	72	874.917	241.117	328.813	213.738	46.527	62994	17	704.588	48.662	100.191	211.751	14.485	11978	47	735.043	59.606	247.621	215.402	27.556	34547	16	842.625	90.248	317.834	211.999	14.485	13482	35	817	193.943	122.784	215.320	25.799	28595	61	666.229	33.595	209.804	214.758	28.971	40640	71	880.746	278.309	303.927	218.281	41.113	62533	53	668.924	39.690	45.742	216.350	28.971	35453	22	791.227	39.245	160.390	214.582	15.899	17407	30	780.800	78.081	288.469	215.627	22.971	23424	17	640.176	40.367	296.082	214.558	16.142	10883	33	653.939	61.911	19.482	215.289	25.556	21580	23	786.261	66.012	68.018	216.090	20.385	18084	26	784.077	52.813	132.564	215.772	18.728	20386	35	607.886	21.188	169.025	216.571	29.799	21276	42	755.595	83.438	228.783	217.563	28.385	31735	28	798.429	75.775	276.599	217.010	20.142	22356	25	900	207.186	152.521	216.434	20.142	22500	16	799.062	38.837	81.965	218.303	15.314	12785	37	995.270	401.472	322.353	218.998	27.213	36825	31	739	42.820	312.412	220.577	21.314	22909	50	802.820	80.648	106.642	221.561	25.799	40141	41	765.512	62.483	175.637	221.413	25.799	31386	44	951.114	150.023	270.008	223.329	30.385	41849	28	717.714	31.543	290.723	220.366	19.556	20096	125	740.616	91.688	91.432	225.150	50.770	92577	34	799.971	148.432	14.218	221.641	24.971	27199	17	641.941	24.550	24.530	221.642	19.314	10913	22	754.318	39.673	119.922	222.502	18.728	16595	52	858.577	139.264	158.708	222.780	34.627	44646	80	796.338	58.686	185.519	224.281	41.113	63707	80	711.237	58.005	253.993	224.029	47.113	56899	25	750.440	76.390	7.884	223.800	19.314	18761	22	784.773	64.580	133.904	223.357	17.899	17265	45	736.178	182.384	37.347	225.614	27.799	33128	17	759.647	31.998	148.641	223.417	15.314	12914	134	2253.470	1576.203	81.802	229.817	66.083	301965	26	837.615	69.369	111.605	226.329	17.899	21778	29	745.586	38.888	123.644	226.921	21.314	21622	25	812.760	46.515	198.005	225.615	18.485	20319	42	919.476	294.080	293.495	228.514	30.385	38618	27	777.741	44.157	129.895	228.016	18.142	20999	26	944.769	93.398	137.877	228.697	19.556	24564	50	1632.660	754.059	320.895	229.932	32.627	81633	62	716.903	72.173	166.958	230.025	34.870	44448	35	941.686	350.828	6.830	232.448	34.042	32959	19	1444.474	161.577	204.778	230.511	20.142	27445	37	861.162	131.426	328.436	231.599	25.556	31863	116	1021.345	281.411	101.938	235.031	42.527	118476	34	1715.441	286.015	30.884	232.027	32.627	58325	57	862.298	172.636	237.418	232.639	32.385	49151	110	2446.255	837.693	114.578	238.116	57.113	269088	31	769.742	52.386	41.128	234.779	22.971	23862	47	1609.872	462.610	55.319	235.168	33.799	75664	26	1533.846	213.523	160.983	234.326	29.456	39880	22	682.409	27.685	185.859	234.032	18.971	15013	19	984.895	115.790	200.651	233.749	14.728	18713	141	1903.667	1028.254	229.178	240.510	61.012	268417	16	849.500	94.953	142.329	233.962	16.728	13592	22	845.773	89.726	310.960	234.863	19.556	18607	27	849.222	231.531	63.841	236.244	20.728	22929	32	1395.625	163.941	271.408	236.147	24.627	44660	29	1073.172	310.684	146.046	237.244	19.556	31122	23	623.304	163.798	205.559	237.332	25.799	14336	145	1171.055	398.500	263.749	241.542	64.184	169803	45	1434.356	558.714	88.464	237.961	31.213	64546	129	1071.171	490.858	177.389	245.773	78.326	138181	21	1529.810	122.592	254.229	238.064	16.971	32126	37	1842.730	418.373	34.835	239.363	24.627	68181	118	1217.729	349.947	244.970	242.830	66.184	143692	30	878.800	80.281	126.425	241.792	21.314	26364	33	1067.333	438.460	183.717	244.443	31.799	35222	47	1089.383	290.800	57.246	241.779	32.385	51201	70	753.329	54.514	18.121	243.804	61.598	52733	62	850.129	115.481	76.617	244.543	43.456	52708	35	845.429	122.076	275.365	244.701	36.142	29590	64	697.031	69.451	283.650	244.453	46.142	44610	26	757.462	41.781	30.339	243.918	18.728	19694	57	1142.404	236.816	41.217	244.559	30.971	65117	20	1319.750	253.094	107.606	243.683	15.899	26395	23	788.304	100.317	51.912	244.665	17.314	18131	51	998.667	102.973	93.783	245.080	35.556	50932	16	1061.188	159.812	203.978	245.052	19.899	16979	36	1351.750	263.910	120.218	246.110	35.456	48663	53	933.415	116.024	142.517	246.089	41.213	49471	23	688.609	78.106	160.985	247.594	46.627	15838	26	883.462	91.033	198.789	248.276	19.899	22970	39	843.641	132.403	170.872	252.572	33.698	32902	19	934.632	94.339	147.941	253.654	22.971	17758	31	713.677	75.199	195.738	253.911	45.698	22124
4	24	736.458	75.223	47.667	2.482	18.142	17675	117	722.444	129.908	67.367	4.350	42.627	84526	93	643.613	72.471	79.011	12.353	64.184	59856	16	681.188	50.437	110.057	1.969	13.657	10899	23	699.217	67.618	114.707	3.189	18.728	16082	19	2556.421	1091.159	123.484	2.794	22.142	48572	18	741.667	100.270	147.321	1.294	17.899	13350	51	709.216	66.501	167.867	3.657	27.213	36170	51	692.373	110.841	194.020	3.846	24.971	35311	56	621.304	160.093	215.315	3.335	54.426	34793	144	610.347	70.290	274.628	7.310	54.426	87890	23	575.478	74.012	286.496	1.303	25.314	13236	53	828.208	328.152	308.531	4.038	48.870	43895	26	650.115	64.706	16.282	3.696	21.556	16903	30	1064.033	147.799	40.952	4.595	21.556	31921	72	1105.583	618.507	33.009	8.934	42.527	79602	29	740.690	72.789	157.962	5.182	19.556	21480	61	539.393	70.428	142.897	6.719	41.456	32903	44	709.227	58.506	186.497	7.379	24.385	31206	16	830.562	52.775	261.383	6.401	16.485	13289	73	754.699	224.288	290.441	8.798	43.213	55093	28	984.214	279.839	318.198	7.812	24.385	27558	81	823.235	350.279	20.845	9.733	43.355	66682	35	751.514	69.744	104.834	6.963	21.556	26303	71	658.493	85.037	49.764	13.482	42.627	46753	27	752.815	131.147	118.658	7.592	19.556	20326	106	890.368	178.552	212.385	12.538	68.326	94379	40	891.725	139.372	250.731	7.722	22.728	35669	53	675.189	51.538	263.382	12.899	34.971	35785	55	684.473	143.314	131.809	11.104	34.627	37646	28	917.464	145.224	297.569	9.687	19.899	25689	49	663.816	90.852	55.913	12.030	25.799	32527	31	836.355	343.258	89.342	13.221	31.799	25927	27	631.333	59.039	85.256	14.739	26.142	17046	34	605.176	45.013	98.064	11.495	20.728	20576	119	844.034	104.340	178.150	18.985	52.284	100440	59	634.068	108.775	231.381	12.939	37.698	37410	69	764.130	112.077	249.760	15.794	46.042	52725	80	750.050	163.829	114.577	16.449	63.841	60004	51	688.314	56.516	156.708	13.670	26.971	35104	31	695.387	43.427	191.912	13.904	21.556	21557	39	742.795	131.285	123.096	18.119	28.971	28969	23	620.435	61.210	146.794	13.239	20.728	14270	30	724.333	88.111	69.013	16.045	21.556	21730	46	738.239	143.752	185.757	19.345	33.799	33959	51	730.373	107.362	307.098	16.612	29.556	37249	28	580.500	61.665	296.002	16.758	22.142	16254	32	594.594	40.288	3.461	18.415	23.556	19027	21	768.333	69.399	128.894	16.832	15.899	16135	38	811.474	130.698	240.504	17.198	24.971	30836	41	849.341	188.083	64.003	18.790	34.870	34823	55	753.364	123.662	25.153	19.839	26.728	41435	57	726.737	82.181	230.541	21.303	37.456	41424	23	1324.826	191.865	328.286	19.758	24.385	30471	43	735.093	64.926	194.525	20.978	23.556	31609	47	848.085	125.876	167.165	22.807	26.142	39860	49	942.857	123.288	264.943	21.765	25.556	46200	34	782.794	105.786	34.233	22.706	21.314	26615	25	744.040	78.356	211.398	21.458	20.142	18601	58	625.086	95.541	93.866	24.097	36.284	36255	28	478.893	33.084	284.337	23.634	21.556	13409	34	822.441	92.148	311.045	24.641	22.142	27963	22	815.727	120.947	39.791	24.447	17.899	17946	52	652.596	72.542	104.456	25.639	30.385	33935	31	756.387	98.259	130.471	25.490	22.142	23448	40	837.475	84.813	279.945	29.098	30.385	33499	34	602.941	59.040	4.146	26.383	22.142	20500	37	728.270	89.480	47.279	26.847	22.142	26946	54	702.148	70.369	57.921	29.542	30.385	37916	19	661	32.713	245.324	25.755	16.485	12559	90	709.678	78.031	68.499	31.775	39.213	63871	70	627.229	57.954	294.553	30.063	35.456	43906	45	698	107.256	84.909	30.287	30.971	31410	86	707.419	98.074	114.359	33.408	59.012	60838	87	828.126	124.781	197.163	32.147	38.042	72047	57	791.386	127.027	206.206	31.674	32.142	45109	34	617.412	58.283	323.796	30.191	22.385	20992	29	1053.897	51.661	154.763	29.878	20.971	30563	45	880.244	75.312	275.306	32.954	27.556	39611	28	949.607	61.855	257.645	30.607	18.728	26589	28	635.393	43.081	332.455	30.806	19.314	17791	47	604.447	44.257	27.500	33.161	25.556	28409	37	805.378	108.707	43.715	34.066	25.799	29799	40	761.250	104.350	141.777	32.704	23.556	30450	32	715.750	64.797	167.896	33.373	22.971	22904	79	766.316	129.606	213.052	36.777	40.042	60539	40	661.650	92.080	99.757	34.048	26.971	26466	27	651.222	60.214	241.179	35.851	29.213	17583	38	917.553	68.444	269.947	35.821	32.042	34867	50	936.360	486.771	9.303	38.062	37.698	46818	67	767.985	68.774	53.047	38.243	38.627	51455	55	747.327	83.815	175.485	36.717	35.456	41103	56	695.393	64.362	287.409	35.824	31.799	38942	35	648.371	75.780	19.494	35.695	22.385	22693	51	579.157	61.621	78.261	39.480	43.941	29537	61	767.443	130.334	130.418	38.436	31.799	46814	35	717.629	95.424	2.324	38.097	26.142	25117	26	1015.962	176.119	83.397	36.410	18.142	26415	33	787.667	102.802	231.758	35.875	21.556	25993	66	960.061	71.728	261.737	39.754	52.527	63364	51	703.039	82.938	92.496	41.170	27.556	35855	38	808.711	109.771	117.210	39.125	26.971	30731	55	594.036	55.468	307.111	39.237	33.213	32672	23	758	46.688	39.733	39.642	16.728	17434	32	737.375	73.712	169.582	40.734	21.314	23596	17	600.706	42.341	182.217	40.987	17.314	10212	33	724.667	88.680	222.183	40.494	21.556	23914	63	633.079	54.109	314.766	44.265	34.971	39884	26	616.385	29.964	333.253	39.664	21.556	16026	66	599.818	47.856	68.625	45.178	59.012	39588	19	629	29.004	324.315	39.719	17.314	11951	28	703.679	89.626	17.503	42.012	18.728	19703	21	883.667	76.852	49.585	43.394	16.728	18557	23	692	49.949	238.935	42.265	20.728	15916	42	1010.310	116.831	255.751	44.738	30.385	42433	36	828.972	81.073	281.148	44.060	23.556	29843	33	742.333	69.812	32.533	45.020	21.556	24497	44	736.864	74.899	186.376	45.495	29.799	32422	117	790.402	106.572	196.640	50.907	52.527	92477	21	708.810	50.070	227.471	44.605	16.728	14885	22	812.909	62.573	245.806	45.650	17.314	17884	22	859.591	78.973	118.093	46.277	17.314	18911	83	800.928	136.480	211.511	47.456	41.456	66477	31	742.935	95.469	278.222	48.808	31.456	23031	43	1093.977	330.283	8.072	47.636	23.314	47041	61	1059.820	227.911	100.833	48.123	28.385	64649	59	673.034	68.835	145.411	47.862	34.042	39709	40	755.750	110.735	172.924	50.560	30.385	30230	26	931.077	51.321	264.345	48.390	25.799	24208	25	668.560	52.702	123.838	48.349	20.142	16714	45	641.911	43.063	229.705	49.922	31.213	28886	34	820.382	96.115	239.985	49.809	22.142	27893	46	873.174	91.016	252.065	50.777	28.627	40166	49	735.184	126.221	295.160	54.494	34.627	36024	69	657.058	98.943	307.494	56.229	47.113	45337	34	900.765	161.773	324.584	49.412	22.142	30626	45	768.289	127.365	330.814	49.692	27.556	34573	37	757.270	73.841	156.779	50.029	22.142	28019	30	671	43.625	129.588	51.360	24.385	20130	47	815.851	72.991	271.172	51.741	32.042	38345	17	1239.412	211.367	17.911	52.146	20.971	21070	19	876.316	58.944	39.377	50.971	15.071	16650	33	1101.939	229.986	111.833	53.344	22.971	36364	35	805.857	117.997	165.258	52.315	22.971	28205	29	819.138	89.298	186.425	51.996	19.314	23755	32	738	194.215	31.751	53.014	21.556	23616	29	855.414	91.053	48.591	52.767	19.556	24807	26	1000.038	147.026	84.529	53.074	17.314	26001	42	741.976	94.881	150.300	55.598	24.385	31163	57	786.544	133.005	8.579	58.304	42.527	44833	77	864.779	172.815	56.750	57.085	36.870	66588	82	662.939	53.261	69.951	57.498	36.284	54361	36	791.222	87.407	214.542	56.096	22.142	28484	53	668.264	36.387	236.492	58.329	30.971	35418	68	934.338	417.578	38.369	57.698	39.213	63535	38	648.053	47.027	141.748	57.626	23.556	24626	62	785.823	95.720	90.683	58.280	28.385	48721	33	638.545	38.260	123.702	56.893	20.728	21072	128	964.289	425.176	133.359	63.053	52.184	123429	35	757.457	130.398	157.443	58.986	32.042	26511	79	676.646	62.467	181.527	61.011	36.284	53455	51	701.843	52.706	230.821	60.917	36.142	35794	72	670.750	62.590	268.310	64.492	50.284	48294	49	614.306	47.864	332.534	61.612	25.556	30101	42	1069.381	176.990	255.389	61.021	27.799	44914	19	1562.526	194.443	317.367	60.695	15.314	29688	52	742.500	79.162	287.382	64.448	42.527	38610	18	771.111	67.660	1.761	62.694	15.071	13880	61	907.934	157.732	26.975	64.698	30.385	55384	78	873.564	175.032	103.574	67.471	39.456	68138	73	674.849	64.809	116.530	65.738	31.213	49264	41	734.390	83.648	295.093	63.831	24.971	30110	18	699.389	55.713	44.150	63.821	15.314	12589	46	721.696	74.371	205.948	65.301	24.971	33198	75	846.280	133.366	193.985	66.841	38.042	63471	56	645.018	80.880	302.176	66.597	38.284	36121	64	736.891	90.667	321.705	69.029	35.456	47161	40	903.075	130.136	56.995	66.011	22.142	36123	56	861.339	105.171	87.175	68.106	32.042	48235	122	661.443	56.098	168.131	68.706	55.598	80696	70	652.543	63.067	311.437	68.395	31.213	45678	44	1645.614	285.009	95.680	68.607	26.971	72407	39	794.667	65.483	249.099	67.814	24.142	30992	26	659.269	30.626	273.063	68.414	19.899	17141	47	738.447	88.583	211.646	70.393	31.456	34707	33	888.212	82.584	257.080	68.536	22.627	29311	45	764.111	103.119	4.006	69.270	23.556	34385	145	674.641	173.032	22.213	73.151	57.598	97823	49	813.265	117.968	150.082	70.195	31.799	39850	22	651.409	38.899	44.928	68.845	18.728	14331	125	877.584	272.618	77.827	73.398	63.355	109698	39	980.744	116.883	222.740	71.369	23.556	38249	61	1214.803	1004.631	190.548	73.586	36.284	74103	32	701.781	50.925	282.876	74.534	26.142	22457	56	731.036	187.883	55.739	75.810	38.042	40938	82	644.866	38.592	130.641	76.057	35.213	52879	44	728.364	54.983	214.715	74.648	29.213	32048	33	727.091	27.685	243.374	73.780	24.627	23994	33	664.727	71.770	39.761	73.539	23.314	21936	28	695.964	57.804	48.467	73.725	19.314	19487	62	729.306	95.543	152.901	76.518	36.870	45217	57	766.105	78.945	257.011	77.108	42.042	43668	52	631.308	102.634	296.862	76.607	39.698	32828	51	754.471	41.414	235.388	77.351	28.385	38478	37	739.703	121.442	267.495	76.640	25.213	27369	89	606.618	67.062	326.681	79.757	43.355	53989	17	633.706	54.805	1.552	77.101	15.314	10773	107	659.776	101.895	271.784	86.265	63.941	70596	24	939.333	119.632	90.398	77.829	16.728	22544	106	768.302	108.177	116.062	81.616	44.042	81440	68	667.676	69.344	310.833	80.386	50.184	45402	35	632.029	48.388	23.891	79.436	22.728	22121	38	807.079	92.193	167.099	80.409	22.971	30669	35	792.029	85.234	192.361	81.809	22.142	27721	25	914.200	198.616	94.413	82.105	18.142	22855	46	784.348	82.473	145.901	83.194	26.728	36080	43	859.116	89.799	223.708	82.216	24.142	36942	18	824.333	62.030	277.059	81.664	15.899	14838	44	641.227	85.590	301.804	86.068	36.042	28214	27	688.556	72.413	29.922	82.912	21.314	18591	47	850	85.964	63.711	84.580	27.799	39950	73	631.274	26.085	136.765	85.687	41.456	46083	64	734.438	64.390	185.252	85.532	34.627	47004	61	724.164	50.559	236.726	85.424	32.385	44174	48	746.958	70.250	76.465	86.982	32.042	35854	22	765.500	50.764	88.526	84.911	17.314	16841	72	686.889	69.882	159.977	86.530	36.870	49456	54	757.370	82.264	205.512	85.757	30.042	40898	34	657.235	40.273	292.483	84.587	21.314	22346	90	649.778	32.185	284.951	89.885	42.527	58480	53	611.924	49.068	329.864	87.918	28.385	32432	55	755.800	341.870	38.014	90.471	38.284	41569	61	674.508	49.756	250.959	90.072	29.799	41145	127	738.661	159.655	262.603	94.357	62.426	93810	61	840.262	123.206	84.293	91.161	45.456	51256	37	729.919	71.616	177.844	89.782	30.971	27007	46	689.826	89.942	15.116	91.160	23.799	31732	58	665.379	58.146	60.347	91.667	27.799	38592	27	768.148	55.511	222.412	88.992	19.899	20740	44	753.318	93.805	31.710	91.417	24.385	33146	40	755.575	69.625	166.995	93.337	32.042	30223	41	696.390	115.687	305.618	91.179	34.042	28552	38	588.132	47.870	6.223	92.459	23.314	22349	41	683.976	51.235	319.952	95.010	28.627	28043	65	809.231	120.849	95.192	95.792	35.456	52600	37	767.108	46.672	231.826	94.385	23.556	28383	42	601.786	35.797	22.839	94.769	23.799	25275	56	605.125	50.252	47.702	96.123	35.698	33887	34	780.206	78.379	116.900	94.590	22.142	26527	53	906.981	95.041	213.518	95.881	26.971	48070	32	668.781	31.249	240.141	93.464	22.142	21401	28	841.286	84.132	125.635	94.651	19.556	23556	42	790.190	67.838	203.520	95.131	25.899	33188	43	848.419	76.454	225.365	95.831	24.728	36482	63	669.095	64.077	313.844	98.792	46.527	42153	22	661.500	33.602	304.759	96.717	20.385	14553	49	712.061	66.449	157.228	98.357	25.556	34891	29	876.759	106.374	194.363	98.582	20.142	25426	49	705.082	50.629	73.076	103.052	31.799	34549	30	840.100	107.039	132.621	98.996	19.556	25203	64	725.344	98.129	290.474	103.401	36.870	46422	29	783.103	142.600	2.323	101.815	32.385	22710	22	664.318	76.647	283.645	100.727	19.314	14615	88	556.489	83.221	34.915	105.191	58.669	48971	33	630.333	31.256	57.148	102.454	22.142	20801	55	804.309	112.988	147.909	103.089	28.385	44237	41	810.390	175.081	252.028	101.832	23.556	33226	24	648.875	66.356	333.714	101.403	18.728	15573	55	726.564	76.985	64.777	104.060	28.971	39961	33	852.151	113.107	138.983	102.856	21.556	28121	35	687.857	56.653	168.378	103.382	22.142	24075	24	686.458	50.068	271.775	102.179	18.971	16475	44	663.455	77.917	14.601	103.280	25.213	29192	34	710.529	69.642	45.385	104.226	23.556	24158	33	680.818	48.673	309.905	103.142	24.385	22467	57	770.614	100.197	245.985	107.604	32.627	43925	18	1757.444	774.609	258.547	103.936	20.142	31634	28	803.321	55.730	183.581	104.849	22.728	22493	34	744.059	94.968	21.428	107.081	20.728	25298	103	767	96.186	112.293	110.415	40.042	79001	38	793.895	64.051	208.188	109.269	25.799	30168	38	796.395	46.205	216.515	108.006	24.142	30263	51	881.294	96.068	223.698	108.740	26.971	44946	43	754.791	55.464	239.675	109.436	27.213	32456	32	849.750	111.932	269.282	108.749	20.728	27192	25	761	72.568	326.716	107.932	17.556	19025	49	740.286	74.108	124.966	110.760	33.456	36274	28	809.571	84.701	201.269	108.770	19.314	22668	27	638.333	50.365	305.602	107.764	28.385	17235	57	723.105	92.719	59.161	111.153	38.870	41217	64	906.703	382.543	176.783	111.985	30.385	58029	38	896.842	129.474	232.358	110.723	22.971	34080	45	725.622	87.036	45.407	111.637	24.971	32653	39	725.692	73.911	135.379	115.850	32.142	28302	48	739.396	88.771	145.110	111.308	27.213	35491	74	823.878	124.730	191.171	115.302	39.213	60967	38	722.211	40.356	263.682	114.395	25.556	27444	49	659.857	44.463	295.829	112.896	29.213	32333	124	659.452	49.245	86.803	116.724	47.113	81772	30	733.033	72.093	159.460	112.189	21.314	21991	43	656.233	65.359	306.771	113.220	41.698	28218	21	721.524	46.356	317.947	114.280	22.385	15152	57	689.737	65.690	323.085	116.157	36.042	39315	19	580.947	49.943	15.111	114.904	16.142	11038	91	707.165	354.971	18.319	121.960	55.841	64352	82	734.061	70.756	101.229	119.126	40.284	60193	19	817.053	39.112	217.482	116.906	19.556	15524	50	760.100	74.780	155.575	119.332	32.142	38005	81	938.185	159.275	180.627	119.581	35.456	75993	24	1517.750	189.277	206.857	116.986	17.314	36426	36	896.028	122.588	227.991	117.403	21.556	32257	34	671.971	73.415	276.037	118.888	30.627	22847	63	659.159	66.731	68.554	120.637	30.385	41527	71	776.676	66.249	146.083	119.365	38.042	55144	39	843.641	138.706	161.920	119.211	24.728	32902	34	757.412	57.303	242.129	117.628	22.971	25752	28	856.214	87.487	268.770	118.940	20.142	23974	43	687.977	50.807	284.912	118.680	24.385	29583	39	835.154	209.472	36.092	120.132	31.456	32571	29	835.034	100.563	48.126	119.643	19.899	24216	80	692.737	64.252	54.939	123.022	36.627	55419	31	779.871	67.203	233.578	120.071	22.142	24176	19	1117.053	483.270	122.801	121.375	25.799	21224	47	750.957	92.505	133.377	124.515	30.142	35295	48	690.562	42.614	261.076	122.461	26.385	33147	50	676.500	331.307	301.916	127.488	60.083	33825	16	675.375	49.840	1.814	121.632	13.899	10806	52	828.058	102.563	244.520	123.587	28.971	43059	51	583.647	35.930	328.981	124.730	26.971	29766	23	670.913	45.370	8.061	124.257	17.899	15431	41	810.902	107.927	29.140	128.242	29.556	33247	35	722.971	57.665	251.583	125.857	24.142	25304	31	698.935	61.218	296.023	125.131	23.556	21667	29	641.448	35.888	287.000	125.604	22.385	18602	27	1315.926	210.018	314.599	125.900	22.142	35530	16	791.062	49.653	47.988	125.316	13.899	12657	35	679.514	69.131	91.784	127.233	29.213	23783	59	811.932	114.280	192.293	127.631	28.385	47904	36	707.389	46.528	267.835	126.231	22.971	25466	34	717.412	35.474	309.737	129.150	32.728	24392	72	793.486	224.188	203.594	129.298	49.113	57131	28	830.107	102.206	23.960	129.333	21.314	23243	31	739	77.611	39.226	128.037	19.556	22909	92	689.609	74.686	110.976	139.287	68.770	63444	82	717.451	73.943	181.837	131.599	39.213	58831	39	671.231	49.186	279.924	128.957	24.971	26178	33	680.545	54.809	58.279	129.857	23.556	22458	54	741.926	60.772	127.687	131.406	29.213	40064	59	649.254	64.792	18.194	134.488	33.799	38306	29	663.690	58.407	63.959	132.140	29.799	19247	47	1022.532	188.615	217.098	130.202	32.627	48059	37	811.595	101.932	242.569	131.867	24.385	30029	34	833.765	97.548	271.026	131.871	21.556	28348	27	860.518	100.281	10.273	131.527	21.556	23234	58	727.259	86.129	134.941	135.519	52.184	42181	23	743.217	76.520	163.802	131.196	18.728	17094	53	731.755	75.022	148.504	132.988	28.142	38783	31	748.387	87.398	261.433	133.513	20.728	23200	68	689.265	59.941	102.351	136.240	31.799	46870	44	771.886	75.449	120.768	135.304	27.213	33963	61	964.213	175.941	231.328	134.693	31.556	58817	71	747.310	76.951	251.776	135.462	42.042	53059	82	656.268	48.341	287.454	139.173	40.284	53814	35	854.629	92.577	316.886	134.698	21.556	29912	58	625.155	46.759	323.097	136.485	30.385	36259	34	759.529	76.452	169.999	135.654	22.728	25824	32	805.312	77.246	223.115	136.186	22.971	25770	23	686	32.197	277.277	134.711	16.728	15778	20	769.650	43.877	301.900	134.792	16.728	15393	32	651.281	52.842	333.883	135.881	20.728	20841	31	773.419	90.696	7.586	137.277	22.385	23976	19	644.737	28.489	71.677	135.810	15.314	12250	52	648.846	52.377	76.957	139.884	30.627	33740	46	715.565	103.658	162.252	140.156	38.627	32916	47	781.170	110.806	176.297	139.054	27.799	36715	40	989.350	249.346	195.613	138.736	28.971	39574	100	694.400	83.308	36.529	141.810	47.941	69440	50	661.580	48.987	57.156	139.646	28.971	33079	23	762.043	72.167	155.937	138.724	17.314	17527	54	740.482	75.763	145.557	141.324	28.627	39986	30	735.633	82.659	203.152	141.789	22.142	22069	26	724.615	61.701	208.448	141.394	22.142	18840	51	701.451	64.109	215.404	140.585	26.142	35774	31	806.839	74.777	272.829	140.385	21.556	25012	40	648.975	36.969	62.503	143.349	29.213	25959	41	726.390	86.774	135.833	141.594	31.556	29782	38	743.763	73.503	231.797	141.237	28.971	28263	47	989.766	287.027	69.287	144.780	37.456	46519	67	644.791	43.942	84.382	145.106	38.042	43201	23	912	113.763	7.904	143.755	16.728	20976	29	1020.034	206.995	14.520	144.333	19.556	29581	73	718.041	82.575	101.125	149.982	38.284	52417	38	746.684	81.308	151.940	146.886	24.142	28374	23	785.609	91.965	258.169	146.242	17.899	18069	46	698.543	49.084	292.614	148.363	26.971	32133	40	720.675	68.600	302.423	146.833	23.799	28827	48	727.708	74.056	139.679	148.267	29.213	34930	35	755.400	75.213	226.568	146.390	22.728	26439	27	812.333	81.034	266.220	146.692	20.728	21933	42	751.429	65.010	275.190	149.537	26.971	31560	30	695.633	76.272	116.833	152.569	29.556	20869	30	740.300	59.101	253.001	149.004	20.728	22209	69	1092.203	292.660	279.719	156.136	49.213	75362	31	1228.419	585.101	17.930	149.527	20.971	38081	61	697.902	82.229	190.364	150.173	28.627	42572	103	794.796	86.610	243.358	152.604	38.042	81864	19	659.684	40.463	49.174	150.351	17.314	12534	50	678.500	64.322	92.290	151.753	28.385	33925	32	744.781	70.246	170.582	149.464	19.899	23833	24	809.250	93.692	204.966	149.241	18.728	19422	41	868.805	114.802	156.700	152.488	24.142	35621	27	661.444	35.252	2.675	152.337	22.142	17859	49	637.857	58.316	35.598	151.891	32.971	31255	35	716	78.144	57.187	152.375	21.314	25060	144	932.986	180.217	133.859	155.718	54.770	134350	42	693.071	46.458	231.977	152.523	26.385	29109	36	810.222	62.062	264.997	152.755	22.385	29168	42	681.381	69.307	325.890	151.332	28.142	28618	34	746.588	60.113	64.232	153.246	21.556	25384	38	729.579	82.108	177.622	153.103	28.385	27724	32	908.156	85.485	219.494	152.908	23.556	29061	37	798.703	107.583	201.530	154.106	22.142	29552	30	578.667	18.098	11.419	155.810	22.385	17360	67	801.627	260.799	83.512	156.053	34.627	53709	30	1728.533	504.730	193.264	157.040	20.728	51856	19	797.211	59.752	212.129	155.688	15.314	15147	98	793.755	109.197	58.388	162.108	54.184	77788	34	711.294	71.926	333.419	157.724	22.971	24184	16	831.438	83.964	217.397	157.241	14.142	13303	69	730.145	104.296	26.694	163.114	36.870	50380	43	679.860	68.476	34.449	159.110	26.142	29234	30	633.367	40.343	42.638	158.475	20.728	19001	33	822.606	84.733	257.861	161.394	23.899	27146	89	809.506	85.973	250.094	162.669	36.627	72046	25	1964.560	1430.707	1.521	161.402	17.899	49114	63	714.254	55.717	232.370	162.275	29.799	44998	33	762.758	64.134	265.771	160.319	20.728	25171	49	741.898	84.592	317.813	162.010	28.385	36353	28	666.786	34.525	327.911	160.808	18.728	18670	16	701	39.893	123.739	161.615	17.314	11216	16	770.688	77.661	214.655	161.814	14.728	12331	102	689.824	53.340	301.418	165.632	47.941	70362	34	1005.941	119.522	101.756	162.532	22.728	34202	96	1101.042	672.824	133.026	168.663	63.012	105700	18	696.167	65.345	145.044	161.829	18.142	12531	109	731.642	79.066	174.804	163.552	54.870	79749	41	762.561	96.532	207.334	164.708	31.213	31265	34	744.324	58.194	222.490	164.160	22.728	25307	44	753.455	116.966	18.340	165.367	26.385	33152	86	829.849	123.268	73.612	168.477	37.799	71367	22	628.727	24.247	82.288	164.539	17.556	13832	60	693.717	58.466	274.525	168.949	34.971	41623	51	723.490	52.659	153.216	168.119	27.556	36898	53	776.472	70.986	195.682	168.033	30.627	41153	27	783.222	82.039	262.822	167.356	18.728	21147	36	476.750	22.899	330.935	168.369	30.971	17163	51	598.196	39.661	5.146	170.942	30.385	30508	29	664.931	44.958	50.793	170.192	20.971	19283	57	970.053	337.500	65.105	171.773	36.971	55293	58	765.621	82.341	287.821	171.183	31.456	44406	24	848.958	100.229	118.687	170.781	18.728	20375	115	729.174	61.701	202.582	175.829	44.527	83855	26	834.731	112.200	240.406	170.201	22.142	21703	32	664.812	49.457	46.165	172.588	23.314	21274	47	649.596	49.164	85.503	172.297	34.627	30531	66	712.591	87.886	180.750	173.209	38.042	47031	41	659.732	106.882	11.227	173.978	25.799	27049	32	743.312	56.900	124.744	172.914	21.556	23786	32	677	46.178	217.355	174.205	24.142	21664	51	591.255	34.533	319.494	171.861	36.385	30154	35	711.029	59.568	109.081	174.953	24.385	24886	38	729.368	51.332	160.201	174.317	22.971	27716	33	772.758	57.357	171.993	173.049	22.142	25501	23	856.304	78.052	251.789	174.312	18.142	19695	43	685.395	38.305	263.240	174.761	24.971	29472	54	766.167	109.448	27.956	178.034	30.385	41373	24	731.875	35.895	224.322	174.968	18.728	17565	65	679.738	63.778	97.089	177.348	34.385	44183	47	711.489	58.233	56.917	179.784	30.385	33440	262	609.107	105.001	110.572	189.906	91.740	159586	24	840.083	76.777	145.309	178.276	19.314	20162	31	767.194	62.954	33.782	179.574	21.556	23783	37	692.324	60.896	41.909	179.622	22.385	25616	56	820.750	96.444	117.974	179.270	29.213	45962	86	727.860	66.268	227.317	181.762	40.627	62596	40	653.600	258.126	281.963	179.703	22.385	26144	31	610.806	33.358	3.633	180.110	22.142	18935	40	450.350	16.291	13.775	183.077	39.941	18014	47	717.851	61.443	265.260	181.518	28.142	33739	16	741.562	99.821	332.309	179.308	20.142	11865	60	746.183	51.348	237.237	184.965	34.971	44771	66	706.849	62.894	133.340	183.161	32.385	46652	56	534.464	25.015	176.729	186.939	39.799	29930	46	702.696	43.710	209.696	183.957	29.213	32324	40	774.550	155.283	75.582	187.698	30.385	30982	30	774.700	81.265	86.124	184.126	20.142	23241	63	634.317	37.011	311.184	186.512	32.870	39962	20	1747.100	389.278	278.915	184.415	18.728	34942	34	830.500	58.647	169.302	187.286	22.971	28237	25	629.160	42.018	5.063	188.857	21.314	15729	77	730.325	106.191	20.879	192.058	45.799	56235	52	765.673	60.312	30.204	188.516	31.456	39815	39	785.359	91.017	57.120	188.237	22.971	30629	62	748.468	70.878	195.777	188.612	33.213	46405	64	751.109	78.716	160.439	190.186	31.799	48071	87	724.713	70.872	186.092	192.198	42.042	63050	59	799.780	69.882	248.372	190.998	38.042	47187	55	823.873	57.274	259.340	191.985	32.627	45313	67	1508.224	274.588	324.393	189.013	30.971	101051	28	990.821	380.008	101.335	189.192	23.556	27743	66	786.833	55.224	267.083	191.858	33.556	51931	33	728.394	64.038	209.687	190.649	22.971	24037	28	619.357	28.636	10.170	191.802	19.314	17342	36	849.611	104.712	86.085	192.820	25.799	30586	64	612.719	107.267	284.047	194.961	42.042	39214	53	710.245	60.270	126.085	197.245	31.556	37643	33	778.667	69.686	215.699	192.608	26.971	25696	31	702	35.632	235.054	193.955	28.870	21762	46	733.522	76.090	141.080	193.988	24.971	33742	61	732.328	69.771	228.100	196.962	30.971	44672	30	612.100	41.540	33.097	199.807	33.456	18363	34	728.412	85.305	26.582	197.337	22.971	24766	59	699.966	64.155	47.803	197.203	30.627	41298	20	803.400	61.324	100.660	194.878	18.728	16068	17	895.176	101.416	331.058	195.251	14.485	15218	20	656.300	47.825	4.320	197.169	18.142	13126	21	766.571	58.614	78.898	196.195	18.142	16098	26	776.962	113.313	94.586	197.069	20.728	20201	47	726.638	58.331	217.940	197.268	26.971	34152	26	769.654	41.023	72.102	197.946	21.556	20011	35	840.971	72.399	104.863	198.513	20.971	29434	53	757.453	67.483	157.457	198.673	29.799	40145	45	686.200	54.648	208.247	200.109	27.799	30879	41	891.659	137.635	175.743	198.676	24.142	36558	28	727.071	53.531	273.959	199.824	19.899	20358	19	869.789	114.586	326.727	198.335	14.728	16526	79	984.772	297.801	256.833	201.006	63.355	77797	58	930.034	389.196	295.786	201.775	35.556	53942	96	2388.781	1287.943	76.649	206.379	47.113	229323	43	2598.395	1254.402	119.588	205.852	27.556	111731	60	704.733	68.390	137.898	203.277	37.213	42284	25	681	62.975	332.157	202.718	17.899	17025	41	3385.293	975.189	100.714	205.560	23.556	138797	76	667.408	77.904	37.652	207.735	43.355	50723	51	901.196	133.143	57.007	206.896	34.042	45961	46	954.739	143.316	174.347	205.239	24.971	43918	48	868.146	120.318	318.261	206.165	32.042	41671	45	782.911	143.318	93.982	208.659	45.799	35231	38	901.974	93.722	261.066	206.575	22.971	34275	20	744.500	50.645	155.443	207.304	17.556	14890	121	946.240	398.931	182.213	211.081	64.184	114495	50	672.160	34.821	223.723	210.367	25.799	33608	41	806.366	67.561	278.675	209.826	22.971	33061	24	729.292	31.162	163.980	209.354	17.314	17503	17	729.588	75.594	2.576	210.796	15.314	12403	16	1092.312	297.801	61.834	211.335	18.728	17477	18	758.444	45.315	108.978	210.699	15.314	13652	21	865.524	110.724	154.113	211.795	18.142	18176	46	698.609	43.501	255.556	213.798	25.799	32136	72	876.208	242.542	328.814	213.740	46.527	63087	17	706.235	37.220	100.186	211.765	14.485	12006	47	731.787	62.646	247.616	215.397	27.556	34394	16	834.625	86.737	317.836	212.001	14.485	13354	35	812.229	180.435	122.798	215.335	25.799	28428	61	663.771	34.478	209.812	214.761	28.971	40490	71	881.070	279.594	303.921	218.286	41.113	62556	53	666.359	40.231	45.737	216.352	28.971	35317	22	783.318	43.266	160.384	214.589	15.899	17233	30	779.800	79.814	288.463	215.639	22.971	23394	17	642.059	40.926	296.075	214.556	16.142	10915	33	650.394	62.665	19.500	215.295	25.556	21463	23	783.565	69.891	68.012	216.086	20.385	18022	26	775.538	52.210	132.567	215.769	18.728	20164	35	606.714	18.931	169.009	216.567	29.799	21235	42	760.190	81.782	228.789	217.560	28.385	31928	28	799.786	73.318	276.597	217.001	20.142	22394	25	891.320	211.223	152.530	216.449	20.142	22283	16	806.125	41.373	81.965	218.305	15.314	12898	37	985.811	397.656	322.362	218.991	27.213	36475	31	740.129	46.617	312.421	220.588	21.314	22944	50	811.060	78.708	106.641	221.557	25.799	40553	41	763.927	58.206	175.645	221.411	25.799	31321	44	951.523	154.495	270.010	223.342	30.385	41867	28	716.286	38.062	290.724	220.357	19.556	20056	125	737.808	91.433	91.428	225.159	50.770	92226	34	802.529	154.539	14.216	221.647	24.971	27286	17	644.294	21.201	24.547	221.632	19.314	10953	22	753.227	40.700	119.925	222.510	18.728	16571	52	857.096	140.816	158.704	222.771	34.627	44569	80	795.612	59.531	185.514	224.293	41.113	63649	80	711.412	56.222	253.992	224.028	47.113	56913	25	740.320	71.984	7.884	223.792	19.314	18508	22	779.318	63.878	133.905	223.349	17.899	17145	45	730.822	168.857	37.332	225.612	27.799	32887	17	762.529	36.206	148.639	223.413	15.314	12963	134	2256.515	1574.710	81.803	229.812	66.083	302373	26	842.077	67.547	111.609	226.325	17.899	21894	29	739.862	38.484	123.646	226.915	21.314	21456	25	816.560	47.468	198	225.615	18.485	20414	42	914.500	296.857	293.506	228.511	30.385	38409	27	776.111	43.151	129.893	228.006	18.142	20955	26	938.538	92.205	137.870	228.694	19.556	24402	50	1633.200	758.850	320.906	229.946	32.627	81660	62	715.258	74.068	166.966	230.030	34.870	44346	35	936.314	355.340	6.834	232.461	34.042	32771	19	1453.316	156.501	204.770	230.507	20.142	27613	37	863.108	136.536	328.434	231.623	25.556	31935	116	1018.086	280.739	101.947	235.032	42.527	118098	34	1707.323	282.831	30.890	232.029	32.627	58049	57	863.684	169.837	237.412	232.638	32.385	49230	110	2445.836	836.680	114.578	238.116	57.113	269042	31	768.677	54.125	41.123	234.777	22.971	23829	47	1604.830	456.887	55.317	235.160	33.799	75427	26	1518.423	207.818	160.991	234.325	29.456	39479	22	685.409	29.013	185.869	234.030	18.971	15079	19	980.579	113.401	200.652	233.750	14.728	18631	141	1899.816	1021.962	229.183	240.510	61.012	267874	16	853.812	93.394	142.330	233.959	16.728	13661	22	839.545	96.028	310.955	234.857	19.556	18470	27	850.407	243.457	63.833	236.233	20.728	22961	32	1394.875	164.848	271.407	236.151	24.627	44636	29	1059.276	300.639	146.036	237.247	19.556	30719	23	621.348	152.613	205.586	237.311	25.799	14291	145	1171.297	394.672	263.757	241.543	64.184	169838	45	1421.111	551.258	88.485	237.963	31.213	63950	129	1068.233	487.162	177.388	245.770	78.326	137802	21	1530.905	122.219	254.225	238.060	16.971	32149	37	1840.892	415.986	34.836	239.358	24.627	68113	118	1216.076	350.379	244.964	242.841	66.184	143497	30	875.833	80.259	126.429	241.804	21.314	26275	33	1068.485	436.536	183.721	244.443	31.799	35260	47	1084.298	289.060	57.250	241.778	32.385	50962	70	754.057	55.297	18.118	243.808	61.598	52784	62	845.597	116.078	76.625	244.541	43.456	52427	35	838.971	124.160	275.362	244.691	36.142	29364	64	698.438	69.199	283.651	244.452	46.142	44700	26	755.385	37.043	30.337	243.920	18.728	19640	57	1140.404	231.354	41.238	244.560	30.971	65003	20	1315.750	246.222	107.604	243.697	15.899	26315	23	791.652	106.168	51.924	244.669	17.314	18208	51	995.529	105.078	93.792	245.077	35.556	50772	16	1055.625	162.618	203.979	245.047	19.899	16890	36	1350.056	262.846	120.226	246.110	35.456	48602	53	929.774	120.449	142.536	246.092	41.213	49278	23	689.609	79.977	161.001	247.591	46.627	15861	26	883.962	90.184	198.782	248.267	19.899	22983	39	844.795	127.650	170.865	252.565	33.698	32947	19	937.053	100.237	147.945	253.654	22.971	17804	31	708.935	70.774	195.754	253.906	45.698	21977
5	24	733.958	76.281	47.665	2.480	18.142	17615	117	716.701	129.559	67.352	4.342	42.627	83854	93	636.968	70.240	79.021	12.337	64.184	59238	16	676.250	51.067	110.062	1.974	13.657	10820	23	692.870	61.294	114.702	3.196	18.728	15936	19	2548.579	1100.984	123.477	2.792	22.142	48423	18	735.778	105.539	147.341	1.290	17.899	13244	51	706.549	66.213	167.879	3.663	27.213	36034	51	700.020	144.148	193.995	3.810	24.971	35701	56	617	158.978	215.312	3.327	54.426	34552	144	608.771	70.189	274.618	7.310	54.426	87663	23	573.783	75.876	286.513	1.304	25.314	13197	53	827.717	327.862	308.524	4.045	48.870	43869	26	645.731	66.289	16.286	3.695	21.556	16789	30	1062.900	153.659	40.948	4.592	21.556	31887	72	1103.569	625.156	32.996	8.941	42.527	79457	29	735.448	70.842	157.963	5.185	19.556	21328	61	533.721	65.838	142.871	6.711	41.456	32557	44	701.409	62.707	186.482	7.374	24.385	30862	16	826.250	53.265	261.374	6.417	16.485	13220	73	754.521	220.863	290.430	8.777	43.213	55080	28	982.107	282.387	318.190	7.806	24.385	27499	81	818.556	350.179	20.844	9.734	43.355	66303	35	747.714	70.780	104.842	6.966	21.556	26170	71	653.254	84.769	49.756	13.484	42.627	46381	27	745.444	125.640	118.668	7.595	19.556	20127	106	879.151	216.547	212.604	12.496	68.326	93190	40	880.550	137.813	250.725	7.720	22.728	35222	53	674.208	51.177	263.377	12.896	34.971	35733	55	680.036	145.317	131.823	11.103	34.627	37402	28	917.571	141.394	297.575	9.693	19.899	25692	49	663.633	88.246	55.909	12.028	25.799	32518	31	836.032	349.307	89.346	13.237	31.799	25917	27	630.482	59.338	85.259	14.769	26.142	17023	34	602.324	40.751	98.069	11.496	20.728	20479	119	839.924	103.858	178.145	18.972	52.284	99951	59	631.237	108.544	231.374	12.943	37.698	37243	69	760.754	111.467	249.766	15.791	46.042	52492	80	743.838	162.446	114.580	16.446	63.841	59507	51	681.667	54.210	156.713	13.670	26.971	34765	31	686.871	45.719	191.903	13.902	21.556	21293	39	743.359	132.917	123.094	18.118	28.971	28991	23	623	63.355	146.786	13.236	20.728	14329	30	725.633	84.264	68.997	16.043	21.556	21769	46	731.522	142.232	185.750	19.324	33.799	33650	51	723.667	103.491	307.096	16.614	29.556	36907	28	577.357	60.619	296.001	16.757	22.142	16166	32	593.406	41.382	3.465	18.420	23.556	18989	21	760.619	62.130	128.898	16.842	15.899	15973	38	806.105	126.805	240.522	17.195	24.971	30632	41	840.585	188.107	63.996	18.799	34.870	34464	55	754.109	120.790	25.155	19.837	26.728	41476	57	728.842	80.730	230.533	21.296	37.456	41544	23	1316.565	183.967	328.289	19.751	24.385	30281	43	728.860	62.629	194.526	20.966	23.556	31341	47	840.021	125.056	167.165	22.815	26.142	39481	49	941.531	119.456	264.951	21.775	25.556	46135	34	782.412	97.317	34.227	22.701	21.314	26602	25	708.920	60.834	211.406	21.486	20.142	17723	58	624.414	103.030	93.882	24.071	36.284	36216	28	476.643	38.254	284.324	23.639	21.556	13346	34	820.029	91.921	311.047	24.655	22.142	27881	22	815.273	118.827	39.791	24.457	17.899	17936	52	647.077	72.597	104.453	25.643	30.385	33648	31	752.258	96.365	130.470	25.482	22.142	23320	40	832.650	81.832	279.935	29.075	30.385	33306	34	594.235	55.127	4.143	26.385	22.142	20204	37	727.432	92.314	47.272	26.852	22.142	26915	54	698.148	70.182	57.919	29.543	30.385	37700	19	647.316	29.896	245.328	25.761	16.485	12299	90	711.856	76.470	68.494	31.776	39.213	64067	70	620.171	55.753	294.569	30.064	35.456	43412	45	695.289	105.953	84.896	30.283	30.971	31288	86	701.209	96.185	114.347	33.426	59.012	60304	87	823.437	126.459	197.180	32.140	38.042	71639	57	786.895	133.963	206.201	31.663	32.142	44853	34	616.706	56.124	323.804	30.177	22.385	20968	29	1043.138	46.247	154.769	29.879	20.971	30251	45	878.867	76.236	275.316	32.949	27.556	39549	28	940.179	58.505	257.637	30.599	18.728	26325	28	627	42.480	332.462	30.803	19.314	17556	47	605.511	45.803	27.487	33.166	25.556	28459	37	799.838	99.145	43.715	34.063	25.799	29594	40	757.875	101.359	141.776	32.708	23.556	30315	32	711.375	67.176	167.906	33.354	22.971	22764	79	760.506	131.339	213.053	36.787	40.042	60080	40	659.125	94.238	99.758	34.042	26.971	26365	27	648.222	63.674	241.168	35.835	29.213	17502	38	921.342	73.477	269.954	35.832	32.042	35011	50	928.500	479.135	9.293	38.053	37.698	46425	67	764.940	65.479	53.051	38.260	38.627	51251	55	744.655	80.037	175.479	36.716	35.456	40956	56	696	67.329	287.412	35.811	31.799	38976	35	645.429	78.068	19.501	35.697	22.385	22590	51	575.294	60.702	78.260	39.482	43.941	29340	61	766.705	127.438	130.412	38.444	31.799	46769	35	717.743	93.550	2.322	38.116	26.142	25121	26	1016.346	170.785	83.400	36.408	18.142	26425	33	773.515	99.207	231.766	35.885	21.556	25526	66	955.364	69.679	261.733	39.754	52.527	63054	51	702.373	83.730	92.497	41.160	27.556	35821	38	801.553	107.436	117.224	39.119	26.971	30459	55	592.418	54.775	307.117	39.231	33.213	32583	23	755.826	48.766	39.736	39.639	16.728	17384	32	730.969	74.290	169.573	40.727	21.314	23391	17	598.176	45.337	182.222	40.984	17.314	10169	33	722.333	86.642	222.189	40.493	21.556	23837	63	629.952	56.245	314.758	44.269	34.971	39687	26	606.923	31.074	333.260	39.666	21.556	15780	66	602.379	49.334	68.639	45.176	59.012	39757	19	630.368	30.292	324.328	39.728	17.314	11977	28	704.750	87.038	17.506	42.011	18.728	19733	21	873.524	78.846	49.589	43.395	16.728	18344	23	685.783	49.933	238.933	42.271	20.728	15773	42	1005.452	115.890	255.755	44.744	30.385	42229	36	822.750	78.855	281.155	44.064	23.556	29619	33	742.849	71.838	32.530	45.026	21.556	24514	44	729.886	75.384	186.346	45.507	29.799	32115	117	785.667	106.004	196.644	50.916	52.527	91923	21	699.667	48.113	227.466	44.604	16.728	14693	22	815.318	64.959	245.801	45.654	17.314	17937	22	860.318	82.566	118.091	46.290	17.314	18927	83	799.337	138.295	211.519	47.451	41.456	66345	31	740.774	90.803	278.229	48.810	31.456	22964	43	1089.372	322.704	8.071	47.634	23.314	46843	61	1052.557	224.175	100.834	48.123	28.385	64206	59	672.441	70.135	145.398	47.867	34.042	39674	40	748.075	107.821	172.925	50.554	30.385	29923	26	934.346	50.758	264.345	48.394	25.799	24293	25	666.040	53.546	123.840	48.335	20.142	16651	45	644.867	42.287	229.701	49.929	31.213	29019	34	804.794	94.434	239.993	49.799	22.142	27363	46	869.652	82.389	252.063	50.788	28.627	40004	49	726.082	121.422	295.157	54.469	34.627	35578	69	656.812	98.193	307.475	56.217	47.113	45320	34	903.471	162.720	324.580	49.416	22.142	30718	45	772.378	127.914	330.813	49.701	27.556	34757	37	749.189	72.778	156.767	50.035	22.142	27720	30	669.967	42.419	129.597	51.362	24.385	20099	47	809.532	66.904	271.174	51.736	32.042	38048	17	1234.706	210.320	17.915	52.143	20.971	20990	19	839.789	60.328	39.366	50.972	15.071	15956	33	1111	233.180	111.826	53.347	22.971	36663	35	799.371	114.997	165.266	52.311	22.971	27978	29	825.345	95.559	186.422	51.988	19.314	23935	32	730.438	181.739	31.731	53.010	21.556	23374	29	851.379	95.598	48.591	52.757	19.556	24690	26	1005.038	150.527	84.532	53.070	17.314	26131	42	744.310	90.022	150.304	55.598	24.385	31261	57	785.579	135.349	8.575	58.297	42.527	44778	77	860.156	173.713	56.759	57.081	36.870	66232	82	661.159	53.051	69.972	57.509	36.284	54215	36	792.889	89.080	214.537	56.091	22.142	28544	53	669.434	36.244	236.484	58.342	30.971	35480	68	933.279	418.522	38.352	57.705	39.213	63463	38	647.947	45.425	141.743	57.629	23.556	24622	62	785.194	97.342	90.674	58.280	28.385	48682	33	631.788	36.802	123.692	56.894	20.728	20849	128	957.539	417.945	133.346	63.045	52.184	122565	35	752.371	127.048	157.444	58.980	32.042	26333	79	671.734	55.650	181.532	61.011	36.284	53067	51	698.706	57.932	230.821	60.895	36.142	35634	72	668.069	60.322	268.304	64.478	50.284	48101	49	610.429	48.648	332.534	61.611	25.556	29911	42	1058.881	176.647	255.391	61.019	27.799	44473	19	1556.158	188.653	317.365	60.696	15.314	29567	52	742.577	81.841	287.387	64.448	42.527	38614	18	774.556	63.864	1.763	62.685	15.071	13942	61	904.771	158.298	26.962	64.699	30.385	55191	78	869.885	174.673	103.575	67.464	39.456	67851	73	673.630	65.773	116.531	65.750	31.213	49175	41	731.585	82.182	295.086	63.835	24.971	29995	18	696.556	51.777	44.154	63.823	15.314	12538	46	718.413	75.184	205.950	65.311	24.971	33047	75	838.440	131.281	193.991	66.839	38.042	62883	56	643.964	81.253	302.198	66.586	38.284	36062	64	732.516	86.528	321.702	69.039	35.456	46881	40	897.075	130.412	56.990	66.019	22.142	35883	56	855.054	106.464	87.181	68.106	32.042	47883	122	658.902	55.108	168.122	68.707	55.598	80386	70	648.243	64.143	311.434	68.397	31.213	45377	44	1647.591	283.470	95.677	68.615	26.971	72494	39	788.974	64.381	249.102	67.830	24.142	30770	26	655.769	34.874	273.063	68.413	19.899	17050	47	732.064	84.538	211.650	70.385	31.456	34407	33	875.242	81.089	257.074	68.535	22.627	28883	45	765.111	101.811	4.018	69.279	23.556	34430	145	671.393	171.429	22.202	73.158	57.598	97352	49	804.510	117.989	150.088	70.187	31.799	39421	22	637.182	39.196	44.941	68.850	18.728	14018	125	875.728	272.606	77.818	73.411	63.355	109466	39	974.769	112.743	222.741	71.366	23.556	38016	61	1213	1003.679	190.535	73.579	36.284	73993	32	694.625	54.666	282.883	74.517	26.142	22228	56	724.321	183.388	55.736	75.820	38.042	40562	82	639.354	37.648	130.644	76.057	35.213	52427	44	723.409	53.406	214.713	74.649	29.213	31830	33	725.576	30.294	243.365	73.786	24.627	23944	33	664.758	72.680	39.761	73.541	23.314	21937	28	695.679	56.660	48.460	73.730	19.314	19479	62	726.645	94.478	152.895	76.511	36.870	45052	57	760.298	79.140	257.016	77.112	42.042	43337	52	630.692	104.541	296.857	76.601	39.698	32796	51	751.863	39.868	235.398	77.354	28.385	38345	37	740.081	122.295	267.490	76.640	25.213	27383	89	603.573	63.275	326.671	79.761	43.355	53718	17	629.765	50.584	1.560	77.117	15.314	10706	107	656.215	103.325	271.788	86.284	63.941	70215	24	941	114.111	90.403	77.828	16.728	22584	106	767.255	106.535	116.058	81.603	44.042	81329	68	661.059	67.892	310.839	80.374	50.184	44952	35	627.257	43.225	23.876	79.438	22.728	21954	38	805.079	88.534	167.100	80.405	22.971	30593	35	790.457	82.785	192.352	81.797	22.142	27666	25	909.760	199.846	94.404	82.103	18.142	22744	46	782.152	84.902	145.891	83.187	26.728	35979	43	852.186	87.593	223.709	82.204	24.142	36644	18	814.833	59.866	277.056	81.679	15.899	14667	44	632.773	81.101	301.824	86.058	36.042	27842	27	688.074	70.054	29.931	82.915	21.314	18578	47	845.681	85.498	63.701	84.585	27.799	39747	73	625.794	27.918	136.758	85.684	41.456	45683	64	734.453	66.474	185.237	85.511	34.627	47005	61	719.475	51.438	236.721	85.418	32.385	43888	48	745.625	70.481	76.485	86.967	32.042	35790	22	757.909	52.099	88.518	84.915	17.314	16674	72	688.236	66.660	159.980	86.519	36.870	49553	54	754.593	83.524	205.512	85.760	30.042	40748	34	655.912	39.711	292.479	84.591	21.314	22301	90	647.122	31.780	284.952	89.868	42.527	58241	53	612.604	49.729	329.862	87.916	28.385	32468	55	752.964	343.245	38.006	90.460	38.284	41413	61	672.574	50.845	250.951	90.070	29.799	41027	127	736.740	164.654	262.601	94.348	62.426	93566	61	841.279	124.092	84.296	91.162	45.456	51318	37	733.405	73.409	177.834	89.768	30.971	27136	46	691.478	90.016	15.127	91.159	23.799	31808	58	664.293	60.408	60.354	91.652	27.799	38529	27	763.148	54.387	222.414	88.993	19.899	20605	44	742.568	93.967	31.713	91.416	24.385	32673	40	755.300	61.866	166.979	93.345	32.042	30212	41	700.341	120.108	305.594	91.190	34.042	28714	38	590.526	45.515	6.233	92.461	23.314	22440	41	679.463	48.193	319.949	95.003	28.627	27858	65	808.462	124.123	95.197	95.784	35.456	52550	37	762.919	47.413	231.814	94.377	23.556	28228	42	601.071	38.064	22.849	94.772	23.799	25245	56	600.607	48.534	47.704	96.135	35.698	33634	34	769.529	76.241	116.905	94.579	22.142	26164	53	898.283	95.291	213.508	95.882	26.971	47609	32	667.281	24.405	240.158	93.470	22.142	21353	28	837.893	85.596	125.636	94.652	19.556	23461	42	785	70.919	203.508	95.129	25.899	32970	43	843.093	76.866	225.373	95.823	24.728	36253	63	668.508	65.593	313.834	98.785	46.527	42116	22	660.273	32.460	304.765	96.716	20.385	14526	49	710.837	65.795	157.235	98.355	25.556	34831	29	876.138	109.870	194.371	98.574	20.142	25408	49	705.959	51.987	73.075	103.062	31.799	34592	30	830.100	111.883	132.614	99.000	19.556	24903	64	725.344	96.977	290.470	103.407	36.870	46422	29	780.448	147.590	2.312	101.808	32.385	22633	22	655.091	70.996	283.646	100.736	19.314	14412	88	547.386	83.936	34.941	105.159	58.669	48170	33	625.091	32.721	57.143	102.475	22.142	20628	55	796.836	107.820	147.906	103.089	28.385	43826	41	810.439	174.580	252.027	101.828	23.556	33228	24	653.875	66.133	333.712	101.399	18.728	15693	55	730.945	81.374	64.766	104.059	28.971	40202	33	849.485	112.815	138.989	102.857	21.556	28033	35	688.200	61.573	168.376	103.372	22.142	24087	24	684.083	51.026	271.770	102.182	18.971	16418	44	656.386	80.494	14.611	103.272	25.213	28881	34	709.735	74.474	45.380	104.226	23.556	24131	33	679.242	51.291	309.919	103.145	24.385	22415	57	765.702	99.142	245.991	107.618	32.627	43645	18	1747.167	766.633	258.555	103.940	20.142	31449	28	807.857	57.658	183.575	104.846	22.728	22620	34	739.382	94.812	21.433	107.080	20.728	25139	103	764.777	95.247	112.300	110.413	40.042	78772	38	796.474	65.151	208.190	109.268	25.799	30266	38	793.974	46.523	216.526	108.017	24.142	30171	51	870.667	89.092	223.694	108.742	26.971	44404	43	747.372	53.725	239.667	109.440	27.213	32137	32	843.031	109.134	269.281	108.728	20.728	26977	25	757.760	75.750	326.719	107.936	17.556	18944	49	735.286	71.864	124.954	110.742	33.456	36029	28	801.607	78.558	201.268	108.754	19.314	22445	27	635.963	44.751	305.608	107.760	28.385	17171	57	716.877	89.813	59.142	111.156	38.870	40862	64	897.391	379.161	176.776	111.988	30.385	57433	38	895.632	129.632	232.361	110.720	22.971	34034	45	722.400	87.503	45.403	111.628	24.971	32508	39	719.692	73.663	135.380	115.855	32.142	28068	48	731.875	89.925	145.098	111.302	27.213	35130	74	818.297	124.300	191.168	115.310	39.213	60554	38	716.842	39.515	263.684	114.400	25.556	27240	49	653.327	38.351	295.812	112.882	29.213	32013	124	656.992	49.605	86.813	116.730	47.113	81467	30	729.533	67.237	159.451	112.195	21.314	21886	43	648.698	66.264	306.753	113.223	41.698	27894	21	717.095	49.126	317.956	114.281	22.385	15059	57	683	68.917	323.087	116.158	36.042	38931	19	579.158	44.806	15.107	114.897	16.142	11004	91	694.747	356.905	18.298	121.994	55.841	63222	82	731.646	68.541	101.224	119.130	40.284	59995	19	803	40.802	217.486	116.901	19.556	15257	50	755.380	75.304	155.574	119.327	32.142	37769	81	936.852	159.431	180.624	119.580	35.456	75885	24	1503.542	188.785	206.854	116.982	17.314	36085	36	900.833	121.851	227.988	117.395	21.556	32430	34	670.794	74.202	276.041	118.879	30.627	22807	63	663.302	61.989	68.555	120.625	30.385	41788	71	769.493	64.980	146.103	119.373	38.042	54634	39	841.410	135.395	161.911	119.223	24.728	32815	34	750.529	56.655	242.112	117.639	22.971	25518	28	855.929	91.082	268.774	118.944	20.142	23966	43	686.023	46.603	284.904	118.666	24.385	29499	39	833.205	210.126	36.097	120.126	31.456	32495	29	826.759	96.294	48.115	119.637	19.899	23976	80	693.312	65.299	54.929	123.026	36.627	55465	31	778.548	67.702	233.581	120.071	22.142	24135	19	1114.368	488.208	122.806	121.381	25.799	21173	47	742.766	95.047	133.378	124.531	30.142	34910	48	685.229	40.043	261.064	122.450	26.385	32891	50	673.460	339.399	301.964	127.408	60.083	33673	16	669.250	54.975	1.808	121.637	13.899	10708	52	825.135	102.886	244.520	123.586	28.971	42907	51	583.294	34.506	328.959	124.737	26.971	29748	23	664.478	46.275	8.053	124.258	17.899	15283	41	801.366	103.480	29.140	128.230	29.556	32856	35	719.143	60.753	251.575	125.884	24.142	25170	31	693.903	59.957	296.020	125.121	23.556	21511	29	638.138	32.762	286.994	125.599	22.385	18506	27	1193.889	169.870	314.602	125.933	22.142	32235	16	785.750	42.683	47.991	125.310	13.899	12572	35	673.429	74.369	91.773	127.200	29.213	23570	59	812.322	111.494	192.292	127.632	28.385	47927	36	704.917	42.132	267.834	126.227	22.971	25377	34	709.735	31.636	309.727	129.150	32.728	24131	72	792.889	223.434	203.588	129.310	49.113	57088	28	827.857	101.780	23.958	129.333	21.314	23180	31	734.419	76.969	39.224	128.031	19.556	22767	92	685.946	73.075	110.979	139.273	68.770	63107	82	712.963	72.819	181.834	131.595	39.213	58463	39	665.436	47.829	279.918	128.964	24.971	25952	33	678.455	52.326	58.268	129.857	23.556	22389	54	745.130	60.302	127.688	131.403	29.213	40237	59	637.492	61.535	18.195	134.501	33.799	37612	29	662.103	61.494	63.970	132.134	29.799	19201	47	1028.936	193.470	217.083	130.197	32.627	48360	37	807.568	97.863	242.550	131.866	24.385	29880	34	832.147	98.278	271.029	131.877	21.556	28293	27	864.704	107.832	10.265	131.517	21.556	23347	58	720.931	87.366	134.950	135.507	52.184	41814	23	739.348	78.740	163.793	131.197	18.728	17005	53	725.962	76.796	148.505	132.979	28.142	38476	31	744.129	83.966	261.441	133.512	20.728	23068	68	686.529	57.251	102.346	136.243	31.799	46684	44	769.341	76.365	120.774	135.303	27.213	33851	61	958.361	176.125	231.318	134.685	31.556	58460	71	744.268	77.585	251.768	135.460	42.042	52843	82	652.561	49.427	287.453	139.176	40.284	53510	35	849.314	94.679	316.893	134.699	21.556	29726	58	624.448	47.495	323.103	136.484	30.385	36218	34	754.529	74.736	169.998	135.642	22.728	25654	32	799.625	73.195	223.113	136.183	22.971	25588	23	677.696	29.121	277.270	134.720	16.728	15587	20	761.300	44.812	301.899	134.788	16.728	15226	32	651.156	49.279	333.880	135.871	20.728	20837	31	771.129	77.928	7.574	137.293	22.385	23905	19	639.211	29.931	71.685	135.810	15.314	12145	52	649.808	53.048	76.948	139.899	30.627	33790	46	713.261	101.287	162.253	140.156	38.627	32810	47	780.894	111.157	176.295	139.056	27.799	36702	40	976.200	246.172	195.615	138.726	28.971	39048	100	688.370	83.211	36.532	141.796	47.941	68837	50	658.880	51.878	57.162	139.652	28.971	32944	23	759.609	75.122	155.936	138.729	17.314	17471	54	735.518	77.362	145.549	141.329	28.627	39718	30	729.800	82.348	203.155	141.777	22.142	21894	26	724.077	60.532	208.458	141.391	22.142	18826	51	694.098	60.299	215.412	140.586	26.142	35399	31	803.516	68.544	272.827	140.388	21.556	24909	40	651.625	39.214	62.506	143.354	29.213	26065	41	722.024	90.729	135.836	141.592	31.556	29603	38	739.632	74.387	231.773	141.231	28.971	28106	47	993.383	284.376	69.279	144.762	37.456	46689	67	640.403	42.197	84.377	145.113	38.042	42907	23	900.087	108.632	7.905	143.755	16.728	20702	29	1023.759	204.443	14.509	144.325	19.556	29689	73	714.438	77.895	101.129	149.993	38.284	52154	38	743.737	85.003	151.945	146.889	24.142	28262	23	777	89.258	258.159	146.237	17.899	17871	46	691.696	48.064	292.621	148.363	26.971	31818	40	710.250	65.134	302.431	146.854	23.799	28410	48	720.917	77.343	139.683	148.265	29.213	34604	35	749.114	75.086	226.568	146.390	22.728	26219	27	811.407	83.099	266.211	146.689	20.728	21908	42	752.905	64.267	275.192	149.537	26.971	31622	30	693.367	76.543	116.829	152.573	29.556	20801	30	737.600	62.923	252.997	149.006	20.728	22128	69	1085.377	286.423	279.714	156.144	49.213	74891	31	1221.806	587.097	17.964	149.511	20.971	37876	61	691.918	83.084	190.366	150.161	28.627	42207	103	788.437	83.991	243.351	152.608	38.042	81209	19	655	39.074	49.173	150.344	17.314	12445	50	674.760	65.916	92.286	151.754	28.385	33738	32	742.750	67.476	170.571	149.449	19.899	23768	24	803.208	83.188	204.967	149.235	18.728	19277	41	870.659	119.160	156.693	152.476	24.142	35697	27	659.185	32.161	2.675	152.341	22.142	17798	49	630.306	55.541	35.616	151.891	32.971	30885	35	720.086	74.737	57.179	152.363	21.314	25203	144	931.340	179.972	133.854	155.724	54.770	134113	42	694.952	47.538	231.960	152.513	26.385	29188	36	803.389	63.991	264.992	152.756	22.385	28922	42	677.667	67.370	325.870	151.335	28.142	28462	34	751.529	62.066	64.226	153.245	21.556	25552	38	727.158	81.600	177.613	153.109	28.385	27632	32	908.375	89.285	219.502	152.915	23.556	29068	37	793.324	106.563	201.516	154.092	22.142	29353	30	579.467	19.326	11.410	155.811	22.385	17384	67	800.552	264.479	83.512	156.057	34.627	53637	30	1720.033	509.708	193.264	157.047	20.728	51601	19	790.053	54.825	212.126	155.674	15.314	15011	98	790.031	108.914	58.387	162.105	54.184	77423	34	706.471	75.250	333.424	157.721	22.971	24020	16	833.250	86.968	217.402	157.240	14.142	13332	69	728.710	105.193	26.686	163.103	36.870	50281	43	673.233	67.818	34.451	159.110	26.142	28949	30	630.733	42.036	42.628	158.478	20.728	18922	33	823.030	88.408	257.857	161.404	23.899	27160	89	803.652	83.742	250.103	162.680	36.627	71525	25	1951.960	1431.778	1.521	161.416	17.899	48799	63	711.524	52.349	232.373	162.267	29.799	44826	33	758.151	67.513	265.757	160.320	20.728	25019	49	738.122	81.065	317.820	162.016	28.385	36168	28	667.714	33.731	327.906	160.811	18.728	18696	16	691	42.359	123.741	161.614	17.314	11056	16	770.062	80.743	214.657	161.809	14.728	12321	102	682.265	50.613	301.429	165.621	47.941	69591	34	1006.588	120.795	101.759	162.530	22.728	34224	96	1099.833	666.116	133.015	168.646	63.012	105584	18	698.944	63.846	145.042	161.836	18.142	12581	109	727.642	78.729	174.771	163.552	54.870	79313	41	756.683	96.188	207.331	164.712	31.213	31024	34	744.294	59.717	222.473	164.166	22.728	25306	44	754.386	116.013	18.343	165.380	26.385	33193	86	829.314	123.959	73.604	168.461	37.799	71321	22	629.273	23.142	82.274	164.544	17.556	13844	60	693.800	60.791	274.525	168.947	34.971	41628	51	716.647	55.006	153.222	168.127	27.556	36549	53	773.189	71.082	195.685	168.027	30.627	40979	27	780.778	77.551	262.834	167.363	18.728	21081	36	478	20.017	330.937	168.367	30.971	17208	51	598.275	44.250	5.134	170.967	30.385	30512	29	658.345	45.818	50.789	170.189	20.971	19092	57	949.807	313.651	65.115	171.834	36.971	54139	58	764.328	84.101	287.820	171.179	31.456	44331	24	840.375	99.516	118.684	170.773	18.728	20169	115	725.235	59.679	202.576	175.832	44.527	83402	26	844.423	112.183	240.421	170.221	22.142	21955	32	657.094	46.386	46.167	172.576	23.314	21027	47	649.213	51.812	85.493	172.299	34.627	30513	66	705.849	86.416	180.750	173.206	38.042	46586	41	658.976	103.493	11.222	173.991	25.799	27018	32	741.656	56.489	124.738	172.914	21.556	23733	32	671.219	44.780	217.351	174.205	24.142	21479	51	587.078	33.499	319.485	171.863	36.385	29941	35	707.229	59.024	109.084	174.949	24.385	24753	38	727.947	52.860	160.208	174.324	22.971	27662	33	768.515	60.184	171.985	173.042	22.142	25361	23	855.652	74.248	251.790	174.309	18.142	19680	43	682.116	38.040	263.240	174.754	24.971	29331	54	767.611	111.054	27.954	178.038	30.385	41451	24	729.750	33.838	224.315	174.969	18.728	17514	65	675.846	62.805	97.078	177.342	34.385	43930	47	709.213	59.526	56.914	179.792	30.385	33333	262	607.023	104.323	110.561	189.907	91.740	159040	24	830.292	77.992	145.303	178.271	19.314	19927	31	759.613	64.883	33.791	179.565	21.556	23548	37	688.541	63.840	41.925	179.623	22.385	25476	56	815.929	95.004	117.977	179.265	29.213	45692	86	722.174	66.525	227.318	181.767	40.627	62107	40	650.025	256.027	281.981	179.709	22.385	26001	31	611.742	36.811	3.635	180.099	22.142	18964	40	450.350	14.757	13.776	183.067	39.941	18014	47	715.277	59.951	265.256	181.508	28.142	33618	16	736.062	98.174	332.302	179.311	20.142	11777	60	748.967	51.860	237.238	184.953	34.971	44938	66	703.576	63.419	133.337	183.159	32.385	46436	56	533.589	24.685	176.727	186.954	39.799	29881	46	699.152	43.204	209.686	183.959	29.213	32161	40	772.975	156.386	75.592	187.685	30.385	30919	30	765.433	86.243	86.125	184.123	20.142	22963	63	635.159	37.747	311.178	186.502	32.870	40015	20	1738	386.952	278.920	184.414	18.728	34760	34	824.265	60.300	169.307	187.279	22.971	28025	25	626.200	43.472	5.063	188.864	21.314	15655	77	733.026	106.392	20.880	192.040	45.799	56443	52	761.423	62.995	30.207	188.520	31.456	39594	39	784.897	91.150	57.124	188.245	22.971	30611	62	746.500	68.508	195.773	188.623	33.213	46283	64	748.688	77.514	160.429	190.182	31.799	47916	87	725.264	69.714	186.088	192.196	42.042	63098	59	802.881	70.456	248.364	190.981	38.042	47370	55	822.873	56.247	259.340	191.982	32.627	45258	67	1516.970	275.079	324.391	189.015	30.971	101637	28	992.679	385.367	101.350	189.192	23.556	27795	66	780.273	52.330	267.083	191.860	33.556	51498	33	721.545	57.791	209.696	190.646	22.971	23811	28	614.964	31.387	10.176	191.785	19.314	17219	36	850.028	102.685	86.090	192.799	25.799	30601	64	609.750	104.545	284.041	194.976	42.042	39024	53	705.038	63.187	126.089	197.247	31.556	37367	33	776.364	72.090	215.684	192.606	26.971	25620	31	706.290	36.264	235.048	193.944	28.870	21895	46	730.348	77.630	141.071	193.985	24.971	33596	61	728.967	67.875	228.085	196.961	30.971	44467	30	609.967	42.705	33.104	199.794	33.456	18299	34	732.235	86.755	26.575	197.327	22.971	24896	59	698.407	63.978	47.808	197.197	30.627	41206	20	790.550	52.556	100.654	194.875	18.728	15811	17	902.118	101.964	331.071	195.246	14.485	15336	20	648.100	47.309	4.317	197.189	18.142	12962	21	765.429	68.415	78.892	196.197	18.142	16074	26	766.769	111.023	94.599	197.067	20.728	19936	47	725.851	59.256	217.955	197.271	26.971	34115	26	774.577	45.222	72.117	197.948	21.556	20139	35	840.286	71.153	104.860	198.514	20.971	29410	53	759.491	66.348	157.452	198.678	29.799	40253	45	682.622	56.940	208.250	200.119	27.799	30718	41	884.488	138.756	175.739	198.670	24.142	36264	28	728.429	51.769	273.966	199.837	19.899	20396	19	867.947	113.544	326.727	198.326	14.728	16491	79	980.468	301.893	256.866	201.002	63.355	77457	58	927.534	387.632	295.811	201.770	35.556	53797	96	2382.052	1288.556	76.639	206.379	47.113	228677	43	2581.977	1252.514	119.582	205.871	27.556	111025	60	703.017	68.751	137.899	203.280	37.213	42181	25	677.600	64.448	332.157	202.725	17.899	16940	41	3381.342	979.708	100.710	205.550	23.556	138635	76	665.947	81.562	37.649	207.759	43.355	50612	51	896.216	128.582	57.007	206.895	34.042	45707	46	952.804	147.813	174.356	205.241	24.971	43829	48	870.688	122.204	318.265	206.164	32.042	41793	45	777.667	139.428	93.975	208.657	45.799	34995	38	898.921	93.270	261.055	206.569	22.971	34159	20	742.800	48.650	155.439	207.301	17.556	14856	121	940.884	400.149	182.213	211.085	64.184	113847	50	665.900	32.709	223.723	210.364	25.799	33295	41	797.171	67.335	278.676	209.816	22.971	32684	24	728.708	33.620	163.979	209.359	17.314	17489	17	729.412	83.838	2.567	210.802	15.314	12400	16	1104.250	300.560	61.845	211.328	18.728	17668	18	757.222	50.165	108.983	210.697	15.314	13630	21	856.524	106.695	154.111	211.798	18.142	17987	46	705.348	48.478	255.543	213.794	25.799	32446	72	867.125	239.561	328.813	213.742	46.527	62433	17	702.588	47.630	100.185	211.750	14.485	11944	47	732.830	60.921	247.622	215.405	27.556	34443	16	830.062	85.178	317.841	212.003	14.485	13281	35	806.971	181.355	122.801	215.333	25.799	28244	61	666.115	37.796	209.788	214.766	28.971	40633	71	876.972	280.538	303.920	218.293	41.113	62265	53	664.604	41.439	45.737	216.359	28.971	35224	22	780.318	44.489	160.387	214.596	15.899	17167	30	776.467	79.106	288.473	215.627	22.971	23294	17	637.941	37.695	296.083	214.555	16.142	10845	33	644.182	58.509	19.491	215.285	25.556	21258	23	784.957	70.685	68.008	216.095	20.385	18054	26	777.308	55.205	132.569	215.771	18.728	20210	35	599.886	18.948	169.019	216.572	29.799	20996	42	751	84.331	228.775	217.570	28.385	31542	28	793.107	72.408	276.589	216.998	20.142	22207	25	892.640	208.699	152.531	216.438	20.142	22316	16	810.750	38.532	81.964	218.303	15.314	12972	37	982.676	400.923	322.369	218.981	27.213	36359	31	730	48.610	312.415	220.590	21.314	22630	50	803.940	79.551	106.641	221.570	25.799	40197	41	760.951	61.216	175.650	221.417	25.799	31199	44	946.955	151.146	270.006	223.322	30.385	41666	28	710.321	35.205	290.732	220.353	19.556	19889	125	733.744	91.985	91.426	225.150	50.770	91718	34	795.029	152.032	14.210	221.648	24.971	27031	17	645.824	30.256	24.530	221.650	19.314	10979	22	749.864	39.545	119.927	222.498	18.728	16497	52	856.038	142.445	158.704	222.772	34.627	44514	80	794.062	61.300	185.515	224.283	41.113	63525	80	705.312	55.694	253.985	224.025	47.113	56425	25	745.600	74.920	7.882	223.798	19.314	18640	22	781.182	60.783	133.903	223.352	17.899	17186	45	727.244	179.036	37.347	225.606	27.799	32726	17	757.941	33.953	148.642	223.424	15.314	12885	134	2253.575	1575.285	81.800	229.813	66.083	301979	26	833.885	64.304	111.604	226.329	17.899	21681	29	738.897	41.810	123.644	226.916	21.314	21428	25	813.320	47.506	197.999	225.605	18.485	20333	42	913.167	301.028	293.505	228.527	30.385	38353	27	765.482	46.815	129.899	228.008	18.142	20668	26	930.462	91.039	137.871	228.693	19.556	24192	50	1634.180	763.613	320.898	229.949	32.627	81709	62	714.097	74.322	166.965	230.033	34.870	44274	35	938.400	360.149	6.832	232.473	34.042	32844	19	1438.632	160.063	204.778	230.513	20.142	27334	37	857.973	136.155	328.433	231.604	25.556	31745	116	1014.224	280.167	101.945	235.024	42.527	117650	34	1701.294	285.899	30.890	232.030	32.627	57844	57	860.298	173.076	237.423	232.643	32.385	49037	110	2436.646	832.354	114.579	238.112	57.113	268031	31	765.129	49.389	41.123	234.777	22.971	23719	47	1601.872	456.170	55.309	235.160	33.799	75288	26	1512.192	213.303	160.996	234.326	29.456	39317	22	677.773	26.615	185.858	234.031	18.971	14911	19	973.421	108.449	200.654	233.748	14.728	18495	141	1891.021	1021.456	229.164	240.512	61.012	266634	16	845.750	94.252	142.339	233.950	16.728	13532	22	843.409	91.942	310.963	234.861	19.556	18555	27	850.593	238.778	63.832	236.242	20.728	22966	32	1384.469	163.254	271.405	236.147	24.627	44303	29	1063.828	304.215	146.045	237.249	19.556	30851	23	619.609	156.182	205.569	237.323	25.799	14251	145	1165.124	393.301	263.753	241.543	64.184	168943	45	1423.200	558.237	88.471	237.965	31.213	64044	129	1061.124	488.879	177.392	245.776	78.326	136885	21	1526.762	112.880	254.217	238.055	16.971	32062	37	1836.378	411.415	34.829	239.357	24.627	67946	118	1211.017	349.723	244.953	242.841	66.184	142900	30	871.333	79.319	126.432	241.802	21.314	26140	33	1066.394	443.051	183.725	244.448	31.799	35191	47	1086.787	294.161	57.244	241.769	32.385	51079	70	749.086	57.716	18.124	243.813	61.598	52436	62	840.419	111.783	76.631	244.540	43.456	52106	35	840.314	123.157	275.361	244.690	36.142	29411	64	696.391	69.536	283.648	244.452	46.142	44569	26	754.462	39.606	30.347	243.914	18.728	19616	57	1140.193	231.160	41.236	244.565	30.971	64991	20	1313.300	243.073	107.598	243.689	15.899	26266	23	796.609	103.949	51.918	244.674	17.314	18322	51	986.471	102.842	93.771	245.078	35.556	50310	16	1053.812	157.036	203.974	245.054	19.899	16861	36	1347.889	259.178	120.227	246.111	35.456	48524	53	928.415	118.760	142.528	246.097	41.213	49206	23	686.957	77.615	160.977	247.593	46.627	15800	26	874.231	90.559	198.787	248.262	19.899	22730	39	840.872	131.087	170.859	252.575	33.698	32794	19	934.105	102.012	147.956	253.650	22.971	17748	31	706.774	72.284	195.752	253.916	45.698	21910
6	24	737.583	75.257	47.665	2.477	18.142	17702	117	717.538	127.504	67.346	4.352	42.627	83952	93	640.742	69.034	79.025	12.341	64.184	59589	16	678.375	47.536	110.062	1.984	13.657	10854	23	696.739	61.365	114.708	3.197	18.728	16025	19	2550.842	1093.035	123.481	2.793	22.142	48466	18	735.444	103.416	147.343	1.291	17.899	13238	51	703.765	65.293	167.871	3.651	27.213	35892	51	698.667	133.630	194.012	3.830	24.971	35632	56	618.107	156.012	215.332	3.331	54.426	34614	144	609.979	71.537	274.623	7.307	54.426	87837	23	569.739	70.481	286.477	1.303	25.314	13104	53	826	326.509	308.535	4.040	48.870	43778	26	643.731	65.299	16.282	3.705	21.556	16737	30	1046	149.134	40.948	4.588	21.556	31380	72	1110.097	629.823	32.992	8.935	42.527	79927	29	731.207	70.394	157.961	5.182	19.556	21205	61	536.902	66.644	142.874	6.712	41.456	32751	44	699.023	62.424	186.496	7.384	24.385	30757	16	815.625	47.520	261.375	6.415	16.485	13050	73	756.247	224.900	290.437	8.781	43.213	55206	28	984.286	281.198	318.191	7.801	24.385	27560	81	817.198	350.504	20.848	9.747	43.355	66193	35	745.200	68.863	104.841	6.967	21.556	26082	71	653.592	86.361	49.758	13.487	42.627	46405	27	750.407	122.358	118.672	7.594	19.556	20261	106	920.302	249.420	212.690	12.445	68.326	97552	40	871.200	134.910	250.730	7.722	22.728	34848	53	670.660	49.822	263.380	12.892	34.971	35545	55	684.473	145.075	131.814	11.102	34.627	37646	28	916.714	142.183	297.572	9.695	19.899	25668	49	662.469	94.481	55.911	12.025	25.799	32461	31	834.742	341.809	89.337	13.226	31.799	25877	27	629.037	61.550	85.258	14.752	26.142	16984	34	598.618	44.039	98.066	11.499	20.728	20353	119	841.176	102.402	178.146	18.977	52.284	100100	59	627.983	104.344	231.368	12.936	37.698	37051	69	761.580	108.815	249.771	15.797	46.042	52549	80	740.162	160.190	114.566	16.446	63.841	59213	51	682.745	55.396	156.702	13.658	26.971	34820	31	686.742	43.713	191.910	13.902	21.556	21289	39	745.462	130.719	123.100	18.122	28.971	29073	23	619.565	63.282	146.787	13.239	20.728	14250	30	724.433	84.081	69.014	16.051	21.556	21733	46	730.717	138.323	185.756	19.345	33.799	33613	51	721.549	107.301	307.097	16.611	29.556	36799	28	578.571	61.127	296.008	16.756	22.142	16200	32	593.219	39.066	3.456	18.419	23.556	18983	21	763.286	63.688	128.896	16.848	15.899	16029	38	799.789	123.994	240.508	17.191	24.971	30392	41	840.073	183.381	64.025	18.813	34.870	34443	55	758.236	123.306	25.148	19.835	26.728	41703	57	728.579	83.211	230.543	21.305	37.456	41529	23	1322.739	185.508	328.284	19.752	24.385	30423	43	729.535	59.450	194.525	20.972	23.556	31370	47	844.319	124.057	167.158	22.811	26.142	39683	49	940.980	120.818	264.944	21.761	25.556	46108	34	783.176	95.691	34.226	22.705	21.314	26628	25	703.960	57.683	211.397	21.496	20.142	17599	58	622.931	100.581	93.873	24.092	36.284	36130	28	476.714	35.398	284.333	23.641	21.556	13348	34	822.618	92.110	311.047	24.662	22.142	27969	22	808.318	121.011	39.794	24.456	17.899	17783	52	647.942	72.406	104.465	25.640	30.385	33693	31	755.161	100.688	130.469	25.477	22.142	23410	40	834.150	85.472	279.932	29.065	30.385	33366	34	601.882	55.105	4.143	26.373	22.142	20464	37	724.459	93.439	47.271	26.849	22.142	26805	54	701.944	75.090	57.919	29.539	30.385	37905	19	656.158	28.543	245.314	25.761	16.485	12467	90	711.633	79.138	68.496	31.773	39.213	64047	70	618.357	56.174	294.556	30.072	35.456	43285	45	693.556	104.987	84.913	30.287	30.971	31210	86	701.756	94.215	114.344	33.427	59.012	60351	87	826.655	127.231	197.177	32.138	38.042	71919	57	788.702	132.977	206.195	31.681	32.142	44956	34	618.235	59.856	323.800	30.179	22.385	21020	29	1035.690	46.765	154.763	29.882	20.971	30035	45	884.733	74.083	275.314	32.950	27.556	39813	28	940.607	56.161	257.637	30.600	18.728	26337	28	625.857	35.788	332.447	30.809	19.314	17524	47	605.191	45.846	27.508	33.149	25.556	28444	37	804.541	102.512	43.713	34.071	25.799	29768	40	758.050	100.043	141.782	32.715	23.556	30322	32	713.281	64.203	167.901	33.370	22.971	22825	79	756.481	130.851	213.053	36.787	40.042	59762	40	659.650	89.939	99.765	34.055	26.971	26386	27	647.518	60.997	241.165	35.830	29.213	17483	38	921.526	75.588	269.949	35.834	32.042	35018	50	929.420	487.991	9.306	38.066	37.698	46471	67	764.478	61.424	53.056	38.269	38.627	51220	55	747.236	81.893	175.489	36.702	35.456	41098	56	692.446	65.680	287.405	35.829	31.799	38777	35	656.457	77.213	19.498	35.687	22.385	22976	51	577.314	60.349	78.277	39.483	43.941	29443	61	764.508	127.768	130.409	38.437	31.799	46635	35	714.971	95.052	2.327	38.090	26.142	25024	26	1018.077	179.185	83.403	36.414	18.142	26470	33	774.849	94.670	231.772	35.881	21.556	25570	66	953.985	71.573	261.732	39.766	52.527	62963	51	701.824	81.787	92.486	41.169	27.556	35793	38	811.605	109.000	117.220	39.120	26.971	30841	55	590.564	52.037	307.099	39.243	33.213	32481	23	754.043	50.869	39.727	39.641	16.728	17343	32	734.344	74.647	169.586	40.730	21.314	23499	17	599.235	48.496	182.209	41.001	17.314	10187	33	723.636	83.673	222.179	40.494	21.556	23880	63	629.841	53.075	314.757	44.259	34.971	39680	26	611	28.714	333.249	39.654	21.556	15886	66	600.167	50.651	68.619	45.181	59.012	39611	19	630.421	32.992	324.329	39.727	17.314	11978	28	703.286	85.559	17.499	42.029	18.728	19692	21	877.048	71.599	49.587	43.392	16.728	18418	23	687.739	53.916	238.933	42.268	20.728	15818	42	1009.643	120.338	255.752	44.736	30.385	42405	36	831.611	82.295	281.150	44.061	23.556	29938	33	738.424	66.473	32.527	45.021	21.556	24368	44	724.545	73.126	186.355	45.507	29.799	31880	117	782.487	107.837	196.640	50.921	52.527	91551	21	707.905	49.645	227.464	44.610	16.728	14866	22	815.318	68.618	245.812	45.657	17.314	17937	22	858.591	83.510	118.096	46.291	17.314	18889	83	796.229	134.462	211.505	47.450	41.456	66087	31	741.806	92.825	278.220	48.814	31.456	22996	43	1084.419	321.442	8.069	47.636	23.314	46630	61	1051.885	225.850	100.827	48.122	28.385	64165	59	675.780	68.951	145.399	47.862	34.042	39871	40	748.450	106.367	172.927	50.559	30.385	29938	26	927.231	52.261	264.344	48.386	25.799	24108	25	667.840	53.658	123.842	48.336	20.142	16696	45	645.178	42.112	229.699	49.924	31.213	29033	34	811.559	88.533	239.988	49.801	22.142	27593	46	869.413	82.498	252.064	50.787	28.627	39993	49	717.245	117.230	295.157	54.459	34.627	35145	69	656.957	96.629	307.482	56.226	47.113	45330	34	897.971	163.516	324.575	49.410	22.142	30531	45	769.867	126.336	330.822	49.690	27.556	34644	37	743.865	75.258	156.779	50.052	22.142	27523	30	667.333	43.595	129.601	51.372	24.385	20020	47	814.383	68.894	271.172	51.730	32.042	38276	17	1242.235	214.063	17.911	52.142	20.971	21118	19	813.474	54.056	39.366	50.964	15.071	15456	33	1113.939	234.312	111.828	53.342	22.971	36760	35	799.886	109.501	165.247	52.314	22.971	27996	29	832.828	100.234	186.423	51.997	19.314	24152	32	737.781	188.447	31.748	53.009	21.556	23609	29	857.414	94.285	48.596	52.759	19.556	24865	26	1006.654	155.501	84.532	53.068	17.314	26173	42	741.929	91.231	150.304	55.596	24.385	31161	57	782.035	135.631	8.577	58.305	42.527	44576	77	863.195	172.573	56.751	57.086	36.870	66466	82	661.329	56.231	69.957	57.504	36.284	54229	36	835.528	109.604	214.539	56.121	22.142	30079	53	669.924	35.271	236.486	58.341	30.971	35506	68	929.779	415.949	38.346	57.707	39.213	63225	38	650.368	45.785	141.742	57.631	23.556	24714	62	785.258	93.994	90.689	58.276	28.385	48686	33	631.424	34.192	123.689	56.899	20.728	20837	128	958.680	423.094	133.354	63.045	52.184	122711	35	752.800	129.407	157.447	58.984	32.042	26348	79	672.165	60.637	181.529	61.006	36.284	53101	51	695.157	52.613	230.820	60.931	36.142	35453	72	669.292	61.318	268.304	64.478	50.284	48189	49	610.776	47.033	332.539	61.606	25.556	29928	42	1057	176.025	255.399	61.024	27.799	44394	19	1562.579	190.412	317.370	60.696	15.314	29689	52	745.846	82.337	287.383	64.428	42.527	38784	18	766.389	62.799	1.767	62.683	15.071	13795	61	906.148	160.230	26.960	64.699	30.385	55275	78	871.282	172.931	103.582	67.469	39.456	67960	73	672.014	65.299	116.527	65.747	31.213	49057	41	731.488	81.798	295.088	63.831	24.971	29991	18	683.278	51.015	44.151	63.819	15.314	12299	46	723.304	75.133	205.949	65.302	24.971	33272	75	843.560	129.851	193.999	66.846	38.042	63267	56	642.946	81.708	302.192	66.583	38.284	36005	64	728.672	87.808	321.706	69.035	35.456	46635	40	897.175	131.935	56.991	66.009	22.142	35887	56	858.786	106.505	87.182	68.110	32.042	48092	122	655.926	54.341	168.139	68.705	55.598	80023	70	649.629	65.126	311.441	68.395	31.213	45474	44	1642.227	281.416	95.672	68.616	26.971	72258	39	780.077	67.340	249.101	67.819	24.142	30423	26	664.385	35.852	273.065	68.410	19.899	17274	47	741.234	85.553	211.664	70.383	31.456	34838	33	884.970	83.412	257.071	68.539	22.627	29204	45	765.356	100.062	4.020	69.273	23.556	34441	145	670.986	171.653	22.196	73.159	57.598	97293	49	809.204	118.005	150.076	70.192	31.799	39651	22	643.955	36.792	44.943	68.843	18.728	14167	125	875.032	273.535	77.830	73.406	63.355	109379	39	983.923	119.039	222.743	71.364	23.556	38373	61	1218.984	1014.898	190.532	73.571	36.284	74358	32	698.156	53.214	282.873	74.529	26.142	22341	56	724.625	182.613	55.727	75.829	38.042	40579	82	639.402	39.878	130.641	76.066	35.213	52431	44	720.886	51.525	214.705	74.654	29.213	31719	33	721.455	30.051	243.373	73.786	24.627	23808	33	665.849	72.747	39.758	73.532	23.314	21973	28	694.536	53.109	48.465	73.723	19.314	19447	62	725.274	95.471	152.894	76.513	36.870	44967	57	760.772	80.092	257.009	77.103	42.042	43364	52	629.692	103.796	296.864	76.603	39.698	32744	51	755.216	41.052	235.387	77.352	28.385	38516	37	731.757	113.409	267.481	76.651	25.213	27075	89	602.775	63.482	326.683	79.758	43.355	53647	17	635.824	49.245	1.563	77.114	15.314	10809	107	657.505	102.949	271.787	86.278	63.941	70353	24	942.917	117.125	90.405	77.833	16.728	22630	106	763.726	107.212	116.057	81.608	44.042	80955	68	656.868	68.650	310.834	80.389	50.184	44667	35	629.171	51.373	23.911	79.436	22.728	22021	38	805.947	90.347	167.098	80.415	22.971	30626	35	795.143	85.782	192.353	81.802	22.142	27830	25	905.120	199.307	94.406	82.107	18.142	22628	46	783.630	85.919	145.893	83.182	26.728	36047	43	851.767	85.543	223.713	82.206	24.142	36626	18	820.833	53.929	277.050	81.678	15.899	14775	44	634.773	85.659	301.817	86.071	36.042	27930	27	688.518	64.683	29.919	82.905	21.314	18590	47	840.383	87.177	63.706	84.581	27.799	39498	73	627.890	28.673	136.769	85.687	41.456	45836	64	732.719	65.888	185.237	85.517	34.627	46894	61	721.082	53.546	236.728	85.424	32.385	43986	48	745.938	69.165	76.473	86.971	32.042	35805	22	757.136	48.177	88.522	84.926	17.314	16657	72	688.917	67.186	159.972	86.526	36.870	49602	54	751.426	78.827	205.518	85.762	30.042	40577	34	656.029	37.816	292.488	84.589	21.314	22305	90	649.944	30.918	284.944	89.858	42.527	58495	53	613.906	52.110	329.864	87.928	28.385	32537	55	752.436	339.738	38.019	90.471	38.284	41384	61	668.377	48.706	250.948	90.068	29.799	40771	127	736.827	159.182	262.608	94.344	62.426	93577	61	840.328	123.065	84.297	91.169	45.456	51260	37	736.676	75.806	177.830	89.768	30.971	27257	46	688.652	88.607	15.116	91.165	23.799	31678	58	660.948	61.539	60.354	91.655	27.799	38335	27	766.556	56.891	222.414	88.997	19.899	20697	44	745.955	93.255	31.715	91.414	24.385	32822	40	753	69.561	166.996	93.340	32.042	30120	41	698.244	115.368	305.611	91.187	34.042	28628	38	586.921	44.353	6.224	92.451	23.314	22303	41	681.219	48.482	319.955	95.015	28.627	27930	65	805.246	125.084	95.199	95.782	35.456	52341	37	762.135	45.807	231.824	94.383	23.556	28199	42	597.952	35.578	22.841	94.769	23.799	25114	56	597.768	46.676	47.710	96.120	35.698	33475	34	769.206	76.880	116.899	94.584	22.142	26153	53	898.924	96.128	213.512	95.876	26.971	47643	32	664.312	25.442	240.142	93.469	22.142	21258	28	834.321	91.571	125.619	94.657	19.556	23361	42	785.929	69.739	203.507	95.131	25.899	33009	43	838.930	73.207	225.363	95.830	24.728	36074	63	665.667	65.819	313.846	98.802	46.527	41937	22	660.364	34.660	304.757	96.718	20.385	14528	49	715.163	68.039	157.233	98.359	25.556	35043	29	873.517	107.832	194.374	98.579	20.142	25332	49	703.592	56.340	73.075	103.063	31.799	34476	30	830.567	114.123	132.628	99.014	19.556	24917	64	723.953	97.446	290.476	103.393	36.870	46333	29	784.483	142.029	2.313	101.803	32.385	22750	22	656.318	75.130	283.646	100.714	19.314	14439	88	548.875	80.871	34.907	105.197	58.669	48301	33	627.909	33.382	57.151	102.464	22.142	20721	55	794.600	109.838	147.918	103.091	28.385	43703	41	816.171	181.700	252.033	101.846	23.556	33463	24	642.542	61.716	333.708	101.412	18.728	15421	55	726.255	78.442	64.781	104.054	28.971	39944	33	847.788	115.776	138.975	102.860	21.556	27977	35	688.971	60.236	168.372	103.369	22.142	24114	24	682.083	53.804	271.768	102.174	18.971	16370	44	656.568	79.101	14.610	103.274	25.213	28889	34	710.765	73.340	45.384	104.228	23.556	24166	33	674.515	47.198	309.905	103.147	24.385	22259	57	768.404	99.012	245.999	107.614	32.627	43799	18	1732	763.109	258.538	103.938	20.142	31176	28	803.143	64.323	183.577	104.846	22.728	22488	34	737.794	91.131	21.428	107.076	20.728	25085	103	769.913	96.241	112.291	110.412	40.042	79301	38	796.079	65.134	208.192	109.282	25.799	30251	38	797.053	44.643	216.530	108.020	24.142	30288	51	874.941	94.689	223.695	108.745	26.971	44622	43	750.674	58.773	239.668	109.430	27.213	32279	32	844.781	112.710	269.271	108.747	20.728	27033	25	750.520	71.527	326.727	107.931	17.556	18763	49	732.959	73.250	124.955	110.750	33.456	35915	28	802.821	83.908	201.262	108.771	19.314	22479	27	638.593	49.112	305.598	107.761	28.385	17242	57	716.930	86.580	59.149	111.155	38.870	40865	64	902.125	377.369	176.770	111.981	30.385	57736	38	895.605	126.476	232.366	110.720	22.971	34033	45	717.067	81.881	45.402	111.645	24.971	32268	39	723.667	72.583	135.373	115.840	32.142	28223	48	737.896	92.380	145.096	111.308	27.213	35419	74	821.257	126.559	191.174	115.304	39.213	60773	38	716.342	37.291	263.679	114.403	25.556	27221	49	651.122	37.612	295.806	112.879	29.213	31905	124	657.734	49.211	86.815	116.731	47.113	81559	30	726.433	67.969	159.467	112.189	21.314	21793	43	649.465	65.522	306.766	113.209	41.698	27927	21	718.429	50.163	317.949	114.279	22.385	15087	57	685.035	63.100	323.069	116.164	36.042	39047	19	576.526	45.539	15.111	114.896	16.142	10954	91	697.934	355.840	18.300	121.978	55.841	63512	82	731.744	69.827	101.226	119.134	40.284	60003	19	804.579	38.452	217.493	116.921	19.556	15287	50	751.700	74.362	155.578	119.364	32.142	37585	81	940.877	162.631	180.622	119.594	35.456	76211	24	1499.708	194.122	206.854	116.987	17.314	35993	36	896.667	117.288	227.988	117.399	21.556	32280	34	668.765	76.917	276.031	118.871	30.627	22738	63	661.937	67.414	68.558	120.634	30.385	41702	71	772.479	64.812	146.103	119.384	38.042	54846	39	839.846	134.763	161.904	119.223	24.728	32754	34	749.882	59.016	242.119	117.630	22.971	25496	28	861.286	91.566	268.771	118.950	20.142	24116	43	692.953	51.214	284.902	118.681	24.385	29797	39	827.180	214.033	36.092	120.115	31.456	32260	29	833.483	99.760	48.121	119.641	19.899	24171	80	693.975	66.059	54.931	123.031	36.627	55518	31	775.548	66.201	233.577	120.075	22.142	24042	19	1116.211	474.267	122.800	121.368	25.799	21208	47	749.277	92.918	133.377	124.530	30.142	35216	48	685.146	40.045	261.069	122.461	26.385	32887	50	681.900	347.606	301.865	127.550	60.083	34095	16	672.062	55.701	1.806	121.624	13.899	10753	52	824.462	104.179	244.510	123.595	28.971	42872	51	580.451	35.808	328.978	124.721	26.971	29603	23	664.087	44.232	8.060	124.248	17.899	15274	41	791.732	100.137	29.133	128.235	29.556	32461	35	724	54.494	251.573	125.869	24.142	25340	31	693.065	62.236	296.031	125.137	23.556	21485	29	640.552	35.631	286.994	125.606	22.385	18576	27	1095	133.609	314.603	125.944	22.142	29565	16	787.562	42.604	47.983	125.315	13.899	12601	35	680.914	71.613	91.780	127.218	29.213	23832	59	816.797	111.236	192.285	127.628	28.385	48191	36	712.806	47.068	267.825	126.218	22.971	25661	34	710.235	38.619	309.734	129.157	32.728	24148	72	792.653	225.398	203.601	129.304	49.113	57071	28	830.607	100.549	23.962	129.335	21.314	23257	31	734.968	74.600	39.228	128.039	19.556	22784	92	686.543	72.112	110.987	139.279	68.770	63162	82	715.146	73.200	181.840	131.609	39.213	58642	39	664.077	49.659	279.915	128.952	24.971	25899	33	679.182	50.063	58.268	129.860	23.556	22413	54	743.093	61.632	127.691	131.395	29.213	40127	59	638.627	61.471	18.197	134.502	33.799	37679	29	659.379	59.483	63.970	132.123	29.799	19122	47	1030.106	195.147	217.104	130.207	32.627	48415	37	799.351	94.370	242.546	131.856	24.385	29576	34	830.294	101.605	271.036	131.871	21.556	28230	27	866.333	104.790	10.264	131.519	21.556	23391	58	721.517	86.917	134.954	135.508	52.184	41848	23	740.217	79.721	163.792	131.192	18.728	17025	53	725.151	77.811	148.496	132.992	28.142	38433	31	743.226	86.586	261.444	133.510	20.728	23040	68	687.618	58.139	102.348	136.234	31.799	46758	44	768.068	70.594	120.766	135.298	27.213	33795	61	958.639	175.816	231.319	134.687	31.556	58477	71	743.141	77.868	251.763	135.458	42.042	52763	82	653.232	50.093	287.449	139.178	40.284	53565	35	843.857	93.688	316.899	134.698	21.556	29535	58	623.707	48.425	323.106	136.471	30.385	36175	34	752.441	75.578	170.004	135.648	22.728	25583	32	795.562	78.251	223.125	136.178	22.971	25458	23	680.870	31.106	277.263	134.712	16.728	15660	20	763.100	45.013	301.899	134.787	16.728	15262	32	647.531	44.464	333.870	135.886	20.728	20721	31	772.194	85.652	7.582	137.290	22.385	23938	19	638.947	24.355	71.681	135.816	15.314	12140	52	651.654	55.339	76.948	139.891	30.627	33886	46	712.261	96.679	162.255	140.182	38.627	32764	47	781.830	116.786	176.295	139.041	27.799	36746	40	981.475	251.876	195.610	138.728	28.971	39259	100	687.680	81.973	36.544	141.800	47.941	68768	50	663.540	52.228	57.161	139.649	28.971	33177	23	760.826	74.966	155.936	138.729	17.314	17499	54	731.722	78.295	145.547	141.333	28.627	39513	30	730.200	83.721	203.153	141.786	22.142	21906	26	721.038	62.660	208.447	141.386	22.142	18747	51	692.176	62.073	215.413	140.590	26.142	35301	31	800.226	73.099	272.830	140.383	21.556	24807	40	647.100	35.488	62.496	143.358	29.213	25884	41	724.244	84.860	135.838	141.586	31.556	29694	38	748.342	76.461	231.775	141.228	28.971	28437	47	990.660	288.947	69.282	144.772	37.456	46561	67	640.373	41.771	84.386	145.105	38.042	42905	23	904.043	110.272	7.907	143.758	16.728	20793	29	1020.517	206.492	14.514	144.317	19.556	29595	73	714.137	77.244	101.135	149.993	38.284	52132	38	747.026	82.676	151.943	146.892	24.142	28387	23	788.043	94.390	258.162	146.238	17.899	18125	46	690.457	49.734	292.620	148.357	26.971	31761	40	716.925	66.456	302.429	146.845	23.799	28677	48	722.146	74.159	139.671	148.262	29.213	34663	35	745.429	72.221	226.560	146.393	22.728	26090	27	814.926	83.508	266.205	146.697	20.728	22003	42	757.833	63.162	275.193	149.524	26.971	31829	30	691.133	73.574	116.832	152.577	29.556	20734	30	739.133	63.088	252.999	149.003	20.728	22174	69	1083.884	284.626	279.716	156.138	49.213	74788	31	1220.548	593.075	17.968	149.518	20.971	37837	61	694.148	84.474	190.348	150.166	28.627	42343	103	789.087	85.605	243.357	152.600	38.042	81276	19	654.368	33.632	49.181	150.348	17.314	12433	50	673.640	63.110	92.295	151.759	28.385	33682	32	740.625	68.822	170.572	149.450	19.899	23700	24	797.208	87.861	204.951	149.236	18.728	19133	41	868.585	114.227	156.688	152.477	24.142	35612	27	659.407	35.798	2.677	152.340	22.142	17804	49	632.163	56.914	35.600	151.890	32.971	30976	35	712.657	77.533	57.187	152.373	21.314	24943	144	930.826	179.811	133.843	155.713	54.770	134039	42	692.786	43.241	231.962	152.516	26.385	29097	36	803.806	62.052	265.008	152.765	22.385	28937	42	679.452	72.098	325.881	151.334	28.142	28537	34	751.500	63.009	64.225	153.244	21.556	25551	38	723.158	77.157	177.610	153.109	28.385	27480	32	904.781	85.281	219.488	152.907	23.556	28953	37	792.595	105.500	201.523	154.096	22.142	29326	30	575.600	14.448	11.421	155.809	22.385	17268	67	800.537	263.881	83.518	156.059	34.627	53636	30	1737.567	512.332	193.248	157.048	20.728	52127	19	797.263	60.125	212.132	155.679	15.314	15148	98	790.969	108.960	58.393	162.105	54.184	77515	34	709.912	77.371	333.433	157.733	22.971	24137	16	839.188	83.396	217.398	157.234	14.142	13427	69	727.826	101.525	26.696	163.116	36.870	50220	43	674.698	65.382	34.458	159.117	26.142	29012	30	630.867	37.945	42.638	158.478	20.728	18926	33	827.667	90.315	257.859	161.408	23.899	27313	89	804.258	80.831	250.094	162.679	36.627	71579	25	1934.840	1430.973	1.509	161.406	17.899	48371	63	707.540	53.996	232.372	162.269	29.799	44575	33	764.455	65.587	265.756	160.323	20.728	25227	49	740.388	84.389	317.814	162.015	28.385	36279	28	665.500	35.864	327.909	160.808	18.728	18634	16	689.812	37.612	123.740	161.610	17.314	11037	16	766.125	72.149	214.655	161.817	14.728	12258	102	685.186	52.354	301.419	165.612	47.941	69889	34	1002.029	118.211	101.761	162.533	22.728	34069	96	1102.073	676.790	132.995	168.647	63.012	105799	18	698.056	67.075	145.047	161.832	18.142	12565	109	730.266	79.249	174.782	163.552	54.870	79599	41	756.463	94.840	207.334	164.711	31.213	31015	34	746.206	54.957	222.471	164.167	22.728	25371	44	755.614	115.458	18.350	165.370	26.385	33247	86	826.826	120.884	73.603	168.471	37.799	71107	22	630.864	21.568	82.277	164.542	17.556	13879	60	694.067	63.706	274.524	168.925	34.971	41644	51	722.392	52.556	153.219	168.129	27.556	36842	53	766.189	67.075	195.686	168.020	30.627	40608	27	782.148	83.325	262.824	167.362	18.728	21118	36	479.417	21.133	330.938	168.376	30.971	17259	51	599.157	44.632	5.139	170.945	30.385	30557	29	663.862	42.648	50.792	170.194	20.971	19252	57	928.561	292.544	65.107	171.886	36.971	52928	58	768.276	81.144	287.820	171.181	31.456	44560	24	849.333	98.879	118.682	170.771	18.728	20384	115	726.922	60.122	202.583	175.838	44.527	83596	26	848.692	111.245	240.412	170.214	22.142	22066	32	657.438	46.102	46.164	172.571	23.314	21038	47	648.298	51.546	85.501	172.292	34.627	30470	66	704.697	82.844	180.755	173.208	38.042	46510	41	654.829	103.795	11.218	173.989	25.799	26848	32	745.094	58.239	124.745	172.924	21.556	23843	32	673.250	46.699	217.354	174.213	24.142	21544	51	590.020	36.234	319.497	171.868	36.385	30091	35	714.600	64.099	109.095	174.961	24.385	25011	38	729.763	55.709	160.204	174.318	22.971	27731	33	772.091	59.123	171.992	173.055	22.142	25479	23	872.174	72.739	251.786	174.297	18.142	20060	43	685.791	44.566	263.237	174.768	24.971	29489	54	755.852	106.805	27.958	178.029	30.385	40816	24	723.458	40.537	224.318	174.972	18.728	17363	65	671.446	62.583	97.085	177.349	34.385	43644	47	711.170	58.746	56.911	179.785	30.385	33425	262	606.824	106.133	110.572	189.903	91.740	158988	24	838.292	79.328	145.302	178.286	19.314	20119	31	756.194	59.518	33.793	179.563	21.556	23442	37	689.919	57.913	41.931	179.627	22.385	25527	56	808.732	94.301	117.979	179.264	29.213	45289	86	722.477	62.550	227.316	181.762	40.627	62133	40	649.900	254.859	281.977	179.698	22.385	25996	31	611.355	40.851	3.619	180.104	22.142	18952	40	452.800	14.433	13.789	183.074	39.941	18112	47	719.298	66.546	265.243	181.523	28.142	33807	16	734.438	102.538	332.310	179.296	20.142	11751	60	749.267	50.009	237.238	184.955	34.971	44956	66	701.258	60.095	133.341	183.151	32.385	46283	56	531.732	24.074	176.723	186.961	39.799	29777	46	697.391	44.205	209.695	183.950	29.213	32080	40	766.600	151.533	75.589	187.687	30.385	30664	30	761.033	83.135	86.127	184.130	20.142	22831	63	633	37.276	311.181	186.511	32.870	39879	20	1738.600	384.141	278.901	184.407	18.728	34772	34	822.824	58.142	169.307	187.277	22.971	27976	25	625.520	41.106	5.064	188.862	21.314	15638	77	733.883	106.619	20.880	192.040	45.799	56509	52	757.577	61.322	30.227	188.533	31.456	39394	39	789.231	90.991	57.129	188.236	22.971	30780	62	746.258	69.998	195.774	188.613	33.213	46268	64	743.719	75.129	160.434	190.177	31.799	47598	87	721.322	66.173	186.095	192.189	42.042	62755	59	801.068	67.598	248.361	190.971	38.042	47263	55	822.436	58.011	259.339	191.982	32.627	45234	67	1520.567	279.727	324.385	189.013	30.971	101878	28	988.429	379.698	101.339	189.193	23.556	27676	66	780.500	55.432	267.078	191.866	33.556	51513	33	725.424	54.747	209.689	190.654	22.971	23939	28	613.393	29.713	10.175	191.808	19.314	17175	36	850.417	107.384	86.082	192.815	25.799	30615	64	607.938	105.829	284.045	194.961	42.042	38908	53	706.321	61.926	126.084	197.249	31.556	37435	33	774.879	75.709	215.685	192.609	26.971	25571	31	705.161	37.766	235.052	193.947	28.870	21860	46	727.413	74.247	141.082	193.992	24.971	33461	61	728.279	65.350	228.091	196.957	30.971	44425	30	606.533	43.120	33.114	199.781	33.456	18196	34	729.353	86.192	26.586	197.324	22.971	24798	59	696.441	64.560	47.804	197.200	30.627	41090	20	789.700	53.118	100.657	194.869	18.728	15794	17	908.706	102.764	331.068	195.254	14.485	15448	20	648	46.098	4.320	197.176	18.142	12960	21	761.048	62.275	78.899	196.193	18.142	15982	26	770.577	110.890	94.595	197.079	20.728	20035	47	726.851	57.711	217.941	197.280	26.971	34162	26	764.538	40.561	72.115	197.954	21.556	19878	35	840.371	70.684	104.871	198.510	20.971	29413	53	760.415	70.314	157.462	198.666	29.799	40302	45	684.333	56.575	208.244	200.108	27.799	30795	41	881.366	140.907	175.731	198.686	24.142	36136	28	723.964	53.186	273.962	199.820	19.899	20271	19	866.789	116.279	326.732	198.331	14.728	16469	79	978.443	298.098	256.859	200.999	63.355	77297	58	923.034	386.144	295.796	201.779	35.556	53536	96	2382.635	1288.449	76.634	206.380	47.113	228733	43	2570.326	1241.513	119.574	205.862	27.556	110524	60	702.467	70.026	137.891	203.279	37.213	42148	25	680.920	60.993	332.151	202.731	17.899	17023	41	3385.049	978.322	100.710	205.550	23.556	138787	76	669.618	83.100	37.650	207.754	43.355	50891	51	898.922	127.234	56.998	206.895	34.042	45845	46	953.043	145.662	174.345	205.244	24.971	43840	48	876.417	127.445	318.255	206.173	32.042	42068	45	776.578	139.506	93.982	208.652	45.799	34946	38	896	92.495	261.055	206.577	22.971	34048	20	739.400	49.758	155.449	207.301	17.556	14788	121	938.041	397.180	182.209	211.081	64.184	113503	50	664.040	30.987	223.713	210.358	25.799	33202	41	800.146	63.091	278.667	209.825	22.971	32806	24	734.917	43.208	163.987	209.366	17.314	17638	17	726.647	84.806	2.555	210.800	15.314	12353	16	1105.812	294.521	61.848	211.322	18.728	17693	18	755.444	41.819	108.985	210.704	15.314	13598	21	862.381	102.122	154.108	211.794	18.142	18110	46	701.370	44.941	255.556	213.795	25.799	32263	72	868.389	240.688	328.802	213.729	46.527	62524	17	693.588	43.144	100.194	211.749	14.485	11791	47	729.298	57.570	247.623	215.406	27.556	34277	16	819.375	84.798	317.832	212.001	14.485	13110	35	807.514	179.696	122.792	215.329	25.799	28263	61	668.459	37.881	209.791	214.762	28.971	40776	71	874.535	277.671	303.925	218.287	41.113	62092	53	664.641	42.785	45.728	216.364	28.971	35226	22	772.773	46.700	160.390	214.596	15.899	17001	30	782	77.040	288.470	215.623	22.971	23460	17	641.412	40.144	296.084	214.559	16.142	10904	33	642.242	60.398	19.473	215.290	25.556	21194	23	787.652	69.072	68.019	216.073	20.385	18116	26	778.423	59.975	132.567	215.765	18.728	20239	35	600.371	18.332	169.025	216.571	29.799	21013	42	750.833	81.453	228.785	217.565	28.385	31535	28	788.286	65.185	276.593	217.008	20.142	22072	25	892.080	206.216	152.524	216.439	20.142	22302	16	809.875	39.966	81.964	218.297	15.314	12958	37	980.351	398.695	322.365	218.988	27.213	36273	31	735.419	40.534	312.413	220.596	21.314	22798	50	804.600	78.039	106.641	221.557	25.799	40230	41	759.219	60.131	175.638	221.410	25.799	31128	44	939.523	148.859	269.997	223.325	30.385	41339	28	709.929	33.571	290.728	220.357	19.556	19878	125	736.312	90.021	91.440	225.155	50.770	92039	34	798.265	151.711	14.203	221.646	24.971	27141	17	643.588	25.202	24.522	221.640	19.314	10941	22	753.727	33.555	119.921	222.500	18.728	16582	52	857.096	140.596	158.703	222.782	34.627	44569	80	791.725	58.009	185.513	224.291	41.113	63338	80	708.950	61.064	254.003	224.010	47.113	56716	25	742.520	71.538	7.879	223.794	19.314	18563	22	781.409	68.301	133.905	223.366	17.899	17191	45	732.044	177.455	37.341	225.610	27.799	32942	17	757	43.990	148.644	223.431	15.314	12869	134	2256.530	1575.117	81.797	229.814	66.083	302375	26	836.462	66.977	111.600	226.324	17.899	21748	29	738.345	37.863	123.649	226.905	21.314	21412	25	803.400	43.535	198.008	225.605	18.485	20085	42	912.857	297.053	293.503	228.514	30.385	38340	27	773.111	39.867	129.893	228.008	18.142	20874	26	916	87.211	137.874	228.700	19.556	23816	50	1631.900	755.200	320.881	229.952	32.627	81595	62	711.565	71.933	166.958	230.024	34.870	44117	35	936.514	358.127	6.840	232.459	34.042	32778	19	1439.737	151.118	204.769	230.508	20.142	27355	37	858.054	134.728	328.437	231.610	25.556	31748	116	1014.103	278.884	101.949	235.030	42.527	117636	34	1698.853	286.004	30.875	232.024	32.627	57761	57	859.018	165.991	237.403	232.637	32.385	48964	110	2436.682	831.651	114.577	238.112	57.113	268035	31	767.742	48.196	41.129	234.780	22.971	23800	47	1600.106	458.608	55.317	235.160	33.799	75205	26	1512.115	204.803	160.985	234.324	29.456	39315	22	682.455	30.435	185.865	234.036	18.971	15014	19	978	117.092	200.643	233.757	14.728	18582	141	1887.128	1017.157	229.169	240.512	61.012	266085	16	845.438	89.620	142.331	233.952	16.728	13527	22	838.318	96.239	310.964	234.860	19.556	18443	27	845.815	244.973	63.823	236.234	20.728	22837	32	1386.156	161.899	271.411	236.149	24.627	44357	29	1061.276	306.390	146.047	237.246	19.556	30777	23	621.348	158.396	205.575	237.322	25.799	14291	145	1163.359	390.613	263.764	241.550	64.184	168687	45	1418.089	557.378	88.468	237.969	31.213	63814	129	1060.791	487.170	177.394	245.775	78.326	136842	21	1513	118.411	254.214	238.063	16.971	31773	37	1833.946	410.570	34.831	239.357	24.627	67856	118	1211.746	350.942	244.953	242.835	66.184	142986	30	877.500	79.315	126.431	241.797	21.314	26325	33	1059.030	427.532	183.717	244.435	31.799	34948	47	1085.043	291.745	57.254	241.770	32.385	50997	70	750.686	58.636	18.123	243.806	61.598	52548	62	844.258	114.912	76.642	244.539	43.456	52344	35	838.771	125.046	275.362	244.691	36.142	29357	64	696.406	69.745	283.655	244.455	46.142	44570	26	757.615	38.131	30.338	243.919	18.728	19698	57	1141.719	231.020	41.241	244.563	30.971	65078	20	1314.600	245.755	107.603	243.687	15.899	26292	23	791.696	105.329	51.924	244.670	17.314	18209	51	984.451	100.952	93.789	245.080	35.556	50207	16	1053.938	152.247	203.979	245.057	19.899	16863	36	1349.694	259.399	120.218	246.110	35.456	48589	53	923.472	116.884	142.531	246.091	41.213	48944	23	684.261	73.435	160.971	247.597	46.627	15738	26	887.462	90.805	198.787	248.268	19.899	23074	39	834.820	124.168	170.871	252.565	33.698	32558	19	923	98.693	147.946	253.643	22.971	17537	31	706.161	68.204	195.752	253.906	45.698	21891
7	24	728.083	73.107	47.667	2.482	18.142	17474	117	716.239	129.481	67.357	4.343	42.627	83800	93	639	69.736	79.011	12.355	64.184	59427	16	673.875	45.935	110.056	1.976	13.657	10782	23	689.957	67.087	114.701	3.195	18.728	15869	19	2549.895	1099.245	123.483	2.789	22.142	48448	18	739.167	104.448	147.331	1.290	17.899	13305	51	698.686	65.361	167.868	3.651	27.213	35633	51	701.961	158.134	193.993	3.795	24.971	35800	56	614.143	155.561	215.332	3.337	54.426	34392	144	609.674	72.081	274.621	7.306	54.426	87793	23	573.304	77.872	286.515	1.300	25.314	13186	53	822.623	320.380	308.534	4.049	48.870	43599	26	647.308	66.516	16.293	3.698	21.556	16830	30	1050	144.791	40.957	4.582	21.556	31500	72	1105.611	622.675	32.987	8.932	42.527	79604	29	735.862	74.228	157.969	5.171	19.556	21340	61	537.607	67.924	142.887	6.714	41.456	32794	44	693.545	58.015	186.510	7.397	24.385	30516	16	817	52.330	261.373	6.416	16.485	13072	73	753.959	219.528	290.434	8.768	43.213	55039	28	988.321	284.362	318.191	7.807	24.385	27673	81	816.716	349.399	20.863	9.733	43.355	66154	35	741.171	65.785	104.830	6.958	21.556	25941	71	652.211	85.185	49.760	13.490	42.627	46307	27	747.630	120.000	118.670	7.589	19.556	20186	106	873.830	280.638	212.871	12.418	68.326	92626	40	872.300	138.508	250.732	7.719	22.728	34892	53	670.076	51.131	263.372	12.899	34.971	35514	55	683.982	142.964	131.820	11.091	34.627	37619	28	911.321	144.011	297.568	9.690	19.899	25517	49	662.531	89.865	55.916	12.025	25.799	32464	31	832.387	344.524	89.340	13.223	31.799	25804	27	624.444	56.542	85.248	14.736	26.142	16860	34	597.059	44.541	98.058	11.497	20.728	20300	119	836.151	100.390	178.152	18.982	52.284	99502	59	625.339	102.502	231.350	12.934	37.698	36895	69	760.174	111.147	249.752	15.788	46.042	52452	80	739.550	159.933	114.580	16.441	63.841	59164	51	678.686	55.927	156.704	13.663	26.971	34613	31	694.161	44.263	191.913	13.908	21.556	21519	39	745	129.167	123.107	18.101	28.971	29055	23	621.783	64.414	146.784	13.237	20.728	14301	30	725.867	84.990	69.017	16.046	21.556	21776	46	727.109	137.049	185.746	19.331	33.799	33447	51	729.196	108.249	307.097	16.603	29.556	37189	28	573.179	61.921	296.000	16.759	22.142	16049	32	596.031	39.710	3.464	18.416	23.556	19073	21	759.143	65.864	128.898	16.839	15.899	15942	38	799.447	121.731	240.515	17.207	24.971	30379	41	844.244	182.719	64.025	18.816	34.870	34614	55	756.055	125.333	25.156	19.833	26.728	41583	57	731.667	79.600	230.543	21.293	37.456	41705	23	1310.609	180.426	328.290	19.749	24.385	30144	43	719.605	61.918	194.518	20.978	23.556	30943	47	840.553	122.471	167.160	22.826	26.142	39506	49	936.347	118.652	264.943	21.766	25.556	45881	34	776.294	95.613	34.223	22.709	21.314	26394	25	705.680	50.886	211.392	21.509	20.142	17642	58	623.500	98.195	93.867	24.102	36.284	36163	28	474.464	34.556	284.330	23.636	21.556	13285	34	813.824	86.907	311.044	24.649	22.142	27670	22	801.727	117.604	39.784	24.450	17.899	17638	52	647.808	72.186	104.459	25.653	30.385	33686	31	748.839	97.282	130.462	25.485	22.142	23214	40	827.650	81.055	279.931	29.077	30.385	33106	34	594.794	56.829	4.140	26.375	22.142	20223	37	725.541	88.289	47.273	26.841	22.142	26845	54	695.852	68.942	57.930	29.533	30.385	37576	19	652.368	30.538	245.310	25.758	16.485	12395	90	712.556	78.912	68.491	31.785	39.213	64130	70	618.414	53.909	294.564	30.067	35.456	43289	45	693.800	105.085	84.904	30.281	30.971	31221	86	699.930	95.199	114.367	33.402	59.012	60194	87	826.322	126.745	197.185	32.120	38.042	71890	57	785.965	128.531	206.200	31.698	32.142	44800	34	617.118	59.496	323.795	30.182	22.385	20982	29	1037.483	44.541	154.758	29.875	20.971	30087	45	879.111	74.874	275.315	32.938	27.556	39560	28	942.214	57.121	257.643	30.601	18.728	26382	28	620.429	38.023	332.457	30.816	19.314	17372	47	603.362	44.664	27.498	33.153	25.556	28358	37	802.459	103.486	43.714	34.068	25.799	29691	40	757.800	98.153	141.783	32.713	23.556	30312	32	707.656	62.314	167.890	33.372	22.971	22645	79	754.215	133.204	213.046	36.779	40.042	59583	40	661.550	93.029	99.755	34.050	26.971	26462	27	645.074	59.793	241.170	35.843	29.213	17417	38	918.868	74.490	269.949	35.827	32.042	34917	50	927.140	484.797	9.302	38.065	37.698	46357	67	764.194	69.246	53.045	38.226	38.627	51201	55	745.855	80.812	175.495	36.705	35.456	41022	56	690.893	66.573	287.410	35.820	31.799	38690	35	656.571	81.266	19.507	35.691	22.385	22980	51	572.412	59.190	78.280	39.483	43.941	29193	61	760.951	125.576	130.412	38.426	31.799	46418	35	717.257	92.800	2.319	38.110	26.142	25104	26	1011.038	171.804	83.401	36.412	18.142	26287	33	772.727	100.110	231.760	35.881	21.556	25500	66	956.849	67.932	261.726	39.762	52.527	63152	51	692.725	80.326	92.493	41.156	27.556	35329	38	811.947	110.489	117.222	39.120	26.971	30854	55	587.800	53.195	307.113	39.241	33.213	32329	23	749.609	49.455	39.725	39.631	16.728	17241	32	732.062	71.250	169.581	40.730	21.314	23426	17	598.941	48.112	182.211	40.994	17.314	10182	33	721.182	89.499	222.188	40.502	21.556	23799	63	627.968	52.534	314.755	44.250	34.971	39562	26	612.577	28.658	333.264	39.665	21.556	15927	66	601.970	51.247	68.622	45.176	59.012	39730	19	630.632	33.359	324.321	39.721	17.314	11982	28	674.679	79.166	17.494	42.031	18.728	18891	21	872.048	77.781	49.590	43.385	16.728	18313	23	688.174	50.814	238.940	42.261	20.728	15828	42	1007.690	119.860	255.727	44.727	30.385	42323	36	827.889	81.464	281.145	44.056	23.556	29804	33	736.061	69.934	32.529	45.035	21.556	24290	44	722.841	74.165	186.349	45.506	29.799	31805	117	783.197	107.043	196.644	50.901	52.527	91634	21	700	47.933	227.470	44.612	16.728	14700	22	816.227	68.256	245.802	45.659	17.314	17957	22	851.364	88.004	118.095	46.285	17.314	18730	83	794.217	135.423	211.514	47.448	41.456	65920	31	738.258	95.272	278.217	48.808	31.456	22886	43	1079.651	317.803	8.075	47.644	23.314	46425	61	1054.525	227.041	100.825	48.124	28.385	64326	59	671.949	68.294	145.396	47.858	34.042	39645	40	748.600	108.139	172.931	50.545	30.385	29944	26	927.538	46.823	264.337	48.392	25.799	24116	25	666.120	48.978	123.834	48.348	20.142	16653	45	640.022	46.905	229.691	49.931	31.213	28801	34	809.941	93.913	239.987	49.798	22.142	27538	46	869.326	87.531	252.063	50.781	28.627	39989	49	710.592	113.885	295.155	54.453	34.627	34819	69	655.246	97.677	307.477	56.222	47.113	45212	34	897.853	161.527	324.573	49.421	22.142	30527	45	760.733	124.857	330.816	49.701	27.556	34233	37	748.622	78.780	156.780	50.035	22.142	27699	30	665.700	39.878	129.596	51.352	24.385	19971	47	810.468	68.862	271.171	51.728	32.042	38092	17	1234.412	207.741	17.912	52.141	20.971	20985	19	797.789	58.025	39.363	50.967	15.071	15158	33	1108.182	234.782	111.827	53.340	22.971	36570	35	789.800	108.490	165.265	52.312	22.971	27643	29	834.138	97.577	186.422	51.990	19.314	24190	32	731.531	185.630	31.747	53.006	21.556	23409	29	856.310	103.384	48.588	52.755	19.556	24833	26	1007.462	153.188	84.530	53.072	17.314	26194	42	738.905	90.182	150.304	55.605	24.385	31034	57	783.579	136.006	8.579	58.296	42.527	44664	77	860.377	173.408	56.754	57.082	36.870	66249	82	661.719	53.969	69.964	57.509	36.284	54261	36	847.278	116.813	214.548	56.136	22.142	30502	53	666.189	36.456	236.486	58.334	30.971	35308	68	929.324	414.656	38.351	57.706	39.213	63194	38	644.921	46.788	141.743	57.632	23.556	24507	62	777.548	94.496	90.678	58.284	28.385	48208	33	629.939	39.209	123.690	56.894	20.728	20788	128	951.602	415.770	133.345	63.046	52.184	121805	35	749.200	126.428	157.426	58.984	32.042	26222	79	666.608	59.036	181.525	60.998	36.284	52662	51	695.333	56.156	230.819	60.910	36.142	35462	72	666.014	61.656	268.305	64.489	50.284	47953	49	610.653	48.518	332.535	61.604	25.556	29922	42	1053	177.385	255.392	61.021	27.799	44226	19	1553.421	184.621	317.375	60.696	15.314	29515	52	745.288	82.311	287.384	64.442	42.527	38755	18	777.444	58.080	1.771	62.685	15.071	13994	61	903.705	160.234	26.960	64.693	30.385	55126	78	868	175.057	103.580	67.455	39.456	67704	73	672.301	65.645	116.530	65.750	31.213	49078	41	733.293	85.778	295.092	63.829	24.971	30065	18	678	52.592	44.149	63.815	15.314	12204	46	717.304	74.841	205.956	65.313	24.971	32996	75	837.413	131.395	193.983	66.845	38.042	62806	56	642.232	81.413	302.206	66.575	38.284	35965	64	726.203	87.011	321.715	69.019	35.456	46477	40	889.725	128.429	56.987	66.005	22.142	35589	56	853.232	107.970	87.187	68.108	32.042	47781	122	654.541	54.860	168.125	68.708	55.598	79854	70	644.686	67.427	311.438	68.404	31.213	45128	44	1631.068	277.250	95.675	68.610	26.971	71767	39	776.256	62.547	249.102	67.820	24.142	30274	26	660.962	38.809	273.069	68.415	19.899	17185	47	737.170	83.854	211.653	70.384	31.456	34647	33	878.091	81.119	257.071	68.535	22.627	28977	45	767.267	106.789	4.004	69.270	23.556	34527	145	668.338	167.124	22.176	73.149	57.598	96909	49	801.408	110.746	150.106	70.175	31.799	39269	22	639.545	37.676	44.953	68.851	18.728	14070	125	871.272	271.103	77.834	73.415	63.355	108909	39	977.077	117.892	222.744	71.359	23.556	38106	61	1207.934	1006.910	190.535	73.570	36.284	73684	32	689.188	50.181	282.869	74.531	26.142	22054	56	725.304	185.086	55.731	75.809	38.042	40617	82	636.781	39.545	130.642	76.061	35.213	52216	44	720.182	52.412	214.700	74.654	29.213	31688	33	718.364	27.702	243.379	73.791	24.627	23706	33	660.394	74.904	39.762	73.542	23.314	21793	28	689.357	54.520	48.468	73.721	19.314	19302	62	720.742	93.803	152.899	76.512	36.870	44686	57	759.228	77.481	257.017	77.117	42.042	43276	52	632.135	103.831	296.859	76.603	39.698	32871	51	751.235	40.521	235.396	77.356	28.385	38313	37	734.189	118.536	267.484	76.636	25.213	27165	89	603.899	61.763	326.686	79.763	43.355	53747	17	628.529	46.164	1.562	77.116	15.314	10685	107	653.738	102.025	271.782	86.276	63.941	69950	24	938.292	123.968	90.413	77.834	16.728	22519	106	760.104	106.501	116.052	81.606	44.042	80571	68	659.603	66.590	310.849	80.389	50.184	44853	35	631.943	49.022	23.888	79.436	22.728	22118	38	809.026	93.835	167.107	80.407	22.971	30743	35	787.886	84.187	192.360	81.808	22.142	27576	25	909.160	201.457	94.413	82.103	18.142	22729	46	774	84.252	145.891	83.198	26.728	35604	43	848.744	87.772	223.702	82.198	24.142	36496	18	812.222	56.806	277.051	81.677	15.899	14620	44	631.545	82.973	301.813	86.061	36.042	27788	27	688.259	68.019	29.926	82.915	21.314	18583	47	840.957	84.238	63.709	84.579	27.799	39525	73	624.918	30.263	136.758	85.678	41.456	45619	64	731.109	64.258	185.249	85.521	34.627	46791	61	721.033	52.188	236.722	85.416	32.385	43983	48	746.417	68.017	76.485	86.964	32.042	35828	22	758.273	49.654	88.522	84.910	17.314	16682	72	687.903	66.831	159.987	86.520	36.870	49529	54	754.796	85.401	205.523	85.757	30.042	40759	34	659.441	41.381	292.472	84.593	21.314	22421	90	646.967	35.699	284.937	89.874	42.527	58227	53	614.076	52.185	329.863	87.913	28.385	32546	55	751.782	340.807	38.020	90.459	38.284	41348	61	669.934	51.250	250.950	90.065	29.799	40866	127	734.315	159.627	262.613	94.340	62.426	93258	61	839.295	126.085	84.297	91.156	45.456	51197	37	730.730	72.708	177.832	89.773	30.971	27037	46	687.304	91.025	15.126	91.166	23.799	31616	58	663.845	59.724	60.348	91.663	27.799	38503	27	756.518	58.945	222.421	88.997	19.899	20426	44	735.386	93.836	31.718	91.406	24.385	32357	40	753.300	67.563	166.987	93.340	32.042	30132	41	696.829	118.575	305.609	91.183	34.042	28570	38	590.526	48.515	6.222	92.459	23.314	22440	41	681.098	47.247	319.949	95.003	28.627	27925	65	800.938	121.151	95.202	95.776	35.456	52061	37	757.676	48.531	231.814	94.371	23.556	28034	42	597.286	38.920	22.838	94.767	23.799	25086	56	590.786	46.660	47.703	96.115	35.698	33084	34	763.676	82.685	116.902	94.578	22.142	25965	53	900.340	98.008	213.514	95.878	26.971	47718	32	665.031	27.473	240.138	93.476	22.142	21281	28	833.607	89.646	125.627	94.654	19.556	23341	42	781.262	68.670	203.515	95.131	25.899	32813	43	837.326	79.153	225.360	95.824	24.728	36005	63	667.905	65.115	313.835	98.785	46.527	42078	22	663.591	33.456	304.774	96.709	20.385	14599	49	716.796	69.373	157.231	98.358	25.556	35123	29	873.759	108.093	194.364	98.580	20.142	25339	49	703.327	55.130	73.070	103.072	31.799	34463	30	830.233	107.268	132.619	98.991	19.556	24907	64	718.234	94.152	290.482	103.382	36.870	45967	29	789.207	150.720	2.307	101.811	32.385	22887	22	656.727	76.158	283.647	100.733	19.314	14448	88	543.455	81.221	34.900	105.186	58.669	47824	33	630.606	34.017	57.149	102.456	22.142	20810	55	795.582	107.387	147.914	103.086	28.385	43757	41	814.390	183.200	252.035	101.844	23.556	33390	24	646.625	67.279	333.716	101.392	18.728	15519	55	729.109	76.563	64.776	104.060	28.971	40101	33	848.151	111.560	138.982	102.860	21.556	27989	35	689.371	62.736	168.380	103.380	22.142	24128	24	678.083	49.517	271.784	102.190	18.971	16274	44	655.955	76.409	14.609	103.284	25.213	28862	34	711.676	72.224	45.386	104.225	23.556	24197	33	678.909	49.729	309.918	103.146	24.385	22404	57	765.544	98.180	245.994	107.617	32.627	43636	18	1749.778	765.216	258.567	103.935	20.142	31496	28	798.429	55.763	183.583	104.849	22.728	22356	34	739.147	88.886	21.437	107.091	20.728	25131	103	766.466	95.268	112.294	110.418	40.042	78946	38	794.447	70.746	208.190	109.282	25.799	30189	38	793.447	47.448	216.522	108.010	24.142	30151	51	869.196	93.695	223.695	108.738	26.971	44329	43	747.860	56.481	239.671	109.433	27.213	32158	32	841.844	115.855	269.276	108.750	20.728	26939	25	745.920	70.441	326.714	107.924	17.556	18648	49	726.918	73.004	124.964	110.748	33.456	35619	28	800.429	79.965	201.270	108.765	19.314	22412	27	628.667	48.102	305.608	107.762	28.385	16974	57	715.404	87.386	59.153	111.157	38.870	40778	64	899.891	376.365	176.771	111.978	30.385	57593	38	891.526	124.424	232.367	110.720	22.971	33878	45	716.533	81.697	45.401	111.640	24.971	32244	39	718.692	70.271	135.375	115.838	32.142	28029	48	736.083	87.879	145.121	111.296	27.213	35332	74	819.257	122.489	191.177	115.303	39.213	60625	38	711.579	42.286	263.688	114.395	25.556	27040	49	647.551	39.435	295.801	112.872	29.213	31730	124	655.524	49.591	86.812	116.726	47.113	81285	30	726.400	65.068	159.472	112.192	21.314	21792	43	645.651	63.371	306.765	113.222	41.698	27763	21	714.905	53.252	317.944	114.287	22.385	15013	57	679.982	66.025	323.080	116.171	36.042	38759	19	578.158	43.155	15.111	114.890	16.142	10985	91	690.758	351.499	18.308	121.973	55.841	62859	82	733.110	71.354	101.221	119.134	40.284	60115	19	801.105	47.809	217.488	116.901	19.556	15221	50	749.120	75.505	155.574	119.347	32.142	37456	81	941.222	160.915	180.626	119.585	35.456	76239	24	1497.333	185.059	206.860	116.979	17.314	35936	36	892.750	115.201	227.993	117.391	21.556	32139	34	667.559	74.962	276.033	118.876	30.627	22697	63	668.397	65.828	68.561	120.621	30.385	42109	71	772.352	63.763	146.105	119.376	38.042	54837	39	825.410	132.281	161.917	119.218	24.728	32191	34	745.706	58.217	242.128	117.632	22.971	25354	28	856.607	96.271	268.775	118.953	20.142	23985	43	688.535	51.332	284.901	118.677	24.385	29607	39	825.667	215.142	36.101	120.107	31.456	32201	29	828.276	95.936	48.123	119.635	19.899	24020	80	695.588	64.463	54.934	123.027	36.627	55647	31	775.194	65.723	233.584	120.070	22.142	24031	19	1105.579	475.483	122.801	121.361	25.799	21006	47	746.617	92.064	133.373	124.500	30.142	35091	48	683.750	39.485	261.059	122.452	26.385	32820	50	670.480	319.226	301.950	127.429	60.083	33524	16	664.125	50.189	1.816	121.632	13.899	10626	52	819.788	100.834	244.522	123.586	28.971	42629	51	580.471	34.493	328.971	124.738	26.971	29604	23	662.870	39.726	8.064	124.259	17.899	15246	41	776.512	97.338	29.136	128.237	29.556	31837	35	721.857	58.763	251.570	125.875	24.142	25265	31	692.258	61.902	296.034	125.145	23.556	21460	29	635.517	32.404	286.994	125.602	22.385	18430	27	1007.037	123.231	314.603	125.957	22.142	27190	16	778.938	45.551	47.988	125.321	13.899	12463	35	676.143	71.888	91.781	127.223	29.213	23665	59	815	112.853	192.301	127.639	28.385	48085	36	701.028	41.960	267.825	126.225	22.971	25237	34	705.471	38.516	309.731	129.161	32.728	23986	72	793.403	228.686	203.605	129.295	49.113	57125	28	829.679	104.972	23.961	129.328	21.314	23231	31	735.677	76.604	39.228	128.040	19.556	22806	92	684.120	72.045	110.984	139.292	68.770	62939	82	712.451	74.620	181.841	131.614	39.213	58421	39	667.949	46.455	279.908	128.951	24.971	26050	33	683.394	53.219	58.267	129.859	23.556	22552	54	744.444	63.195	127.689	131.396	29.213	40200	59	634.390	62.038	18.192	134.499	33.799	37429	29	661.655	59.082	63.964	132.131	29.799	19188	47	1031.340	200.449	217.095	130.204	32.627	48473	37	788.487	92.086	242.543	131.862	24.385	29174	34	823.382	97.082	271.033	131.872	21.556	27995	27	861.296	106.903	10.255	131.527	21.556	23255	58	717.983	88.041	134.958	135.500	52.184	41643	23	734.696	80.723	163.810	131.190	18.728	16898	53	718.132	74.888	148.505	132.982	28.142	38061	31	742.903	87.533	261.438	133.505	20.728	23030	68	686.059	61.095	102.351	136.242	31.799	46652	44	766.886	73.811	120.765	135.300	27.213	33743	61	951.295	170.975	231.322	134.689	31.556	58029	71	738.014	76.202	251.760	135.456	42.042	52399	82	646.646	47.397	287.465	139.159	40.284	53025	35	842.886	89.382	316.900	134.692	21.556	29501	58	624.276	48.537	323.090	136.476	30.385	36208	34	752.794	74.485	169.999	135.642	22.728	25595	32	791.625	77.375	223.113	136.188	22.971	25332	23	678.130	34.982	277.260	134.713	16.728	15597	20	758.050	43.425	301.899	134.797	16.728	15161	32	643.531	47.925	333.882	135.867	20.728	20593	31	769.548	88.200	7.578	137.285	22.385	23856	19	641.421	23.389	71.677	135.812	15.314	12187	52	647.135	52.398	76.946	139.890	30.627	33651	46	711.674	102.086	162.248	140.145	38.627	32737	47	783.128	116.808	176.297	139.051	27.799	36807	40	978.450	252.097	195.609	138.729	28.971	39138	100	686.330	83.287	36.536	141.811	47.941	68633	50	657.520	47.632	57.151	139.654	28.971	32876	23	757.652	76.733	155.933	138.725	17.314	17426	54	735.833	78.412	145.553	141.326	28.627	39735	30	729.667	79.261	203.148	141.798	22.142	21890	26	713.538	62.640	208.447	141.379	22.142	18552	51	688.216	65.528	215.403	140.588	26.142	35099	31	814.419	78.549	272.813	140.381	21.556	25247	40	649.050	32.310	62.494	143.353	29.213	25962	41	722.463	87.476	135.844	141.591	31.556	29621	38	739.105	70.938	231.777	141.232	28.971	28086	47	986.766	282.180	69.288	144.772	37.456	46378	67	639.701	39.816	84.379	145.109	38.042	42860	23	905	112.527	7.911	143.756	16.728	20815	29	1021.241	209.738	14.517	144.322	19.556	29616	73	712.014	78.033	101.135	150.005	38.284	51977	38	752.553	82.569	151.938	146.894	24.142	28597	23	779.826	88.662	258.164	146.236	17.899	17936	46	686.043	47.788	292.618	148.355	26.971	31558	40	713.050	65.777	302.430	146.850	23.799	28522	48	716.458	73.881	139.677	148.261	29.213	34390	35	748.086	71.142	226.570	146.381	22.728	26183	27	814.037	82.397	266.210	146.702	20.728	21979	42	751.214	65.065	275.190	149.533	26.971	31551	30	689.933	74.266	116.834	152.566	29.556	20698	30	737.433	56.725	253.005	148.994	20.728	22123	69	1083.362	282.175	279.713	156.123	49.213	74752	31	1208.484	579.985	17.998	149.493	20.971	37463	61	695.656	86.307	190.359	150.162	28.627	42435	103	786.990	85.475	243.354	152.611	38.042	81060	19	654.526	39.424	49.181	150.338	17.314	12436	50	672.800	60.425	92.294	151.749	28.385	33640	32	738.250	73.320	170.569	149.452	19.899	23624	24	804.042	83.345	204.962	149.236	18.728	19297	41	871.317	116.066	156.698	152.487	24.142	35724	27	657.667	35.638	2.673	152.337	22.142	17757	49	621.102	53.039	35.598	151.895	32.971	30434	35	715.371	80.180	57.187	152.370	21.314	25038	144	930.167	181.267	133.854	155.713	54.770	133944	42	685.476	49.211	231.979	152.514	26.385	28790	36	799.361	60.863	264.989	152.758	22.385	28777	42	676.857	67.958	325.875	151.332	28.142	28428	34	746.441	59.867	64.231	153.244	21.556	25379	38	728.053	83.158	177.620	153.111	28.385	27666	32	902.250	86.549	219.492	152.906	23.556	28872	37	785.973	103.198	201.514	154.097	22.142	29081	30	577.033	18.455	11.409	155.813	22.385	17311	67	797.045	261.061	83.506	156.049	34.627	53402	30	1718.900	500.715	193.269	157.050	20.728	51567	19	791.895	54.205	212.123	155.679	15.314	15046	98	790.643	110.348	58.381	162.103	54.184	77483	34	702.294	71.063	333.416	157.724	22.971	23878	16	836.562	85.612	217.407	157.232	14.142	13385	69	727.797	105.723	26.696	163.117	36.870	50218	43	672.605	68.204	34.451	159.121	26.142	28922	30	628.933	37.561	42.639	158.473	20.728	18868	33	826.909	89.659	257.863	161.402	23.899	27288	89	800.809	84.365	250.101	162.674	36.627	71272	25	1928.080	1433.468	1.506	161.416	17.899	48202	63	705.032	53.169	232.381	162.268	29.799	44417	33	756.091	64.293	265.766	160.326	20.728	24951	49	740.061	87.907	317.798	161.991	28.385	36263	28	661.214	34.172	327.913	160.810	18.728	18514	16	693	42.420	123.738	161.612	17.314	11088	16	775.500	83.382	214.662	161.818	14.728	12408	102	683.206	52.932	301.423	165.620	47.941	69687	34	998.765	120.093	101.756	162.529	22.728	33958	96	1099.906	668.085	133.005	168.628	63.012	105591	18	695.611	59.628	145.065	161.837	18.142	12521	109	728.624	77.323	174.793	163.548	54.870	79420	41	750.488	95.285	207.340	164.713	31.213	30770	34	742.647	58.580	222.471	164.166	22.728	25250	44	754.568	117.735	18.347	165.364	26.385	33201	86	823.872	121.227	73.603	168.461	37.799	70853	22	632.773	22.539	82.273	164.545	17.556	13921	60	693.400	62.923	274.525	168.933	34.971	41604	51	715.255	55.012	153.210	168.121	27.556	36478	53	770.924	70.468	195.686	168.028	30.627	40859	27	787	85.282	262.817	167.361	18.728	21249	36	481	24.414	330.928	168.368	30.971	17316	51	596.961	38.658	5.147	170.934	30.385	30445	29	661.931	44.061	50.796	170.185	20.971	19196	57	907.351	270.759	65.118	171.934	36.971	51719	58	766.069	84.998	287.827	171.180	31.456	44432	24	845.375	99.325	118.680	170.772	18.728	20289	115	725.670	60.331	202.588	175.831	44.527	83452	26	850.346	110.385	240.409	170.206	22.142	22109	32	659.406	44.462	46.173	172.581	23.314	21101	47	647.851	50.478	85.494	172.295	34.627	30449	66	707.227	85.218	180.759	173.196	38.042	46677	41	655.610	102.504	11.217	173.983	25.799	26880	32	742.094	61.173	124.741	172.909	21.556	23747	32	670.906	39.019	217.350	174.196	24.142	21469	51	586.235	34.342	319.492	171.859	36.385	29898	35	712.857	59.316	109.090	174.954	24.385	24950	38	727.579	55.448	160.193	174.308	22.971	27648	33	764.151	60.009	172.002	173.053	22.142	25217	23	872.783	80.541	251.788	174.301	18.142	20074	43	687.279	40.904	263.243	174.763	24.971	29553	54	755.944	105.917	27.954	178.019	30.385	40821	24	723.292	38.663	224.323	174.971	18.728	17359	65	672.769	62.944	97.094	177.342	34.385	43730	47	711	63.756	56.917	179.788	30.385	33417	262	605.134	104.784	110.569	189.901	91.740	158545	24	833.833	79.830	145.305	178.276	19.314	20012	31	754.710	68.297	33.786	179.556	21.556	23396	37	688.784	60.323	41.917	179.618	22.385	25485	56	805	93.068	117.973	179.255	29.213	45080	86	722.884	65.725	227.322	181.763	40.627	62168	40	644.250	251.591	281.966	179.703	22.385	25770	31	611.452	41.017	3.612	180.110	22.142	18955	40	449.300	14.541	13.786	183.065	39.941	17972	47	711.064	63.619	265.241	181.525	28.142	33420	16	734.250	95.020	332.300	179.314	20.142	11748	60	746.583	51.824	237.237	184.965	34.971	44795	66	700.318	64.038	133.355	183.155	32.385	46221	56	529.696	22.908	176.731	186.937	39.799	29663	46	697.717	42.327	209.693	183.949	29.213	32095	40	768.325	145.615	75.591	187.670	30.385	30733	30	763.400	84.415	86.128	184.114	20.142	22902	63	631.032	37.747	311.174	186.513	32.870	39755	20	1736.600	379.626	278.896	184.407	18.728	34732	34	822	56.813	169.303	187.279	22.971	27948	25	626.280	39.016	5.057	188.854	21.314	15657	77	727.286	106.627	20.878	192.031	45.799	56001	52	756.192	61.682	30.228	188.539	31.456	39322	39	788.103	91.482	57.125	188.237	22.971	30736	62	745.274	68.367	195.770	188.623	33.213	46207	64	739.109	75.487	160.444	190.180	31.799	47303	87	720.678	66.957	186.097	192.191	42.042	62699	59	798.559	68.374	248.363	190.987	38.042	47115	55	823.600	61.743	259.348	191.991	32.627	45298	67	1524.328	278.982	324.377	189.017	30.971	102130	28	994.429	379.923	101.336	189.198	23.556	27844	66	777.424	54.130	267.086	191.860	33.556	51310	33	725.121	59.766	209.687	190.643	22.971	23929	28	610.286	27.177	10.174	191.806	19.314	17088	36	841.056	104.196	86.074	192.817	25.799	30278	64	606.547	104.779	284.035	194.987	42.042	38819	53	702.528	60.441	126.084	197.242	31.556	37234	33	775.030	68.809	215.690	192.610	26.971	25576	31	703.032	40.748	235.044	193.942	28.870	21794	46	727.630	72.408	141.090	193.986	24.971	33471	61	727.098	67.603	228.090	196.963	30.971	44353	30	608.967	41.117	33.111	199.783	33.456	18269	34	721.088	81.271	26.577	197.340	22.971	24517	59	693.237	65.018	47.812	197.191	30.627	40901	20	786.050	57.260	100.654	194.885	18.728	15721	17	908	111.492	331.066	195.258	14.485	15436	20	653.200	46.386	4.315	197.185	18.142	13064	21	761.667	57.867	78.893	196.194	18.142	15995	26	765.692	113.747	94.592	197.072	20.728	19908	47	726.468	57.443	217.953	197.268	26.971	34144	26	772	45.362	72.112	197.956	21.556	20072	35	833.371	69.755	104.859	198.516	20.971	29168	53	761.566	70.422	157.453	198.665	29.799	40363	45	682.156	54.916	208.245	200.106	27.799	30697	41	881.073	145.342	175.726	198.678	24.142	36124	28	725.214	55.092	273.966	199.821	19.899	20306	19	864.737	114.756	326.730	198.326	14.728	16430	79	974.266	298.687	256.864	201.000	63.355	76967	58	923.534	392.283	295.779	201.775	35.556	53565	96	2382.635	1290.721	76.630	206.376	47.113	228733	43	2550.186	1237.693	119.573	205.856	27.556	109658	60	702.050	70.380	137.893	203.284	37.213	42123	25	676.600	60.750	332.159	202.717	17.899	16915	41	3382.634	979.504	100.711	205.548	23.556	138688	76	666.526	82.843	37.657	207.761	43.355	50656	51	893.118	128.104	56.995	206.895	34.042	45549	46	944.674	142.736	174.354	205.238	24.971	43455	48	874.333	125.700	318.248	206.179	32.042	41968	45	778.178	145.252	93.986	208.654	45.799	35018	38	893.658	96.378	261.052	206.565	22.971	33959	20	734.350	50.885	155.438	207.304	17.556	14687	121	937.620	400.043	182.200	211.076	64.184	113452	50	667.020	34.025	223.720	210.365	25.799	33351	41	800.073	62.991	278.671	209.816	22.971	32803	24	729.958	33.544	163.986	209.355	17.314	17519	17	727.353	84.598	2.555	210.804	15.314	12365	16	1096.438	298.399	61.843	211.327	18.728	17543	18	754.111	45.295	108.973	210.704	15.314	13574	21	853.048	100.681	154.108	211.787	18.142	17914	46	699.978	44.128	255.566	213.794	25.799	32199	72	866	242.995	328.819	213.746	46.527	62352	17	692.353	48.386	100.186	211.746	14.485	11770	47	720.766	59.641	247.615	215.410	27.556	33876	16	813.750	84.951	317.832	212.008	14.485	13020	35	801.771	180.181	122.788	215.320	25.799	28062	61	661.590	36.961	209.795	214.764	28.971	40357	71	875.563	279.008	303.928	218.288	41.113	62165	53	664.887	40.511	45.737	216.349	28.971	35239	22	770.045	42.029	160.388	214.590	15.899	16941	30	781.333	79.939	288.463	215.633	22.971	23440	17	637.176	40.321	296.080	214.559	16.142	10832	33	642.364	60.603	19.498	215.290	25.556	21198	23	786.130	65.009	68.024	216.087	20.385	18081	26	775.423	54.443	132.567	215.773	18.728	20161	35	594.971	17.875	169.014	216.561	29.799	20824	42	743.976	81.217	228.788	217.569	28.385	31247	28	785.250	70.332	276.591	216.996	20.142	21987	25	891	206.112	152.515	216.434	20.142	22275	16	810.812	43.756	81.959	218.302	15.314	12973	37	982.297	400.903	322.371	218.983	27.213	36345	31	731.613	41.613	312.419	220.587	21.314	22680	50	801.940	81.078	106.631	221.567	25.799	40097	41	758.244	56.476	175.646	221.410	25.799	31088	44	934.955	146.493	270.005	223.327	30.385	41138	28	709.179	34.977	290.731	220.361	19.556	19857	125	734.184	88.997	91.437	225.145	50.770	91773	34	795.059	148.642	14.213	221.645	24.971	27032	17	639	22.040	24.530	221.640	19.314	10863	22	742.955	33.980	119.918	222.503	18.728	16345	52	852.058	135.842	158.712	222.780	34.627	44307	80	788.737	59.612	185.525	224.284	41.113	63099	80	703.700	55.022	253.984	224.027	47.113	56296	25	745.240	74.575	7.883	223.805	19.314	18631	22	775.182	59.034	133.903	223.347	17.899	17054	45	726.489	163.031	37.336	225.616	27.799	32692	17	755.882	35.002	148.640	223.423	15.314	12850	134	2258.254	1573.344	81.790	229.810	66.083	302606	26	835.923	62.906	111.607	226.320	17.899	21734	29	736.414	45.600	123.642	226.898	21.314	21356	25	798.160	48.200	198.003	225.610	18.485	19954	42	909.071	297.632	293.503	228.527	30.385	38181	27	774.963	43.570	129.893	228.010	18.142	20924	26	911.923	92.632	137.867	228.705	19.556	23710	50	1639.300	766.406	320.887	229.953	32.627	81965	62	708.355	71.876	166.956	230.025	34.870	43918	35	937.057	363.864	6.835	232.469	34.042	32797	19	1435.421	155.501	204.777	230.518	20.142	27273	37	856.432	132.642	328.443	231.608	25.556	31688	116	1008.698	275.835	101.948	235.022	42.527	117009	34	1697.882	287.434	30.890	232.031	32.627	57728	57	857.947	165.392	237.412	232.628	32.385	48903	110	2426.082	828.767	114.579	238.110	57.113	266869	31	767.935	45.357	41.134	234.764	22.971	23806	47	1595.255	458.036	55.328	235.155	33.799	74977	26	1511.231	203.547	160.993	234.326	29.456	39292	22	674.091	24.201	185.856	234.016	18.971	14830	19	978.474	111.380	200.644	233.752	14.728	18591	141	1886.752	1016.984	229.161	240.504	61.012	266032	16	840.562	93.960	142.340	233.950	16.728	13449	22	830.636	94.068	310.948	234.853	19.556	18274	27	844.259	241.729	63.827	236.243	20.728	22795	32	1386.344	169.071	271.406	236.149	24.627	44363	29	1062.276	299.992	146.041	237.253	19.556	30806	23	614.696	149.348	205.572	237.319	25.799	14138	145	1159.876	386.307	263.767	241.555	64.184	168182	45	1416.044	555.598	88.479	237.962	31.213	63722	129	1058.814	487.036	177.392	245.764	78.326	136587	21	1522.524	116.714	254.218	238.063	16.971	31973	37	1829.243	413.029	34.832	239.359	24.627	67682	118	1204.102	349.193	244.955	242.834	66.184	142084	30	867	79.320	126.425	241.800	21.314	26010	33	1060.849	435.448	183.713	244.428	31.799	35008	47	1078.511	294.079	57.250	241.764	32.385	50690	70	744.929	57.681	18.114	243.813	61.598	52145	62	839.887	111.199	76.630	244.533	43.456	52073	35	840.771	126.304	275.367	244.687	36.142	29427	64	695.375	66.551	283.662	244.456	46.142	44504	26	750.308	37.213	30.335	243.916	18.728	19508	57	1140.930	229.710	41.238	244.568	30.971	65033	20	1299.700	243.371	107.602	243.693	15.899	25994	23	792.957	106.294	51.926	244.668	17.314	18238	51	982.255	99.262	93.782	245.077	35.556	50095	16	1049.562	146.052	203.995	245.064	19.899	16793	36	1347.944	258.573	120.223	246.112	35.456	48526	53	924.170	115.985	142.530	246.094	41.213	48981	23	678.130	73.891	160.975	247.593	46.627	15597	26	880.269	88.471	198.788	248.272	19.899	22887	39	826.513	124.085	170.863	252.563	33.698	32234	19	924.158	95.265	147.946	253.648	22.971	17559	31	702.548	69.596	195.750	253.906	45.698	21779
8	24	734.542	76.293	47.661	2.481	18.142	17629	117	718	128.270	67.347	4.342	42.627	84006	93	639.753	69.540	79.018	12.339	64.184	59497	16	674.625	52.133	110.061	1.968	13.657	10794	23	693.826	61.068	114.710	3.190	18.728	15958	19	2553.053	1095.630	123.485	2.797	22.142	48508	18	737.056	99.920	147.340	1.290	17.899	13267	51	702.627	67.873	167.870	3.648	27.213	35834	51	696.118	131.336	194.004	3.809	24.971	35502	56	614.304	152.711	215.346	3.339	54.426	34401	144	609.778	69.641	274.624	7.315	54.426	87808	23	568.087	72.754	286.502	1.300	25.314	13066	53	828.283	327.738	308.523	4.044	48.870	43899	26	648.115	64.078	16.291	3.709	21.556	16851	30	1043.867	149.959	40.947	4.572	21.556	31316	72	1108.431	631.329	32.986	8.935	42.527	79807	29	761.276	72.595	157.973	5.197	19.556	22077	61	532.803	67.718	142.882	6.710	41.456	32501	44	691.909	59.376	186.494	7.390	24.385	30444	16	816.500	52.616	261.375	6.410	16.485	13064	73	753.945	219.528	290.434	8.769	43.213	55038	28	979.857	278.222	318.183	7.801	24.385	27436	81	819.136	345.604	20.864	9.734	43.355	66350	35	740.429	66.855	104.845	6.963	21.556	25915	71	655.070	82.659	49.765	13.506	42.627	46510	27	747.482	126.183	118.667	7.599	19.556	20182	106	905.189	326.072	212.982	12.385	68.326	95950	40	867.825	133.039	250.726	7.720	22.728	34713	53	669.887	52.305	263.366	12.909	34.971	35504	55	686.709	145.562	131.821	11.100	34.627	37769	28	915.286	144.685	297.566	9.689	19.899	25628	49	661.224	88.628	55.914	12.036	25.799	32400	31	828.742	345.689	89.352	13.237	31.799	25691	27	624.222	55.629	85.253	14.752	26.142	16854	34	600.147	46.548	98.060	11.496	20.728	20405	119	836.630	100.085	178.151	18.998	52.284	99559	59	626.203	104.306	231.365	12.930	37.698	36946	69	760.435	110.540	249.758	15.785	46.042	52470	80	740.838	159.156	114.574	16.442	63.841	59267	51	675.745	54.075	156.690	13.668	26.971	34463	31	692.484	41.603	191.914	13.895	21.556	21467	39	741.795	131.395	123.100	18.111	28.971	28930	23	624.261	60.578	146.795	13.244	20.728	14358	30	725.700	85.129	69.011	16.054	21.556	21771	46	728.500	139.292	185.750	19.338	33.799	33511	51	726.922	108.848	307.099	16.605	29.556	37073	28	575.750	62.918	295.998	16.748	22.142	16121	32	595.281	39.447	3.462	18.418	23.556	19049	21	765.429	62.093	128.894	16.835	15.899	16074	38	794.500	118.742	240.515	17.209	24.971	30191	41	841.073	187.967	64.006	18.805	34.870	34484	55	758.218	124.636	25.159	19.834	26.728	41702	57	731.947	80.921	230.546	21.298	37.456	41721	23	1318.217	181.863	328.291	19.748	24.385	30319	43	724.837	64.450	194.533	20.967	23.556	31168	47	841.936	124.348	167.165	22.818	26.142	39571	49	937.469	122.853	264.939	21.769	25.556	45936	34	781.941	98.158	34.226	22.713	21.314	26586	25	697.600	53.141	211.392	21.509	20.142	17440	58	624.241	97.794	93.870	24.096	36.284	36206	28	476.500	37.361	284.323	23.634	21.556	13342	34	813.912	85.961	311.041	24.649	22.142	27673	22	806.818	118.565	39.796	24.458	17.899	17750	52	648.942	71.414	104.461	25.641	30.385	33745	31	747.968	98.124	130.468	25.482	22.142	23187	40	830.100	81.543	279.928	29.073	30.385	33204	34	601.265	56.542	4.142	26.375	22.142	20443	37	722.784	87.848	47.280	26.843	22.142	26743	54	698.630	69.596	57.930	29.530	30.385	37726	19	649.632	30.584	245.317	25.762	16.485	12343	90	712.600	79.549	68.498	31.780	39.213	64134	70	618.300	56.171	294.575	30.068	35.456	43281	45	695.489	106.366	84.911	30.284	30.971	31297	86	701.767	95.463	114.351	33.416	59.012	60352	87	823.092	125.179	197.185	32.130	38.042	71609	57	791.825	128.824	206.196	31.695	32.142	45134	34	615.559	56.249	323.795	30.196	22.385	20929	29	1040.931	45.449	154.766	29.884	20.971	30187	45	883.800	76.053	275.311	32.952	27.556	39771	28	946.107	61.361	257.641	30.600	18.728	26491	28	617.036	38.610	332.454	30.802	19.314	17277	47	604.255	43.998	27.494	33.166	25.556	28400	37	798.946	103.019	43.716	34.065	25.799	29561	40	749.550	99.126	141.778	32.707	23.556	29982	32	709.594	62.468	167.900	33.362	22.971	22707	79	761.279	132.123	213.046	36.788	40.042	60141	40	661.925	89.774	99.765	34.046	26.971	26477	27	647.741	60.105	241.172	35.844	29.213	17489	38	919	74.921	269.955	35.840	32.042	34922	50	928.940	481.564	9.300	38.063	37.698	46447	67	767.418	67.859	53.049	38.242	38.627	51417	55	745.055	75.853	175.494	36.704	35.456	40978	56	691.411	65.621	287.412	35.819	31.799	38719	35	650.857	80.872	19.501	35.696	22.385	22780	51	574.784	59.265	78.261	39.482	43.941	29314	61	764.262	126.318	130.415	38.451	31.799	46620	35	721.971	102.384	2.318	38.101	26.142	25269	26	1017.692	167.878	83.400	36.422	18.142	26460	33	769.333	95.645	231.772	35.891	21.556	25388	66	955.606	68.337	261.718	39.765	52.527	63070	51	698.412	81.985	92.487	41.160	27.556	35619	38	813.553	113.304	117.221	39.122	26.971	30915	55	587.473	53.702	307.115	39.241	33.213	32311	23	752.870	48.519	39.727	39.640	16.728	17316	32	731.500	68.467	169.577	40.744	21.314	23408	17	598.118	44.283	182.213	40.993	17.314	10168	33	723.061	90.049	222.190	40.486	21.556	23861	63	627.429	53.281	314.756	44.262	34.971	39528	26	613.538	32.564	333.255	39.671	21.556	15952	66	601.636	52.659	68.619	45.178	59.012	39708	19	625.211	29.608	324.332	39.721	17.314	11879	28	666.071	76.700	17.498	42.036	18.728	18650	21	884.143	79.913	49.594	43.392	16.728	18567	23	685.348	51.842	238.943	42.265	20.728	15763	42	1008.857	114.302	255.740	44.729	30.385	42372	36	829.500	83.378	281.150	44.056	23.556	29862	33	739.061	66.916	32.527	45.020	21.556	24389	44	726.023	72.859	186.363	45.501	29.799	31945	117	780.017	104.511	196.639	50.918	52.527	91262	21	699.857	42.245	227.457	44.602	16.728	14697	22	821.091	72.257	245.803	45.655	17.314	18064	22	846.955	83.146	118.096	46.298	17.314	18633	83	796.916	135.511	211.518	47.457	41.456	66144	31	741.032	94.075	278.214	48.813	31.456	22972	43	1074	315.333	8.081	47.647	23.314	46182	61	1057.738	229.811	100.830	48.124	28.385	64522	59	675.186	68.988	145.390	47.868	34.042	39836	40	745.600	106.039	172.932	50.546	30.385	29824	26	930.077	46.335	264.342	48.389	25.799	24182	25	664.840	46.000	123.844	48.332	20.142	16621	45	645.844	42.011	229.693	49.928	31.213	29063	34	809.941	92.913	239.990	49.800	22.142	27538	46	863.870	91.035	252.063	50.780	28.627	39738	49	711.041	111.903	295.152	54.435	34.627	34841	69	656.536	98.438	307.488	56.232	47.113	45301	34	890.735	157.000	324.569	49.421	22.142	30285	45	763.844	122.753	330.818	49.706	27.556	34373	37	755.081	74.707	156.778	50.040	22.142	27938	30	671.600	42.472	129.600	51.366	24.385	20148	47	815.426	69.655	271.162	51.730	32.042	38325	17	1231.412	209.980	17.915	52.156	20.971	20934	19	777.947	49.280	39.363	50.955	15.071	14781	33	1111.212	233.288	111.834	53.345	22.971	36670	35	790.600	111.609	165.257	52.315	22.971	27671	29	838.379	100.753	186.426	52.001	19.314	24313	32	730.969	186.527	31.739	53.017	21.556	23391	29	848.828	94.009	48.583	52.764	19.556	24616	26	1000.538	150.740	84.530	53.072	17.314	26014	42	735.167	89.524	150.303	55.608	24.385	30877	57	781.825	135.618	8.570	58.272	42.527	44564	77	859.234	171.311	56.754	57.084	36.870	66161	82	659.159	54.411	69.961	57.502	36.284	54051	36	868.139	117.120	214.539	56.122	22.142	31253	53	665.302	34.510	236.483	58.326	30.971	35261	68	934.015	420.687	38.342	57.703	39.213	63513	38	646.579	42.419	141.744	57.623	23.556	24570	62	779.016	93.583	90.678	58.286	28.385	48299	33	629.939	36.507	123.686	56.901	20.728	20788	128	956.398	421.066	133.355	63.052	52.184	122419	35	750.914	126.588	157.443	58.986	32.042	26282	79	671.658	58.404	181.525	61.002	36.284	53061	51	698.137	53.923	230.823	60.920	36.142	35605	72	669.417	59.909	268.296	64.484	50.284	48198	49	612.918	47.800	332.526	61.602	25.556	30033	42	1050.833	173.963	255.402	61.022	27.799	44135	19	1564.526	189.991	317.368	60.702	15.314	29726	52	743.077	79.312	287.373	64.442	42.527	38640	18	776.500	66.390	1.768	62.705	15.071	13977	61	903.426	158.698	26.968	64.693	30.385	55109	78	871.910	174.292	103.578	67.476	39.456	68009	73	671.493	66.538	116.527	65.743	31.213	49019	41	731.683	88.434	295.097	63.837	24.971	29999	18	678.167	54.808	44.143	63.811	15.314	12207	46	720.478	74.404	205.948	65.310	24.971	33142	75	834.600	132.937	193.985	66.839	38.042	62595	56	639.304	78.955	302.193	66.591	38.284	35801	64	727.250	88.881	321.705	69.032	35.456	46544	40	897.300	130.687	56.990	66.014	22.142	35892	56	851.982	106.226	87.176	68.104	32.042	47711	122	655.607	55.740	168.136	68.711	55.598	79984	70	650.200	64.974	311.437	68.397	31.213	45514	44	1631.727	277.793	95.665	68.616	26.971	71796	39	783.180	67.313	249.103	67.816	24.142	30544	26	661.154	31.166	273.061	68.412	19.899	17190	47	731.255	86.501	211.661	70.379	31.456	34369	33	879	85.039	257.063	68.555	22.627	29007	45	772.044	104.356	4.019	69.278	23.556	34742	145	666.572	164.051	22.150	73.144	57.598	96653	49	802.592	112.231	150.093	70.182	31.799	39327	22	639.455	38.155	44.949	68.849	18.728	14068	125	872.752	266.611	77.813	73.405	63.355	109094	39	977.820	114.396	222.746	71.362	23.556	38135	61	1212.672	1003.486	190.546	73.585	36.284	73973	32	688.688	51.030	282.871	74.529	26.142	22038	56	726.911	185.790	55.729	75.812	38.042	40707	82	639.305	40.181	130.642	76.063	35.213	52423	44	718.977	50.905	214.703	74.653	29.213	31635	33	719.515	28.440	243.369	73.784	24.627	23744	33	658.303	70.332	39.748	73.535	23.314	21724	28	695.429	53.122	48.469	73.721	19.314	19472	62	724.113	96.941	152.897	76.503	36.870	44895	57	757.719	78.677	257.010	77.104	42.042	43190	52	631.981	108.440	296.847	76.607	39.698	32863	51	749.784	41.238	235.413	77.355	28.385	38239	37	727.459	114.503	267.485	76.650	25.213	26916	89	602.697	64.208	326.666	79.769	43.355	53640	17	629.235	46.999	1.568	77.112	15.314	10697	107	654.112	101.533	271.782	86.312	63.941	69990	24	930.958	115.467	90.410	77.833	16.728	22343	106	760.434	106.038	116.057	81.611	44.042	80606	68	657.706	68.225	310.860	80.385	50.184	44724	35	629	51.682	23.880	79.440	22.728	22015	38	805.184	90.801	167.093	80.417	22.971	30597	35	787.143	79.783	192.344	81.797	22.142	27550	25	908.920	202.043	94.417	82.104	18.142	22723	46	774.087	84.248	145.895	83.185	26.728	35608	43	854.488	89.266	223.714	82.209	24.142	36743	18	823.722	65.581	277.055	81.676	15.899	14827	44	635.364	80.993	301.816	86.059	36.042	27956	27	688.333	68.003	29.934	82.916	21.314	18585	47	838.957	83.600	63.711	84.587	27.799	39431	73	625.918	30.709	136.754	85.678	41.456	45692	64	729.688	63.190	185.243	85.516	34.627	46700	61	720.361	54.693	236.717	85.419	32.385	43942	48	746.417	67.510	76.483	86.964	32.042	35828	22	755.545	48.784	88.532	84.918	17.314	16622	72	686.736	69.742	159.990	86.526	36.870	49445	54	760.518	88.094	205.511	85.766	30.042	41068	34	654.794	42.732	292.487	84.607	21.314	22263	90	644.267	33.474	284.940	89.861	42.527	57984	53	610.113	49.425	329.856	87.937	28.385	32336	55	755.418	343.611	38.018	90.465	38.284	41548	61	670.049	53.674	250.943	90.063	29.799	40873	127	734.181	157.663	262.615	94.350	62.426	93241	61	843.967	122.779	84.298	91.166	45.456	51482	37	730.243	72.834	177.830	89.762	30.971	27019	46	692.217	91.363	15.119	91.155	23.799	31842	58	659.569	58.183	60.361	91.665	27.799	38255	27	761.185	54.070	222.415	88.984	19.899	20552	44	738.727	88.461	31.716	91.416	24.385	32504	40	753.525	68.492	166.984	93.345	32.042	30141	41	695.463	115.008	305.606	91.187	34.042	28514	38	589.053	44.142	6.229	92.448	23.314	22384	41	682.463	51.220	319.942	95.004	28.627	27981	65	803.692	122.381	95.198	95.782	35.456	52240	37	762.027	44.514	231.825	94.388	23.556	28195	42	597.476	36.882	22.849	94.774	23.799	25094	56	594.750	46.303	47.711	96.120	35.698	33306	34	766.529	78.247	116.904	94.586	22.142	26062	53	898.151	95.290	213.510	95.879	26.971	47602	32	665.656	28.036	240.150	93.465	22.142	21301	28	833.500	88.087	125.628	94.657	19.556	23338	42	776.929	73.246	203.506	95.130	25.899	32631	43	834.814	68.344	225.368	95.841	24.728	35897	63	666.508	63.566	313.838	98.794	46.527	41990	22	661.045	36.347	304.762	96.722	20.385	14543	49	714.571	66.888	157.235	98.368	25.556	35014	29	871.793	107.968	194.372	98.573	20.142	25282	49	702.551	53.046	73.076	103.063	31.799	34425	30	825.967	105.577	132.614	99.007	19.556	24779	64	718.547	94.936	290.473	103.387	36.870	45987	29	788.966	146.832	2.309	101.807	32.385	22880	22	659.045	72.451	283.650	100.731	19.314	14499	88	547.375	83.337	34.924	105.184	58.669	48169	33	630.697	32.069	57.146	102.479	22.142	20813	55	797.200	108.696	147.918	103.100	28.385	43846	41	818.878	187.941	252.046	101.861	23.556	33574	24	646.292	64.829	333.711	101.393	18.728	15511	55	721.927	78.702	64.771	104.060	28.971	39706	33	843.818	113.669	138.976	102.864	21.556	27846	35	685.686	60.624	168.388	103.376	22.142	23999	24	680.625	52.302	271.771	102.175	18.971	16335	44	655.795	78.475	14.613	103.277	25.213	28855	34	712.824	69.997	45.388	104.229	23.556	24236	33	682.424	49.710	309.914	103.140	24.385	22520	57	766	99.152	245.989	107.611	32.627	43662	18	1732.222	736.246	258.538	103.917	20.142	31180	28	798.107	58.207	183.579	104.854	22.728	22347	34	738.235	87.891	21.435	107.095	20.728	25100	103	764.320	95.317	112.285	110.412	40.042	78725	38	794.711	67.347	208.199	109.284	25.799	30199	38	788.737	41.510	216.530	108.019	24.142	29972	51	867.922	90.562	223.696	108.747	26.971	44264	43	745.558	57.794	239.664	109.434	27.213	32059	32	842.281	110.973	269.273	108.750	20.728	26953	25	752.160	76.158	326.716	107.937	17.556	18804	49	730.082	77.712	124.960	110.751	33.456	35774	28	792.214	77.150	201.262	108.768	19.314	22182	27	635.778	49.731	305.621	107.766	28.385	17166	57	713.825	86.885	59.144	111.155	38.870	40688	64	901.094	376.708	176.769	111.982	30.385	57670	38	894.842	124.571	232.362	110.717	22.971	34004	45	716.756	80.248	45.398	111.646	24.971	32254	39	718.718	69.950	135.373	115.834	32.142	28030	48	734.729	89.184	145.118	111.293	27.213	35267	74	820.513	124.569	191.169	115.297	39.213	60718	38	716.868	43.270	263.692	114.394	25.556	27241	49	651.776	40.321	295.810	112.867	29.213	31937	124	656.782	49.335	86.801	116.743	47.113	81441	30	729.200	70.706	159.471	112.197	21.314	21876	43	646.256	62.721	306.767	113.225	41.698	27789	21	707.238	47.124	317.961	114.269	22.385	14852	57	680.561	65.709	323.073	116.166	36.042	38792	19	574.316	46.518	15.117	114.881	16.142	10912	91	696.538	355.880	18.286	121.995	55.841	63385	82	728.500	69.805	101.219	119.141	40.284	59737	19	810.053	39.855	217.479	116.905	19.556	15391	50	748.160	73.106	155.573	119.344	32.142	37408	81	941.938	162.102	180.628	119.583	35.456	76297	24	1496.625	194.093	206.857	116.985	17.314	35919	36	897.389	119.948	227.988	117.394	21.556	32306	34	668.324	71.240	276.039	118.882	30.627	22723	63	661.857	71.180	68.546	120.642	30.385	41697	71	769.930	62.463	146.103	119.384	38.042	54665	39	831.744	135.531	161.919	119.215	24.728	32438	34	747.824	57.501	242.122	117.635	22.971	25426	28	855.393	92.247	268.779	118.955	20.142	23951	43	690.116	49.694	284.901	118.673	24.385	29675	39	825.872	212.798	36.104	120.119	31.456	32209	29	827.448	96.430	48.115	119.642	19.899	23996	80	701.400	67.232	54.937	123.017	36.627	56112	31	782.774	67.196	233.584	120.068	22.142	24266	19	1107.263	474.946	122.796	121.367	25.799	21038	47	750.596	91.162	133.365	124.484	30.142	35278	48	687.396	41.736	261.058	122.449	26.385	32995	50	676.840	331.900	301.917	127.499	60.083	33842	16	670.812	56.550	1.807	121.630	13.899	10733	52	817.788	100.172	244.513	123.591	28.971	42525	51	579.020	33.606	328.965	124.735	26.971	29530	23	661.913	42.532	8.056	124.237	17.899	15224	41	763.146	90.501	29.122	128.225	29.556	31289	35	720.543	57.303	251.576	125.866	24.142	25219	31	692.258	60.423	296.021	125.128	23.556	21460	29	637.828	34.591	286.999	125.601	22.385	18497	27	938.074	102.099	314.608	125.984	22.142	25328	16	779.875	44.205	47.991	125.307	13.899	12478	35	674.314	72.466	91.777	127.214	29.213	23601	59	808.881	114.311	192.298	127.640	28.385	47724	36	707.472	46.378	267.839	126.218	22.971	25469	34	703.235	36.401	309.733	129.158	32.728	23910	72	792.097	221.135	203.600	129.295	49.113	57031	28	826.179	100.881	23.961	129.320	21.314	23133	31	731.484	73.772	39.226	128.044	19.556	22676	92	680.500	70.249	110.992	139.298	68.770	62606	82	714.366	75.999	181.834	131.599	39.213	58578	39	666.718	46.199	279.906	128.953	24.971	26002	33	683.273	54.463	58.277	129.842	23.556	22548	54	743.167	62.677	127.690	131.396	29.213	40131	59	631.695	61.204	18.189	134.497	33.799	37270	29	658.966	59.327	63.962	132.142	29.799	19110	47	1036.553	197.568	217.099	130.206	32.627	48718	37	797.595	98.914	242.568	131.872	24.385	29511	34	825.118	94.547	271.033	131.871	21.556	28054	27	864.556	104.992	10.267	131.525	21.556	23343	58	716.155	90.910	134.960	135.507	52.184	41537	23	736.783	79.651	163.817	131.187	18.728	16946	53	719.453	72.532	148.507	132.981	28.142	38131	31	741.645	84.319	261.429	133.513	20.728	22991	68	686.588	60.870	102.351	136.245	31.799	46688	44	764.318	71.431	120.770	135.301	27.213	33630	61	951.148	175.883	231.332	134.688	31.556	58020	71	743.056	78.294	251.745	135.462	42.042	52757	82	648.134	47.988	287.462	139.162	40.284	53147	35	840.486	90.989	316.901	134.697	21.556	29417	58	626.638	48.275	323.101	136.470	30.385	36345	34	760.559	76.119	170.002	135.653	22.728	25859	32	796.188	72.941	223.113	136.184	22.971	25478	23	682.348	33.220	277.272	134.718	16.728	15694	20	764.050	47.330	301.904	134.793	16.728	15281	32	644.938	46.736	333.872	135.868	20.728	20638	31	772.258	87.701	7.568	137.288	22.385	23940	19	632.316	25.880	71.677	135.812	15.314	12014	52	650.096	51.003	76.956	139.883	30.627	33805	46	714.130	105.211	162.251	140.153	38.627	32850	47	781.149	113.819	176.300	139.036	27.799	36714	40	980.525	246.512	195.616	138.730	28.971	39221	100	693.110	83.740	36.530	141.803	47.941	69311	50	661.120	47.130	57.151	139.659	28.971	33056	23	763.130	77.824	155.941	138.725	17.314	17552	54	734.222	77.435	145.553	141.329	28.627	39648	30	730.567	83.667	203.151	141.783	22.142	21917	26	715.192	59.077	208.453	141.387	22.142	18595	51	693.980	63.821	215.403	140.590	26.142	35393	31	820.290	75.026	272.820	140.380	21.556	25429	40	639.925	38.623	62.509	143.356	29.213	25597	41	725.902	90.818	135.848	141.588	31.556	29762	38	735.895	75.063	231.799	141.236	28.971	27964	47	989.404	287.020	69.276	144.785	37.456	46502	67	636.194	43.413	84.387	145.104	38.042	42625	23	900.913	114.292	7.900	143.753	16.728	20721	29	1020.103	211.255	14.517	144.324	19.556	29583	73	713.425	78.458	101.134	149.988	38.284	52080	38	754.789	85.299	151.940	146.882	24.142	28682	23	776.696	85.578	258.169	146.249	17.899	17864	46	691.065	50.379	292.612	148.383	26.971	31789	40	715.150	67.842	302.420	146.841	23.799	28606	48	719.375	71.756	139.680	148.269	29.213	34530	35	748.429	75.201	226.566	146.392	22.728	26195	27	808.889	78.326	266.211	146.706	20.728	21840	42	749.952	64.391	275.192	149.538	26.971	31498	30	684.233	72.468	116.829	152.566	29.556	20527	30	737.500	59.221	253.008	149.004	20.728	22125	69	1080.783	289.315	279.714	156.147	49.213	74574	31	1201.065	580.956	18.007	149.495	20.971	37233	61	694.607	85.943	190.352	150.173	28.627	42371	103	784.961	86.234	243.349	152.609	38.042	80851	19	649.789	41.859	49.179	150.353	17.314	12346	50	675.660	65.566	92.292	151.758	28.385	33783	32	742.094	72.988	170.572	149.454	19.899	23747	24	810.667	90.702	204.975	149.239	18.728	19456	41	867.073	113.717	156.693	152.482	24.142	35550	27	659.444	34.031	2.674	152.343	22.142	17805	49	622.041	53.744	35.579	151.903	32.971	30480	35	711.429	75.689	57.184	152.379	21.314	24900	144	929.701	180.839	133.839	155.716	54.770	133877	42	689.095	47.107	231.966	152.515	26.385	28942	36	796.167	60.080	264.996	152.762	22.385	28662	42	685.071	66.189	325.894	151.334	28.142	28773	34	745.382	60.730	64.221	153.247	21.556	25343	38	720.263	80.874	177.616	153.109	28.385	27370	32	906.250	83.069	219.489	152.905	23.556	29000	37	785.487	105.169	201.539	154.090	22.142	29063	30	573.233	18.543	11.411	155.806	22.385	17197	67	797.075	260.276	83.507	156.056	34.627	53404	30	1720.367	508.417	193.261	157.047	20.728	51611	19	796.526	59.124	212.132	155.700	15.314	15134	98	789.612	108.555	58.398	162.098	54.184	77382	34	705.824	79.163	333.431	157.731	22.971	23998	16	830.875	83.851	217.403	157.233	14.142	13294	69	724.942	103.788	26.696	163.120	36.870	50021	43	669.860	64.485	34.446	159.126	26.142	28804	30	632.233	42.274	42.637	158.465	20.728	18967	33	829	91.861	257.859	161.405	23.899	27357	89	801.573	82.087	250.100	162.684	36.627	71340	25	1915	1430.873	1.499	161.402	17.899	47875	63	707.048	50.752	232.371	162.267	29.799	44544	33	759.939	65.079	265.761	160.321	20.728	25078	49	740.796	83.723	317.807	162.004	28.385	36299	28	665.286	34.713	327.915	160.808	18.728	18628	16	690.062	40.262	123.746	161.599	17.314	11041	16	768.938	69.984	214.651	161.823	14.728	12303	102	684.127	52.503	301.415	165.609	47.941	69781	34	1001.471	122.096	101.747	162.536	22.728	34050	96	1101.604	666.762	133.000	168.632	63.012	105754	18	692.944	65.869	145.038	161.831	18.142	12473	109	725.046	77.688	174.796	163.552	54.870	79030	41	756.219	94.169	207.321	164.711	31.213	31005	34	745.471	56.763	222.473	164.177	22.728	25346	44	751.500	118.333	18.335	165.368	26.385	33066	86	825.058	120.708	73.603	168.461	37.799	70955	22	631.136	20.829	82.278	164.545	17.556	13885	60	691.267	61.073	274.523	168.930	34.971	41476	51	719.961	52.524	153.222	168.139	27.556	36718	53	768.604	70.948	195.683	168.030	30.627	40736	27	774.852	78.979	262.826	167.363	18.728	20921	36	480.333	19.969	330.919	168.381	30.971	17292	51	598.843	38.751	5.139	170.946	30.385	30541	29	659.138	43.743	50.799	170.199	20.971	19115	57	887.789	248.207	65.123	172.004	36.971	50604	58	761.172	82.451	287.825	171.178	31.456	44148	24	848.750	103.691	118.678	170.779	18.728	20370	115	724.409	60.001	202.579	175.817	44.527	83307	26	841.923	111.119	240.404	170.201	22.142	21890	32	657.719	47.476	46.165	172.560	23.314	21047	47	646.638	50.880	85.496	172.286	34.627	30392	66	706.909	84.052	180.756	173.198	38.042	46656	41	653.195	101.750	11.223	173.983	25.799	26781	32	737.781	58.897	124.747	172.918	21.556	23609	32	678.344	46.965	217.355	174.214	24.142	21707	51	587.059	36.969	319.472	171.859	36.385	29940	35	709.200	63.665	109.086	174.958	24.385	24822	38	726.605	52.842	160.201	174.319	22.971	27611	33	764.061	56.456	171.996	173.051	22.142	25214	23	879.174	75.071	251.784	174.306	18.142	20221	43	690.651	42.010	263.236	174.769	24.971	29698	54	747.093	104.775	27.960	178.020	30.385	40343	24	724.208	34.665	224.323	174.962	18.728	17381	65	669.123	59.689	97.090	177.349	34.385	43493	47	710.064	60.304	56.926	179.794	30.385	33373	262	604.393	103.692	110.567	189.915	91.740	158351	24	837.750	82.151	145.305	178.279	19.314	20106	31	764.935	66.150	33.791	179.564	21.556	23713	37	685.622	63.646	41.909	179.621	22.385	25368	56	805.250	95.303	117.976	179.268	29.213	45094	86	722.535	66.928	227.312	181.768	40.627	62138	40	639.775	248.107	281.957	179.692	22.385	25591	31	609.645	38.935	3.620	180.109	22.142	18899	40	454.125	14.538	13.786	183.065	39.941	18165	47	715.149	62.180	265.261	181.514	28.142	33612	16	735.438	107.802	332.312	179.291	20.142	11767	60	750.150	51.232	237.239	184.957	34.971	45009	66	697.379	60.987	133.348	183.157	32.385	46027	56	531.768	24.500	176.730	186.926	39.799	29779	46	696.239	44.114	209.698	183.949	29.213	32027	40	766.900	152.658	75.584	187.698	30.385	30676	30	760	80.045	86.123	184.125	20.142	22800	63	631.746	38.086	311.181	186.512	32.870	39800	20	1742.700	386.738	278.899	184.407	18.728	34854	34	823.853	54.994	169.305	187.280	22.971	28011	25	623.800	40.686	5.062	188.876	21.314	15595	77	727.182	109.583	20.875	192.060	45.799	55993	52	753.404	59.977	30.225	188.538	31.456	39177	39	789.231	93.873	57.123	188.239	22.971	30780	62	740.145	67.728	195.776	188.611	33.213	45889	64	740.078	74.918	160.439	190.182	31.799	47365	87	723.046	68.973	186.100	192.188	42.042	62905	59	800.119	71.643	248.370	190.988	38.042	47207	55	832.491	58.187	259.338	191.988	32.627	45787	67	1519.194	273.060	324.364	189.033	30.971	101786	28	988.321	374.174	101.333	189.205	23.556	27673	66	779.727	54.952	267.080	191.865	33.556	51462	33	724.909	61.586	209.688	190.653	22.971	23922	28	614.500	24.415	10.179	191.804	19.314	17206	36	848.528	103.208	86.083	192.815	25.799	30547	64	607.047	105.233	284.055	194.971	42.042	38851	53	701.415	62.672	126.086	197.244	31.556	37175	33	773.545	69.643	215.694	192.608	26.971	25527	31	700.677	36.303	235.064	193.957	28.870	21721	46	727.848	72.278	141.089	193.994	24.971	33481	61	728.869	68.463	228.100	196.964	30.971	44461	30	607.900	38.317	33.104	199.795	33.456	18237	34	725.971	86.201	26.576	197.333	22.971	24683	59	693.542	64.581	47.808	197.211	30.627	40919	20	789.250	57.457	100.655	194.871	18.728	15785	17	906.412	108.827	331.057	195.255	14.485	15409	20	653.250	51.080	4.319	197.171	18.142	13065	21	761.095	65.101	78.891	196.202	18.142	15983	26	768.423	110.681	94.593	197.070	20.728	19979	47	724.255	58.022	217.927	197.278	26.971	34040	26	770.269	42.499	72.101	197.942	21.556	20027	35	834.771	66.279	104.867	198.519	20.971	29217	53	772.528	70.154	157.452	198.675	29.799	40944	45	682.956	57.963	208.244	200.117	27.799	30733	41	882.829	143.569	175.743	198.678	24.142	36196	28	722.571	54.810	273.961	199.831	19.899	20232	19	868.842	115.165	326.735	198.335	14.728	16508	79	978.443	300.188	256.860	201.003	63.355	77297	58	920.569	388.356	295.790	201.776	35.556	53393	96	2382.406	1288.968	76.626	206.378	47.113	228711	43	2527.465	1233.285	119.563	205.868	27.556	108681	60	706.217	70.645	137.883	203.285	37.213	42373	25	682.960	54.881	332.145	202.719	17.899	17074	41	3381.537	974.939	100.711	205.553	23.556	138643	76	664.855	82.059	37.649	207.752	43.355	50529	51	894.549	126.279	56.999	206.892	34.042	45622	46	947.826	138.384	174.359	205.246	24.971	43600	48	870.062	124.081	318.249	206.180	32.042	41763	45	779.667	145.029	93.978	208.647	45.799	35085	38	894.053	96.272	261.067	206.572	22.971	33974	20	738	52.128	155.447	207.306	17.556	14760	121	935.851	395.480	182.220	211.082	64.184	113238	50	667.020	31.511	223.724	210.361	25.799	33351	41	795.195	66.203	278.670	209.826	22.971	32603	24	723.042	30.351	163.977	209.361	17.314	17353	17	736.176	78.559	2.569	210.802	15.314	12515	16	1104.188	293.597	61.851	211.316	18.728	17667	18	763.944	42.534	108.979	210.704	15.314	13751	21	850.333	98.621	154.106	211.796	18.142	17857	46	697.152	41.145	255.569	213.790	25.799	32069	72	864.472	238.759	328.817	213.748	46.527	62242	17	699.118	41.254	100.192	211.754	14.485	11885	47	727.021	60.696	247.618	215.396	27.556	34170	16	814.625	82.689	317.839	211.999	14.485	13034	35	807.543	173.848	122.799	215.336	25.799	28264	61	664.115	34.412	209.796	214.766	28.971	40511	71	872.887	277.529	303.924	218.295	41.113	61975	53	667.717	38.522	45.748	216.365	28.971	35389	22	775.773	40.509	160.392	214.591	15.899	17067	30	782.300	79.306	288.471	215.633	22.971	23469	17	639.235	37.899	296.082	214.552	16.142	10867	33	638.273	55.853	19.497	215.290	25.556	21063	23	784.130	70.561	68.021	216.074	20.385	18035	26	776.615	56.294	132.575	215.770	18.728	20192	35	598.514	18.002	169.016	216.566	29.799	20948	42	747.024	82.989	228.780	217.558	28.385	31375	28	778.286	69.220	276.603	217.015	20.142	21792	25	889.360	200.266	152.526	216.432	20.142	22234	16	806.625	45.400	81.965	218.307	15.314	12906	37	977.297	393.527	322.359	219.000	27.213	36160	31	732.226	45.999	312.421	220.590	21.314	22699	50	800.880	82.783	106.636	221.576	25.799	40044	41	760.585	62.402	175.641	221.409	25.799	31184	44	936.477	142.136	269.995	223.312	30.385	41205	28	716.036	33.056	290.724	220.373	19.556	20049	125	736.056	91.738	91.433	225.153	50.770	92007	34	790.412	149.972	14.209	221.646	24.971	26874	17	639.059	18.787	24.533	221.634	19.314	10864	22	750.636	40.136	119.927	222.491	18.728	16514	52	855.923	142.653	158.708	222.766	34.627	44508	80	789.537	54.314	185.518	224.287	41.113	63163	80	707.763	57.575	253.988	224.026	47.113	56621	25	747.920	72.770	7.888	223.791	19.314	18698	22	776.409	63.805	133.908	223.359	17.899	17081	45	729.578	167.492	37.348	225.612	27.799	32831	17	758.647	44.805	148.638	223.426	15.314	12897	134	2258.679	1573.248	81.791	229.810	66.083	302663	26	835.077	63.242	111.612	226.329	17.899	21712	29	740.552	37.546	123.648	226.910	21.314	21476	25	801.560	46.479	198.014	225.614	18.485	20039	42	910.619	301.872	293.509	228.524	30.385	38246	27	770.926	47.603	129.897	228.010	18.142	20815	26	912.692	90.708	137.878	228.695	19.556	23730	50	1645.180	763.531	320.893	229.957	32.627	82259	62	707.774	72.845	166.962	230.033	34.870	43882	35	939.457	354.434	6.830	232.466	34.042	32881	19	1438.895	154.505	204.767	230.515	20.142	27339	37	849.487	133.292	328.440	231.605	25.556	31431	116	1005.060	276.798	101.942	235.021	42.527	116587	34	1703	290.312	30.891	232.033	32.627	57902	57	854.053	173.074	237.425	232.634	32.385	48681	110	2429.100	828.287	114.577	238.110	57.113	267201	31	762.419	45.746	41.134	234.769	22.971	23635	47	1598.723	457.292	55.324	235.156	33.799	75140	26	1510.077	208.436	160.989	234.328	29.456	39262	22	672	25.668	185.860	234.026	18.971	14784	19	973.632	114.965	200.657	233.757	14.728	18499	141	1889.234	1016.828	229.160	240.509	61.012	266382	16	845.625	94.047	142.334	233.958	16.728	13530	22	833.182	96.773	310.956	234.860	19.556	18330	27	844.630	234.393	63.839	236.244	20.728	22805	32	1385.281	163.104	271.410	236.148	24.627	44329	29	1065.552	301.338	146.037	237.252	19.556	30901	23	617.478	155.507	205.568	237.325	25.799	14202	145	1161.255	386.764	263.760	241.554	64.184	168382	45	1411.733	559.991	88.487	237.964	31.213	63528	129	1057.457	482.721	177.384	245.763	78.326	136412	21	1514	104.937	254.216	238.062	16.971	31794	37	1828.946	412.968	34.831	239.356	24.627	67671	118	1206.271	347.413	244.962	242.842	66.184	142340	30	868.400	84.175	126.423	241.809	21.314	26052	33	1063.636	436.598	183.716	244.428	31.799	35100	47	1079.553	290.709	57.250	241.777	32.385	50739	70	750.143	60.314	18.121	243.806	61.598	52510	62	841.935	111.680	76.644	244.540	43.456	52200	35	840.829	122.597	275.364	244.701	36.142	29429	64	692.781	69.202	283.648	244.459	46.142	44338	26	757.385	39.666	30.344	243.914	18.728	19692	57	1142.772	234.061	41.224	244.565	30.971	65138	20	1292.300	243.986	107.602	243.697	15.899	25846	23	797.304	108.625	51.926	244.665	17.314	18338	51	983.451	102.917	93.780	245.082	35.556	50156	16	1044.750	152.338	203.983	245.050	19.899	16716	36	1353.278	258.837	120.233	246.111	35.456	48718	53	920.094	115.690	142.529	246.092	41.213	48765	23	676.043	78.377	160.986	247.596	46.627	15549	26	871.654	93.084	198.786	248.270	19.899	22663	39	830.949	125.556	170.860	252.567	33.698	32407	19	930.895	96.629	147.949	253.645	22.971	17687	31	705.613	68.652	195.762	253.914	45.698	21874
9	24	728.125	75.298	47.672	2.477	18.142	17475	117	715.786	124.792	67.354	4.351	42.627	83747	93	641.839	73.037	79.011	12.344	64.184	59691	16	680.938	50.523	110.058	1.968	13.657	10895	23	687.739	61.392	114.712	3.187	18.728	15818	19	2554.790	1093.602	123.482	2.798	22.142	48541	18	743.389	104.445	147.333	1.289	17.899	13381	51	697.137	62.810	167.877	3.659	27.213	35554	51	693.412	125.628	194.010	3.828	24.971	35364	56	611	150.764	215.357	3.342	54.426	34216	144	609.924	70.718	274.624	7.302	54.426	87829	23	561.435	74.646	286.519	1.305	25.314	12913	53	820.679	320.105	308.532	4.048	48.870	43496	26	645.385	60.707	16.281	3.706	21.556	16780	30	1031.267	140.408	40.961	4.567	21.556	30938	72	1112.028	630.493	32.988	8.941	42.527	80066	29	788.414	81.807	157.987	5.206	19.556	22864	61	536.197	67.369	142.892	6.712	41.456	32708	44	680.455	57.846	186.497	7.403	24.385	29940	16	809	45.945	261.374	6.411	16.485	12944	73	753.425	225.014	290.436	8.795	43.213	55000	28	979.214	281.271	318.191	7.806	24.385	27418	81	817.506	349.728	20.859	9.738	43.355	66218	35	742.229	64.677	104.852	6.966	21.556	25978	71	656.282	84.634	49.758	13.480	42.627	46596	27	743.333	123.968	118.673	7.602	19.556	20070	106	901.830	372.486	213.113	12.375	68.326	95594	40	862.700	127.913	250.744	7.719	22.728	34508	53	668.641	49.354	263.371	12.900	34.971	35438	55	687.727	143.950	131.810	11.101	34.627	37825	28	912.464	142.620	297.563	9.683	19.899	25549	49	662.061	89.774	55.914	12.029	25.799	32441	31	837.129	347.264	89.344	13.238	31.799	25951	27	625.963	55.979	85.250	14.729	26.142	16901	34	598	45.987	98.065	11.497	20.728	20332	119	832.983	100.484	178.153	18.981	52.284	99125	59	624.898	103.916	231.350	12.926	37.698	36869	69	760.261	111.824	249.772	15.778	46.042	52458	80	739.400	154.436	114.547	16.441	63.841	59152	51	677.647	56.051	156.707	13.668	26.971	34560	31	687.065	43.450	191.909	13.894	21.556	21299	39	735.769	127.713	123.093	18.114	28.971	28695	23	620	58.828	146.793	13.239	20.728	14260	30	724.200	83.019	69.017	16.057	21.556	21726	46	730.283	142.183	185.749	19.337	33.799	33593	51	723.431	107.930	307.094	16.599	29.556	36895	28	574.607	61.096	295.995	16.752	22.142	16089	32	595.469	40.684	3.466	18.413	23.556	19055	21	772.619	67.997	128.895	16.831	15.899	16225	38	795.211	122.746	240.511	17.206	24.971	30218	41	836.561	183.374	64.030	18.815	34.870	34299	55	760.291	124.816	25.146	19.833	26.728	41816	57	731.509	80.534	230.534	21.292	37.456	41696	23	1316.565	180.232	328.286	19.737	24.385	30281	43	719.721	59.937	194.528	20.965	23.556	30948	47	835.298	121.946	167.162	22.813	26.142	39259	49	939	123.719	264.954	21.777	25.556	46011	34	774.294	94.856	34.229	22.708	21.314	26326	25	695	49.438	211.387	21.506	20.142	17375	58	622.897	96.480	93.862	24.103	36.284	36128	28	476.929	34.421	284.322	23.637	21.556	13354	34	807.559	86.172	311.040	24.643	22.142	27457	22	804.818	123.013	39.782	24.455	17.899	17706	52	649.019	73.304	104.462	25.644	30.385	33749	31	755.161	95.927	130.476	25.474	22.142	23410	40	828.950	79.342	279.931	29.071	30.385	33158	34	600.765	56.857	4.138	26.372	22.142	20426	37	726.459	90.042	47.276	26.850	22.142	26879	54	694.259	72.803	57.924	29.539	30.385	37490	19	658.316	36.548	245.313	25.762	16.485	12508	90	709.844	76.394	68.503	31.781	39.213	63886	70	615.357	54.285	294.557	30.062	35.456	43075	45	696.022	108.267	84.911	30.280	30.971	31321	86	702.570	93.696	114.362	33.406	59.012	60421	87	826.287	126.758	197.189	32.134	38.042	71887	57	784.772	131.354	206.200	31.690	32.142	44732	34	617.441	58.284	323.809	30.177	22.385	20993	29	1044.069	45.381	154.756	29.873	20.971	30278	45	879.911	73.788	275.311	32.945	27.556	39596	28	940.036	57.034	257.639	30.594	18.728	26321	28	613.214	31.561	332.453	30.822	19.314	17170	47	599.745	44.891	27.495	33.161	25.556	28188	37	799.784	104.418	43.712	34.070	25.799	29592	40	746.125	98.440	141.784	32.711	23.556	29845	32	714.625	66.130	167.907	33.356	22.971	22868	79	755.911	132.169	213.046	36.787	40.042	59717	40	658.775	91.610	99.760	34.056	26.971	26351	27	648.482	61.122	241.166	35.845	29.213	17509	38	911.868	73.024	269.946	35.826	32.042	34651	50	928.160	481.155	9.302	38.056	37.698	46408	67	761.134	65.442	53.046	38.239	38.627	50996	55	742.255	80.001	175.496	36.704	35.456	40824	56	689.232	64.895	287.406	35.822	31.799	38597	35	645.200	78.925	19.514	35.696	22.385	22582	51	572.118	60.546	78.265	39.486	43.941	29178	61	768.098	124.836	130.403	38.443	31.799	46854	35	722	98.683	2.319	38.103	26.142	25270	26	1005.962	167.582	83.402	36.413	18.142	26155	33	772.364	97.529	231.768	35.886	21.556	25488	66	948.030	68.564	261.730	39.770	52.527	62570	51	694.392	76.501	92.494	41.159	27.556	35414	38	813.974	113.045	117.216	39.121	26.971	30931	55	589.255	54.389	307.115	39.239	33.213	32409	23	749.913	52.054	39.735	39.644	16.728	17248	32	728.250	74.704	169.579	40.728	21.314	23304	17	598.176	42.052	182.210	40.988	17.314	10169	33	719.121	88.446	222.192	40.498	21.556	23731	63	626.825	53.175	314.763	44.258	34.971	39490	26	609.615	32.105	333.260	39.660	21.556	15850	66	597.227	50.079	68.617	45.180	59.012	39417	19	627.895	27.057	324.333	39.719	17.314	11930	28	656.786	73.281	17.505	42.024	18.728	18390	21	878.429	82.290	49.591	43.392	16.728	18447	23	681.870	57.643	238.943	42.267	20.728	15683	42	1007.333	117.579	255.745	44.735	30.385	42308	36	823.139	80.566	281.150	44.065	23.556	29633	33	736.515	67.516	32.533	45.027	21.556	24305	44	724.795	77.783	186.363	45.504	29.799	31891	117	780.222	106.883	196.643	50.923	52.527	91286	21	706.476	49.301	227.464	44.605	16.728	14836	22	821.864	73.521	245.806	45.651	17.314	18081	22	845.636	78.452	118.093	46.282	17.314	18604	83	791.831	132.787	211.500	47.448	41.456	65722	31	737.935	93.072	278.224	48.815	31.456	22876	43	1074.721	311.997	8.086	47.634	23.314	46213	61	1060.557	226.862	100.829	48.128	28.385	64694	59	671.305	69.026	145.390	47.869	34.042	39607	40	747.675	106.680	172.921	50.559	30.385	29907	26	927.885	50.552	264.346	48.391	25.799	24125	25	663.640	47.478	123.832	48.338	20.142	16591	45	639.533	44.170	229.710	49.917	31.213	28779	34	808.059	94.274	239.986	49.790	22.142	27474	46	868.283	85.373	252.058	50.787	28.627	39941	49	708.776	109.323	295.150	54.430	34.627	34730	69	654.957	95.395	307.477	56.217	47.113	45192	34	891.765	158.822	324.575	49.409	22.142	30320	45	766.311	125.472	330.822	49.699	27.556	34484	37	751.513	74.254	156.780	50.037	22.142	27806	30	668.300	42.325	129.603	51.357	24.385	20049	47	811.638	66.831	271.170	51.734	32.042	38147	17	1235.059	208.579	17.913	52.137	20.971	20996	19	772.158	42.814	39.367	50.952	15.071	14671	33	1110.758	234.094	111.835	53.341	22.971	36655	35	782.714	109.209	165.252	52.319	22.971	27395	29	840.759	100.372	186.432	52.000	19.314	24382	32	736.281	189.814	31.749	53.003	21.556	23561	29	842.207	95.770	48.595	52.760	19.556	24424	26	1001.115	151.604	84.529	53.075	17.314	26029	42	733.762	89.429	150.298	55.615	24.385	30818	57	781.614	133.033	8.572	58.279	42.527	44552	77	857.091	171.113	56.749	57.086	36.870	65996	82	659.610	53.583	69.962	57.506	36.284	54088	36	875.139	122.944	214.541	56.127	22.142	31505	53	665.377	35.151	236.490	58.347	30.971	35265	68	931.324	420.343	38.336	57.699	39.213	63330	38	647.105	47.147	141.743	57.631	23.556	24590	62	776.032	91.580	90.687	58.273	28.385	48114	33	628.455	33.914	123.690	56.898	20.728	20739	128	956.758	420.642	133.350	63.053	52.184	122465	35	753.743	133.588	157.441	58.976	32.042	26381	79	672.721	60.730	181.526	61.004	36.284	53145	51	694.176	55.880	230.822	60.901	36.142	35403	72	667.361	60.313	268.294	64.490	50.284	48050	49	610.735	48.331	332.533	61.606	25.556	29926	42	1048.167	174.492	255.385	61.028	27.799	44023	19	1553.526	186.851	317.367	60.698	15.314	29517	52	744.288	85.645	287.375	64.443	42.527	38703	18	775.167	69.743	1.763	62.698	15.071	13953	61	894.656	153.389	26.972	64.687	30.385	54574	78	867.359	173.134	103.580	67.468	39.456	67654	73	670.123	66.176	116.534	65.749	31.213	48919	41	728.976	86.602	295.088	63.834	24.971	29888	18	670.444	54.413	44.147	63.819	15.314	12068	46	720.130	75.989	205.949	65.311	24.971	33126	75	828.987	130.830	193.986	66.829	38.042	62174	56	641.321	79.928	302.201	66.579	38.284	35914	64	724.719	89.015	321.704	69.030	35.456	46382	40	898.350	134.315	56.998	66.013	22.142	35934	56	851.393	107.715	87.187	68.111	32.042	47678	122	658.582	55.009	168.129	68.713	55.598	80347	70	645.471	67.331	311.443	68.396	31.213	45183	44	1629.341	276.830	95.664	68.626	26.971	71691	39	787.180	69.368	249.101	67.806	24.142	30700	26	654.308	32.856	273.064	68.401	19.899	17012	47	732.043	83.732	211.651	70.382	31.456	34406	33	884.242	79.106	257.068	68.549	22.627	29180	45	768.667	106.800	4.009	69.271	23.556	34590	145	670.352	167.804	22.166	73.155	57.598	97201	49	802.694	111.701	150.090	70.188	31.799	39332	22	642.818	41.157	44.947	68.840	18.728	14142	125	873.096	265.436	77.812	73.398	63.355	109137	39	968.846	115.366	222.741	71.368	23.556	37785	61	1210.705	1003.896	190.542	73.576	36.284	73853	32	690.781	50.643	282.879	74.511	26.142	22105	56	722.054	180.324	55.745	75.827	38.042	40435	82	638.195	38.929	130.640	76.055	35.213	52332	44	720.295	51.586	214.701	74.651	29.213	31693	33	717.273	31.456	243.370	73.786	24.627	23670	33	664.061	69.078	39.752	73.540	23.314	21914	28	689.107	56.348	48.456	73.735	19.314	19295	62	725.871	96.563	152.897	76.507	36.870	45004	57	756.825	78.212	257.004	77.104	42.042	43139	52	632	103.024	296.859	76.603	39.698	32864	51	751.745	41.049	235.400	77.358	28.385	38339	37	727.297	111.298	267.477	76.659	25.213	26910	89	603.674	61.200	326.689	79.752	43.355	53727	17	630.353	46.425	1.567	77.112	15.314	10716	107	652	99.697	271.784	86.286	63.941	69764	24	921.667	115.256	90.406	77.832	16.728	22120	106	757.868	102.037	116.056	81.612	44.042	80334	68	657.529	65.444	310.867	80.390	50.184	44712	35	632.400	52.071	23.884	79.451	22.728	22134	38	803.553	93.656	167.104	80.407	22.971	30535	35	792.543	81.184	192.359	81.806	22.142	27739	25	904.480	201.747	94.413	82.105	18.142	22612	46	774.957	84.875	145.888	83.186	26.728	35648	43	852.488	84.797	223.704	82.210	24.142	36657	18	823.167	60.377	277.053	81.685	15.899	14817	44	632.182	84.184	301.816	86.070	36.042	27816	27	689.037	67.656	29.916	82.913	21.314	18604	47	834.894	86.899	63.709	84.586	27.799	39240	73	623.247	31.457	136.754	85.677	41.456	45497	64	733.188	66.524	185.255	85.520	34.627	46924	61	720.164	52.373	236.719	85.418	32.385	43930	48	748.292	66.674	76.481	86.964	32.042	35918	22	753.818	46.402	88.519	84.910	17.314	16584	72	689.083	70.266	159.977	86.528	36.870	49614	54	755.704	83.401	205.516	85.760	30.042	40808	34	654.618	38.864	292.480	84.594	21.314	22257	90	641.722	33.985	284.946	89.862	42.527	57755	53	606.698	51.567	329.861	87.924	28.385	32155	55	753.600	342.611	38.013	90.463	38.284	41448	61	671.016	50.008	250.959	90.076	29.799	40932	127	733.787	156.948	262.607	94.331	62.426	93191	61	837.033	120.056	84.294	91.169	45.456	51059	37	728.541	77.369	177.826	89.763	30.971	26956	46	691.304	91.959	15.115	91.151	23.799	31800	58	665.500	60.294	60.351	91.660	27.799	38599	27	755.148	54.175	222.417	88.992	19.899	20389	44	732.705	88.439	31.725	91.411	24.385	32239	40	757.150	65.932	166.980	93.344	32.042	30286	41	690.098	114.263	305.618	91.178	34.042	28294	38	592.947	47.350	6.217	92.449	23.314	22532	41	683.024	51.397	319.949	95.016	28.627	28004	65	802.185	123.000	95.195	95.785	35.456	52142	37	759.946	43.727	231.818	94.373	23.556	28118	42	600.452	38.252	22.836	94.775	23.799	25219	56	594.321	46.439	47.699	96.132	35.698	33282	34	772.618	80.128	116.895	94.588	22.142	26269	53	892.906	94.264	213.512	95.880	26.971	47324	32	665.406	26.642	240.145	93.471	22.142	21293	28	829.250	86.272	125.627	94.657	19.556	23219	42	780.952	73.608	203.509	95.126	25.899	32800	43	838.930	71.200	225.370	95.833	24.728	36074	63	665.238	64.131	313.835	98.786	46.527	41910	22	662.909	40.302	304.768	96.713	20.385	14584	49	717.673	69.100	157.236	98.358	25.556	35166	29	868.793	108.614	194.366	98.579	20.142	25195	49	704.694	53.574	73.072	103.084	31.799	34530	30	825.167	105.697	132.621	99.005	19.556	24755	64	716.719	95.963	290.464	103.382	36.870	45870	29	799	147.557	2.312	101.803	32.385	23171	22	651.273	77.447	283.647	100.737	19.314	14328	88	541.670	81.068	34.928	105.185	58.669	47667	33	631.788	35.560	57.154	102.460	22.142	20849	55	795.545	108.098	147.915	103.087	28.385	43755	41	817.781	183.850	252.035	101.848	23.556	33529	24	644.333	64.795	333.714	101.400	18.728	15464	55	727.018	74.147	64.770	104.063	28.971	39986	33	843.091	109.641	138.983	102.869	21.556	27822	35	682.943	56.416	168.379	103.374	22.142	23903	24	679.833	51.153	271.764	102.184	18.971	16316	44	655.250	79.220	14.608	103.275	25.213	28831	34	712.471	72.465	45.382	104.227	23.556	24224	33	680.061	50.729	309.925	103.146	24.385	22442	57	765.579	98.581	245.992	107.620	32.627	43638	18	1724	740.863	258.545	103.933	20.142	31032	28	797.071	53.660	183.588	104.843	22.728	22318	34	734.559	86.020	21.441	107.085	20.728	24975	103	763.718	93.351	112.287	110.404	40.042	78663	38	797.632	71.015	208.193	109.281	25.799	30310	38	790.184	43.805	216.524	108.016	24.142	30027	51	864.196	93.931	223.694	108.746	26.971	44074	43	745.047	59.257	239.679	109.441	27.213	32037	32	843.656	113.502	269.271	108.743	20.728	26997	25	754.480	72.861	326.722	107.930	17.556	18862	49	731.286	74.660	124.965	110.748	33.456	35833	28	786.143	75.324	201.260	108.767	19.314	22012	27	635.593	47.779	305.620	107.770	28.385	17161	57	721.105	86.346	59.155	111.151	38.870	41103	64	900.359	381.142	176.775	111.987	30.385	57623	38	883.789	120.899	232.363	110.717	22.971	33584	45	716.400	81.427	45.397	111.642	24.971	32238	39	720.718	70.927	135.372	115.839	32.142	28108	48	728.354	84.896	145.109	111.305	27.213	34961	74	816.784	122.361	191.177	115.298	39.213	60442	38	713.132	38.463	263.680	114.400	25.556	27099	49	648.449	41.150	295.808	112.866	29.213	31774	124	656.363	52.002	86.814	116.732	47.113	81389	30	728.800	64.735	159.471	112.195	21.314	21864	43	642.233	61.855	306.758	113.219	41.698	27616	21	704.095	48.686	317.966	114.269	22.385	14786	57	680.930	64.406	323.081	116.159	36.042	38813	19	574.211	45.978	15.105	114.894	16.142	10910	91	692.769	360.685	18.268	122.018	55.841	63042	82	732.829	67.319	101.218	119.147	40.284	60092	19	792.158	38.601	217.484	116.900	19.556	15051	50	751.300	73.551	155.575	119.343	32.142	37565	81	938.333	160.273	180.627	119.584	35.456	76005	24	1487.750	188.566	206.856	116.980	17.314	35706	36	885.222	117.590	227.986	117.394	21.556	31868	34	667.382	72.275	276.043	118.884	30.627	22691	63	671.524	67.881	68.550	120.643	30.385	42306	71	770.127	60.914	146.089	119.378	38.042	54679	39	827.564	136.063	161.904	119.219	24.728	32275	34	738.559	52.581	242.126	117.627	22.971	25111	28	857.214	96.297	268.771	118.965	20.142	24002	43	683.372	46.470	284.899	118.677	24.385	29385	39	825.769	214.782	36.103	120.111	31.456	32205	29	831.276	91.859	48.112	119.637	19.899	24107	80	700.750	66.109	54.942	123.015	36.627	56060	31	773.774	64.153	233.583	120.073	22.142	23987	19	1114.053	480.652	122.798	121.367	25.799	21167	47	746.957	92.206	133.373	124.511	30.142	35107	48	681.667	42.117	261.056	122.437	26.385	32720	50	673.020	353.306	301.936	127.486	60.083	33651	16	667.938	49.856	1.810	121.642	13.899	10687	52	821.635	102.869	244.518	123.583	28.971	42725	51	579.686	40.598	328.967	124.721	26.971	29564	23	663.174	37.006	8.063	124.246	17.899	15253	41	748.854	84.426	29.126	128.198	29.556	30703	35	711.429	54.382	251.572	125.870	24.142	24900	31	683.387	55.807	296.020	125.122	23.556	21185	29	638.172	35.406	286.986	125.609	22.385	18507	27	881.148	86.618	314.601	125.989	22.142	23791	16	778.125	47.565	47.983	125.316	13.899	12450	35	675.457	68.525	91.780	127.215	29.213	23641	59	803.932	110.107	192.295	127.646	28.385	47432	36	705.917	43.106	267.837	126.217	22.971	25413	34	697.971	34.136	309.733	129.163	32.728	23731	72	793.264	220.348	203.605	129.291	49.113	57115	28	815.107	96.863	23.960	129.330	21.314	22823	31	734.742	73.586	39.230	128.037	19.556	22777	92	677.609	73.690	110.983	139.313	68.770	62340	82	714.293	75.676	181.840	131.607	39.213	58572	39	667.462	48.704	279.917	128.955	24.971	26031	33	680.545	49.663	58.269	129.859	23.556	22458	54	743.111	62.195	127.685	131.399	29.213	40128	59	631.881	57.099	18.195	134.508	33.799	37281	29	660.724	62.224	63.954	132.152	29.799	19161	47	1042.702	199.682	217.101	130.205	32.627	49007	37	820.054	109.751	242.570	131.867	24.385	30342	34	819.147	96.474	271.039	131.878	21.556	27851	27	856.333	101.465	10.261	131.520	21.556	23121	58	712.810	84.345	134.960	135.499	52.184	41343	23	736.696	79.693	163.807	131.198	18.728	16944	53	724.019	79.438	148.490	132.980	28.142	38373	31	742.355	89.236	261.436	133.517	20.728	23013	68	685.721	60.729	102.360	136.242	31.799	46629	44	763.636	73.253	120.766	135.311	27.213	33600	61	948.820	173.228	231.317	134.682	31.556	57878	71	738.310	80.142	251.764	135.455	42.042	52420	82	648.476	47.581	287.458	139.166	40.284	53175	35	841.029	91.394	316.905	134.697	21.556	29436	58	624.276	49.462	323.095	136.481	30.385	36208	34	759.029	78.879	170.000	135.651	22.728	25807	32	789.500	73.823	223.115	136.178	22.971	25264	23	680.174	28.910	277.263	134.724	16.728	15644	20	756.850	43.756	301.905	134.795	16.728	15137	32	641.406	46.259	333.872	135.877	20.728	20525	31	765.516	84.794	7.579	137.284	22.385	23731	19	633.947	26.210	71.673	135.802	15.314	12045	52	648.519	53.742	76.956	139.877	30.627	33723	46	712.435	99.442	162.256	140.162	38.627	32772	47	784.787	116.403	176.296	139.052	27.799	36885	40	974.300	247.996	195.613	138.734	28.971	38972	100	693.060	82.293	36.541	141.797	47.941	69306	50	657.940	50.766	57.154	139.659	28.971	32897	23	763.087	70.833	155.934	138.726	17.314	17551	54	731	76.058	145.549	141.336	28.627	39474	30	723.467	79.103	203.149	141.781	22.142	21704	26	715	62.180	208.449	141.383	22.142	18590	51	690.863	63.855	215.408	140.588	26.142	35234	31	823.323	72.937	272.818	140.378	21.556	25523	40	639.525	41.063	62.510	143.355	29.213	25581	41	722.878	90.801	135.853	141.580	31.556	29638	38	747.921	78.249	231.779	141.228	28.971	28421	47	985.383	285.052	69.275	144.781	37.456	46313	67	636.104	41.986	84.374	145.112	38.042	42619	23	905.739	112.426	7.894	143.755	16.728	20832	29	1027.517	210.222	14.513	144.326	19.556	29798	73	711.274	77.734	101.135	149.991	38.284	51923	38	752.026	82.045	151.929	146.894	24.142	28577	23	774.739	90.632	258.165	146.234	17.899	17819	46	693.370	48.349	292.623	148.384	26.971	31895	40	715.300	68.718	302.423	146.852	23.799	28612	48	723.062	75.857	139.688	148.266	29.213	34707	35	751.343	77.425	226.563	146.380	22.728	26297	27	812.370	86.684	266.212	146.699	20.728	21934	42	752.381	63.548	275.189	149.523	26.971	31600	30	685.733	70.955	116.832	152.559	29.556	20572	30	737.767	54.022	253.003	148.992	20.728	22133	69	1081.145	281.949	279.713	156.135	49.213	74599	31	1198.677	582.229	18.020	149.487	20.971	37159	61	694.820	83.422	190.350	150.162	28.627	42384	103	784.631	86.328	243.349	152.612	38.042	80817	19	647.053	39.019	49.188	150.347	17.314	12294	50	672.600	63.552	92.293	151.761	28.385	33630	32	734.250	69.016	170.575	149.452	19.899	23496	24	810.250	91.082	204.968	149.242	18.728	19446	41	869.512	115.040	156.690	152.472	24.142	35650	27	654.148	35.922	2.671	152.339	22.142	17662	49	622.959	56.093	35.573	151.902	32.971	30525	35	715.771	75.688	57.184	152.380	21.314	25052	144	923.778	178.438	133.854	155.716	54.770	133024	42	688.595	48.626	231.963	152.510	26.385	28921	36	797.583	59.518	264.991	152.760	22.385	28713	42	677.905	69.958	325.867	151.335	28.142	28472	34	742.471	63.692	64.238	153.240	21.556	25244	38	726.105	81.405	177.620	153.101	28.385	27592	32	909.438	83.232	219.504	152.909	23.556	29102	37	789.784	104.391	201.535	154.093	22.142	29222	30	573.800	15.307	11.419	155.809	22.385	17214	67	796.716	259.556	83.502	156.052	34.627	53380	30	1729.433	513.364	193.250	157.038	20.728	51883	19	792	57.190	212.128	155.681	15.314	15048	98	785.592	107.693	58.403	162.097	54.184	76988	34	706.618	75.900	333.427	157.730	22.971	24025	16	826.812	81.675	217.401	157.230	14.142	13229	69	725.986	101.964	26.700	163.119	36.870	50093	43	668.930	63.923	34.451	159.116	26.142	28764	30	629.667	43.133	42.630	158.472	20.728	18890	33	830.121	89.817	257.861	161.404	23.899	27394	89	801.989	82.855	250.098	162.674	36.627	71377	25	1909.760	1428.774	1.498	161.404	17.899	47744	63	704.349	53.621	232.375	162.270	29.799	44374	33	753.455	62.302	265.759	160.324	20.728	24864	49	739.449	82.675	317.816	162.015	28.385	36233	28	666.107	33.399	327.914	160.799	18.728	18651	16	693.500	38.855	123.742	161.603	17.314	11096	16	770.625	73.352	214.654	161.819	14.728	12330	102	681.471	51.063	301.416	165.619	47.941	69510	34	1015.088	120.787	101.756	162.531	22.728	34513	96	1096.479	669.781	133.000	168.646	63.012	105262	18	688.278	63.357	145.043	161.835	18.142	12389	109	726.064	77.222	174.803	163.549	54.870	79141	41	752.537	95.480	207.323	164.703	31.213	30854	34	744.294	54.877	222.485	164.164	22.728	25306	44	751.682	114.808	18.337	165.365	26.385	33074	86	823.453	122.557	73.601	168.481	37.799	70817	22	635.273	23.622	82.283	164.543	17.556	13976	60	691.100	58.524	274.529	168.933	34.971	41466	51	716.510	50.811	153.220	168.114	27.556	36542	53	768.472	72.337	195.688	168.024	30.627	40729	27	773.667	77.811	262.825	167.365	18.728	20889	36	479.611	20.837	330.940	168.389	30.971	17266	51	596.902	45.075	5.134	170.957	30.385	30442	29	659.483	38.538	50.789	170.177	20.971	19125	57	867.807	230.290	65.130	172.053	36.971	49465	58	760.241	88.557	287.835	171.160	31.456	44094	24	841.542	100.530	118.684	170.777	18.728	20197	115	722.043	58.270	202.586	175.821	44.527	83035	26	839.423	118.556	240.411	170.196	22.142	21825	32	658.156	50.350	46.159	172.578	23.314	21061	47	649.617	53.430	85.499	172.290	34.627	30532	66	706.530	87.550	180.747	173.206	38.042	46631	41	654.366	102.717	11.222	173.992	25.799	26829	32	737.906	61.634	124.745	172.911	21.556	23613	32	671.688	42.734	217.360	174.215	24.142	21494	51	584.549	33.525	319.473	171.864	36.385	29812	35	713.314	62.359	109.084	174.961	24.385	24966	38	723.184	54.736	160.204	174.320	22.971	27481	33	762.515	62.005	172.000	173.056	22.142	25163	23	867.565	76.357	251.787	174.296	18.142	19954	43	693.465	44.833	263.246	174.772	24.971	29819	54	745.518	97.891	27.962	177.989	30.385	40258	24	723.417	33.431	224.321	174.962	18.728	17362	65	668.400	57.583	97.081	177.348	34.385	43446	47	709.638	57.959	56.925	179.795	30.385	33353	262	602.939	106.087	110.563	189.904	91.740	157970	24	836.833	81.717	145.302	178.270	19.314	20084	31	761.871	67.138	33.801	179.561	21.556	23618	37	686.324	57.637	41.917	179.625	22.385	25394	56	807.464	95.456	117.982	179.261	29.213	45218	86	718.721	62.661	227.310	181.770	40.627	61810	40	638.950	248.481	281.958	179.686	22.385	25558	31	608.935	36.249	3.627	180.105	22.142	18877	40	450.425	13.987	13.790	183.060	39.941	18017	47	717.255	63.257	265.250	181.508	28.142	33711	16	731.812	106.174	332.305	179.295	20.142	11709	60	747.433	49.814	237.243	184.957	34.971	44846	66	702.061	61.755	133.358	183.153	32.385	46336	56	530.589	25.503	176.731	186.934	39.799	29713	46	696.717	43.636	209.694	183.946	29.213	32049	40	765.800	147.097	75.593	187.676	30.385	30632	30	760.333	82.297	86.120	184.116	20.142	22810	63	627.730	37.556	311.178	186.507	32.870	39547	20	1736.050	396.066	278.893	184.401	18.728	34721	34	817.853	56.404	169.305	187.281	22.971	27807	25	617.800	40.379	5.056	188.868	21.314	15445	77	726.234	107.712	20.885	192.053	45.799	55920	52	755.038	62.790	30.229	188.539	31.456	39262	39	787.026	91.347	57.124	188.242	22.971	30694	62	739.629	68.166	195.770	188.608	33.213	45857	64	745.344	75.545	160.435	190.184	31.799	47702	87	721.310	68.280	186.097	192.181	42.042	62754	59	795.424	72.908	248.364	190.974	38.042	46930	55	824.436	58.702	259.338	191.991	32.627	45344	67	1514.149	270.946	324.356	189.038	30.971	101448	28	984.464	377.320	101.341	189.195	23.556	27565	66	779.121	51.754	267.079	191.846	33.556	51422	33	726.273	58.907	209.678	190.651	22.971	23967	28	614.571	30.591	10.163	191.816	19.314	17208	36	850.917	107.066	86.073	192.810	25.799	30633	64	605.203	102.940	284.036	194.967	42.042	38733	53	699.792	61.547	126.087	197.249	31.556	37089	33	768.303	67.733	215.686	192.613	26.971	25354	31	695.742	35.644	235.077	193.969	28.870	21568	46	724.217	74.442	141.081	193.989	24.971	33314	61	726.148	63.874	228.092	196.957	30.971	44295	30	606	43.488	33.113	199.787	33.456	18180	34	720.794	78.991	26.587	197.338	22.971	24507	59	693.254	64.057	47.807	197.190	30.627	40902	20	784.350	59.114	100.646	194.870	18.728	15687	17	902.176	111.217	331.062	195.252	14.485	15337	20	649.600	48.107	4.327	197.172	18.142	12992	21	762.286	63.430	78.897	196.190	18.142	16008	26	766.731	114.750	94.592	197.060	20.728	19935	47	720.702	56.240	217.921	197.283	26.971	33873	26	768.231	39.307	72.102	197.949	21.556	19974	35	831.086	68.727	104.873	198.508	20.971	29088	53	770.641	73.160	157.462	198.675	29.799	40844	45	680.444	55.368	208.245	200.116	27.799	30620	41	881.610	140.142	175.736	198.682	24.142	36146	28	717.107	47.562	273.966	199.823	19.899	20079	19	869.263	108.659	326.719	198.335	14.728	16516	79	976.253	298.333	256.864	201.002	63.355	77124	58	922.086	388.267	295.789	201.773	35.556	53481	96	2383.146	1288.239	76.626	206.380	47.113	228782	43	2509.209	1227.500	119.563	205.866	27.556	107896	60	701.667	69.648	137.897	203.283	37.213	42100	25	675.280	62.256	332.160	202.724	17.899	16882	41	3373.829	984.018	100.711	205.551	23.556	138327	76	665.066	82.098	37.658	207.760	43.355	50545	51	891.961	130.459	57.006	206.893	34.042	45490	46	940.913	140.271	174.358	205.236	24.971	43282	48	867.167	121.265	318.240	206.183	32.042	41624	45	780.356	144.786	93.982	208.643	45.799	35116	38	889.947	94.565	261.052	206.566	22.971	33818	20	732.100	53.858	155.439	207.303	17.556	14642	121	934.587	397.425	182.220	211.080	64.184	113085	50	665.020	30.566	223.710	210.370	25.799	33251	41	791.146	61.669	278.670	209.823	22.971	32437	24	730.958	34.114	163.983	209.359	17.314	17543	17	729.176	81.712	2.571	210.802	15.314	12396	16	1101.812	294.549	61.850	211.323	18.728	17629	18	763.611	44.119	108.984	210.706	15.314	13745	21	847.143	100.545	154.103	211.789	18.142	17790	46	695.500	43.086	255.569	213.790	25.799	31993	72	869.167	239.989	328.812	213.740	46.527	62580	17	698.882	48.203	100.188	211.748	14.485	11881	47	728.787	63.244	247.623	215.393	27.556	34253	16	819.062	82.734	317.843	211.998	14.485	13105	35	804.343	172.948	122.807	215.340	25.799	28152	61	662.541	34.965	209.791	214.768	28.971	40415	71	875.690	280.804	303.920	218.294	41.113	62174	53	663.283	42.796	45.736	216.364	28.971	35154	22	781.318	44.532	160.392	214.593	15.899	17189	30	773.767	80.057	288.480	215.622	22.971	23213	17	634.941	36.508	296.096	214.554	16.142	10794	33	636.879	60.320	19.494	215.292	25.556	21017	23	781.522	74.384	68.012	216.067	20.385	17975	26	775.038	57.573	132.575	215.767	18.728	20151	35	594.400	17.572	169.019	216.575	29.799	20804	42	741.905	79.512	228.783	217.553	28.385	31160	28	779.036	73.192	276.594	216.993	20.142	21813	25	888.360	207.407	152.522	216.439	20.142	22209	16	798	46.370	81.963	218.309	15.314	12768	37	984.324	399.268	322.358	218.996	27.213	36420	31	727.839	44.209	312.416	220.595	21.314	22563	50	798.580	80.012	106.644	221.562	25.799	39929	41	752.561	61.841	175.638	221.411	25.799	30855	44	934.614	142.365	269.988	223.308	30.385	41123	28	711.786	36.405	290.722	220.359	19.556	19930	125	733.472	91.315	91.426	225.153	50.770	91684	34	789.824	149.210	14.205	221.647	24.971	26854	17	641.588	23.035	24.530	221.644	19.314	10907	22	744.545	41.335	119.921	222.513	18.728	16380	52	858.615	137.510	158.716	222.769	34.627	44648	80	788.800	58.659	185.510	224.291	41.113	63104	80	712.250	57.037	254.012	224.010	47.113	56980	25	749.560	73.643	7.878	223.796	19.314	18739	22	778.455	65.891	133.905	223.366	17.899	17126	45	730.911	175.299	37.340	225.606	27.799	32891	17	760.235	38.376	148.642	223.418	15.314	12924	134	2260.216	1572.174	81.785	229.808	66.083	302869	26	833.692	65.441	111.608	226.325	17.899	21676	29	736.690	34.396	123.651	226.916	21.314	21364	25	799.640	44.232	198.003	225.610	18.485	19991	42	910	291.795	293.500	228.513	30.385	38220	27	773.333	48.108	129.891	228.008	18.142	20880	26	909.538	85.460	137.878	228.697	19.556	23648	50	1638.520	760.727	320.887	229.950	32.627	81926	62	708.823	73.609	166.968	230.028	34.870	43947	35	943.400	357.186	6.835	232.451	34.042	33019	19	1435	153.726	204.766	230.506	20.142	27265	37	851.757	130.666	328.441	231.608	25.556	31515	116	1002.612	276.194	101.944	235.021	42.527	116303	34	1701.823	280.996	30.881	232.023	32.627	57862	57	852.298	173.252	237.436	232.637	32.385	48581	110	2423.991	827.160	114.578	238.108	57.113	266639	31	761.871	49.015	41.124	234.776	22.971	23618	47	1593.553	454.513	55.318	235.155	33.799	74897	26	1509.346	212.737	160.992	234.328	29.456	39243	22	672.227	30.878	185.872	234.028	18.971	14789	19	971.368	110.967	200.648	233.753	14.728	18456	141	1884.610	1017.446	229.152	240.510	61.012	265730	16	845.188	92.846	142.335	233.953	16.728	13523	22	828.318	97.236	310.967	234.858	19.556	18223	27	841.815	238.143	63.824	236.241	20.728	22729	32	1383.281	168.355	271.405	236.144	24.627	44265	29	1055.552	300.557	146.041	237.251	19.556	30611	23	617.565	152.259	205.582	237.310	25.799	14204	145	1155.807	383.899	263.750	241.558	64.184	167592	45	1417.089	549.902	88.456	237.960	31.213	63769	129	1056.217	483.640	177.386	245.766	78.326	136252	21	1517.095	120.847	254.221	238.056	16.971	31859	37	1822.081	413.623	34.835	239.364	24.627	67417	118	1208.305	350.177	244.954	242.831	66.184	142580	30	866.367	77.143	126.429	241.796	21.314	25991	33	1057.879	429.977	183.721	244.445	31.799	34910	47	1074.468	288.370	57.258	241.775	32.385	50500	70	751.214	59.904	18.142	243.813	61.598	52585	62	839.226	117.201	76.638	244.536	43.456	52032	35	839.457	125.219	275.357	244.695	36.142	29381	64	691.531	68.865	283.660	244.463	46.142	44258	26	751.192	36.449	30.330	243.917	18.728	19531	57	1141.719	230.871	41.243	244.568	30.971	65078	20	1294.050	247.459	107.609	243.694	15.899	25881	23	789.957	105.132	51.927	244.666	17.314	18169	51	980.451	96.876	93.772	245.073	35.556	50003	16	1041.625	151.045	203.985	245.054	19.899	16666	36	1342.139	256.984	120.228	246.113	35.456	48317	53	926.623	115.139	142.513	246.092	41.213	49111	23	676.609	77.705	160.988	247.589	46.627	15562	26	864.692	87.749	198.785	248.278	19.899	22482	39	828.231	122.222	170.869	252.563	33.698	32301	19	921.842	94.785	147.933	253.650	22.971	17515	31	702.935	71.664	195.745	253.913	45.698	21791
10	24	727.792	72.227	47.672	2.483	18.142	17467	117	714.897	129.619	67.353	4.350	42.627	83643	93	640.495	70.227	79.022	12.349	64.184	59566	16	670.125	49.656	110.057	1.968	13.657	10722	23	691	62.892	114.703	3.191	18.728	15893	19	2545.526	1082.637	123.488	2.795	22.142	48365	18	735.278	97.553	147.326	1.291	17.899	13235	51	698.373	61.634	167.874	3.664	27.213	35617	51	694.824	121.002	194.017	3.828	24.971	35436	56	608.482	150.348	215.358	3.337	54.426	34075	144	609.424	73.169	274.625	7.312	54.426	87757	23	557.391	77.731	286.533	1.297	25.314	12820	53	824.283	324.523	308.529	4.050	48.870	43687	26	647.308	62.563	16.289	3.703	21.556	16830	30	1031.733	143.681	40.954	4.571	21.556	30952	72	1119.125	647.611	32.976	8.956	42.527	80577	29	786.103	88.933	157.955	5.180	19.556	22797	61	535.820	68.451	142.900	6.718	41.456	32685	44	679.182	56.607	186.501	7.393	24.385	29884	16	808.562	51.771	261.373	6.408	16.485	12937	73	747.384	222.865	290.437	8.798	43.213	54559	28	980.714	285.481	318.193	7.815	24.385	27460	81	814.815	347.052	20.853	9.738	43.355	66000	35	741.371	67.140	104.846	6.964	21.556	25948	71	647.803	83.611	49.763	13.508	42.627	45994	27	747.518	120.953	118.666	7.592	19.556	20183	106	913.981	426.393	213.234	12.374	68.326	96882	40	856.250	127.229	250.733	7.724	22.728	34250	53	668.830	51.958	263.375	12.899	34.971	35448	55	691.127	146.906	131.824	11.096	34.627	38012	28	906	140.556	297.569	9.691	19.899	25368	49	660.286	92.644	55.918	12.018	25.799	32354	31	833.323	347.624	89.350	13.238	31.799	25833	27	627.518	55.775	85.253	14.737	26.142	16943	34	595.500	46.909	98.068	11.501	20.728	20247	119	834.395	99.492	178.156	18.986	52.284	99293	59	626.305	106.221	231.370	12.933	37.698	36952	69	763.899	111.053	249.778	15.782	46.042	52709	80	735.125	155.518	114.573	16.436	63.841	58810	51	677.471	53.897	156.707	13.664	26.971	34551	31	686.097	42.296	191.897	13.907	21.556	21269	39	737.564	130.319	123.098	18.107	28.971	28765	23	617.304	65.616	146.789	13.232	20.728	14198	30	723.200	84.818	69.011	16.052	21.556	21696	46	720.717	136.442	185.749	19.326	33.799	33153	51	728.843	110.103	307.100	16.598	29.556	37171	28	575.500	58.336	296.001	16.770	22.142	16114	32	592.875	43.032	3.469	18.419	23.556	18972	21	766.333	66.610	128.902	16.843	15.899	16093	38	790.263	120.031	240.513	17.204	24.971	30030	41	828.488	174.923	64.044	18.827	34.870	33968	55	768.891	126.201	25.149	19.843	26.728	42289	57	730.614	79.385	230.530	21.291	37.456	41645	23	1310.087	186.312	328.288	19.741	24.385	30132	43	717.093	59.333	194.518	20.974	23.556	30835	47	836.362	119.820	167.164	22.803	26.142	39309	49	935.204	123.396	264.945	21.777	25.556	45825	34	774.735	97.099	34.232	22.708	21.314	26341	25	685.120	50.752	211.391	21.512	20.142	17128	58	621.069	93.298	93.863	24.105	36.284	36022	28	469.679	31.319	284.331	23.649	21.556	13151	34	811.471	84.949	311.045	24.644	22.142	27590	22	795.591	117.146	39.786	24.449	17.899	17503	52	647.231	74.935	104.463	25.629	30.385	33656	31	752.742	101.021	130.486	25.467	22.142	23335	40	826.900	83.597	279.936	29.077	30.385	33076	34	604.853	57.904	4.139	26.381	22.142	20565	37	721.784	88.096	47.275	26.849	22.142	26706	54	699.185	73.745	57.924	29.538	30.385	37756	19	653.684	33.483	245.320	25.761	16.485	12420	90	710.489	79.760	68.496	31.785	39.213	63944	70	616.329	52.798	294.575	30.068	35.456	43143	45	696.289	106.941	84.916	30.285	30.971	31333	86	698.256	95.030	114.353	33.413	59.012	60050	87	817.736	123.173	197.193	32.135	38.042	71143	57	781.719	128.231	206.198	31.681	32.142	44558	34	615.441	56.973	323.798	30.182	22.385	20925	29	1043.897	44.721	154.765	29.868	20.971	30273	45	877.756	75.073	275.316	32.945	27.556	39499	28	942.357	61.328	257.634	30.605	18.728	26386	28	605.607	37.365	332.453	30.813	19.314	16957	47	601.766	43.451	27.500	33.163	25.556	28283	37	798.703	102.888	43.712	34.066	25.799	29552	40	743.875	99.802	141.784	32.702	23.556	29755	32	712.406	63.853	167.899	33.373	22.971	22797	79	751.658	128.687	213.044	36.791	40.042	59381	40	669.700	99.120	99.749	34.046	26.971	26788	27	649.074	59.077	241.156	35.823	29.213	17525	38	910.658	69.490	269.952	35.822	32.042	34605	50	926.940	484.048	9.301	38.062	37.698	46347	67	755.149	64.990	53.049	38.234	38.627	50595	55	736.400	79.743	175.493	36.713	35.456	40502	56	686.661	62.912	287.417	35.818	31.799	38453	35	642.143	81.715	19.518	35.707	22.385	22475	51	574.118	61.070	78.267	39.482	43.941	29280	61	764.803	125.623	130.414	38.440	31.799	46653	35	719.600	95.596	2.323	38.105	26.142	25186	26	1017.846	170.399	83.402	36.413	18.142	26464	33	767.545	95.446	231.771	35.886	21.556	25329	66	947.485	67.761	261.719	39.768	52.527	62534	51	696.176	82.054	92.502	41.134	27.556	35505	38	813.316	109.249	117.216	39.125	26.971	30906	55	584.927	53.335	307.111	39.236	33.213	32171	23	750.304	48.695	39.721	39.627	16.728	17257	32	718.875	68.646	169.578	40.733	21.314	23004	17	601.765	49.456	182.217	41.009	17.314	10230	33	709.091	84.238	222.182	40.486	21.556	23400	63	624.794	53.085	314.762	44.261	34.971	39362	26	611.615	27.026	333.250	39.660	21.556	15902	66	597.515	47.614	68.621	45.176	59.012	39436	19	627.368	30.930	324.331	39.720	17.314	11920	28	651.607	70.451	17.501	42.036	18.728	18245	21	887.524	78.893	49.589	43.393	16.728	18638	23	676.087	56.716	238.955	42.264	20.728	15550	42	1002.048	116.188	255.744	44.734	30.385	42086	36	827.250	81.936	281.149	44.057	23.556	29781	33	736.636	68.710	32.531	45.022	21.556	24309	44	725.068	74.141	186.356	45.503	29.799	31903	117	777.530	107.142	196.640	50.914	52.527	90971	21	699.714	51.535	227.457	44.611	16.728	14694	22	819.773	75.974	245.806	45.657	17.314	18035	22	854.864	82.161	118.094	46.283	17.314	18807	83	792.133	133.107	211.514	47.450	41.456	65747	31	736.516	91.099	278.222	48.825	31.456	22832	43	1070.512	313.304	8.086	47.637	23.314	46032	61	1059.197	231.190	100.834	48.129	28.385	64611	59	670.169	68.433	145.402	47.870	34.042	39540	40	747.775	110.276	172.925	50.551	30.385	29911	26	922.923	50.370	264.347	48.389	25.799	23996	25	660.640	44.395	123.835	48.333	20.142	16516	45	639.622	43.070	229.709	49.925	31.213	28783	34	810.794	91.596	239.991	49.796	22.142	27567	46	865.696	86.776	252.062	50.774	28.627	39822	49	705.918	109.037	295.156	54.430	34.627	34590	69	657.072	97.647	307.482	56.219	47.113	45338	34	888.471	154.549	324.573	49.409	22.142	30208	45	761.378	123.931	330.815	49.711	27.556	34262	37	747.919	74.367	156.777	50.034	22.142	27673	30	660.467	40.639	129.605	51.358	24.385	19814	47	808.574	69.238	271.171	51.731	32.042	38003	17	1236.353	213.828	17.919	52.137	20.971	21018	19	764.316	43.013	39.372	50.952	15.071	14522	33	1117.333	234.238	111.836	53.350	22.971	36872	35	778.514	110.167	165.262	52.308	22.971	27248	29	850.034	101.564	186.420	52.001	19.314	24651	32	729.969	180.197	31.727	53.020	21.556	23359	29	844.138	92.925	48.589	52.756	19.556	24480	26	989.846	149.741	84.538	53.068	17.314	25736	42	738.857	90.794	150.315	55.602	24.385	31032	57	781.561	137.844	8.563	58.266	42.527	44549	77	854.130	169.399	56.756	57.092	36.870	65768	82	659.390	50.945	69.966	57.499	36.284	54070	36	872.222	121.901	214.540	56.122	22.142	31400	53	663.094	35.354	236.494	58.344	30.971	35144	68	930.618	417.524	38.350	57.701	39.213	63282	38	651.105	50.237	141.738	57.632	23.556	24742	62	773.129	93.142	90.668	58.284	28.385	47934	33	624.121	38.136	123.701	56.894	20.728	20596	128	954.008	419.924	133.347	63.058	52.184	122113	35	747.771	128.897	157.441	58.985	32.042	26172	79	670.797	59.179	181.523	61.006	36.284	52993	51	688.745	54.256	230.824	60.904	36.142	35126	72	666.903	60.954	268.294	64.509	50.284	48017	49	610.816	50.372	332.531	61.611	25.556	29930	42	1063.190	180.456	255.398	61.026	27.799	44654	19	1545	179.629	317.376	60.694	15.314	29355	52	737.250	79.440	287.378	64.444	42.527	38337	18	774.889	56.920	1.777	62.692	15.071	13948	61	889.934	155.361	26.966	64.693	30.385	54286	78	867.154	171.897	103.580	67.465	39.456	67638	73	671.932	63.512	116.535	65.753	31.213	49051	41	735.293	80.815	295.095	63.840	24.971	30147	18	667.056	51.937	44.142	63.814	15.314	12007	46	716.326	73.282	205.946	65.313	24.971	32951	75	831.760	129.229	193.992	66.833	38.042	62382	56	638.661	78.319	302.189	66.593	38.284	35765	64	724.266	84.457	321.705	69.034	35.456	46353	40	893.775	127.213	56.993	66.009	22.142	35751	56	848.018	109.029	87.186	68.104	32.042	47489	122	655.844	51.943	168.140	68.709	55.598	80013	70	645.543	64.337	311.443	68.400	31.213	45188	44	1631.568	278.942	95.671	68.622	26.971	71789	39	788.077	68.193	249.101	67.802	24.142	30735	26	654.154	31.835	273.063	68.403	19.899	17008	47	726.894	84.729	211.658	70.386	31.456	34164	33	883.485	87.461	257.077	68.533	22.627	29155	45	769.956	101.903	4.027	69.280	23.556	34648	145	670.200	168.216	22.170	73.161	57.598	97179	49	796.857	110.757	150.082	70.185	31.799	39046	22	642.409	39.688	44.949	68.845	18.728	14133	125	872.688	268.972	77.820	73.409	63.355	109086	39	961.846	113.477	222.742	71.362	23.556	37512	61	1209.951	1003.812	190.552	73.589	36.284	73807	32	687.344	52.324	282.877	74.526	26.142	21995	56	720.714	183.575	55.731	75.821	38.042	40360	82	637.110	39.903	130.635	76.066	35.213	52243	44	716.250	53.372	214.712	74.648	29.213	31515	33	715.061	27.481	243.376	73.779	24.627	23597	33	661.455	70.391	39.752	73.542	23.314	21828	28	690.643	53.555	48.466	73.730	19.314	19338	62	728.016	99.283	152.894	76.500	36.870	45137	57	754.298	74.797	257.013	77.112	42.042	42995	52	630.481	105.072	296.856	76.595	39.698	32785	51	749.137	42.526	235.394	77.348	28.385	38206	37	725.351	110.779	267.479	76.659	25.213	26838	89	600.382	62.768	326.674	79.762	43.355	53434	17	635.118	45.150	1.568	77.115	15.314	10797	107	650.570	100.886	271.786	86.301	63.941	69611	24	912.583	103.626	90.400	77.827	16.728	21902	106	755.019	102.869	116.064	81.612	44.042	80032	68	655.853	68.459	310.860	80.382	50.184	44598	35	629.743	53.057	23.891	79.450	22.728	22041	38	799.947	91.837	167.092	80.416	22.971	30398	35	783.857	81.107	192.350	81.808	22.142	27435	25	899.120	190.312	94.418	82.102	18.142	22478	46	775.891	86.034	145.898	83.182	26.728	35691	43	849.837	86.995	223.714	82.208	24.142	36543	18	819.222	58.573	277.053	81.690	15.899	14746	44	628.341	83.655	301.815	86.068	36.042	27647	27	686.148	67.542	29.922	82.912	21.314	18526	47	841.915	84.028	63.712	84.581	27.799	39570	73	621.315	28.395	136.743	85.682	41.456	45356	64	736.297	68.986	185.252	85.516	34.627	47123	61	717.016	51.819	236.723	85.421	32.385	43738	48	743.979	65.224	76.483	86.963	32.042	35711	22	758.409	46.237	88.528	84.918	17.314	16685	72	687.347	68.585	159.984	86.530	36.870	49489	54	759.889	82.177	205.521	85.761	30.042	41034	34	655.618	39.404	292.480	84.594	21.314	22291	90	643.556	31.928	284.952	89.855	42.527	57920	53	607.094	49.730	329.857	87.924	28.385	32176	55	749.291	343.836	38.004	90.449	38.284	41211	61	669.541	51.952	250.951	90.070	29.799	40842	127	729.622	156.618	262.614	94.334	62.426	92662	61	832.574	119.349	84.287	91.164	45.456	50787	37	727.757	72.107	177.830	89.777	30.971	26927	46	690.304	90.580	15.122	91.163	23.799	31754	58	660.069	61.160	60.350	91.662	27.799	38284	27	755.482	52.875	222.402	88.992	19.899	20398	44	734.364	89.656	31.720	91.412	24.385	32312	40	756.150	69.672	166.980	93.345	32.042	30246	41	690.073	115.128	305.619	91.176	34.042	28293	38	594.289	42.470	6.232	92.453	23.314	22583	41	681.829	53.618	319.941	95.004	28.627	27955	65	800.185	122.312	95.213	95.762	35.456	52012	37	760.595	45.583	231.826	94.371	23.556	28142	42	597.286	33.235	22.832	94.770	23.799	25086	56	591.875	46.462	47.715	96.114	35.698	33145	34	764.588	78.585	116.899	94.587	22.142	25996	53	892.113	94.465	213.510	95.877	26.971	47282	32	657.500	27.677	240.158	93.471	22.142	21040	28	826.643	79.945	125.641	94.654	19.556	23146	42	780.690	71.268	203.518	95.131	25.899	32789	43	833.674	72.802	225.370	95.828	24.728	35848	63	663.762	63.098	313.837	98.797	46.527	41817	22	663.364	34.526	304.761	96.719	20.385	14594	49	711.143	71.367	157.238	98.362	25.556	34846	29	876.897	101.165	194.376	98.578	20.142	25430	49	698.327	57.306	73.070	103.074	31.799	34218	30	819.133	101.570	132.611	98.996	19.556	24574	64	718.328	94.480	290.480	103.385	36.870	45973	29	801.759	151.823	2.308	101.803	32.385	23251	22	650.864	80.111	283.650	100.709	19.314	14319	88	540.795	81.589	34.921	105.181	58.669	47590	33	632.939	38.027	57.144	102.484	22.142	20887	55	800.036	111.019	147.906	103.093	28.385	44002	41	815.951	186.181	252.043	101.854	23.556	33454	24	645.625	60.053	333.707	101.410	18.728	15495	55	721.400	78.533	64.774	104.061	28.971	39677	33	840.515	110.420	138.991	102.866	21.556	27737	35	687.600	57.265	168.380	103.373	22.142	24066	24	680.750	51.013	271.768	102.178	18.971	16338	44	654.818	80.093	14.610	103.274	25.213	28812	34	710	70.401	45.389	104.243	23.556	24140	33	677.697	49.053	309.914	103.148	24.385	22364	57	763.193	99.436	245.988	107.618	32.627	43502	18	1742.111	760.999	258.544	103.939	20.142	31358	28	798.500	56.667	183.576	104.849	22.728	22358	34	726.676	86.509	21.443	107.083	20.728	24707	103	760.359	95.259	112.290	110.404	40.042	78317	38	795.105	67.978	208.205	109.287	25.799	30214	38	788.789	45.754	216.525	108.019	24.142	29974	51	860.725	89.922	223.694	108.738	26.971	43897	43	741.884	51.917	239.662	109.436	27.213	31901	32	837.250	107.595	269.282	108.736	20.728	26792	25	752.480	72.387	326.717	107.933	17.556	18812	49	728.612	76.434	124.963	110.741	33.456	35702	28	785.250	71.165	201.267	108.772	19.314	21987	27	631.630	50.619	305.623	107.767	28.385	17054	57	716.789	88.206	59.151	111.148	38.870	40857	64	897.922	376.023	176.770	111.984	30.385	57467	38	872.421	120.219	232.362	110.713	22.971	33152	45	717.489	82.985	45.411	111.632	24.971	32287	39	717.949	69.698	135.371	115.841	32.142	28000	48	728.604	84.189	145.116	111.297	27.213	34973	74	817.432	125.074	191.177	115.308	39.213	60490	38	709.474	38.893	263.683	114.384	25.556	26960	49	645.980	40.625	295.819	112.872	29.213	31653	124	652.540	49.317	86.811	116.723	47.113	80915	30	727.967	67.039	159.473	112.198	21.314	21839	43	642.628	61.506	306.768	113.217	41.698	27633	21	698.333	42.085	317.961	114.270	22.385	14665	57	682.614	66.829	323.086	116.153	36.042	38909	19	570.579	45.853	15.108	114.896	16.142	10841	91	689.626	357.784	18.265	122.018	55.841	62756	82	724.390	66.795	101.225	119.134	40.284	59400	19	799.474	47.668	217.490	116.897	19.556	15190	50	743.860	70.303	155.576	119.359	32.142	37193	81	933.617	160.734	180.619	119.591	35.456	75623	24	1483.125	186.466	206.858	116.980	17.314	35595	36	892.889	113.815	227.992	117.397	21.556	32144	34	665.765	71.720	276.039	118.882	30.627	22636	63	671.206	68.374	68.544	120.645	30.385	42286	71	770.056	61.135	146.111	119.389	38.042	54674	39	826.308	134.570	161.909	119.221	24.728	32226	34	740.147	57.243	242.124	117.640	22.971	25165	28	849.143	90.778	268.780	118.955	20.142	23776	43	684.698	46.106	284.897	118.680	24.385	29442	39	823.820	214.517	36.110	120.112	31.456	32129	29	829.586	98.427	48.119	119.644	19.899	24058	80	703.150	68.061	54.950	123.018	36.627	56252	31	769.774	62.201	233.587	120.070	22.142	23863	19	1100.263	463.812	122.779	121.354	25.799	20905	47	746.723	88.373	133.379	124.510	30.142	35096	48	683.938	42.826	261.065	122.437	26.385	32829	50	667.680	332.606	301.950	127.477	60.083	33384	16	672.438	55.454	1.810	121.626	13.899	10759	52	819.538	103.679	244.512	123.586	28.971	42616	51	580.824	36.973	328.973	124.730	26.971	29622	23	668.261	40.193	8.061	124.250	17.899	15370	41	731.707	76.676	29.129	128.194	29.556	30000	35	713.657	59.743	251.581	125.867	24.142	24978	31	687.097	55.263	296.020	125.119	23.556	21300	29	638.379	34.505	286.989	125.603	22.385	18513	27	825.889	80.330	314.598	126.008	22.142	22299	16	785.125	42.853	47.991	125.312	13.899	12562	35	676.143	71.689	91.770	127.207	29.213	23665	59	799.492	108.812	192.298	127.634	28.385	47170	36	701.972	46.255	267.828	126.219	22.971	25271	34	699.235	34.206	309.739	129.197	32.728	23774	72	790.569	221.011	203.606	129.293	49.113	56921	28	813.821	100.848	23.963	129.324	21.314	22787	31	738.452	71.930	39.228	128.044	19.556	22892	92	675.935	70.500	110.995	139.292	68.770	62186	82	713.951	73.004	181.839	131.617	39.213	58544	39	663.769	48.476	279.912	128.953	24.971	25887	33	686.273	52.844	58.270	129.848	23.556	22647	54	741.722	60.124	127.682	131.392	29.213	40053	59	627.373	57.518	18.192	134.520	33.799	37015	29	662.483	63.673	63.943	132.153	29.799	19212	47	1036.723	198.073	217.105	130.208	32.627	48726	37	803.487	101.314	242.555	131.870	24.385	29729	34	836.853	96.027	271.035	131.867	21.556	28453	27	854.296	104.022	10.264	131.527	21.556	23066	58	715.552	84.806	134.955	135.502	52.184	41502	23	732.652	77.529	163.794	131.198	18.728	16851	53	720.604	75.233	148.496	132.983	28.142	38192	31	739.839	88.701	261.439	133.505	20.728	22935	68	685.074	58.899	102.349	136.240	31.799	46585	44	757.318	71.775	120.765	135.309	27.213	33322	61	953.049	173.770	231.322	134.686	31.556	58136	71	731.197	78.323	251.754	135.449	42.042	51915	82	644.061	46.003	287.462	139.154	40.284	52813	35	836.743	94.566	316.906	134.700	21.556	29286	58	621.276	44.660	323.103	136.477	30.385	36034	34	751.882	75.089	169.999	135.652	22.728	25564	32	788.719	75.300	223.122	136.169	22.971	25239	23	682.261	32.611	277.260	134.715	16.728	15692	20	752.600	43.704	301.905	134.796	16.728	15052	32	640.938	45.147	333.874	135.872	20.728	20510	31	760.613	80.791	7.588	137.283	22.385	23579	19	632.632	30.220	71.678	135.802	15.314	12020	52	649.558	52.995	76.950	139.886	30.627	33777	46	711.478	98.872	162.254	140.161	38.627	32728	47	778.851	109.935	176.305	139.044	27.799	36606	40	972.625	243.357	195.621	138.725	28.971	38905	100	689.680	84.380	36.559	141.784	47.941	68968	50	658.140	49.523	57.154	139.648	28.971	32907	23	757.957	76.320	155.941	138.712	17.314	17433	54	730.518	76.158	145.554	141.330	28.627	39448	30	723.600	82.608	203.153	141.787	22.142	21708	26	707.269	54.719	208.452	141.381	22.142	18389	51	685.549	60.407	215.414	140.592	26.142	34963	31	811.032	71.701	272.819	140.387	21.556	25142	40	632.775	34.173	62.501	143.364	29.213	25311	41	723.341	86.711	135.826	141.599	31.556	29657	38	744.579	75.755	231.770	141.232	28.971	28294	47	980.511	282.550	69.284	144.783	37.456	46084	67	632.851	42.130	84.381	145.108	38.042	42401	23	899.348	110.381	7.898	143.754	16.728	20685	29	1024.655	206.771	14.519	144.335	19.556	29715	73	709.247	78.695	101.126	149.986	38.284	51775	38	746.526	82.012	151.930	146.912	24.142	28368	23	779.261	86.381	258.166	146.244	17.899	17923	46	686.261	49.809	292.623	148.372	26.971	31568	40	716.275	66.625	302.421	146.841	23.799	28651	48	718.729	74.378	139.674	148.266	29.213	34499	35	748.857	76.763	226.568	146.389	22.728	26210	27	806.074	80.449	266.205	146.701	20.728	21764	42	753.881	63.606	275.187	149.534	26.971	31663	30	685.667	74.600	116.832	152.578	29.556	20570	30	734.367	58.913	253.001	148.998	20.728	22031	69	1076.101	282.143	279.718	156.134	49.213	74251	31	1189.871	580.587	18.033	149.480	20.971	36886	61	697.082	88.213	190.347	150.175	28.627	42522	103	784.456	86.761	243.348	152.613	38.042	80799	19	643.211	39.307	49.179	150.350	17.314	12221	50	676.280	65.507	92.291	151.763	28.385	33814	32	732	70.785	170.583	149.449	19.899	23424	24	807.917	90.390	204.976	149.242	18.728	19390	41	872.878	117.137	156.694	152.483	24.142	35788	27	656.630	35.748	2.670	152.336	22.142	17729	49	620.653	62.009	35.551	151.911	32.971	30412	35	713.143	79.758	57.185	152.370	21.314	24960	144	920.729	175.873	133.855	155.719	54.770	132585	42	689.857	47.301	231.975	152.519	26.385	28974	36	790.944	56.342	264.996	152.765	22.385	28474	42	678.405	69.541	325.890	151.331	28.142	28493	34	740.735	58.720	64.235	153.233	21.556	25185	38	725.132	81.256	177.625	153.108	28.385	27555	32	917.281	87.444	219.501	152.909	23.556	29353	37	787.892	108.626	201.522	154.092	22.142	29152	30	573.033	19.956	11.407	155.808	22.385	17191	67	796.060	258.411	83.505	156.055	34.627	53336	30	1723.167	507.768	193.257	157.045	20.728	51695	19	790.526	55.809	212.127	155.685	15.314	15020	98	783.541	109.259	58.402	162.101	54.184	76787	34	706.235	75.660	333.430	157.737	22.971	24012	16	829	82.175	217.393	157.237	14.142	13264	69	723.870	104.909	26.688	163.111	36.870	49947	43	663.442	64.669	34.449	159.118	26.142	28528	30	628.567	39.527	42.639	158.475	20.728	18857	33	827.879	89.624	257.861	161.406	23.899	27320	89	801.438	84.453	250.095	162.677	36.627	71328	25	1902.680	1433.736	1.502	161.423	17.899	47567	63	701.651	54.264	232.373	162.281	29.799	44204	33	753.727	65.759	265.761	160.324	20.728	24873	49	736.408	82.697	317.815	162.017	28.385	36084	28	662.750	35.791	327.898	160.804	18.728	18557	16	689.750	36.169	123.733	161.608	17.314	11036	16	770.688	76.446	214.654	161.814	14.728	12331	102	679	52.846	301.419	165.614	47.941	69258	34	1018.294	124.773	101.752	162.531	22.728	34622	96	1092.552	661.164	132.997	168.633	63.012	104885	18	687.722	60.775	145.052	161.838	18.142	12379	109	725.495	76.425	174.789	163.547	54.870	79079	41	748.537	92.278	207.336	164.718	31.213	30690	34	744.088	58.362	222.475	164.167	22.728	25299	44	748.068	118.351	18.348	165.369	26.385	32915	86	819.430	122.715	73.603	168.473	37.799	70471	22	629.455	19.232	82.280	164.542	17.556	13848	60	689.317	59.997	274.529	168.921	34.971	41359	51	713.706	51.746	153.220	168.122	27.556	36399	53	766.660	70.413	195.690	168.022	30.627	40633	27	776.630	81.004	262.819	167.365	18.728	20969	36	480.972	20.426	330.927	168.392	30.971	17315	51	599.059	43.078	5.144	170.929	30.385	30552	29	657.483	42.749	50.794	170.184	20.971	19067	57	847.351	206.411	65.138	172.130	36.971	48299	58	758.500	84.168	287.820	171.169	31.456	43993	24	840.833	99.170	118.682	170.767	18.728	20180	115	716.904	57.035	202.583	175.816	44.527	82444	26	841.769	116.438	240.405	170.195	22.142	21886	32	653.625	47.109	46.160	172.587	23.314	20916	47	647.383	52.005	85.501	172.287	34.627	30427	66	705.788	84.750	180.758	173.204	38.042	46582	41	651.268	100.797	11.216	173.990	25.799	26702	32	737.844	57.635	124.747	172.913	21.556	23611	32	671.062	41.387	217.352	174.207	24.142	21474	51	585.569	32.787	319.501	171.862	36.385	29864	35	709.886	59.698	109.097	174.960	24.385	24846	38	721.605	56.085	160.201	174.307	22.971	27421	33	760.364	58.634	172.005	173.049	22.142	25092	23	862.783	73.863	251.792	174.299	18.142	19844	43	690.907	41.727	263.240	174.759	24.971	29709	54	739.852	99.607	27.970	177.995	30.385	39952	24	721.042	31.185	224.331	174.966	18.728	17305	65	665.431	58.808	97.085	177.361	34.385	43253	47	711.511	57.428	56.926	179.790	30.385	33441	262	601.931	103.656	110.563	189.899	91.740	157706	24	844.792	76.301	145.303	178.267	19.314	20275	31	764.935	63.533	33.799	179.562	21.556	23713	37	685.703	64.719	41.916	179.622	22.385	25371	56	804.214	94.126	117.987	179.258	29.213	45036	86	721.058	66.276	227.331	181.766	40.627	62011	40	638.425	248.746	281.963	179.695	22.385	25537	31	609.613	40.523	3.623	180.103	22.142	18898	40	452.375	13.490	13.795	183.059	39.941	18095	47	715.149	63.548	265.258	181.514	28.142	33612	16	735.375	102.387	332.305	179.302	20.142	11766	60	744.183	51.794	237.244	184.957	34.971	44651	66	701.788	61.470	133.340	183.158	32.385	46318	56	530.107	27.278	176.728	186.932	39.799	29686	46	693.848	45.252	209.704	183.947	29.213	31917	40	756.225	152.085	75.595	187.684	30.385	30249	30	750.067	79.732	86.129	184.132	20.142	22502	63	630.143	34.042	311.191	186.518	32.870	39699	20	1727.250	385.960	278.892	184.408	18.728	34545	34	815.971	59.254	169.299	187.280	22.971	27743	25	618.200	42.460	5.064	188.885	21.314	15455	77	726.091	105.433	20.888	192.055	45.799	55909	52	758.462	63.957	30.232	188.526	31.456	39440	39	785.744	87.584	57.134	188.242	22.971	30644	62	738.435	66.061	195.773	188.613	33.213	45783	64	739.781	74.305	160.442	190.180	31.799	47346	87	721.322	67.018	186.092	192.188	42.042	62755	59	794.729	70.993	248.378	190.992	38.042	46889	55	824.673	61.841	259.350	191.990	32.627	45357	67	1502.940	268.875	324.363	189.035	30.971	100697	28	983	376.986	101.342	189.197	23.556	27524	66	773.409	50.294	267.079	191.873	33.556	51045	33	726.151	59.652	209.694	190.651	22.971	23963	28	608.964	28.530	10.177	191.808	19.314	17051	36	844.917	104.824	86.078	192.814	25.799	30417	64	609.594	106.121	284.041	194.982	42.042	39014	53	700.170	59.385	126.088	197.239	31.556	37109	33	770.606	68.653	215.703	192.605	26.971	25430	31	701.355	36.553	235.021	193.927	28.870	21742	46	727.500	74.913	141.086	193.985	24.971	33465	61	723.771	65.952	228.094	196.973	30.971	44150	30	606.533	45.756	33.099	199.806	33.456	18196	34	721.088	86.114	26.585	197.339	22.971	24517	59	694.712	66.244	47.806	197.205	30.627	40988	20	778.500	56.648	100.643	194.869	18.728	15570	17	904.294	97.872	331.071	195.249	14.485	15373	20	653.250	53.916	4.320	197.167	18.142	13065	21	762.952	67.145	78.898	196.200	18.142	16022	26	764.654	117.550	94.589	197.068	20.728	19881	47	724.191	55.303	217.932	197.278	26.971	34037	26	756.154	38.303	72.103	197.947	21.556	19660	35	834.029	69.292	104.861	198.514	20.971	29191	53	769.755	70.931	157.462	198.667	29.799	40797	45	679.356	54.119	208.251	200.117	27.799	30571	41	886.024	141.576	175.739	198.678	24.142	36327	28	713.286	54.056	273.960	199.841	19.899	19972	19	863.789	117.296	326.729	198.321	14.728	16412	79	971.392	299.536	256.875	200.997	63.355	76740	58	915.328	387.115	295.783	201.778	35.556	53089	96	2381.031	1288.148	76.622	206.382	47.113	228579	43	2491.023	1227.116	119.571	205.874	27.556	107114	60	704.667	70.503	137.902	203.276	37.213	42280	25	676.200	59.700	332.151	202.725	17.899	16905	41	3375.902	981.674	100.710	205.549	23.556	138412	76	663.447	79.943	37.643	207.755	43.355	50422	51	883.196	122.648	57.008	206.890	34.042	45043	46	937.478	139.916	174.357	205.237	24.971	43124	48	868.167	121.325	318.246	206.175	32.042	41672	45	778.822	143.025	93.979	208.647	45.799	35047	38	884	93.852	261.058	206.566	22.971	33592	20	734.100	55.996	155.453	207.312	17.556	14682	121	934.289	391.840	182.229	211.088	64.184	113049	50	662.780	32.596	223.722	210.369	25.799	33139	41	792.024	63.258	278.662	209.823	22.971	32473	24	723.458	35.179	163.977	209.351	17.314	17363	17	725.353	85.312	2.560	210.798	15.314	12331	16	1104.250	294.331	61.855	211.313	18.728	17668	18	764	44.193	108.979	210.702	15.314	13752	21	847.857	98.379	154.105	211.789	18.142	17805	46	694.109	41.877	255.568	213.796	25.799	31929	72	866.458	242.235	328.804	213.742	46.527	62385	17	691.941	43.808	100.189	211.760	14.485	11763	47	724.553	60.520	247.623	215.400	27.556	34054	16	803	73.994	317.850	212.001	14.485	12848	35	796	173.223	122.804	215.342	25.799	27860	61	663.902	33.851	209.805	214.768	28.971	40498	71	865.296	273.461	303.921	218.280	41.113	61436	53	667.396	40.998	45.734	216.367	28.971	35372	22	777.591	51.090	160.385	214.600	15.899	17107	30	776.600	77.621	288.458	215.634	22.971	23298	17	631.941	37.384	296.080	214.553	16.142	10743	33	639.394	60.693	19.492	215.290	25.556	21100	23	779.043	71.302	68.016	216.075	20.385	17918	26	773.269	54.592	132.569	215.772	18.728	20105	35	597.286	16.864	168.998	216.573	29.799	20905	42	739.476	81.634	228.789	217.565	28.385	31058	28	778.786	71.446	276.603	217.004	20.142	21806	25	888.960	210.679	152.520	216.442	20.142	22224	16	791.688	39.846	81.976	218.303	15.314	12667	37	978.865	404.523	322.374	218.975	27.213	36218	31	728.710	45.729	312.417	220.594	21.314	22590	50	795.560	79.326	106.641	221.565	25.799	39778	41	753.512	59.206	175.646	221.404	25.799	30894	44	933.182	144.209	269.994	223.319	30.385	41060	28	711.214	31.980	290.732	220.364	19.556	19914	125	732.472	91.684	91.432	225.154	50.770	91559	34	792.294	148.580	14.214	221.647	24.971	26938	17	631.353	18.166	24.541	221.630	19.314	10733	22	745.273	32.611	119.925	222.480	18.728	16396	52	858.269	138.574	158.715	222.775	34.627	44630	80	797.075	65.765	185.502	224.279	41.113	63766	80	712.625	59.961	254.015	224.016	47.113	57010	25	741.280	71.151	7.874	223.796	19.314	18532	22	775.455	61.226	133.907	223.353	17.899	17060	45	730.356	170.962	37.347	225.622	27.799	32866	17	755.294	41.036	148.654	223.430	15.314	12840	134	2256.388	1574.943	81.798	229.808	66.083	302356	26	828.962	62.567	111.605	226.333	17.899	21553	29	731.897	37.499	123.650	226.924	21.314	21225	25	801.800	42.585	198.010	225.611	18.485	20045	42	906.262	297.696	293.505	228.529	30.385	38063	27	766.704	44.887	129.892	228.009	18.142	20701	26	916.962	91.403	137.875	228.697	19.556	23841	50	1648.420	769.977	320.893	229.956	32.627	82421	62	710.742	74.830	166.967	230.032	34.870	44066	35	938.400	357.813	6.836	232.462	34.042	32844	19	1438.632	155.627	204.771	230.515	20.142	27334	37	847.189	128.566	328.444	231.605	25.556	31346	116	1002.138	274.518	101.945	235.012	42.527	116248	34	1691.029	282.081	30.887	232.027	32.627	57495	57	846.158	167.275	237.420	232.631	32.385	48231	110	2422.155	828.118	114.585	238.108	57.113	266437	31	766.194	49.071	41.129	234.769	22.971	23752	47	1591.362	454.284	55.319	235.159	33.799	74794	26	1504.769	204.994	160.992	234.324	29.456	39124	22	675.909	26.347	185.863	234.022	18.971	14870	19	971.947	108.285	200.652	233.752	14.728	18467	141	1885.355	1018.873	229.152	240.508	61.012	265835	16	841.500	93.119	142.327	233.956	16.728	13464	22	836.273	95.498	310.960	234.863	19.556	18398	27	839.889	239.688	63.835	236.243	20.728	22677	32	1378.344	161.365	271.407	236.149	24.627	44107	29	1052.690	296.916	146.039	237.255	19.556	30528	23	616.130	154.513	205.595	237.312	25.799	14171	145	1149.145	383.927	263.773	241.558	64.184	166626	45	1411.956	553.562	88.467	237.966	31.213	63538	129	1049.093	477.884	177.384	245.760	78.326	135333	21	1511.238	119.781	254.220	238.072	16.971	31736	37	1813.811	408.297	34.834	239.361	24.627	67111	118	1201.314	349.800	244.970	242.831	66.184	141755	30	868.300	81.760	126.426	241.806	21.314	26049	33	1055.909	435.283	183.716	244.438	31.799	34845	47	1071.936	288.712	57.244	241.770	32.385	50381	70	741.900	57.756	18.122	243.814	61.598	51933	62	837.887	117.697	76.649	244.534	43.456	51949	35	839.914	123.835	275.363	244.683	36.142	29397	64	692.656	71.468	283.634	244.450	46.142	44330	26	754.538	38.159	30.347	243.909	18.728	19618	57	1132.579	228.493	41.243	244.566	30.971	64557	20	1290.250	238.346	107.598	243.694	15.899	25805	23	784.130	103.784	51.925	244.667	17.314	18035	51	978.549	97.191	93.791	245.077	35.556	49906	16	1037.750	148.850	203.983	245.055	19.899	16604	36	1350.667	258.674	120.228	246.114	35.456	48624	53	917.359	116.036	142.518	246.087	41.213	48620	23	673.348	69.379	160.961	247.602	46.627	15487	26	868.962	89.044	198.790	248.273	19.899	22593	39	824.282	126.961	170.864	252.570	33.698	32147	19	913.842	89.225	147.944	253.649	22.971	17363	31	701.968	68.652	195.751	253.909	45.698	21761
11	24	729.542	76.003	47.668	2.478	18.142	17509	117	712.564	126.467	67.362	4.349	42.627	83370	93	641.473	72.441	79.013	12.350	64.184	59657	16	668.312	52.510	110.058	1.970	13.657	10693	23	693.304	64.196	114.707	3.190	18.728	15946	19	2538.263	1086.379	123.478	2.798	22.142	48227	18	739.167	99.480	147.327	1.288	17.899	13305	51	693	62.342	167.870	3.657	27.213	35343	51	691.941	132.068	194.010	3.815	24.971	35289	56	610.750	150.681	215.355	3.344	54.426	34202	144	611.375	72.342	274.632	7.314	54.426	88038	23	563.130	80.261	286.536	1.296	25.314	12952	53	818.151	317.822	308.530	4.059	48.870	43362	26	648.500	63.351	16.281	3.710	21.556	16861	30	1038.567	146.936	40.954	4.573	21.556	31157	72	1122.458	658.354	32.953	8.955	42.527	80817	29	774.552	85.064	157.957	5.182	19.556	22462	61	533.557	69.829	142.904	6.720	41.456	32547	44	681.705	57.760	186.500	7.393	24.385	29995	16	803.562	49.771	261.378	6.426	16.485	12857	73	747.315	221.726	290.435	8.789	43.213	54554	28	980.786	286.255	318.193	7.814	24.385	27462	81	814.099	347.648	20.880	9.729	43.355	65942	35	736.571	67.394	104.835	6.960	21.556	25780	71	649.197	82.849	49.763	13.497	42.627	46093	27	749.556	125.970	118.670	7.593	19.556	20238	106	898.859	441.547	213.299	12.373	68.326	95279	40	855.100	127.645	250.750	7.725	22.728	34204	53	669.811	54.472	263.370	12.921	34.971	35500	55	688.436	148.554	131.827	11.112	34.627	37864	28	906.143	141.502	297.567	9.688	19.899	25372	49	660.306	90.798	55.917	12.038	25.799	32355	31	833.452	350.268	89.344	13.239	31.799	25837	27	624.370	58.904	85.253	14.733	26.142	16858	34	593.853	43.774	98.063	11.487	20.728	20191	119	831.840	100.404	178.160	18.993	52.284	98989	59	621.966	100.599	231.354	12.929	37.698	36696	69	758.159	111.530	249.768	15.788	46.042	52313	80	731.675	153.465	114.570	16.436	63.841	58534	51	676.706	54.390	156.714	13.671	26.971	34512	31	687.871	44.926	191.907	13.899	21.556	21324	39	743.026	132.797	123.103	18.121	28.971	28978	23	614.348	59.960	146.795	13.238	20.728	14130	30	720.833	86.132	69.011	16.051	21.556	21625	46	725.304	140.058	185.754	19.331	33.799	33364	51	729.647	107.923	307.099	16.600	29.556	37212	28	574.393	57.900	296.000	16.762	22.142	16083	32	597.656	36.213	3.468	18.418	23.556	19125	21	756.429	66.602	128.900	16.838	15.899	15885	38	791.658	124.478	240.513	17.200	24.971	30083	41	826.878	176.426	64.028	18.814	34.870	33902	55	773.727	130.889	25.149	19.834	26.728	42555	57	731.789	77.055	230.525	21.278	37.456	41712	23	1316.304	189.566	328.293	19.746	24.385	30275	43	716.977	62.521	194.524	20.969	23.556	30830	47	838.447	127.746	167.163	22.806	26.142	39407	49	930.041	121.064	264.938	21.768	25.556	45572	34	773	94.889	34.229	22.706	21.314	26282	25	687.600	50.587	211.395	21.509	20.142	17190	58	623.379	92.467	93.863	24.111	36.284	36156	28	476.393	34.920	284.331	23.632	21.556	13339	34	811.294	92.132	311.048	24.650	22.142	27584	22	794.273	115.933	39.794	24.452	17.899	17474	52	645.769	71.800	104.462	25.641	30.385	33580	31	749.871	93.438	130.483	25.465	22.142	23246	40	827.275	84.984	279.938	29.078	30.385	33091	34	597.941	57.060	4.138	26.374	22.142	20330	37	723.459	92.901	47.276	26.847	22.142	26768	54	697.667	72.807	57.924	29.538	30.385	37674	19	646.421	30.456	245.321	25.754	16.485	12282	90	708.756	79.407	68.496	31.791	39.213	63788	70	615.257	51.584	294.571	30.064	35.456	43068	45	692.533	105.824	84.926	30.296	30.971	31164	86	698.779	93.687	114.363	33.412	59.012	60095	87	821.575	125.388	197.176	32.133	38.042	71477	57	778.965	127.288	206.204	31.679	32.142	44401	34	608.824	56.184	323.800	30.191	22.385	20700	29	1038.897	49.180	154.773	29.872	20.971	30128	45	878.244	78.108	275.308	32.951	27.556	39521	28	940.536	59.314	257.635	30.585	18.728	26335	28	606.107	36.621	332.454	30.811	19.314	16971	47	592.894	43.833	27.502	33.160	25.556	27866	37	791.811	105.941	43.723	34.073	25.799	29297	40	742.175	99.677	141.782	32.697	23.556	29687	32	715.031	65.444	167.890	33.374	22.971	22881	79	750.544	128.200	213.052	36.797	40.042	59293	40	672.750	97.997	99.749	34.047	26.971	26910	27	649.815	61.215	241.173	35.849	29.213	17545	38	913.816	71.944	269.947	35.833	32.042	34725	50	927.840	487.581	9.302	38.068	37.698	46392	67	762.418	68.996	53.053	38.241	38.627	51082	55	743.618	82.077	175.490	36.707	35.456	40899	56	688.750	62.732	287.413	35.825	31.799	38570	35	643.457	81.990	19.519	35.720	22.385	22521	51	573.843	61.997	78.275	39.486	43.941	29266	61	762.098	124.056	130.411	38.450	31.799	46488	35	722.543	97.393	2.323	38.097	26.142	25289	26	1009.923	171.500	83.405	36.412	18.142	26258	33	764.667	96.140	231.767	35.879	21.556	25234	66	950.151	68.704	261.731	39.761	52.527	62710	51	693.608	78.507	92.499	41.150	27.556	35374	38	812.579	114.295	117.233	39.109	26.971	30878	55	588.036	56.306	307.119	39.228	33.213	32342	23	745.522	49.181	39.741	39.645	16.728	17147	32	723.938	71.501	169.583	40.734	21.314	23166	17	597.353	47.748	182.223	40.993	17.314	10155	33	710.515	86.893	222.189	40.489	21.556	23447	63	625.444	51.822	314.756	44.265	34.971	39403	26	609.538	30.652	333.261	39.666	21.556	15848	66	597.758	51.758	68.607	45.186	59.012	39452	19	623.474	30.047	324.328	39.715	17.314	11846	28	650.964	68.001	17.507	42.041	18.728	18227	21	900.952	84.021	49.589	43.401	16.728	18920	23	678.043	53.335	238.949	42.259	20.728	15595	42	1001.810	117.697	255.739	44.733	30.385	42076	36	825.028	79.771	281.149	44.051	23.556	29701	33	741.545	67.619	32.536	45.016	21.556	24471	44	725.705	71.753	186.360	45.502	29.799	31931	117	774.897	102.452	196.637	50.903	52.527	90663	21	702.143	49.490	227.472	44.602	16.728	14745	22	824.318	76.133	245.809	45.664	17.314	18135	22	864.227	82.646	118.097	46.287	17.314	19013	83	797.193	135.509	211.507	47.446	41.456	66167	31	734.613	93.253	278.216	48.816	31.456	22773	43	1066.116	306.672	8.090	47.636	23.314	45843	61	1053.787	225.990	100.840	48.128	28.385	64281	59	670.576	69.341	145.399	47.872	34.042	39564	40	744.775	106.361	172.927	50.552	30.385	29791	26	920.846	52.494	264.346	48.387	25.799	23942	25	656.160	48.401	123.837	48.336	20.142	16404	45	640.956	42.497	229.700	49.922	31.213	28843	34	805.912	96.600	239.984	49.796	22.142	27401	46	865.739	82.861	252.059	50.782	28.627	39824	49	697.429	107.678	295.150	54.433	34.627	34174	69	652.783	96.105	307.469	56.217	47.113	45042	34	881.559	157.112	324.578	49.419	22.142	29973	45	766.067	122.299	330.823	49.710	27.556	34473	37	742.757	72.151	156.773	50.041	22.142	27482	30	662.433	38.021	129.590	51.353	24.385	19873	47	810.596	72.707	271.164	51.737	32.042	38098	17	1227.882	212.311	17.919	52.139	20.971	20874	19	764.526	42.746	39.366	50.950	15.071	14526	33	1110.909	238.148	111.834	53.343	22.971	36660	35	775.457	107.633	165.261	52.319	22.971	27141	29	849.862	102.592	186.428	51.999	19.314	24646	32	729.531	180.135	31.735	53.007	21.556	23345	29	843.655	90.436	48.598	52.763	19.556	24466	26	968.346	139.729	84.541	53.071	17.314	25177	42	736.405	90.231	150.307	55.601	24.385	30929	57	790.035	137.245	8.570	58.268	42.527	45032	77	848.701	165.363	56.739	57.084	36.870	65350	82	656.781	54.263	69.954	57.499	36.284	53856	36	872.611	119.100	214.548	56.116	22.142	31414	53	661.547	37.821	236.486	58.341	30.971	35062	68	924.618	411.638	38.349	57.700	39.213	62874	38	648.895	49.055	141.740	57.629	23.556	24658	62	768.774	91.013	90.689	58.285	28.385	47664	33	622.515	35.313	123.701	56.885	20.728	20543	128	952.328	415.826	133.345	63.045	52.184	121898	35	750.400	130.922	157.452	58.979	32.042	26264	79	669.937	58.922	181.528	60.996	36.284	52925	51	690.686	55.311	230.817	60.893	36.142	35225	72	670.250	63.898	268.296	64.488	50.284	48258	49	607.735	46.915	332.535	61.611	25.556	29779	42	1058.952	177.888	255.389	61.025	27.799	44476	19	1543.895	193.285	317.367	60.702	15.314	29334	52	736	82.560	287.388	64.436	42.527	38272	18	774.222	65.052	1.769	62.699	15.071	13936	61	884.869	152.035	26.970	64.686	30.385	53977	78	864.436	172.787	103.580	67.473	39.456	67426	73	672.411	66.742	116.541	65.745	31.213	49086	41	736.317	85.920	295.082	63.839	24.971	30189	18	659.611	48.450	44.137	63.820	15.314	11873	46	717.022	75.724	205.954	65.315	24.971	32983	75	829.533	133.426	193.989	66.841	38.042	62215	56	644.214	80.823	302.203	66.572	38.284	36076	64	724.594	86.985	321.700	69.043	35.456	46374	40	894.700	129.077	56.996	66.007	22.142	35788	56	846.893	109.879	87.191	68.118	32.042	47426	122	653.131	54.725	168.132	68.705	55.598	79682	70	642.571	65.453	311.440	68.394	31.213	44980	44	1633.136	282.571	95.669	68.631	26.971	71858	39	793.923	71.198	249.099	67.807	24.142	30963	26	655.269	34.573	273.063	68.411	19.899	17037	47	731.532	86.925	211.655	70.385	31.456	34382	33	881.091	86.175	257.064	68.540	22.627	29076	45	771.422	102.277	4.023	69.275	23.556	34714	145	668.572	165.750	22.152	73.151	57.598	96943	49	789.837	111.515	150.091	70.189	31.799	38702	22	636.273	38.414	44.931	68.847	18.728	13998	125	869.816	269.979	77.821	73.415	63.355	108727	39	967.538	114.481	222.750	71.363	23.556	37734	61	1210.393	1002.491	190.548	73.590	36.284	73834	32	687.469	50.446	282.873	74.524	26.142	21999	56	716.946	178.364	55.735	75.832	38.042	40149	82	637.012	39.984	130.637	76.078	35.213	52235	44	712.477	51.350	214.704	74.647	29.213	31349	33	709.909	27.660	243.375	73.778	24.627	23427	33	656.667	74.389	39.760	73.539	23.314	21670	28	692.536	59.068	48.470	73.721	19.314	19391	62	722.645	96.176	152.892	76.511	36.870	44804	57	748.123	74.803	257.003	77.110	42.042	42643	52	629.615	106.014	296.854	76.605	39.698	32740	51	744.784	39.790	235.390	77.349	28.385	37984	37	730.270	115.247	267.491	76.645	25.213	27020	89	599.157	64.643	326.680	79.757	43.355	53325	17	628.353	49.019	1.558	77.112	15.314	10682	107	649.262	97.110	271.781	86.306	63.941	69471	24	924.417	109.520	90.407	77.836	16.728	22186	106	749.670	101.459	116.062	81.620	44.042	79465	68	652.603	62.981	310.856	80.384	50.184	44377	35	628.886	49.776	23.895	79.442	22.728	22011	38	806.211	84.813	167.093	80.422	22.971	30636	35	781.857	80.471	192.339	81.799	22.142	27365	25	903.560	197.586	94.412	82.105	18.142	22589	46	769.130	83.537	145.893	83.198	26.728	35380	43	847.209	85.602	223.694	82.214	24.142	36430	18	817.111	58.396	277.049	81.675	15.899	14708	44	630.136	82.386	301.821	86.049	36.042	27726	27	684.518	68.095	29.919	82.915	21.314	18482	47	838.617	84.053	63.720	84.586	27.799	39415	73	620.397	29.813	136.744	85.675	41.456	45289	64	734.594	65.237	185.235	85.508	34.627	47014	61	720.787	54.450	236.732	85.424	32.385	43968	48	740.750	63.627	76.473	86.973	32.042	35556	22	749.864	46.162	88.524	84.922	17.314	16497	72	688.597	67.345	159.996	86.530	36.870	49579	54	756.611	85.130	205.505	85.767	30.042	40857	34	654.147	42.385	292.480	84.593	21.314	22241	90	642.778	32.925	284.938	89.875	42.527	57850	53	606.962	50.727	329.862	87.920	28.385	32169	55	747.600	342.075	38.010	90.457	38.284	41118	61	671.803	49.029	250.956	90.075	29.799	40980	127	729.110	157.808	262.614	94.342	62.426	92597	61	827.836	116.415	84.282	91.177	45.456	50498	37	723.270	74.378	177.816	89.761	30.971	26761	46	690	87.037	15.121	91.159	23.799	31740	58	657.379	59.691	60.349	91.660	27.799	38128	27	754.074	55.075	222.409	88.993	19.899	20360	44	729.591	83.038	31.713	91.420	24.385	32102	40	754.075	66.567	166.987	93.342	32.042	30163	41	692.659	117.271	305.602	91.184	34.042	28399	38	594.447	41.446	6.242	92.456	23.314	22589	41	684.659	51.070	319.949	95.016	28.627	28071	65	797.523	125.217	95.199	95.775	35.456	51839	37	751.108	44.141	231.827	94.389	23.556	27791	42	598.143	33.695	22.840	94.779	23.799	25122	56	588.161	49.284	47.711	96.105	35.698	32937	34	762.353	82.108	116.897	94.575	22.142	25920	53	890.057	91.285	213.505	95.876	26.971	47173	32	662.688	27.678	240.148	93.466	22.142	21206	28	822.250	84.036	125.636	94.661	19.556	23023	42	775.452	70.463	203.512	95.143	25.899	32569	43	834.535	72.613	225.374	95.835	24.728	35885	63	662.381	65.614	313.846	98.794	46.527	41730	22	654.409	35.795	304.760	96.724	20.385	14397	49	706.388	63.113	157.225	98.356	25.556	34613	29	866	104.350	194.373	98.581	20.142	25114	49	695.796	51.889	73.074	103.069	31.799	34094	30	819.867	105.566	132.616	99.008	19.556	24596	64	714.391	94.960	290.484	103.397	36.870	45721	29	800.207	151.362	2.308	101.807	32.385	23206	22	647.500	75.791	283.652	100.717	19.314	14245	88	539.307	81.092	34.914	105.183	58.669	47459	33	629.394	32.704	57.152	102.467	22.142	20770	55	792.491	108.002	147.918	103.089	28.385	43587	41	809.659	180.800	252.039	101.842	23.556	33196	24	641.708	65.236	333.714	101.405	18.728	15401	55	724.309	78.009	64.766	104.065	28.971	39837	33	839.758	113.186	138.981	102.863	21.556	27712	35	678.457	60.579	168.376	103.366	22.142	23746	24	673.958	49.736	271.767	102.182	18.971	16175	44	655.023	74.596	14.602	103.288	25.213	28821	34	707.324	74.531	45.397	104.245	23.556	24049	33	678.758	53.710	309.917	103.148	24.385	22399	57	763.316	98.179	245.997	107.616	32.627	43509	18	1739.111	776.410	258.590	103.975	20.142	31304	28	793.643	59.099	183.569	104.852	22.728	22222	34	725	83.566	21.448	107.090	20.728	24650	103	757.612	93.567	112.290	110.412	40.042	78034	38	798.026	71.802	208.212	109.300	25.799	30325	38	790.132	45.226	216.528	108.017	24.142	30025	51	866.294	93.396	223.706	108.741	26.971	44181	43	745.256	52.902	239.669	109.429	27.213	32046	32	840.125	114.610	269.274	108.745	20.728	26884	25	753.200	78.043	326.709	107.937	17.556	18830	49	729.980	78.075	124.959	110.734	33.456	35769	28	784.071	76.155	201.266	108.769	19.314	21954	27	635.148	45.638	305.614	107.764	28.385	17149	57	715.702	85.916	59.162	111.143	38.870	40795	64	897.500	379.151	176.777	111.983	30.385	57440	38	869.763	120.252	232.359	110.713	22.971	33051	45	712.733	80.145	45.402	111.640	24.971	32073	39	729.897	73.612	135.384	115.852	32.142	28466	48	728	86.351	145.101	111.299	27.213	34944	74	821.932	125.071	191.184	115.310	39.213	60823	38	716.842	41.681	263.678	114.397	25.556	27240	49	646.388	43.995	295.805	112.860	29.213	31673	124	653.089	49.209	86.802	116.729	47.113	80983	30	730.567	69.232	159.464	112.196	21.314	21917	43	646.233	66.138	306.745	113.219	41.698	27788	21	700.619	44.490	317.961	114.267	22.385	14713	57	680.491	65.916	323.071	116.162	36.042	38788	19	569.526	43.961	15.115	114.889	16.142	10821	91	685.923	352.903	18.284	121.999	55.841	62419	82	725.427	69.508	101.222	119.132	40.284	59485	19	798.947	42.171	217.490	116.910	19.556	15180	50	746.100	71.912	155.572	119.352	32.142	37305	81	930.938	158.234	180.618	119.594	35.456	75406	24	1477.625	192.125	206.858	116.993	17.314	35463	36	889.778	116.803	227.994	117.395	21.556	32032	34	666.471	70.717	276.053	118.881	30.627	22660	63	671.603	68.251	68.552	120.638	30.385	42311	71	763.930	63.237	146.098	119.381	38.042	54239	39	820.974	132.768	161.917	119.209	24.728	32018	34	736.765	52.767	242.131	117.630	22.971	25050	28	851.036	88.563	268.774	118.958	20.142	23829	43	682.093	47.091	284.898	118.676	24.385	29330	39	823.949	216.261	36.110	120.097	31.456	32134	29	827.448	91.743	48.123	119.646	19.899	23996	80	702.375	65.341	54.944	123.028	36.627	56190	31	771.097	66.074	233.580	120.062	22.142	23904	19	1096.579	468.285	122.783	121.364	25.799	20835	47	746.043	89.024	133.375	124.520	30.142	35064	48	681.271	43.636	261.063	122.438	26.385	32701	50	662.660	301.260	302.000	127.362	60.083	33133	16	662.375	51.326	1.813	121.633	13.899	10598	52	819.154	102.235	244.522	123.587	28.971	42596	51	579.255	35.530	328.977	124.733	26.971	29542	23	669.609	42.851	8.058	124.247	17.899	15401	41	723.951	80.032	29.130	128.190	29.556	29682	35	707.571	56.333	251.580	125.867	24.142	24765	31	685.355	59.620	296.022	125.124	23.556	21246	29	635.241	32.716	287.004	125.608	22.385	18422	27	783	73.705	314.601	126.019	22.142	21141	16	782.562	40.571	47.988	125.303	13.899	12521	35	671.943	68.617	91.781	127.224	29.213	23518	59	800.593	105.386	192.295	127.649	28.385	47235	36	701.833	44.761	267.826	126.228	22.971	25266	34	701.559	37.876	309.728	129.175	32.728	23853	72	787.958	221.876	203.601	129.299	49.113	56733	28	807.143	103.657	23.958	129.329	21.314	22600	31	732.968	76.207	39.242	128.036	19.556	22722	92	678.511	69.263	110.997	139.300	68.770	62423	82	714.232	71.311	181.836	131.604	39.213	58567	39	666.538	46.900	279.916	128.951	24.971	25995	33	681.091	51.245	58.269	129.857	23.556	22476	54	737.278	61.217	127.685	131.417	29.213	39813	59	629.542	58.300	18.194	134.517	33.799	37143	29	663.828	60.383	63.955	132.145	29.799	19251	47	1027.957	195.329	217.087	130.202	32.627	48314	37	791.676	98.142	242.550	131.868	24.385	29292	34	830.265	96.686	271.024	131.873	21.556	28229	27	853.852	99.362	10.264	131.519	21.556	23054	58	711.017	80.384	134.946	135.503	52.184	41239	23	730.783	79.901	163.813	131.187	18.728	16808	53	720.717	74.290	148.511	132.983	28.142	38198	31	734.452	82.608	261.438	133.519	20.728	22768	68	681.691	59.689	102.355	136.238	31.799	46355	44	754.136	70.209	120.760	135.310	27.213	33182	61	948.164	168.794	231.313	134.686	31.556	57838	71	730.732	77.326	251.740	135.454	42.042	51882	82	642.878	47.836	287.463	139.152	40.284	52716	35	836.714	95.544	316.899	134.697	21.556	29285	58	619.448	46.330	323.102	136.476	30.385	35928	34	749.294	69.755	169.997	135.657	22.728	25476	32	785.375	74.969	223.115	136.176	22.971	25132	23	681.609	32.731	277.269	134.716	16.728	15677	20	747.700	41.314	301.906	134.803	16.728	14954	32	634.812	47.192	333.878	135.872	20.728	20314	31	766.903	85.665	7.582	137.284	22.385	23774	19	632.947	24.163	71.674	135.806	15.314	12026	52	648.846	53.356	76.947	139.888	30.627	33740	46	712.457	104.851	162.252	140.152	38.627	32773	47	772.213	112.141	176.298	139.039	27.799	36294	40	968.700	244.769	195.617	138.728	28.971	38748	100	688.530	85.036	36.566	141.774	47.941	68853	50	660.160	48.037	57.155	139.648	28.971	33008	23	756.522	71.304	155.941	138.726	17.314	17400	54	732.018	75.556	145.564	141.332	28.627	39529	30	724.033	77.483	203.149	141.791	22.142	21721	26	712.462	59.490	208.452	141.388	22.142	18524	51	688.196	60.094	215.412	140.582	26.142	35098	31	800.645	69.899	272.818	140.394	21.556	24820	40	638.475	36.128	62.497	143.366	29.213	25539	41	724.195	90.246	135.855	141.587	31.556	29692	38	743.026	78.592	231.775	141.235	28.971	28235	47	980.234	283.439	69.283	144.784	37.456	46071	67	636.224	41.491	84.390	145.101	38.042	42627	23	901.174	111.171	7.912	143.747	16.728	20727	29	1019.621	207.119	14.519	144.331	19.556	29569	73	707.630	79.447	101.136	149.994	38.284	51657	38	742.132	83.179	151.932	146.909	24.142	28201	23	780.913	85.807	258.166	146.241	17.899	17961	46	686.609	50.041	292.618	148.380	26.971	31584	40	713.200	70.105	302.409	146.835	23.799	28528	48	716.146	75.733	139.667	148.264	29.213	34375	35	749.743	75.887	226.573	146.385	22.728	26241	27	805	81.010	266.197	146.694	20.728	21735	42	747.667	63.729	275.194	149.537	26.971	31402	30	683.300	73.735	116.832	152.571	29.556	20499	30	724.633	57.968	252.996	148.993	20.728	21739	69	1080.464	283.630	279.719	156.137	49.213	74552	31	1181.871	575.089	18.041	149.474	20.971	36638	61	694.902	84.565	190.357	150.163	28.627	42389	103	782.854	87.823	243.354	152.607	38.042	80634	19	635.053	36.081	49.179	150.352	17.314	12066	50	674.940	65.410	92.299	151.755	28.385	33747	32	733.562	68.909	170.565	149.461	19.899	23474	24	807.292	86.506	204.966	149.238	18.728	19375	41	873.171	114.333	156.695	152.484	24.142	35800	27	654.296	31.607	2.681	152.343	22.142	17666	49	621.939	60.440	35.573	151.902	32.971	30475	35	713.029	74.622	57.190	152.375	21.314	24956	144	919.361	175.361	133.852	155.716	54.770	132388	42	692.833	50.146	231.966	152.520	26.385	29099	36	787.028	56.257	264.992	152.760	22.385	28333	42	680.262	67.083	325.889	151.326	28.142	28571	34	732.765	57.723	64.232	153.243	21.556	24914	38	723.079	80.006	177.619	153.109	28.385	27477	32	914.500	85.999	219.504	152.908	23.556	29264	37	786.378	104.017	201.521	154.095	22.142	29096	30	573	17.904	11.411	155.815	22.385	17190	67	792.597	252.915	83.507	156.053	34.627	53104	30	1718.233	503.552	193.275	157.038	20.728	51547	19	798.211	59.119	212.136	155.686	15.314	15166	98	780.582	110.733	58.415	162.104	54.184	76497	34	704.588	73.894	333.424	157.734	22.971	23956	16	827.188	82.438	217.397	157.232	14.142	13235	69	719.826	103.618	26.699	163.116	36.870	49668	43	667.326	66.307	34.442	159.117	26.142	28695	30	626.333	40.420	42.639	158.470	20.728	18790	33	824.515	87.071	257.863	161.404	23.899	27209	89	797.416	80.361	250.094	162.680	36.627	70970	25	1939.640	1429.819	1.513	161.416	17.899	48491	63	703	53.050	232.374	162.268	29.799	44289	33	754.333	65.151	265.761	160.326	20.728	24893	49	736.959	88.528	317.801	161.998	28.385	36111	28	661.250	35.964	327.904	160.799	18.728	18515	16	686.438	38.047	123.749	161.604	17.314	10983	16	769.250	77.929	214.668	161.815	14.728	12308	102	677.529	50.781	301.424	165.606	47.941	69108	34	1025.941	121.302	101.764	162.534	22.728	34882	96	1090.365	653.781	133.005	168.622	63.012	104675	18	684.222	55.092	145.061	161.841	18.142	12316	109	727.330	75.760	174.802	163.547	54.870	79279	41	747.268	92.542	207.336	164.713	31.213	30638	34	747.294	60.454	222.487	164.155	22.728	25408	44	746.614	118.733	18.338	165.364	26.385	32851	86	818.651	121.475	73.602	168.457	37.799	70404	22	624.773	24.965	82.283	164.546	17.556	13745	60	684.983	59.154	274.522	168.921	34.971	41099	51	711.196	52.303	153.221	168.125	27.556	36271	53	767.924	72.263	195.681	168.023	30.627	40700	27	766.741	70.596	262.823	167.368	18.728	20702	36	476.611	21.564	330.936	168.362	30.971	17158	51	596.020	42.963	5.143	170.950	30.385	30397	29	655.345	46.294	50.791	170.172	20.971	19005	57	830.877	190.940	65.141	172.172	36.971	47360	58	756.690	84.018	287.833	171.174	31.456	43888	24	822.542	97.161	118.677	170.782	18.728	19741	115	714.009	56.677	202.592	175.810	44.527	82111	26	837.115	111.965	240.415	170.211	22.142	21765	32	654.094	45.588	46.166	172.580	23.314	20931	47	647.234	50.300	85.494	172.289	34.627	30420	66	704.167	86.319	180.758	173.193	38.042	46475	41	648.341	98.680	11.227	173.989	25.799	26582	32	734.688	57.066	124.742	172.910	21.556	23510	32	668.188	42.494	217.358	174.207	24.142	21382	51	582.255	37.130	319.530	171.866	36.385	29695	35	714.857	63.418	109.103	174.965	24.385	25020	38	723.658	55.790	160.203	174.318	22.971	27499	33	753.182	57.521	171.994	173.049	22.142	24855	23	856.087	78.702	251.785	174.303	18.142	19690	43	685.349	44.110	263.244	174.762	24.971	29470	54	734.870	99.651	27.968	177.999	30.385	39683	24	714.083	34.466	224.325	174.966	18.728	17138	65	662	62.539	97.096	177.337	34.385	43030	47	707.340	57.674	56.922	179.798	30.385	33245	262	602.324	103.969	110.565	189.892	91.740	157809	24	835.792	79.088	145.301	178.275	19.314	20059	31	764.129	64.801	33.803	179.558	21.556	23688	37	683.027	61.521	41.913	179.625	22.385	25272	56	800.750	90.872	117.994	179.266	29.213	44842	86	720.407	66.147	227.314	181.763	40.627	61955	40	637.850	234.942	281.975	179.677	22.385	25514	31	610.935	39.211	3.621	180.112	22.142	18939	40	450	13.326	13.787	183.052	39.941	18000	47	709.489	61.418	265.252	181.521	28.142	33346	16	732.375	100.616	332.299	179.309	20.142	11718	60	743.100	48.710	237.239	184.956	34.971	44586	66	699.849	62.334	133.344	183.159	32.385	46190	56	529.286	26.943	176.725	186.951	39.799	29640	46	698.130	39.959	209.695	183.947	29.213	32114	40	749.975	141.271	75.592	187.674	30.385	29999	30	751.467	79.625	86.123	184.130	20.142	22544	63	629.429	37.521	311.172	186.504	32.870	39654	20	1730.550	376.988	278.885	184.409	18.728	34611	34	807.824	59.012	169.309	187.283	22.971	27466	25	618.680	40.560	5.068	188.859	21.314	15467	77	722.117	107.074	20.879	192.057	45.799	55603	52	753.635	63.061	30.230	188.539	31.456	39189	39	783.436	89.621	57.131	188.243	22.971	30554	62	741.113	65.145	195.774	188.604	33.213	45949	64	739.531	73.842	160.439	190.172	31.799	47330	87	719.207	65.277	186.097	192.169	42.042	62571	59	790.729	68.422	248.366	190.978	38.042	46653	55	819.873	60.753	259.344	191.985	32.627	45093	67	1510.090	267.869	324.402	189.020	30.971	101176	28	982.357	372.275	101.341	189.203	23.556	27506	66	774.909	53.579	267.074	191.855	33.556	51144	33	717.485	54.732	209.696	190.649	22.971	23677	28	613.286	30.203	10.180	191.796	19.314	17172	36	841.972	100.432	86.077	192.821	25.799	30311	64	607.672	103.373	284.034	194.968	42.042	38891	53	698.189	62.752	126.087	197.248	31.556	37004	33	765.151	69.532	215.685	192.619	26.971	25250	31	696.548	38.126	235.055	193.949	28.870	21593	46	731.522	77.509	141.087	193.989	24.971	33650	61	718.213	67.851	228.095	196.959	30.971	43811	30	601.767	43.368	33.109	199.788	33.456	18053	34	722.059	79.301	26.585	197.344	22.971	24550	59	692.881	63.793	47.819	197.190	30.627	40880	20	781.250	60.423	100.664	194.869	18.728	15625	17	900.118	96.159	331.072	195.250	14.485	15302	20	644.450	54.629	4.317	197.171	18.142	12889	21	760.333	61.055	78.903	196.190	18.142	15967	26	769.885	115.819	94.584	197.067	20.728	20017	47	721.191	55.126	217.937	197.278	26.971	33896	26	759.731	40.535	72.102	197.940	21.556	19753	35	829.629	68.925	104.864	198.512	20.971	29037	53	768.094	72.051	157.456	198.657	29.799	40709	45	676.200	59.217	208.233	200.100	27.799	30429	41	883.683	146.135	175.741	198.681	24.142	36231	28	717.464	51.430	273.963	199.810	19.899	20089	19	865.474	113.042	326.724	198.337	14.728	16444	79	969.696	300.398	256.879	201.000	63.355	76606	58	917.431	383.596	295.800	201.775	35.556	53211	96	2376.260	1292.461	76.617	206.387	47.113	228121	43	2466.395	1218.670	119.565	205.878	27.556	106055	60	702.550	71.298	137.891	203.289	37.213	42153	25	674.320	61.331	332.155	202.724	17.899	16858	41	3376.902	981.627	100.716	205.553	23.556	138453	76	660	81.613	37.658	207.748	43.355	50160	51	885.882	121.842	57.005	206.885	34.042	45180	46	931.543	133.714	174.361	205.235	24.971	42851	48	858.417	123.477	318.236	206.186	32.042	41204	45	780.933	143.335	93.974	208.644	45.799	35142	38	882.737	92.163	261.062	206.566	22.971	33544	20	729	45.172	155.446	207.298	17.556	14580	121	933.744	394.648	182.226	211.077	64.184	112983	50	665.540	31.477	223.714	210.377	25.799	33277	41	791.439	67.943	278.665	209.826	22.971	32449	24	723.500	36.954	163.979	209.352	17.314	17364	17	719.412	83.897	2.563	210.807	15.314	12230	16	1110	286.849	61.867	211.293	18.728	17760	18	757.389	49.917	108.977	210.698	15.314	13633	21	849.190	104.827	154.108	211.798	18.142	17833	46	692.196	39.746	255.576	213.785	25.799	31841	72	870.028	238.082	328.802	213.729	46.527	62642	17	696.059	48.714	100.184	211.747	14.485	11833	47	725.426	61.236	247.619	215.397	27.556	34095	16	806.500	79.227	317.838	212.003	14.485	12904	35	795.571	163.022	122.815	215.355	25.799	27845	61	659.262	34.516	209.796	214.760	28.971	40215	71	868.718	275.561	303.923	218.287	41.113	61679	53	663.604	40.771	45.744	216.363	28.971	35171	22	772.955	45.112	160.384	214.605	15.899	17005	30	774.100	79.762	288.476	215.627	22.971	23223	17	636.294	39.539	296.084	214.555	16.142	10817	33	636.151	63.155	19.487	215.289	25.556	20993	23	787.522	68.392	68.020	216.078	20.385	18113	26	769.962	53.630	132.573	215.769	18.728	20019	35	594.171	17.047	169.014	216.572	29.799	20796	42	740.071	80.090	228.772	217.578	28.385	31083	28	778.821	75.360	276.596	217.004	20.142	21807	25	887.360	202.279	152.522	216.435	20.142	22184	16	790.188	38.137	81.965	218.303	15.314	12643	37	979.973	396.414	322.359	218.988	27.213	36259	31	725.710	44.335	312.422	220.596	21.314	22497	50	793.400	84.163	106.635	221.567	25.799	39670	41	755.366	59.866	175.649	221.407	25.799	30970	44	944.295	151.753	269.997	223.331	30.385	41549	28	712.679	35.480	290.726	220.356	19.556	19955	125	730.768	88.446	91.436	225.149	50.770	91346	34	790.824	150.383	14.204	221.650	24.971	26888	17	628.941	16.876	24.534	221.641	19.314	10692	22	744.091	39.447	119.925	222.505	18.728	16370	52	857.385	138.724	158.716	222.774	34.627	44584	80	807.875	67.940	185.514	224.266	41.113	64630	80	710.338	59.290	254.007	224.010	47.113	56827	25	740.640	69.161	7.876	223.796	19.314	18516	22	771.773	64.707	133.908	223.351	17.899	16979	45	726.444	172.307	37.346	225.622	27.799	32690	17	763.412	36.662	148.638	223.423	15.314	12978	134	2257.216	1574.074	81.793	229.808	66.083	302467	26	829.846	67.614	111.605	226.321	17.899	21576	29	731.483	40.583	123.645	226.902	21.314	21213	25	799.400	48.825	198.008	225.614	18.485	19985	42	908.190	296.058	293.508	228.513	30.385	38144	27	763.630	39.883	129.896	228.019	18.142	20618	26	908.692	90.231	137.867	228.697	19.556	23626	50	1653.020	774.107	320.894	229.948	32.627	82651	62	704.855	74.630	166.970	230.031	34.870	43701	35	934.971	354.671	6.833	232.456	34.042	32724	19	1428.526	156.358	204.771	230.515	20.142	27142	37	847.351	136.461	328.439	231.608	25.556	31352	116	997.224	268.834	101.958	235.014	42.527	115678	34	1697.559	282.899	30.888	232.026	32.627	57717	57	842.579	164.444	237.414	232.633	32.385	48027	110	2419.809	824.574	114.582	238.106	57.113	266179	31	761.774	51.184	41.127	234.768	22.971	23615	47	1588.426	456.724	55.315	235.162	33.799	74656	26	1500.346	208.582	161.012	234.328	29.456	39009	22	673.773	31.375	185.877	234.024	18.971	14823	19	975.263	117.668	200.658	233.755	14.728	18530	141	1875.901	1015.342	229.153	240.508	61.012	264502	16	839.375	91.041	142.329	233.955	16.728	13430	22	829.773	88.497	310.962	234.867	19.556	18255	27	841.556	243.002	63.821	236.234	20.728	22722	32	1382.312	157.133	271.408	236.138	24.627	44234	29	1052.793	298.680	146.044	237.260	19.556	30531	23	613.043	155.294	205.570	237.321	25.799	14100	145	1147.441	379.937	263.766	241.558	64.184	166379	45	1404.911	552.630	88.463	237.962	31.213	63221	129	1051.271	479.680	177.391	245.763	78.326	135614	21	1499.571	117.480	254.226	238.064	16.971	31491	37	1813	408.582	34.836	239.361	24.627	67081	118	1200.254	346.344	244.957	242.836	66.184	141630	30	866.167	82.887	126.425	241.809	21.314	25985	33	1052.182	433.776	183.716	244.447	31.799	34722	47	1065.468	282.149	57.257	241.779	32.385	50077	70	744.157	59.900	18.151	243.813	61.598	52091	62	837.710	114.260	76.651	244.532	43.456	51938	35	837	122.519	275.368	244.694	36.142	29295	64	689.344	69.427	283.660	244.463	46.142	44118	26	757.115	41.730	30.351	243.916	18.728	19685	57	1131.456	231.724	41.228	244.567	30.971	64493	20	1294.750	245.799	107.605	243.695	15.899	25895	23	791.826	101.075	51.917	244.673	17.314	18212	51	979.118	98.616	93.785	245.076	35.556	49935	16	1039.312	151.924	203.981	245.064	19.899	16629	36	1346.833	257.544	120.239	246.115	35.456	48486	53	912.698	110.754	142.531	246.088	41.213	48373	23	668.435	71.271	160.966	247.597	46.627	15374	26	868.269	91.994	198.793	248.272	19.899	22575	39	824.538	125.365	170.871	252.567	33.698	32157	19	899.368	84.070	147.940	253.648	22.971	17088	31	703.968	71.825	195.737	253.903	45.698	21823
12	24	733.292	77.564	47.663	2.482	18.142	17599	117	710.727	127.219	67.359	4.346	42.627	83155	93	639.634	71.193	79.017	12.342	64.184	59486	16	668.688	48.808	110.061	1.971	13.657	10699	23	694.652	60.909	114.708	3.187	18.728	15977	19	2523.737	1080.622	123.484	2.802	22.142	47951	18	741.611	102.076	147.309	1.282	17.899	13349	51	689.765	61.560	167.866	3.660	27.213	35178	51	691.510	119.605	194.017	3.832	24.971	35267	56	610.179	148.248	215.370	3.348	54.426	34170	144	609.542	72.519	274.633	7.312	54.426	87774	23	555.565	77.621	286.533	1.294	25.314	12778	53	816.774	318.506	308.533	4.047	48.870	43289	26	641.731	59.457	16.289	3.710	21.556	16685	30	1034.267	143.300	40.954	4.570	21.556	31028	72	1119.681	653.157	32.964	8.952	42.527	80617	29	766.517	78.779	157.958	5.175	19.556	22229	61	530.508	65.556	142.884	6.711	41.456	32361	44	684	59.589	186.496	7.393	24.385	30096	16	801	50.592	261.372	6.415	16.485	12816	73	749.397	221.708	290.444	8.775	43.213	54706	28	979.714	281.842	318.193	7.810	24.385	27432	81	815.802	344.980	20.872	9.728	43.355	66080	35	733.429	65.879	104.843	6.963	21.556	25670	71	645.775	80.990	49.767	13.500	42.627	45850	27	747.889	122.827	118.672	7.587	19.556	20193	106	910.868	480.489	213.397	12.330	68.326	96552	40	870.300	130.113	250.736	7.725	22.728	34812	53	669.774	50.132	263.382	12.893	34.971	35498	55	685.364	147.027	131.821	11.113	34.627	37695	28	896.929	136.291	297.565	9.683	19.899	25114	49	661.061	92.062	55.920	12.046	25.799	32392	31	831.355	350.386	89.346	13.243	31.799	25772	27	621.630	55.889	85.251	14.728	26.142	16784	34	609.706	49.059	98.073	11.494	20.728	20730	119	828.420	100.441	178.156	18.978	52.284	98582	59	621.966	102.272	231.350	12.927	37.698	36696	69	757.130	108.536	249.774	15.777	46.042	52242	80	729.325	155.074	114.570	16.433	63.841	58346	51	672.902	52.208	156.708	13.669	26.971	34318	31	685.097	41.389	191.909	13.893	21.556	21238	39	742.359	129.750	123.101	18.113	28.971	28952	23	615.783	61.730	146.789	13.233	20.728	14163	30	724.033	82.415	69.008	16.045	21.556	21721	46	720.739	136.627	185.756	19.340	33.799	33154	51	729.137	111.458	307.097	16.588	29.556	37186	28	574.536	59.177	296.012	16.763	22.142	16087	32	596.031	40.918	3.463	18.421	23.556	19073	21	756.286	63.423	128.899	16.836	15.899	15882	38	792.711	126.267	240.508	17.197	24.971	30123	41	833.268	177.246	64.038	18.819	34.870	34164	55	774.927	133.066	25.149	19.842	26.728	42621	57	725.544	83.123	230.533	21.289	37.456	41356	23	1300.522	181.074	328.286	19.746	24.385	29912	43	716.581	60.308	194.526	20.973	23.556	30813	47	839.043	123.462	167.164	22.809	26.142	39435	49	929.959	116.524	264.951	21.762	25.556	45568	34	769.941	97.942	34.229	22.719	21.314	26178	25	687.120	50.389	211.391	21.514	20.142	17178	58	619.121	94.392	93.867	24.105	36.284	35909	28	477.393	35.411	284.325	23.649	21.556	13367	34	813.529	86.931	311.038	24.657	22.142	27660	22	805.364	115.252	39.799	24.439	17.899	17718	52	639.673	72.727	104.456	25.643	30.385	33263	31	751.806	99.481	130.479	25.474	22.142	23306	40	820.975	84.832	279.940	29.087	30.385	32839	34	601.735	59.274	4.144	26.388	22.142	20459	37	726.243	92.812	47.280	26.853	22.142	26871	54	695.852	71.877	57.926	29.538	30.385	37576	19	646.211	33.990	245.319	25.753	16.485	12278	90	707.822	76.238	68.491	31.785	39.213	63704	70	615.243	54.714	294.576	30.063	35.456	43067	45	691.422	105.132	84.919	30.282	30.971	31114	86	695.733	94.139	114.349	33.421	59.012	59833	87	820.391	124.948	197.165	32.143	38.042	71374	57	781.333	129.287	206.199	31.690	32.142	44536	34	611.824	56.941	323.806	30.181	22.385	20802	29	1025.517	45.188	154.772	29.879	20.971	29740	45	873.156	74.353	275.315	32.951	27.556	39292	28	939.107	58.260	257.635	30.602	18.728	26295	28	603.071	34.764	332.457	30.815	19.314	16886	47	597.766	43.013	27.505	33.160	25.556	28095	37	791.595	103.393	43.721	34.075	25.799	29289	40	749.525	105.875	141.780	32.686	23.556	29981	32	709	63.529	167.897	33.370	22.971	22688	79	743.848	127.994	213.051	36.802	40.042	58764	40	673.950	96.411	99.752	34.042	26.971	26958	27	649	58.690	241.166	35.834	29.213	17523	38	909.158	69.794	269.946	35.820	32.042	34548	50	925.700	479.902	9.300	38.051	37.698	46285	67	757.433	65.528	53.054	38.239	38.627	50748	55	742.018	80.306	175.500	36.705	35.456	40811	56	690.661	64.605	287.408	35.828	31.799	38677	35	635.686	75.785	19.520	35.705	22.385	22249	51	572.039	59.390	78.275	39.481	43.941	29174	61	760.508	126.636	130.417	38.436	31.799	46391	35	715.514	91.396	2.326	38.102	26.142	25043	26	1005.731	172.067	83.402	36.419	18.142	26149	33	763.758	96.385	231.763	35.882	21.556	25204	66	954.515	69.427	261.735	39.766	52.527	62998	51	692.804	82.959	92.492	41.147	27.556	35333	38	809.342	107.475	117.222	39.128	26.971	30755	55	586.855	57.258	307.121	39.234	33.213	32277	23	750.261	51.651	39.730	39.639	16.728	17256	32	728.469	76.399	169.584	40.733	21.314	23311	17	594.294	46.023	182.220	40.987	17.314	10103	33	714.515	87.839	222.178	40.501	21.556	23579	63	625.746	52.260	314.756	44.260	34.971	39422	26	605	28.749	333.250	39.664	21.556	15730	66	596.439	49.540	68.614	45.168	59.012	39365	19	617.789	27.563	324.334	39.719	17.314	11738	28	654.679	70.772	17.505	42.044	18.728	18331	21	894.714	85.443	49.595	43.403	16.728	18789	23	671.957	52.382	238.940	42.270	20.728	15455	42	999.524	112.481	255.745	44.735	30.385	41980	36	817.833	79.122	281.152	44.058	23.556	29442	33	741.394	72.003	32.533	45.032	21.556	24466	44	723.682	72.313	186.353	45.509	29.799	31842	117	775.239	104.480	196.638	50.914	52.527	90703	21	708.476	49.269	227.459	44.603	16.728	14878	22	811.727	74.397	245.804	45.646	17.314	17858	22	873.273	89.331	118.097	46.296	17.314	19212	83	794.651	133.966	211.520	47.454	41.456	65956	31	738.581	94.206	278.217	48.813	31.456	22896	43	1059.419	304.936	8.087	47.640	23.314	45555	61	1048.639	226.985	100.836	48.128	28.385	63967	59	667.814	68.338	145.401	47.867	34.042	39401	40	745.200	109.079	172.935	50.552	30.385	29808	26	923.154	50.745	264.350	48.389	25.799	24002	25	658.520	41.465	123.851	48.334	20.142	16463	45	635	42.771	229.700	49.924	31.213	28575	34	809.500	92.809	239.987	49.806	22.142	27523	46	864.674	82.552	252.064	50.782	28.627	39775	49	696.510	108.534	295.151	54.446	34.627	34129	69	655.217	95.761	307.469	56.223	47.113	45210	34	876.853	158.392	324.583	49.422	22.142	29813	45	769.311	129.042	330.816	49.704	27.556	34619	37	744.459	75.847	156.780	50.040	22.142	27545	30	668.100	44.443	129.598	51.366	24.385	20043	47	806.043	70.892	271.175	51.731	32.042	37884	17	1227.412	210.322	17.918	52.132	20.971	20866	19	756.474	45.109	39.368	50.958	15.071	14373	33	1112.091	236.004	111.836	53.341	22.971	36699	35	778.429	105.138	165.245	52.321	22.971	27245	29	842.276	101.791	186.427	52.000	19.314	24426	32	730.219	177.729	31.727	53.012	21.556	23367	29	842.310	95.288	48.581	52.763	19.556	24427	26	960.077	136.568	84.534	53.064	17.314	24962	42	735.381	86.253	150.311	55.609	24.385	30886	57	822.123	255.353	8.436	58.032	42.527	46861	77	846.130	167.029	56.755	57.088	36.870	65152	82	658.293	51.075	69.983	57.516	36.284	53980	36	864.667	118.514	214.538	56.113	22.142	31128	53	663.906	36.147	236.490	58.338	30.971	35187	68	921.544	412.593	38.345	57.702	39.213	62665	38	647.237	47.898	141.739	57.642	23.556	24595	62	772.806	95.638	90.682	58.282	28.385	47914	33	622.849	37.838	123.692	56.895	20.728	20554	128	948.852	413.756	133.351	63.045	52.184	121453	35	749.057	126.110	157.443	58.981	32.042	26217	79	671.354	61.421	181.520	60.989	36.284	53037	51	686.373	54.207	230.823	60.917	36.142	35005	72	673.833	66.383	268.301	64.466	50.284	48516	49	609.388	49.849	332.529	61.610	25.556	29860	42	1059.095	179.196	255.393	61.024	27.799	44482	19	1553.053	189.253	317.373	60.703	15.314	29508	52	739.731	79.016	287.383	64.439	42.527	38466	18	783.278	63.581	1.776	62.701	15.071	14099	61	883.590	152.245	26.961	64.685	30.385	53899	78	863.744	172.226	103.580	67.483	39.456	67372	73	670.151	65.287	116.533	65.760	31.213	48921	41	728.073	84.148	295.088	63.839	24.971	29851	18	660.722	47.112	44.145	63.809	15.314	11893	46	706.348	66.683	205.938	65.291	24.971	32492	75	831.947	132.283	193.986	66.843	38.042	62396	56	637.714	78.359	302.191	66.587	38.284	35712	64	722.594	89.811	321.705	69.028	35.456	46246	40	888	131.571	56.999	66.013	22.142	35520	56	844.696	107.135	87.187	68.106	32.042	47303	122	651.197	56.285	168.139	68.694	55.598	79446	70	641.543	67.248	311.436	68.403	31.213	44908	44	1621.705	274.142	95.671	68.625	26.971	71355	39	794.051	68.759	249.097	67.807	24.142	30968	26	656.385	33.355	273.071	68.409	19.899	17066	47	728.745	86.106	211.643	70.391	31.456	34251	33	881.788	87.420	257.074	68.544	22.627	29099	45	767.600	102.223	4.017	69.279	23.556	34542	145	670.655	162.660	22.138	73.155	57.598	97245	49	793.490	109.878	150.089	70.188	31.799	38881	22	638.591	39.785	44.948	68.853	18.728	14049	125	866.520	267.274	77.820	73.416	63.355	108315	39	962.051	114.607	222.740	71.368	23.556	37520	61	1205.344	999.997	190.534	73.582	36.284	73526	32	685.156	51.807	282.877	74.525	26.142	21925	56	714.500	178.755	55.738	75.824	38.042	40012	82	632.268	40.621	130.636	76.065	35.213	51846	44	711.114	51.092	214.711	74.653	29.213	31289	33	709.061	27.273	243.382	73.790	24.627	23399	33	656.303	71.303	39.764	73.540	23.314	21658	28	686.357	51.369	48.466	73.722	19.314	19218	62	722.806	94.765	152.896	76.507	36.870	44814	57	748.772	76.589	257.007	77.115	42.042	42680	52	619.115	100.850	296.862	76.603	39.698	32194	51	740.824	39.012	235.394	77.350	28.385	37782	37	724.459	114.507	267.489	76.652	25.213	26805	89	598.674	65.216	326.669	79.764	43.355	53282	17	629.412	50.869	1.557	77.126	15.314	10700	107	652.056	98.173	271.782	86.320	63.941	69770	24	922.708	111.293	90.406	77.833	16.728	22145	106	748.245	100.960	116.060	81.616	44.042	79314	68	652.574	65.702	310.854	80.384	50.184	44375	35	627.686	52.868	23.887	79.446	22.728	21969	38	804.447	90.198	167.112	80.412	22.971	30569	35	782.486	78.741	192.357	81.810	22.142	27387	25	894.080	193.619	94.414	82.104	18.142	22352	46	765.043	79.915	145.899	83.192	26.728	35192	43	848.488	82.610	223.702	82.209	24.142	36485	18	815.389	60.592	277.050	81.686	15.899	14677	44	626.886	79.480	301.825	86.052	36.042	27583	27	678.778	68.143	29.932	82.913	21.314	18327	47	838.553	86.897	63.703	84.591	27.799	39412	73	617.753	26.042	136.760	85.681	41.456	45096	64	728.953	62.948	185.242	85.523	34.627	46653	61	713.672	53.942	236.725	85.421	32.385	43534	48	738.562	68.301	76.488	86.963	32.042	35451	22	752.545	50.140	88.520	84.908	17.314	16556	72	684.486	67.271	159.970	86.523	36.870	49283	54	752	83.540	205.515	85.760	30.042	40608	34	653.324	38.666	292.479	84.604	21.314	22213	90	638.933	30.917	284.951	89.869	42.527	57504	53	604.264	50.153	329.865	87.920	28.385	32026	55	747.636	332.654	38.034	90.489	38.284	41120	61	668.328	50.463	250.949	90.070	29.799	40768	127	727.520	155.022	262.601	94.361	62.426	92395	61	831.410	117.851	84.289	91.180	45.456	50716	37	719.487	70.800	177.816	89.769	30.971	26621	46	688.652	86.670	15.126	91.156	23.799	31678	58	660.983	59.882	60.352	91.657	27.799	38337	27	752.185	53.411	222.417	88.995	19.899	20309	44	725.909	86.338	31.713	91.423	24.385	31940	40	749.850	65.167	166.990	93.339	32.042	29994	41	686.707	112.534	305.612	91.188	34.042	28155	38	590.526	44.465	6.230	92.458	23.314	22440	41	684.610	51.295	319.943	95.010	28.627	28069	65	795.415	122.711	95.205	95.771	35.456	51702	37	756.027	46.704	231.813	94.388	23.556	27973	42	596.333	37.476	22.843	94.772	23.799	25046	56	589.929	45.437	47.709	96.125	35.698	33036	34	765.559	77.857	116.904	94.577	22.142	26029	53	895.528	97.756	213.509	95.870	26.971	47463	32	662.156	26.156	240.147	93.471	22.142	21189	28	814.500	76.846	125.642	94.661	19.556	22806	42	770.929	67.000	203.517	95.133	25.899	32379	43	831.907	73.053	225.365	95.823	24.728	35772	63	661.667	62.988	313.834	98.786	46.527	41685	22	656.273	34.731	304.753	96.726	20.385	14438	49	700.939	67.240	157.228	98.351	25.556	34346	29	855.724	104.107	194.380	98.569	20.142	24816	49	693.837	53.708	73.073	103.072	31.799	33998	30	824.567	107.694	132.615	99.004	19.556	24737	64	717.844	95.581	290.473	103.395	36.870	45942	29	809.276	154.716	2.295	101.807	32.385	23469	22	648.682	78.673	283.653	100.718	19.314	14271	88	539.545	81.058	34.918	105.177	58.669	47480	33	628.697	32.265	57.153	102.476	22.142	20747	55	792.036	110.216	147.923	103.100	28.385	43562	41	806.390	186.424	252.052	101.868	23.556	33062	24	639.667	64.185	333.713	101.397	18.728	15352	55	722.309	77.085	64.766	104.069	28.971	39727	33	831.667	110.175	138.992	102.863	21.556	27445	35	678.914	56.160	168.382	103.375	22.142	23762	24	681.792	54.522	271.775	102.176	18.971	16363	44	652.773	78.770	14.613	103.284	25.213	28722	34	711.676	70.691	45.381	104.236	23.556	24197	33	676.636	49.528	309.928	103.150	24.385	22329	57	764.825	95.893	246.002	107.618	32.627	43595	18	1736.111	758.009	258.548	103.938	20.142	31250	28	784.071	53.527	183.579	104.848	22.728	21954	34	722.235	87.498	21.442	107.093	20.728	24556	103	758.612	93.787	112.301	110.407	40.042	78137	38	805.158	76.242	208.221	109.309	25.799	30596	38	783.132	43.008	216.521	108.007	24.142	29759	51	865.196	92.357	223.699	108.741	26.971	44125	43	744.977	55.183	239.664	109.421	27.213	32034	32	844.750	110.588	269.281	108.744	20.728	27032	25	760.640	76.353	326.711	107.928	17.556	19016	49	729.531	73.772	124.968	110.748	33.456	35747	28	779.536	74.851	201.261	108.765	19.314	21827	27	629.333	44.640	305.601	107.755	28.385	16992	57	720.140	85.030	59.151	111.153	38.870	41048	64	890.859	371.540	176.779	111.974	30.385	57015	38	873	117.631	232.365	110.722	22.971	33174	45	716.067	79.565	45.410	111.640	24.971	32223	39	728	81.055	135.382	115.866	32.142	28392	48	725.958	88.841	145.111	111.308	27.213	34846	74	826.743	129.101	191.167	115.313	39.213	61179	38	711.342	39.229	263.685	114.399	25.556	27031	49	646.469	43.919	295.797	112.863	29.213	31677	124	651.048	49.538	86.810	116.724	47.113	80730	30	723.733	64.160	159.467	112.194	21.314	21712	43	646.279	65.545	306.763	113.212	41.698	27790	21	697.619	43.208	317.943	114.282	22.385	14650	57	678.333	63.843	323.093	116.149	36.042	38665	19	573.316	49.611	15.110	114.902	16.142	10893	91	682.912	353.549	18.283	122.002	55.841	62145	82	720.415	69.549	101.230	119.132	40.284	59074	19	795.053	36.799	217.488	116.905	19.556	15106	50	744.260	71.869	155.579	119.355	32.142	37213	81	930.074	157.752	180.620	119.589	35.456	75336	24	1475.708	182.423	206.858	116.987	17.314	35417	36	888.806	118.177	227.987	117.391	21.556	31997	34	670.912	68.990	276.048	118.885	30.627	22811	63	667.286	69.190	68.548	120.628	30.385	42039	71	760.761	61.101	146.103	119.389	38.042	54014	39	826.256	135.281	161.920	119.210	24.728	32224	34	734.412	51.960	242.125	117.641	22.971	24970	28	846.286	91.030	268.779	118.946	20.142	23696	43	678.349	48.455	284.908	118.691	24.385	29169	39	825.487	222.028	36.122	120.093	31.456	32194	29	829.517	92.961	48.112	119.636	19.899	24056	80	703.975	64.839	54.935	123.025	36.627	56318	31	772.968	69.046	233.573	120.079	22.142	23962	19	1103.316	473.581	122.787	121.359	25.799	20963	47	746.128	90.881	133.373	124.502	30.142	35068	48	681.938	40.359	261.050	122.431	26.385	32733	50	664.620	305.203	301.965	127.425	60.083	33231	16	657.750	58.680	1.800	121.626	13.899	10524	52	820.269	102.568	244.544	123.576	28.971	42654	51	574.118	36.138	328.978	124.728	26.971	29280	23	671.043	44.151	8.061	124.262	17.899	15434	41	720.781	76.289	29.131	128.196	29.556	29552	35	719.886	55.251	251.581	125.869	24.142	25196	31	683.452	55.572	296.035	125.135	23.556	21187	29	636	35.245	286.994	125.608	22.385	18444	27	747.926	68.852	314.608	126.039	22.142	20194	16	784	47.636	47.988	125.315	13.899	12544	35	667.571	66.385	91.781	127.222	29.213	23365	59	802.068	110.263	192.299	127.643	28.385	47322	36	701.139	48.772	267.834	126.221	22.971	25241	34	698.118	39.884	309.726	129.175	32.728	23736	72	787.014	223.553	203.597	129.310	49.113	56665	28	799.214	97.400	23.953	129.325	21.314	22378	31	739.226	75.095	39.228	128.039	19.556	22916	92	675.924	71.160	110.995	139.298	68.770	62185	82	712.659	72.520	181.842	131.613	39.213	58438	39	665.538	47.449	279.908	128.954	24.971	25956	33	682.879	52.040	58.270	129.863	23.556	22535	54	739.630	60.096	127.690	131.401	29.213	39940	59	626.390	60.098	18.197	134.497	33.799	36957	29	664.724	65.137	63.946	132.152	29.799	19277	47	1017.660	189.493	217.094	130.207	32.627	47830	37	788.243	94.421	242.558	131.871	24.385	29165	34	832.882	103.284	271.029	131.866	21.556	28318	27	852.630	98.532	10.271	131.524	21.556	23021	58	711.190	83.058	134.967	135.486	52.184	41249	23	729.174	82.710	163.826	131.190	18.728	16771	53	717.887	76.003	148.492	132.987	28.142	38048	31	732.258	86.505	261.437	133.516	20.728	22700	68	680.721	58.245	102.346	136.233	31.799	46289	44	759.068	71.945	120.763	135.299	27.213	33399	61	946.590	171.561	231.326	134.689	31.556	57742	71	732.141	76.624	251.757	135.465	42.042	51982	82	641.329	46.605	287.466	139.163	40.284	52589	35	833.857	91.758	316.907	134.709	21.556	29185	58	622.483	48.583	323.092	136.475	30.385	36104	34	745.735	73.547	169.997	135.662	22.728	25355	32	784.375	73.519	223.120	136.177	22.971	25100	23	677.565	33.926	277.266	134.715	16.728	15584	20	747.500	40.675	301.910	134.793	16.728	14950	32	639.469	44.519	333.873	135.879	20.728	20463	31	757	79.281	7.577	137.289	22.385	23467	19	633.263	28.519	71.673	135.804	15.314	12032	52	646.615	54.781	76.947	139.892	30.627	33624	46	711.674	98.017	162.256	140.164	38.627	32737	47	775.745	114.049	176.297	139.028	27.799	36460	40	973.075	242.498	195.622	138.724	28.971	38923	100	687.970	83.111	36.563	141.763	47.941	68797	50	650.660	48.599	57.150	139.642	28.971	32533	23	756.565	78.006	155.939	138.726	17.314	17401	54	736.852	76.821	145.535	141.331	28.627	39790	30	724.500	80.702	203.148	141.789	22.142	21735	26	713.115	67.364	208.456	141.391	22.142	18541	51	686.922	63.058	215.414	140.595	26.142	35033	31	789.258	69.570	272.812	140.395	21.556	24467	40	628.475	38.647	62.498	143.371	29.213	25139	41	718.659	88.858	135.831	141.590	31.556	29465	38	746.053	74.199	231.773	141.230	28.971	28350	47	980.106	284.016	69.283	144.779	37.456	46065	67	633.985	41.082	84.372	145.116	38.042	42477	23	896.826	109.550	7.907	143.757	16.728	20627	29	1019.793	204.591	14.515	144.327	19.556	29574	73	703.055	77.572	101.134	149.996	38.284	51323	38	739.526	80.795	151.937	146.899	24.142	28102	23	776.609	88.122	258.169	146.239	17.899	17862	46	686.913	48.731	292.619	148.376	26.971	31598	40	712.450	70.066	302.417	146.837	23.799	28498	48	716.667	77.411	139.685	148.265	29.213	34400	35	747.200	73.310	226.569	146.386	22.728	26152	27	807.963	84.635	266.214	146.703	20.728	21815	42	746.143	59.966	275.191	149.532	26.971	31338	30	682.300	73.057	116.836	152.568	29.556	20469	30	729.400	56.457	253.007	148.991	20.728	21882	69	1079.754	284.832	279.718	156.120	49.213	74503	31	1176.774	575.755	18.047	149.475	20.971	36480	61	692.885	84.296	190.352	150.166	28.627	42266	103	778.330	85.232	243.353	152.606	38.042	80168	19	636.684	40.515	49.183	150.365	17.314	12097	50	670.200	63.147	92.310	151.772	28.385	33510	32	740.875	71.352	170.572	149.454	19.899	23708	24	807.250	92.495	204.962	149.236	18.728	19374	41	871.439	112.897	156.697	152.488	24.142	35729	27	654.630	35.732	2.670	152.344	22.142	17675	49	620.327	59.646	35.549	151.907	32.971	30396	35	708.771	76.341	57.184	152.367	21.314	24807	144	918.625	175.830	133.854	155.708	54.770	132282	42	702.381	49.056	231.963	152.513	26.385	29500	36	789.083	63.862	265.001	152.765	22.385	28407	42	675.810	68.407	325.886	151.328	28.142	28384	34	737.559	55.565	64.226	153.243	21.556	25077	38	724.553	81.849	177.606	153.110	28.385	27533	32	913.781	86.154	219.503	152.909	23.556	29241	37	784.487	103.353	201.541	154.095	22.142	29026	30	569.100	17.688	11.408	155.819	22.385	17073	67	787.493	256.283	83.526	156.050	34.627	52762	30	1719.067	501.841	193.265	157.033	20.728	51572	19	799.842	57.494	212.123	155.693	15.314	15197	98	777.582	107.808	58.394	162.090	54.184	76203	34	707.588	74.155	333.417	157.727	22.971	24058	16	835.812	85.318	217.406	157.231	14.142	13373	69	720.797	102.603	26.695	163.111	36.870	49735	43	667.349	65.299	34.450	159.114	26.142	28696	30	631	40.657	42.634	158.470	20.728	18930	33	825.576	94.540	257.862	161.401	23.899	27244	89	798.719	83.561	250.093	162.681	36.627	71086	25	1923.600	1420.376	1.511	161.401	17.899	48090	63	703.635	54.008	232.367	162.274	29.799	44329	33	756.545	68.548	265.752	160.328	20.728	24966	49	731.551	87.165	317.806	161.999	28.385	35846	28	662.321	32.769	327.913	160.807	18.728	18545	16	682.938	38.884	123.746	161.607	17.314	10927	16	771.562	84.109	214.662	161.804	14.728	12345	102	679.363	47.962	301.428	165.608	47.941	69295	34	1023.500	115.332	101.771	162.530	22.728	34799	96	1089.365	651.266	132.996	168.617	63.012	104579	18	682.444	64.183	145.046	161.835	18.142	12284	109	721.927	75.311	174.799	163.551	54.870	78690	41	738.317	92.573	207.336	164.712	31.213	30271	34	749.588	56.088	222.481	164.163	22.728	25486	44	741.341	112.299	18.343	165.368	26.385	32619	86	815.047	121.087	73.602	168.476	37.799	70094	22	622.591	22.822	82.283	164.542	17.556	13697	60	685.783	58.956	274.525	168.930	34.971	41147	51	707.706	53.873	153.220	168.124	27.556	36093	53	771.038	70.261	195.673	168.028	30.627	40865	27	768.370	75.289	262.831	167.366	18.728	20746	36	478.306	21.667	330.939	168.379	30.971	17219	51	594.431	42.467	5.142	170.941	30.385	30316	29	656.379	42.484	50.797	170.189	20.971	19035	57	827.105	186.323	65.143	172.185	36.971	47145	58	755.293	84.045	287.826	171.161	31.456	43807	24	821.750	94.592	118.684	170.783	18.728	19722	115	708.217	57.237	202.585	175.805	44.527	81445	26	830.385	114.569	240.415	170.200	22.142	21590	32	653.625	49.019	46.157	172.570	23.314	20916	47	642.277	53.491	85.496	172.285	34.627	30187	66	704.197	83.125	180.763	173.199	38.042	46477	41	650.024	99.874	11.216	173.990	25.799	26651	32	728.750	58.923	124.735	172.912	21.556	23320	32	671.312	43.792	217.358	174.214	24.142	21482	51	582.863	33.850	319.486	171.867	36.385	29726	35	702.943	64.304	109.091	174.968	24.385	24603	38	722.500	52.457	160.208	174.311	22.971	27455	33	759.030	61.010	172.005	173.047	22.142	25048	23	846.739	70.685	251.789	174.296	18.142	19475	43	689.372	42.113	263.251	174.766	24.971	29643	54	729.667	101.377	27.982	177.995	30.385	39402	24	711.042	31.747	224.323	174.965	18.728	17065	65	666.462	59.886	97.087	177.347	34.385	43320	47	707.426	60.617	56.926	179.788	30.385	33249	262	600.794	104.009	110.567	189.899	91.740	157408	24	836.458	80.438	145.299	178.261	19.314	20075	31	757.548	64.615	33.795	179.566	21.556	23484	37	680.541	57.079	41.924	179.621	22.385	25180	56	795.536	94.208	117.991	179.266	29.213	44550	86	719.291	65.952	227.313	181.765	40.627	61859	40	634.225	235.096	281.963	179.678	22.385	25369	31	605.710	37.244	3.625	180.110	22.142	18777	40	448.250	15.236	13.799	183.050	39.941	17930	47	706.936	62.871	265.259	181.514	28.142	33226	16	729.500	91.543	332.305	179.315	20.142	11672	60	745.650	50.807	237.240	184.950	34.971	44739	66	703.333	65.178	133.349	183.161	32.385	46420	56	530.250	23.141	176.733	186.943	39.799	29694	46	697.522	46.512	209.711	183.937	29.213	32086	40	756.450	142.535	75.590	187.679	30.385	30258	30	748.233	83.193	86.125	184.131	20.142	22447	63	628	35.391	311.190	186.523	32.870	39564	20	1734.750	384.158	278.887	184.410	18.728	34695	34	802.912	60.290	169.306	187.287	22.971	27299	25	617.360	39.090	5.068	188.864	21.314	15434	77	719.610	107.313	20.885	192.055	45.799	55410	52	752.346	61.990	30.227	188.522	31.456	39122	39	781.205	93.714	57.137	188.235	22.971	30467	62	737.629	69.364	195.768	188.607	33.213	45733	64	741.484	75.188	160.432	190.184	31.799	47455	87	717.701	65.792	186.098	192.190	42.042	62440	59	793.746	71.710	248.374	190.986	38.042	46831	55	819.273	59.265	259.350	191.995	32.627	45060	67	1523.881	276.100	324.413	189.024	30.971	102100	28	973.357	377.330	101.342	189.188	23.556	27254	66	770.364	52.076	267.082	191.857	33.556	50844	33	715.788	58.494	209.694	190.648	22.971	23621	28	615.643	29.236	10.165	191.801	19.314	17238	36	837.611	100.995	86.082	192.808	25.799	30154	64	605.375	109.070	284.050	194.974	42.042	38744	53	699.434	65.998	126.084	197.252	31.556	37070	33	763.151	68.597	215.694	192.611	26.971	25184	31	692.677	36.561	235.042	193.942	28.870	21473	46	724.870	74.229	141.089	193.986	24.971	33344	61	717.082	64.219	228.095	196.960	30.971	43742	30	604.767	43.719	33.120	199.779	33.456	18143	34	712.529	81.156	26.572	197.341	22.971	24226	59	697.780	62.650	47.806	197.193	30.627	41169	20	777.550	55.296	100.643	194.878	18.728	15551	17	908.353	110.599	331.065	195.255	14.485	15442	20	639.950	47.253	4.315	197.174	18.142	12799	21	756.952	61.424	78.888	196.197	18.142	15896	26	766.269	112.878	94.588	197.068	20.728	19923	47	719.702	58.093	217.951	197.266	26.971	33826	26	757.654	45.308	72.107	197.950	21.556	19699	35	829.086	70.038	104.863	198.513	20.971	29018	53	760.208	67.680	157.463	198.662	29.799	40291	45	674.333	55.960	208.247	200.120	27.799	30345	41	877.951	141.244	175.734	198.670	24.142	35996	28	717.821	51.897	273.966	199.823	19.899	20099	19	865.842	121.307	326.734	198.326	14.728	16451	79	968.671	301.403	256.876	201.003	63.355	76525	58	916.397	385.455	295.786	201.775	35.556	53151	96	2372.344	1293.811	76.612	206.386	47.113	227745	43	2450.535	1210.078	119.559	205.881	27.556	105373	60	701.117	68.955	137.892	203.285	37.213	42067	25	678.560	60.156	332.153	202.728	17.899	16964	41	3366.268	986.818	100.716	205.557	23.556	138017	76	659.066	81.179	37.659	207.743	43.355	50089	51	890.941	124.754	57.011	206.876	34.042	45438	46	932.522	137.377	174.359	205.234	24.971	42896	48	853.979	119.027	318.244	206.177	32.042	40991	45	776.267	141.560	93.981	208.646	45.799	34932	38	878.500	94.441	261.064	206.557	22.971	33383	20	724.900	48.963	155.446	207.302	17.556	14498	121	930.025	393.947	182.211	211.084	64.184	112533	50	665.320	32.905	223.722	210.367	25.799	33266	41	786.585	67.397	278.659	209.834	22.971	32250	24	723.500	36.220	163.981	209.352	17.314	17364	17	722.529	75.493	2.574	210.799	15.314	12283	16	1109.688	286.206	61.871	211.304	18.728	17755	18	757.167	47.167	108.970	210.704	15.314	13629	21	846.286	102.753	154.105	211.792	18.142	17772	46	689.717	43.385	255.566	213.797	25.799	31727	72	867.444	239.330	328.807	213.729	46.527	62456	17	696.647	46.334	100.186	211.752	14.485	11843	47	722.064	58.898	247.614	215.402	27.556	33937	16	809.812	77.551	317.849	212.007	14.485	12957	35	795.657	164.675	122.814	215.362	25.799	27848	61	663.918	36.618	209.791	214.770	28.971	40499	71	865.310	272.744	303.925	218.272	41.113	61437	53	658.076	42.359	45.750	216.381	28.971	34878	22	774.773	45.941	160.388	214.594	15.899	17045	30	773.033	76.523	288.464	215.634	22.971	23191	17	632.647	40.729	296.086	214.561	16.142	10755	33	636.303	61.379	19.483	215.293	25.556	20998	23	777.478	69.288	68.023	216.083	20.385	17882	26	771.846	58.968	132.575	215.781	18.728	20068	35	593.200	15.404	168.999	216.566	29.799	20762	42	739.357	83.133	228.785	217.548	28.385	31053	28	774.500	67.722	276.609	217.021	20.142	21686	25	891.680	208.455	152.525	216.434	20.142	22292	16	788.250	39.237	81.972	218.303	15.314	12612	37	970.162	394.668	322.361	218.991	27.213	35896	31	720.516	43.678	312.415	220.588	21.314	22336	50	790.880	75.474	106.649	221.562	25.799	39544	41	753.951	57.775	175.644	221.409	25.799	30912	44	950.227	155.035	270.006	223.331	30.385	41810	28	705.393	38.990	290.727	220.365	19.556	19751	125	730.184	89.259	91.433	225.157	50.770	91273	34	783.618	149.891	14.219	221.648	24.971	26643	17	632.294	18.158	24.541	221.636	19.314	10749	22	740.273	37.868	119.928	222.503	18.728	16286	52	849.808	136.876	158.716	222.772	34.627	44190	80	812.150	66.456	185.522	224.273	41.113	64972	80	704.162	57.320	254.002	224.017	47.113	56333	25	735.320	70.279	7.875	223.797	19.314	18383	22	769.091	57.841	133.909	223.341	17.899	16920	45	725.311	170.428	37.349	225.614	27.799	32639	17	758.471	35.400	148.642	223.421	15.314	12894	134	2255.478	1574.598	81.792	229.813	66.083	302234	26	826	65.455	111.608	226.328	17.899	21476	29	730.828	37.205	123.650	226.903	21.314	21194	25	789.160	43.412	198.008	225.612	18.485	19729	42	902.667	291.859	293.500	228.517	30.385	37912	27	758.556	40.901	129.902	228.015	18.142	20481	26	903.692	87.688	137.870	228.685	19.556	23496	50	1664.800	779.895	320.886	229.951	32.627	83240	62	705.758	74.306	166.968	230.031	34.870	43757	35	928.886	351.547	6.833	232.450	34.042	32511	19	1429.579	160.286	204.775	230.511	20.142	27162	37	840.216	128.488	328.445	231.600	25.556	31088	116	996.983	270.258	101.950	235.018	42.527	115650	34	1688.853	287.541	30.890	232.030	32.627	57421	57	836.895	170.986	237.430	232.637	32.385	47703	110	2409.864	820.006	114.583	238.104	57.113	265085	31	759.387	50.327	41.130	234.762	22.971	23541	47	1583.808	453.595	55.315	235.161	33.799	74439	26	1493.269	200.971	160.996	234.323	29.456	38825	22	671.136	27.007	185.863	234.024	18.971	14765	19	973.789	117.046	200.652	233.755	14.728	18502	141	1872.156	1009.810	229.153	240.504	61.012	263974	16	843.938	91.697	142.337	233.951	16.728	13503	22	827.182	93.995	310.954	234.849	19.556	18198	27	847.593	248.129	63.832	236.240	20.728	22885	32	1369.875	157.372	271.413	236.144	24.627	43836	29	1050.241	298.218	146.039	237.248	19.556	30457	23	607.304	143.979	205.600	237.303	25.799	13968	145	1141.290	377.391	263.765	241.562	64.184	165487	45	1411.444	560.411	88.479	237.963	31.213	63515	129	1048.481	478.961	177.390	245.754	78.326	135254	21	1496.905	113.000	254.215	238.062	16.971	31435	37	1812.324	409.371	34.837	239.361	24.627	67056	118	1199.517	346.921	244.961	242.834	66.184	141543	30	864.467	82.256	126.430	241.814	21.314	25934	33	1051.727	428.595	183.713	244.433	31.799	34707	47	1068.277	288.183	57.252	241.776	32.385	50209	70	741.529	57.634	18.132	243.811	61.598	51907	62	839.339	115.012	76.647	244.527	43.456	52039	35	837.400	122.746	275.360	244.691	36.142	29309	64	688.781	68.977	283.637	244.445	46.142	44082	26	748.077	39.478	30.338	243.922	18.728	19450	57	1130.491	229.040	41.241	244.564	30.971	64438	20	1294.400	250.516	107.608	243.696	15.899	25888	23	785.130	107.677	51.926	244.676	17.314	18058	51	971.510	94.883	93.781	245.073	35.556	49547	16	1044.562	146.117	203.985	245.062	19.899	16713	36	1345.944	253.049	120.237	246.114	35.456	48454	53	915.906	109.619	142.514	246.086	41.213	48543	23	672.478	74.598	160.963	247.584	46.627	15467	26	864.962	92.021	198.790	248.262	19.899	22489	39	820.051	120.353	170.874	252.562	33.698	31982	19	910.842	91.549	147.944	253.653	22.971	17306	31	704.871	68.514	195.749	253.906	45.698	21851
13	24	745.708	73.596	47.664	2.483	18.142	17897	117	754.017	127.713	67.385	4.372	42.627	88220	93	697.333	74.135	79.001	12.390	64.184	64852	16	735.250	49.517	110.051	1.983	13.657	11764	23	759.913	62.976	114.708	3.195	18.728	17478	19	2592	1082.082	123.482	2.788	22.142	49248	18	795.333	97.363	147.326	1.295	17.899	14316	51	760.667	63.956	167.882	3.668	27.213	38794	51	752.294	100.862	194.036	3.864	24.971	38367	56	991	444.795	217.141	3.679	54.426	55496	144	625.389	71.516	274.633	7.332	54.426	90056	23	566.565	77.579	286.530	1.301	25.314	13031	53	823.528	314.714	308.524	4.066	48.870	43647	26	648.192	57.451	16.289	3.700	21.556	16853	30	1021.900	145.384	40.950	4.561	21.556	30657	72	1137.514	655.031	32.970	8.938	42.527	81901	29	820.966	76.447	157.964	5.191	19.556	23808	61	605.721	63.875	142.832	6.687	41.456	36949	44	752.705	56.653	186.508	7.412	24.385	33119	16	824.875	43.604	261.382	6.412	16.485	13198	73	751.644	219.547	290.430	8.778	43.213	54870	28	978	288.762	318.203	7.814	24.385	27384	81	821.062	348.597	20.872	9.740	43.355	66506	35	801.486	65.006	104.844	6.958	21.556	28052	71	684.099	80.162	49.770	13.532	42.627	48571	27	812.111	129.629	118.679	7.588	19.556	21927	106	744.726	79.196	211.932	12.501	68.326	78941	40	903.200	142.249	250.730	7.722	22.728	36128	53	700.528	52.270	263.373	12.900	34.971	37128	55	755.673	144.043	131.789	11.076	34.627	41562	28	903.893	134.371	297.570	9.675	19.899	25309	49	703.286	87.499	55.928	12.031	25.799	34461	31	893.290	345.028	89.324	13.173	31.799	27692	27	691.667	59.098	85.251	14.744	26.142	18675	34	671.500	44.843	98.077	11.509	20.728	22831	119	922.319	96.675	178.184	19.052	52.284	109756	59	680.153	102.283	231.328	12.913	37.698	40129	69	801	106.819	249.780	15.780	46.042	55269	80	805.287	152.597	114.533	16.468	63.841	64423	51	761.961	58.230	156.705	13.676	26.971	38860	31	770.613	44.951	191.897	13.909	21.556	23889	39	819.333	130.162	123.109	18.096	28.971	31954	23	690.652	59.302	146.807	13.252	20.728	15885	30	784.133	86.338	69.012	16.041	21.556	23524	46	814.391	138.886	185.776	19.385	33.799	37462	51	736.980	110.848	307.098	16.602	29.556	37586	28	584.036	51.243	296.019	16.790	22.142	16353	32	600.062	42.645	3.464	18.419	23.556	19202	21	839.238	61.879	128.900	16.851	15.899	17624	38	855	123.779	240.519	17.204	24.971	32490	41	889.781	173.082	64.085	18.848	34.870	36481	55	800.236	130.377	25.143	19.831	26.728	44013	57	796.579	78.280	230.540	21.296	37.456	45405	23	1316.304	189.355	328.288	19.749	24.385	30275	43	819.256	63.248	194.520	20.975	23.556	35228	47	929.106	123.797	167.161	22.820	26.142	43668	49	973.592	123.809	264.951	21.771	25.556	47706	34	805.265	96.570	34.222	22.715	21.314	27379	25	778.040	46.753	211.407	21.531	20.142	19451	58	699.845	93.928	93.848	24.128	36.284	40591	28	500.393	36.178	284.327	23.646	21.556	14011	34	814.029	88.033	311.046	24.654	22.142	27677	22	841.136	119.680	39.789	24.445	17.899	18505	52	724.308	70.295	104.459	25.660	30.385	37664	31	830.161	97.977	130.475	25.489	22.142	25735	40	864	82.756	279.931	29.075	30.385	34560	34	605.088	58.616	4.132	26.388	22.142	20573	37	780.216	89.057	47.280	26.845	22.142	28868	54	765.537	72.767	57.936	29.529	30.385	41339	19	706.526	32.784	245.318	25.751	16.485	13424	90	783.078	76.235	68.502	31.792	39.213	70477	70	633.257	55.231	294.558	30.067	35.456	44328	45	775.311	100.449	84.909	30.273	30.971	34889	86	776.733	96.244	114.360	33.416	59.012	66799	87	942.839	127.496	197.142	32.161	38.042	82027	57	899.895	132.907	206.201	31.695	32.142	51294	34	616.441	57.392	323.811	30.183	22.385	20959	29	1110.345	43.278	154.776	29.885	20.971	32200	45	917.933	74.543	275.314	32.949	27.556	41307	28	990.821	60.057	257.642	30.597	18.728	27743	28	602.536	33.043	332.460	30.820	19.314	16871	47	638.894	48.673	27.507	33.166	25.556	30028	37	856.270	103.777	43.713	34.066	25.799	31682	40	830.675	102.974	141.791	32.708	23.556	33227	32	802.844	66.960	167.892	33.374	22.971	25691	79	864.392	126.196	213.056	36.818	40.042	68287	40	756.950	101.381	99.764	34.052	26.971	30278	27	722.259	63.002	241.155	35.826	29.213	19501	38	952.553	73.692	269.946	35.821	32.042	36197	50	955.420	488.080	9.304	38.046	37.698	47771	67	832.119	61.637	53.058	38.282	38.627	55752	55	836.309	80.697	175.499	36.697	35.456	45997	56	723.554	63.509	287.417	35.837	31.799	40519	35	671.114	75.978	19.514	35.706	22.385	23489	51	660.176	63.282	78.269	39.460	43.941	33669	61	832.967	129.104	130.404	38.434	31.799	50811	35	752.771	95.526	2.322	38.117	26.142	26347	26	1086.846	172.316	83.410	36.413	18.142	28258	33	851.030	99.650	231.766	35.880	21.556	28084	66	1005.333	68.795	261.713	39.762	52.527	66352	51	775.471	80.532	92.491	41.148	27.556	39549	38	872.289	105.267	117.227	39.128	26.971	33147	55	602.509	53.523	307.097	39.238	33.213	33138	23	810.174	49.425	39.734	39.635	16.728	18634	32	818.906	72.162	169.576	40.745	21.314	26205	17	689.647	43.131	182.220	40.970	17.314	11724	33	815.818	85.149	222.171	40.507	21.556	26922	63	639.381	56.213	314.762	44.251	34.971	40281	26	609.846	32.839	333.251	39.657	21.556	15856	66	683.924	51.294	68.625	45.171	59.012	45139	19	628.947	32.088	324.337	39.722	17.314	11950	28	705.893	73.474	17.503	42.046	18.728	19765	21	960.952	83.652	49.591	43.394	16.728	20180	23	754.826	48.333	238.919	42.266	20.728	17361	42	1060.310	115.423	255.759	44.746	30.385	44533	36	865.639	85.059	281.149	44.063	23.556	31163	33	799.939	72.630	32.543	45.018	21.556	26398	44	820.045	71.717	186.372	45.494	29.799	36082	117	878.727	104.446	196.664	50.892	52.527	102811	21	816.619	49.643	227.456	44.600	16.728	17149	22	892.045	75.347	245.808	45.656	17.314	19625	22	930.818	87.460	118.099	46.287	17.314	20478	83	913.193	134.494	211.529	47.454	41.456	75795	31	780.323	90.839	278.234	48.840	31.456	24190	43	1104.256	303.653	8.093	47.629	23.314	47483	61	1114.869	225.692	100.838	48.125	28.385	68007	59	710.034	67.096	145.429	47.852	34.042	41892	40	803.250	103.203	172.935	50.543	30.385	32130	26	980.385	49.754	264.343	48.392	25.799	25490	25	701.960	44.900	123.841	48.350	20.142	17549	45	739.778	46.248	229.694	49.929	31.213	33290	34	891	95.203	239.982	49.804	22.142	30294	46	932.848	83.902	252.064	50.794	28.627	42911	49	745.143	112.399	295.153	54.428	34.627	36512	69	682.203	92.118	307.445	56.190	47.113	47072	34	882.824	153.756	324.579	49.412	22.142	30016	45	773.222	126.050	330.822	49.704	27.556	34795	37	789.541	70.935	156.776	50.037	22.142	29213	30	703.567	43.193	129.596	51.360	24.385	21107	47	862.787	71.405	271.169	51.738	32.042	40551	17	1293.412	199.100	17.913	52.141	20.971	21988	19	826.789	42.250	39.367	50.945	15.071	15709	33	1148.333	236.056	111.832	53.349	22.971	37895	35	823.171	105.200	165.260	52.318	22.971	28811	29	925.069	99.466	186.429	51.992	19.314	26827	32	804.094	179.295	31.707	53.011	21.556	25731	29	936.276	97.746	48.601	52.756	19.556	27152	26	1021.192	135.747	84.532	53.073	17.314	26551	42	764.048	89.877	150.317	55.596	24.385	32090	57	888.772	297.979	8.424	57.966	42.527	50660	77	936.156	164.841	56.718	57.108	36.870	72084	82	744.146	54.808	69.967	57.507	36.284	61020	36	957.611	110.804	214.551	56.120	22.142	34474	53	739.094	38.010	236.487	58.317	30.971	39172	68	998.015	399.309	38.386	57.757	39.213	67865	38	670.553	46.321	141.738	57.627	23.556	25481	62	823.387	92.634	90.686	58.284	28.385	51050	33	652.636	37.380	123.691	56.895	20.728	21537	128	962.453	412.197	133.330	63.032	52.184	123194	35	780.514	133.370	157.440	58.982	32.042	27318	79	716.823	61.907	181.535	60.983	36.284	56629	51	766.941	58.640	230.817	60.884	36.142	39114	72	733.111	64.649	268.303	64.485	50.284	52784	49	617.551	48.793	332.532	61.612	25.556	30260	42	1128.881	179.648	255.390	61.022	27.799	47413	19	1576.421	181.898	317.374	60.694	15.314	29952	52	794.635	83.833	287.384	64.425	42.527	41321	18	829.222	60.898	1.778	62.697	15.071	14926	61	970.869	154.686	26.982	64.683	30.385	59223	78	887.231	172.263	103.586	67.460	39.456	69204	73	688	64.914	116.528	65.741	31.213	50224	41	777.244	83.948	295.088	63.833	24.971	31867	18	757.722	44.077	44.149	63.826	15.314	13639	46	770.565	60.198	205.934	65.267	24.971	35446	75	878.653	136.067	193.990	66.834	38.042	65899	56	682.625	75.872	302.166	66.608	38.284	38227	64	749.703	90.989	321.705	69.028	35.456	47981	40	978.550	134.153	56.989	66.011	22.142	39142	56	891.161	105.108	87.161	68.095	32.042	49905	122	663.508	53.957	168.152	68.693	55.598	80948	70	679.414	66.089	311.436	68.399	31.213	47559	44	1651.477	276.319	95.665	68.556	26.971	72665	39	854.180	73.964	249.099	67.810	24.142	33313	26	712.923	30.954	273.063	68.422	19.899	18536	47	789.936	82.128	211.693	70.350	31.456	37127	33	939.909	84.970	257.077	68.539	22.627	31017	45	828.778	105.023	4.034	69.279	23.556	37295	145	756.648	164.516	22.027	73.146	57.598	109714	49	795.531	111.273	150.097	70.178	31.799	38981	22	734.636	45.267	44.956	68.844	18.728	16162	125	918.800	265.400	77.756	73.383	63.355	114850	39	1026.462	115.173	222.738	71.351	23.556	40032	61	1224.492	997.523	190.557	73.599	36.284	74694	32	753.375	53.944	282.878	74.532	26.142	24108	56	804.411	187.881	55.742	75.857	38.042	45047	82	633.622	38.143	130.634	76.055	35.213	51957	44	760.250	52.917	214.714	74.648	29.213	33451	33	758.515	27.419	243.374	73.778	24.627	25031	33	757.545	75.314	39.738	73.537	23.314	24999	28	785.107	58.003	48.465	73.740	19.314	21983	62	720.806	97.889	152.895	76.509	36.870	44690	57	804.544	71.328	257.009	77.117	42.042	45859	52	682.654	105.713	296.877	76.602	39.698	35498	51	785	36.862	235.395	77.342	28.385	40035	37	789.027	111.836	267.478	76.669	25.213	29194	89	623.517	62.139	326.665	79.769	43.355	55493	17	690.824	49.546	1.569	77.113	15.314	11744	107	715.832	97.815	271.783	86.338	63.941	76594	24	941.750	107.334	90.407	77.845	16.728	22602	106	745.887	101.218	116.063	81.603	44.042	79064	68	697.721	65.790	310.855	80.387	50.184	47445	35	722.800	51.473	23.886	79.445	22.728	25298	38	794.895	90.787	167.108	80.415	22.971	30206	35	790.171	81.925	192.350	81.803	22.142	27656	25	914.520	192.035	94.417	82.106	18.142	22863	46	752.674	83.618	145.901	83.177	26.728	34623	43	877.814	86.578	223.710	82.206	24.142	37746	18	886.111	57.372	277.049	81.700	15.899	15950	44	683.818	83.537	301.819	86.046	36.042	30088	27	790.482	70.777	29.929	82.909	21.314	21343	47	896.298	87.830	63.700	84.587	27.799	42126	73	601.562	27.613	136.749	85.677	41.456	43914	64	721.328	65.361	185.244	85.517	34.627	46165	61	744.492	52.680	236.728	85.416	32.385	45414	48	764.438	64.707	76.472	86.972	32.042	36693	22	765.045	49.636	88.518	84.910	17.314	16831	72	665.139	67.830	160.002	86.522	36.870	47890	54	773.926	88.074	205.536	85.750	30.042	41792	34	715.912	39.112	292.480	84.596	21.314	24341	90	711.522	38.150	284.943	89.863	42.527	64037	53	628.453	48.955	329.878	87.923	28.385	33308	55	848.673	342.795	38.093	90.594	38.284	46677	61	700.951	48.358	250.964	90.075	29.799	42758	127	787.378	157.684	262.560	94.434	62.426	99997	61	849.229	121.206	84.294	91.172	45.456	51803	37	706.703	68.860	177.820	89.764	30.971	26148	46	778.935	88.963	15.119	91.160	23.799	35831	58	709.759	60.029	60.344	91.652	27.799	41166	27	761.148	51.523	222.404	88.993	19.899	20551	44	837.318	87.547	31.703	91.438	24.385	36842	40	728.800	64.986	166.994	93.334	32.042	29152	41	742.268	111.427	305.578	91.211	34.042	30433	38	672.632	43.115	6.239	92.447	23.314	25560	41	724.902	53.161	319.947	95.014	28.627	29721	65	797.246	120.636	95.204	95.779	35.456	51821	37	767.946	46.255	231.819	94.386	23.556	28414	42	705.786	39.484	22.847	94.783	23.799	29643	56	657.304	49.972	47.683	96.106	35.698	36809	34	746.500	76.045	116.903	94.582	22.142	25381	53	892.264	93.312	213.520	95.879	26.971	47290	32	681.438	22.777	240.161	93.464	22.142	21806	28	800.607	89.397	125.613	94.655	19.556	22417	42	767.310	68.526	203.517	95.115	25.899	32227	43	840.395	71.410	225.365	95.833	24.728	36137	63	715.746	66.501	313.833	98.795	46.527	45092	22	716.727	32.246	304.758	96.721	20.385	15768	49	676.878	65.781	157.225	98.354	25.556	33167	29	839.103	102.395	194.373	98.575	20.142	24334	49	716.510	53.313	73.070	103.060	31.799	35109	30	798.533	102.248	132.621	99.000	19.556	23956	64	795.078	95.942	290.483	103.365	36.870	50885	29	875.414	154.123	2.333	101.813	32.385	25387	22	730.273	79.257	283.650	100.735	19.314	16066	88	636.773	78.618	34.836	105.232	58.669	56036	33	650.879	23.474	57.156	102.442	22.142	21479	55	762.945	106.395	147.906	103.080	28.385	41962	41	948.317	245.944	252.164	101.926	23.556	38881	24	663.750	61.436	333.693	101.411	18.728	15930	55	740.764	71.202	64.790	104.047	28.971	40742	33	805.424	109.445	138.994	102.864	21.556	26579	35	651.257	61.197	168.383	103.355	22.142	22794	24	744	51.308	271.763	102.176	18.971	17856	44	759.341	76.949	14.607	103.284	25.213	33411	34	758.294	70.960	45.373	104.222	23.556	25782	33	733.879	46.638	309.901	103.147	24.385	24218	57	770.789	98.369	245.989	107.616	32.627	43935	18	1871.222	810.040	258.360	103.660	20.142	33682	28	769.357	57.330	183.575	104.847	22.728	21542	34	842.059	83.808	21.457	107.085	20.728	28630	103	732.816	94.220	112.292	110.414	40.042	75480	38	784.579	72.479	208.201	109.299	25.799	29814	38	769.132	45.053	216.516	107.998	24.142	29227	51	857.275	90.561	223.703	108.732	26.971	43721	43	750.558	50.706	239.671	109.434	27.213	32274	32	895.656	110.654	269.276	108.737	20.728	28661	25	788.920	72.444	326.721	107.923	17.556	19723	49	718.265	76.859	124.908	110.825	33.456	35195	28	760.393	68.924	201.262	108.766	19.314	21291	27	705.741	45.035	305.606	107.755	28.385	19055	57	719.105	81.072	59.127	111.159	38.870	40989	64	864.703	377.442	176.795	112.001	30.385	55341	38	869.421	118.409	232.373	110.712	22.971	33038	45	745.844	77.877	45.395	111.649	24.971	33563	39	696.487	76.548	135.370	115.850	32.142	27163	48	691.729	90.055	145.109	111.302	27.213	33203	74	795.459	123.088	191.167	115.300	39.213	58864	38	751.079	45.467	263.690	114.391	25.556	28541	49	738.816	44.301	295.790	112.866	29.213	36202	124	642.960	55.110	86.827	116.726	47.113	79727	30	693.433	65.875	159.467	112.192	21.314	20803	43	723	65.468	306.749	113.228	41.698	31089	21	749.190	41.763	317.947	114.279	22.385	15733	57	729.737	66.968	323.074	116.176	36.042	41595	19	694.526	50.622	15.111	114.884	16.142	13196	91	837.407	371.366	18.200	121.875	55.841	76204	82	702.744	72.359	101.205	119.156	40.284	57625	19	764.947	36.676	217.487	116.910	19.556	14534	50	705.360	70.430	155.572	119.341	32.142	35268	81	893.765	157.196	180.621	119.577	35.456	72395	24	1445.917	183.704	206.859	116.977	17.314	34702	36	882.944	116.409	227.994	117.385	21.556	31786	34	745.500	71.080	276.088	118.919	30.627	25347	63	654.889	69.260	68.552	120.640	30.385	41258	71	723.648	60.087	146.115	119.378	38.042	51379	39	791.051	126.775	161.913	119.203	24.728	30851	34	743.029	55.244	242.133	117.624	22.971	25263	28	905.750	90.805	268.782	118.949	20.142	25361	43	779.674	43.665	284.900	118.671	24.385	33526	39	882.641	213.401	36.087	120.133	31.456	34423	29	839.483	85.897	48.100	119.639	19.899	24345	80	706.763	65.264	54.937	123.023	36.627	56541	31	764.032	58.954	233.581	120.075	22.142	23685	19	1067.737	311.495	122.024	120.829	25.799	20287	47	703.149	90.046	133.374	124.499	30.142	33048	48	716.167	39.933	261.078	122.457	26.385	34376	50	766.380	321.472	301.946	127.462	60.083	38319	16	760	52.798	1.815	121.635	13.899	12160	52	825.846	106.596	244.534	123.585	28.971	42944	51	619.745	31.305	328.965	124.745	26.971	31607	23	780.348	43.720	8.056	124.237	17.899	17948	41	798.902	75.928	29.115	128.189	29.556	32755	35	727.600	57.610	251.574	125.859	24.142	25466	31	791.839	59.182	296.026	125.134	23.556	24547	29	739.759	36.304	286.986	125.604	22.385	21453	27	815.370	76.400	314.600	126.019	22.142	22015	16	795.875	38.635	47.987	125.311	13.899	12734	35	657.343	79.841	91.775	127.199	29.213	23007	59	767.102	111.584	192.292	127.630	28.385	45259	36	750.556	41.061	267.844	126.215	22.971	27020	34	783.853	39.574	309.735	129.183	32.728	26651	72	753.819	222.308	203.611	129.318	49.113	54275	28	916.643	95.522	23.958	129.308	21.314	25666	31	775.097	71.351	39.239	128.037	19.556	24028	92	645.533	69.706	110.990	139.299	68.770	59389	82	678.561	76.741	181.839	131.603	39.213	55642	39	760	47.070	279.914	128.952	24.971	29640	33	680.818	51.095	58.271	129.849	23.556	22467	54	701.741	62.354	127.688	131.396	29.213	37894	59	746.932	43.305	18.202	134.640	33.799	44069	29	648.966	62.678	63.952	132.148	29.799	18820	47	987.617	186.974	217.096	130.193	32.627	46418	37	781.541	98.984	242.564	131.870	24.385	28917	34	908.088	100.420	271.024	131.866	21.556	30875	27	980.259	126.249	10.223	131.481	21.556	26467	58	669.741	80.427	134.969	135.494	52.184	38845	23	689.217	77.470	163.828	131.188	18.728	15852	53	677.774	74.652	148.507	132.984	28.142	35922	31	769.677	84.449	261.426	133.512	20.728	23860	68	650.176	57.460	102.350	136.238	31.799	44212	44	722.614	71.831	120.759	135.306	27.213	31795	61	925.164	170.176	231.334	134.687	31.556	56435	71	744.394	78.498	251.796	135.459	42.042	52852	82	755.707	45.463	287.479	139.135	40.284	61968	35	903.143	89.025	316.909	134.697	21.556	31610	58	678.431	45.632	323.092	136.489	30.385	39349	34	704.029	70.432	170.003	135.650	22.728	23937	32	761.844	72.377	223.113	136.170	22.971	24379	23	772.826	39.225	277.270	134.719	16.728	17775	20	845.350	44.188	301.904	134.787	16.728	16907	32	673.625	47.350	333.876	135.864	20.728	21556	31	884.323	86.815	7.581	137.287	22.385	27414	19	629.789	25.021	71.678	135.804	15.314	11966	52	641.192	54.616	76.946	139.884	30.627	33342	46	667.283	99.116	162.247	140.138	38.627	30695	47	729.511	109.505	176.305	139.040	27.799	34287	40	934.650	247.540	195.605	138.717	28.971	37386	100	753.620	85.108	36.485	141.828	47.941	75362	50	655.440	47.442	57.142	139.678	28.971	32772	23	709.478	73.776	155.953	138.730	17.314	16318	54	694.926	78.302	145.549	141.330	28.627	37526	30	690.400	78.306	203.150	141.783	22.142	20712	26	676.038	57.554	208.455	141.398	22.142	17577	51	656.765	60.255	215.412	140.584	26.142	33495	31	871.290	67.063	272.822	140.379	21.556	27010	40	641.825	34.447	62.487	143.378	29.213	25673	41	676	81.328	135.850	141.581	31.556	27716	38	720.763	72.841	231.783	141.231	28.971	27389	47	982.915	289.245	69.281	144.793	37.456	46197	67	616.164	37.830	84.372	145.109	38.042	41283	23	1029.522	114.173	7.904	143.751	16.728	23679	29	1168.586	203.629	14.539	144.325	19.556	33889	73	671.055	74.216	101.125	149.974	38.284	48987	38	700.447	82.472	151.939	146.877	24.142	26617	23	797.043	90.180	258.167	146.230	17.899	18332	46	803.435	50.815	292.614	148.361	26.971	36958	40	816.800	66.499	302.416	146.844	23.799	32672	48	672.062	75.175	139.682	148.258	29.213	32259	35	716.429	73.087	226.559	146.377	22.728	25075	27	849.111	77.462	266.213	146.689	20.728	22926	42	819.976	61.816	275.191	149.527	26.971	34439	30	646.967	72.235	116.834	152.589	29.556	19409	30	729.967	52.874	253.010	148.992	20.728	21899	69	1159.348	280.301	279.725	156.066	49.213	79995	31	1389.065	612.163	17.831	149.567	20.971	43061	61	660.803	84.204	190.384	150.194	28.627	40309	103	771.786	84.062	243.363	152.600	38.042	79494	19	690.158	39.991	49.194	150.364	17.314	13113	50	646.380	62.142	92.296	151.762	28.385	32319	32	696.219	70.012	170.572	149.453	19.899	22279	24	774.333	91.126	204.965	149.238	18.728	18584	41	823.683	116.900	156.694	152.481	24.142	33771	27	769.963	34.284	2.680	152.353	22.142	20789	49	710.653	61.284	35.528	151.921	32.971	34822	35	742.714	78.994	57.187	152.373	21.314	25995	144	872.618	171.576	133.855	155.710	54.770	125657	42	684.810	50.913	231.971	152.520	26.385	28762	36	826.611	63.349	265.012	152.767	22.385	29758	42	730.571	71.465	325.871	151.335	28.142	30684	34	755	60.855	64.223	153.245	21.556	25670	38	685.789	83.904	177.615	153.112	28.385	26060	32	889.344	90.992	219.523	152.923	23.556	28459	37	747.135	105.256	201.532	154.088	22.142	27644	30	714.767	19.608	11.426	155.804	22.385	21443	67	777.881	259.139	83.515	156.064	34.627	52118	30	1489.833	285.824	193.249	156.687	20.728	44695	19	761.211	61.923	212.125	155.688	15.314	14463	98	814.102	106.185	58.366	162.079	54.184	79782	34	745.176	70.296	333.413	157.726	22.971	25336	16	801.562	83.581	217.398	157.231	14.142	12825	69	855.159	102.588	26.688	163.105	36.870	59006	43	773.930	68.099	34.446	159.126	26.142	33279	30	711.600	39.716	42.641	158.470	20.728	21348	33	840.879	92.313	257.861	161.401	23.899	27749	89	800.011	82.682	250.112	162.684	36.627	71201	25	1726.880	1372.305	1.456	161.336	17.899	43172	63	674.492	50.613	232.375	162.272	29.799	42493	33	790.182	64.125	265.762	160.318	20.728	26076	49	805.653	86.702	317.810	162.006	28.385	39477	28	708.964	34.538	327.900	160.797	18.728	19851	16	641.375	37.049	123.740	161.606	17.314	10262	16	736.375	82.041	214.669	161.802	14.728	11782	102	777.314	53.143	301.426	165.597	47.941	79286	34	994.176	125.735	101.757	162.532	22.728	33802	96	1036.521	551.560	132.884	168.279	63.012	99506	18	645.944	62.268	145.038	161.838	18.142	11627	109	677.404	72.461	174.803	163.548	54.870	73837	41	703.756	90.004	207.332	164.709	31.213	28854	34	716.794	56.294	222.491	164.165	22.728	24371	44	889.500	114.703	18.379	165.390	26.385	39138	86	821.384	121.925	73.596	168.470	37.799	70639	22	614.045	23.971	82.277	164.542	17.556	13509	60	726.017	61.353	274.531	168.934	34.971	43561	51	658.961	52.019	153.227	168.118	27.556	33607	53	725.132	71.819	195.687	168.030	30.627	38432	27	790.556	80.625	262.831	167.360	18.728	21345	36	516.583	20.364	330.922	168.388	30.971	18597	51	731.882	49.750	5.131	170.971	30.385	37326	29	726.966	40.265	50.791	170.172	20.971	21082	57	855.298	180.518	65.151	172.247	36.971	48752	58	830.621	86.292	287.831	171.170	31.456	48176	24	777.375	99.336	118.666	170.776	18.728	18657	115	669.235	57.553	202.598	175.810	44.527	76962	26	814.923	113.371	240.421	170.209	22.142	21188	32	738.781	48.682	46.172	172.585	23.314	23641	47	630.596	51.952	85.484	172.295	34.627	29638	66	657.364	82.028	180.752	173.200	38.042	43386	41	776.463	101.866	11.228	174.013	25.799	31835	32	686.500	58.963	124.742	172.919	21.556	21968	32	635.250	46.775	217.359	174.214	24.142	20328	51	656.490	28.054	319.403	171.864	36.385	33481	35	666.600	60.271	109.103	174.972	24.385	23331	38	671.789	52.599	160.197	174.307	22.971	25528	33	704.333	53.320	171.997	173.048	22.142	23243	23	857.261	73.280	251.788	174.300	18.142	19717	43	713.116	42.396	263.251	174.754	24.971	30664	54	861.815	99.616	27.990	177.964	30.385	46538	24	677.708	33.364	224.341	174.961	18.728	16265	65	637.831	59.767	97.097	177.339	34.385	41459	47	767.596	61.071	56.918	179.790	30.385	36077	262	565.603	106.780	110.563	189.913	91.740	148188	24	788.208	83.069	145.299	178.264	19.314	18917	31	879.161	67.642	33.792	179.571	21.556	27254	37	775.622	59.089	41.912	179.615	22.385	28698	56	760.018	95.033	117.991	179.259	29.213	42561	86	689.198	64.586	227.337	181.758	40.627	59271	40	723.300	290.810	281.921	179.734	22.385	28932	31	717.581	38.553	3.643	180.104	22.142	22245	40	571.950	12.343	13.804	183.030	39.941	22878	47	732.957	57.062	265.271	181.497	28.142	34449	16	772.312	99.713	332.311	179.307	20.142	12357	60	729.867	51.493	237.242	184.962	34.971	43792	66	652.485	64.035	133.342	183.157	32.385	43064	56	479.036	22.243	176.731	186.948	39.799	26826	46	652.326	45.819	209.704	183.937	29.213	30007	40	778.850	146.392	75.578	187.693	30.385	31154	30	744.833	79.921	86.118	184.127	20.142	22345	63	711.524	35.792	311.173	186.504	32.870	44826	20	1737.550	402.446	278.939	184.379	18.728	34751	34	753.706	56.599	169.308	187.268	22.971	25626	25	704.040	39.327	5.061	188.848	21.314	17601	77	838.117	110.700	20.883	192.004	45.799	64535	52	882.115	62.117	30.226	188.530	31.456	45870	39	842.077	92.744	57.139	188.247	22.971	32841	62	691.645	68.399	195.768	188.615	33.213	42882	64	690.438	76.619	160.446	190.180	31.799	44188	87	670.023	67.077	186.098	192.167	42.042	58292	59	799.169	70.570	248.373	190.982	38.042	47151	55	832.982	60.915	259.357	191.995	32.627	45814	67	1609.194	293.367	324.439	188.996	30.971	107816	28	946.571	383.546	101.347	189.167	23.556	26504	66	794.212	47.723	267.094	191.875	33.556	52418	33	676.364	59.154	209.689	190.638	22.971	22320	28	709.893	33.110	10.171	191.795	19.314	19877	36	838.639	101.122	86.077	192.816	25.799	30191	64	678.266	112.214	284.047	194.973	42.042	43409	53	654.396	62.640	126.087	197.252	31.556	34683	33	722.788	70.961	215.689	192.613	26.971	23852	31	680.903	37.866	235.092	193.979	28.870	21108	46	681.913	78.507	141.094	193.990	24.971	31368	61	695.984	66.967	228.106	196.967	30.971	42455	30	713.600	42.572	33.115	199.785	33.456	21408	34	823.294	77.523	26.600	197.341	22.971	27992	59	774.780	64.273	47.801	197.217	30.627	45712	20	748.950	54.476	100.641	194.877	18.728	14979	17	926.647	97.102	331.075	195.245	14.485	15753	20	714.450	51.019	4.312	197.146	18.142	14289	21	770.857	63.310	78.899	196.196	18.142	16188	26	749.615	113.859	94.580	197.079	20.728	19490	47	682.872	57.545	217.958	197.260	26.971	32095	26	784.269	39.212	72.106	197.943	21.556	20391	35	790.543	70.194	104.871	198.510	20.971	27669	53	706.736	68.536	157.457	198.660	29.799	37457	45	638.156	54.268	208.245	200.111	27.799	28717	41	836.171	141.392	175.729	198.656	24.142	34283	28	763.250	52.331	273.967	199.822	19.899	21371	19	891.421	116.677	326.724	198.329	14.728	16937	79	979.266	310.369	256.930	200.990	63.355	77362	58	1013.862	379.378	295.924	201.756	35.556	58804	96	2390.979	1286.145	76.629	206.388	47.113	229534	43	2442.233	1253.047	118.681	205.257	27.556	105016	60	651.683	69.948	137.883	203.287	37.213	39101	25	704.360	61.531	332.159	202.721	17.899	17609	41	3361.488	992.579	100.691	205.540	23.556	137821	76	754.934	78.842	37.657	207.726	43.355	57375	51	956.294	138.632	56.993	206.910	34.042	48771	46	889.478	140.941	174.345	205.236	24.971	40916	48	905.792	119.209	318.254	206.182	32.042	43478	45	781.978	139.549	93.978	208.657	45.799	35189	38	900.632	87.241	261.056	206.575	22.971	34224	20	693.900	41.827	155.443	207.291	17.556	13878	121	884.207	395.407	182.151	211.076	64.184	106989	50	642.980	31.873	223.722	210.380	25.799	32149	41	864.610	63.030	278.666	209.824	22.971	35449	24	678.042	35.531	163.983	209.355	17.314	16273	17	760.412	79.307	2.576	210.798	15.314	12927	16	1147.125	289.010	61.870	211.309	18.728	18354	18	733.111	44.473	108.965	210.704	15.314	13196	21	796	91.690	154.084	211.791	18.142	16716	46	714.391	40.827	255.572	213.797	25.799	32862	72	884.917	241.274	328.797	213.721	46.527	63714	17	765	41.455	100.236	211.806	14.485	13005	47	731.745	61.208	247.632	215.393	27.556	34392	16	859.938	79.707	317.857	212.005	14.485	13759	35	710.743	142.164	122.889	215.461	25.799	24876	61	629.557	35.134	209.805	214.772	28.971	38403	71	941.535	266.625	303.937	218.162	41.113	66849	53	743.698	44.030	45.734	216.343	28.971	39416	22	728.045	44.602	160.384	214.592	15.899	16017	30	876.467	79.310	288.486	215.618	22.971	26294	17	728.588	36.770	296.094	214.549	16.142	12386	33	698.182	57.280	19.507	215.289	25.556	23040	23	810.087	65.832	68.034	216.072	20.385	18632	26	719.538	56.480	132.575	215.772	18.728	18708	35	542.971	16.267	169.016	216.569	29.799	19004	42	719.048	82.755	228.784	217.577	28.385	30200	28	869.536	72.487	276.603	217.019	20.142	24347	25	869	219.247	152.582	216.485	20.142	21725	16	801.938	41.811	81.961	218.299	15.314	12831	37	1003.541	398.245	322.349	219.004	27.213	37131	31	773.419	49.436	312.408	220.581	21.314	23976	50	815.220	77.580	106.618	221.532	25.799	40761	41	709.171	56.874	175.648	221.413	25.799	29076	44	1031.955	151.475	269.989	223.318	30.385	45406	28	813.250	39.382	290.727	220.361	19.556	22771	125	743.480	91.922	91.414	225.123	50.770	92935	34	830.500	141.236	14.222	221.617	24.971	28237	17	688.353	14.667	24.540	221.628	19.314	11702	22	719.955	38.890	119.916	222.532	18.728	15839	52	811.231	152.954	158.672	222.735	34.627	42184	80	795.312	71.800	185.447	224.324	41.113	63625	80	734.838	56.426	254.037	224.010	47.113	58787	25	769.400	76.318	7.884	223.793	19.314	19235	22	721.364	63.437	133.911	223.352	17.899	15870	45	790.400	171.856	37.330	225.622	27.799	35568	17	712.176	35.716	148.626	223.419	15.314	12107	134	2355.799	1524.781	81.387	229.436	66.083	315677	26	892.577	93.370	111.690	226.332	17.899	23207	29	724.207	71.710	123.594	227.039	21.314	21002	25	766.480	46.081	198.022	225.614	18.485	19162	42	984.333	287.432	293.457	228.483	30.385	41342	27	709.111	45.051	129.893	227.994	18.142	19146	26	854.192	84.518	137.874	228.697	19.556	22209	50	1687.800	780.836	320.887	229.932	32.627	84390	62	670.774	81.054	166.963	230.071	34.870	41588	35	955.486	347.857	6.823	232.415	34.042	33442	19	1518.316	159.273	204.716	230.420	20.142	28848	37	850.703	129.965	328.435	231.595	25.556	31476	116	1097.698	338.823	102.427	235.223	42.527	127333	34	1728.382	282.213	30.889	232.029	32.627	58765	57	1262.877	367.362	237.019	232.375	32.385	71984	110	2285.936	717.298	113.704	237.130	57.113	251453	31	803.129	47.181	41.128	234.771	22.971	24897	47	1642.149	451.876	55.323	235.144	33.799	77181	26	1391.038	160.862	160.941	234.291	29.456	36167	22	646.091	40.730	185.800	233.994	18.971	14214	19	814.579	83.374	200.742	233.641	14.728	15477	141	1801.865	997.991	229.405	240.260	61.012	254063	16	782	94.941	142.349	233.952	16.728	12512	22	859.955	95.778	310.957	234.854	19.556	18919	27	903.444	240.267	63.854	236.237	20.728	24393	32	1468.438	157.130	271.408	236.135	24.627	46990	29	993.966	294.513	146.048	237.226	19.556	28825	23	1187.783	417.666	205.138	237.482	25.799	27319	145	1218.703	383.416	263.775	241.589	64.184	176712	45	1516.289	706.386	87.862	237.919	31.213	68233	129	898.016	301.093	177.123	245.598	78.326	115844	21	1569.905	112.548	254.222	238.059	16.971	32968	37	1848.811	406.035	34.829	239.351	24.627	68406	118	1266.212	354.627	245.047	242.844	66.184	149413	30	812.300	76.197	126.427	241.802	21.314	24369	33	678.333	58.104	183.828	244.496	31.799	22385	47	1112.681	290.219	57.266	241.780	32.385	52296	70	762.857	59.806	18.158	243.800	61.598	53400	62	876.177	113.049	76.633	244.509	43.456	54323	35	889.886	151.268	275.350	244.618	36.142	31146	64	738.719	79.162	283.606	244.409	46.142	47278	26	771.615	34.543	30.332	243.902	18.728	20062	57	1161.368	230.363	41.254	244.558	30.971	66198	20	1434.700	245.048	107.552	243.640	15.899	28694	23	823.870	99.812	51.907	244.664	17.314	18949	51	992.333	97.453	93.751	245.066	35.556	50609	16	810	168.993	204.179	245.432	19.899	12960	36	1081.861	111.283	120.273	246.266	35.456	38947	53	865.396	111.798	142.547	246.079	41.213	45866	23	614.087	86.657	161.001	247.563	46.627	14124	26	834.154	86.023	198.769	248.325	19.899	21688	39	808.462	127.500	170.824	252.530	33.698	31530	19	914.474	114.859	147.946	253.656	22.971	17375	31	673.677	69.205	195.767	253.916	45.698	20884
[truncated: 20,790,868 more chars]
