# Supplementary material for: Cellular Interrogation: Exploiting Cell-to-Cell Variability to Discriminate Regulatory Mechanisms in Oscillatory Signalling
Source: PLoS Comput Biol. 2016 Jul 1;12(7):e1004995. doi: 10.1371/journal.pcbi.1004995 (PMC4930170; doi:10.1371/journal.pcbi.1004995)
Supplement: S11 Dataset — (ZIP) [file pcbi.1004995.s012.zip › data11.txt]

1	86	587.384	80.085	66.218	4.743	39.456	50515	98	976.663	531.133	86.599	4.587	58.184	95713	153	633.660	69.032	127.734	7.507	69.154	96950	58	570.362	56.888	144.843	3.772	35.456	33081	27	544.296	31.391	165.042	3.545	22.971	14696	22	561.091	56.653	189.845	1.984	18.728	12344	66	648.682	64.393	204.226	3.165	46.870	42813
2	86	582.116	78.510	66.239	4.729	39.456	50062	98	971.673	524.669	86.611	4.602	58.184	95224	153	630.739	69.009	127.749	7.519	69.154	96503	58	569.155	54.121	144.847	3.783	35.456	33011	27	535.593	27.724	165.026	3.559	22.971	14461	22	558.909	53.920	189.844	1.998	18.728	12296	66	648.788	63.826	204.235	3.166	46.870	42820
3	86	579.709	78.350	66.236	4.729	39.456	49855	98	958.633	512.594	86.627	4.610	58.184	93946	153	630.876	68.409	127.739	7.513	69.154	96524	58	571.707	58.173	144.850	3.773	35.456	33159	27	536.037	27.940	165.029	3.569	22.971	14473	22	552.455	52.688	189.853	1.995	18.728	12154	66	647.803	64.077	204.235	3.172	46.870	42755
4	86	579.674	75.426	66.229	4.737	39.456	49852	98	954.755	500.598	86.653	4.634	58.184	93566	153	633.967	71.282	127.733	7.503	69.154	96997	58	570.793	56.775	144.832	3.772	35.456	33106	27	537.815	28.520	165.031	3.559	22.971	14521	22	550.818	51.913	189.853	1.994	18.728	12118	66	644.076	64.095	204.232	3.168	46.870	42509
5	86	578.047	77.317	66.222	4.739	39.456	49712	98	940.316	488.213	86.666	4.628	58.184	92151	153	632.046	73.332	127.724	7.499	69.154	96703	58	570.793	57.653	144.845	3.770	35.456	33106	27	526.852	27.973	165.021	3.566	22.971	14225	22	549.045	47.718	189.858	1.998	18.728	12079	66	665.288	68.944	204.195	3.195	46.870	43909
6	86	577.163	77.862	66.229	4.726	39.456	49636	98	934.143	478.412	86.677	4.641	58.184	91546	153	628	70.534	127.730	7.512	69.154	96084	58	573.983	58.430	144.853	3.769	35.456	33291	27	528.926	27.111	165.024	3.557	22.971	14281	22	546.273	54.001	189.842	1.984	18.728	12018	66	686.303	81.922	204.162	3.182	46.870	45296
7	86	575.070	76.009	66.232	4.735	39.456	49456	98	931.898	473.223	86.695	4.659	58.184	91326	153	627.523	67.313	127.749	7.521	69.154	96011	58	571.759	58.979	144.847	3.763	35.456	33162	27	530.852	29.004	165.027	3.569	22.971	14333	22	547.045	50.048	189.861	2.001	18.728	12035	66	697.121	87.423	204.148	3.188	46.870	46010
8	86	576.535	78.551	66.223	4.747	39.456	49582	98	927.582	466.498	86.700	4.675	58.184	90903	153	623.876	64.458	127.772	7.541	69.154	95453	58	574.603	60.476	144.852	3.767	35.456	33327	27	522.778	24.699	165.023	3.568	22.971	14115	22	544.227	51.150	189.861	1.989	18.728	11973	66	693.864	85.384	204.157	3.180	46.870	45795
9	86	576.570	77.692	66.237	4.730	39.456	49585	98	917.214	456.285	86.716	4.675	58.184	89887	153	625.686	66.898	127.772	7.542	69.154	95730	58	572.845	60.166	144.852	3.767	35.456	33225	27	524.518	26.114	165.023	3.580	22.971	14162	22	544.500	52.989	189.862	1.993	18.728	11979	66	697.364	84.909	204.161	3.187	46.870	46026
10	86	575.674	76.261	66.235	4.728	39.456	49508	98	915.878	452.498	86.730	4.678	58.184	89756	153	624.863	66.760	127.767	7.541	69.154	95604	58	574.500	62.494	144.848	3.760	35.456	33321	27	527.667	33.269	165.030	3.556	22.971	14247	22	550.909	56.009	189.850	1.988	18.728	12120	66	711.985	89.336	204.151	3.188	46.870	46991
11	86	572.012	76.322	66.233	4.723	39.456	49193	98	914.571	455.447	86.724	4.682	58.184	89628	153	623.686	66.369	127.765	7.547	69.154	95424	58	573.086	55.252	144.834	3.783	35.456	33239	27	529.407	31.304	165.029	3.570	22.971	14294	22	546.773	50.444	189.855	1.997	18.728	12029	66	708.258	87.754	204.158	3.186	46.870	46745
12	86	572.453	76.185	66.232	4.729	39.456	49231	98	913.816	453.273	86.719	4.681	58.184	89554	153	621.098	66.232	127.758	7.534	69.154	95028	58	573.103	59.096	144.844	3.768	35.456	33240	27	525.111	29.279	165.027	3.564	22.971	14178	22	551.727	58.248	189.843	1.987	18.728	12138	66	711.621	91.219	204.135	3.180	46.870	46967
13	86	576.965	75.105	66.236	4.733	39.456	49619	98	912.306	454.595	86.727	4.688	58.184	89406	153	622.458	66.136	127.762	7.535	69.154	95236	58	576.052	62.487	144.842	3.752	35.456	33411	27	528.630	30.526	165.030	3.554	22.971	14273	22	553.500	54.344	189.856	1.989	18.728	12177	66	689.561	81.227	204.178	3.154	46.870	45511
14	86	573.140	73.280	66.239	4.723	39.456	49290	98	902.551	444.709	86.742	4.689	58.184	88450	153	622.810	68.171	127.778	7.538	69.154	95290	58	575.500	60.365	144.854	3.770	35.456	33379	27	530.778	29.873	165.026	3.557	22.971	14331	22	550.727	52.989	189.847	1.988	18.728	12116	66	669.773	78.649	204.181	3.157	46.870	44205
15	86	570.221	77.336	66.231	4.737	39.456	49039	98	896.061	435.267	86.750	4.707	58.184	87814	153	623.163	68.999	127.772	7.551	69.154	95344	58	572.017	59.066	144.854	3.778	35.456	33177	27	528.926	32.895	165.027	3.539	22.971	14281	22	549.727	52.366	189.848	1.995	18.728	12094	66	659.727	74.517	204.194	3.158	46.870	43542
16	86	571.140	73.285	66.245	4.725	39.456	49118	98	893.776	425.232	86.773	4.716	58.184	87590	153	624.242	70.158	127.758	7.539	69.154	95509	58	569.621	57.047	144.845	3.774	35.456	33038	27	521.074	30.531	165.025	3.558	22.971	14069	22	546.136	52.249	189.858	1.997	18.728	12015	66	655.773	72.192	204.196	3.163	46.870	43281
17	86	573.302	75.487	66.245	4.723	39.456	49304	98	886.245	418.283	86.784	4.721	58.184	86852	153	623.556	69.249	127.759	7.527	69.154	95404	58	568.810	59.056	144.859	3.764	35.456	32991	27	521.074	31.795	165.031	3.552	22.971	14069	22	547.273	55.818	189.844	1.990	18.728	12040	66	652.864	70.992	204.198	3.165	46.870	43089
18	86	568.012	72.538	66.237	4.735	39.456	48849	98	883.531	414.754	86.789	4.737	58.184	86586	153	623.850	66.719	127.774	7.554	69.154	95449	58	569.276	58.152	144.854	3.769	35.456	33018	27	521.741	29.876	165.029	3.557	22.971	14087	22	550.409	54.556	189.854	1.991	18.728	12109	66	653.985	69.851	204.204	3.165	46.870	43163
19	86	567.488	75.321	66.230	4.733	39.456	48804	98	881.622	410.601	86.792	4.739	58.184	86399	153	625.824	71.221	127.774	7.541	69.154	95751	58	567.845	57.918	144.852	3.773	35.456	32935	27	518.148	26.608	165.028	3.559	22.971	13990	22	548.682	49.566	189.869	1.997	18.728	12071	66	649.455	67.073	204.220	3.170	46.870	42864
20	86	569.605	75.521	66.240	4.716	39.456	48986	98	885.816	415.351	86.787	4.745	58.184	86810	153	623.464	67.113	127.772	7.548	69.154	95390	58	567.483	59.790	144.853	3.771	35.456	32914	27	519.852	25.871	165.025	3.566	22.971	14036	22	549.273	49.576	189.851	1.999	18.728	12084	66	651.500	69.423	204.224	3.167	46.870	42999
21	86	554.093	72.963	66.231	4.726	39.456	47652	98	852	400.512	86.787	4.731	58.184	83496	153	595.268	68.362	127.755	7.522	69.154	91076	58	536.759	57.203	144.845	3.760	35.456	31132	27	486.074	28.875	165.034	3.561	22.971	13124	22	518.045	53.692	189.845	1.985	18.728	11397	66	628.439	72.136	204.206	3.158	46.870	41477
22	86	516.570	74.338	66.217	4.731	39.456	44425	98	803.847	389.670	86.761	4.719	58.184	78777	153	553.111	67.937	127.735	7.508	69.154	84626	58	491.569	57.250	144.848	3.740	35.456	28511	27	446.148	30.144	165.042	3.531	22.971	12046	22	477.273	51.720	189.859	1.980	18.728	10500	66	583.682	69.789	204.208	3.155	46.870	38523
23	86	511.337	72.965	66.220	4.731	39.456	43975	98	793.765	381.836	86.770	4.723	58.184	77789	153	550.451	75.713	127.700	7.474	69.154	84219	58	488.466	60.800	144.861	3.742	35.456	28331	27	433.889	29.261	165.037	3.549	22.971	11715	22	470.682	58.442	189.828	1.955	18.728	10355	66	576.030	69.904	204.184	3.153	46.870	38018
24	86	520.477	74.699	66.229	4.720	39.456	44761	98	802.867	382.606	86.792	4.744	58.184	78681	153	727.758	238.030	127.289	7.269	69.154	111347	58	498.707	65.120	144.863	3.726	35.456	28925	27	438.815	31.669	165.053	3.547	22.971	11848	22	470.227	53.545	189.842	1.969	18.728	10345	66	585.439	72.166	204.191	3.146	46.870	38639
25	86	551.442	90.613	66.202	4.742	39.456	47424	98	824.337	365.664	86.873	4.794	58.184	80785	153	1429.425	594.344	127.035	6.556	69.154	218702	58	583.190	105.468	144.920	3.644	35.456	33825	27	468.778	36.654	165.048	3.505	22.971	12657	22	503.636	66.019	189.827	1.955	18.728	11080	66	662.606	112.641	204.023	3.104	46.870	43732
26	86	825.953	183.483	66.161	4.693	39.456	71032	98	969.541	411.005	87.452	4.609	58.184	95015	153	1424.556	452.648	127.265	6.950	69.154	217957	58	1418.431	465.769	145.127	3.425	35.456	82269	27	640.259	51.851	165.016	3.503	22.971	17287	22	1083.727	434.064	189.613	1.638	18.728	23842	66	1770.682	423.182	203.962	3.043	46.870	116865
27	86	1362.721	398.346	65.941	4.913	39.456	117194	98	1272.888	354.413	87.838	5.192	58.184	124743	153	1292.078	389.188	127.307	7.010	69.154	197688	58	1163.500	362.774	145.085	3.430	35.456	67483	27	813	107.817	165.082	3.401	22.971	21951	22	1247.182	300.747	189.770	1.838	18.728	27438	66	1709.576	463.947	203.820	3.027	46.870	112832
28	86	1321.186	391.770	65.899	4.945	39.456	113622	98	1377.306	390.721	87.945	5.435	58.184	134976	153	1156.490	340.536	127.303	7.010	69.154	176943	58	945.655	267.556	145.045	3.471	35.456	54848	27	820.704	117.383	165.101	3.384	22.971	22159	22	1049.045	233.918	189.787	1.856	18.728	23079	66	1507.212	398.346	203.808	3.021	46.870	99476
29	86	1200.407	345.998	65.914	4.943	39.456	103235	98	1327.796	365.892	87.870	5.450	58.184	130124	153	1027.987	291.352	127.316	7.012	69.154	157282	58	777.948	199.962	145.013	3.510	35.456	45121	27	772.407	99.883	165.091	3.408	22.971	20855	22	839.773	160.403	189.818	1.897	18.728	18475	66	1312.076	336.917	203.823	3.024	46.870	86597
30	86	1061.558	292.747	65.934	4.932	39.456	91294	98	1253.551	336.731	87.759	5.412	58.184	122848	153	898.824	237.472	127.356	7.070	69.154	137520	58	673.724	151.123	144.976	3.565	35.456	39076	27	710.704	89.184	165.090	3.424	22.971	19189	22	685.500	113.022	189.833	1.917	18.728	15081	66	1114.439	276.015	203.834	3.036	46.870	73553
31	86	919.488	242.454	65.947	4.924	39.456	79076	98	1177.122	316.989	87.617	5.355	58.184	115358	153	787.072	187.355	127.431	7.156	69.154	120422	58	588.810	113.731	144.946	3.615	35.456	34151	27	638.296	73.346	165.080	3.442	22.971	17234	22	578.818	83.097	189.840	1.943	18.728	12734	66	942.409	206.820	203.900	3.060	46.870	62199
32	86	793.616	193.628	65.980	4.895	39.456	68251	98	1086.092	303.069	87.508	5.313	58.184	106437	153	690.739	146.605	127.489	7.234	69.154	105683	58	538.362	91.522	144.903	3.649	35.456	31225	27	576.482	65.408	165.084	3.441	22.971	15565	22	518.818	71.242	189.835	1.947	18.728	11414	66	793.697	159.718	203.942	3.074	46.870	52384
33	86	697.326	153.139	66.031	4.863	39.456	59970	98	1006.888	296.949	87.391	5.254	58.184	98675	153	626.190	117.037	127.549	7.300	69.154	95807	58	505.259	74.494	144.888	3.697	35.456	29305	27	512.778	52.149	165.086	3.475	22.971	13845	22	481.636	59.676	189.834	1.957	18.728	10596	66	690.591	121.451	204.015	3.100	46.870	45579
34	86	621.663	122.322	66.083	4.832	39.456	53463	98	936.939	296.541	87.281	5.176	58.184	91820	153	581.974	96.585	127.619	7.380	69.154	89042	58	487.190	67.632	144.863	3.718	35.456	28257	27	469.704	34.656	165.053	3.516	22.971	12682	22	462.227	53.899	189.834	1.965	18.728	10169	66	622.379	95.543	204.083	3.119	46.870	41077
35	86	570.023	102.696	66.126	4.802	39.456	49022	98	878.714	301.841	87.175	5.099	58.184	86114	153	551.765	83.698	127.651	7.413	69.154	84420	58	472.948	64.281	144.873	3.712	35.456	27431	27	439.259	31.586	165.050	3.524	22.971	11860	22	447.682	59.515	189.838	1.957	18.728	9849	66	579.864	80.053	204.113	3.134	46.870	38271
36	86	534.360	90.976	66.150	4.786	39.456	45955	98	834.806	309.870	87.080	5.018	58.184	81811	153	534.784	78.014	127.677	7.439	69.154	81822	58	465.345	57.663	144.862	3.738	35.456	26990	27	422.111	30.009	165.044	3.523	22.971	11397	22	448.045	55.707	189.828	1.961	18.728	9857	66	554.030	71.698	204.154	3.140	46.870	36566
37	86	512.244	82.012	66.191	4.757	39.456	44053	98	806.143	317.255	87.011	4.957	58.184	79002	153	525.693	72.241	127.693	7.464	69.154	80431	58	462.655	59.059	144.848	3.731	35.456	26834	27	408.148	30.117	165.042	3.525	22.971	11020	22	440.636	54.525	189.826	1.960	18.728	9694	66	539.818	67.847	204.169	3.147	46.870	35628
38	86	500.523	77.847	66.200	4.739	39.456	43045	98	781.388	319.285	86.965	4.912	58.184	76576	153	525.758	70.572	127.725	7.508	69.154	80441	58	459.724	59.085	144.844	3.726	35.456	26664	27	407.296	28.656	165.047	3.531	22.971	10997	22	437.909	53.276	189.831	1.966	18.728	9634	66	533.864	64.866	204.182	3.143	46.870	35235
39	86	494.058	77.593	66.199	4.754	39.456	42489	98	768.449	325.377	86.932	4.880	58.184	75308	153	540.072	72.368	127.739	7.530	69.154	82631	58	464.190	62.468	144.867	3.722	35.456	26923	27	406.370	25.902	165.037	3.559	22.971	10972	22	433.727	54.086	189.834	1.968	18.728	9542	66	534.091	66.179	204.190	3.146	46.870	35250
40	86	490.616	72.303	66.211	4.749	39.456	42193	98	757.633	321.895	86.927	4.863	58.184	74248	153	564.510	80.779	127.791	7.579	69.154	86370	58	466.397	62.095	144.878	3.724	35.456	27051	27	405.815	28.339	165.047	3.550	22.971	10957	22	434.273	51.860	189.843	1.967	18.728	9554	66	538.742	68.059	204.152	3.143	46.870	35557
41	86	487.523	70.995	66.223	4.743	39.456	41927	98	745.265	319.599	86.908	4.856	58.184	73036	153	604.621	89.485	127.862	7.698	69.154	92507	58	478.121	66.693	144.884	3.722	35.456	27731	27	412.037	26.251	165.043	3.545	22.971	11125	22	430.955	54.753	189.827	1.961	18.728	9481	66	535.030	66.925	204.169	3.147	46.870	35312
42	86	490.616	74.357	66.195	4.746	39.456	42193	98	734.480	315.856	86.905	4.843	58.184	71979	153	645.046	103.766	127.883	7.743	69.154	98692	58	482.552	69.552	144.888	3.709	35.456	27988	27	414.741	29.320	165.043	3.535	22.971	11198	22	437.818	53.668	189.836	1.962	18.728	9632	66	536.606	68.223	204.155	3.139	46.870	35416
43	86	488.047	72.373	66.211	4.744	39.456	41972	98	722.306	310.563	86.903	4.845	58.184	70786	153	640.261	106.815	127.813	7.675	69.154	97960	58	484.103	71.273	144.878	3.696	35.456	28078	27	406.259	26.498	165.035	3.545	22.971	10969	22	436.318	55.519	189.822	1.956	18.728	9599	66	534.212	68.784	204.168	3.137	46.870	35258
44	86	489.512	73.245	66.209	4.730	39.456	42098	98	712.061	299.720	86.926	4.858	58.184	69782	153	609.327	98.130	127.765	7.601	69.154	93227	58	480.672	72.468	144.889	3.703	35.456	27879	27	406.185	27.984	165.046	3.526	22.971	10967	22	433.045	52.249	189.829	1.963	18.728	9527	66	533.530	65.566	204.179	3.152	46.870	35213
45	86	490.419	74.061	66.205	4.732	39.456	42176	98	708.612	295.810	86.929	4.861	58.184	69444	153	577.595	92.341	127.753	7.572	69.154	88372	58	478.914	70.707	144.886	3.697	35.456	27777	27	404.074	28.290	165.040	3.530	22.971	10910	22	428.818	52.540	189.832	1.964	18.728	9434	66	536.500	64.300	204.196	3.158	46.870	35409
46	86	486.756	72.031	66.206	4.738	39.456	41861	98	701.398	299.309	86.914	4.851	58.184	68737	153	552.967	83.881	127.724	7.525	69.154	84604	58	468.776	67.218	144.866	3.704	35.456	27189	27	400.630	26.983	165.042	3.531	22.971	10817	22	436.636	51.819	189.821	1.964	18.728	9606	66	534.167	68.079	204.163	3.154	46.870	35255
47	86	479.407	69.916	66.204	4.723	39.456	41229	98	697.592	294.468	86.933	4.860	58.184	68364	153	532.542	79.445	127.709	7.494	69.154	81479	58	459.103	62.119	144.860	3.721	35.456	26628	27	395.111	27.206	165.042	3.546	22.971	10668	22	432.909	47.871	189.835	1.973	18.728	9524	66	529.621	64.975	204.178	3.155	46.870	34955
48	86	484.244	73.368	66.210	4.740	39.456	41645	98	694.602	290.712	86.929	4.867	58.184	68071	153	519.013	72.293	127.721	7.498	69.154	79409	58	461.379	67.550	144.881	3.694	35.456	26760	27	390.815	26.442	165.041	3.545	22.971	10552	22	428.091	53.392	189.825	1.959	18.728	9418	66	525.849	65.341	204.177	3.149	46.870	34706
49	86	482.570	73.410	66.205	4.744	39.456	41501	98	687.551	288.242	86.923	4.867	58.184	67380	153	506.856	70.027	127.711	7.477	69.154	77549	58	454.672	62.704	144.866	3.713	35.456	26371	27	389.296	23.884	165.035	3.537	22.971	10511	22	431.318	54.354	189.814	1.957	18.728	9489	66	520.894	62.534	204.172	3.157	46.870	34379
50	86	481.302	70.916	66.215	4.731	39.456	41392	98	694.755	297.169	86.904	4.839	58.184	68086	153	504.418	68.170	127.726	7.496	69.154	77176	58	452.448	63.286	144.868	3.701	35.456	26242	27	386.407	25.529	165.040	3.542	22.971	10433	22	428.591	50.385	189.835	1.965	18.728	9429	66	519.500	62.620	204.186	3.157	46.870	34287
51	86	477.953	72.040	66.208	4.732	39.456	41104	98	681.622	278.508	86.945	4.862	58.184	66799	153	509.490	67.573	127.745	7.530	69.154	77952	58	457.259	64.282	144.849	3.705	35.456	26521	27	390.222	27.499	165.053	3.533	22.971	10536	22	430.364	52.117	189.832	1.964	18.728	9468	66	516.591	63.135	204.178	3.154	46.870	34095
52	86	481.779	72.332	66.222	4.722	39.456	41433	98	678.245	268.427	86.981	4.881	58.184	66468	153	530.693	71.800	127.799	7.587	69.154	81196	58	461.276	61.443	144.857	3.723	35.456	26754	27	396.444	25.949	165.042	3.538	22.971	10704	22	435.364	57.609	189.822	1.954	18.728	9578	66	522.621	60.050	204.189	3.164	46.870	34493
53	86	491.465	77.351	66.194	4.741	39.456	42266	98	677.857	262.288	87.010	4.914	58.184	66430	153	582.575	80.390	127.810	7.649	69.154	89134	58	467.362	70.632	144.873	3.695	35.456	27107	27	405.185	27.941	165.049	3.526	22.971	10940	22	433.545	56.181	189.820	1.961	18.728	9538	66	533.727	63.664	204.188	3.153	46.870	35226
54	86	498.151	78.382	66.191	4.748	39.456	42841	98	690.469	267.434	87.004	4.925	58.184	67666	153	687.405	123.659	127.708	7.543	69.154	105173	58	480.379	75.774	144.881	3.676	35.456	27862	27	415.111	24.357	165.036	3.548	22.971	11208	22	436.591	56.239	189.829	1.959	18.728	9605	66	548.833	74.701	204.165	3.153	46.870	36223
55	86	512.279	80.967	66.202	4.737	39.456	44056	98	692.561	258.551	87.036	4.935	58.184	67871	153	857.843	225.177	127.427	7.153	69.154	131250	58	492.534	82.667	144.900	3.666	35.456	28567	27	417.481	31.197	165.047	3.526	22.971	11272	22	448.364	59.859	189.819	1.952	18.728	9864	66	557.318	76.353	204.130	3.146	46.870	36783
56	86	520.349	86.518	66.160	4.754	39.456	44750	98	696.786	259.885	87.049	4.959	58.184	68285	153	961.725	331.453	127.173	6.817	69.154	147144	58	506.466	86.702	144.897	3.656	35.456	29375	27	412.667	32.310	165.054	3.519	22.971	11142	22	450.955	65.213	189.821	1.942	18.728	9921	66	562.667	81.011	204.130	3.141	46.870	37136
57	86	521.151	85.557	66.168	4.764	39.456	44819	98	698.378	261.390	87.038	4.954	58.184	68441	153	886.386	291.973	127.196	6.850	69.154	135617	58	503.603	85.948	144.892	3.660	35.456	29209	27	413.333	30.345	165.049	3.522	22.971	11160	22	453.091	60.245	189.811	1.947	18.728	9968	66	553.167	74.412	204.146	3.145	46.870	36509
58	86	511.012	82.595	66.165	4.768	39.456	43947	98	692.510	264.604	87.023	4.934	58.184	67866	153	766.124	225.463	127.297	6.972	69.154	117217	58	493.966	81.341	144.904	3.662	35.456	28650	27	404.444	28.925	165.052	3.528	22.971	10920	22	452	64.190	189.808	1.948	18.728	9944	66	551.455	73.661	204.148	3.160	46.870	36396
59	86	503.930	80.840	66.182	4.763	39.456	43338	98	686.551	261.927	87.018	4.929	58.184	67282	153	660.386	163.385	127.412	7.122	69.154	101039	58	477.397	70.776	144.888	3.695	35.456	27689	27	402.370	28.794	165.045	3.539	22.971	10864	22	451	63.394	189.798	1.942	18.728	9922	66	537.167	67.706	204.158	3.152	46.870	35453
60	86	494.570	75.996	66.180	4.752	39.456	42533	98	680.031	264.096	87.000	4.925	58.184	66643	153	589.817	121.221	127.507	7.256	69.154	90242	58	462.448	67.531	144.863	3.694	35.456	26822	27	398.333	28.322	165.051	3.527	22.971	10755	22	440.227	61.099	189.820	1.950	18.728	9685	66	525.667	64.457	204.181	3.165	46.870	34694
61	86	488.244	75.576	66.189	4.758	39.456	41989	98	673.235	258.858	87.019	4.928	58.184	65977	153	545.268	94.044	127.591	7.344	69.154	83426	58	451.086	61.440	144.877	3.715	35.456	26163	27	393.593	27.841	165.034	3.536	22.971	10627	22	435.818	52.097	189.828	1.967	18.728	9588	66	550.045	42.622	204.370	3.225	46.870	36303
62	86	483.477	75.038	66.192	4.749	39.456	41579	98	670.224	263.204	86.994	4.904	58.184	65682	153	517.020	81.666	127.636	7.399	69.154	79104	58	445.845	60.537	144.844	3.715	35.456	25859	27	389.296	29.636	165.047	3.533	22.971	10511	22	436.045	57.621	189.816	1.952	18.728	9593	66	548.849	64.000	204.209	3.159	46.870	36224
63	86	482.523	72.013	66.210	4.739	39.456	41497	98	669.153	265.125	86.980	4.900	58.184	65577	153	506.863	74.385	127.683	7.451	69.154	77550	58	447.845	63.421	144.862	3.703	35.456	25975	27	386.926	28.431	165.054	3.533	22.971	10447	22	432.636	58.260	189.813	1.952	18.728	9518	66	516.227	59.436	204.186	3.161	46.870	34071
64	86	478.302	72.810	66.198	4.754	39.456	41134	98	660.571	256.877	86.993	4.893	58.184	64736	153	501.222	68.589	127.730	7.518	69.154	76687	58	447.690	60.554	144.856	3.714	35.456	25966	27	392.407	21.121	165.030	3.560	22.971	10595	22	428.545	58.507	189.820	1.945	18.728	9428	66	510.394	62.529	204.174	3.152	46.870	33686
65	86	483.163	75.465	66.185	4.758	39.456	41552	98	655.122	244.550	87.035	4.921	58.184	64202	153	514.902	67.793	127.787	7.597	69.154	78780	58	451.845	64.228	144.866	3.708	35.456	26207	27	397.630	24.374	165.038	3.547	22.971	10736	22	429.364	53.101	189.819	1.960	18.728	9446	66	513.727	59.388	204.190	3.155	46.870	33906
66	86	492.279	78.188	66.197	4.752	39.456	42336	98	662.112	247.213	87.029	4.941	58.184	64887	153	555.242	75.870	127.852	7.709	69.154	84952	58	458.431	63.782	144.879	3.722	35.456	26589	27	416	23.653	165.020	3.553	22.971	11232	22	433.455	57.237	189.817	1.951	18.728	9536	66	523.864	61.820	204.186	3.163	46.870	34575
67	86	512.279	87.128	66.169	4.751	39.456	44056	98	676.041	250.495	87.042	4.948	58.184	66252	153	598.399	90.318	127.913	7.793	69.154	91555	58	478.621	72.631	144.887	3.696	35.456	27760	27	437.926	29.740	165.052	3.524	22.971	11824	22	448.409	66.963	189.810	1.940	18.728	9865	66	544.621	73.358	204.126	3.137	46.870	35945
68	86	548.395	103.180	66.123	4.791	39.456	47162	98	682.082	247.514	87.071	4.981	58.184	66844	153	648.797	107.691	127.901	7.764	69.154	99266	58	475.569	67.558	144.886	3.706	35.456	27583	27	470.259	38.818	165.058	3.496	22.971	12697	22	454.500	62.017	189.820	1.954	18.728	9999	66	582.242	86.728	204.079	3.121	46.870	38428
69	86	590.372	113.433	66.110	4.778	39.456	50772	98	689.357	244.040	87.095	5.005	58.184	67557	153	691.980	125.959	127.620	7.425	69.154	105873	58	498.517	81.874	144.901	3.677	35.456	28914	27	506.370	49.219	165.069	3.472	22.971	13672	22	459.727	64.858	189.820	1.947	18.728	10114	66	602.939	92.206	204.068	3.134	46.870	39794
70	86	619.686	124.944	66.106	4.773	39.456	53293	98	687.837	239.060	87.115	5.007	58.184	67408	153	705.569	161.182	127.467	7.260	69.154	107952	58	500.741	84.711	144.910	3.667	35.456	29043	27	507.407	54.169	165.085	3.450	22.971	13700	22	456.955	59.771	189.829	1.958	18.728	10053	66	621.076	100.770	204.043	3.125	46.870	40991
71	86	633.151	137.075	66.063	4.819	39.456	54451	98	680.388	238.253	87.113	5.014	58.184	66678	153	671.850	157.080	127.464	7.191	69.154	102793	58	494.672	83.224	144.924	3.664	35.456	28691	27	493.148	49.384	165.079	3.468	22.971	13315	22	455.364	59.081	189.826	1.951	18.728	10018	66	612.470	99.286	204.019	3.121	46.870	40423
72	86	614.512	127.712	66.069	4.829	39.456	52848	98	673.592	238.557	87.097	4.996	58.184	66012	153	611.582	125.817	127.529	7.272	69.154	93572	58	474.948	74.451	144.893	3.682	35.456	27547	27	460.852	42.413	165.063	3.476	22.971	12443	22	451.909	60.700	189.818	1.957	18.728	9942	66	602.045	95.048	204.051	3.125	46.870	39735
73	86	580.093	114.084	66.091	4.805	39.456	49888	98	658.571	228.111	87.115	5.005	58.184	64540	153	563.196	101.226	127.593	7.340	69.154	86169	58	459.500	67.424	144.875	3.696	35.456	26651	27	434.815	37.250	165.056	3.500	22.971	11740	22	443.227	58.614	189.829	1.956	18.728	9751	66	577.045	85.560	204.079	3.141	46.870	38085
74	86	550.884	100.383	66.132	4.796	39.456	47376	98	651.684	229.964	87.092	4.987	58.184	63865	153	529.275	85.359	127.634	7.408	69.154	80979	58	451.207	66.269	144.871	3.690	35.456	26170	27	409.222	31.202	165.052	3.516	22.971	11049	22	437.545	60.297	189.823	1.950	18.728	9626	66	553.788	78.799	204.128	3.148	46.870	36550
75	86	525.465	93.428	66.140	4.778	39.456	45190	98	650.724	231.888	87.081	4.981	58.184	63771	153	509.961	73.904	127.670	7.440	69.154	78024	58	448.810	64.935	144.867	3.702	35.456	26031	27	397.556	26.309	165.044	3.533	22.971	10734	22	430.364	51.830	189.831	1.972	18.728	9468	66	539.667	71.683	204.146	3.151	46.870	35618
76	86	505.337	85.920	66.164	4.773	39.456	43459	98	646.827	234.392	87.067	4.967	58.184	63389	153	496.974	69.343	127.702	7.481	69.154	76037	58	441.690	61.537	144.867	3.708	35.456	25618	27	388.630	26.019	165.049	3.538	22.971	10493	22	423.045	52.624	189.824	1.963	18.728	9307	66	525.970	66.677	204.164	3.162	46.870	34714
77	86	494.116	80.256	66.174	4.758	39.456	42494	98	645.704	234.802	87.057	4.966	58.184	63279	153	493.582	67.275	127.703	7.472	69.154	75518	58	444.345	60.998	144.857	3.710	35.456	25772	27	382.444	25.325	165.044	3.527	22.971	10326	22	419	55.136	189.826	1.955	18.728	9218	66	525.349	67.121	204.157	3.164	46.870	34673
78	86	493.523	79.779	66.185	4.761	39.456	42443	98	643.357	230.324	87.082	4.975	58.184	63049	153	501.340	71.992	127.687	7.463	69.154	76705	58	451.017	64.081	144.865	3.699	35.456	26159	27	387.963	27.242	165.047	3.519	22.971	10475	22	423.727	54.217	189.822	1.959	18.728	9322	66	526.409	66.736	204.166	3.166	46.870	34743
79	86	509.791	85.799	66.180	4.757	39.456	43842	98	644.408	229.926	87.083	4.965	58.184	63152	153	519.497	74.336	127.729	7.486	69.154	79483	58	457.155	65.554	144.856	3.707	35.456	26515	27	396.481	25.697	165.031	3.533	22.971	10705	22	434.273	56.184	189.817	1.953	18.728	9554	66	545.727	75.240	204.140	3.156	46.870	36018
80	86	537.209	94.725	66.184	4.742	39.456	46200	98	645.653	219.866	87.132	4.997	58.184	63274	153	565.020	87.314	127.665	7.441	69.154	86448	58	476.741	80.685	144.905	3.660	35.456	27651	27	398.222	26.284	165.042	3.538	22.971	10752	22	437.227	57.935	189.817	1.952	18.728	9619	66	560.939	76.653	204.172	3.149	46.870	37022
81	86	599.663	109.938	66.172	4.748	39.456	51571	98	654.306	218.939	87.144	5.023	58.184	64122	153	689.346	137.122	127.621	7.343	69.154	105470	58	510.603	96.521	144.906	3.626	35.456	29615	27	426.741	32.266	165.043	3.518	22.971	11522	22	449.091	66.483	189.797	1.938	18.728	9880	66	601.985	86.675	204.147	3.162	46.870	39731
82	86	712.116	162.167	66.106	4.758	39.456	61242	98	657.480	214.428	87.171	5.034	58.184	64433	153	900.549	305.221	127.180	6.779	69.154	137784	58	550.552	115.648	144.948	3.599	35.456	31932	27	458.889	30.621	165.024	3.518	22.971	12390	22	456.455	65.902	189.809	1.941	18.728	10042	66	624.924	103.284	204.059	3.132	46.870	41245
83	86	791.535	190.765	66.037	4.829	39.456	68072	98	664	208.572	87.202	5.055	58.184	65072	153	926.353	348.887	127.073	6.672	69.154	141732	58	555.431	110.819	144.925	3.614	35.456	32215	27	478.296	42.585	165.039	3.477	22.971	12914	22	466.864	69.894	189.800	1.932	18.728	10271	66	656.939	107.205	204.051	3.118	46.870	43358
84	86	815.884	204.563	65.990	4.862	39.456	70166	98	662.969	210.368	87.198	5.056	58.184	64971	153	819.693	285.235	127.143	6.761	69.154	125413	58	549.621	108.790	144.934	3.619	35.456	31878	27	483.111	43.262	165.065	3.485	22.971	13044	22	463	69.409	189.806	1.932	18.728	10186	66	676.909	116.859	204.035	3.126	46.870	44676
85	86	751.837	181.142	65.999	4.867	39.456	64658	98	654.347	213.432	87.181	5.033	58.184	64126	153	706.065	210.513	127.266	6.924	69.154	108028	58	524.603	100.698	144.909	3.619	35.456	30427	27	457.593	45.731	165.072	3.465	22.971	12355	22	456.455	65.873	189.822	1.939	18.728	10042	66	646.182	106.345	204.059	3.130	46.870	42648
86	86	679.360	155.977	66.021	4.871	39.456	58425	98	645.276	209.701	87.162	5.032	58.184	63237	153	617.863	149.487	127.417	7.114	69.154	94533	58	490.397	82.174	144.894	3.662	35.456	28443	27	421.519	32.709	165.062	3.511	22.971	11381	22	456.182	65.260	189.809	1.943	18.728	10036	66	615.424	96.499	204.086	3.146	46.870	40618
87	86	616.756	131.202	66.049	4.850	39.456	53041	98	638.684	212.246	87.135	5.020	58.184	62591	153	556.810	111.423	127.518	7.246	69.154	85192	58	466.414	72.746	144.874	3.678	35.456	27052	27	404.296	34.372	165.058	3.502	22.971	10916	22	441.364	60.529	189.815	1.952	18.728	9710	66	580.697	89.877	204.075	3.135	46.870	38326
88	86	566.651	109.419	66.085	4.821	39.456	48732	98	630.551	214.252	87.121	4.996	58.184	61794	153	522.091	85.359	127.610	7.364	69.154	79880	58	455.655	65.985	144.870	3.698	35.456	26428	27	393	28.095	165.046	3.531	22.971	10611	22	432.591	54.338	189.814	1.966	18.728	9517	66	557.788	80.763	204.103	3.148	46.870	36814
89	86	527.058	93.565	66.135	4.796	39.456	45327	98	622.582	209.963	87.121	5.005	58.184	61013	153	500.837	74.770	127.670	7.434	69.154	76628	58	444.052	62.476	144.859	3.707	35.456	25755	27	391.630	28.051	165.046	3.524	22.971	10574	22	420.500	52.145	189.834	1.960	18.728	9251	66	533.045	71.530	204.133	3.145	46.870	35181
90	86	503.640	84.870	66.156	4.757	39.456	43313	98	617.388	208.209	87.114	5.004	58.184	60504	153	491.288	69.017	127.695	7.462	69.154	75167	58	441.034	60.773	144.863	3.709	35.456	25580	27	389.444	24.759	165.029	3.532	22.971	10515	22	417.955	52.375	189.819	1.962	18.728	9195	66	517.879	65.578	204.159	3.163	46.870	34180
91	86	490.721	79.175	66.178	4.759	39.456	42202	98	614.980	206.810	87.127	4.999	58.184	60268	153	489.294	66.520	127.703	7.487	69.154	74862	58	442.793	63.568	144.850	3.696	35.456	25682	27	394.259	26.160	165.032	3.529	22.971	10645	22	420.500	49.760	189.831	1.972	18.728	9251	66	513.651	62.999	204.157	3.164	46.870	33901
92	86	486.012	77.779	66.187	4.752	39.456	41797	98	617.918	202.064	87.147	5.007	58.184	60556	153	507.791	70.581	127.721	7.503	69.154	77692	58	459.224	72.055	144.896	3.695	35.456	26635	27	399.630	25.380	165.045	3.535	22.971	10790	22	422.227	52.879	189.816	1.965	18.728	9289	66	522.470	66.137	204.168	3.155	46.870	34483
93	86	495.035	82.140	66.177	4.761	39.456	42573	98	624.184	197.477	87.181	5.032	58.184	61170	153	537.542	80.846	127.700	7.469	69.154	82244	58	473.845	76.391	144.884	3.682	35.456	27483	27	404.519	29.441	165.051	3.514	22.971	10922	22	430.682	55.755	189.836	1.959	18.728	9475	66	543.212	73.401	204.133	3.153	46.870	35852
94	86	511.314	87.702	66.153	4.779	39.456	43973	98	631.439	189.083	87.231	5.069	58.184	61881	153	573.052	85.038	127.747	7.520	69.154	87677	58	506.983	92.353	144.904	3.646	35.456	29405	27	426.778	29.672	165.030	3.507	22.971	11523	22	448.545	56.672	189.811	1.966	18.728	9868	66	568.773	76.059	204.163	3.159	46.870	37539
95	86	523.244	92.280	66.152	4.768	39.456	44999	98	647.449	193.273	87.250	5.091	58.184	63450	153	630.111	103.506	127.710	7.495	69.154	96407	58	541.914	107.802	144.915	3.615	35.456	31431	27	428.148	33.575	165.057	3.499	22.971	11560	22	479	72.517	189.800	1.941	18.728	10538	66	607.879	95.319	204.099	3.134	46.870	40120
96	86	537.291	98.585	66.136	4.787	39.456	46207	98	656.908	188.188	87.292	5.127	58.184	64377	153	665.719	134.580	127.587	7.352	69.154	101855	58	558.069	116.020	144.927	3.598	35.456	32368	27	432.185	33.355	165.055	3.506	22.971	11669	22	495	81.307	189.794	1.923	18.728	10890	66	642.121	109.999	204.054	3.126	46.870	42380
97	86	538.140	94.928	66.152	4.763	39.456	46280	98	659.786	192.730	87.282	5.132	58.184	64659	153	653.059	142.023	127.512	7.248	69.154	99918	58	537.310	103.997	144.928	3.620	35.456	31164	27	441.333	41.587	165.067	3.477	22.971	11916	22	510.091	83.072	189.793	1.924	18.728	11222	66	661.712	115.852	204.029	3.124	46.870	43673
98	86	536.523	100.707	66.115	4.787	39.456	46141	98	652.531	188.871	87.285	5.123	58.184	63948	153	606.863	124.841	127.526	7.257	69.154	92850	58	510.293	92.039	144.918	3.647	35.456	29597	27	430.704	40.548	165.063	3.479	22.971	11629	22	496.182	83.060	189.791	1.913	18.728	10916	66	636.500	106.660	204.021	3.129	46.870	42009
99	86	522.919	92.273	66.137	4.788	39.456	44971	98	636.122	189.899	87.257	5.103	58.184	62340	153	557.706	102.344	127.584	7.324	69.154	85329	58	483.741	79.133	144.881	3.667	35.456	28057	27	420	32.907	165.052	3.506	22.971	11340	22	474.864	78.044	189.800	1.924	18.728	10447	66	619.364	104.099	204.015	3.125	46.870	40878
100	86	508.965	90.176	66.148	4.783	39.456	43771	98	625.612	187.506	87.232	5.090	58.184	61310	153	522.333	84.206	127.635	7.385	69.154	79917	58	466.345	73.755	144.873	3.684	35.456	27048	27	407.444	33.948	165.060	3.503	22.971	11001	22	453.773	57.616	189.816	1.959	18.728	9983	66	589.470	95.846	204.053	3.135	46.870	38905
101	86	493.116	79.924	66.164	4.765	39.456	42408	98	616.878	189.225	87.201	5.075	58.184	60454	153	500.255	72.028	127.680	7.454	69.154	76539	58	456.793	69.026	144.863	3.690	35.456	26494	27	395.704	26.742	165.048	3.527	22.971	10684	22	433.545	59.182	189.808	1.951	18.728	9538	66	551.121	78.790	204.099	3.149	46.870	36374
102	86	482.895	77.449	66.175	4.763	39.456	41529	98	603.663	184.715	87.199	5.065	58.184	59159	153	484.614	66.004	127.723	7.490	69.154	74146	58	444.483	59.883	144.857	3.714	35.456	25780	27	384.852	25.974	165.032	3.531	22.971	10391	22	425.364	54.854	189.823	1.961	18.728	9358	66	530.970	69.734	204.135	3.156	46.870	35044
103	86	477.709	72.905	66.200	4.744	39.456	41083	98	598.286	191.146	87.172	5.040	58.184	58632	153	481.627	62.837	127.731	7.512	69.154	73689	58	441.259	62.833	144.847	3.707	35.456	25593	27	385.481	27.111	165.040	3.518	22.971	10408	22	418.364	54.410	189.821	1.957	18.728	9204	66	521.227	67.711	204.143	3.161	46.870	34401
104	86	473.360	71.895	66.204	4.754	39.456	40709	98	592.653	187.522	87.180	5.033	58.184	58080	153	484.889	63.683	127.731	7.501	69.154	74188	58	445.914	65.532	144.852	3.703	35.456	25863	27	380.185	24.578	165.052	3.539	22.971	10265	22	416.318	55.399	189.817	1.947	18.728	9159	66	514.545	62.342	204.173	3.171	46.870	33960
105	86	484.500	78.361	66.187	4.759	39.456	41667	98	604.173	194.028	87.161	5.035	58.184	59209	153	497.412	66.791	127.736	7.509	69.154	76104	58	451.983	67.348	144.869	3.691	35.456	26215	27	392.667	25.990	165.040	3.530	22.971	10602	22	423.045	51.614	189.816	1.967	18.728	9307	66	517.242	62.874	204.183	3.170	46.870	34138
106	86	505.698	86.568	66.168	4.756	39.456	43490	98	607.316	191.083	87.183	5.047	58.184	59517	153	526.353	75.614	127.720	7.512	69.154	80532	58	470.948	77.677	144.883	3.668	35.456	27315	27	398.889	31.386	165.047	3.499	22.971	10770	22	431.455	58.219	189.828	1.950	18.728	9492	66	528.242	67.001	204.144	3.164	46.870	34864
107	86	543.930	99.651	66.150	4.768	39.456	46778	98	613.888	190.025	87.209	5.068	58.184	60161	153	593.464	109.744	127.577	7.320	69.154	90800	58	485.069	88.492	144.882	3.634	35.456	28134	27	438.296	42.797	165.066	3.472	22.971	11834	22	448.864	68.961	189.811	1.930	18.728	9875	66	565.197	79.884	204.109	3.154	46.870	37303
108	86	622.593	133.845	66.087	4.801	39.456	53543	98	623.337	189.088	87.219	5.072	58.184	61087	153	827.124	305.282	127.114	6.695	69.154	126550	58	514.690	99.473	144.923	3.634	35.456	29852	27	466	46.738	165.060	3.457	22.971	12582	22	472.091	68.056	189.806	1.942	18.728	10386	66	620.258	98.675	204.088	3.140	46.870	40937
109	86	783.163	192.314	66.040	4.829	39.456	67352	98	644.561	191.577	87.261	5.117	58.184	63167	153	934.902	390.494	126.951	6.516	69.154	143040	58	548.276	110.901	144.928	3.612	35.456	31800	27	499.370	42.495	165.048	3.486	22.971	13483	22	493.909	83.446	189.795	1.913	18.728	10866	66	718.909	135.121	203.934	3.101	46.870	47448
110	86	877.058	226.817	66.003	4.854	39.456	75427	98	649.010	190.120	87.260	5.115	58.184	63603	153	850.869	319.171	127.067	6.666	69.154	130183	58	564.310	121.137	144.934	3.590	35.456	32730	27	524.111	52.065	165.059	3.461	22.971	14151	22	520.500	83.150	189.792	1.918	18.728	11451	66	858.697	198.590	203.808	3.068	46.870	56674
111	86	847.593	216.993	65.983	4.884	39.456	72893	98	645.612	189.872	87.276	5.117	58.184	63270	153	745.196	240.577	127.196	6.835	69.154	114015	58	563.690	118.234	144.933	3.597	35.456	32694	27	510.630	46.897	165.054	3.474	22.971	13787	22	512.273	86.334	189.800	1.907	18.728	11270	66	913.424	206.690	203.856	3.081	46.870	60286
112	86	777.791	196.567	65.959	4.901	39.456	66890	98	638.745	190.033	87.264	5.111	58.184	62597	153	649.902	172.492	127.343	7.022	69.154	99435	58	531.328	103.796	144.924	3.627	35.456	30817	27	472.333	44.307	165.073	3.480	22.971	12753	22	504.500	86.469	189.802	1.905	18.728	11099	66	851.015	187.621	203.894	3.110	46.870	56167
113	86	696.930	165.513	65.988	4.889	39.456	59936	98	630.847	194.022	87.228	5.098	58.184	61823	153	574.464	120.928	127.492	7.217	69.154	87893	58	496.569	89.682	144.902	3.643	35.456	28801	27	439.222	37.903	165.066	3.491	22.971	11859	22	476.091	73.120	189.823	1.923	18.728	10474	66	735.894	144.526	203.958	3.119	46.870	48569
114	86	626.744	138.691	66.030	4.857	39.456	53900	98	626.582	199.485	87.195	5.075	58.184	61405	153	528.307	93.515	127.590	7.339	69.154	80831	58	469.897	74.606	144.882	3.673	35.456	27254	27	411.519	34.103	165.059	3.500	22.971	11111	22	447.273	59.813	189.815	1.947	18.728	9840	66	646.591	111.333	204.024	3.146	46.870	42675
115	86	573.291	116.918	66.056	4.843	39.456	49303	98	617.010	199.604	87.174	5.076	58.184	60467	153	503.176	77.844	127.638	7.395	69.154	76986	58	456.293	70.382	144.872	3.679	35.456	26465	27	392.926	26.243	165.041	3.528	22.971	10609	22	424.318	56.802	189.817	1.951	18.728	9335	66	581.833	92.497	204.073	3.147	46.870	38401
116	86	540.233	106.173	66.079	4.820	39.456	46460	98	613.245	197.331	87.182	5.080	58.184	60098	153	489.425	68.552	127.700	7.470	69.154	74882	58	452.448	67.511	144.865	3.689	35.456	26242	27	385.370	26.697	165.047	3.526	22.971	10405	22	417.136	55.891	189.831	1.953	18.728	9177	66	536.773	75.762	204.112	3.166	46.870	35427
117	86	518.209	94.566	66.107	4.805	39.456	44566	98	602.235	192.580	87.174	5.067	58.184	59019	153	481.144	62.903	127.726	7.503	69.154	73615	58	450.310	69.973	144.888	3.685	35.456	26118	27	380.370	25.138	165.045	3.545	22.971	10270	22	416.909	53.088	189.832	1.959	18.728	9172	66	512.242	65.890	204.153	3.166	46.870	33808
118	86	502.419	88.218	66.132	4.796	39.456	43208	98	607.908	203.938	87.137	5.057	58.184	59575	153	487.987	66.132	127.742	7.543	69.154	74662	58	460.052	75.562	144.881	3.671	35.456	26683	27	384	28.074	165.053	3.519	22.971	10368	22	420.182	54.631	189.813	1.956	18.728	9244	66	514.167	65.147	204.163	3.174	46.870	33935
119	86	502.291	86.912	66.157	4.770	39.456	43197	98	615.327	201.015	87.178	5.074	58.184	60302	153	499.824	65.846	127.751	7.557	69.154	76473	58	475.034	81.799	144.873	3.655	35.456	27552	27	396.704	30.348	165.043	3.514	22.971	10711	22	429.045	58.172	189.811	1.949	18.728	9439	66	514.106	62.841	204.174	3.168	46.870	33931
120	86	505.198	87.324	66.152	4.780	39.456	43447	98	634.561	191.546	87.239	5.092	58.184	62187	153	535.967	76.757	127.727	7.527	69.154	82003	58	503.897	98.323	144.906	3.619	35.456	29226	27	401.444	29.936	165.037	3.512	22.971	10839	22	436.091	57.166	189.806	1.951	18.728	9594	66	528.909	71.765	204.130	3.170	46.870	34908
121	86	519.977	91.256	66.155	4.772	39.456	44718	98	644.429	182.828	87.313	5.147	58.184	63154	153	598.562	95.034	127.717	7.539	69.154	91580	58	570.500	127.788	144.924	3.575	35.456	33089	27	433.296	36.517	165.042	3.487	22.971	11699	22	460.409	73.090	189.797	1.930	18.728	10129	66	539.470	72.580	204.143	3.165	46.870	35605
122	86	531.895	93.837	66.149	4.773	39.456	45743	98	664.673	180.224	87.354	5.188	58.184	65138	153	659.797	112.909	127.646	7.465	69.154	100949	58	679.966	181.536	144.992	3.519	35.456	39438	27	442.037	37.698	165.054	3.486	22.971	11935	22	488.591	90.603	189.780	1.894	18.728	10749	66	554.758	78.260	204.120	3.172	46.870	36614
123	86	550.733	103.944	66.109	4.807	39.456	47363	98	689.490	176.291	87.443	5.178	58.184	67570	153	690.627	136.188	127.609	7.403	69.154	105666	58	708.172	188.596	144.978	3.502	35.456	41074	27	430.889	42.847	165.078	3.459	22.971	11634	22	546.182	112.028	189.758	1.870	18.728	12016	66	568.970	78.138	204.143	3.170	46.870	37552
124	86	557.442	108.173	66.091	4.815	39.456	47940	98	702.449	183.595	87.507	5.128	58.184	68840	153	661.072	136.749	127.570	7.342	69.154	101144	58	641.759	153.365	144.959	3.559	35.456	37222	27	432.333	40.564	165.069	3.472	22.971	11673	22	569.545	111.102	189.763	1.882	18.728	12530	66	563.485	80.928	204.130	3.161	46.870	37190
125	86	550	106.896	66.081	4.816	39.456	47300	98	703.592	188.367	87.504	5.103	58.184	68952	153	615.150	119.598	127.578	7.344	69.154	94118	58	577.086	129.283	144.929	3.570	35.456	33471	27	414.074	34.379	165.063	3.500	22.971	11180	22	546.545	103.789	189.770	1.894	18.728	12024	66	543.864	74.028	204.148	3.168	46.870	35895
126	86	536.407	99.338	66.124	4.794	39.456	46131	98	677.306	173.967	87.484	5.127	58.184	66376	153	563.163	100.409	127.601	7.378	69.154	86164	58	516.966	99.575	144.908	3.614	35.456	29984	27	400.037	30.800	165.052	3.508	22.971	10801	22	511.545	87.394	189.787	1.914	18.728	11254	66	529.985	68.201	204.158	3.168	46.870	34979
127	86	515.209	90.846	66.120	4.796	39.456	44308	98	650.776	166.192	87.418	5.130	58.184	63776	153	524.497	84.248	127.646	7.415	69.154	80248	58	486.603	88.343	144.887	3.636	35.456	28223	27	392.296	33.603	165.060	3.497	22.971	10592	22	476.955	66.339	189.820	1.946	18.728	10493	66	514.955	63.488	204.167	3.175	46.870	33987
128	86	501.570	85.372	66.149	4.778	39.456	43135	98	634.163	169.541	87.360	5.138	58.184	62148	153	499.327	70.680	127.681	7.461	69.154	76397	58	456.655	71.004	144.860	3.679	35.456	26486	27	384.074	25.563	165.038	3.535	22.971	10370	22	450.682	63.161	189.811	1.946	18.728	9915	66	506.167	60.485	204.179	3.181	46.870	33407
129	86	491.907	82.299	66.160	4.774	39.456	42304	98	617.082	176.540	87.283	5.125	58.184	60474	153	481.804	65.740	127.708	7.492	69.154	73716	58	443.724	64.441	144.862	3.701	35.456	25736	27	378.185	29.552	165.054	3.512	22.971	10211	22	432.909	60.433	189.808	1.940	18.728	9524	66	496.288	57.142	204.174	3.175	46.870	32755
130	86	484.884	78.820	66.162	4.767	39.456	41700	98	607.429	177.222	87.257	5.120	58.184	59528	153	481.013	65.807	127.703	7.499	69.154	73595	58	431.914	59.759	144.851	3.707	35.456	25051	27	378.704	27.061	165.052	3.525	22.971	10225	22	423.364	56.378	189.811	1.947	18.728	9314	66	490.818	57.261	204.194	3.179	46.870	32394
131	86	478.977	77.782	66.163	4.765	39.456	41192	98	600.714	175.948	87.251	5.129	58.184	58870	153	482.516	65.696	127.705	7.485	69.154	73825	58	427.310	60.600	144.862	3.704	35.456	24784	27	383.481	27.364	165.051	3.517	22.971	10354	22	420.364	56.098	189.826	1.954	18.728	9248	66	484.939	52.931	204.205	3.185	46.870	32006
132	86	492.267	82.316	66.164	4.775	39.456	42335	98	608.296	179.473	87.246	5.135	58.184	59613	153	502.072	70.835	127.695	7.480	69.154	76817	58	441.621	66.150	144.851	3.687	35.456	25614	27	388.148	28.440	165.041	3.514	22.971	10480	22	417.364	48.876	189.827	1.962	18.728	9182	66	493.848	57.373	204.174	3.175	46.870	32594
133	86	520.465	96.061	66.131	4.774	39.456	44760	98	616.888	175.617	87.287	5.167	58.184	60455	153	548.562	90.630	127.647	7.432	69.154	83930	58	449.500	68.353	144.863	3.686	35.456	26071	27	404.333	29.567	165.027	3.504	22.971	10917	22	433.955	53.950	189.819	1.964	18.728	9547	66	512.939	62.944	204.177	3.180	46.870	33854
134	86	571.977	112.532	66.130	4.784	39.456	49190	98	625.510	166.761	87.336	5.195	58.184	61300	153	661.706	171.503	127.418	7.110	69.154	101241	58	461.293	74.010	144.867	3.680	35.456	26755	27	420.185	35.624	165.049	3.483	22.971	11345	22	456.727	67.423	189.821	1.940	18.728	10048	66	540.258	72.038	204.133	3.168	46.870	35657
135	86	674.163	149.920	66.086	4.791	39.456	57978	98	644.837	164.619	87.398	5.255	58.184	63194	153	928.307	384.520	126.915	6.492	69.154	142031	58	488.603	81.045	144.890	3.678	35.456	28339	27	446.778	37.157	165.050	3.490	22.971	12063	22	492.182	84.441	189.784	1.911	18.728	10828	66	566.273	82.637	204.106	3.169	46.870	37374
136	86	797.151	196.323	66.037	4.827	39.456	68555	98	654.235	164.002	87.418	5.272	58.184	64115	153	907.281	362.759	126.999	6.583	69.154	138814	58	523.569	100.408	144.908	3.633	35.456	30367	27	471.926	48.102	165.070	3.462	22.971	12742	22	515.045	96.835	189.773	1.894	18.728	11331	66	604.924	94.415	204.080	3.159	46.870	39925
137	86	822.837	218.246	65.964	4.876	39.456	70764	98	669.878	164.812	87.460	5.319	58.184	65648	153	805.680	283.828	127.126	6.740	69.154	123269	58	528.759	105.334	144.925	3.620	35.456	30668	27	474.407	48.006	165.064	3.455	22.971	12809	22	522.636	93.817	189.776	1.903	18.728	11498	66	622.470	105.784	204.040	3.155	46.870	41083
138	86	779.128	198.519	65.952	4.896	39.456	67005	98	654.357	162.973	87.435	5.291	58.184	64127	153	698.686	206.464	127.269	6.933	69.154	106899	58	513.534	96.792	144.904	3.633	35.456	29785	27	456.333	42.361	165.063	3.474	22.971	12321	22	509.500	88.565	189.783	1.911	18.728	11209	66	657.242	118.685	204.006	3.137	46.870	43378
139	86	713.558	171.792	65.987	4.879	39.456	61366	98	643.061	161.331	87.421	5.275	58.184	63020	153	613.797	144.895	127.422	7.130	69.154	93911	58	478.897	81.831	144.880	3.646	35.456	27776	27	430.185	35.752	165.059	3.493	22.971	11615	22	506.500	89.000	189.794	1.904	18.728	11143	66	658.076	120.334	203.989	3.137	46.870	43433
140	86	649.395	148.666	66.003	4.865	39.456	55848	98	626.745	165.410	87.364	5.230	58.184	61421	153	550.268	106.341	127.546	7.279	69.154	84191	58	457.500	72.426	144.859	3.686	35.456	26535	27	406.926	34.892	165.063	3.488	22.971	10987	22	473.864	68.123	189.815	1.943	18.728	10425	66	612.242	100.314	204.053	3.149	46.870	40408
141	86	593.151	124.585	66.037	4.855	39.456	51011	98	608.959	161.152	87.332	5.211	58.184	59678	153	514.732	85.274	127.609	7.371	69.154	78754	58	445.517	68.009	144.863	3.690	35.456	25840	27	401.259	28.507	165.044	3.516	22.971	10834	22	452.045	61.576	189.822	1.947	18.728	9945	66	569.894	86.129	204.085	3.155	46.870	37613
142	86	550.174	108.121	66.083	4.824	39.456	47315	98	595.480	162.220	87.302	5.176	58.184	58357	153	494.078	72.649	127.666	7.437	69.154	75594	58	438.672	63.191	144.863	3.702	35.456	25443	27	385.333	26.536	165.036	3.528	22.971	10404	22	434.682	59.926	189.821	1.947	18.728	9563	66	540.258	76.371	204.106	3.171	46.870	35657
143	86	513.570	93.765	66.103	4.814	39.456	44167	98	578.704	160.735	87.276	5.155	58.184	56713	153	478.595	68.504	127.677	7.456	69.154	73225	58	431.586	58.101	144.858	3.721	35.456	25032	27	384.667	26.488	165.037	3.517	22.971	10386	22	421.955	52.395	189.821	1.961	18.728	9283	66	516.561	67.581	204.130	3.172	46.870	34093
144	86	498.291	84.972	66.145	4.786	39.456	42853	98	571.837	159.555	87.272	5.136	58.184	56040	153	475.451	62.724	127.722	7.505	69.154	72744	58	428.897	58.594	144.840	3.713	35.456	24876	27	391.148	18.233	165.018	3.559	22.971	10561	22	416.182	49.375	189.817	1.967	18.728	9156	66	508.242	64.621	204.155	3.179	46.870	33544
145	86	488.116	83.410	66.142	4.771	39.456	41978	98	575.969	161.649	87.269	5.136	58.184	56445	153	483.268	63.083	127.732	7.527	69.154	73940	58	436.241	65.906	144.865	3.694	35.456	25302	27	386.037	24.411	165.025	3.535	22.971	10423	22	414.773	51.382	189.821	1.967	18.728	9125	66	501.606	64.068	204.147	3.172	46.870	33106
146	86	494.919	85.489	66.138	4.782	39.456	42563	98	580.122	157.250	87.284	5.159	58.184	56852	153	495.869	63.482	127.768	7.566	69.154	75868	58	448.983	71.079	144.861	3.675	35.456	26041	27	392.741	25.891	165.030	3.519	22.971	10604	22	422.955	55.954	189.811	1.949	18.728	9305	66	503.985	62.300	204.171	3.180	46.870	33263
147	86	505.163	89.815	66.141	4.770	39.456	43444	98	586.102	155.997	87.310	5.151	58.184	57438	153	516.830	65.466	127.809	7.613	69.154	79075	58	470.207	77.100	144.866	3.667	35.456	27272	27	418.667	28.954	165.028	3.516	22.971	11304	22	430.364	66.900	189.802	1.931	18.728	9468	66	521.500	64.202	204.166	3.179	46.870	34419
148	86	530.860	97.526	66.123	4.777	39.456	45654	98	597.847	155.074	87.349	5.193	58.184	58589	153	550.444	76.198	127.838	7.688	69.154	84218	58	498.724	94.723	144.895	3.637	35.456	28926	27	438.407	34.536	165.033	3.495	22.971	11837	22	441.273	60.091	189.815	1.950	18.728	9708	66	544.879	70.521	204.150	3.171	46.870	35962
149	86	561.047	105.648	66.137	4.759	39.456	48250	98	610.571	152.574	87.383	5.232	58.184	59836	153	566.784	84.784	127.812	7.662	69.154	86718	58	515.569	103.899	144.913	3.613	35.456	29903	27	488.667	46.565	165.052	3.465	22.971	13194	22	463.636	73.493	189.802	1.928	18.728	10200	66	581.803	90.247	204.062	3.147	46.870	38399
150	86	588.384	119.862	66.085	4.801	39.456	50601	98	620.082	147.143	87.446	5.251	58.184	60768	153	567.275	88.004	127.743	7.580	69.154	86793	58	522.621	105.005	144.924	3.609	35.456	30312	27	508.444	52.144	165.043	3.451	22.971	13728	22	469.227	71.253	189.798	1.935	18.728	10323	66	594.227	91.747	204.065	3.150	46.870	39219
151	86	593.942	120.663	66.085	4.803	39.456	51079	98	620.949	151.531	87.421	5.246	58.184	60853	153	545.706	82.391	127.723	7.539	69.154	83493	58	513.431	97.725	144.909	3.633	35.456	29779	27	500.963	49.447	165.066	3.458	22.971	13526	22	470.727	72.324	189.794	1.928	18.728	10356	66	599.909	94.587	204.065	3.152	46.870	39594
152	86	588.953	122.185	66.069	4.825	39.456	50650	98	609.980	150.132	87.399	5.227	58.184	59778	153	516.706	75.185	127.715	7.503	69.154	79056	58	487.224	86.183	144.905	3.656	35.456	28259	27	458.259	44.281	165.064	3.471	22.971	12373	22	468.636	72.099	189.793	1.931	18.728	10310	66	586.106	89.421	204.086	3.161	46.870	38683
153	86	572.930	113.602	66.080	4.811	39.456	49272	98	599.592	149.154	87.379	5.216	58.184	58760	153	496.176	70.489	127.714	7.499	69.154	75915	58	460.690	75.082	144.869	3.666	35.456	26720	27	432.741	34.117	165.044	3.496	22.971	11684	22	449.682	62.406	189.808	1.949	18.728	9893	66	557.333	80.752	204.117	3.175	46.870	36784
154	86	547.384	109.579	66.057	4.837	39.456	47075	98	589.704	150.219	87.356	5.204	58.184	57791	153	478.255	65.374	127.723	7.504	69.154	73173	58	448.224	66.688	144.870	3.696	35.456	25997	27	407.370	30.379	165.048	3.507	22.971	10999	22	436.864	58.637	189.828	1.953	18.728	9611	66	535.106	70.839	204.141	3.177	46.870	35317
155	86	523.709	97.756	66.094	4.807	39.456	45039	98	579.653	153.204	87.326	5.175	58.184	56806	153	472.386	62.343	127.710	7.466	69.154	72275	58	434.052	61.257	144.853	3.702	35.456	25175	27	388.111	26.036	165.043	3.514	22.971	10479	22	423.773	53.505	189.839	1.961	18.728	9323	66	510.273	63.596	204.167	3.173	46.870	33678
156	86	502.140	89.601	66.129	4.799	39.456	43184	98	568.367	151.672	87.301	5.156	58.184	55700	153	466.739	61.060	127.712	7.471	69.154	71411	58	425.672	60.940	144.847	3.695	35.456	24689	27	377.037	23.803	165.028	3.523	22.971	10180	22	415.591	54.462	189.826	1.959	18.728	9143	66	497.909	61.611	204.180	3.175	46.870	32862
157	86	488.349	82.223	66.156	4.771	39.456	41998	98	561.643	148.729	87.290	5.146	58.184	55041	153	464.510	61.150	127.726	7.501	69.154	71070	58	431.397	60.493	144.849	3.709	35.456	25021	27	373.407	21.786	165.021	3.538	22.971	10082	22	407.455	53.626	189.814	1.958	18.728	8964	66	492.258	58.517	204.177	3.183	46.870	32489
158	86	488.419	84.017	66.150	4.768	39.456	42004	98	558.224	141.671	87.329	5.155	58.184	54706	153	471.170	62.381	127.706	7.492	69.154	72089	58	434.931	65.654	144.842	3.689	35.456	25226	27	375.074	22.542	165.025	3.531	22.971	10127	22	406.955	53.509	189.815	1.959	18.728	8953	66	492.424	58.065	204.183	3.186	46.870	32500
159	86	500.791	87.957	66.146	4.764	39.456	43068	98	559.276	140.615	87.335	5.162	58.184	54809	153	492.582	71.112	127.695	7.472	69.154	75365	58	451.379	73.634	144.862	3.670	35.456	26180	27	382.148	24.785	165.028	3.538	22.971	10318	22	410.955	50.228	189.814	1.962	18.728	9041	66	499.045	61.184	204.172	3.181	46.870	32937
160	86	536.093	98.516	66.129	4.768	39.456	46104	98	572.847	133.919	87.387	5.211	58.184	56139	153	529.490	82.594	127.663	7.443	69.154	81012	58	469.328	74.593	144.855	3.677	35.456	27221	27	391.222	30.582	165.042	3.496	22.971	10563	22	431.182	60.131	189.810	1.954	18.728	9486	66	518.591	64.724	204.163	3.181	46.870	34227
161	86	612.453	131.750	66.087	4.780	39.456	52671	98	590.643	133.451	87.451	5.251	58.184	57883	153	614.007	125.104	127.546	7.310	69.154	93943	58	500.879	89.917	144.864	3.640	35.456	29051	27	399.296	27.678	165.045	3.518	22.971	10781	22	466.364	77.341	189.790	1.914	18.728	10260	66	548.030	79.465	204.101	3.165	46.870	36170
162	86	734.500	180.540	66.022	4.822	39.456	63167	98	624.643	136.358	87.535	5.318	58.184	61215	153	722.987	211.575	127.311	7.002	69.154	110617	58	526.724	104.845	144.914	3.622	35.456	30550	27	403.963	30.375	165.037	3.501	22.971	10907	22	484	82.880	189.800	1.911	18.728	10648	66	584.121	88.393	204.051	3.162	46.870	38552
163	86	799.523	206.485	65.985	4.864	39.456	68759	98	643.031	134.004	87.592	5.313	58.184	63017	153	742.739	234.812	127.208	6.881	69.154	113639	58	574.707	129.691	144.928	3.573	35.456	33333	27	417.074	33.580	165.055	3.502	22.971	11261	22	513.136	89.546	189.797	1.910	18.728	11289	66	616.667	103.842	204.018	3.141	46.870	40700
164	86	790.686	206.189	65.960	4.883	39.456	67999	98	656.796	137.565	87.647	5.327	58.184	64366	153	701.660	212.101	127.240	6.896	69.154	107354	58	572.776	126.224	144.922	3.577	35.456	33221	27	409.741	32.653	165.046	3.503	22.971	11063	22	532.318	104.245	189.782	1.890	18.728	11711	66	623.939	105.768	204.027	3.146	46.870	41180
165	86	738.767	185.199	65.969	4.887	39.456	63534	98	647.786	133.963	87.655	5.345	58.184	63483	153	634.007	168.174	127.348	7.022	69.154	97003	58	539.948	108.981	144.920	3.618	35.456	31317	27	400.296	31.001	165.053	3.497	22.971	10808	22	521.318	92.126	189.776	1.906	18.728	11469	66	606.849	97.738	204.050	3.170	46.870	40052
166	86	670.477	160.378	65.997	4.875	39.456	57661	98	636.061	132.663	87.617	5.322	58.184	62334	153	568.882	125.329	127.462	7.178	69.154	87039	58	500.845	91.247	144.906	3.643	35.456	29049	27	387.963	23.084	165.029	3.538	22.971	10475	22	491.909	79.351	189.801	1.931	18.728	10822	66	577.636	84.330	204.080	3.166	46.870	38124
167	86	611.442	137.552	66.016	4.870	39.456	52584	98	619.500	133.435	87.550	5.311	58.184	60711	153	527.242	97.967	127.566	7.307	69.154	80668	58	468.052	76.965	144.885	3.673	35.456	27147	27	381.370	26.287	165.038	3.524	22.971	10297	22	463.364	65.375	189.819	1.949	18.728	10194	66	555.682	78.547	204.102	3.168	46.870	36675
168	86	563.860	115.167	66.056	4.843	39.456	48492	98	597.265	134.624	87.459	5.266	58.184	58532	153	500.333	76.701	127.646	7.417	69.154	76551	58	443.914	64.468	144.857	3.705	35.456	25747	27	378.037	27.601	165.044	3.520	22.971	10207	22	437.909	61.292	189.805	1.948	18.728	9634	66	532.333	72.626	204.127	3.174	46.870	35134
169	86	524.860	101.385	66.097	4.805	39.456	45138	98	578.857	137.875	87.404	5.227	58.184	56728	153	480.242	68.022	127.698	7.462	69.154	73477	58	428.741	59.059	144.843	3.721	35.456	24867	27	370.852	26.559	165.043	3.516	22.971	10013	22	423.682	56.638	189.811	1.954	18.728	9321	66	511.227	66.994	204.163	3.185	46.870	33741
170	86	501.151	90.652	66.130	4.776	39.456	43099	98	566.449	136.483	87.395	5.202	58.184	55512	153	472.758	64.622	127.717	7.492	69.154	72332	58	423.052	55.147	144.827	3.723	35.456	24537	27	367.815	23.536	165.030	3.531	22.971	9931	22	412.727	54.325	189.818	1.962	18.728	9080	66	496.864	59.236	204.192	3.183	46.870	32793
171	86	486.419	81.244	66.158	4.774	39.456	41832	98	560.337	136.662	87.382	5.194	58.184	54913	153	477.778	65.145	127.722	7.514	69.154	73100	58	427.810	61.870	144.861	3.702	35.456	24813	27	374.481	25.473	165.033	3.526	22.971	10111	22	407.955	49.289	189.831	1.968	18.728	8975	66	497.576	60.424	204.182	3.186	46.870	32840
172	86	483.256	80.949	66.155	4.758	39.456	41560	98	558	134.477	87.367	5.195	58.184	54684	153	499.693	69.258	127.730	7.523	69.154	76453	58	430.621	62.149	144.848	3.710	35.456	24976	27	389.704	31.919	165.053	3.492	22.971	10522	22	421.500	55.477	189.820	1.954	18.728	9273	66	501.985	59.386	204.193	3.182	46.870	33131
173	86	489.407	84.268	66.146	4.769	39.456	42089	98	559.082	133.165	87.389	5.191	58.184	54790	153	530.288	78.635	127.719	7.484	69.154	81134	58	440.966	66.833	144.858	3.688	35.456	25576	27	405.667	32.676	165.045	3.490	22.971	10953	22	440.727	60.774	189.806	1.954	18.728	9696	66	521.394	68.138	204.151	3.180	46.870	34412
174	86	513.407	92.916	66.135	4.770	39.456	44153	98	575.704	131.697	87.429	5.244	58.184	56419	153	588.569	107.494	127.620	7.329	69.154	90051	58	454.586	71.380	144.854	3.678	35.456	26366	27	419	35.342	165.043	3.492	22.971	11313	22	465.591	77.298	189.786	1.917	18.728	10243	66	540.924	73.692	204.121	3.167	46.870	35701
175	86	538.302	104.628	66.102	4.802	39.456	46294	98	593.286	130.521	87.473	5.266	58.184	58142	153	668.706	160.338	127.426	7.162	69.154	102312	58	479.034	86.760	144.893	3.643	35.456	27784	27	470.741	45.242	165.048	3.459	22.971	12710	22	544.636	117.730	189.753	1.859	18.728	11982	66	583.500	85.771	204.080	3.163	46.870	38511
176	86	583.907	117.497	66.087	4.793	39.456	50216	98	612.051	133.996	87.533	5.301	58.184	59981	153	697.824	194.071	127.315	7.015	69.154	106767	58	495.017	91.838	144.897	3.634	35.456	28711	27	496.185	47.471	165.047	3.468	22.971	13397	22	707.318	169.652	189.734	1.838	18.728	15561	66	657.061	111.052	204.029	3.133	46.870	43366
177	86	617.128	137.356	66.030	4.834	39.456	53073	98	624.265	133.847	87.561	5.317	58.184	61178	153	657.327	171.837	127.357	7.029	69.154	100571	58	506	96.281	144.902	3.622	35.456	29348	27	521.111	56.901	165.068	3.434	22.971	14070	22	659.273	132.942	189.762	1.891	18.728	14504	66	732.924	149.287	203.939	3.125	46.870	48373
178	86	615.779	139.609	66.019	4.848	39.456	52957	98	622.408	132.341	87.558	5.304	58.184	60996	153	601.353	140.449	127.428	7.132	69.154	92007	58	487.276	79.458	144.882	3.677	35.456	28262	27	494.148	52.693	165.077	3.450	22.971	13342	22	561.545	99.672	189.797	1.910	18.728	12354	66	726.212	141.213	203.970	3.131	46.870	47930
179	86	595.209	132.854	66.021	4.855	39.456	51188	98	608.663	133.613	87.502	5.286	58.184	59649	153	549.693	109.843	127.523	7.258	69.154	84103	58	472.190	80.760	144.881	3.658	35.456	27387	27	451.481	43.110	165.067	3.470	22.971	12190	22	504.364	78.274	189.815	1.937	18.728	11096	66	675.379	125.991	203.988	3.148	46.870	44575
180	86	566.605	116.815	66.062	4.823	39.456	48728	98	592.398	133.379	87.462	5.271	58.184	58055	153	511.438	84.602	127.630	7.383	69.154	78250	58	452.534	67.762	144.870	3.697	35.456	26247	27	421.926	38.883	165.061	3.480	22.971	11392	22	455.682	63.902	189.819	1.952	18.728	10025	66	621.273	108.974	204.012	3.149	46.870	41004
181	86	538.186	102.656	66.094	4.818	39.456	46284	98	574.245	135.259	87.410	5.224	58.184	56276	153	485.824	71.505	127.666	7.443	69.154	74331	58	435.879	60.291	144.859	3.718	35.456	25281	27	401.815	31.347	165.045	3.501	22.971	10849	22	431.636	53.299	189.827	1.968	18.728	9496	66	569.106	86.900	204.065	3.166	46.870	37561
182	86	511.326	93.788	66.115	4.807	39.456	43974	98	561.520	136.780	87.385	5.207	58.184	55029	153	469.235	64.345	127.686	7.468	69.154	71793	58	424.034	57.846	144.837	3.715	35.456	24594	27	385.037	31.636	165.055	3.498	22.971	10396	22	417.909	53.480	189.822	1.963	18.728	9194	66	529.773	73.178	204.100	3.170	46.870	34965
183	86	496.326	87.013	66.134	4.789	39.456	42684	98	549.959	137.220	87.338	5.182	58.184	53896	153	459.196	58.475	127.715	7.508	69.154	70257	58	420.759	55.125	144.833	3.716	35.456	24404	27	383.556	25.983	165.031	3.526	22.971	10356	22	406.409	46.115	189.821	1.979	18.728	8941	66	504.197	62.892	204.163	3.193	46.870	33277
184	86	483.035	85.220	66.136	4.775	39.456	41541	98	541.480	134.309	87.347	5.173	58.184	53065	153	456.745	57.088	127.735	7.518	69.154	69882	58	417.310	56.178	144.828	3.718	35.456	24204	27	383.815	22.933	165.023	3.542	22.971	10363	22	400.909	47.077	189.836	1.975	18.728	8820	66	496.803	61.923	204.155	3.187	46.870	32789
185	86	491.500	85.559	66.148	4.766	39.456	42269	98	545.490	132.129	87.354	5.188	58.184	53458	153	466.673	60.934	127.756	7.535	69.154	71401	58	422.655	59.599	144.844	3.706	35.456	24514	27	399.852	25.745	165.032	3.531	22.971	10796	22	404.591	49.970	189.830	1.963	18.728	8901	66	489.212	59.429	204.170	3.183	46.870	32288
186	86	525.221	102.832	66.105	4.781	39.456	45169	98	548.786	130.779	87.378	5.199	58.184	53781	153	485.026	67.348	127.719	7.518	69.154	74209	58	436.466	64.001	144.840	3.700	35.456	25315	27	410.741	30.963	165.038	3.514	22.971	11090	22	403.455	47.878	189.825	1.968	18.728	8876	66	488.864	58.228	204.169	3.183	46.870	32265
187	86	581.291	121.943	66.083	4.795	39.456	49991	98	551.255	134.256	87.376	5.187	58.184	54023	153	517.170	79.209	127.704	7.466	69.154	79127	58	457.362	74.839	144.858	3.671	35.456	26527	27	438.519	31.384	165.035	3.516	22.971	11840	22	407.636	50.435	189.831	1.962	18.728	8968	66	506.788	62.059	204.163	3.182	46.870	33448
188	86	673.930	154.641	66.058	4.791	39.456	57958	98	576.551	130.859	87.432	5.209	58.184	56502	153	551.739	88.400	127.684	7.465	69.154	84416	58	463.103	75.068	144.870	3.676	35.456	26860	27	455.333	36.439	165.017	3.505	22.971	12294	22	416.682	53.920	189.818	1.952	18.728	9167	66	519.500	68.431	204.141	3.182	46.870	34287
189	86	763.058	189.709	66.015	4.824	39.456	65623	98	579.490	126.057	87.492	5.227	58.184	56790	153	580.150	104.569	127.599	7.369	69.154	88763	58	479.155	82.942	144.871	3.656	35.456	27791	27	492.741	47.463	165.053	3.472	22.971	13304	22	420.864	55.402	189.813	1.957	18.728	9259	66	536.242	71.181	204.125	3.177	46.870	35392
190	86	805.163	211.304	65.974	4.864	39.456	69244	98	595.071	125.877	87.573	5.172	58.184	58317	153	587.889	112.703	127.564	7.331	69.154	89947	58	473.707	80.856	144.860	3.661	35.456	27475	27	486.185	50.032	165.060	3.457	22.971	13127	22	429.227	56.477	189.807	1.956	18.728	9443	66	537.742	71.926	204.118	3.175	46.870	35491
191	86	777.709	199.855	65.964	4.876	39.456	66883	98	600.724	133.673	87.632	5.137	58.184	58871	153	567.771	109.064	127.541	7.284	69.154	86869	58	463.914	75.550	144.851	3.670	35.456	26907	27	478.889	42.404	165.044	3.479	22.971	12930	22	420.727	55.335	189.823	1.958	18.728	9256	66	535.576	69.211	204.132	3.186	46.870	35348
192	86	714.151	176.174	65.969	4.879	39.456	61417	98	596.745	130.445	87.606	5.135	58.184	58481	153	536	97.140	127.573	7.336	69.154	82008	58	449.690	66.342	144.842	3.699	35.456	26082	27	450.667	35.794	165.048	3.502	22.971	12168	22	420.545	53.188	189.807	1.960	18.728	9252	66	522.182	66.441	204.153	3.178	46.870	34464
193	86	645.872	147.718	66.001	4.855	39.456	55545	98	581.316	129.291	87.521	5.132	58.184	56969	153	505.451	82.207	127.615	7.374	69.154	77334	58	433.931	62.212	144.845	3.704	35.456	25168	27	439.556	34.704	165.046	3.501	22.971	11868	22	413.318	57.717	189.797	1.947	18.728	9093	66	506.591	62.651	204.154	3.187	46.870	33435
194	86	576.616	121.306	66.039	4.852	39.456	49589	98	562.847	127.507	87.452	5.146	58.184	55159	153	483.137	71.990	127.658	7.434	69.154	73920	58	427.655	60.138	144.828	3.703	35.456	24804	27	401.111	33.081	165.052	3.497	22.971	10830	22	403.136	49.900	189.826	1.964	18.728	8869	66	495.318	59.880	204.165	3.190	46.870	32691
195	86	535.605	105.787	66.073	4.829	39.456	46062	98	553.143	128.284	87.409	5.162	58.184	54208	153	468.935	64.924	127.708	7.474	69.154	71747	58	419.776	55.654	144.830	3.722	35.456	24347	27	384.333	28.868	165.040	3.503	22.971	10377	22	398.636	47.727	189.825	1.971	18.728	8770	66	482.818	51.599	204.188	3.198	46.870	31866
196	86	501.593	89.813	66.118	4.788	39.456	43137	98	545.163	130.777	87.369	5.169	58.184	53426	153	459.196	59.480	127.707	7.489	69.154	70257	58	416.534	54.319	144.822	3.725	35.456	24159	27	376.778	27.628	165.045	3.516	22.971	10173	22	393.091	44.495	189.844	1.973	18.728	8648	66	478.773	53.789	204.188	3.182	46.870	31599
197	86	484.837	85.131	66.139	4.771	39.456	41696	98	538.806	132.051	87.352	5.159	58.184	52803	153	457.484	58.530	127.727	7.509	69.154	69995	58	417.638	54.314	144.829	3.721	35.456	24223	27	378.407	28.773	165.047	3.511	22.971	10217	22	390.500	46.109	189.830	1.970	18.728	8591	66	472.530	51.095	204.189	3.192	46.870	31187
198	86	474.733	80.683	66.148	4.771	39.456	40827	98	539.031	133.276	87.332	5.162	58.184	52825	153	460.922	58.281	127.739	7.523	69.154	70521	58	423.897	55.318	144.826	3.730	35.456	24586	27	375.593	29.868	165.050	3.493	22.971	10141	22	397.773	49.515	189.839	1.959	18.728	8751	66	478.803	54.131	204.180	3.188	46.870	31601
199	86	475.314	81.196	66.146	4.757	39.456	40877	98	539.255	134.909	87.335	5.165	58.184	52847	153	479.137	64.937	127.707	7.507	69.154	73308	58	435.397	64.745	144.832	3.695	35.456	25253	27	387.630	30.150	165.049	3.508	22.971	10466	22	398.409	46.173	189.822	1.975	18.728	8765	66	484.030	54.276	204.198	3.200	46.870	31946
200	86	489.047	85.031	66.147	4.752	39.456	42058	98	550.582	137.706	87.345	5.179	58.184	53957	153	526.333	92.574	127.598	7.404	69.154	80529	58	465.983	79.227	144.851	3.660	35.456	27027	27	400.407	33.446	165.056	3.487	22.971	10811	22	408.273	48.373	189.827	1.976	18.728	8982	66	499.348	59.786	204.182	3.188	46.870	32957
201	86	502.942	89.937	66.127	4.776	39.456	43253	98	557.092	135.977	87.357	5.196	58.184	54595	153	631.601	174.014	127.311	7.017	69.154	96635	58	483.534	89.805	144.890	3.631	35.456	28045	27	416.778	36.235	165.047	3.477	22.971	11253	22	419.136	59.241	189.810	1.945	18.728	9221	66	523.939	70.632	204.126	3.183	46.870	34580
202	86	530.279	101.980	66.081	4.799	39.456	45604	98	567.092	134.376	87.399	5.228	58.184	55575	153	826.196	357.887	126.868	6.437	69.154	126408	58	487.534	87.131	144.879	3.644	35.456	28277	27	432.185	43.955	165.072	3.458	22.971	11669	22	431.682	61.961	189.803	1.942	18.728	9497	66	549.439	76.862	204.104	3.167	46.870	36263
203	86	548.977	113.789	66.064	4.820	39.456	47212	98	571.582	131.561	87.423	5.237	58.184	56015	153	803.046	335.862	126.943	6.477	69.154	122866	58	481.845	83.932	144.871	3.654	35.456	27947	27	442	47.132	165.076	3.442	22.971	11934	22	435.409	59.271	189.824	1.951	18.728	9579	66	587.879	86.848	204.077	3.166	46.870	38800
204	86	565.151	111.805	66.092	4.789	39.456	48603	98	575.878	133.790	87.424	5.259	58.184	56436	153	713.150	259.653	127.067	6.674	69.154	109112	58	487.224	86.423	144.885	3.653	35.456	28259	27	442.889	51.812	165.090	3.433	22.971	11958	22	432.318	60.150	189.799	1.948	18.728	9511	66	610.833	99.504	204.022	3.147	46.870	40315
205	86	561.093	112.719	66.074	4.817	39.456	48254	98	574.867	135.876	87.391	5.234	58.184	56337	153	628.497	186.948	127.236	6.896	69.154	96160	58	465.966	74.414	144.860	3.678	35.456	27026	27	428.889	49.929	165.084	3.440	22.971	11580	22	429.364	56.348	189.817	1.952	18.728	9446	66	612.818	102.392	204.032	3.159	46.870	40446
206	86	547.349	104.783	66.107	4.784	39.456	47072	98	571.092	137.939	87.381	5.233	58.184	55967	153	553.255	129.711	127.398	7.088	69.154	84648	58	451.362	69.973	144.844	3.685	35.456	26179	27	416	45.357	165.081	3.445	22.971	11232	22	425.318	57.213	189.814	1.954	18.728	9357	66	592.530	92.208	204.051	3.170	46.870	39107
207	86	523.837	98.244	66.106	4.798	39.456	45050	98	558.265	137.734	87.361	5.217	58.184	54710	153	507.758	94.903	127.527	7.277	69.154	77687	58	436.293	66.553	144.842	3.682	35.456	25305	27	401.667	45.577	165.091	3.444	22.971	10845	22	418.909	52.704	189.839	1.962	18.728	9216	66	565.924	81.605	204.100	3.165	46.870	37351
208	86	503.674	89.392	66.121	4.786	39.456	43316	98	557.347	139.480	87.342	5.201	58.184	54620	153	480.850	77.230	127.612	7.358	69.154	73570	58	428.655	59.266	144.828	3.709	35.456	24862	27	392.593	42.265	165.075	3.449	22.971	10600	22	405.318	50.227	189.813	1.965	18.728	8917	66	536.091	77.014	204.114	3.175	46.870	35382
209	86	484.977	83.666	66.141	4.769	39.456	41708	98	552.122	141.007	87.314	5.189	58.184	54108	153	465.621	66.097	127.669	7.443	69.154	71240	58	418.086	55.296	144.831	3.724	35.456	24249	27	381.556	38.335	165.067	3.465	22.971	10302	22	403.364	48.893	189.823	1.969	18.728	8874	66	511.212	67.041	204.139	3.182	46.870	33740
210	86	480.930	77.317	66.182	4.742	39.456	41360	98	551.337	149.930	87.274	5.163	58.184	54031	153	456.856	58.559	127.704	7.479	69.154	69899	58	416.897	55.277	144.838	3.717	35.456	24180	27	382.704	35.932	165.064	3.477	22.971	10333	22	402.864	49.865	189.814	1.964	18.728	8863	66	496.439	62.397	204.144	3.172	46.870	32765
211	86	470.791	76.400	66.177	4.750	39.456	40488	98	555.857	153.541	87.272	5.157	58.184	54474	153	455.451	57.054	127.734	7.530	69.154	69684	58	418.259	56.571	144.828	3.720	35.456	24259	27	384.593	34.631	165.058	3.472	22.971	10384	22	398.955	47.748	189.823	1.973	18.728	8777	66	493.318	61.537	204.165	3.188	46.870	32559
212	86	487.837	82.550	66.170	4.752	39.456	41954	98	558.612	151.371	87.295	5.170	58.184	54744	153	461.719	57.205	127.763	7.568	69.154	70643	58	426.224	59.846	144.834	3.707	35.456	24721	27	389.926	40.333	165.079	3.457	22.971	10528	22	398.091	50.100	189.817	1.967	18.728	8758	66	493.333	58.300	204.154	3.176	46.870	32560
213	86	509.686	92.780	66.154	4.756	39.456	43833	98	571.816	149.842	87.330	5.211	58.184	56038	153	473.699	58.044	127.794	7.611	69.154	72476	58	441.914	64.806	144.848	3.692	35.456	25631	27	402.704	41.196	165.065	3.459	22.971	10873	22	405.318	52.705	189.808	1.950	18.728	8917	66	503.667	64.105	204.131	3.182	46.870	33242
214	86	581.593	120.120	66.094	4.782	39.456	50017	98	582.286	140.068	87.392	5.251	58.184	57064	153	498.052	65.865	127.780	7.600	69.154	76202	58	473.397	83.269	144.848	3.646	35.456	27457	27	409.926	43.380	165.078	3.444	22.971	11068	22	423.227	57.243	189.831	1.955	18.728	9311	66	520.470	68.230	204.127	3.181	46.870	34351
215	86	661.535	150.898	66.055	4.800	39.456	56892	98	597.061	135.104	87.457	5.303	58.184	58512	153	514.752	70.517	127.780	7.607	69.154	78757	58	491.931	94.750	144.891	3.625	35.456	28532	27	416.667	49.040	165.075	3.425	22.971	11250	22	433.273	62.449	189.806	1.944	18.728	9532	66	555.273	82.066	204.069	3.161	46.870	36648
216	86	749.047	185.597	66.000	4.838	39.456	64418	98	608.745	132.762	87.507	5.320	58.184	59657	153	524.529	72.968	127.780	7.605	69.154	80253	58	495.259	94.340	144.890	3.629	35.456	28725	27	414.889	46.587	165.083	3.440	22.971	11202	22	447.955	65.322	189.798	1.939	18.728	9855	66	589.439	96.602	204.020	3.150	46.870	38903
217	86	775.337	197.280	65.975	4.859	39.456	66679	98	618.663	133.833	87.548	5.357	58.184	60629	153	517.967	74.035	127.743	7.550	69.154	79249	58	491.293	88.711	144.882	3.646	35.456	28495	27	406.111	42.600	165.071	3.449	22.971	10965	22	470.636	76.578	189.781	1.924	18.728	10354	66	594.258	98.440	204.008	3.151	46.870	39221
218	86	747.872	189.839	65.952	4.880	39.456	64317	98	618.020	132.263	87.557	5.377	58.184	60566	153	500.575	71.493	127.730	7.529	69.154	76588	58	479.948	86.065	144.874	3.644	35.456	27837	27	399.556	41.619	165.072	3.458	22.971	10788	22	480.773	81.827	189.774	1.915	18.728	10577	66	572.758	87.823	204.060	3.161	46.870	37802
219	86	690.826	168.577	65.980	4.852	39.456	59411	98	610.306	132.852	87.547	5.371	58.184	59810	153	485.961	66.769	127.707	7.506	69.154	74352	58	464.724	78.884	144.874	3.661	35.456	26954	27	389.926	41.823	165.074	3.454	22.971	10528	22	462.091	69.111	189.804	1.932	18.728	10166	66	557.045	80.492	204.073	3.165	46.870	36765
220	86	632.244	142.612	66.001	4.864	39.456	54373	98	596.133	131.566	87.509	5.347	58.184	58421	153	471.987	64.149	127.706	7.488	69.154	72214	58	445.190	68.599	144.853	3.690	35.456	25821	27	382.222	37.879	165.068	3.471	22.971	10320	22	440.318	61.294	189.814	1.950	18.728	9687	66	540.955	78.062	204.105	3.165	46.870	35703
221	86	574.186	122.344	66.041	4.835	39.456	49380	98	577.031	129.744	87.451	5.302	58.184	56549	153	460.484	60.378	127.723	7.507	69.154	70454	58	430.879	63.728	144.848	3.703	35.456	24991	27	373.815	33.073	165.061	3.478	22.971	10093	22	417.273	54.228	189.812	1.955	18.728	9180	66	519.591	69.383	204.117	3.182	46.870	34293
222	86	528.116	101.838	66.090	4.808	39.456	45418	98	558.908	129.583	87.412	5.261	58.184	54773	153	449.712	57.391	127.714	7.513	69.154	68806	58	419.414	58.710	144.825	3.712	35.456	24326	27	374.074	36.957	165.069	3.465	22.971	10100	22	404.091	50.709	189.821	1.965	18.728	8890	66	497.197	63.021	204.143	3.185	46.870	32815
223	86	496.837	88.511	66.111	4.797	39.456	42728	98	545.235	131.706	87.374	5.224	58.184	53433	153	446.856	55.434	127.734	7.526	69.154	68369	58	413.897	52.990	144.828	3.730	35.456	24006	27	368.148	35.260	165.069	3.471	22.971	9940	22	398.318	44.320	189.838	1.981	18.728	8763	66	480.909	55.676	204.175	3.186	46.870	31740
224	86	481.547	85.029	66.136	4.764	39.456	41413	98	536.837	127.554	87.371	5.207	58.184	52610	153	449.281	56.182	127.736	7.534	69.154	68740	58	411.621	52.943	144.834	3.736	35.456	23874	27	373.741	32.907	165.040	3.477	22.971	10091	22	395.227	47.200	189.822	1.968	18.728	8695	66	477.106	56.691	204.170	3.190	46.870	31489
225	86	474.663	78.158	66.168	4.751	39.456	40821	98	539.908	130.028	87.355	5.196	58.184	52911	153	456.150	58.339	127.735	7.529	69.154	69791	58	419.259	56.777	144.827	3.722	35.456	24317	27	377.222	33.665	165.074	3.488	22.971	10185	22	386.909	47.308	189.834	1.965	18.728	8512	66	477.667	53.048	204.199	3.188	46.870	31526
226	86	480.453	82.103	66.149	4.755	39.456	41319	98	539.194	128.447	87.369	5.198	58.184	52841	153	474.634	65.822	127.700	7.481	69.154	72619	58	424.276	61.706	144.854	3.700	35.456	24608	27	383.815	36.459	165.070	3.476	22.971	10363	22	398.864	47.906	189.825	1.966	18.728	8775	66	486.591	55.659	204.193	3.188	46.870	32115
227	86	494.826	87.029	66.143	4.751	39.456	42555	98	549.827	127.108	87.389	5.228	58.184	53883	153	508.471	80.097	127.628	7.410	69.154	77796	58	440.966	71.028	144.861	3.671	35.456	25576	27	387.778	37.377	165.073	3.468	22.971	10470	22	409.455	54.596	189.804	1.961	18.728	9008	66	509.758	64.648	204.170	3.181	46.870	33644
228	86	512.570	91.691	66.135	4.759	39.456	44081	98	560.347	127.006	87.424	5.237	58.184	54914	153	569.131	123.815	127.429	7.188	69.154	87077	58	454.431	72.421	144.858	3.681	35.456	26357	27	395.926	45.035	165.080	3.441	22.971	10690	22	420.682	56.956	189.807	1.955	18.728	9255	66	542.621	72.447	204.159	3.191	46.870	35813
229	86	539.093	108.016	66.088	4.780	39.456	46362	98	572.439	127.833	87.449	5.272	58.184	56099	153	664.222	208.248	127.182	6.887	69.154	101626	58	459.931	75.196	144.851	3.675	35.456	26676	27	403.222	42.009	165.064	3.450	22.971	10887	22	441.818	67.894	189.795	1.935	18.728	9720	66	569.864	85.493	204.104	3.181	46.870	37611
230	86	556.035	111.552	66.070	4.805	39.456	47819	98	576.939	126.301	87.470	5.272	58.184	56540	153	690.176	238.344	127.130	6.758	69.154	105597	58	456.086	72.862	144.860	3.678	35.456	26453	27	401	36.444	165.060	3.476	22.971	10827	22	460.545	74.243	189.790	1.923	18.728	10132	66	598.606	93.822	204.055	3.176	46.870	39508
231	86	566.756	117.823	66.047	4.824	39.456	48741	98	571.357	125.734	87.463	5.270	58.184	55993	153	631.980	189.732	127.239	6.889	69.154	96693	58	450.603	72.239	144.857	3.674	35.456	26135	27	405.704	40.597	165.082	3.467	22.971	10954	22	460.455	71.957	189.786	1.929	18.728	10130	66	605.606	98.632	204.041	3.159	46.870	39970
232	86	571.651	120.242	66.045	4.817	39.456	49162	98	571.755	129.339	87.436	5.254	58.184	56032	153	568.170	141.131	127.361	7.058	69.154	86930	58	435.362	65.661	144.843	3.695	35.456	25251	27	386.815	37.325	165.061	3.470	22.971	10444	22	462.773	76.154	189.792	1.921	18.728	10181	66	593.470	98.370	204.037	3.160	46.870	39169
233	86	546.628	110.884	66.058	4.808	39.456	47010	98	554.898	124.651	87.425	5.259	58.184	54380	153	516.379	105.568	127.480	7.223	69.154	79006	58	423.621	60.878	144.834	3.702	35.456	24570	27	377.333	32.315	165.045	3.481	22.971	10188	22	439.545	65.035	189.795	1.942	18.728	9670	66	567.242	87.798	204.073	3.166	46.870	37438
234	86	517.058	99.933	66.079	4.816	39.456	44467	98	544.806	123.293	87.405	5.235	58.184	53391	153	483.588	80.928	127.579	7.337	69.154	73989	58	415.655	55.764	144.837	3.714	35.456	24108	27	376.926	34.196	165.064	3.471	22.971	10177	22	422.091	55.679	189.814	1.959	18.728	9286	66	535.606	74.312	204.107	3.185	46.870	35350
235	86	493.907	89.638	66.109	4.791	39.456	42476	98	536.735	125.396	87.380	5.209	58.184	52600	153	461.627	67.435	127.637	7.408	69.154	70629	58	416.310	57.197	144.834	3.712	35.456	24146	27	368.074	35.364	165.062	3.464	22.971	9938	22	411.909	53.642	189.831	1.958	18.728	9062	66	504.121	63.600	204.129	3.179	46.870	33272
236	86	478.105	78.438	66.158	4.764	39.456	41117	98	530.020	125.732	87.372	5.217	58.184	51942	153	450.935	60.606	127.678	7.467	69.154	68993	58	409.448	51.607	144.822	3.741	35.456	23748	27	365.630	32.758	165.060	3.488	22.971	9872	22	401.955	50.023	189.833	1.961	18.728	8843	66	485.167	56.833	204.158	3.189	46.870	32021
237	86	469.686	79.041	66.144	4.765	39.456	40393	98	525.827	124.632	87.365	5.227	58.184	51531	153	447.327	58.513	127.689	7.474	69.154	68441	58	407.017	52.011	144.826	3.733	35.456	23607	27	364.259	32.457	165.056	3.485	22.971	9835	22	400	53.137	189.819	1.958	18.728	8800	66	473.061	52.887	204.189	3.193	46.870	31222
238	86	466.186	77.201	66.156	4.751	39.456	40092	98	519.071	120.794	87.380	5.211	58.184	50869	153	445.974	56.083	127.731	7.513	69.154	68234	58	414.379	54.722	144.839	3.732	35.456	24034	27	364.815	32.080	165.058	3.485	22.971	9850	22	398.682	49.538	189.828	1.961	18.728	8771	66	475.121	56.672	204.190	3.190	46.870	31358
239	86	483.895	84.041	66.147	4.749	39.456	41615	98	528.939	119.713	87.391	5.224	58.184	51836	153	461.425	61.237	127.708	7.505	69.154	70598	58	429.241	61.616	144.850	3.711	35.456	24896	27	375.593	35.065	165.061	3.479	22.971	10141	22	408.136	53.706	189.800	1.958	18.728	8979	66	486.364	57.409	204.183	3.184	46.870	32100
240	86	513.733	97.318	66.094	4.776	39.456	44181	98	534.439	121.385	87.406	5.225	58.184	52375	153	481.660	66.104	127.693	7.466	69.154	73694	58	445.172	70.562	144.853	3.680	35.456	25820	27	379.037	35.914	165.062	3.467	22.971	10234	22	430.409	61.266	189.803	1.950	18.728	9469	66	494.848	61.613	204.167	3.194	46.870	32660
241	86	589.465	127.981	66.061	4.785	39.456	50694	98	541.316	121.368	87.425	5.233	58.184	53049	153	513.712	84.174	127.626	7.395	69.154	78598	58	468.397	82.008	144.869	3.668	35.456	27167	27	390.407	36.729	165.068	3.474	22.971	10541	22	462.227	69.118	189.800	1.939	18.728	10169	66	500.348	61.760	204.164	3.186	46.870	33023
242	86	678.640	160.256	66.030	4.796	39.456	58363	98	559.684	119.592	87.477	5.278	58.184	54849	153	543.902	102.984	127.544	7.330	69.154	83217	58	499.638	96.534	144.884	3.641	35.456	28979	27	396.630	42.362	165.064	3.449	22.971	10709	22	534.591	113.140	189.751	1.859	18.728	11761	66	524.318	72.883	204.112	3.161	46.870	34605
243	86	745.244	190.441	65.968	4.856	39.456	64091	98	570.959	115.972	87.537	5.322	58.184	55954	153	550.935	107.574	127.555	7.312	69.154	84293	58	512.741	105.168	144.914	3.614	35.456	29739	27	397.852	43.023	165.072	3.442	22.971	10742	22	604.773	127.449	189.747	1.874	18.728	13305	66	539	76.646	204.117	3.165	46.870	35574
244	86	764.488	195.565	65.973	4.851	39.456	65746	98	569.490	115.507	87.548	5.310	58.184	55810	153	536.889	100.559	127.547	7.326	69.154	82144	58	497.897	97.347	144.877	3.620	35.456	28878	27	396.148	38.119	165.055	3.462	22.971	10696	22	556.818	103.063	189.789	1.899	18.728	12250	66	559.242	86.554	204.077	3.194	46.870	36910
245	86	731.221	182.431	65.974	4.858	39.456	62885	98	561.582	114.856	87.522	5.315	58.184	55035	153	513.248	93.350	127.562	7.341	69.154	78527	58	478.086	86.439	144.894	3.652	35.456	27729	27	383.852	32.371	165.052	3.488	22.971	10364	22	491.364	80.962	189.793	1.920	18.728	10810	66	582.212	93.874	204.059	3.197	46.870	38426
246	86	679.767	164.138	65.973	4.873	39.456	58460	98	552.969	112.783	87.515	5.322	58.184	54191	153	487.379	79.165	127.610	7.379	69.154	74569	58	458.103	75.015	144.873	3.668	35.456	26570	27	379.519	33.103	165.055	3.481	22.971	10247	22	448	68.502	189.812	1.937	18.728	9856	66	584.500	94.783	204.057	3.178	46.870	38577
247	86	621	142.254	65.996	4.853	39.456	53406	98	543.255	111.330	87.501	5.299	58.184	53239	153	466.046	67.355	127.661	7.436	69.154	71305	58	439.603	67.524	144.853	3.691	35.456	25497	27	368.333	31.142	165.056	3.487	22.971	9945	22	425.591	56.302	189.814	1.952	18.728	9363	66	572.591	93.592	204.036	3.184	46.870	37791
248	86	566.756	117.904	66.041	4.820	39.456	48741	98	538.969	112.640	87.481	5.287	58.184	52819	153	452.353	61.696	127.692	7.467	69.154	69210	58	424.603	62.502	144.846	3.707	35.456	24627	27	361.704	31.452	165.044	3.490	22.971	9766	22	406.773	51.725	189.820	1.963	18.728	8949	66	556.849	85.420	204.088	3.205	46.870	36752
249	86	525.442	101.779	66.075	4.801	39.456	45188	98	529.255	110.336	87.453	5.265	58.184	51867	153	442.876	57.626	127.701	7.483	69.154	67760	58	417.052	56.762	144.830	3.716	35.456	24189	27	361.519	31.212	165.054	3.486	22.971	9761	22	393.045	49.175	189.830	1.964	18.728	8647	66	551.273	79.115	204.094	3.213	46.870	36384
250	86	494.698	89.938	66.105	4.790	39.456	42544	98	522.051	111.502	87.427	5.270	58.184	51161	153	438.928	54.302	127.714	7.506	69.154	67156	58	410.328	54.757	144.837	3.720	35.456	23799	27	360.889	30.004	165.054	3.487	22.971	9744	22	393.091	46.352	189.813	1.966	18.728	8648	66	527.151	75.688	204.087	3.177	46.870	34792
251	86	476.709	83.744	66.137	4.765	39.456	40997	98	515.551	109.953	87.439	5.252	58.184	50524	153	442.052	54.072	127.739	7.525	69.154	67634	58	413.431	56.201	144.839	3.717	35.456	23979	27	361.296	28.533	165.045	3.500	22.971	9755	22	389.045	49.032	189.819	1.957	18.728	8559	66	514.076	70.325	204.094	3.175	46.870	33929
252	86	469.233	78.410	66.159	4.759	39.456	40354	98	515.714	106.800	87.446	5.270	58.184	50540	153	445.595	57.330	127.719	7.506	69.154	68176	58	413.034	52.928	144.845	3.735	35.456	23956	27	362.741	27.325	165.039	3.507	22.971	9794	22	393.864	46.380	189.838	1.983	18.728	8665	66	505.621	67.199	204.119	3.184	46.870	33371
253	86	482.221	81.621	66.175	4.725	39.456	41471	98	519.918	109.485	87.439	5.255	58.184	50952	153	468.837	68.125	127.646	7.435	69.154	71732	58	418.776	56.419	144.843	3.723	35.456	24289	27	368.481	30.489	165.041	3.494	22.971	9949	22	395.091	44.863	189.836	1.979	18.728	8692	66	546.485	83.009	204.090	3.174	46.870	36068
254	86	495.198	88.827	66.133	4.761	39.456	42587	98	531.837	109.566	87.471	5.266	58.184	52120	153	498.366	84.140	127.590	7.362	69.154	76250	58	430.414	64.812	144.845	3.693	35.456	24964	27	380.556	31.529	165.050	3.491	22.971	10275	22	405	49.073	189.819	1.965	18.728	8910	66	606.455	101.144	203.989	3.134	46.870	40026
255	86	515.965	95.340	66.124	4.760	39.456	44373	98	542.418	108.308	87.508	5.272	58.184	53157	153	567.484	133.204	127.416	7.169	69.154	86825	58	455.224	76.869	144.862	3.669	35.456	26403	27	378.037	35.697	165.063	3.470	22.971	10207	22	419.045	55.180	189.830	1.954	18.728	9219	66	721.924	149.934	203.882	3.110	46.870	47647
256	86	528.709	102.480	66.084	4.791	39.456	45469	98	557.816	109.563	87.572	5.272	58.184	54666	153	680.229	244.636	127.111	6.708	69.154	104075	58	470.828	82.137	144.863	3.661	35.456	27308	27	381.519	31.628	165.051	3.497	22.971	10301	22	430.136	58.221	189.814	1.949	18.728	9463	66	849.833	179.628	203.927	3.128	46.870	56089
257	86	529.919	103.185	66.077	4.793	39.456	45573	98	562.429	108.132	87.597	5.287	58.184	55118	153	681.451	247.821	127.075	6.662	69.154	104262	58	473.569	81.508	144.859	3.660	35.456	27467	27	378.481	32.083	165.054	3.489	22.971	10219	22	428.455	58.194	189.824	1.953	18.728	9426	66	819.439	168.817	203.937	3.139	46.870	54083
258	86	536.500	104.753	66.084	4.788	39.456	46139	98	558.878	105.343	87.586	5.288	58.184	54770	153	627.176	201.860	127.166	6.805	69.154	95958	58	457.517	77.236	144.859	3.670	35.456	26536	27	387.185	37.147	165.056	3.467	22.971	10454	22	431.682	60.021	189.826	1.950	18.728	9497	66	741.258	140.465	203.978	3.152	46.870	48923
259	86	528.465	101.138	66.073	4.794	39.456	45448	98	553.010	106.430	87.577	5.269	58.184	54195	153	561.680	147.914	127.333	6.993	69.154	85937	58	446.328	68.626	144.860	3.687	35.456	25887	27	374.148	28.637	165.043	3.501	22.971	10102	22	427.045	55.214	189.827	1.954	18.728	9395	66	651.409	112.215	204.017	3.158	46.870	42993
260	86	513.035	99.048	66.080	4.794	39.456	44121	98	542.316	103.904	87.550	5.249	58.184	53147	153	505.922	104.283	127.471	7.177	69.154	77406	58	430.690	64.296	144.857	3.703	35.456	24980	27	368.815	31.242	165.042	3.496	22.971	9958	22	410.136	48.981	189.817	1.972	18.728	9023	66	569.879	90.277	204.051	3.167	46.870	37612
261	86	504.058	93.360	66.091	4.800	39.456	43349	98	535.031	105.449	87.515	5.255	58.184	52433	153	473.425	81.048	127.570	7.317	69.154	72434	58	421.069	57.731	144.828	3.719	35.456	24422	27	365.333	27.516	165.040	3.501	22.971	9864	22	403.136	47.205	189.822	1.977	18.728	8869	66	523.591	70.446	204.118	3.171	46.870	34557
262	86	480.209	83.376	66.118	4.783	39.456	41298	98	526.102	105.902	87.487	5.259	58.184	51558	153	451.412	65.697	127.649	7.405	69.154	69066	58	410.914	54.334	144.824	3.726	35.456	23833	27	361.630	30.973	165.050	3.494	22.971	9764	22	397.727	50.712	189.816	1.959	18.728	8750	66	489.348	61.951	204.138	3.180	46.870	32297
263	86	464.849	78.089	66.133	4.764	39.456	39977	98	514.694	105.317	87.452	5.242	58.184	50440	153	439.784	58.249	127.691	7.459	69.154	67287	58	407.724	52.344	144.826	3.729	35.456	23648	27	356.074	29.186	165.052	3.495	22.971	9614	22	389.455	43.819	189.837	1.976	18.728	8568	66	469.742	53.871	204.156	3.184	46.870	31003
264	86	456.849	75.029	66.149	4.759	39.456	39289	98	507.255	106.810	87.427	5.228	58.184	49711	153	436.948	57.098	127.713	7.476	69.154	66853	58	402.224	50.992	144.821	3.734	35.456	23329	27	359.259	29.893	165.054	3.505	22.971	9700	22	384.818	43.509	189.816	1.976	18.728	8466	66	463.561	52.578	204.178	3.185	46.870	30595
265	86	459	74.936	66.159	4.746	39.456	39474	98	510.980	110.530	87.428	5.245	58.184	50076	153	441.222	54.232	127.726	7.515	69.154	67507	58	408.328	54.536	144.817	3.720	35.456	23683	27	357.407	28.874	165.047	3.501	22.971	9650	22	388.136	44.618	189.844	1.973	18.728	8539	66	458.803	51.109	204.184	3.185	46.870	30281
266	86	478.209	81.930	66.157	4.741	39.456	41126	98	520.643	109.942	87.452	5.276	58.184	51023	153	449.686	57.626	127.743	7.535	69.154	68802	58	421.103	57.083	144.843	3.731	35.456	24424	27	369.852	33.962	165.058	3.488	22.971	9986	22	393.045	47.347	189.830	1.967	18.728	8647	66	457.439	50.857	204.178	3.186	46.870	30191
267	86	523.384	97.674	66.133	4.771	39.456	45011	98	536.704	114.717	87.455	5.278	58.184	52597	153	465.451	60.527	127.723	7.518	69.154	71214	58	434	67.752	144.852	3.685	35.456	25172	27	383.667	33.542	165.060	3.480	22.971	10359	22	400.409	48.927	189.826	1.966	18.728	8809	66	457.470	50.752	204.174	3.190	46.870	30193
268	86	585.919	123.724	66.064	4.786	39.456	50389	98	548.724	110.134	87.517	5.329	58.184	53775	153	488.778	73.360	127.675	7.443	69.154	74783	58	441.569	70.522	144.867	3.690	35.456	25611	27	382.963	32.843	165.053	3.486	22.971	10340	22	409.045	52.270	189.822	1.966	18.728	8999	66	460.848	50.064	204.188	3.198	46.870	30416
269	86	690.547	166.670	66.003	4.829	39.456	59387	98	560.184	115.940	87.526	5.334	58.184	54898	153	499.444	78.678	127.633	7.418	69.154	76415	58	459.828	75.994	144.891	3.698	35.456	26670	27	391.852	40.558	165.073	3.453	22.971	10580	22	429.136	60.828	189.806	1.948	18.728	9441	66	464.955	51.978	204.169	3.189	46.870	30687
270	86	729.512	179.394	65.994	4.823	39.456	62738	98	568.276	115.109	87.551	5.339	58.184	55691	153	503.647	77.018	127.660	7.443	69.154	77058	58	463.069	79.175	144.865	3.666	35.456	26858	27	390.148	39.433	165.074	3.454	22.971	10534	22	430.182	61.952	189.799	1.941	18.728	9464	66	470.742	54.940	204.158	3.183	46.870	31069
271	86	710.570	173.919	65.970	4.862	39.456	61109	98	569.347	113.274	87.562	5.334	58.184	55796	153	502.438	79.893	127.617	7.394	69.154	76873	58	461.810	77.841	144.859	3.667	35.456	26785	27	387.444	34.547	165.052	3.476	22.971	10461	22	431.409	60.217	189.806	1.952	18.728	9491	66	468.636	52.414	204.193	3.189	46.870	30930
272	86	669.244	156.877	65.998	4.847	39.456	57555	98	564.439	112.580	87.558	5.314	58.184	55315	153	487.163	76.931	127.618	7.408	69.154	74536	58	454.810	73.724	144.852	3.682	35.456	26379	27	374.111	33.407	165.063	3.487	22.971	10101	22	424.045	58.294	189.808	1.947	18.728	9329	66	464.727	52.583	204.192	3.187	46.870	30672
273	86	610.930	138.656	66.011	4.843	39.456	52540	98	550.194	111.141	87.536	5.318	58.184	53919	153	467.503	66.191	127.660	7.438	69.154	71528	58	435.103	67.334	144.842	3.687	35.456	25236	27	366.222	32.682	165.069	3.490	22.971	9888	22	408.727	52.564	189.828	1.963	18.728	8992	66	465.909	55.046	204.172	3.187	46.870	30750
274	86	567.395	120.764	66.033	4.822	39.456	48796	98	544.531	110.924	87.502	5.302	58.184	53364	153	452.634	58.996	127.701	7.483	69.154	69253	58	425.483	61.815	144.835	3.704	35.456	24678	27	362.926	31.912	165.059	3.480	22.971	9799	22	399.182	46.062	189.831	1.970	18.728	8782	66	458.076	51.268	204.169	3.177	46.870	30233
275	86	523.477	100.002	66.080	4.810	39.456	45019	98	530.041	110.691	87.466	5.287	58.184	51944	153	442.627	55.403	127.713	7.509	69.154	67722	58	416.069	54.986	144.822	3.725	35.456	24132	27	365.037	30.987	165.053	3.491	22.971	9856	22	397.500	44.231	189.826	1.975	18.728	8745	66	456.576	48.601	204.201	3.190	46.870	30134
276	86	488.733	86.265	66.113	4.783	39.456	42031	98	522.408	111.816	87.428	5.261	58.184	51196	153	435.582	53.273	127.724	7.510	69.154	66644	58	410.690	55.839	144.827	3.714	35.456	23820	27	360.889	28.691	165.046	3.501	22.971	9744	22	387.500	45.004	189.831	1.974	18.728	8525	66	450.242	45.814	204.215	3.192	46.870	29716
277	86	472.081	79.493	66.138	4.758	39.456	40599	98	517.816	115.841	87.403	5.246	58.184	50746	153	433.882	50.788	127.748	7.535	69.154	66384	58	405	53.129	144.824	3.724	35.456	23490	27	362.704	30.622	165.067	3.491	22.971	9793	22	385.682	44.293	189.820	1.973	18.728	8485	66	451.485	49.640	204.217	3.199	46.870	29798
278	86	461.256	75.090	66.165	4.733	39.456	39668	98	516.194	115.041	87.399	5.233	58.184	50587	153	437.163	52.764	127.732	7.536	69.154	66886	58	406.534	53.217	144.821	3.726	35.456	23579	27	360.556	28.077	165.053	3.498	22.971	9735	22	383.636	44.482	189.817	1.974	18.728	8440	66	450.833	48.360	204.208	3.192	46.870	29755
279	86	464.547	75.913	66.196	4.713	39.456	39951	98	512.929	108.909	87.439	5.264	58.184	50267	153	453.791	59.296	127.731	7.516	69.154	69430	58	422.431	63.918	144.853	3.690	35.456	24501	27	380.926	37.535	165.070	3.465	22.971	10285	22	383.545	41.383	189.833	1.984	18.728	8438	66	451.773	47.069	204.200	3.198	46.870	29817
280	86	471.872	77.763	66.187	4.724	39.456	40581	98	524.469	107.667	87.478	5.292	58.184	51398	153	478.340	63.722	127.715	7.512	69.154	73186	58	428.948	63.226	144.834	3.698	35.456	24879	27	388.222	39.543	165.060	3.452	22.971	10482	22	394.727	49.223	189.820	1.966	18.728	8684	66	463.667	48.187	204.196	3.189	46.870	30602
281	86	489.767	86.509	66.144	4.751	39.456	42120	98	533.102	103.939	87.531	5.303	58.184	52244	153	512.268	82.237	127.634	7.433	69.154	78377	58	434.810	66.614	144.845	3.684	35.456	25219	27	405.148	42.663	165.061	3.447	22.971	10939	22	403.909	52.717	189.822	1.959	18.728	8886	66	482.439	57.502	204.176	3.185	46.870	31841
282	86	517.849	96.331	66.131	4.764	39.456	44535	98	549.367	103.272	87.588	5.305	58.184	53838	153	566.758	124.173	127.455	7.175	69.154	86714	58	447.569	72.636	144.862	3.681	35.456	25959	27	405.556	40.272	165.065	3.461	22.971	10950	22	420.182	57.449	189.800	1.949	18.728	9244	66	486.788	59.518	204.168	3.187	46.870	32128
283	86	549.093	109.065	66.104	4.763	39.456	47222	98	563.847	104.209	87.644	5.288	58.184	55257	153	600.523	159.507	127.318	7.020	69.154	91880	58	453.638	76.164	144.871	3.676	35.456	26311	27	396.926	38.654	165.048	3.465	22.971	10717	22	440.136	71.093	189.799	1.924	18.728	9683	66	495.621	59.501	204.156	3.185	46.870	32711
284	86	556.733	111.504	66.099	4.770	39.456	47879	98	572.653	109.351	87.678	5.285	58.184	56120	153	596.248	166.383	127.297	6.952	69.154	91226	58	459.862	82.908	144.867	3.653	35.456	26672	27	399.222	36.829	165.053	3.470	22.971	10779	22	441.136	68.337	189.808	1.934	18.728	9705	66	495.121	61.791	204.155	3.190	46.870	32678
285	86	565.116	116.734	66.074	4.787	39.456	48600	98	565.153	107.454	87.655	5.262	58.184	55385	153	557.353	136.064	127.383	7.074	69.154	85275	58	448.138	72.863	144.840	3.678	35.456	25992	27	395.741	36.232	165.054	3.468	22.971	10685	22	434.227	66.827	189.801	1.931	18.728	9553	66	489.394	59.857	204.145	3.192	46.870	32300
286	86	562.872	116.631	66.065	4.802	39.456	48407	98	552.735	105.763	87.598	5.249	58.184	54168	153	513.203	102.787	127.484	7.206	69.154	78520	58	433.276	66.327	144.852	3.689	35.456	25130	27	387.222	34.654	165.051	3.486	22.971	10455	22	419.682	56.947	189.810	1.953	18.728	9233	66	480.833	55.779	204.176	3.192	46.870	31735
287	86	534.686	106.604	66.063	4.801	39.456	45983	98	540.898	107.495	87.540	5.253	58.184	53008	153	477.935	83.169	127.571	7.322	69.154	73124	58	423.569	64.248	144.840	3.693	35.456	24567	27	375.296	34.755	165.058	3.486	22.971	10133	22	404.182	52.750	189.803	1.957	18.728	8892	66	472.379	57.032	204.162	3.177	46.870	31177
288	86	510.384	96.744	66.104	4.784	39.456	43893	98	527.408	102.655	87.514	5.273	58.184	51686	153	457.882	68.687	127.627	7.396	69.154	70056	58	412.810	58.905	144.835	3.702	35.456	23943	27	364.333	29.073	165.038	3.497	22.971	9837	22	392.955	43.248	189.839	1.982	18.728	8645	66	464.197	53.856	204.174	3.188	46.870	30637
289	86	492.512	88.082	66.117	4.771	39.456	42356	98	521.286	104.849	87.490	5.278	58.184	51086	153	445.778	60.273	127.673	7.447	69.154	68204	58	407.759	55.450	144.820	3.711	35.456	23650	27	360.222	26.265	165.042	3.511	22.971	9726	22	390.045	49.326	189.830	1.962	18.728	8581	66	460.818	50.260	204.189	3.187	46.870	30414
290	86	474.233	79.928	66.144	4.753	39.456	40784	98	514.816	105.014	87.473	5.283	58.184	50452	153	436.712	56.097	127.696	7.481	69.154	66817	58	401.086	51.046	144.821	3.734	35.456	23263	27	352.778	26.789	165.037	3.504	22.971	9525	22	389.091	45.007	189.822	1.975	18.728	8560	66	455.348	48.439	204.194	3.194	46.870	30053
291	86	463.151	79.049	66.145	4.754	39.456	39831	98	507.694	101.215	87.477	5.281	58.184	49754	153	439.320	57.381	127.703	7.498	69.154	67216	58	402.310	53.556	144.818	3.727	35.456	23334	27	353.481	28.058	165.052	3.495	22.971	9544	22	380.364	42.739	189.838	1.977	18.728	8368	66	457.091	50.158	204.202	3.201	46.870	30168
292	86	468.500	81.105	66.133	4.751	39.456	40291	98	509.694	106.274	87.443	5.260	58.184	49950	153	449.889	60.099	127.683	7.490	69.154	68833	58	406.690	54.710	144.811	3.725	35.456	23588	27	356.407	28.496	165.042	3.501	22.971	9623	22	385.818	48.275	189.813	1.961	18.728	8488	66	460.288	52.176	204.186	3.188	46.870	30379
293	86	482.209	84.674	66.152	4.733	39.456	41470	98	516.163	105.536	87.470	5.298	58.184	50584	153	473.052	73.588	127.618	7.383	69.154	72377	58	415.983	62.113	144.834	3.693	35.456	24127	27	369.593	28.996	165.035	3.498	22.971	9979	22	394.682	50.232	189.808	1.967	18.728	8683	66	470.697	51.590	204.203	3.204	46.870	31066
294	86	521.465	97.431	66.136	4.747	39.456	44846	98	534.408	106.839	87.517	5.331	58.184	52372	153	519.222	103.978	127.492	7.254	69.154	79441	58	430.638	67.993	144.856	3.682	35.456	24977	27	380.185	33.235	165.048	3.472	22.971	10265	22	400.773	52.647	189.809	1.955	18.728	8817	66	489.788	58.717	204.157	3.175	46.870	32326
295	86	592.965	121.115	66.111	4.754	39.456	50995	98	543.929	110.192	87.526	5.341	58.184	53305	153	591.046	165.383	127.329	6.998	69.154	90430	58	436.879	68.929	144.860	3.688	35.456	25339	27	383.926	36.409	165.057	3.468	22.971	10366	22	411.727	57.222	189.801	1.951	18.728	9058	66	500.394	61.502	204.133	3.175	46.870	33026
296	86	684.767	160.143	66.040	4.793	39.456	58890	98	551.969	109.964	87.551	5.358	58.184	54093	153	698.941	257.614	127.088	6.693	69.154	106938	58	438.052	68.373	144.845	3.682	35.456	25407	27	385.037	30.071	165.048	3.499	22.971	10396	22	418.136	56.845	189.805	1.952	18.728	9199	66	510.091	66.429	204.129	3.171	46.870	33666
297	86	730.395	182.063	65.986	4.858	39.456	62814	98	557.500	112.172	87.565	5.388	58.184	54635	153	693.660	244.901	127.083	6.659	69.154	106130	58	436.948	67.971	144.835	3.694	35.456	25343	27	383.111	30.652	165.054	3.493	22.971	10344	22	423.682	56.167	189.819	1.954	18.728	9321	66	515.758	66.989	204.119	3.180	46.870	34040
298	86	721.314	178.480	65.996	4.837	39.456	62033	98	561.500	111.937	87.560	5.388	58.184	55027	153	637.667	197.216	127.228	6.857	69.154	97563	58	429.862	62.519	144.833	3.713	35.456	24932	27	375.296	31.470	165.051	3.492	22.971	10133	22	425.136	61.916	189.808	1.936	18.728	9353	66	515.258	68.265	204.119	3.180	46.870	34007
299	86	674.267	166.245	65.979	4.857	39.456	57987	98	555.745	112.958	87.554	5.373	58.184	54463	153	566.941	142.853	127.361	7.037	69.154	86742	58	433.448	69.551	144.775	3.688	35.456	25140	27	366.481	31.964	165.058	3.492	22.971	9895	22	410.500	56.479	189.810	1.949	18.728	9031	66	502.727	65.754	204.136	3.174	46.870	33180
300	86	614.477	138.663	66.005	4.848	39.456	52845	98	543.898	111.331	87.523	5.342	58.184	53302	153	509.817	103.093	127.502	7.208	69.154	78002	58	425.621	64.570	144.765	3.696	35.456	24686	27	362.519	31.430	165.049	3.485	22.971	9788	22	401.409	49.820	189.826	1.962	18.728	8831	66	490.803	59.480	204.154	3.189	46.870	32393
301	86	559.465	116.249	66.040	4.830	39.456	48114	98	535.031	110.828	87.482	5.327	58.184	52433	153	472.895	77.548	127.603	7.331	69.154	72353	58	416.466	56.987	144.774	3.719	35.456	24155	27	363.259	28.702	165.055	3.499	22.971	9808	22	393.136	48.675	189.815	1.961	18.728	8649	66	476.864	56.547	204.168	3.197	46.870	31473
302	86	515.360	100.437	66.076	4.814	39.456	44321	98	520.898	110.197	87.445	5.292	58.184	51048	153	451.412	64.558	127.677	7.433	69.154	69066	58	404.500	53.826	144.780	3.722	35.456	23461	27	360.519	31.460	165.052	3.482	22.971	9734	22	388.500	44.259	189.825	1.973	18.728	8547	66	468.712	55.240	204.178	3.198	46.870	30935
303	86	486.605	87.367	66.132	4.776	39.456	41848	98	512.541	108.585	87.438	5.281	58.184	50229	153	437.732	57.855	127.707	7.469	69.154	66973	58	398.017	52.820	144.792	3.723	35.456	23085	27	355.926	27.893	165.048	3.496	22.971	9610	22	389.136	43.508	189.829	1.977	18.728	8561	66	456.333	50.906	204.185	3.202	46.870	30118
304	86	467.674	80.421	66.126	4.781	39.456	40220	98	513.143	110.572	87.438	5.271	58.184	50288	153	434.693	54.755	127.725	7.502	69.154	66508	58	397.190	49.693	144.807	3.727	35.456	23037	27	358.407	28.283	165.058	3.497	22.971	9677	22	382.864	44.064	189.834	1.977	18.728	8423	66	451.167	47.843	204.193	3.197	46.870	29777
305	86	458.640	79.296	66.154	4.750	39.456	39443	98	511.673	108.463	87.457	5.267	58.184	50144	153	436.739	54.445	127.752	7.543	69.154	66821	58	400.672	51.576	144.786	3.739	35.456	23239	27	360.111	29.388	165.032	3.498	22.971	9723	22	383.955	46.266	189.829	1.967	18.728	8447	66	453.924	48.920	204.208	3.188	46.870	29959
306	86	464.570	78.803	66.158	4.745	39.456	39953	98	516.888	109.353	87.445	5.279	58.184	50655	153	445.386	54.898	127.736	7.556	69.154	68144	58	406.534	55.882	144.830	3.719	35.456	23579	27	375.963	34.081	165.048	3.484	22.971	10151	22	388.636	44.041	189.833	1.981	18.728	8550	66	460.167	50.088	204.191	3.198	46.870	30371
307	86	472.407	80.680	66.151	4.756	39.456	40627	98	523.908	107.416	87.474	5.297	58.184	51343	153	458.732	57.686	127.770	7.581	69.154	70186	58	412.897	57.732	144.823	3.716	35.456	23948	27	374.037	34.370	165.057	3.473	22.971	10099	22	392.364	51.013	189.822	1.955	18.728	8632	66	476.803	53.036	204.186	3.198	46.870	31469
308	86	496.512	91.175	66.122	4.773	39.456	42700	98	544.816	108.903	87.536	5.343	58.184	53392	153	473.111	62.491	127.762	7.582	69.154	72386	58	433.586	65.065	144.836	3.701	35.456	25148	27	387.815	33.519	165.044	3.478	22.971	10471	22	402.409	52.847	189.821	1.954	18.728	8853	66	498.455	62.448	204.156	3.192	46.870	32898
309	86	523.128	99.142	66.099	4.772	39.456	44989	98	557.092	109.836	87.583	5.384	58.184	54595	153	483.549	65.837	127.754	7.587	69.154	73983	58	435.966	68.670	144.839	3.685	35.456	25286	27	404.556	35.258	165.048	3.476	22.971	10923	22	422.091	64.398	189.799	1.938	18.728	9286	66	515.424	69.268	204.111	3.175	46.870	34018
310	86	544.488	111.738	66.073	4.789	39.456	46826	98	561	112.424	87.597	5.402	58.184	54978	153	482.582	66.614	127.722	7.530	69.154	73835	58	440.569	70.264	144.839	3.673	35.456	25553	27	412.370	37.483	165.043	3.469	22.971	11134	22	434.727	68.918	189.783	1.922	18.728	9564	66	526.136	75.676	204.072	3.170	46.870	34725
311	86	543.349	109.700	66.079	4.780	39.456	46728	98	563.806	109.332	87.598	5.371	58.184	55253	153	471.020	65.592	127.710	7.524	69.154	72066	58	426.500	64.103	144.835	3.694	35.456	24737	27	407.333	43.757	165.069	3.445	22.971	10998	22	443.682	66.366	189.797	1.937	18.728	9761	66	532.576	74.642	204.079	3.167	46.870	35150
312	86	535.291	107.059	66.077	4.786	39.456	46035	98	556.020	108.623	87.591	5.382	58.184	54490	153	460.588	64.028	127.695	7.498	69.154	70470	58	422.879	63.464	144.840	3.697	35.456	24527	27	394.852	36.949	165.056	3.470	22.971	10661	22	443.818	66.858	189.799	1.935	18.728	9764	66	526.273	74.972	204.074	3.170	46.870	34734
313	86	513.686	97.307	66.112	4.770	39.456	44177	98	551.531	111.305	87.554	5.364	58.184	54050	153	449.641	58.281	127.707	7.500	69.154	68795	58	418.534	59.359	144.832	3.715	35.456	24275	27	382.370	33.880	165.059	3.484	22.971	10324	22	434	62.436	189.794	1.948	18.728	9548	66	513.455	67.837	204.116	3.175	46.870	33888
314	86	488.419	87.249	66.120	4.766	39.456	42004	98	538.776	110.215	87.510	5.344	58.184	52800	153	439.353	56.037	127.704	7.502	69.154	67221	58	410.655	59.133	144.822	3.706	35.456	23818	27	375.741	35.954	165.056	3.471	22.971	10145	22	416.773	56.425	189.807	1.947	18.728	9169	66	495.182	60.451	204.148	3.196	46.870	32682
315	86	474.442	83.170	66.134	4.760	39.456	40802	98	532.214	113.325	87.448	5.307	58.184	52157	153	432.431	52.599	127.714	7.507	69.154	66162	58	404.879	55.742	144.812	3.713	35.456	23483	27	365.222	29.630	165.039	3.503	22.971	9861	22	401.318	53.413	189.812	1.957	18.728	8829	66	484.136	57.153	204.171	3.199	46.870	31953
316	86	456.570	77.468	66.129	4.771	39.456	39265	98	524.020	112.942	87.448	5.301	58.184	51354	153	428.680	52.962	127.724	7.505	69.154	65588	58	401.793	56.194	144.828	3.709	35.456	23304	27	362.148	30.379	165.053	3.493	22.971	9778	22	390.182	45.167	189.835	1.976	18.728	8584	66	473.273	57.329	204.172	3.189	46.870	31236
317	86	453.628	73.109	66.145	4.765	39.456	39012	98	519.816	110.908	87.444	5.290	58.184	50942	153	425.065	50.877	127.736	7.519	69.154	65035	58	400.948	52.248	144.830	3.730	35.456	23255	27	358.519	30.384	165.047	3.487	22.971	9680	22	386.636	46.101	189.817	1.973	18.728	8506	66	469.318	54.387	204.177	3.191	46.870	30975
318	86	449.814	72.766	66.170	4.752	39.456	38684	98	520.082	111.300	87.448	5.306	58.184	50968	153	430.229	51.020	127.742	7.541	69.154	65825	58	400.138	52.182	144.810	3.734	35.456	23208	27	358.185	30.877	165.049	3.487	22.971	9671	22	393.227	46.087	189.842	1.975	18.728	8651	66	470.076	54.716	204.197	3.200	46.870	31025
319	86	460.523	78.665	66.143	4.758	39.456	39605	98	524.388	105.940	87.485	5.321	58.184	51390	153	442.451	56.882	127.718	7.501	69.154	67695	58	408.086	57.304	144.812	3.714	35.456	23669	27	359.704	29.964	165.045	3.487	22.971	9712	22	393.136	48.776	189.813	1.971	18.728	8649	66	471.924	54.122	204.183	3.193	46.870	31147
320	86	498.058	91.836	66.131	4.752	39.456	42833	98	531.827	107.815	87.508	5.327	58.184	52119	153	465.366	66.083	127.662	7.444	69.154	71201	58	411.534	58.923	144.831	3.709	35.456	23869	27	367.074	30.948	165.057	3.482	22.971	9911	22	402.545	52.379	189.813	1.953	18.728	8856	66	476.864	58.325	204.176	3.196	46.870	31473
321	86	551.884	108.209	66.125	4.759	39.456	47462	98	552.367	111.136	87.531	5.346	58.184	54132	153	498.294	83.038	127.574	7.372	69.154	76239	58	428.103	67.057	144.838	3.679	35.456	24830	27	379.074	29.741	165.044	3.491	22.971	10235	22	415.227	56.139	189.800	1.959	18.728	9135	66	494.727	60.376	204.135	3.186	46.870	32652
322	86	653.756	149.374	66.042	4.778	39.456	56223	98	567.459	108.627	87.616	5.384	58.184	55611	153	528.719	100.717	127.542	7.284	69.154	80894	58	426.862	62.449	144.826	3.699	35.456	24758	27	387.333	28.621	165.034	3.504	22.971	10458	22	424.045	60.043	189.791	1.945	18.728	9329	66	499	64.840	204.131	3.180	46.870	32934
323	86	720.326	177.913	65.981	4.852	39.456	61948	98	594.102	114.811	87.681	5.428	58.184	58222	153	554.993	124.414	127.426	7.143	69.154	84914	58	443.707	74.889	144.860	3.662	35.456	25735	27	387.148	32.076	165.048	3.497	22.971	10453	22	432.409	67.210	189.782	1.928	18.728	9513	66	506.318	68.133	204.107	3.188	46.870	33417
324	86	720.860	179.231	65.957	4.869	39.456	61994	98	599.173	116.463	87.719	5.415	58.184	58719	153	551.542	129.932	127.417	7.119	69.154	84386	58	455.741	79.546	144.864	3.666	35.456	26433	27	382.963	29.018	165.039	3.498	22.971	10340	22	443.364	65.122	189.794	1.940	18.728	9754	66	506.455	68.426	204.102	3.184	46.870	33426
325	86	673.384	159.748	65.980	4.864	39.456	57911	98	592.204	113.831	87.711	5.398	58.184	58036	153	516.745	105.383	127.482	7.205	69.154	79062	58	439.017	66.353	144.841	3.688	35.456	25463	27	378.963	34.690	165.047	3.484	22.971	10232	22	436.455	63.863	189.791	1.941	18.728	9602	66	505.303	65.736	204.112	3.183	46.870	33350
326	86	627.791	145.070	66.003	4.835	39.456	53990	98	576.082	109.517	87.674	5.380	58.184	56456	153	488.451	88.788	127.554	7.298	69.154	74733	58	421.948	59.927	144.837	3.717	35.456	24473	27	365.667	28.397	165.055	3.502	22.971	9873	22	421.864	61.026	189.797	1.950	18.728	9281	66	497.924	61.668	204.138	3.192	46.870	32863
327	86	573.326	120.493	66.029	4.839	39.456	49306	98	560.255	107.033	87.623	5.386	58.184	54905	153	467.307	74.730	127.618	7.386	69.154	71498	58	411.086	55.364	144.834	3.722	35.456	23843	27	361.889	27.745	165.046	3.507	22.971	9771	22	411.136	48.668	189.822	1.972	18.728	9045	66	483.864	57.530	204.156	3.193	46.870	31935
328	86	532.872	105.124	66.061	4.818	39.456	45827	98	547.316	105.693	87.573	5.362	58.184	53637	153	450.909	65.204	127.674	7.440	69.154	68989	58	402.845	52.723	144.810	3.720	35.456	23365	27	354.444	27.274	165.033	3.501	22.971	9570	22	400	46.493	189.830	1.981	18.728	8800	66	467.212	53.332	204.163	3.200	46.870	30836
329	86	492.860	90.165	66.093	4.798	39.456	42386	98	532.735	103.411	87.542	5.361	58.184	52208	153	437.536	57.482	127.698	7.499	69.154	66943	58	399.776	52.008	144.815	3.735	35.456	23187	27	350.259	28.525	165.044	3.495	22.971	9457	22	389.545	42.758	189.822	1.982	18.728	8570	66	459.485	50.421	204.196	3.193	46.870	30326
330	86	471.837	80.530	66.143	4.763	39.456	40578	98	519.857	104.391	87.507	5.342	58.184	50946	153	434.065	53.690	127.729	7.517	69.154	66412	58	401.052	50.731	144.832	3.733	35.456	23261	27	352.037	23.668	165.032	3.509	22.971	9505	22	383.136	44.517	189.823	1.980	18.728	8429	66	459.682	51.207	204.190	3.192	46.870	30339
331	86	457.570	75.728	66.157	4.761	39.456	39351	98	512.449	100.969	87.504	5.335	58.184	50220	153	431.503	51.378	127.752	7.547	69.154	66020	58	402.362	54.862	144.820	3.722	35.456	23337	27	354	26.627	165.041	3.513	22.971	9558	22	383.227	43.662	189.833	1.973	18.728	8431	66	457.424	52.050	204.176	3.201	46.870	30190
332	86	446.709	72.700	66.153	4.751	39.456	38417	98	505.939	99.230	87.490	5.323	58.184	49582	153	439.366	52.403	127.759	7.560	69.154	67223	58	409.328	56.550	144.814	3.711	35.456	23741	27	352.333	25.289	165.038	3.511	22.971	9513	22	379	46.293	189.831	1.971	18.728	8338	66	463.500	54.072	204.168	3.191	46.870	30591
333	86	454.849	78.162	66.119	4.770	39.456	39117	98	511.969	100.586	87.495	5.317	58.184	50173	153	454.248	56.027	127.763	7.563	69.154	69500	58	420.707	62.622	144.824	3.697	35.456	24401	27	362.333	29.398	165.052	3.497	22.971	9783	22	391.682	48.553	189.814	1.971	18.728	8617	66	476.712	55.001	204.169	3.188	46.870	31463
334	86	465.442	77.071	66.157	4.739	39.456	40028	98	518.510	100.390	87.505	5.315	58.184	50814	153	479.418	65.855	127.687	7.483	69.154	73351	58	426.414	66.541	144.837	3.688	35.456	24732	27	375.704	29.622	165.029	3.487	22.971	10144	22	401.273	56.072	189.810	1.950	18.728	8828	66	489.530	57.192	204.171	3.202	46.870	32309
335	86	474.047	83.230	66.157	4.738	39.456	40768	98	516.796	104.664	87.486	5.313	58.184	50646	153	512.248	88.261	127.594	7.380	69.154	78374	58	446.017	73.098	144.844	3.682	35.456	25869	27	374.889	28.061	165.039	3.499	22.971	10122	22	410.682	55.204	189.810	1.953	18.728	9035	66	493.606	62.467	204.147	3.196	46.870	32578
336	86	496.407	88.466	66.130	4.748	39.456	42691	98	517.194	102.454	87.494	5.327	58.184	50685	153	527.425	98.885	127.542	7.290	69.154	80696	58	475.534	88.978	144.875	3.641	35.456	27581	27	375.148	30.168	165.036	3.492	22.971	10129	22	419.545	55.226	189.805	1.953	18.728	9230	66	499.197	62.808	204.148	3.189	46.870	32947
337	86	506.163	92.723	66.114	4.770	39.456	43530	98	521.724	104.360	87.517	5.344	58.184	51129	153	535.046	117.422	127.467	7.196	69.154	81862	58	487.500	92.772	144.884	3.635	35.456	28275	27	372.333	33.914	165.055	3.474	22.971	10053	22	425.227	60.312	189.800	1.948	18.728	9355	66	500.121	62.534	204.148	3.178	46.870	33008
338	86	516.884	97.964	66.104	4.752	39.456	44452	98	519.694	104.266	87.506	5.333	58.184	50930	153	520.340	111.496	127.469	7.198	69.154	79612	58	475.931	87.990	144.879	3.643	35.456	27604	27	368.333	32.854	165.054	3.481	22.971	9945	22	428.045	61.019	189.793	1.948	18.728	9417	66	506.818	64.301	204.126	3.175	46.870	33450
339	86	511.360	98.362	66.072	4.789	39.456	43977	98	513.827	101.153	87.506	5.335	58.184	50355	153	495.353	95.998	127.511	7.232	69.154	75789	58	450.879	77.285	144.871	3.663	35.456	26151	27	366.519	28.672	165.042	3.490	22.971	9896	22	411.864	54.115	189.811	1.956	18.728	9061	66	501.348	64.396	204.141	3.189	46.870	33089
340	86	495.756	91.365	66.099	4.796	39.456	42635	98	510.276	99.373	87.496	5.332	58.184	50007	153	467.739	79.866	127.574	7.311	69.154	71564	58	436.310	67.510	144.839	3.688	35.456	25306	27	361.667	28.927	165.058	3.506	22.971	9765	22	405.545	52.777	189.810	1.957	18.728	8922	66	498.727	64.307	204.124	3.186	46.870	32916
341	86	480.233	81.978	66.134	4.773	39.456	41300	98	504.347	101.929	87.476	5.315	58.184	49426	153	449.627	65.400	127.648	7.408	69.154	68793	58	419.310	60.644	144.839	3.707	35.456	24320	27	356.333	27.624	165.033	3.499	22.971	9621	22	396.818	49.432	189.819	1.959	18.728	8730	66	484.152	62.625	204.137	3.185	46.870	31954
342	86	461.651	79.586	66.132	4.764	39.456	39702	98	497.633	101.873	87.451	5.295	58.184	48768	153	435.993	58.672	127.694	7.458	69.154	66707	58	407.172	54.545	144.820	3.725	35.456	23616	27	348.370	26.832	165.043	3.503	22.971	9406	22	387.818	46.347	189.814	1.979	18.728	8532	66	468.136	54.893	204.157	3.186	46.870	30897
343	86	450.988	74.497	66.152	4.749	39.456	38785	98	493.469	103.528	87.430	5.287	58.184	48360	153	431.915	53.285	127.714	7.495	69.154	66083	58	402.121	53.403	144.806	3.723	35.456	23323	27	347.074	27.111	165.046	3.502	22.971	9371	22	383.955	44.946	189.805	1.974	18.728	8447	66	455.818	48.135	204.191	3.199	46.870	30084
344	86	439.756	70.892	66.161	4.748	39.456	37819	98	491.551	105.758	87.421	5.249	58.184	48172	153	432.098	54.033	127.720	7.522	69.154	66111	58	399.069	53.696	144.825	3.726	35.456	23146	27	349.741	26.238	165.037	3.503	22.971	9443	22	382.182	43.085	189.825	1.982	18.728	8408	66	447.955	49.278	204.187	3.186	46.870	29565
345	86	442.616	72.548	66.158	4.739	39.456	38065	98	492.459	103.073	87.436	5.269	58.184	48261	153	440.307	57.642	127.691	7.477	69.154	67367	58	401.948	54.465	144.813	3.725	35.456	23313	27	349.333	21.230	165.029	3.531	22.971	9432	22	385.500	44.707	189.817	1.980	18.728	8481	66	452.864	45.657	204.213	3.196	46.870	29889
346	86	455.698	72.641	66.166	4.744	39.456	39190	98	498.071	104.443	87.445	5.292	58.184	48811	153	455.261	63.349	127.693	7.480	69.154	69655	58	413.276	56.088	144.821	3.726	35.456	23970	27	352.926	27.882	165.052	3.502	22.971	9529	22	397.955	49.856	189.830	1.964	18.728	8755	66	459.303	47.445	204.206	3.199	46.870	30314
347	86	483.081	86.520	66.123	4.761	39.456	41545	98	505.724	107.301	87.443	5.284	58.184	49561	153	475.379	71.125	127.641	7.416	69.154	72733	58	420.534	60.693	144.828	3.707	35.456	24391	27	354.222	26.238	165.049	3.510	22.971	9564	22	406.455	51.696	189.813	1.964	18.728	8942	66	467.379	54.708	204.162	3.189	46.870	30847
348	86	537.849	106.149	66.104	4.756	39.456	46255	98	513.388	104.331	87.480	5.311	58.184	50312	153	506.876	95.930	127.516	7.276	69.154	77552	58	428.948	67.530	144.846	3.687	35.456	24879	27	360.556	29.394	165.041	3.495	22.971	9735	22	416.091	58.051	189.808	1.951	18.728	9154	66	484.015	56.477	204.164	3.182	46.870	31945
349	86	596.744	127.973	66.085	4.776	39.456	51320	98	524.378	102.029	87.518	5.351	58.184	51389	153	530.026	118.099	127.438	7.175	69.154	81094	58	432	69.154	144.849	3.680	35.456	25056	27	362.704	29.627	165.044	3.496	22.971	9793	22	429.182	62.673	189.795	1.950	18.728	9442	66	498.167	62.640	204.127	3.172	46.870	32879
350	86	632.267	143.678	66.046	4.802	39.456	54375	98	519.510	100.109	87.540	5.346	58.184	50912	153	548.843	132.012	127.394	7.072	69.154	83973	58	428.017	66.872	144.839	3.686	35.456	24825	27	365.111	28.300	165.041	3.492	22.971	9858	22	451.545	67.817	189.795	1.938	18.728	9934	66	496.818	64.988	204.115	3.168	46.870	32790
351	86	631.663	146.638	66.006	4.816	39.456	54323	98	522.112	99.635	87.549	5.346	58.184	51167	153	541.863	133.682	127.368	7.064	69.154	82905	58	421.241	63.755	144.827	3.692	35.456	24432	27	359.778	28.939	165.046	3.498	22.971	9714	22	446.682	66.039	189.795	1.936	18.728	9827	66	493.939	61.457	204.132	3.181	46.870	32600
352	86	606.244	137.824	66.010	4.832	39.456	52137	98	515.010	99.492	87.545	5.330	58.184	50471	153	516.490	117.863	127.425	7.141	69.154	79023	58	416.345	61.760	144.839	3.700	35.456	24148	27	357.593	30.807	165.059	3.487	22.971	9655	22	439.818	63.104	189.806	1.943	18.728	9676	66	488.515	57.399	204.149	3.187	46.870	32242
353	86	572.267	122.906	66.031	4.821	39.456	49215	98	505.337	94.956	87.526	5.316	58.184	49523	153	482.261	92.586	127.513	7.251	69.154	73786	58	411	57.932	144.825	3.717	35.456	23838	27	358.926	28.347	165.037	3.509	22.971	9691	22	418.773	56.260	189.797	1.961	18.728	9213	66	476.288	56.921	204.148	3.188	46.870	31435
354	86	537.012	110.105	66.050	4.805	39.456	46183	98	500.143	98.311	87.494	5.308	58.184	49014	153	456.490	73.697	127.601	7.364	69.154	69843	58	396.224	53.435	144.820	3.722	35.456	22981	27	354.852	27.825	165.054	3.505	22.971	9581	22	398.545	50.211	189.802	1.969	18.728	8768	66	462.242	50.631	204.200	3.199	46.870	30508
355	86	503.721	97.258	66.066	4.809	39.456	43320	98	496.857	98.363	87.467	5.300	58.184	48692	153	439.052	60.762	127.680	7.447	69.154	67175	58	395.052	50.278	144.814	3.734	35.456	22913	27	352.667	26.165	165.041	3.507	22.971	9522	22	386.955	43.965	189.819	1.978	18.728	8513	66	451.848	46.300	204.209	3.192	46.870	29822
356	86	478.919	86.811	66.108	4.777	39.456	41187	98	492.969	98.913	87.464	5.286	58.184	48311	153	429.556	55.481	127.698	7.482	69.154	65722	58	391.086	49.515	144.803	3.731	35.456	22683	27	345.481	23.655	165.029	3.521	22.971	9328	22	381.727	40.491	189.831	1.987	18.728	8398	66	445.727	46.575	204.196	3.196	46.870	29418
357	86	464.570	83.540	66.119	4.767	39.456	39953	98	490.959	101.198	87.447	5.285	58.184	48114	153	427.712	53.360	127.728	7.510	69.154	65440	58	391.431	49.336	144.814	3.742	35.456	22703	27	345.556	25.804	165.038	3.502	22.971	9330	22	374.636	43.575	189.830	1.980	18.728	8242	66	443.924	44.808	204.201	3.201	46.870	29299
358	86	458.605	77.887	66.128	4.767	39.456	39440	98	490.408	99.979	87.451	5.284	58.184	48060	153	426.863	52.055	127.707	7.471	69.154	65310	58	389.086	49.769	144.813	3.735	35.456	22567	27	349.074	26.241	165.036	3.500	22.971	9425	22	390	43.379	189.836	1.984	18.728	8580	66	442.121	48.290	204.201	3.195	46.870	29180
359	86	464.151	80.060	66.135	4.750	39.456	39917	98	489.520	98.071	87.448	5.283	58.184	47973	153	439.719	57.504	127.717	7.499	69.154	67277	58	399.052	50.785	144.807	3.732	35.456	23145	27	358.519	30.637	165.056	3.493	22.971	9680	22	393.364	43.531	189.831	1.990	18.728	8654	66	449.273	45.793	204.215	3.201	46.870	29652
360	86	484.488	86.383	66.129	4.747	39.456	41666	98	497.143	101.411	87.468	5.272	58.184	48720	153	453.869	68.503	127.651	7.425	69.154	69442	58	398.879	53.213	144.820	3.719	35.456	23135	27	364.667	33.084	165.047	3.473	22.971	9846	22	400	45.916	189.814	1.979	18.728	8800	66	460.970	48.539	204.193	3.191	46.870	30424
361	86	518.977	101.756	66.097	4.765	39.456	44632	98	500.082	98.473	87.495	5.281	58.184	49008	153	474.686	74.809	127.618	7.378	69.154	72627	58	411	60.313	144.838	3.695	35.456	23838	27	377.333	32.425	165.038	3.482	22.971	10188	22	414.591	57.858	189.801	1.949	18.728	9121	66	474.894	54.690	204.166	3.193	46.870	31343
362	86	557.384	118.793	66.049	4.789	39.456	47935	98	504.633	101.184	87.496	5.270	58.184	49454	153	491.941	87.695	127.551	7.307	69.154	75267	58	427.448	68.170	144.839	3.686	35.456	24792	27	394.667	34.719	165.040	3.477	22.971	10656	22	422.136	59.829	189.791	1.942	18.728	9287	66	490.212	63.448	204.122	3.190	46.870	32354
363	86	607.012	135.881	66.036	4.802	39.456	52203	98	510.786	96.597	87.544	5.295	58.184	50057	153	490.137	87.400	127.571	7.308	69.154	74991	58	425.741	65.425	144.842	3.690	35.456	24693	27	388.741	39.135	165.063	3.457	22.971	10496	22	439.545	70.692	189.787	1.922	18.728	9670	66	499.773	63.776	204.133	3.184	46.870	32985
364	86	621.733	140.055	66.013	4.831	39.456	53469	98	513.378	98.473	87.547	5.323	58.184	50311	153	479.451	80.390	127.587	7.333	69.154	73356	58	430.103	69.035	144.848	3.688	35.456	24946	27	392.889	39.960	165.055	3.455	22.971	10608	22	455.045	69.895	189.783	1.939	18.728	10011	66	500.061	66.186	204.111	3.180	46.870	33004
365	86	614.791	141.258	65.998	4.832	39.456	52872	98	513.888	95.431	87.560	5.317	58.184	50361	153	467.281	70.453	127.627	7.395	69.154	71494	58	425.517	65.149	144.839	3.696	35.456	24680	27	385.407	34.806	165.056	3.478	22.971	10406	22	444.727	62.840	189.804	1.946	18.728	9784	66	494.409	61.778	204.125	3.189	46.870	32631
366	86	580.849	127.516	66.015	4.830	39.456	49953	98	510.622	95.715	87.549	5.313	58.184	50041	153	452.752	65.561	127.662	7.443	69.154	69271	58	412.310	59.064	144.829	3.704	35.456	23914	27	379.333	34.967	165.051	3.470	22.971	10242	22	415.318	52.527	189.806	1.964	18.728	9137	66	479.364	57.527	204.140	3.192	46.870	31638
367	86	545.221	112.374	66.049	4.801	39.456	46889	98	502.765	96.531	87.521	5.309	58.184	49271	153	439.922	58.450	127.687	7.474	69.154	67308	58	404.845	54.733	144.829	3.719	35.456	23481	27	369.111	30.850	165.062	3.486	22.971	9966	22	399.727	49.468	189.808	1.967	18.728	8794	66	468.470	54.165	204.151	3.182	46.870	30919
368	86	513.279	96.605	66.080	4.798	39.456	44142	98	498.286	99.397	87.491	5.292	58.184	48832	153	430.464	53.300	127.726	7.526	69.154	65861	58	397.793	52.760	144.798	3.722	35.456	23072	27	361.185	32.443	165.055	3.478	22.971	9752	22	390.409	47.055	189.816	1.967	18.728	8589	66	456.030	48.801	204.173	3.192	46.870	30098
369	86	481.488	86.315	66.118	4.760	39.456	41408	98	492.265	98.825	87.481	5.277	58.184	48242	153	421.895	50.168	127.740	7.544	69.154	64550	58	392.586	50.907	144.799	3.728	35.456	22770	27	353.778	29.316	165.043	3.491	22.971	9552	22	378.091	42.123	189.835	1.976	18.728	8318	66	444.348	48.057	204.186	3.185	46.870	29327
370	86	465.105	82.055	66.122	4.764	39.456	39999	98	483.847	96.651	87.461	5.278	58.184	47417	153	420.438	48.255	127.757	7.551	69.154	64327	58	391.793	50.432	144.813	3.730	35.456	22724	27	353.407	26.643	165.031	3.508	22.971	9542	22	376.500	43.642	189.821	1.976	18.728	8283	66	443.727	45.617	204.207	3.191	46.870	29286
371	86	452.709	73.881	66.161	4.738	39.456	38933	98	479.704	97.591	87.444	5.266	58.184	47011	153	422.105	49.075	127.760	7.554	69.154	64582	58	391.069	51.001	144.818	3.726	35.456	22682	27	353.407	28.680	165.036	3.487	22.971	9542	22	374	39.587	189.838	1.985	18.728	8228	66	440.439	44.174	204.201	3.203	46.870	29069
372	86	457.279	72.924	66.174	4.720	39.456	39326	98	483.459	96.011	87.456	5.276	58.184	47379	153	428.275	50.644	127.744	7.537	69.154	65526	58	391.190	50.824	144.804	3.721	35.456	22689	27	361.074	30.051	165.051	3.493	22.971	9749	22	374.955	40.862	189.829	1.985	18.728	8249	66	441.197	44.714	204.211	3.213	46.870	29119
373	86	470.965	77.552	66.198	4.714	39.456	40503	98	485.398	97.405	87.466	5.276	58.184	47569	153	441.261	54.801	127.733	7.528	69.154	67513	58	397.310	50.108	144.814	3.731	35.456	23044	27	368.667	30.570	165.044	3.492	22.971	9954	22	376.091	40.159	189.835	1.989	18.728	8274	66	445.152	45.409	204.211	3.193	46.870	29380
374	86	492.267	85.492	66.158	4.734	39.456	42335	98	496.816	93.379	87.513	5.332	58.184	48688	153	459.078	62.597	127.688	7.475	69.154	70239	58	405.276	56.884	144.820	3.708	35.456	23506	27	370.889	31.305	165.046	3.485	22.971	10014	22	384.545	39.584	189.830	1.989	18.728	8460	66	451.576	47.264	204.194	3.193	46.870	29804
375	86	533.151	107.146	66.110	4.737	39.456	45851	98	507.520	96.068	87.527	5.321	58.184	49737	153	477.869	71.437	127.660	7.437	69.154	73114	58	417.103	58.549	144.820	3.713	35.456	24192	27	376.370	33.130	165.047	3.478	22.971	10162	22	391.409	49.371	189.805	1.965	18.728	8611	66	463.515	52.395	204.179	3.186	46.870	30592
376	86	568.395	117.271	66.086	4.776	39.456	48882	98	516.296	97.345	87.561	5.356	58.184	50597	153	484.863	77.960	127.637	7.386	69.154	74184	58	422.810	65.912	144.841	3.683	35.456	24523	27	378.889	35.938	165.060	3.468	22.971	10230	22	399.636	48.572	189.815	1.969	18.728	8792	66	475.985	56.944	204.156	3.187	46.870	31415
377	86	591.663	128.692	66.040	4.792	39.456	50883	98	525.112	98.537	87.560	5.362	58.184	51461	153	487.627	80.943	127.606	7.358	69.154	74607	58	419.379	60.331	144.835	3.709	35.456	24324	27	377.222	37.011	165.062	3.464	22.971	10185	22	399.409	48.889	189.818	1.967	18.728	8787	66	472.136	53.702	204.160	3.188	46.870	31161
378	86	586.209	130.334	66.017	4.820	39.456	50414	98	528.102	100.190	87.574	5.385	58.184	51754	153	472.510	74.249	127.632	7.388	69.154	72294	58	410.241	56.989	144.825	3.715	35.456	23794	27	373.222	33.055	165.054	3.470	22.971	10077	22	397.045	47.978	189.806	1.969	18.728	8735	66	474.379	56.530	204.159	3.187	46.870	31309
379	86	556.860	119.198	66.026	4.821	39.456	47890	98	521.898	98.562	87.576	5.389	58.184	51146	153	456.484	65.801	127.673	7.436	69.154	69842	58	404.724	54.612	144.830	3.716	35.456	23474	27	365.556	32.756	165.050	3.476	22.971	9870	22	396.409	49.491	189.811	1.961	18.728	8721	66	465.364	50.931	204.181	3.196	46.870	30714
380	86	524.140	105.960	66.055	4.809	39.456	45076	98	514.480	97.642	87.550	5.368	58.184	50419	153	438	57.812	127.694	7.476	69.154	67014	58	398.931	50.478	144.821	3.738	35.456	23138	27	357.333	31.590	165.048	3.482	22.971	9648	22	385.227	42.592	189.823	1.982	18.728	8475	66	456.621	47.587	204.189	3.207	46.870	30137
381	86	503.988	97.468	66.062	4.798	39.456	43343	98	505.316	96.580	87.525	5.344	58.184	49521	153	429.725	53.921	127.718	7.506	69.154	65748	58	391.897	49.109	144.811	3.742	35.456	22730	27	354.481	30.258	165.050	3.482	22.971	9571	22	385	42.257	189.836	1.983	18.728	8470	66	450.955	48.590	204.188	3.190	46.870	29763
382	86	476.081	84.347	66.112	4.783	39.456	40943	98	500.296	96.869	87.506	5.327	58.184	49029	153	419.784	50.754	127.723	7.521	69.154	64227	58	390.138	49.437	144.810	3.742	35.456	22628	27	355.185	31.098	165.043	3.487	22.971	9590	22	383.364	42.889	189.831	1.981	18.728	8434	66	443.894	45.005	204.208	3.208	46.870	29297
383	86	463.244	79.892	66.117	4.783	39.456	39839	98	494.684	98.701	87.473	5.311	58.184	48479	153	416.948	48.112	127.741	7.540	69.154	63793	58	387.138	48.477	144.809	3.738	35.456	22454	27	358.815	29.008	165.050	3.495	22.971	9688	22	378.545	41.590	189.822	1.982	18.728	8328	66	444.939	45.776	204.218	3.209	46.870	29366
384	86	454.895	76.713	66.133	4.775	39.456	39121	98	492.357	99.566	87.462	5.301	58.184	48251	153	418.595	48.638	127.750	7.537	69.154	64045	58	390.672	48.603	144.810	3.744	35.456	22659	27	362.667	28.413	165.043	3.498	22.971	9792	22	378.455	42.796	189.825	1.976	18.728	8326	66	441.515	44.893	204.217	3.199	46.870	29140
385	86	455.709	76.176	66.143	4.750	39.456	39191	98	489.857	98.116	87.458	5.301	58.184	48006	153	423.895	49.759	127.756	7.559	69.154	64856	58	389.155	45.066	144.809	3.757	35.456	22571	27	358.667	28.960	165.041	3.491	22.971	9684	22	380.727	45.618	189.802	1.967	18.728	8376	66	448.591	45.744	204.196	3.193	46.870	29607
386	86	465.523	82.001	66.120	4.767	39.456	40035	98	491.765	97.683	87.466	5.294	58.184	48193	153	435.791	54.259	127.727	7.516	69.154	66676	58	395.569	49.681	144.818	3.739	35.456	22943	27	367.370	30.943	165.045	3.496	22.971	9919	22	380.773	44.635	189.831	1.978	18.728	8377	66	467.197	49.507	204.192	3.220	46.870	30835
387	86	480.488	86.265	66.130	4.752	39.456	41322	98	496.296	96.664	87.481	5.305	58.184	48637	153	444.980	56.734	127.719	7.509	69.154	68082	58	399.897	53.975	144.813	3.723	35.456	23194	27	374.741	34.341	165.037	3.474	22.971	10118	22	381.500	47.470	189.810	1.974	18.728	8393	66	484.061	61.526	204.139	3.198	46.870	31948
388	86	504.605	95.352	66.097	4.777	39.456	43396	98	503.745	98.328	87.491	5.308	58.184	49367	153	472.588	62.133	127.733	7.524	69.154	72306	58	401.552	54.972	144.823	3.721	35.456	23290	27	378.852	35.276	165.053	3.467	22.971	10229	22	390.182	45.468	189.828	1.972	18.728	8584	66	512.061	69.197	204.117	3.194	46.870	33796
389	86	522.884	102.161	66.077	4.790	39.456	44968	98	508.459	98.816	87.501	5.317	58.184	49829	153	485.771	69.808	127.692	7.506	69.154	74323	58	412.069	57.328	144.829	3.719	35.456	23900	27	390.296	38.857	165.064	3.455	22.971	10538	22	398.636	50.103	189.813	1.964	18.728	8770	66	529.909	79.623	204.055	3.164	46.870	34974
390	86	542.860	106.363	66.087	4.770	39.456	46686	98	512.143	100.711	87.503	5.343	58.184	50190	153	482.072	69.886	127.694	7.488	69.154	73757	58	410.655	57.514	144.850	3.717	35.456	23818	27	398.037	38.248	165.043	3.464	22.971	10747	22	405.182	52.393	189.802	1.954	18.728	8914	66	525.227	75.211	204.085	3.175	46.870	34665
391	86	549.616	113.000	66.051	4.802	39.456	47267	98	517.439	101.021	87.522	5.353	58.184	50709	153	471.935	69.216	127.671	7.464	69.154	72206	58	406.879	54.799	144.832	3.715	35.456	23599	27	389.778	39.648	165.062	3.456	22.971	10524	22	398.727	47.562	189.810	1.973	18.728	8772	66	510.076	68.274	204.106	3.183	46.870	33665
392	86	535.128	110.284	66.031	4.833	39.456	46021	98	507.153	99.664	87.508	5.334	58.184	49701	153	460.863	65.725	127.677	7.464	69.154	70512	58	403.069	54.216	144.809	3.717	35.456	23378	27	382.259	36.640	165.057	3.470	22.971	10321	22	399.045	45.816	189.813	1.978	18.728	8779	66	502.803	62.664	204.131	3.198	46.870	33185
393	86	514.279	100.846	66.059	4.809	39.456	44228	98	506.704	100.693	87.493	5.343	58.184	49657	153	449.255	61.272	127.692	7.481	69.154	68736	58	405.776	56.822	144.831	3.710	35.456	23535	27	369.370	33.484	165.053	3.479	22.971	9973	22	392.909	47.549	189.812	1.970	18.728	8644	66	491.682	59.343	204.140	3.193	46.870	32451
394	86	493.930	89.762	66.105	4.778	39.456	42478	98	501.888	98.410	87.481	5.337	58.184	49185	153	439.255	56.112	127.717	7.513	69.154	67206	58	400.362	52.692	144.831	3.730	35.456	23221	27	363.074	31.407	165.047	3.484	22.971	9803	22	386.727	41.954	189.833	1.983	18.728	8508	66	475.894	53.816	204.167	3.194	46.870	31409
395	86	472.186	81.889	66.128	4.764	39.456	40608	98	496.092	101.459	87.460	5.318	58.184	48617	153	425.614	51.910	127.743	7.531	69.154	65119	58	394.966	50.088	144.810	3.731	35.456	22908	27	354.222	30.158	165.050	3.480	22.971	9564	22	372.682	38.143	189.833	1.992	18.728	8199	66	461.303	51.310	204.182	3.205	46.870	30446
396	86	456.395	74.642	66.145	4.759	39.456	39250	98	492.704	98.531	87.469	5.330	58.184	48285	153	421.216	49.350	127.758	7.553	69.154	64446	58	393.224	49.117	144.816	3.747	35.456	22807	27	349.148	30.010	165.056	3.487	22.971	9427	22	378	43.918	189.813	1.974	18.728	8316	66	450.576	46.168	204.210	3.204	46.870	29738
397	86	443.221	72.320	66.162	4.744	39.456	38117	98	487.653	97.996	87.466	5.324	58.184	47790	153	417.765	46.736	127.764	7.544	69.154	63918	58	396.845	53.005	144.820	3.723	35.456	23017	27	351.926	33.014	165.057	3.464	22.971	9502	22	370.955	43.841	189.810	1.969	18.728	8161	66	446.030	45.103	204.237	3.214	46.870	29438
398	86	441.012	70.687	66.160	4.747	39.456	37927	98	486.490	98.536	87.443	5.301	58.184	47676	153	423.810	50.365	127.749	7.530	69.154	64843	58	399.293	52.953	144.818	3.723	35.456	23159	27	351.704	31.943	165.048	3.469	22.971	9496	22	371.182	39.873	189.831	1.985	18.728	8166	66	441.909	44.251	204.204	3.207	46.870	29166
399	86	454.698	74.385	66.171	4.734	39.456	39104	98	484.347	93.833	87.479	5.301	58.184	47466	153	440.307	55.015	127.720	7.498	69.154	67367	58	407.621	55.531	144.822	3.722	35.456	23642	27	357.481	33.792	165.053	3.460	22.971	9652	22	376.591	40.255	189.842	1.981	18.728	8285	66	447.470	45.598	204.214	3.203	46.870	29533
400	86	474.547	80.581	66.154	4.724	39.456	40811	98	489.765	97.344	87.472	5.287	58.184	47997	153	460.843	65.999	127.653	7.419	69.154	70509	58	414.724	59.298	144.825	3.703	35.456	24054	27	363.444	32.223	165.049	3.477	22.971	9813	22	383.045	40.406	189.824	1.985	18.728	8427	66	448	45.284	204.216	3.200	46.870	29568
401	86	515.872	100.487	66.113	4.743	39.456	44365	98	494.306	96.179	87.492	5.301	58.184	48442	153	500.961	89.672	127.552	7.283	69.154	76647	58	425.328	66.554	144.856	3.685	35.456	24669	27	364.407	29.484	165.041	3.490	22.971	9839	22	385.455	49.563	189.804	1.960	18.728	8480	66	460.758	48.212	204.196	3.189	46.870	30410
402	86	580.930	121.291	66.098	4.734	39.456	49960	98	500.041	96.308	87.501	5.316	58.184	49004	153	598.059	170.121	127.211	6.956	69.154	91503	58	433.103	66.728	144.832	3.692	35.456	25120	27	361	30.656	165.050	3.487	22.971	9747	22	393.455	50.274	189.810	1.959	18.728	8656	66	473.030	53.204	204.175	3.191	46.870	31220
403	86	629.058	141.001	66.048	4.799	39.456	54099	98	502.653	94.208	87.531	5.320	58.184	49260	153	665.065	234.364	127.103	6.689	69.154	101755	58	432.310	65.744	144.834	3.696	35.456	25074	27	359.222	29.284	165.044	3.493	22.971	9699	22	393.682	51.436	189.798	1.963	18.728	8661	66	485.318	55.765	204.168	3.201	46.870	32031
404	86	643.174	152.814	65.978	4.836	39.456	55313	98	507.418	98.057	87.526	5.338	58.184	49727	153	633.516	211.838	127.154	6.753	69.154	96928	58	429.397	68.942	144.837	3.682	35.456	24905	27	361.926	29.753	165.038	3.491	22.971	9772	22	395.409	46.228	189.838	1.970	18.728	8699	66	490.636	59.637	204.152	3.189	46.870	32382
405	86	622.407	145.781	65.998	4.827	39.456	53527	98	505.102	94.095	87.534	5.342	58.184	49500	153	570.503	158.335	127.293	6.945	69.154	87287	58	420.190	61.407	144.832	3.708	35.456	24371	27	354.593	29.167	165.052	3.492	22.971	9574	22	386.545	45.080	189.816	1.978	18.728	8504	66	484.106	58.392	204.146	3.195	46.870	31951
406	86	596.523	136.963	66.000	4.825	39.456	51301	98	499.531	94.626	87.518	5.344	58.184	48954	153	516.320	115.103	127.429	7.137	69.154	78997	58	410.293	59.861	144.831	3.709	35.456	23797	27	353.481	26.565	165.036	3.503	22.971	9544	22	384.318	46.829	189.804	1.967	18.728	8455	66	474.894	52.800	204.194	3.198	46.870	31343
407	86	550.953	114.591	66.043	4.820	39.456	47382	98	496.949	95.802	87.501	5.334	58.184	48701	153	473.876	84.601	127.568	7.287	69.154	72503	58	403.690	53.652	144.818	3.727	35.456	23414	27	346.148	27.120	165.049	3.499	22.971	9346	22	384.818	43.246	189.815	1.977	18.728	8466	66	468.015	51.296	204.188	3.205	46.870	30889
408	86	516.593	102.074	66.070	4.794	39.456	44427	98	493.745	93.547	87.500	5.322	58.184	48387	153	444.105	67.246	127.625	7.388	69.154	67948	58	399.466	51.490	144.805	3.728	35.456	23169	27	348.667	28.562	165.047	3.497	22.971	9414	22	375.500	38.477	189.839	1.986	18.728	8261	66	451.106	48.606	204.189	3.204	46.870	29773
409	86	482.767	88.821	66.106	4.773	39.456	41518	98	491.847	94.891	87.488	5.325	58.184	48201	153	427.922	54.798	127.689	7.466	69.154	65472	58	398.448	52.191	144.801	3.722	35.456	23110	27	345.556	25.863	165.034	3.508	22.971	9330	22	373.636	43.937	189.829	1.969	18.728	8220	66	446	46.396	204.201	3.191	46.870	29436
410	86	462.535	80.620	66.129	4.759	39.456	39778	98	484.959	95.908	87.471	5.302	58.184	47526	153	418.869	50.918	127.712	7.492	69.154	64087	58	393.638	49.279	144.815	3.743	35.456	22831	27	346.741	26.769	165.043	3.502	22.971	9362	22	368.455	34.367	189.833	1.997	18.728	8106	66	440.106	44.484	204.209	3.211	46.870	29047
411	86	447.721	70.788	66.161	4.737	39.456	38504	98	488.255	96.250	87.476	5.326	58.184	47849	153	419.850	49.775	127.733	7.523	69.154	64237	58	393.552	52.959	144.806	3.724	35.456	22826	27	353.852	29.494	165.042	3.490	22.971	9554	22	371.409	40.302	189.818	1.981	18.728	8171	66	439.955	44.495	204.214	3.195	46.870	29037
412	86	447.802	73.977	66.147	4.757	39.456	38511	98	482.653	91.544	87.479	5.302	58.184	47300	153	421.928	49.982	127.761	7.550	69.154	64555	58	395.259	50.420	144.810	3.741	35.456	22925	27	362.148	31.037	165.046	3.479	22.971	9778	22	374.545	39.582	189.825	1.983	18.728	8240	66	439.273	42.905	204.234	3.209	46.870	28992
413	86	458.721	79.218	66.140	4.739	39.456	39450	98	491.418	95.144	87.497	5.322	58.184	48159	153	432.595	50.853	127.740	7.520	69.154	66187	58	397.017	54.112	144.794	3.708	35.456	23027	27	370.815	33.522	165.054	3.476	22.971	10012	22	385.545	44.290	189.821	1.984	18.728	8482	66	446.879	45.169	204.216	3.199	46.870	29494
414	86	479.907	84.812	66.156	4.724	39.456	41272	98	501.020	95.893	87.532	5.356	58.184	49100	153	441.091	53.840	127.747	7.557	69.154	67487	58	402.828	56.402	144.829	3.718	35.456	23364	27	375.333	37.985	165.049	3.455	22.971	10134	22	389.864	50.034	189.810	1.964	18.728	8577	66	462.455	50.380	204.175	3.190	46.870	30522
415	86	508.291	95.127	66.122	4.752	39.456	43713	98	505.867	95.245	87.550	5.357	58.184	49575	153	449.464	60.522	127.676	7.466	69.154	68768	58	407.724	54.422	144.826	3.725	35.456	23648	27	392.926	36.275	165.035	3.470	22.971	10609	22	411.591	57.047	189.786	1.947	18.728	9055	66	476.015	55.882	204.155	3.192	46.870	31417
416	86	539.035	111.212	66.060	4.789	39.456	46357	98	513.082	98.776	87.558	5.361	58.184	50282	153	449.752	61.952	127.672	7.442	69.154	68812	58	413.966	59.836	144.824	3.701	35.456	24010	27	394.222	36.461	165.046	3.473	22.971	10644	22	430.500	61.266	189.794	1.948	18.728	9471	66	490.970	60.968	204.134	3.182	46.870	32404
417	86	547.860	113.787	66.047	4.802	39.456	47116	98	519.837	98.874	87.558	5.407	58.184	50944	153	443.856	60.147	127.665	7.440	69.154	67910	58	417.569	62.691	144.826	3.697	35.456	24219	27	390.556	41.456	165.067	3.448	22.971	10545	22	441.136	64.443	189.780	1.943	18.728	9705	66	490.030	60.931	204.130	3.178	46.870	32342
418	86	532.779	107.792	66.054	4.796	39.456	45819	98	517.235	97.439	87.577	5.392	58.184	50689	153	438.157	56.073	127.711	7.482	69.154	67038	58	415.586	62.343	144.837	3.700	35.456	24104	27	379.296	32.195	165.041	3.486	22.971	10241	22	439.227	66.038	189.796	1.932	18.728	9663	66	490.970	64.104	204.091	3.170	46.870	32404
419	86	517.570	105.705	66.054	4.806	39.456	44511	98	511.490	97.142	87.549	5.373	58.184	50126	153	427.784	52.304	127.713	7.492	69.154	65451	58	412.517	62.074	144.833	3.693	35.456	23926	27	370.333	37.216	165.052	3.458	22.971	9999	22	428.409	61.867	189.783	1.947	18.728	9425	66	481.152	56.506	204.150	3.189	46.870	31756
420	86	492	94.510	66.084	4.791	39.456	42312	98	503.806	95.894	87.541	5.363	58.184	49373	153	419.320	48.389	127.739	7.529	69.154	64156	58	404.310	57.912	144.830	3.711	35.456	23450	27	363.778	31.892	165.049	3.481	22.971	9822	22	405.136	54.810	189.804	1.952	18.728	8913	66	465.864	52.137	204.176	3.191	46.870	30747
421	86	475.826	87.145	66.101	4.780	39.456	40921	98	496.694	94.193	87.509	5.341	58.184	48676	153	413.869	47.626	127.749	7.551	69.154	63322	58	396.534	54.739	144.802	3.716	35.456	22999	27	351.037	30.262	165.044	3.487	22.971	9478	22	385.636	43.877	189.810	1.981	18.728	8484	66	455.667	48.644	204.205	3.199	46.870	30074
422	86	458	78.135	66.119	4.769	39.456	39388	98	491.122	96.444	87.497	5.328	58.184	48130	153	408.288	45.433	127.769	7.562	69.154	62468	58	392.172	53.669	144.801	3.712	35.456	22746	27	347.148	26.045	165.033	3.505	22.971	9373	22	375.636	40.368	189.823	1.983	18.728	8264	66	442.348	44.036	204.211	3.197	46.870	29195
423	86	445.151	74.420	66.135	4.749	39.456	38283	98	483.602	93.150	87.485	5.330	58.184	47393	153	407.405	43.774	127.776	7.575	69.154	62333	58	389.672	51.012	144.803	3.732	35.456	22601	27	345.148	26.222	165.038	3.498	22.971	9319	22	371.091	42.507	189.825	1.978	18.728	8164	66	438.258	42.181	204.223	3.198	46.870	28925
424	86	434.767	69.125	66.151	4.750	39.456	37390	98	478.847	91.523	87.482	5.316	58.184	46927	153	407.948	43.161	127.784	7.585	69.154	62416	58	393.310	53.513	144.799	3.723	35.456	22812	27	344.222	25.091	165.026	3.507	22.971	9294	22	368.318	36.565	189.825	1.990	18.728	8103	66	431.848	41.043	204.227	3.208	46.870	28502
425	86	439.302	73.162	66.140	4.757	39.456	37780	98	479.092	94.285	87.474	5.309	58.184	46951	153	412.542	46	127.784	7.592	69.154	63119	58	397.276	52.974	144.799	3.725	35.456	23042	27	344.333	27.351	165.037	3.502	22.971	9297	22	373.364	38.785	189.841	1.988	18.728	8214	66	434.636	42.542	204.220	3.203	46.870	28686
426	86	455.186	79.346	66.126	4.761	39.456	39146	98	482.306	91.721	87.490	5.317	58.184	47266	153	420.510	48.087	127.768	7.575	69.154	64338	58	398.707	56.167	144.813	3.715	35.456	23125	27	355.519	29.242	165.037	3.485	22.971	9599	22	374.318	37.940	189.834	1.999	18.728	8235	66	437.045	44.525	204.203	3.191	46.870	28845
427	86	480.279	87.855	66.126	4.739	39.456	41304	98	487.949	95.014	87.477	5.319	58.184	47819	153	432.399	49.447	127.802	7.626	69.154	66157	58	399.121	55.003	144.826	3.720	35.456	23149	27	354.074	29.932	165.042	3.487	22.971	9560	22	381.909	47.018	189.807	1.968	18.728	8402	66	446.333	45.167	204.204	3.197	46.870	29458
428	86	519.442	99.836	66.115	4.758	39.456	44672	98	495.316	95.950	87.496	5.333	58.184	48541	153	444.791	52.368	127.787	7.603	69.154	68053	58	401.017	54.015	144.808	3.726	35.456	23259	27	356.259	31.617	165.052	3.472	22.971	9619	22	394.773	53.182	189.810	1.960	18.728	8685	66	457.061	49.711	204.186	3.185	46.870	30166
429	86	562.640	120.917	66.050	4.775	39.456	48387	98	503.082	96.873	87.521	5.345	58.184	49302	153	452.810	58.018	127.754	7.565	69.154	69280	58	407.810	55.049	144.821	3.724	35.456	23653	27	360.704	29.938	165.042	3.490	22.971	9739	22	399.045	48.683	189.809	1.971	18.728	8779	66	461.652	52.717	204.154	3.185	46.870	30469
430	86	599.860	137.674	66.004	4.810	39.456	51588	98	510.469	96.722	87.536	5.357	58.184	50026	153	454.170	59.589	127.727	7.528	69.154	69488	58	406.431	60.587	144.829	3.694	35.456	23573	27	357.630	29.386	165.024	3.487	22.971	9656	22	399.182	49.835	189.817	1.963	18.728	8782	66	457.091	50.752	204.178	3.185	46.870	30168
431	86	601.814	137.930	65.998	4.824	39.456	51756	98	513.082	95.877	87.560	5.372	58.184	50282	153	446.418	59.716	127.720	7.510	69.154	68302	58	407.086	56.666	144.808	3.714	35.456	23611	27	356.111	27.595	165.033	3.493	22.971	9615	22	402	45.911	189.815	1.977	18.728	8844	66	450.803	47.474	204.191	3.195	46.870	29753
432	86	583.558	133.332	66.012	4.810	39.456	50186	98	505.663	97.179	87.530	5.348	58.184	49555	153	438.843	55.641	127.727	7.518	69.154	67143	58	400.569	55.324	144.803	3.717	35.456	23233	27	357.630	27.500	165.037	3.496	22.971	9656	22	394.273	49.579	189.821	1.963	18.728	8674	66	446.485	45.073	204.213	3.202	46.870	29468
433	86	545.884	116.461	66.022	4.828	39.456	46946	98	505.959	99.478	87.521	5.341	58.184	49584	153	428.902	52.777	127.740	7.536	69.154	65622	58	396.914	52.471	144.797	3.730	35.456	23021	27	349.444	26.238	165.038	3.502	22.971	9435	22	383.955	43.201	189.836	1.974	18.728	8447	66	436.712	43.591	204.221	3.187	46.870	28823
434	86	507.407	98.927	66.058	4.800	39.456	43637	98	497.571	98.386	87.496	5.342	58.184	48762	153	421.837	50.140	127.745	7.539	69.154	64541	58	390.483	52.563	144.803	3.727	35.456	22648	27	342.481	27.415	165.037	3.495	22.971	9247	22	379.545	41.844	189.816	1.982	18.728	8350	66	431.485	38.361	204.249	3.206	46.870	28478
435	86	479.895	87.195	66.101	4.784	39.456	41271	98	489.633	97.748	87.482	5.326	58.184	47984	153	414.928	48.115	127.765	7.563	69.154	63484	58	387.793	51.954	144.793	3.721	35.456	22492	27	344.074	24.915	165.038	3.511	22.971	9290	22	375.318	39.848	189.833	1.980	18.728	8257	66	426.636	40.302	204.231	3.194	46.870	28158
436	86	459.163	79.968	66.130	4.763	39.456	39488	98	484.214	95.064	87.476	5.310	58.184	47453	153	410.549	45.686	127.765	7.567	69.154	62814	58	383.931	47.810	144.807	3.736	35.456	22268	27	342.519	24.776	165.046	3.510	22.971	9248	22	371.455	39.745	189.827	1.983	18.728	8172	66	424.409	40.964	204.237	3.213	46.870	28011
437	86	446.512	74.545	66.133	4.751	39.456	38400	98	481.582	96.374	87.466	5.315	58.184	47195	153	408.412	46.391	127.770	7.559	69.154	62487	58	382.828	48.828	144.805	3.734	35.456	22204	27	343.296	28.694	165.040	3.487	22.971	9269	22	368.227	36.030	189.837	1.996	18.728	8101	66	425.985	39.804	204.262	3.202	46.870	28115
438	86	444.907	73.127	66.155	4.741	39.456	38262	98	479	94.384	87.478	5.320	58.184	46942	153	416.980	47.584	127.778	7.579	69.154	63798	58	388.845	51.597	144.805	3.723	35.456	22553	27	347.333	27.877	165.040	3.493	22.971	9378	22	367.909	40.189	189.827	1.980	18.728	8094	66	428.348	40.026	204.248	3.203	46.870	28271
439	86	455.767	79.175	66.125	4.757	39.456	39196	98	484.949	95.286	87.466	5.316	58.184	47525	153	426.993	50.305	127.763	7.566	69.154	65330	58	394.241	56.577	144.812	3.707	35.456	22866	27	352.148	28.646	165.041	3.492	22.971	9508	22	368.591	38.716	189.833	1.990	18.728	8109	66	430.803	40.773	204.235	3.202	46.870	28433
440	86	471.791	83.339	66.144	4.735	39.456	40574	98	488.541	97.887	87.478	5.321	58.184	47877	153	449.137	61.633	127.708	7.463	69.154	68718	58	403.862	57.851	144.820	3.713	35.456	23424	27	354.037	29.741	165.038	3.491	22.971	9559	22	373.909	41.217	189.822	1.982	18.728	8226	66	440.561	43.075	204.244	3.204	46.870	29077
441	86	490.430	89.777	66.115	4.743	39.456	42177	98	488.296	93.428	87.500	5.335	58.184	47853	153	471.209	75.891	127.605	7.368	69.154	72095	58	404.259	60.011	144.804	3.694	35.456	23447	27	358.852	26.045	165.031	3.504	22.971	9689	22	377.591	46.304	189.813	1.969	18.728	8307	66	450.409	47.159	204.196	3.193	46.870	29727
442	86	514.209	99.733	66.101	4.758	39.456	44222	98	496.449	93.018	87.534	5.360	58.184	48652	153	494.778	94.504	127.512	7.248	69.154	75701	58	407.431	58.623	144.813	3.716	35.456	23631	27	357.148	27.703	165.029	3.495	22.971	9643	22	392.455	46.218	189.821	1.970	18.728	8634	66	457.182	50.485	204.174	3.192	46.870	30174
443	86	538.628	111.792	66.070	4.772	39.456	46322	98	500.071	94.238	87.540	5.359	58.184	49007	153	507.157	101.057	127.480	7.217	69.154	77595	58	408.690	60.777	144.816	3.703	35.456	23704	27	356.407	26.215	165.036	3.502	22.971	9623	22	393.136	46.319	189.820	1.969	18.728	8649	66	469.258	54.386	204.158	3.189	46.870	30971
444	86	545.279	112.885	66.041	4.798	39.456	46894	98	499.633	95.302	87.521	5.344	58.184	48964	153	500.915	100.186	127.479	7.213	69.154	76640	58	404.621	59.766	144.824	3.704	35.456	23468	27	359.667	26.639	165.025	3.498	22.971	9711	22	398.773	49.269	189.814	1.964	18.728	8773	66	473.561	51.874	204.189	3.195	46.870	31255
445	86	541.128	113.033	66.047	4.796	39.456	46537	98	495.602	95.840	87.515	5.339	58.184	48569	153	480.405	90.390	127.531	7.277	69.154	73502	58	402.948	56.688	144.802	3.704	35.456	23371	27	353.185	27.437	165.036	3.502	22.971	9536	22	396.364	48.949	189.802	1.968	18.728	8720	66	472.848	55.001	204.181	3.186	46.870	31208
446	86	523.651	102.935	66.067	4.787	39.456	45034	98	491.969	96.428	87.493	5.319	58.184	48213	153	457.438	73.592	127.609	7.358	69.154	69988	58	393.328	53.692	144.808	3.723	35.456	22813	27	349.074	22.986	165.027	3.514	22.971	9425	22	389.591	43.817	189.821	1.979	18.728	8571	66	460.833	51.276	204.206	3.194	46.870	30415
447	86	496.616	96.263	66.066	4.776	39.456	42709	98	488.010	94.194	87.484	5.326	58.184	47825	153	433.680	61.443	127.672	7.433	69.154	66353	58	390.845	53.127	144.788	3.718	35.456	22669	27	342.815	25.019	165.040	3.506	22.971	9256	22	376.273	40.546	189.824	1.984	18.728	8278	66	453.258	45.624	204.230	3.202	46.870	29915
448	86	476.488	87.103	66.109	4.769	39.456	40978	98	491.867	96.317	87.488	5.334	58.184	48203	153	421.431	54.492	127.709	7.492	69.154	64479	58	385.810	49.156	144.800	3.733	35.456	22377	27	346.519	27.401	165.040	3.495	22.971	9356	22	373.364	39.291	189.818	1.986	18.728	8214	66	444.879	46.931	204.218	3.206	46.870	29362
449	86	455.326	77.316	66.127	4.754	39.456	39158	98	484.439	94.749	87.482	5.329	58.184	47475	153	412.301	47.061	127.752	7.534	69.154	63082	58	383.466	48.383	144.789	3.734	35.456	22241	27	343.815	26.187	165.046	3.508	22.971	9283	22	366.182	34.548	189.833	2.003	18.728	8056	66	438.227	46.360	204.217	3.195	46.870	28923
450	86	441.814	73.821	66.135	4.747	39.456	37996	98	483.388	97.692	87.464	5.318	58.184	47372	153	408.268	44.799	127.762	7.551	69.154	62465	58	378.638	49.441	144.797	3.723	35.456	21961	27	341.667	24.628	165.029	3.502	22.971	9225	22	365.682	36.403	189.838	1.989	18.728	8045	66	434.530	41.969	204.243	3.205	46.870	28679
451	86	436.151	70.355	66.157	4.726	39.456	37509	98	484.071	97.563	87.462	5.326	58.184	47439	153	410.176	45.719	127.757	7.543	69.154	62757	58	382.069	47.062	144.796	3.739	35.456	22160	27	342.519	27.503	165.037	3.492	22.971	9248	22	365	37.275	189.829	1.987	18.728	8030	66	432.500	41.684	204.241	3.197	46.870	28545
452	86	437.919	71.006	66.158	4.736	39.456	37661	98	479.296	95.272	87.472	5.299	58.184	46971	153	414.399	47.417	127.770	7.560	69.154	63403	58	384.448	48.399	144.789	3.742	35.456	22298	27	345.852	24.278	165.017	3.509	22.971	9338	22	368.273	37.665	189.818	1.990	18.728	8102	66	434.439	40.559	204.223	3.204	46.870	28673
453	86	444.140	73.446	66.161	4.731	39.456	38196	98	483.735	94.675	87.481	5.326	58.184	47406	153	421.693	48.596	127.749	7.548	69.154	64519	58	387.672	51.363	144.804	3.728	35.456	22485	27	349.926	24.780	165.027	3.512	22.971	9448	22	374.273	38.685	189.828	1.988	18.728	8234	66	438.167	41.071	204.243	3.202	46.870	28919
454	86	460.047	79.960	66.128	4.759	39.456	39564	98	487.939	96.681	87.478	5.323	58.184	47818	153	431.954	53.073	127.734	7.534	69.154	66089	58	390.414	51.834	144.817	3.729	35.456	22644	27	360	30.070	165.038	3.482	22.971	9720	22	375.955	43.656	189.810	1.974	18.728	8271	66	444.091	42.995	204.241	3.210	46.870	29310
455	86	487.570	91.662	66.104	4.742	39.456	41931	98	491.122	94.833	87.511	5.336	58.184	48130	153	438.222	56.331	127.696	7.500	69.154	67048	58	392.155	52.839	144.812	3.725	35.456	22745	27	364.815	27.011	165.027	3.507	22.971	9850	22	380.545	41.843	189.831	1.977	18.728	8372	66	450.924	45.663	204.216	3.209	46.870	29761
456	86	512.186	100.411	66.091	4.755	39.456	44048	98	495.745	95.863	87.523	5.329	58.184	48583	153	441.490	59.019	127.693	7.461	69.154	67548	58	397.017	53.840	144.812	3.727	35.456	23027	27	378.111	35.972	165.046	3.466	22.971	10209	22	389.773	45.920	189.817	1.969	18.728	8575	66	453.152	46.186	204.219	3.199	46.870	29908
457	86	543.767	110.428	66.068	4.783	39.456	46764	98	491.612	91.636	87.526	5.321	58.184	48178	153	441.909	60.665	127.654	7.437	69.154	67612	58	396.862	55.822	144.806	3.710	35.456	23018	27	367.926	32.222	165.046	3.480	22.971	9934	22	385	45.020	189.820	1.970	18.728	8470	66	457.742	47.073	204.223	3.192	46.870	30211
458	86	547.767	116.698	66.048	4.788	39.456	47108	98	486.602	90.916	87.519	5.320	58.184	47687	153	431.412	56.244	127.669	7.456	69.154	66006	58	399.138	56.316	144.807	3.722	35.456	23150	27	357.444	31.276	165.044	3.487	22.971	9651	22	386.227	40.889	189.824	1.986	18.728	8497	66	458.015	48.329	204.217	3.193	46.870	30229
459	86	541.698	112.405	66.060	4.767	39.456	46586	98	487.214	91.080	87.529	5.323	58.184	47747	153	425.941	53.115	127.702	7.503	69.154	65169	58	394.052	52.371	144.797	3.729	35.456	22855	27	354.185	30.019	165.041	3.489	22.971	9563	22	385.500	43.194	189.824	1.982	18.728	8481	66	455.803	48.246	204.226	3.193	46.870	30083
460	86	520.174	102.177	66.074	4.780	39.456	44735	98	485.378	92.502	87.499	5.321	58.184	47567	153	419.542	49.817	127.730	7.513	69.154	64190	58	391.155	52.068	144.800	3.723	35.456	22687	27	352.667	32.410	165.056	3.474	22.971	9522	22	382.136	44.290	189.828	1.972	18.728	8407	66	447.394	44.941	204.239	3.205	46.870	29528
461	86	498.465	92.069	66.100	4.775	39.456	42868	98	483.245	91.710	87.492	5.306	58.184	47358	153	413.771	47.304	127.749	7.532	69.154	63307	58	390.448	50.976	144.779	3.736	35.456	22646	27	346.963	28.994	165.039	3.490	22.971	9368	22	376	39.659	189.831	1.989	18.728	8272	66	440.273	40.637	204.252	3.205	46.870	29058
462	86	478.360	86.723	66.109	4.772	39.456	41139	98	480.939	95.580	87.477	5.294	58.184	47132	153	410.830	46.480	127.748	7.547	69.154	62857	58	384.603	49.232	144.783	3.728	35.456	22307	27	340.370	29.713	165.042	3.487	22.971	9190	22	368.273	41.140	189.818	1.980	18.728	8102	66	434.652	41.532	204.244	3.203	46.870	28687
463	86	458.558	80.697	66.126	4.759	39.456	39436	98	476.194	96.694	87.458	5.289	58.184	46667	153	407.196	45.055	127.757	7.553	69.154	62301	58	382.293	47.918	144.796	3.734	35.456	22173	27	340.370	25.321	165.041	3.499	22.971	9190	22	365.045	37.753	189.835	1.990	18.728	8031	66	429.576	41.112	204.244	3.206	46.870	28352
464	86	453.070	76.710	66.151	4.740	39.456	38964	98	476.245	94.260	87.472	5.313	58.184	46672	153	405.791	43.528	127.763	7.569	69.154	62086	58	382.414	49.324	144.790	3.732	35.456	22180	27	342.037	24.752	165.031	3.505	22.971	9235	22	368.591	40.915	189.821	1.984	18.728	8109	66	425.924	37.778	204.253	3.210	46.870	28111
465	86	458	77.413	66.152	4.736	39.456	39388	98	472.592	94.235	87.462	5.289	58.184	46314	153	411.353	44.897	127.778	7.578	69.154	62937	58	385.103	52.254	144.798	3.728	35.456	22336	27	341.630	23.973	165.032	3.516	22.971	9224	22	364.909	37.631	189.829	1.987	18.728	8028	66	423.894	40.272	204.242	3.204	46.870	27977
466	86	473.814	80.056	66.146	4.740	39.456	40748	98	474.490	91.119	87.477	5.309	58.184	46500	153	423.601	48.686	127.772	7.573	69.154	64811	58	394.828	53.406	144.809	3.731	35.456	22900	27	346.889	27.060	165.038	3.490	22.971	9366	22	376.864	41.814	189.830	1.975	18.728	8291	66	428.500	38.837	204.253	3.207	46.870	28281
467	86	509.756	96.638	66.108	4.759	39.456	43839	98	478.663	90.116	87.504	5.320	58.184	46909	153	430.882	52.094	127.759	7.558	69.154	65925	58	396.638	55.267	144.810	3.719	35.456	23005	27	352.815	24.594	165.028	3.505	22.971	9526	22	377.773	43.330	189.812	1.976	18.728	8311	66	433.091	42.392	204.232	3.205	46.870	28584
468	86	560.430	120.910	66.046	4.792	39.456	48197	98	485.459	90.519	87.516	5.319	58.184	47575	153	443.464	57.846	127.735	7.528	69.154	67850	58	400.621	53.300	144.799	3.728	35.456	23236	27	355.185	25.981	165.032	3.502	22.971	9590	22	387.500	48.136	189.808	1.964	18.728	8525	66	437.970	42.915	204.233	3.203	46.870	28906
469	86	606.012	138.289	66.012	4.808	39.456	52117	98	489.663	91.270	87.526	5.327	58.184	47987	153	442.033	57.387	127.725	7.514	69.154	67631	58	403.052	57.616	144.803	3.713	35.456	23377	27	355.185	28.989	165.026	3.487	22.971	9590	22	398.636	49.468	189.797	1.963	18.728	8770	66	444.970	45.562	204.209	3.210	46.870	29368
470	86	602.337	135.948	66.016	4.818	39.456	51801	98	492.459	91.564	87.538	5.326	58.184	48261	153	436.843	54.253	127.730	7.514	69.154	66837	58	398.534	57.414	144.805	3.713	35.456	23115	27	356.519	32.376	165.043	3.480	22.971	9626	22	399.273	52.472	189.802	1.960	18.728	8784	66	452.273	49.423	204.212	3.190	46.870	29850
471	86	579.605	127.594	66.011	4.819	39.456	49846	98	492.092	91.413	87.535	5.316	58.184	48225	153	432.137	53.918	127.720	7.497	69.154	66117	58	395	55.192	144.805	3.715	35.456	22910	27	357.333	29.513	165.038	3.487	22.971	9648	22	392.045	46.878	189.810	1.970	18.728	8625	66	447.030	46.133	204.219	3.201	46.870	29504
472	86	554.058	116.471	66.043	4.805	39.456	47649	98	492.337	92.220	87.533	5.337	58.184	48249	153	425.699	50.957	127.733	7.525	69.154	65132	58	398.310	56.616	144.806	3.710	35.456	23102	27	351.852	31.553	165.046	3.479	22.971	9500	22	386.909	48.121	189.796	1.968	18.728	8512	66	441.652	45.888	204.204	3.195	46.870	29149
473	86	521.302	105.015	66.046	4.798	39.456	44832	98	489.173	94.415	87.501	5.333	58.184	47939	153	420.948	48.072	127.760	7.537	69.154	64405	58	393.069	53.388	144.801	3.726	35.456	22798	27	349.889	30.198	165.048	3.490	22.971	9447	22	377.591	43.503	189.813	1.973	18.728	8307	66	437.530	42.528	204.212	3.212	46.870	28877
474	86	493.802	94.191	66.075	4.786	39.456	42467	98	482.235	93.071	87.504	5.327	58.184	47259	153	414.895	47.276	127.751	7.551	69.154	63479	58	387.517	48.297	144.810	3.741	35.456	22476	27	349.259	27.858	165.038	3.495	22.971	9430	22	378.500	42.360	189.824	1.983	18.728	8327	66	431.424	40.610	204.243	3.216	46.870	28474
475	86	468.965	82.498	66.127	4.767	39.456	40331	98	479.122	92.504	87.492	5.317	58.184	46954	153	408.510	45.497	127.760	7.565	69.154	62502	58	382.207	48.568	144.799	3.745	35.456	22168	27	342.148	26.381	165.028	3.500	22.971	9238	22	372.364	42.050	189.815	1.977	18.728	8192	66	427.909	39.091	204.259	3.221	46.870	28242
476	86	448.977	73.922	66.129	4.743	39.456	38612	98	474.010	91.457	87.472	5.302	58.184	46453	153	407.026	43.406	127.786	7.577	69.154	62275	58	383.431	50.648	144.797	3.732	35.456	22239	27	340.778	24.630	165.025	3.501	22.971	9201	22	367.727	40.216	189.824	1.982	18.728	8090	66	424.818	39.633	204.259	3.208	46.870	28038
477	86	434.419	66.961	66.192	4.714	39.456	37360	98	472.173	89.860	87.479	5.300	58.184	46273	153	408.033	44.322	127.780	7.577	69.154	62429	58	380.931	48.212	144.791	3.734	35.456	22094	27	342.889	25.772	165.038	3.504	22.971	9258	22	368.500	39.154	189.825	1.988	18.728	8107	66	426.939	40.284	204.244	3.200	46.870	28178
478	86	425.337	64.864	66.184	4.729	39.456	36579	98	469.367	89.683	87.474	5.310	58.184	45998	153	410.346	44.608	127.779	7.572	69.154	62783	58	383.224	50.031	144.782	3.735	35.456	22227	27	344.481	24.683	165.017	3.511	22.971	9301	22	369.091	41.098	189.821	1.974	18.728	8120	66	426.288	42.315	204.230	3.201	46.870	28135
479	86	425.895	67.231	66.187	4.724	39.456	36627	98	472.031	91.857	87.479	5.305	58.184	46259	153	414.242	45.863	127.768	7.570	69.154	63379	58	390.448	52.527	144.807	3.723	35.456	22646	27	348.630	22.472	165.003	3.522	22.971	9413	22	366.364	35.361	189.833	1.988	18.728	8060	66	427.470	40.498	204.244	3.208	46.870	28213
480	86	432.965	67.683	66.188	4.713	39.456	37235	98	474.735	91.311	87.491	5.307	58.184	46524	153	426.765	49.041	127.762	7.560	69.154	65295	58	389.586	53.785	144.801	3.721	35.456	22596	27	351.370	25.164	165.013	3.506	22.971	9487	22	377.818	42.052	189.809	1.981	18.728	8312	66	433.742	43.363	204.231	3.209	46.870	28627
481	86	448.907	74.121	66.170	4.715	39.456	38606	98	485.480	93.318	87.496	5.313	58.184	47577	153	441.693	55.954	127.708	7.484	69.154	67579	58	389.379	51.129	144.804	3.732	35.456	22584	27	357.630	31.730	165.037	3.477	22.971	9656	22	380.955	46.339	189.818	1.976	18.728	8381	66	435.515	42.974	204.231	3.213	46.870	28744
482	86	462.360	83.797	66.107	4.768	39.456	39763	98	493.949	94.653	87.528	5.343	58.184	48407	153	456.771	64.673	127.649	7.424	69.154	69886	58	392.034	53.431	144.794	3.728	35.456	22738	27	362.370	28.760	165.025	3.495	22.971	9784	22	388.727	47.785	189.809	1.969	18.728	8552	66	447.788	45.199	204.216	3.207	46.870	29554
483	86	485.744	92.872	66.089	4.771	39.456	41774	98	501.990	94.302	87.540	5.339	58.184	49195	153	454.948	64.696	127.645	7.442	69.154	69607	58	392.414	52.270	144.797	3.728	35.456	22760	27	356	31.093	165.039	3.482	22.971	9612	22	395.909	51.850	189.811	1.959	18.728	8710	66	446.667	48.052	204.193	3.201	46.870	29480
484	86	493.326	92.523	66.106	4.770	39.456	42426	98	501.112	93.333	87.539	5.342	58.184	49109	153	447.856	61.224	127.680	7.456	69.154	68522	58	388.569	52.656	144.794	3.720	35.456	22537	27	354.963	27.867	165.029	3.497	22.971	9584	22	393.273	49.053	189.801	1.970	18.728	8652	66	445.182	43.546	204.227	3.210	46.870	29382
485	86	485.267	91.468	66.082	4.788	39.456	41733	98	500.061	94.722	87.543	5.338	58.184	49006	153	437.248	56.476	127.699	7.481	69.154	66899	58	390.224	53.613	144.800	3.724	35.456	22633	27	357.111	30.243	165.041	3.482	22.971	9642	22	385.636	44.495	189.820	1.980	18.728	8484	66	439.167	46.355	204.225	3.209	46.870	28985
486	86	475.570	86.369	66.109	4.763	39.456	40899	98	495.082	94.523	87.522	5.335	58.184	48518	153	426.784	53.104	127.723	7.499	69.154	65298	58	389.276	51.536	144.805	3.727	35.456	22578	27	347.926	23.063	165.032	3.513	22.971	9394	22	382.364	41.239	189.819	1.983	18.728	8412	66	435.061	43.778	204.211	3.191	46.870	28714
487	86	471.500	84.460	66.109	4.768	39.456	40549	98	487.469	93.911	87.503	5.319	58.184	47772	153	418.373	50.206	127.738	7.520	69.154	64011	58	385.552	48.996	144.805	3.734	35.456	22362	27	343.222	27.066	165.037	3.496	22.971	9267	22	377.955	42.894	189.821	1.974	18.728	8315	66	428.348	38.034	204.238	3.214	46.870	28271
488	86	459.349	80.383	66.139	4.726	39.456	39504	98	476.980	92.431	87.488	5.311	58.184	46744	153	408.954	46.421	127.755	7.540	69.154	62570	58	380.569	49.219	144.791	3.740	35.456	22073	27	343.148	26.686	165.044	3.502	22.971	9265	22	370.727	39.838	189.817	1.994	18.728	8156	66	426.515	39.539	204.243	3.205	46.870	28150
489	86	450.488	76.104	66.133	4.750	39.456	38742	98	472.806	91.879	87.474	5.306	58.184	46335	153	406.137	44.028	127.768	7.559	69.154	62139	58	378.810	49.519	144.799	3.727	35.456	21971	27	340.333	25.213	165.026	3.502	22.971	9189	22	368.864	37.828	189.830	1.990	18.728	8115	66	421.258	40.225	204.233	3.208	46.870	27803
490	86	440.256	70.217	66.162	4.733	39.456	37862	98	473	92.674	87.476	5.298	58.184	46354	153	405.098	42.853	127.793	7.578	69.154	61980	58	377.862	47.880	144.789	3.737	35.456	21916	27	340.185	27.199	165.036	3.496	22.971	9185	22	371.409	43.317	189.823	1.980	18.728	8171	66	423.682	38.805	204.245	3.214	46.870	27963
491	86	443.942	73.045	66.157	4.746	39.456	38179	98	471.408	93.800	87.454	5.300	58.184	46198	153	406.974	43.099	127.790	7.580	69.154	62267	58	382.034	51.978	144.795	3.718	35.456	22158	27	342.778	27.258	165.043	3.491	22.971	9255	22	372.318	38.222	189.826	1.995	18.728	8191	66	424.515	39.374	204.217	3.208	46.870	28018
492	86	447.256	72.520	66.178	4.733	39.456	38464	98	472.520	93.165	87.455	5.299	58.184	46307	153	412.614	47.410	127.759	7.560	69.154	63130	58	379.741	47.287	144.800	3.738	35.456	22025	27	346.111	32.747	165.030	3.467	22.971	9345	22	372.727	39.074	189.822	1.987	18.728	8200	66	431.136	41.532	204.226	3.204	46.870	28455
493	86	473.244	85.145	66.131	4.749	39.456	40699	98	477.194	91.751	87.486	5.314	58.184	46765	153	427.876	52.433	127.711	7.501	69.154	65465	58	385.534	51.367	144.797	3.728	35.456	22361	27	349.556	29.364	165.037	3.486	22.971	9438	22	378	43.856	189.820	1.980	18.728	8316	66	429.045	38.836	204.246	3.214	46.870	28317
494	86	508.988	99.512	66.089	4.760	39.456	43773	98	483.765	93.675	87.500	5.342	58.184	47409	153	440.739	60.138	127.662	7.437	69.154	67433	58	392.672	54.578	144.802	3.715	35.456	22775	27	351.778	28.181	165.033	3.496	22.971	9498	22	385.909	45.831	189.810	1.982	18.728	8490	66	438.515	44.496	204.215	3.211	46.870	28942
495	86	552.419	116.147	66.073	4.763	39.456	47508	98	486.898	94.348	87.500	5.345	58.184	47716	153	458.686	71.457	127.619	7.362	69.154	70179	58	390.828	55.603	144.800	3.711	35.456	22668	27	355.444	30.076	165.037	3.480	22.971	9597	22	397.045	51.414	189.807	1.956	18.728	8735	66	448.667	50.443	204.154	3.198	46.870	29612
496	86	588.919	131.561	66.039	4.789	39.456	50647	98	490.082	94.268	87.523	5.359	58.184	48028	153	467.876	81.730	127.567	7.292	69.154	71585	58	391.724	53.307	144.799	3.723	35.456	22720	27	349.704	30.662	165.046	3.477	22.971	9442	22	404.909	53.885	189.792	1.956	18.728	8908	66	454.061	53.410	204.145	3.197	46.870	29968
497	86	592.070	133.090	66.011	4.821	39.456	50918	98	494.327	96.114	87.518	5.336	58.184	48444	153	473	85.168	127.549	7.263	69.154	72369	58	393.741	57.419	144.819	3.704	35.456	22837	27	359.852	30.614	165.022	3.487	22.971	9716	22	412.818	57.479	189.794	1.951	18.728	9082	66	459.970	52.638	204.155	3.205	46.870	30358
498	86	575.779	126.577	66.021	4.808	39.456	49517	98	493.173	96.174	87.507	5.341	58.184	48331	153	465.333	82.861	127.582	7.289	69.154	71196	58	391.793	55.039	144.809	3.713	35.456	22724	27	353.926	27.747	165.033	3.495	22.971	9556	22	408.591	55.517	189.795	1.952	18.728	8989	66	455.273	48.275	204.180	3.201	46.870	30048
499	86	549.709	114.869	66.044	4.808	39.456	47275	98	489.429	94.137	87.521	5.339	58.184	47964	153	454.497	73.662	127.598	7.331	69.154	69538	58	383.466	50.787	144.800	3.727	35.456	22241	27	349.778	26.006	165.028	3.499	22.971	9444	22	400.455	48.556	189.810	1.972	18.728	8810	66	445.530	48.271	204.205	3.207	46.870	29405
500	86	522.942	105.586	66.057	4.801	39.456	44973	98	482.592	93.491	87.503	5.330	58.184	47294	153	441.111	66.373	127.617	7.369	69.154	67490	58	381.776	46.540	144.802	3.741	35.456	22143	27	343.778	25.722	165.021	3.503	22.971	9282	22	389.545	47.376	189.816	1.970	18.728	8570	66	437.318	44.084	204.221	3.206	46.870	28863
501	86	492.721	94.447	66.083	4.784	39.456	42374	98	480.980	96.293	87.472	5.309	58.184	47136	153	427.425	58.694	127.669	7.423	69.154	65396	58	378.362	47.854	144.802	3.738	35.456	21945	27	343.667	24.410	165.028	3.505	22.971	9279	22	380.864	42.754	189.809	1.984	18.728	8379	66	429.955	42.622	204.228	3.210	46.870	28377
502	86	469.500	84.019	66.114	4.763	39.456	40377	98	474.765	98.028	87.448	5.303	58.184	46527	153	417.059	51.674	127.712	7.478	69.154	63810	58	376.224	49.151	144.784	3.717	35.456	21821	27	338.444	27.090	165.025	3.497	22.971	9138	22	370.727	41.575	189.830	1.976	18.728	8156	66	422.985	40.016	204.252	3.211	46.870	27917
503	86	454.965	76.326	66.140	4.742	39.456	39127	98	470.612	95.826	87.449	5.283	58.184	46120	153	412.222	48.606	127.725	7.505	69.154	63070	58	377.328	48.091	144.778	3.742	35.456	21885	27	337.741	20.682	165.023	3.518	22.971	9119	22	368.455	38.894	189.821	1.990	18.728	8106	66	418.242	36.695	204.241	3.205	46.870	27604
504	86	448.674	71.822	66.149	4.744	39.456	38586	98	470.480	99.711	87.413	5.271	58.184	46107	153	414.745	48.322	127.736	7.517	69.154	63456	58	377.690	49.393	144.785	3.726	35.456	21906	27	337.704	25.705	165.028	3.494	22.971	9118	22	367.045	37.201	189.827	1.997	18.728	8075	66	418.288	37.169	204.258	3.215	46.870	27607
505	86	446.326	72.828	66.167	4.732	39.456	38384	98	466.449	97.103	87.437	5.279	58.184	45712	153	423.451	51.429	127.720	7.519	69.154	64788	58	380.707	50.419	144.786	3.723	35.456	22081	27	340.222	26.029	165.021	3.499	22.971	9186	22	372.182	41.042	189.819	1.975	18.728	8188	66	420.242	37.764	204.251	3.217	46.870	27736
506	86	455.628	75.138	66.149	4.724	39.456	39184	98	472.745	95.754	87.433	5.290	58.184	46329	153	434.817	58.607	127.679	7.451	69.154	66527	58	384.724	51.123	144.809	3.725	35.456	22314	27	343.667	22.411	165.024	3.526	22.971	9279	22	366.500	37.739	189.824	1.994	18.728	8063	66	419.258	37.838	204.268	3.217	46.870	27671
507	86	465.081	78.440	66.150	4.735	39.456	39997	98	473.633	97.443	87.441	5.274	58.184	46416	153	451.405	65.491	127.617	7.388	69.154	69065	58	390.086	55.432	144.804	3.717	35.456	22625	27	345.296	24.827	165.035	3.520	22.971	9323	22	374.909	43.476	189.809	1.976	18.728	8248	66	424.894	36.951	204.252	3.223	46.870	28043
508	86	484.256	89.261	66.132	4.740	39.456	41646	98	474.439	96.367	87.454	5.275	58.184	46495	153	471.052	81.640	127.518	7.261	69.154	72071	58	393.500	54.903	144.792	3.723	35.456	22823	27	346.370	26.753	165.022	3.495	22.971	9352	22	380.273	42.908	189.815	1.978	18.728	8366	66	429.970	41.083	204.233	3.206	46.870	28378
509	86	499.744	96.397	66.094	4.767	39.456	42978	98	469.908	91.232	87.477	5.287	58.184	46051	153	493.157	102.973	127.447	7.146	69.154	75453	58	393.741	56.041	144.778	3.706	35.456	22837	27	346.778	24.914	165.018	3.512	22.971	9363	22	383.909	47.101	189.806	1.969	18.728	8446	66	438.076	41.182	204.238	3.218	46.870	28913
510	86	504.453	94.594	66.103	4.758	39.456	43383	98	470.316	88.660	87.492	5.286	58.184	46091	153	505.444	115.858	127.389	7.078	69.154	77333	58	392.207	56.199	144.800	3.713	35.456	22748	27	348.296	25.789	165.029	3.505	22.971	9404	22	385.273	41.318	189.822	1.981	18.728	8476	66	439.182	40.520	204.218	3.198	46.870	28986
511	86	506.547	97.545	66.085	4.769	39.456	43563	98	469.816	88.992	87.471	5.279	58.184	46042	153	508.804	124.970	127.346	7.031	69.154	77847	58	393.017	54.762	144.794	3.717	35.456	22795	27	346.333	26.801	165.028	3.494	22.971	9351	22	384.545	45.982	189.814	1.976	18.728	8460	66	441.076	42.293	204.213	3.209	46.870	29111
512	86	507.081	98.503	66.089	4.761	39.456	43609	98	471.847	90.447	87.476	5.300	58.184	46241	153	492	108.362	127.423	7.110	69.154	75276	58	391.741	54.260	144.804	3.721	35.456	22721	27	342.963	26.013	165.026	3.500	22.971	9260	22	381.591	43.516	189.824	1.977	18.728	8395	66	441.455	43.655	204.206	3.205	46.870	29136
513	86	492.930	93.516	66.094	4.778	39.456	42392	98	468.653	90.037	87.471	5.276	58.184	45928	153	468.542	90.820	127.503	7.215	69.154	71687	58	390.483	53.874	144.800	3.716	35.456	22648	27	339.444	23.194	165.031	3.516	22.971	9165	22	378.455	43.944	189.812	1.985	18.728	8326	66	440.591	44.326	204.193	3.214	46.870	29079
514	86	479.837	87.334	66.095	4.772	39.456	41266	98	466.051	87.430	87.480	5.296	58.184	45673	153	443.542	70.737	127.592	7.341	69.154	67862	58	384.276	51.163	144.789	3.727	35.456	22288	27	335.778	21.221	165.012	3.519	22.971	9066	22	373.773	43.788	189.811	1.970	18.728	8223	66	437.409	42.742	204.194	3.205	46.870	28869
515	86	464.267	81.091	66.107	4.777	39.456	39927	98	464.173	91.793	87.457	5.280	58.184	45489	153	428.523	59.492	127.664	7.406	69.154	65564	58	380.931	48.899	144.797	3.734	35.456	22094	27	337.778	23.531	165.024	3.513	22.971	9120	22	368.318	41.335	189.815	1.979	18.728	8103	66	431.379	43.409	204.187	3.195	46.870	28471
516	86	451.047	77.868	66.133	4.760	39.456	38790	98	464.673	91.033	87.451	5.267	58.184	45538	153	419.196	52.559	127.700	7.450	69.154	64137	58	378.052	48.708	144.792	3.726	35.456	21927	27	334.407	22.897	165.015	3.514	22.971	9029	22	369	37.079	189.832	1.988	18.728	8118	66	436.727	43.244	204.192	3.201	46.870	28824
517	86	444.756	73.663	66.135	4.763	39.456	38249	98	463.949	92.360	87.445	5.258	58.184	45467	153	413.895	48.923	127.718	7.496	69.154	63326	58	379.586	47.895	144.777	3.737	35.456	22016	27	335.778	21.616	165.030	3.516	22.971	9066	22	367.864	39.502	189.832	1.985	18.728	8093	66	438.318	45.710	204.175	3.190	46.870	28929
518	86	445.977	74.685	66.111	4.766	39.456	38354	98	461.949	91.487	87.452	5.252	58.184	45271	153	415.281	48.520	127.733	7.499	69.154	63538	58	379.569	47.865	144.801	3.739	35.456	22015	27	337.667	22.185	165.017	3.517	22.971	9117	22	369.545	39.122	189.817	1.987	18.728	8130	66	447.530	46.908	204.173	3.185	46.870	29537
519	86	452.140	76.664	66.131	4.754	39.456	38884	98	466.500	92.303	87.448	5.263	58.184	45717	153	422.654	50.165	127.747	7.521	69.154	64666	58	380.741	48.577	144.788	3.736	35.456	22083	27	347.778	24.593	165.020	3.501	22.971	9390	22	373.045	38.294	189.830	1.990	18.728	8207	66	450.136	49.340	204.154	3.189	46.870	29709
520	86	460.628	78.510	66.150	4.726	39.456	39614	98	471.500	91.679	87.472	5.278	58.184	46207	153	428.333	51.694	127.730	7.504	69.154	65535	58	387.397	54.662	144.806	3.718	35.456	22469	27	352.185	25.566	165.020	3.504	22.971	9509	22	380.091	42.452	189.810	1.978	18.728	8362	66	458.242	51.559	204.134	3.193	46.870	30244
521	86	491.500	89.111	66.111	4.749	39.456	42269	98	476.214	90.899	87.488	5.298	58.184	46669	153	439.987	55.668	127.731	7.515	69.154	67318	58	394.069	55.489	144.803	3.711	35.456	22856	27	358.074	23.178	165.013	3.520	22.971	9668	22	381.455	41.106	189.828	1.982	18.728	8392	66	469.818	59.029	204.084	3.178	46.870	31008
522	86	517.081	99.206	66.107	4.768	39.456	44469	98	476.847	90.612	87.486	5.287	58.184	46731	153	440.327	55.436	127.710	7.507	69.154	67370	58	395.966	54.536	144.800	3.723	35.456	22966	27	358.111	25.514	165.017	3.506	22.971	9669	22	387.364	46.565	189.808	1.977	18.728	8522	66	481.091	57.996	204.098	3.176	46.870	31752
523	86	536.151	108.564	66.084	4.768	39.456	46109	98	474.153	89.364	87.496	5.293	58.184	46467	153	439.993	56.796	127.697	7.499	69.154	67319	58	394.345	56.147	144.793	3.715	35.456	22872	27	355.370	27.118	165.029	3.499	22.971	9595	22	389.636	47.523	189.809	1.972	18.728	8572	66	488	63.116	204.100	3.182	46.870	32208
524	86	546.709	112.583	66.061	4.791	39.456	47017	98	478.184	89.291	87.491	5.298	58.184	46862	153	435.190	55.369	127.715	7.508	69.154	66584	58	392.414	54.988	144.793	3.721	35.456	22760	27	354.556	25.864	165.027	3.503	22.971	9573	22	386.773	44.357	189.818	1.972	18.728	8509	66	488.848	60.963	204.100	3.186	46.870	32264
525	86	522.140	101.405	66.073	4.779	39.456	44904	98	476.327	91.221	87.487	5.281	58.184	46680	153	428.817	52.311	127.724	7.510	69.154	65609	58	386.655	49.481	144.796	3.728	35.456	22426	27	351.963	23.837	165.025	3.515	22.971	9503	22	383.591	46.446	189.806	1.971	18.728	8439	66	481.303	59.919	204.115	3.190	46.870	31766
526	86	513.395	98.318	66.076	4.775	39.456	44152	98	472.653	88.303	87.498	5.279	58.184	46320	153	420.660	49.285	127.744	7.517	69.154	64361	58	383.810	50.310	144.789	3.726	35.456	22261	27	345	24.616	165.019	3.514	22.971	9315	22	378.591	40.214	189.826	1.982	18.728	8329	66	474.500	57.887	204.129	3.194	46.870	31317
527	86	494.047	91.605	66.089	4.782	39.456	42488	98	471.122	89.309	87.477	5.279	58.184	46170	153	416.817	47.734	127.757	7.545	69.154	63773	58	383.121	46.478	144.790	3.740	35.456	22221	27	345.333	27.105	165.035	3.493	22.971	9324	22	378.909	40.129	189.822	1.986	18.728	8336	66	461.455	54.108	204.139	3.196	46.870	30456
528	86	480.512	84.976	66.116	4.764	39.456	41324	98	472.459	88.956	87.474	5.274	58.184	46301	153	413.026	46.498	127.755	7.544	69.154	63193	58	381.828	48.736	144.789	3.726	35.456	22146	27	345.074	24.133	165.025	3.512	22.971	9317	22	377.136	38.603	189.831	1.986	18.728	8297	66	446.167	45.906	204.191	3.211	46.870	29447
529	86	463.163	79.286	66.122	4.772	39.456	39832	98	469.173	91.988	87.446	5.276	58.184	45979	153	408.869	42.591	127.778	7.573	69.154	62557	58	382.138	47.974	144.787	3.731	35.456	22164	27	339.111	22.866	165.011	3.517	22.971	9156	22	375	38.741	189.832	1.990	18.728	8250	66	436.227	42.880	204.194	3.210	46.870	28791
530	86	451.174	75.721	66.128	4.754	39.456	38801	98	466.684	93.043	87.448	5.280	58.184	45735	153	408.876	44.101	127.770	7.573	69.154	62558	58	380.810	47.991	144.788	3.730	35.456	22087	27	339.593	24.930	165.023	3.502	22.971	9169	22	378.091	36.833	189.832	1.996	18.728	8318	66	430.015	40.521	204.238	3.216	46.870	28381
531	86	442.698	70.289	66.155	4.746	39.456	38072	98	465.755	93.340	87.442	5.260	58.184	45644	153	411.902	44.381	127.774	7.581	69.154	63021	58	382	47.587	144.793	3.746	35.456	22156	27	338.593	24.350	165.022	3.505	22.971	9142	22	376.545	39.730	189.841	1.988	18.728	8284	66	426.561	39.392	204.229	3.205	46.870	28153
532	86	443.733	68.542	66.179	4.722	39.456	38161	98	463.296	90.910	87.452	5.261	58.184	45403	153	416.033	45.091	127.767	7.567	69.154	63653	58	381.345	48.111	144.783	3.741	35.456	22118	27	340.296	24.468	165.025	3.510	22.971	9188	22	377.909	38.247	189.838	1.987	18.728	8314	66	425.061	38.500	204.225	3.211	46.870	28054
533	86	453.198	74.834	66.136	4.751	39.456	38975	98	462.969	90.375	87.451	5.258	58.184	45371	153	420.078	46.307	127.757	7.570	69.154	64272	58	384.776	50.438	144.786	3.734	35.456	22317	27	341.889	23.780	165.020	3.522	22.971	9231	22	377.500	39.154	189.832	1.986	18.728	8305	66	425.970	38.429	204.237	3.209	46.870	28114
534	86	474.860	85.235	66.107	4.770	39.456	40838	98	468.633	89.689	87.484	5.283	58.184	45926	153	423.163	47.667	127.753	7.548	69.154	64744	58	386.879	51.726	144.802	3.732	35.456	22439	27	348.593	27.871	165.039	3.495	22.971	9412	22	377.864	36.480	189.842	1.993	18.728	8313	66	427.818	38.610	204.229	3.214	46.870	28236
535	86	494.640	88.560	66.118	4.760	39.456	42539	98	474.806	89.932	87.473	5.291	58.184	46531	153	429.137	48.622	127.762	7.572	69.154	65658	58	396.017	53.485	144.815	3.733	35.456	22969	27	344	24.222	165.029	3.514	22.971	9288	22	381.273	42.951	189.815	1.977	18.728	8388	66	433.697	41.829	204.213	3.203	46.870	28624
536	86	513.500	99.989	66.081	4.776	39.456	44161	98	479.041	91.676	87.483	5.320	58.184	46946	153	431.033	51.891	127.747	7.545	69.154	65948	58	388.707	53.244	144.782	3.718	35.456	22545	27	350.741	28.214	165.032	3.489	22.971	9470	22	383.636	44.991	189.813	1.973	18.728	8440	66	436.379	41.255	204.209	3.210	46.870	28801
537	86	529.779	103.460	66.070	4.783	39.456	45561	98	480.490	90.504	87.495	5.321	58.184	47088	153	432.059	51.729	127.746	7.562	69.154	66105	58	389.034	52.317	144.801	3.723	35.456	22564	27	350.852	25.723	165.034	3.501	22.971	9473	22	390.318	45.703	189.817	1.972	18.728	8587	66	439.030	45.564	204.181	3.202	46.870	28976
538	86	541.895	108.931	66.066	4.776	39.456	46603	98	479.327	88.869	87.501	5.312	58.184	46974	153	428.608	50.549	127.759	7.558	69.154	65577	58	390	52.976	144.791	3.725	35.456	22620	27	352.741	27.558	165.034	3.493	22.971	9524	22	388.545	44.516	189.822	1.973	18.728	8548	66	439.727	44.378	204.216	3.205	46.870	29022
539	86	528.826	103.564	66.058	4.796	39.456	45479	98	475.490	89.293	87.490	5.302	58.184	46598	153	422.569	49.357	127.748	7.541	69.154	64653	58	384.948	52.273	144.780	3.720	35.456	22327	27	347.296	28.600	165.032	3.482	22.971	9377	22	385.318	45.598	189.812	1.975	18.728	8477	66	435.030	42.620	204.218	3.210	46.870	28712
540	86	507.302	98.378	66.071	4.796	39.456	43628	98	470	91.192	87.453	5.276	58.184	46060	153	419.837	48.370	127.758	7.559	69.154	64235	58	383.172	50.222	144.792	3.738	35.456	22224	27	343.111	24.564	165.027	3.508	22.971	9264	22	377.909	38.313	189.825	1.986	18.728	8314	66	433.545	41.459	204.217	3.214	46.870	28614
541	86	485.942	89.416	66.091	4.782	39.456	41791	98	468.837	89.234	87.469	5.281	58.184	45946	153	415.922	47.340	127.759	7.558	69.154	63636	58	381.517	50.699	144.804	3.722	35.456	22128	27	341.667	23.246	165.016	3.514	22.971	9225	22	379.409	39.403	189.840	1.986	18.728	8347	66	430.258	40.291	204.215	3.208	46.870	28397
542	86	466.349	78.219	66.123	4.763	39.456	40106	98	467.153	92.062	87.446	5.275	58.184	45781	153	411.490	45.531	127.768	7.568	69.154	62958	58	381.103	46.418	144.790	3.745	35.456	22104	27	342.259	25.951	165.029	3.501	22.971	9241	22	376.591	41.633	189.828	1.977	18.728	8285	66	429.712	40.761	204.214	3.202	46.870	28361
543	86	453.163	76.174	66.157	4.746	39.456	38972	98	463.316	91.010	87.442	5.267	58.184	45405	153	406.471	44.335	127.764	7.566	69.154	62190	58	378.397	48.459	144.796	3.730	35.456	21947	27	343.222	20.412	165.013	3.532	22.971	9267	22	375	39.288	189.827	1.980	18.728	8250	66	423.879	39.245	204.230	3.213	46.870	27976
544	86	444.407	74.435	66.141	4.748	39.456	38219	98	461.531	88.566	87.447	5.272	58.184	45230	153	409.719	47.079	127.765	7.562	69.154	62687	58	380.103	48.137	144.781	3.737	35.456	22046	27	343.185	24.223	165.017	3.507	22.971	9266	22	372.364	36.284	189.826	1.986	18.728	8192	66	422.591	39.905	204.223	3.207	46.870	27891
545	86	442.070	71.358	66.152	4.753	39.456	38018	98	464.133	92.288	87.440	5.268	58.184	45485	153	414.425	47.983	127.744	7.525	69.154	63407	58	381.431	48.479	144.789	3.739	35.456	22123	27	349.481	27.273	165.034	3.495	22.971	9436	22	378	40.415	189.819	1.984	18.728	8316	66	425.955	39.501	204.220	3.214	46.870	28113
546	86	448.663	73.805	66.145	4.738	39.456	38585	98	469.112	93.820	87.442	5.265	58.184	45973	153	422.072	49.451	127.725	7.505	69.154	64577	58	391.172	52.246	144.805	3.723	35.456	22688	27	352.519	27.035	165.024	3.502	22.971	9518	22	376.545	38.415	189.830	1.989	18.728	8284	66	430.091	37.786	204.232	3.204	46.870	28386
547	86	467.895	77.275	66.154	4.728	39.456	40239	98	475.245	93.416	87.454	5.291	58.184	46574	153	429.954	52.547	127.707	7.489	69.154	65783	58	392.621	52.730	144.794	3.720	35.456	22772	27	358.259	26.212	165.017	3.511	22.971	9673	22	386.091	42.313	189.818	1.980	18.728	8494	66	434.621	40.761	204.225	3.216	46.870	28685
548	86	491.860	91.424	66.100	4.773	39.456	42300	98	476.071	93.048	87.462	5.284	58.184	46655	153	440.719	56.952	127.677	7.459	69.154	67430	58	401.362	59.127	144.810	3.709	35.456	23279	27	370.704	29.981	165.030	3.494	22.971	10009	22	389.591	44.017	189.816	1.978	18.728	8571	66	436.970	41.443	204.221	3.206	46.870	28840
549	86	520.547	102.327	66.068	4.781	39.456	44767	98	480.541	90.649	87.487	5.308	58.184	47093	153	448.654	65.018	127.642	7.396	69.154	68644	58	400.638	58.153	144.807	3.710	35.456	23237	27	366.185	31.078	165.032	3.481	22.971	9887	22	396	47.919	189.802	1.971	18.728	8712	66	436	41.276	204.225	3.214	46.870	28776
550	86	545.965	112.926	66.053	4.787	39.456	46953	98	481.806	90.365	87.505	5.308	58.184	47217	153	448.712	64.328	127.633	7.398	69.154	68653	58	399.431	54.300	144.795	3.725	35.456	23167	27	367.185	29.868	165.029	3.488	22.971	9914	22	393.227	45.164	189.810	1.976	18.728	8651	66	441.288	42.342	204.227	3.200	46.870	29125
551	86	549.233	115.702	66.035	4.805	39.456	47234	98	477.133	88.971	87.487	5.307	58.184	46759	153	440.196	59.707	127.679	7.428	69.154	67350	58	397.397	56.898	144.799	3.711	35.456	23049	27	364.630	27.695	165.031	3.498	22.971	9845	22	397.591	50.304	189.801	1.960	18.728	8747	66	438.682	42.283	204.215	3.209	46.870	28953
552	86	534.558	109.377	66.046	4.794	39.456	45972	98	477.786	89.491	87.485	5.298	58.184	46823	153	434.974	55.392	127.724	7.489	69.154	66551	58	391.431	51.735	144.795	3.729	35.456	22703	27	358.148	26.880	165.031	3.495	22.971	9670	22	398.227	45.090	189.824	1.980	18.728	8761	66	435.955	40.279	204.229	3.209	46.870	28773
553	86	512.081	100.665	66.066	4.804	39.456	44039	98	474.388	89.633	87.486	5.307	58.184	46490	153	427.536	52.968	127.710	7.492	69.154	65413	58	393.966	53.305	144.808	3.726	35.456	22850	27	354.259	25.903	165.033	3.504	22.971	9565	22	398.273	46.294	189.810	1.974	18.728	8762	66	432.455	38.729	204.229	3.220	46.870	28542
554	86	493.198	91.865	66.081	4.788	39.456	42415	98	475.520	92.006	87.471	5.288	58.184	46601	153	423.784	50.748	127.719	7.502	69.154	64839	58	392.017	50.717	144.779	3.731	35.456	22737	27	347.593	27.543	165.038	3.490	22.971	9385	22	390.182	47.122	189.798	1.967	18.728	8584	66	430.667	38.532	204.231	3.218	46.870	28424
555	86	474.198	83.704	66.108	4.767	39.456	40781	98	471.520	91.802	87.450	5.287	58.184	46209	153	417.242	47.312	127.734	7.524	69.154	63838	58	387.241	48.625	144.775	3.734	35.456	22460	27	346.444	24.672	165.030	3.506	22.971	9354	22	387.955	45.695	189.821	1.967	18.728	8535	66	428.318	37.910	204.250	3.219	46.870	28269
556	86	455.651	73.833	66.151	4.737	39.456	39186	98	470.357	92.671	87.439	5.282	58.184	46095	153	414.170	45.965	127.748	7.531	69.154	63368	58	390.741	50.432	144.797	3.727	35.456	22663	27	345.037	29.122	165.027	3.488	22.971	9316	22	385.227	42.787	189.808	1.976	18.728	8475	66	426.121	37.118	204.254	3.216	46.870	28124
557	86	444.442	69.489	66.157	4.747	39.456	38222	98	468.020	92.394	87.444	5.280	58.184	45866	153	413.418	46.256	127.755	7.534	69.154	63253	58	387.190	50.239	144.784	3.732	35.456	22457	27	343.667	25.333	165.026	3.504	22.971	9279	22	377.773	40.540	189.819	1.983	18.728	8311	66	428.636	38.073	204.243	3.213	46.870	28290
558	86	441.570	68.787	66.170	4.733	39.456	37975	98	466.071	91.394	87.441	5.279	58.184	45675	153	416.216	45.744	127.754	7.542	69.154	63681	58	388.138	51.188	144.789	3.730	35.456	22512	27	343.148	24.212	165.017	3.508	22.971	9265	22	375.136	41.112	189.817	1.978	18.728	8253	66	425.985	36.208	204.253	3.213	46.870	28115
559	86	456.547	75.834	66.154	4.735	39.456	39263	98	468.939	92.550	87.442	5.271	58.184	45956	153	421.595	48.328	127.745	7.514	69.154	64504	58	392.569	53.396	144.776	3.718	35.456	22769	27	349.778	26.393	165.017	3.505	22.971	9444	22	377.409	38.614	189.831	1.996	18.728	8303	66	427.364	36.988	204.230	3.211	46.870	28206
560	86	467.988	79.845	66.139	4.738	39.456	40247	98	471.449	93.448	87.444	5.267	58.184	46202	153	429.719	52.828	127.709	7.482	69.154	65747	58	396.500	58.241	144.797	3.702	35.456	22997	27	354.741	25.535	165.033	3.505	22.971	9578	22	382	37.441	189.841	1.990	18.728	8404	66	435.015	39.722	204.237	3.211	46.870	28711
561	86	481.663	83.199	66.147	4.729	39.456	41423	98	468.388	88.517	87.465	5.287	58.184	45902	153	438.196	57.980	127.682	7.446	69.154	67044	58	403.828	57.033	144.802	3.710	35.456	23422	27	358.926	26.038	165.034	3.504	22.971	9691	22	389	44.924	189.812	1.974	18.728	8558	66	433.424	40.271	204.219	3.211	46.870	28606
562	86	498.733	93.405	66.091	4.757	39.456	42891	98	472.878	92.763	87.454	5.281	58.184	46342	153	441.582	60.960	127.650	7.412	69.154	67562	58	406.414	58.949	144.786	3.706	35.456	23572	27	368.852	31.427	165.036	3.484	22.971	9959	22	388.455	44.543	189.812	1.975	18.728	8546	66	443.197	42.552	204.215	3.206	46.870	29251
563	86	512.465	97.424	66.097	4.760	39.456	44072	98	473.806	90.593	87.478	5.284	58.184	46433	153	439.444	59.689	127.674	7.457	69.154	67235	58	406.707	57.523	144.797	3.708	35.456	23589	27	365.852	30.153	165.046	3.486	22.971	9878	22	393.682	46.347	189.819	1.978	18.728	8661	66	449.924	45.334	204.206	3.206	46.870	29695
564	86	511.256	95.772	66.101	4.778	39.456	43968	98	472.592	91.244	87.460	5.275	58.184	46314	153	436.222	55.038	127.698	7.467	69.154	66742	58	403.121	57.862	144.793	3.701	35.456	23381	27	369.519	30.909	165.044	3.489	22.971	9977	22	393.045	46.330	189.808	1.972	18.728	8647	66	453.530	46.588	204.176	3.205	46.870	29933
565	86	507.291	96.009	66.085	4.768	39.456	43627	98	473.561	91.205	87.465	5.281	58.184	46409	153	427.778	52.729	127.720	7.498	69.154	65450	58	400.759	55.191	144.805	3.717	35.456	23244	27	363.852	29.202	165.031	3.488	22.971	9824	22	399.364	49.213	189.804	1.965	18.728	8786	66	449	44.411	204.191	3.208	46.870	29634
566	86	495.826	91.914	66.088	4.773	39.456	42641	98	474.102	91.691	87.467	5.286	58.184	46462	153	422.791	51.226	127.733	7.507	69.154	64687	58	398.466	55.008	144.804	3.716	35.456	23111	27	359.296	29.186	165.033	3.495	22.971	9701	22	394.909	45.958	189.811	1.976	18.728	8688	66	446.333	45.442	204.200	3.207	46.870	29458
567	86	480.512	84.695	66.116	4.753	39.456	41324	98	473.582	92.125	87.456	5.293	58.184	46411	153	418.353	48.263	127.746	7.533	69.154	64008	58	393.172	55.647	144.795	3.718	35.456	22804	27	354.148	24.593	165.020	3.509	22.971	9562	22	390.864	42.094	189.823	1.986	18.728	8599	66	441.621	42.393	204.208	3.210	46.870	29147
568	86	469.814	83.476	66.133	4.745	39.456	40404	98	469.582	92.008	87.457	5.272	58.184	46019	153	415.275	45.134	127.782	7.563	69.154	63537	58	392.241	54.125	144.793	3.712	35.456	22750	27	353.222	24.344	165.027	3.516	22.971	9537	22	385.091	40.907	189.834	1.986	18.728	8472	66	436.788	41.957	204.214	3.202	46.870	28828
569	86	461.395	77.714	66.148	4.740	39.456	39680	98	484.500	95.224	87.456	5.198	58.184	47481	153	414.444	43.779	127.787	7.560	69.154	63410	58	390.948	52.598	144.788	3.729	35.456	22675	27	351.889	23.932	165.029	3.508	22.971	9501	22	381.500	40.960	189.822	1.982	18.728	8393	66	436.894	40.807	204.232	3.207	46.870	28835
570	86	453.477	74.111	66.146	4.740	39.456	38999	98	474.898	85.196	87.527	5.289	58.184	46540	153	411.895	43.412	127.780	7.567	69.154	63020	58	389.362	50.633	144.782	3.726	35.456	22583	27	348.704	26.910	165.025	3.496	22.971	9415	22	378.273	39.693	189.827	1.985	18.728	8322	66	432.712	40.117	204.232	3.207	46.870	28559
571	86	448.093	71.157	66.173	4.723	39.456	38536	98	466.092	85.663	87.504	5.287	58.184	45677	153	409.614	43.899	127.789	7.578	69.154	62671	58	388.483	49.684	144.793	3.727	35.456	22532	27	344.593	25.842	165.036	3.499	22.971	9304	22	377.182	38.370	189.828	1.986	18.728	8298	66	432.348	39.733	204.227	3.213	46.870	28535
572	86	455.721	74.898	66.152	4.744	39.456	39192	98	465.969	86.802	87.476	5.291	58.184	45665	153	414.915	45.266	127.779	7.554	69.154	63482	58	391.983	54.501	144.799	3.714	35.456	22735	27	347.704	25.744	165.027	3.502	22.971	9388	22	374.727	36.152	189.839	1.988	18.728	8244	66	430.652	38.500	204.243	3.213	46.870	28423
573	86	481.919	85.936	66.129	4.723	39.456	41445	98	467.541	88.956	87.469	5.277	58.184	45819	153	423.301	48.813	127.748	7.540	69.154	64765	58	392.638	53.591	144.798	3.717	35.456	22773	27	354.111	25.096	165.023	3.510	22.971	9561	22	382.364	40.375	189.830	1.987	18.728	8412	66	440.833	44.026	204.191	3.197	46.870	29095
574	86	507.709	94.698	66.102	4.748	39.456	43663	98	468.337	90.185	87.464	5.271	58.184	45897	153	427.431	48.400	127.760	7.558	69.154	65397	58	401.448	58.732	144.787	3.708	35.456	23284	27	355.444	23.774	165.024	3.513	22.971	9597	22	387.136	45.280	189.825	1.969	18.728	8517	66	448.136	46.411	204.195	3.189	46.870	29577
575	86	530.733	103.839	66.084	4.762	39.456	45643	98	472.276	88.591	87.482	5.292	58.184	46283	153	428.569	50.090	127.741	7.526	69.154	65571	58	399.810	57.304	144.803	3.704	35.456	23189	27	356.370	32.631	165.048	3.470	22.971	9622	22	388.682	42.959	189.831	1.978	18.728	8551	66	450.318	47.434	204.171	3.198	46.870	29721
576	86	553.500	116.439	66.053	4.780	39.456	47601	98	476.265	88.554	87.491	5.280	58.184	46674	153	431.327	51.985	127.728	7.515	69.154	65993	58	400.586	58.070	144.814	3.715	35.456	23234	27	361.481	28.892	165.036	3.486	22.971	9760	22	388.909	42.453	189.821	1.981	18.728	8556	66	454.833	47.992	204.195	3.201	46.870	30019
577	86	554.814	112.894	66.060	4.794	39.456	47714	98	477.429	90.655	87.492	5.306	58.184	46788	153	428.987	51.341	127.743	7.521	69.154	65635	58	404	56.976	144.795	3.712	35.456	23432	27	362.111	30.822	165.038	3.477	22.971	9777	22	392.682	43.931	189.832	1.978	18.728	8639	66	456.394	45.871	204.210	3.218	46.870	30122
578	86	540.128	113.543	66.037	4.805	39.456	46451	98	474.418	88.545	87.492	5.300	58.184	46493	153	425.203	51.233	127.744	7.519	69.154	65056	58	397.121	56.707	144.805	3.709	35.456	23033	27	360.778	30.954	165.033	3.479	22.971	9741	22	387.364	41.444	189.828	1.983	18.728	8522	66	458.833	48.532	204.180	3.198	46.870	30283
579	86	519.035	104.630	66.059	4.790	39.456	44637	98	474.541	90.149	87.478	5.290	58.184	46505	153	422.654	50.113	127.726	7.497	69.154	64666	58	393.603	53.313	144.794	3.722	35.456	22829	27	356.963	29.368	165.032	3.490	22.971	9638	22	385.727	43.538	189.813	1.979	18.728	8486	66	456.864	47.491	204.182	3.203	46.870	30153
580	86	492.581	93.424	66.075	4.790	39.456	42362	98	472.296	88.385	87.487	5.293	58.184	46285	153	418.235	48.911	127.749	7.522	69.154	63990	58	388.379	51.681	144.802	3.722	35.456	22526	27	356.778	31.367	165.041	3.480	22.971	9633	22	387.727	42.648	189.819	1.975	18.728	8530	66	459.424	47.285	204.196	3.202	46.870	30322
581	86	478.093	82.805	66.120	4.762	39.456	41116	98	468.827	87.280	87.482	5.291	58.184	45945	153	415.392	47.178	127.738	7.509	69.154	63555	58	387.569	53.595	144.795	3.714	35.456	22479	27	352.667	29.554	165.036	3.482	22.971	9522	22	383.500	42.726	189.820	1.983	18.728	8437	66	451.197	45.200	204.206	3.207	46.870	29779
582	86	462.151	76.360	66.151	4.738	39.456	39745	98	469.082	89.902	87.472	5.301	58.184	45970	153	413.111	46.594	127.728	7.505	69.154	63206	58	384.569	48.831	144.793	3.729	35.456	22305	27	350.704	29.030	165.040	3.485	22.971	9469	22	383.182	39.505	189.824	1.981	18.728	8430	66	444.985	40.118	204.235	3.219	46.870	29369
583	86	449.605	70.845	66.160	4.745	39.456	38666	98	467.571	88.577	87.460	5.284	58.184	45822	153	409.771	44.121	127.750	7.529	69.154	62695	58	385.483	50.831	144.773	3.720	35.456	22358	27	348.481	27.563	165.032	3.491	22.971	9409	22	379.136	41.221	189.825	1.981	18.728	8341	66	441.333	43.328	204.198	3.196	46.870	29128
584	86	440.547	68.404	66.165	4.727	39.456	37887	98	466.520	89.940	87.460	5.284	58.184	45719	153	408.993	44.665	127.775	7.552	69.154	62576	58	383.310	48.444	144.797	3.737	35.456	22232	27	346.926	24.697	165.025	3.502	22.971	9367	22	370.773	37.374	189.819	1.991	18.728	8157	66	436.061	40.937	204.223	3.215	46.870	28780
585	86	440.151	68.640	66.171	4.727	39.456	37853	98	469.133	88.095	87.475	5.290	58.184	45975	153	414.699	45.669	127.762	7.548	69.154	63449	58	381.431	51.285	144.805	3.716	35.456	22123	27	349.333	28.224	165.035	3.489	22.971	9432	22	367.545	36.486	189.830	1.992	18.728	8086	66	436.273	41.397	204.207	3.209	46.870	28794
586	86	445.558	68.818	66.178	4.718	39.456	38318	98	471.643	87.782	87.488	5.291	58.184	46221	153	421.020	48.593	127.724	7.508	69.154	64416	58	385.862	52.410	144.791	3.717	35.456	22380	27	354.741	31.345	165.052	3.478	22.971	9578	22	377.455	37.643	189.833	1.994	18.728	8304	66	441.439	41.977	204.220	3.206	46.870	29135
587	86	458.500	75.408	66.159	4.729	39.456	39431	98	475.643	85.724	87.509	5.310	58.184	46613	153	428.471	54.497	127.727	7.483	69.154	65556	58	388.121	50.801	144.784	3.730	35.456	22511	27	357.519	30.889	165.035	3.477	22.971	9653	22	379.227	43.325	189.812	1.978	18.728	8343	66	440.621	42.516	204.213	3.208	46.870	29081
588	86	475.581	79.954	66.155	4.725	39.456	40900	98	481.031	88.464	87.509	5.327	58.184	47141	153	434.686	56.920	127.693	7.447	69.154	66507	58	393.690	53.228	144.798	3.723	35.456	22834	27	364.333	31.699	165.034	3.481	22.971	9837	22	381.545	41.572	189.812	1.978	18.728	8394	66	445.303	43.775	204.219	3.209	46.870	29390
589	86	485.512	84.130	66.130	4.749	39.456	41754	98	488.143	88.165	87.537	5.344	58.184	47838	153	441.928	60.160	127.685	7.449	69.154	67615	58	395.845	56.214	144.821	3.714	35.456	22959	27	368.111	31.600	165.026	3.483	22.971	9939	22	382.364	46.199	189.817	1.967	18.728	8412	66	445.667	46.026	204.210	3.203	46.870	29414
590	86	499.256	92.182	66.094	4.768	39.456	42936	98	492.429	87.846	87.541	5.338	58.184	48258	153	443.105	62.583	127.669	7.418	69.154	67795	58	397.655	56.757	144.805	3.712	35.456	23064	27	362	28.820	165.040	3.492	22.971	9774	22	381.682	42.145	189.820	1.980	18.728	8397	66	447.197	43.432	204.208	3.219	46.870	29515
591	86	494.314	91.493	66.089	4.783	39.456	42511	98	487.265	86.771	87.535	5.327	58.184	47752	153	441.471	61.108	127.679	7.435	69.154	67545	58	402.224	59.425	144.816	3.700	35.456	23329	27	360.926	32.521	165.041	3.470	22.971	9745	22	391.409	45.049	189.813	1.968	18.728	8611	66	442.409	41.297	204.232	3.219	46.870	29199
592	86	489.465	90.404	66.106	4.762	39.456	42094	98	487.163	87.552	87.527	5.329	58.184	47742	153	437.882	61.530	127.670	7.423	69.154	66996	58	402.466	56.947	144.787	3.704	35.456	23343	27	356.630	27.224	165.025	3.495	22.971	9629	22	386.136	44.381	189.815	1.978	18.728	8495	66	443.288	43.011	204.229	3.203	46.870	29257
593	86	486.221	87.448	66.106	4.766	39.456	41815	98	482.837	87.377	87.518	5.331	58.184	47318	153	429.425	54.648	127.694	7.452	69.154	65702	58	399.103	57.820	144.804	3.695	35.456	23148	27	352.963	29.462	165.045	3.484	22.971	9530	22	386.045	41.561	189.825	1.978	18.728	8493	66	442.076	41.202	204.230	3.203	46.870	29177
594	86	475.570	85.962	66.110	4.755	39.456	40899	98	478.786	87.922	87.495	5.308	58.184	46921	153	421.255	50.707	127.728	7.487	69.154	64452	58	393.017	52.841	144.798	3.721	35.456	22795	27	352.593	27.824	165.037	3.490	22.971	9520	22	378.455	43.477	189.818	1.979	18.728	8326	66	433.561	42.134	204.215	3.211	46.870	28615
595	86	462.209	75.928	66.137	4.759	39.456	39750	98	475.061	88.362	87.476	5.314	58.184	46556	153	420.889	51.205	127.730	7.492	69.154	64396	58	394.621	54.066	144.791	3.721	35.456	22888	27	350.926	29.701	165.043	3.482	22.971	9475	22	373.364	36.753	189.831	1.996	18.728	8214	66	428.924	37.273	204.236	3.216	46.870	28309
596	86	451.802	73.117	66.149	4.757	39.456	38855	98	471.806	89.308	87.481	5.299	58.184	46237	153	414.176	48.300	127.739	7.499	69.154	63369	58	389.328	52.702	144.787	3.721	35.456	22581	27	350.074	25.561	165.030	3.502	22.971	9452	22	371.909	40.734	189.813	1.976	18.728	8182	66	426.197	37.502	204.240	3.212	46.870	28129
597	86	446.744	72.486	66.141	4.751	39.456	38420	98	470.020	87.820	87.476	5.291	58.184	46062	153	416.418	47.933	127.738	7.500	69.154	63712	58	389.931	54.751	144.791	3.710	35.456	22616	27	346.259	28.239	165.044	3.489	22.971	9349	22	372.318	38.983	189.826	1.985	18.728	8191	66	424.985	36.086	204.255	3.211	46.870	28049
598	86	448.465	72.868	66.159	4.728	39.456	38568	98	462.092	87.304	87.469	5.289	58.184	45285	153	415.458	49.078	127.732	7.502	69.154	63565	58	387.707	53.716	144.794	3.713	35.456	22487	27	349.259	31.002	165.042	3.478	22.971	9430	22	373.682	38.672	189.817	1.988	18.728	8221	66	423.621	37.783	204.248	3.213	46.870	27959
599	86	451.802	74.989	66.160	4.730	39.456	38855	98	464.020	87.353	87.471	5.283	58.184	45474	153	421.399	50.418	127.711	7.482	69.154	64474	58	392.500	54.677	144.796	3.713	35.456	22765	27	353.370	31.510	165.041	3.480	22.971	9541	22	377.818	40.965	189.821	1.974	18.728	8312	66	426.803	35.842	204.251	3.217	46.870	28169
600	86	466.779	78.769	66.134	4.741	39.456	40143	98	466.510	85.246	87.496	5.296	58.184	45718	153	425.490	54.401	127.698	7.467	69.154	65100	58	391.328	55.134	144.796	3.711	35.456	22697	27	358.926	28.313	165.030	3.494	22.971	9691	22	382.773	42.712	189.816	1.978	18.728	8421	66	429.848	38.165	204.252	3.211	46.870	28370
601	86	497.163	90.352	66.102	4.758	39.456	42756	98	476.276	87.837	87.501	5.316	58.184	46675	153	433.484	58.556	127.675	7.436	69.154	66323	58	395.086	59.209	144.794	3.695	35.456	22915	27	362.444	33.128	165.037	3.471	22.971	9786	22	387.636	44.771	189.819	1.968	18.728	8528	66	432.273	38.481	204.246	3.216	46.870	28530
602	86	516.407	99.031	66.080	4.789	39.456	44411	98	478.245	88.223	87.498	5.320	58.184	46868	153	442.686	63.870	127.641	7.399	69.154	67731	58	394.983	56.391	144.810	3.710	35.456	22909	27	365.815	33.626	165.035	3.471	22.971	9877	22	391.364	47.713	189.809	1.969	18.728	8610	66	441	41.391	204.234	3.217	46.870	29106
603	86	529.174	108.489	66.056	4.780	39.456	45509	98	485.908	86.484	87.551	5.354	58.184	47619	153	445.641	65.307	127.635	7.382	69.154	68183	58	394.172	56.356	144.801	3.709	35.456	22862	27	374.741	32.322	165.037	3.479	22.971	10118	22	388.273	46.007	189.812	1.972	18.728	8542	66	446.470	45.387	204.200	3.197	46.870	29467
604	86	522.965	105.328	66.061	4.784	39.456	44975	98	487.082	86.342	87.541	5.342	58.184	47734	153	442.281	62.621	127.662	7.403	69.154	67669	58	392.603	57.915	144.797	3.702	35.456	22771	27	378.630	37.214	165.045	3.457	22.971	10223	22	389.091	40.536	189.809	1.985	18.728	8560	66	447.682	42.914	204.219	3.208	46.870	29547
605	86	513.837	98.952	66.078	4.792	39.456	44190	98	485.878	89.282	87.527	5.367	58.184	47616	153	431.621	56.203	127.688	7.436	69.154	66038	58	389.672	53.606	144.809	3.724	35.456	22601	27	372.741	33.590	165.050	3.470	22.971	10064	22	386.818	44.109	189.813	1.971	18.728	8510	66	446.394	44.162	204.217	3.215	46.870	29462
606	86	500.826	94.140	66.097	4.782	39.456	43071	98	486.816	88.966	87.527	5.360	58.184	47708	153	424.778	53.583	127.710	7.470	69.154	64991	58	384.914	53.673	144.793	3.711	35.456	22325	27	365.963	32.106	165.030	3.473	22.971	9881	22	380.273	40.612	189.818	1.981	18.728	8366	66	446.364	42.298	204.241	3.216	46.870	29460
607	86	483.988	89.847	66.094	4.779	39.456	41623	98	478.806	87.685	87.520	5.347	58.184	46923	153	419.248	49.333	127.742	7.505	69.154	64145	58	383.793	50.420	144.789	3.728	35.456	22260	27	363.667	33.221	165.034	3.470	22.971	9819	22	373.773	39.543	189.837	1.980	18.728	8223	66	443.303	40.008	204.231	3.213	46.870	29258
608	86	467.337	80.865	66.116	4.754	39.456	40191	98	477.184	88.310	87.503	5.320	58.184	46764	153	414.033	48.659	127.737	7.497	69.154	63347	58	382.069	50.814	144.786	3.715	35.456	22160	27	356.222	29.904	165.031	3.484	22.971	9618	22	372.909	33.836	189.845	1.990	18.728	8204	66	442.030	41.241	204.231	3.214	46.870	29174
609	86	458.465	78.462	66.123	4.765	39.456	39428	98	474.776	87.453	87.499	5.321	58.184	46528	153	410.529	46.180	127.747	7.506	69.154	62811	58	381.672	48.446	144.796	3.729	35.456	22137	27	353.815	25.823	165.024	3.498	22.971	9553	22	372.909	35.887	189.842	1.985	18.728	8204	66	438.061	40.666	204.231	3.214	46.870	28912
610	86	451.267	72.702	66.151	4.745	39.456	38809	98	471.378	85.657	87.502	5.303	58.184	46195	153	410.673	46.646	127.759	7.523	69.154	62833	58	382.448	53.619	144.805	3.712	35.456	22182	27	353.333	25.619	165.024	3.504	22.971	9540	22	374.591	36.911	189.829	1.992	18.728	8241	66	434.394	37.276	204.244	3.216	46.870	28670
611	86	448.186	70.535	66.156	4.746	39.456	38544	98	470.051	88.700	87.488	5.312	58.184	46065	153	411.359	45.859	127.751	7.533	69.154	62938	58	381.517	51.817	144.794	3.717	35.456	22128	27	349	28.306	165.032	3.481	22.971	9423	22	371.091	37.216	189.833	1.988	18.728	8164	66	436.591	42.615	204.225	3.216	46.870	28815
612	86	451.767	71.087	66.158	4.736	39.456	38852	98	472.173	86.677	87.494	5.310	58.184	46273	153	416.601	48.097	127.754	7.513	69.154	63740	58	385.103	52.943	144.791	3.717	35.456	22336	27	354.222	29.072	165.047	3.485	22.971	9564	22	372.727	37.382	189.825	1.995	18.728	8200	66	442.212	41.416	204.238	3.228	46.870	29186
613	86	469.977	81.823	66.136	4.741	39.456	40418	98	474.959	85.247	87.503	5.303	58.184	46546	153	422.497	49.089	127.746	7.525	69.154	64642	58	387	51.483	144.794	3.722	35.456	22446	27	354.926	27.786	165.037	3.497	22.971	9583	22	378.273	35.966	189.841	1.996	18.728	8322	66	446.061	43.689	204.206	3.211	46.870	29440
614	86	504.651	97.127	66.085	4.773	39.456	43400	98	474.694	87.004	87.505	5.311	58.184	46520	153	429.098	51.001	127.731	7.507	69.154	65652	58	391.103	55.356	144.787	3.713	35.456	22684	27	357.852	27.051	165.024	3.498	22.971	9662	22	379.091	37.080	189.840	1.992	18.728	8340	66	453.576	45.855	204.201	3.203	46.870	29936
615	86	532.767	107.103	66.085	4.778	39.456	45818	98	475.520	86.724	87.516	5.314	58.184	46601	153	433.046	53.681	127.698	7.472	69.154	66256	58	395.172	54.866	144.800	3.710	35.456	22920	27	362.370	29.980	165.028	3.483	22.971	9784	22	377.591	42.731	189.812	1.970	18.728	8307	66	460.833	46.660	204.185	3.204	46.870	30415
616	86	553.047	112.838	66.064	4.770	39.456	47562	98	478.816	88.895	87.497	5.317	58.184	46924	153	439.843	54.659	127.715	7.486	69.154	67296	58	396.017	58.865	144.808	3.695	35.456	22969	27	353.556	28.336	165.027	3.483	22.971	9546	22	383.864	43.800	189.822	1.977	18.728	8445	66	463.742	48.001	204.194	3.211	46.870	30607
617	86	555.919	115.034	66.053	4.793	39.456	47809	98	478.092	89.477	87.492	5.313	58.184	46853	153	439.425	58.128	127.710	7.483	69.154	67232	58	393.086	57.306	144.788	3.708	35.456	22799	27	357.074	28.216	165.028	3.489	22.971	9641	22	386.364	41.390	189.818	1.980	18.728	8500	66	461.652	48.855	204.197	3.211	46.870	30469
618	86	547.209	111.549	66.054	4.789	39.456	47060	98	478.418	89.426	87.477	5.309	58.184	46885	153	435.634	56.052	127.718	7.481	69.154	66652	58	391.483	54.955	144.784	3.711	35.456	22706	27	352.037	27.743	165.039	3.495	22.971	9505	22	382.909	45.481	189.820	1.971	18.728	8424	66	455.106	46.489	204.204	3.202	46.870	30037
619	86	527.605	104.883	66.064	4.794	39.456	45374	98	477.184	85.820	87.505	5.316	58.184	46764	153	428.425	52.195	127.709	7.488	69.154	65549	58	390.466	54.907	144.802	3.703	35.456	22647	27	352.926	30.442	165.045	3.471	22.971	9529	22	383.045	44.349	189.802	1.970	18.728	8427	66	451.515	45.006	204.224	3.210	46.870	29800
620	86	508.523	97.404	66.071	4.788	39.456	43733	98	474.082	87.152	87.492	5.310	58.184	46460	153	426.869	50.958	127.725	7.487	69.154	65311	58	388.207	52.608	144.788	3.719	35.456	22516	27	349.111	25.737	165.032	3.502	22.971	9426	22	382.045	44.007	189.813	1.974	18.728	8405	66	441.909	42.356	204.212	3.211	46.870	29166
621	86	489.698	88.014	66.107	4.764	39.456	42114	98	473.551	88.247	87.485	5.302	58.184	46408	153	422.693	50.181	127.735	7.506	69.154	64672	58	385.897	51.442	144.785	3.720	35.456	22382	27	345.519	27.792	165.027	3.491	22.971	9329	22	379.136	40.409	189.811	1.987	18.728	8341	66	435.758	40.114	204.230	3.216	46.870	28760
622	86	475.453	84.133	66.116	4.740	39.456	40889	98	473.286	90.738	87.478	5.298	58.184	46382	153	418.882	48.696	127.730	7.519	69.154	64089	58	385.431	54.526	144.790	3.713	35.456	22355	27	344.815	28.689	165.028	3.490	22.971	9310	22	372.955	38.682	189.822	1.987	18.728	8205	66	432.288	40.167	204.232	3.205	46.870	28531
623	86	473.826	83.687	66.127	4.732	39.456	40749	98	470.867	89.773	87.470	5.294	58.184	46145	153	417.490	48.348	127.728	7.502	69.154	63876	58	384.190	51.962	144.789	3.720	35.456	22283	27	347.259	26.329	165.034	3.493	22.971	9376	22	375.182	38.975	189.825	1.984	18.728	8254	66	426.182	37.137	204.235	3.210	46.870	28128
624	86	476.814	86.606	66.116	4.746	39.456	41006	98	470.347	89.477	87.473	5.293	58.184	46094	153	419.588	48.515	127.744	7.527	69.154	64197	58	382.914	51.867	144.786	3.716	35.456	22209	27	347.556	28.878	165.030	3.481	22.971	9384	22	373	39.349	189.826	1.980	18.728	8206	66	426.712	36.232	204.250	3.209	46.870	28163
625	86	487.395	89.580	66.115	4.729	39.456	41916	98	471.969	89.177	87.471	5.295	58.184	46253	153	423.516	50.789	127.745	7.510	69.154	64798	58	388.034	51.536	144.797	3.724	35.456	22506	27	345.259	26.945	165.029	3.491	22.971	9322	22	375.318	38.873	189.829	1.995	18.728	8257	66	429.818	37.504	204.244	3.219	46.870	28368
626	86	500.128	97.102	66.082	4.766	39.456	43011	98	473.582	88.646	87.485	5.313	58.184	46411	153	435.444	56.488	127.688	7.453	69.154	66623	58	392.190	55.924	144.794	3.712	35.456	22747	27	353.815	29.391	165.032	3.484	22.971	9553	22	374.636	37.830	189.826	1.989	18.728	8242	66	431.561	38.183	204.253	3.213	46.870	28483
627	86	512.337	100.354	66.072	4.768	39.456	44061	98	475.908	87.524	87.494	5.313	58.184	46639	153	447.719	64.974	127.625	7.360	69.154	68501	58	393.793	54.622	144.806	3.714	35.456	22840	27	351.741	26.485	165.028	3.498	22.971	9497	22	380.409	38.472	189.834	1.990	18.728	8369	66	435.212	37.308	204.253	3.217	46.870	28724
628	86	526.233	105.585	66.064	4.781	39.456	45256	98	477.990	88.449	87.495	5.310	58.184	46843	153	455.105	73.680	127.580	7.317	69.154	69631	58	396.138	55.743	144.797	3.716	35.456	22976	27	352.444	25.718	165.022	3.507	22.971	9516	22	380.364	42.063	189.824	1.979	18.728	8368	66	437.970	41.461	204.236	3.211	46.870	28906
629	86	538.023	106.088	66.090	4.753	39.456	46270	98	484.694	88.207	87.510	5.336	58.184	47500	153	475.810	89.577	127.491	7.207	69.154	72799	58	396.259	59.259	144.809	3.696	35.456	22983	27	352.926	27.060	165.032	3.494	22.971	9529	22	386.909	42.123	189.815	1.978	18.728	8512	66	441.621	42.057	204.217	3.200	46.870	29147
630	86	548.221	111.499	66.063	4.782	39.456	47147	98	482.398	86.503	87.519	5.327	58.184	47275	153	486.281	100.001	127.476	7.174	69.154	74401	58	394.741	57.173	144.802	3.704	35.456	22895	27	356.926	33.556	165.046	3.462	22.971	9637	22	388.091	45.828	189.811	1.966	18.728	8538	66	443.924	42.025	204.202	3.201	46.870	29299
631	86	543.209	110.246	66.053	4.793	39.456	46716	98	484.316	87.810	87.522	5.344	58.184	47463	153	480.654	94.279	127.501	7.193	69.154	73540	58	393.828	56.429	144.789	3.706	35.456	22842	27	355.778	27.954	165.037	3.485	22.971	9606	22	387	44.574	189.817	1.979	18.728	8514	66	440.121	43.372	204.199	3.206	46.870	29048
632	86	529.895	104.452	66.073	4.784	39.456	45571	98	480.408	87.768	87.514	5.327	58.184	47080	153	468.817	85.586	127.522	7.226	69.154	71729	58	390	53.171	144.789	3.718	35.456	22620	27	356.593	32.538	165.039	3.465	22.971	9628	22	386.091	43.174	189.826	1.978	18.728	8494	66	442.348	41.335	204.227	3.216	46.870	29195
633	86	508.488	95.130	66.090	4.770	39.456	43730	98	479.061	87.660	87.510	5.333	58.184	46948	153	455.346	76.066	127.581	7.300	69.154	69668	58	389.534	54.862	144.798	3.709	35.456	22593	27	350.778	31.745	165.039	3.468	22.971	9471	22	384.545	41.949	189.825	1.977	18.728	8460	66	441.636	40.256	204.229	3.219	46.870	29148
634	86	491.058	91.379	66.096	4.766	39.456	42231	98	476.837	86.851	87.509	5.322	58.184	46730	153	443.647	65.818	127.630	7.369	69.154	67878	58	389.172	54.568	144.793	3.718	35.456	22572	27	350.222	27.617	165.036	3.487	22.971	9456	22	382.818	37.319	189.844	1.995	18.728	8422	66	435.924	40.274	204.250	3.213	46.870	28771
635	86	474.384	82.066	66.121	4.762	39.456	40797	98	476.459	88.324	87.503	5.332	58.184	46693	153	433.346	59.880	127.679	7.418	69.154	66302	58	387.534	53.520	144.780	3.711	35.456	22477	27	352.778	27.659	165.036	3.489	22.971	9525	22	382.455	41.179	189.832	1.983	18.728	8414	66	434.742	39.581	204.246	3.207	46.870	28693
636	86	458.186	73.552	66.153	4.735	39.456	39404	98	471.408	87.524	87.482	5.304	58.184	46198	153	425.993	54.124	127.713	7.463	69.154	65177	58	384.603	49.301	144.788	3.730	35.456	22307	27	345.667	30.079	165.031	3.484	22.971	9333	22	377.591	43.239	189.816	1.973	18.728	8307	66	432.530	40.273	204.234	3.203	46.870	28547
637	86	449.686	73.136	66.153	4.745	39.456	38673	98	467.337	88.145	87.473	5.303	58.184	45799	153	421.196	48.769	127.738	7.492	69.154	64443	58	387.121	53.215	144.784	3.716	35.456	22453	27	350.074	28.855	165.041	3.483	22.971	9452	22	373.136	37.602	189.837	1.988	18.728	8209	66	429.515	38.045	204.246	3.218	46.870	28348
638	86	448.395	69.466	66.163	4.735	39.456	38562	98	466.286	87.485	87.466	5.298	58.184	45696	153	420.118	49.467	127.751	7.503	69.154	64278	58	386.534	53.798	144.787	3.713	35.456	22419	27	347.778	31.114	165.024	3.474	22.971	9390	22	374.136	35.973	189.827	1.995	18.728	8231	66	433.364	38.982	204.243	3.219	46.870	28602
639	86	451.256	73.884	66.161	4.724	39.456	38808	98	464.663	88.098	87.483	5.302	58.184	45537	153	420.706	49.001	127.751	7.526	69.154	64368	58	390.431	55.117	144.803	3.714	35.456	22645	27	351.296	29.174	165.037	3.478	22.971	9485	22	378.091	35.873	189.834	2.002	18.728	8318	66	435.136	37.987	204.268	3.220	46.870	28719
640	86	458.360	74.812	66.162	4.734	39.456	39419	98	466.633	85.152	87.486	5.299	58.184	45730	153	427.928	50.625	127.737	7.506	69.154	65473	58	393.276	56.286	144.778	3.708	35.456	22810	27	355	29.090	165.040	3.483	22.971	9585	22	389.773	43.317	189.813	1.981	18.728	8575	66	435.924	40.355	204.230	3.208	46.870	28771
641	86	473.465	77.626	66.153	4.730	39.456	40718	98	468.816	86.685	87.483	5.284	58.184	45944	153	429.046	53.272	127.700	7.489	69.154	65644	58	397.172	59.837	144.790	3.693	35.456	23036	27	361.222	32.724	165.042	3.470	22.971	9753	22	390.682	44.325	189.829	1.983	18.728	8595	66	436.348	38.289	204.257	3.213	46.870	28799
642	86	487.756	87.185	66.140	4.724	39.456	41947	98	469.796	85.764	87.489	5.308	58.184	46040	153	434.124	56.619	127.701	7.464	69.154	66421	58	398.621	59.982	144.791	3.699	35.456	23120	27	362.963	31.860	165.042	3.472	22.971	9800	22	393.864	47.512	189.811	1.969	18.728	8665	66	437.864	40.165	204.234	3.216	46.870	28899
643	86	499.733	92.220	66.118	4.732	39.456	42977	98	465.429	86.175	87.482	5.313	58.184	45612	153	432.091	57.305	127.693	7.426	69.154	66110	58	394.879	55.252	144.790	3.712	35.456	22903	27	361.778	31.212	165.047	3.481	22.971	9768	22	399.364	47.076	189.805	1.971	18.728	8786	66	440.561	44.544	204.203	3.207	46.870	29077
644	86	508.465	93.221	66.108	4.746	39.456	43728	98	463.745	83.076	87.496	5.304	58.184	45447	153	429.771	57.884	127.672	7.429	69.154	65755	58	395.552	59.454	144.806	3.696	35.456	22942	27	356.741	29.844	165.032	3.485	22.971	9632	22	396.091	43.889	189.811	1.982	18.728	8714	66	440.333	39.644	204.237	3.210	46.870	29062
645	86	508.535	94.967	66.100	4.777	39.456	43734	98	464.990	85.102	87.485	5.300	58.184	45569	153	430.118	57.168	127.672	7.439	69.154	65808	58	394.448	59.294	144.796	3.687	35.456	22878	27	358.519	28.073	165.025	3.492	22.971	9680	22	391.682	42.551	189.813	1.978	18.728	8617	66	438.182	41.006	204.233	3.204	46.870	28920
646	86	499.419	92.004	66.087	4.786	39.456	42950	98	463.133	86.991	87.462	5.295	58.184	45387	153	425.954	54.426	127.698	7.442	69.154	65171	58	393.379	56.184	144.791	3.706	35.456	22816	27	358.852	31.518	165.038	3.478	22.971	9689	22	390.455	40.750	189.820	1.985	18.728	8590	66	438.500	43.355	204.220	3.211	46.870	28941
647	86	489.791	90.958	66.097	4.764	39.456	42122	98	460.663	86.044	87.466	5.286	58.184	45145	153	421.673	53.526	127.688	7.455	69.154	64516	58	390.379	56.194	144.791	3.713	35.456	22642	27	359.556	32.551	165.051	3.467	22.971	9708	22	386.773	40.306	189.822	1.980	18.728	8509	66	434.667	39.896	204.227	3.213	46.870	28688
648	86	472.628	82.500	66.124	4.757	39.456	40646	98	459.418	86.005	87.463	5.294	58.184	45023	153	418.680	50.121	127.727	7.489	69.154	64058	58	384.983	52.754	144.759	3.724	35.456	22329	27	356.667	26.440	165.037	3.491	22.971	9630	22	381.818	44.541	189.821	1.974	18.728	8400	66	433.364	39.780	204.240	3.207	46.870	28602
649	86	468.384	80.795	66.142	4.757	39.456	40281	98	461.031	87.397	87.463	5.299	58.184	45181	153	417.824	50.763	127.722	7.490	69.154	63927	58	383.845	50.869	144.789	3.725	35.456	22263	27	355.815	29.854	165.039	3.478	22.971	9607	22	381	42.825	189.822	1.981	18.728	8382	66	429.682	39.217	204.229	3.209	46.870	28359
650	86	460.267	77.700	66.133	4.755	39.456	39583	98	459.306	89.913	87.442	5.277	58.184	45012	153	413.595	47.961	127.734	7.497	69.154	63280	58	383.345	52.494	144.782	3.714	35.456	22234	27	357.963	32.460	165.039	3.468	22.971	9665	22	374.636	41.397	189.812	1.977	18.728	8242	66	426.288	36.238	204.251	3.213	46.870	28135
651	86	461.047	78.233	66.140	4.747	39.456	39650	98	462.510	92.479	87.434	5.267	58.184	45326	153	415.118	49.497	127.713	7.498	69.154	63513	58	383.552	53.202	144.770	3.712	35.456	22246	27	359.481	34.355	165.043	3.457	22.971	9706	22	380	41.192	189.811	1.989	18.728	8360	66	430.455	35.909	204.254	3.225	46.870	28410
652	86	459.233	74.373	66.156	4.746	39.456	39494	98	465.061	95.467	87.427	5.269	58.184	45576	153	416.922	49.517	127.726	7.499	69.154	63789	58	383.155	50.725	144.787	3.727	35.456	22223	27	356.963	30.337	165.033	3.480	22.971	9638	22	377.909	45.705	189.808	1.971	18.728	8314	66	432.364	37.551	204.250	3.223	46.870	28536
653	86	467.163	80.490	66.123	4.752	39.456	40176	98	469.816	97.990	87.429	5.275	58.184	46042	153	421.686	49.772	127.729	7.482	69.154	64518	58	384.552	51.724	144.782	3.718	35.456	22304	27	358.667	33.252	165.050	3.466	22.971	9684	22	384.318	37.773	189.825	1.990	18.728	8455	66	437.591	39.363	204.236	3.222	46.870	28881
654	86	474.256	83.990	66.108	4.746	39.456	40786	98	473.704	99.258	87.422	5.280	58.184	46423	153	428.732	54.916	127.706	7.457	69.154	65596	58	388.724	54.500	144.780	3.711	35.456	22546	27	364.370	35.978	165.047	3.454	22.971	9838	22	385.500	41.230	189.815	1.986	18.728	8481	66	433.394	39.864	204.233	3.215	46.870	28604
655	86	485.686	86.654	66.117	4.760	39.456	41769	98	472.755	97.553	87.434	5.275	58.184	46330	153	430.817	55.489	127.697	7.445	69.154	65915	58	390.638	55.475	144.782	3.702	35.456	22657	27	359.259	31.596	165.049	3.466	22.971	9700	22	386.500	42.712	189.813	1.982	18.728	8503	66	439.212	41.150	204.231	3.210	46.870	28988
656	86	500.477	91.004	66.121	4.755	39.456	43041	98	474.245	95.563	87.444	5.294	58.184	46476	153	433.065	57.868	127.691	7.435	69.154	66259	58	394.672	58.483	144.796	3.704	35.456	22891	27	364.815	33.396	165.038	3.466	22.971	9850	22	403.545	58.375	189.787	1.946	18.728	8878	66	444.136	41.212	204.238	3.220	46.870	29313
657	86	500.593	92.095	66.101	4.759	39.456	43051	98	474.418	96.301	87.437	5.284	58.184	46493	153	430.510	56.108	127.678	7.444	69.154	65868	58	396.966	59.264	144.791	3.695	35.456	23024	27	368.074	33.974	165.048	3.464	22.971	9938	22	396.909	41.360	189.816	1.993	18.728	8732	66	444.803	41.864	204.234	3.212	46.870	29357
658	86	497.209	90.424	66.116	4.757	39.456	42760	98	473.520	93.914	87.448	5.275	58.184	46405	153	425	53.716	127.709	7.479	69.154	65025	58	396.483	57.104	144.788	3.701	35.456	22996	27	365.037	31.008	165.036	3.483	22.971	9856	22	389.500	40.226	189.820	1.988	18.728	8569	66	439.848	40.225	204.231	3.216	46.870	29030
659	86	491.895	90.430	66.096	4.763	39.456	42303	98	469.449	89.541	87.462	5.292	58.184	46006	153	422.007	49.965	127.733	7.503	69.154	64567	58	396.448	59.315	144.785	3.696	35.456	22994	27	357.519	29.197	165.041	3.486	22.971	9653	22	382.773	39.841	189.808	1.985	18.728	8421	66	440.439	39.936	204.225	3.214	46.870	29069
660	86	483.593	85.687	66.133	4.743	39.456	41589	98	470.143	88.111	87.465	5.294	58.184	46074	153	421.928	49.751	127.726	7.504	69.154	64555	58	393.569	55.983	144.773	3.699	35.456	22827	27	354.815	31.872	165.046	3.464	22.971	9580	22	382.318	42.777	189.817	1.980	18.728	8411	66	441.364	40.601	204.245	3.220	46.870	29130
661	86	477.570	82.000	66.126	4.757	39.456	41071	98	469.378	89.831	87.449	5.282	58.184	45999	153	417.471	49.352	127.741	7.506	69.154	63873	58	394.897	57.071	144.786	3.707	35.456	22904	27	353.926	29.022	165.041	3.484	22.971	9556	22	379.909	39.377	189.815	1.982	18.728	8358	66	430.697	37.262	204.235	3.225	46.870	28426
662	86	466.756	77.064	66.149	4.741	39.456	40141	98	466.051	89.295	87.463	5.298	58.184	45673	153	414.647	46.174	127.754	7.519	69.154	63441	58	396.621	57.443	144.785	3.705	35.456	23004	27	354.111	29.158	165.036	3.483	22.971	9561	22	386.182	40.641	189.821	1.981	18.728	8496	66	431.591	38.515	204.228	3.210	46.870	28485
663	86	462.547	76.072	66.165	4.718	39.456	39779	98	465.194	90.876	87.448	5.284	58.184	45589	153	415.464	48.104	127.737	7.506	69.154	63566	58	392.259	56.127	144.784	3.709	35.456	22751	27	351.630	27.825	165.031	3.490	22.971	9494	22	379.818	41.540	189.816	1.984	18.728	8356	66	430.348	39.579	204.231	3.211	46.870	28403
664	86	457.988	74.475	66.159	4.734	39.456	39387	98	463.827	89.168	87.448	5.287	58.184	45455	153	413.549	47.943	127.737	7.515	69.154	63273	58	392.828	55.206	144.793	3.709	35.456	22784	27	352.111	30.586	165.034	3.474	22.971	9507	22	376.318	38.098	189.823	1.989	18.728	8279	66	428.939	38.303	204.249	3.203	46.870	28310
665	86	455	73.315	66.156	4.729	39.456	39130	98	463.878	89.980	87.454	5.281	58.184	45460	153	415.556	47.174	127.755	7.524	69.154	63580	58	394.224	55.055	144.778	3.710	35.456	22865	27	355.667	32.963	165.039	3.465	22.971	9603	22	374.591	39.911	189.820	1.981	18.728	8241	66	428.985	37.662	204.243	3.212	46.870	28313
666	86	466.500	80.774	66.132	4.752	39.456	40119	98	468.327	91.671	87.453	5.284	58.184	45896	153	421.523	50.567	127.725	7.497	69.154	64493	58	394.862	57.911	144.787	3.692	35.456	22902	27	353.852	32.084	165.030	3.474	22.971	9554	22	382.045	43.816	189.816	1.976	18.728	8405	66	429.030	37.186	204.236	3.210	46.870	28316
667	86	476.244	83.656	66.125	4.746	39.456	40957	98	471.327	91.529	87.453	5.297	58.184	46190	153	428.268	50.588	127.720	7.478	69.154	65525	58	399.690	58.717	144.790	3.700	35.456	23182	27	358.407	28.675	165.033	3.484	22.971	9677	22	381.455	42.052	189.815	1.979	18.728	8392	66	439.848	42.084	204.212	3.205	46.870	29030
668	86	493.128	91.817	66.111	4.757	39.456	42409	98	472.480	89.127	87.466	5.306	58.184	46303	153	434.007	56.621	127.679	7.431	69.154	66403	58	398.707	62.592	144.797	3.687	35.456	23125	27	354.444	27.552	165.033	3.495	22.971	9570	22	386.364	45.894	189.800	1.972	18.728	8500	66	442.773	42.206	204.207	3.209	46.870	29223
669	86	505.372	95.667	66.081	4.782	39.456	43462	98	469.184	87.637	87.486	5.308	58.184	45980	153	438.333	60.027	127.638	7.418	69.154	67065	58	404.293	61.460	144.795	3.695	35.456	23449	27	354.778	25.983	165.027	3.502	22.971	9579	22	386.682	46.105	189.805	1.965	18.728	8507	66	446.561	44.453	204.199	3.209	46.870	29473
670	86	511.965	100.921	66.055	4.787	39.456	44029	98	470	88.530	87.469	5.303	58.184	46060	153	434.137	57.730	127.652	7.407	69.154	66423	58	403.017	60.350	144.794	3.695	35.456	23375	27	353.037	30.851	165.026	3.473	22.971	9532	22	391.455	42.589	189.818	1.983	18.728	8612	66	451.227	45.328	204.201	3.216	46.870	29781
671	86	502.628	96.545	66.086	4.768	39.456	43226	98	468.765	90.966	87.453	5.285	58.184	45939	153	432.471	56.918	127.665	7.438	69.154	66168	58	399.241	57.040	144.783	3.708	35.456	23156	27	354.852	30.592	165.030	3.475	22.971	9581	22	387.182	42.091	189.812	1.979	18.728	8518	66	450.561	42.263	204.213	3.215	46.870	29737
672	86	504.012	93.472	66.092	4.762	39.456	43345	98	466.612	90.522	87.450	5.287	58.184	45728	153	426.353	51.937	127.695	7.472	69.154	65232	58	393.879	54.977	144.792	3.715	35.456	22845	27	352.185	31.575	165.047	3.473	22.971	9509	22	382.091	38.404	189.824	1.992	18.728	8406	66	444.803	43.429	204.216	3.207	46.870	29357
673	86	493.256	91.394	66.080	4.780	39.456	42420	98	469.500	93.482	87.442	5.279	58.184	46011	153	422.268	53.516	127.708	7.495	69.154	64607	58	395.621	57.278	144.780	3.705	35.456	22946	27	350.556	32.714	165.041	3.465	22.971	9465	22	385.636	41.916	189.812	1.980	18.728	8484	66	442.106	42.912	204.214	3.203	46.870	29179
674	86	480.035	85.708	66.104	4.772	39.456	41283	98	463.255	88.599	87.449	5.301	58.184	45399	153	416.758	47.883	127.734	7.521	69.154	63764	58	389.724	54.915	144.787	3.716	35.456	22604	27	344.407	27.022	165.029	3.493	22.971	9299	22	380.500	41.541	189.804	1.984	18.728	8371	66	443.152	41.420	204.216	3.212	46.870	29248
675	86	466.884	79.452	66.133	4.757	39.456	40152	98	460.592	87.123	87.461	5.299	58.184	45138	153	415.843	48.221	127.738	7.510	69.154	63624	58	391.603	55.666	144.773	3.715	35.456	22713	27	346.407	28.833	165.040	3.486	22.971	9353	22	380.136	42.011	189.814	1.975	18.728	8363	66	440.561	40.786	204.221	3.205	46.870	29077
676	86	454.535	74.721	66.138	4.748	39.456	39090	98	460.847	87.042	87.461	5.289	58.184	45163	153	413.353	45.450	127.743	7.534	69.154	63243	58	389	55.744	144.792	3.710	35.456	22562	27	343.963	22.858	165.032	3.506	22.971	9287	22	382.318	38.814	189.823	1.995	18.728	8411	66	432.288	40.383	204.230	3.208	46.870	28531
677	86	448.767	73.677	66.145	4.752	39.456	38594	98	462.653	89.340	87.452	5.286	58.184	45340	153	414.301	46.738	127.740	7.533	69.154	63388	58	390.655	55.261	144.781	3.716	35.456	22658	27	344.741	28.876	165.040	3.483	22.971	9308	22	377.500	39.262	189.830	1.991	18.728	8305	66	430.955	39.207	204.218	3.208	46.870	28443
678	86	448.326	71.525	66.159	4.731	39.456	38556	98	463.796	92.968	87.431	5.279	58.184	45452	153	412.909	45.386	127.738	7.527	69.154	63175	58	390.379	56.443	144.784	3.705	35.456	22642	27	343.852	27.665	165.030	3.493	22.971	9284	22	378.091	39.851	189.808	1.988	18.728	8318	66	428.697	38.159	204.217	3.210	46.870	28294
679	86	451.791	73.423	66.164	4.742	39.456	38854	98	467.520	91.583	87.445	5.279	58.184	45817	153	415.052	47.720	127.741	7.523	69.154	63503	58	394.431	59.301	144.782	3.703	35.456	22877	27	345.741	27.109	165.026	3.495	22.971	9335	22	377.818	39.006	189.817	1.987	18.728	8312	66	430.288	38.671	204.232	3.209	46.870	28399
680	86	466.791	80.955	66.127	4.747	39.456	40144	98	472.388	91.396	87.451	5.273	58.184	46294	153	421.176	52.313	127.707	7.479	69.154	64440	58	395.466	57.474	144.776	3.713	35.456	22937	27	350.704	29.464	165.026	3.486	22.971	9469	22	380.682	38.442	189.822	1.981	18.728	8375	66	433.924	38.405	204.247	3.208	46.870	28639
681	86	482.221	85.037	66.114	4.752	39.456	41471	98	477.143	92.625	87.465	5.285	58.184	46760	153	427.078	52.818	127.735	7.520	69.154	65343	58	397.466	59.995	144.778	3.690	35.456	23053	27	352.444	33.777	165.038	3.459	22.971	9516	22	384.955	40.661	189.832	1.983	18.728	8469	66	435.394	38.246	204.229	3.220	46.870	28736
682	86	489.512	87.665	66.119	4.775	39.456	42098	98	476.296	91.008	87.480	5.319	58.184	46677	153	427.359	51.671	127.721	7.497	69.154	65386	58	394.431	59.291	144.777	3.694	35.456	22877	27	350.630	25.542	165.029	3.492	22.971	9467	22	381.909	39.535	189.822	1.986	18.728	8402	66	438.227	39.980	204.224	3.215	46.870	28923
683	86	506	95.481	66.101	4.767	39.456	43516	98	480.439	95.756	87.461	5.315	58.184	47083	153	430.124	53.181	127.722	7.493	69.154	65809	58	400.069	59.847	144.795	3.694	35.456	23204	27	351.444	28.966	165.028	3.481	22.971	9489	22	388.636	41.170	189.821	1.993	18.728	8550	66	440.409	38.963	204.227	3.201	46.870	29067
684	86	524.093	103.767	66.078	4.767	39.456	45072	98	476.684	95.070	87.458	5.316	58.184	46715	153	430.595	52.971	127.710	7.495	69.154	65881	58	394.466	56.846	144.787	3.701	35.456	22879	27	351.593	27.720	165.028	3.490	22.971	9493	22	383.955	38.212	189.819	1.989	18.728	8447	66	435.788	40.230	204.233	3.210	46.870	28762
685	86	527.174	105.566	66.066	4.781	39.456	45337	98	477.776	91.828	87.459	5.314	58.184	46822	153	429.516	51.303	127.729	7.507	69.154	65716	58	392.879	57.313	144.784	3.702	35.456	22787	27	350.815	27.240	165.037	3.489	22.971	9472	22	381.136	42.188	189.818	1.978	18.728	8385	66	432.985	39.188	204.242	3.211	46.870	28577
686	86	516.686	99.060	66.066	4.790	39.456	44435	98	477.041	94.890	87.445	5.301	58.184	46750	153	425.948	52.312	127.718	7.480	69.154	65170	58	389.983	55.724	144.793	3.714	35.456	22619	27	345.963	28.038	165.035	3.490	22.971	9341	22	378.636	41.500	189.821	1.979	18.728	8330	66	436.227	36.453	204.237	3.225	46.870	28791
687	86	510.802	94.961	66.088	4.773	39.456	43929	98	470.612	90.905	87.461	5.289	58.184	46120	153	419.948	48.786	127.735	7.517	69.154	64252	58	390.776	58.689	144.775	3.693	35.456	22665	27	344.481	25.212	165.021	3.498	22.971	9301	22	384.091	40.469	189.817	1.984	18.728	8450	66	428.985	35.220	204.246	3.221	46.870	28313
688	86	494.174	89.781	66.089	4.781	39.456	42499	98	470.031	93.394	87.444	5.301	58.184	46063	153	417.752	48.115	127.729	7.511	69.154	63916	58	389.552	55.972	144.784	3.709	35.456	22594	27	346.222	25.968	165.032	3.497	22.971	9348	22	384.273	38.540	189.834	1.990	18.728	8454	66	432.015	38.186	204.238	3.219	46.870	28513
689	86	481.163	85.819	66.118	4.763	39.456	41380	98	466.724	94.368	87.436	5.289	58.184	45739	153	416.497	48.413	127.730	7.495	69.154	63724	58	389.345	56.311	144.782	3.701	35.456	22582	27	342.778	27.850	165.035	3.481	22.971	9255	22	382.455	42.308	189.819	1.978	18.728	8414	66	430.061	34.696	204.256	3.224	46.870	28384
690	86	469.500	78.960	66.130	4.764	39.456	40377	98	465.531	92.606	87.430	5.282	58.184	45622	153	414.170	47.657	127.724	7.497	69.154	63368	58	394.690	57.334	144.793	3.704	35.456	22892	27	341.296	24.709	165.024	3.496	22.971	9215	22	381.500	40.901	189.817	1.979	18.728	8393	66	428.348	36.913	204.237	3.214	46.870	28271
691	86	464.802	76.154	66.162	4.729	39.456	39973	98	464.929	93.912	87.434	5.279	58.184	45563	153	416.255	47.901	127.744	7.508	69.154	63687	58	391.879	57.237	144.792	3.702	35.456	22729	27	341.741	22.693	165.015	3.516	22.971	9227	22	384.182	37.304	189.829	1.998	18.728	8452	66	429.227	36.430	204.245	3.219	46.870	28329
692	86	469	78.439	66.149	4.736	39.456	40334	98	466.561	92.605	87.443	5.304	58.184	45723	153	418.405	48.571	127.719	7.490	69.154	64016	58	391.655	57.600	144.785	3.695	35.456	22716	27	343.519	23.723	165.021	3.508	22.971	9275	22	380.955	39.860	189.817	1.985	18.728	8381	66	428.076	35.448	204.247	3.221	46.870	28253
693	86	473.174	82.590	66.121	4.750	39.456	40693	98	470.704	90.342	87.461	5.285	58.184	46129	153	424.091	53.005	127.701	7.455	69.154	64886	58	396.121	59.300	144.796	3.703	35.456	22975	27	344.370	24.678	165.020	3.500	22.971	9298	22	381.455	45.591	189.797	1.975	18.728	8392	66	431.409	37.902	204.236	3.214	46.870	28473
694	86	480.884	83.741	66.134	4.745	39.456	41356	98	468.418	91.489	87.458	5.285	58.184	45905	153	428.301	56.469	127.670	7.428	69.154	65530	58	400.276	61.848	144.808	3.688	35.456	23216	27	349.926	27.105	165.037	3.491	22.971	9448	22	386.682	38.311	189.818	1.996	18.728	8507	66	430.545	39.235	204.242	3.217	46.870	28416
695	86	488.744	86.606	66.129	4.745	39.456	42032	98	468.633	90.151	87.452	5.300	58.184	45926	153	432.824	54.864	127.694	7.459	69.154	66222	58	404.103	65.811	144.785	3.671	35.456	23438	27	351.259	24.663	165.022	3.503	22.971	9484	22	387.773	40.604	189.818	1.982	18.728	8531	66	434.197	39.435	204.232	3.215	46.870	28657
696	86	493.500	90.992	66.123	4.746	39.456	42441	98	471.776	91.310	87.466	5.294	58.184	46234	153	431.856	54.502	127.692	7.459	69.154	66074	58	401.414	63.168	144.800	3.668	35.456	23282	27	348.037	29.735	165.047	3.481	22.971	9397	22	387.091	42.881	189.822	1.978	18.728	8516	66	435.061	39.435	204.249	3.218	46.870	28714
697	86	502.523	96.359	66.096	4.760	39.456	43217	98	473.041	91.311	87.469	5.322	58.184	46358	153	431.314	55.580	127.687	7.452	69.154	65991	58	405.310	63.067	144.811	3.691	35.456	23508	27	351.556	30.284	165.030	3.472	22.971	9492	22	387	44.199	189.807	1.971	18.728	8514	66	436.227	38.091	204.236	3.231	46.870	28791
698	86	503.151	91.806	66.112	4.752	39.456	43271	98	474.531	89.223	87.481	5.317	58.184	46504	153	427.386	53.527	127.701	7.474	69.154	65390	58	404.103	60.856	144.813	3.696	35.456	23438	27	349.889	31.857	165.037	3.470	22.971	9447	22	389.818	44.134	189.809	1.976	18.728	8576	66	433.212	39.872	204.235	3.206	46.870	28592
699	86	492.244	86.464	66.125	4.758	39.456	42333	98	476.306	91.044	87.476	5.309	58.184	46678	153	424.856	53.167	127.696	7.455	69.154	65003	58	398.741	58.682	144.779	3.697	35.456	23127	27	350.407	30.285	165.046	3.471	22.971	9461	22	389.136	40.188	189.822	1.989	18.728	8561	66	435.773	37.688	204.264	3.217	46.870	28761
700	86	488.779	86.740	66.116	4.749	39.456	42035	98	472.796	91.593	87.462	5.311	58.184	46334	153	419.562	51.839	127.690	7.452	69.154	64193	58	394.672	60.403	144.786	3.687	35.456	22891	27	348.074	32.855	165.037	3.458	22.971	9398	22	391.045	43.028	189.821	1.978	18.728	8603	66	432.864	36.471	204.252	3.219	46.870	28569
701	86	480.942	84.814	66.117	4.737	39.456	41361	98	472.480	92.658	87.451	5.301	58.184	46303	153	416.549	50.416	127.714	7.482	69.154	63732	58	395.086	59.265	144.772	3.689	35.456	22915	27	347.926	27.689	165.027	3.485	22.971	9394	22	391.091	41.832	189.811	1.989	18.728	8604	66	428.364	37.831	204.241	3.206	46.870	28272
702	86	468.767	79.497	66.131	4.744	39.456	40314	98	468.367	91.988	87.449	5.297	58.184	45900	153	414.967	49.379	127.725	7.471	69.154	63490	58	394.362	59.066	144.783	3.697	35.456	22873	27	349.037	29.151	165.027	3.480	22.971	9424	22	387.364	41.173	189.820	1.985	18.728	8522	66	430.318	39.536	204.238	3.215	46.870	28401
703	86	460.105	76.241	66.141	4.740	39.456	39569	98	469.092	89.544	87.456	5.295	58.184	45971	153	415.137	49.652	127.726	7.486	69.154	63516	58	396.207	58.555	144.795	3.695	35.456	22980	27	348.704	28.274	165.041	3.486	22.971	9415	22	381.091	39.042	189.826	1.985	18.728	8384	66	426.712	35.769	204.257	3.215	46.870	28163
704	86	455.779	77.000	66.142	4.739	39.456	39197	98	465.898	89.656	87.452	5.297	58.184	45658	153	414.641	49.153	127.717	7.483	69.154	63440	58	403.379	65.461	144.805	3.668	35.456	23396	27	348.185	28.663	165.034	3.480	22.971	9401	22	382.864	40.299	189.833	1.985	18.728	8423	66	427.303	37.277	204.257	3.213	46.870	28202
705	86	458.023	76.419	66.124	4.752	39.456	39390	98	468.122	91.156	87.449	5.294	58.184	45876	153	420.830	55.750	127.675	7.423	69.154	64387	58	404.224	66.453	144.805	3.663	35.456	23445	27	346.815	28.768	165.032	3.484	22.971	9364	22	384.545	41.656	189.812	1.982	18.728	8460	66	430.758	38.792	204.218	3.215	46.870	28430
706	86	459.186	73.650	66.151	4.736	39.456	39490	98	468.918	90.578	87.460	5.299	58.184	45954	153	428.052	55.668	127.690	7.434	69.154	65492	58	401.224	62.715	144.777	3.675	35.456	23271	27	350.259	30.016	165.030	3.472	22.971	9457	22	383.727	38.952	189.818	1.987	18.728	8442	66	431.242	37.931	204.230	3.210	46.870	28462
707	86	461.279	75.617	66.173	4.706	39.456	39670	98	468.867	89.091	87.456	5.296	58.184	45949	153	430.471	57.623	127.663	7.421	69.154	65862	58	400.707	61.394	144.782	3.691	35.456	23241	27	351.852	28.525	165.033	3.488	22.971	9500	22	389.318	46.231	189.806	1.977	18.728	8565	66	429.788	39.348	204.225	3.212	46.870	28366
708	86	469.349	80.416	66.140	4.734	39.456	40364	98	469.827	89.663	87.463	5.290	58.184	46043	153	435.562	58.660	127.659	7.412	69.154	66641	58	401.345	60.705	144.793	3.696	35.456	23278	27	352.111	26.942	165.030	3.493	22.971	9507	22	392.545	40.505	189.818	1.987	18.728	8636	66	439.364	40.887	204.196	3.205	46.870	28998
709	86	473.733	82.695	66.128	4.741	39.456	40741	98	471.878	88.528	87.469	5.293	58.184	46244	153	438.856	63.262	127.641	7.369	69.154	67145	58	400.948	60.908	144.772	3.689	35.456	23255	27	347.074	27.300	165.017	3.502	22.971	9371	22	390.545	44.954	189.816	1.971	18.728	8592	66	443.985	42.858	204.187	3.205	46.870	29303
710	86	481.209	85.641	66.110	4.744	39.456	41384	98	469.796	89.910	87.467	5.279	58.184	46040	153	437.850	63.171	127.651	7.394	69.154	66991	58	400.155	58.700	144.785	3.704	35.456	23209	27	350.556	27.784	165.027	3.485	22.971	9465	22	384.818	40.274	189.822	1.983	18.728	8466	66	444.394	44.905	204.180	3.205	46.870	29330
711	86	482.360	85.786	66.118	4.756	39.456	41483	98	471.571	90.405	87.463	5.279	58.184	46214	153	434.928	61.059	127.657	7.403	69.154	66544	58	399.672	61.485	144.779	3.688	35.456	23181	27	351.111	27.042	165.024	3.488	22.971	9480	22	387.273	41.189	189.822	1.984	18.728	8520	66	444.333	41.531	204.201	3.213	46.870	29326
712	86	476.581	81.664	66.118	4.763	39.456	40986	98	467.694	89.182	87.463	5.288	58.184	45834	153	430.307	58.497	127.662	7.412	69.154	65837	58	400.172	62.855	144.785	3.674	35.456	23210	27	350.481	29.952	165.034	3.483	22.971	9463	22	386.136	41.559	189.819	1.983	18.728	8495	66	449.470	36.830	204.243	3.220	46.870	29665
713	86	474.512	81.788	66.117	4.763	39.456	40808	98	465.459	87.411	87.461	5.291	58.184	45615	153	423.621	52.764	127.694	7.464	69.154	64814	58	397.017	58.908	144.774	3.699	35.456	23027	27	343.815	30.666	165.040	3.476	22.971	9283	22	395.364	38.805	189.828	1.997	18.728	8698	66	446.652	39.995	204.232	3.219	46.870	29479
714	86	471.012	78.497	66.124	4.741	39.456	40507	98	468.408	90.077	87.462	5.281	58.184	45904	153	420.281	51.085	127.708	7.457	69.154	64303	58	395.155	58.645	144.776	3.694	35.456	22919	27	345.963	23.567	165.029	3.505	22.971	9341	22	395.545	42.319	189.818	1.983	18.728	8702	66	441.061	42.355	204.204	3.217	46.870	29110
715	86	461.547	76.301	66.141	4.738	39.456	39693	98	471.214	92.498	87.446	5.299	58.184	46179	153	418.771	50.419	127.725	7.475	69.154	64072	58	396.741	56.061	144.779	3.707	35.456	23011	27	345.593	23.448	165.011	3.514	22.971	9331	22	386.455	44.734	189.805	1.972	18.728	8502	66	439.682	39.356	204.232	3.220	46.870	29019
716	86	459.058	76.958	66.127	4.749	39.456	39479	98	471.541	96.066	87.424	5.274	58.184	46211	153	418.680	49.285	127.729	7.505	69.154	64058	58	394.155	58.045	144.776	3.697	35.456	22861	27	342.074	23.693	165.015	3.518	22.971	9236	22	387.727	44.305	189.820	1.976	18.728	8530	66	437.636	40.275	204.206	3.208	46.870	28884
717	86	455.407	74.989	66.138	4.743	39.456	39165	98	471.133	95.959	87.425	5.271	58.184	46171	153	416.216	49.804	127.727	7.489	69.154	63681	58	394.155	54.737	144.767	3.713	35.456	22861	27	338.926	22.741	165.014	3.513	22.971	9151	22	383.182	39.899	189.829	1.987	18.728	8430	66	434.182	39.461	204.207	3.204	46.870	28656
718	86	451.198	70.497	66.164	4.737	39.456	38803	98	469.143	93.227	87.438	5.274	58.184	45976	153	421.497	52.126	127.734	7.487	69.154	64489	58	392.397	56.420	144.785	3.697	35.456	22759	27	340.667	25.686	165.032	3.494	22.971	9198	22	380.136	39.174	189.818	1.989	18.728	8363	66	436.424	38.488	204.217	3.209	46.870	28804
719	86	457.872	76.367	66.145	4.739	39.456	39377	98	473.112	94.781	87.434	5.282	58.184	46365	153	423.307	52.287	127.699	7.481	69.154	64766	58	394.448	58.340	144.772	3.697	35.456	22878	27	344.593	28.319	165.034	3.480	22.971	9304	22	380.045	43.908	189.804	1.981	18.728	8361	66	435.333	40.531	204.229	3.210	46.870	28732
720	86	462.605	80.802	66.130	4.739	39.456	39784	98	473.765	94.762	87.446	5.292	58.184	46429	153	429.078	56.176	127.684	7.444	69.154	65649	58	396.414	57.662	144.770	3.701	35.456	22992	27	350.111	28.391	165.035	3.490	22.971	9453	22	384.364	42.983	189.812	1.969	18.728	8456	66	435.803	41.097	204.228	3.196	46.870	28763
721	86	473.814	81.008	66.141	4.729	39.456	40748	98	473.194	93.505	87.452	5.303	58.184	46373	153	432.909	59.604	127.667	7.431	69.154	66235	58	396.034	57.325	144.779	3.706	35.456	22970	27	355.407	29.382	165.044	3.474	22.971	9596	22	386.773	41.618	189.821	1.982	18.728	8509	66	439.318	40.456	204.231	3.213	46.870	28995
722	86	491.465	88.095	66.125	4.735	39.456	42266	98	475.786	93.787	87.452	5.313	58.184	46627	153	441.026	65.631	127.635	7.393	69.154	67477	58	397.276	58.575	144.763	3.696	35.456	23042	27	355.111	30.365	165.032	3.477	22.971	9588	22	389.864	41.011	189.817	1.986	18.728	8577	66	441.485	41.386	204.203	3.206	46.870	29138
723	86	499.058	90.381	66.097	4.764	39.456	42919	98	479.031	94.674	87.444	5.295	58.184	46945	153	445.797	66.992	127.635	7.360	69.154	68207	58	397.069	60.052	144.770	3.704	35.456	23030	27	355.481	28.025	165.022	3.493	22.971	9598	22	385.727	38.811	189.829	1.988	18.728	8486	66	440.409	41.526	204.206	3.213	46.870	29067
724	86	501.721	94.420	66.087	4.775	39.456	43148	98	474.520	96.024	87.433	5.296	58.184	46503	153	445.556	65.527	127.647	7.378	69.154	68170	58	401.862	61.047	144.783	3.685	35.456	23308	27	349.852	26.638	165.034	3.487	22.971	9446	22	387.091	39.357	189.828	1.990	18.728	8516	66	442.924	42.635	204.205	3.199	46.870	29233
725	86	500.500	92.506	66.111	4.753	39.456	43043	98	473.347	93.186	87.445	5.304	58.184	46388	153	444.392	66.363	127.643	7.365	69.154	67992	58	402.879	61.683	144.766	3.688	35.456	23367	27	352.185	29.196	165.045	3.479	22.971	9509	22	386.500	41.170	189.819	1.987	18.728	8503	66	437.061	40.596	204.220	3.224	46.870	28846
726	86	494.256	88.716	66.118	4.750	39.456	42506	98	472.837	90.936	87.459	5.327	58.184	46338	153	441.163	65.376	127.647	7.391	69.154	67498	58	397.603	57.858	144.773	3.697	35.456	23061	27	346.444	25.031	165.020	3.508	22.971	9354	22	385.500	40.591	189.810	1.982	18.728	8481	66	434.682	36.886	204.246	3.225	46.870	28689
727	86	484	84.748	66.111	4.765	39.456	41624	98	472.612	91.097	87.454	5.315	58.184	46316	153	435.314	61.796	127.640	7.376	69.154	66603	58	394.517	57.546	144.771	3.700	35.456	22882	27	353	25.022	165.027	3.499	22.971	9531	22	386.227	37.674	189.820	1.998	18.728	8497	66	432.939	39.271	204.213	3.211	46.870	28574
728	86	474.023	82.586	66.129	4.755	39.456	40766	98	470.949	85.986	87.487	5.308	58.184	46153	153	430.712	55.571	127.685	7.421	69.154	65899	58	395.328	58.762	144.766	3.704	35.456	22929	27	346.926	25.275	165.020	3.498	22.971	9367	22	383.591	38.160	189.835	1.996	18.728	8439	66	429.106	39.046	204.237	3.214	46.870	28321
729	86	462.721	80.342	66.106	4.765	39.456	39794	98	466.561	85.936	87.468	5.308	58.184	45723	153	424.242	53.744	127.690	7.440	69.154	64909	58	390.707	57.454	144.766	3.703	35.456	22661	27	352.630	30.405	165.034	3.472	22.971	9521	22	385.682	39.097	189.825	1.988	18.728	8485	66	430.652	38.566	204.230	3.201	46.870	28423
730	86	456.698	75.375	66.137	4.749	39.456	39276	98	466.827	88.083	87.466	5.295	58.184	45749	153	421.235	50.598	127.709	7.479	69.154	64449	58	390.914	54.652	144.775	3.706	35.456	22673	27	355.630	30.796	165.047	3.476	22.971	9602	22	386.591	37.021	189.831	1.992	18.728	8505	66	433.379	37.370	204.236	3.216	46.870	28603
731	86	448.895	72.466	66.165	4.728	39.456	38605	98	468.214	90.443	87.446	5.296	58.184	45885	153	421.987	51.069	127.716	7.471	69.154	64564	58	392.224	53.040	144.765	3.726	35.456	22749	27	359.667	31.704	165.037	3.474	22.971	9711	22	389.500	41.641	189.824	1.988	18.728	8569	66	431.152	37.268	204.230	3.227	46.870	28456
732	86	449.605	73.986	66.155	4.732	39.456	38666	98	468.102	87.741	87.473	5.321	58.184	45874	153	423.464	51.552	127.710	7.491	69.154	64790	58	390.397	56.765	144.756	3.706	35.456	22643	27	353.296	32.186	165.048	3.467	22.971	9539	22	386.409	36.659	189.839	1.992	18.728	8501	66	429.606	38.005	204.223	3.218	46.870	28354
733	86	453.395	74.050	66.142	4.741	39.456	38992	98	467.439	87.236	87.463	5.305	58.184	45809	153	424.575	51.202	127.706	7.477	69.154	64960	58	396.017	59.492	144.754	3.694	35.456	22969	27	357.407	32.613	165.045	3.474	22.971	9650	22	383.727	40.319	189.818	1.987	18.728	8442	66	433.833	38.603	204.226	3.214	46.870	28633
734	86	463.686	79.501	66.129	4.737	39.456	39877	98	473.694	87.311	87.486	5.338	58.184	46422	153	430.771	52.953	127.701	7.482	69.154	65908	58	399.603	57.243	144.784	3.720	35.456	23177	27	358.778	31.197	165.033	3.475	22.971	9687	22	386.455	43.283	189.813	1.973	18.728	8502	66	438.348	41.288	204.221	3.211	46.870	28931
735	86	466.616	80.685	66.132	4.735	39.456	40129	98	476.990	87.945	87.492	5.333	58.184	46745	153	430.706	55.115	127.706	7.474	69.154	65898	58	397.793	56.322	144.760	3.716	35.456	23072	27	361.667	31.513	165.044	3.475	22.971	9765	22	387	38.761	189.815	1.999	18.728	8514	66	441.758	40.642	204.228	3.224	46.870	29156
736	86	472.116	81.115	66.127	4.749	39.456	40602	98	476.663	89.495	87.492	5.347	58.184	46713	153	432.268	54.633	127.697	7.461	69.154	66137	58	399.207	58.349	144.762	3.708	35.456	23154	27	359.519	33.099	165.052	3.464	22.971	9707	22	393.682	42.515	189.825	1.981	18.728	8661	66	436.773	39.842	204.219	3.219	46.870	28827
737	86	478.593	83.726	66.113	4.758	39.456	41159	98	479.276	86.994	87.502	5.357	58.184	46969	153	435.327	58.740	127.650	7.420	69.154	66605	58	397.776	56.699	144.751	3.705	35.456	23071	27	361.333	33.087	165.043	3.462	22.971	9756	22	397.727	43.938	189.815	1.985	18.728	8750	66	438.455	38.857	204.236	3.224	46.870	28938
738	86	478.930	83.244	66.133	4.734	39.456	41188	98	478.255	89.909	87.489	5.342	58.184	46869	153	431.837	55.856	127.680	7.449	69.154	66071	58	400.103	56.934	144.773	3.707	35.456	23206	27	361.037	33.151	165.037	3.460	22.971	9748	22	396.500	41.095	189.825	1.990	18.728	8723	66	437.591	34.899	204.273	3.223	46.870	28881
739	86	475.616	80.929	66.148	4.729	39.456	40903	98	477.051	90.828	87.476	5.337	58.184	46751	153	427.876	56.287	127.679	7.446	69.154	65465	58	395.810	57.704	144.769	3.706	35.456	22957	27	357.630	34.968	165.045	3.458	22.971	9656	22	394.318	45.782	189.815	1.976	18.728	8675	66	433.970	37.438	204.231	3.222	46.870	28642
740	86	466.267	78.198	66.146	4.734	39.456	40099	98	475.786	89.700	87.472	5.324	58.184	46627	153	425.582	53.089	127.690	7.460	69.154	65114	58	397.569	59.075	144.769	3.696	35.456	23059	27	361.444	36.696	165.059	3.451	22.971	9759	22	391.864	41.365	189.813	1.990	18.728	8621	66	429.318	36.562	204.246	3.223	46.870	28335
741	86	467.128	77.109	66.154	4.731	39.456	40173	98	478.724	90.881	87.461	5.310	58.184	46915	153	425.503	51.774	127.715	7.480	69.154	65102	58	398.638	58.179	144.766	3.705	35.456	23121	27	363.370	36.755	165.055	3.449	22.971	9811	22	394.591	43.454	189.812	1.982	18.728	8681	66	434.970	36.252	204.261	3.209	46.870	28708
742	86	457.105	74.128	66.145	4.743	39.456	39311	98	474.010	92.537	87.464	5.331	58.184	46453	153	420.967	51.643	127.703	7.476	69.154	64408	58	395.328	58.643	144.764	3.699	35.456	22929	27	356.963	33.063	165.047	3.464	22.971	9638	22	384.409	39.006	189.823	1.987	18.728	8457	66	426	34.194	204.255	3.220	46.870	28116
743	86	451.023	70.477	66.164	4.738	39.456	38788	98	473.224	91.974	87.455	5.312	58.184	46376	153	419.235	50.150	127.723	7.488	69.154	64143	58	393.121	55.886	144.763	3.707	35.456	22801	27	361.815	35.488	165.044	3.455	22.971	9769	22	384.409	42.739	189.814	1.983	18.728	8457	66	429.258	35.359	204.257	3.229	46.870	28331
744	86	450.733	73.935	66.159	4.736	39.456	38763	98	473.224	88.950	87.474	5.323	58.184	46376	153	418.752	49.269	127.731	7.511	69.154	64069	58	394.224	56.217	144.758	3.707	35.456	22865	27	360.370	36.262	165.051	3.453	22.971	9730	22	382.682	37.993	189.826	1.989	18.728	8419	66	424.409	35.676	204.258	3.217	46.870	28011
745	86	454.058	74.678	66.143	4.739	39.456	39049	98	473.684	89.372	87.472	5.319	58.184	46421	153	421.948	50.781	127.725	7.492	69.154	64558	58	396.241	58.402	144.772	3.706	35.456	22982	27	369.333	38.013	165.053	3.443	22.971	9972	22	381.364	39.860	189.823	1.987	18.728	8390	66	425.955	36.830	204.240	3.208	46.870	28113
746	86	454.674	73.718	66.158	4.739	39.456	39102	98	475.745	90.470	87.466	5.317	58.184	46623	153	425.608	52.744	127.701	7.487	69.154	65118	58	398.241	58.705	144.771	3.697	35.456	23098	27	372.037	35.524	165.042	3.458	22.971	10045	22	383.909	39.467	189.811	1.982	18.728	8446	66	433.530	36.029	204.240	3.215	46.870	28613
747	86	465.360	79.195	66.147	4.720	39.456	40021	98	474.173	88.864	87.480	5.329	58.184	46469	153	431.673	55.454	127.692	7.450	69.154	66046	58	401.534	59.273	144.769	3.695	35.456	23289	27	369.778	37.619	165.052	3.447	22.971	9984	22	386.364	40.357	189.814	1.991	18.728	8500	66	433.682	36.368	204.241	3.213	46.870	28623
748	86	473.977	80.260	66.167	4.724	39.456	40762	98	475.541	90.076	87.472	5.323	58.184	46603	153	433.137	58.582	127.664	7.410	69.154	66270	58	401.862	59.929	144.766	3.697	35.456	23308	27	366.778	35.180	165.051	3.455	22.971	9903	22	387.318	45.745	189.808	1.970	18.728	8521	66	435.652	39.460	204.225	3.208	46.870	28753
749	86	473.012	80.544	66.132	4.738	39.456	40679	98	473.704	90.290	87.451	5.305	58.184	46423	153	433.739	58.302	127.671	7.428	69.154	66362	58	399.345	60.376	144.764	3.697	35.456	23162	27	370.778	32.622	165.033	3.476	22.971	10011	22	389.727	41.486	189.815	1.985	18.728	8574	66	434.864	39.797	204.227	3.211	46.870	28701
750	86	484.244	84.499	66.131	4.731	39.456	41645	98	468.020	85.878	87.489	5.316	58.184	45866	153	431.732	57.885	127.675	7.429	69.154	66055	58	400.966	61.395	144.765	3.698	35.456	23256	27	359.963	33.394	165.048	3.462	22.971	9719	22	389.227	42.669	189.817	1.978	18.728	8563	66	439.742	40.604	204.231	3.211	46.870	29023
751	86	499.372	91.944	66.174	4.648	39.456	42946	98	470.357	88.196	87.474	5.309	58.184	46095	153	432.196	54.659	127.696	7.464	69.154	66126	58	400.224	59.552	144.776	3.695	35.456	23213	27	360.852	32.551	165.042	3.469	22.971	9743	22	390.818	41.181	189.809	1.989	18.728	8598	66	438.015	39.348	204.244	3.210	46.870	28909
752	86	490.802	81.969	66.177	4.750	39.456	42209	98	469.531	86.160	87.473	5.308	58.184	46014	153	427.366	54.665	127.702	7.457	69.154	65387	58	398.672	63.632	144.773	3.683	35.456	23123	27	355.630	33.074	165.040	3.463	22.971	9602	22	390.136	42.306	189.817	1.987	18.728	8583	66	438.030	38.890	204.233	3.220	46.870	28910
753	86	490.186	89.030	66.094	4.755	39.456	42156	98	468.663	90.051	87.461	5.301	58.184	45929	153	423.948	52.975	127.705	7.473	69.154	64864	58	396.466	58.424	144.771	3.693	35.456	22995	27	352.111	30.466	165.047	3.472	22.971	9507	22	387.682	42.774	189.816	1.980	18.728	8529	66	435.333	37.623	204.239	3.220	46.870	28732
754	86	486.767	84.611	66.107	4.755	39.456	41862	98	471.327	89.215	87.464	5.305	58.184	46190	153	423.484	51.043	127.735	7.499	69.154	64793	58	397.103	58.404	144.765	3.703	35.456	23032	27	356.704	27.665	165.033	3.491	22.971	9631	22	384.409	36.537	189.829	1.993	18.728	8457	66	435.606	38.466	204.233	3.215	46.870	28750
755	86	480.674	85.198	66.109	4.757	39.456	41338	98	470.653	90.261	87.448	5.288	58.184	46124	153	420.471	49.981	127.719	7.483	69.154	64332	58	395.466	60.002	144.780	3.695	35.456	22937	27	354.037	33.432	165.038	3.470	22.971	9559	22	384.727	42.682	189.810	1.975	18.728	8464	66	431.545	37.604	204.249	3.215	46.870	28482
756	86	471.826	80.992	66.128	4.750	39.456	40577	98	467.643	87.708	87.462	5.308	58.184	45829	153	418.471	49.066	127.724	7.497	69.154	64026	58	395.224	59.840	144.764	3.692	35.456	22923	27	355.889	34.795	165.036	3.463	22.971	9609	22	382.091	43.085	189.817	1.980	18.728	8406	66	428.364	37.001	204.238	3.219	46.870	28272
757	86	458.895	74.368	66.143	4.744	39.456	39465	98	463.837	84.806	87.473	5.303	58.184	45456	153	416.869	48.889	127.731	7.507	69.154	63781	58	394.448	57.365	144.784	3.708	35.456	22878	27	355	34.422	165.047	3.454	22.971	9585	22	383.955	38.182	189.819	1.995	18.728	8447	66	428.682	38.054	204.220	3.209	46.870	28293
758	86	455.116	73.429	66.162	4.729	39.456	39140	98	465.388	87.734	87.477	5.306	58.184	45608	153	417.248	49.161	127.722	7.493	69.154	63839	58	396.948	60.111	144.761	3.701	35.456	23023	27	358.222	33.245	165.043	3.462	22.971	9672	22	384.636	40.897	189.825	1.985	18.728	8462	66	429.864	38.066	204.220	3.217	46.870	28371
759	86	461.605	75.846	66.145	4.745	39.456	39698	98	467.061	85.332	87.481	5.295	58.184	45772	153	420.739	51.539	127.718	7.477	69.154	64373	58	403.810	63.839	144.776	3.690	35.456	23421	27	360	32.232	165.049	3.469	22.971	9720	22	386.364	37.014	189.834	1.990	18.728	8500	66	433.439	37.544	204.225	3.210	46.870	28607
760	86	467.779	81.636	66.116	4.763	39.456	40229	98	467.561	87.591	87.479	5.284	58.184	45821	153	425.026	51.690	127.691	7.457	69.154	65029	58	403.466	62.448	144.770	3.692	35.456	23401	27	360.778	34.145	165.047	3.463	22.971	9741	22	382.727	39.663	189.816	1.989	18.728	8420	66	429.939	38.462	204.235	3.216	46.870	28376
761	86	478.372	85.417	66.109	4.768	39.456	41140	98	469.418	87.579	87.480	5.276	58.184	46003	153	432.248	58.508	127.659	7.431	69.154	66134	58	409.414	62.837	144.767	3.691	35.456	23746	27	361.889	31.881	165.045	3.468	22.971	9771	22	384	41.325	189.821	1.981	18.728	8448	66	434.455	41.118	204.202	3.219	46.870	28674
762	86	483.372	86.691	66.097	4.769	39.456	41570	98	473.071	89.872	87.471	5.271	58.184	46361	153	435.993	60.745	127.669	7.435	69.154	66707	58	409.948	64.144	144.760	3.688	35.456	23777	27	363	31.586	165.036	3.471	22.971	9801	22	384.545	41.270	189.816	1.983	18.728	8460	66	433.864	38.248	204.250	3.218	46.870	28635
763	86	485.640	86.795	66.108	4.756	39.456	41765	98	474.633	90.834	87.476	5.280	58.184	46514	153	436.176	59.388	127.659	7.428	69.154	66735	58	408.190	63.333	144.771	3.687	35.456	23675	27	360	32.484	165.045	3.472	22.971	9720	22	384.045	36.566	189.824	1.996	18.728	8449	66	432.318	37.299	204.233	3.224	46.870	28533
764	86	486.628	86.787	66.116	4.764	39.456	41850	98	471.500	87.462	87.476	5.294	58.184	46207	153	432.804	55.973	127.680	7.447	69.154	66219	58	406.638	59.809	144.746	3.700	35.456	23585	27	358.815	32.627	165.040	3.472	22.971	9688	22	387.409	43.028	189.812	1.980	18.728	8523	66	432.848	38.621	204.234	3.223	46.870	28568
765	86	485.907	87.161	66.110	4.758	39.456	41788	98	470.827	91.632	87.458	5.278	58.184	46141	153	433.118	56.681	127.693	7.459	69.154	66267	58	402.828	61.982	144.770	3.685	35.456	23364	27	362.296	32.839	165.042	3.467	22.971	9782	22	388.136	43.926	189.806	1.981	18.728	8539	66	429.591	37.947	204.236	3.220	46.870	28353
766	86	478.593	85.708	66.113	4.767	39.456	41159	98	469.949	89.920	87.461	5.297	58.184	46055	153	428.131	56.366	127.680	7.456	69.154	65504	58	403.845	60.277	144.762	3.700	35.456	23423	27	362.889	33.627	165.046	3.464	22.971	9798	22	385.045	39.856	189.821	1.986	18.728	8471	66	429.273	35.727	204.233	3.223	46.870	28332
767	86	470.791	79.899	66.126	4.756	39.456	40488	98	469.194	87.550	87.467	5.300	58.184	45981	153	426.477	53.492	127.703	7.476	69.154	65251	58	401.586	60.018	144.775	3.697	35.456	23292	27	358.667	32.370	165.051	3.459	22.971	9684	22	385.364	38.300	189.825	1.992	18.728	8478	66	429.803	36.822	204.237	3.214	46.870	28367
768	86	466.151	76.955	66.145	4.755	39.456	40089	98	469.929	90.101	87.468	5.304	58.184	46053	153	422.235	51.785	127.710	7.488	69.154	64602	58	398.190	60.543	144.760	3.687	35.456	23095	27	357.815	29.351	165.041	3.481	22.971	9661	22	388.864	38.913	189.822	1.989	18.728	8555	66	428.409	36.716	204.241	3.213	46.870	28275
769	86	462.244	77.363	66.143	4.738	39.456	39753	98	468.163	87.886	87.469	5.301	58.184	45880	153	420.065	50.314	127.728	7.498	69.154	64270	58	398.103	58.877	144.776	3.693	35.456	23090	27	354.630	32.373	165.047	3.466	22.971	9575	22	386.318	41.278	189.819	1.981	18.728	8499	66	423.500	35.588	204.245	3.213	46.870	27951
770	86	456.581	76.329	66.131	4.747	39.456	39266	98	469.316	89.523	87.453	5.289	58.184	45993	153	421.614	52.135	127.697	7.472	69.154	64507	58	396.448	59.875	144.769	3.694	35.456	22994	27	355.667	33.319	165.037	3.463	22.971	9603	22	387.318	38.869	189.828	1.990	18.728	8521	66	423.530	36.816	204.243	3.215	46.870	27953
771	86	453	72.730	66.165	4.734	39.456	38958	98	465.704	90.708	87.445	5.289	58.184	45639	153	419.072	51.325	127.712	7.487	69.154	64118	58	396.310	57.168	144.773	3.701	35.456	22986	27	354.481	33.794	165.047	3.466	22.971	9571	22	383	37.982	189.827	1.989	18.728	8426	66	423.652	35.483	204.240	3.225	46.870	27961
772	86	446.965	71.117	66.162	4.730	39.456	38439	98	465.041	87.508	87.458	5.288	58.184	45574	153	426	55.097	127.682	7.452	69.154	65178	58	395.724	57.404	144.764	3.709	35.456	22952	27	354.111	34.535	165.050	3.456	22.971	9561	22	385	37.169	189.821	1.996	18.728	8470	66	424.833	36.973	204.235	3.219	46.870	28039
773	86	449.233	73.465	66.161	4.744	39.456	38634	98	467.745	88.216	87.458	5.306	58.184	45839	153	428.033	54.936	127.687	7.440	69.154	65489	58	395.121	58.159	144.773	3.704	35.456	22917	27	359.630	32.142	165.035	3.470	22.971	9710	22	380.955	39.169	189.813	1.987	18.728	8381	66	424.091	36.197	204.262	3.222	46.870	27990
774	86	455.570	75.582	66.149	4.741	39.456	39179	98	467.449	87.582	87.458	5.293	58.184	45810	153	430.974	57.374	127.674	7.450	69.154	65939	58	393.603	56.659	144.778	3.706	35.456	22829	27	361.074	34.159	165.052	3.457	22.971	9749	22	379.773	39.813	189.829	1.983	18.728	8355	66	429.833	38.370	204.238	3.220	46.870	28369
775	86	459.895	75.103	66.154	4.731	39.456	39551	98	468.898	88.054	87.468	5.298	58.184	45952	153	437.118	60.567	127.638	7.407	69.154	66879	58	395.017	59.673	144.768	3.699	35.456	22911	27	361.556	34.464	165.033	3.455	22.971	9762	22	391.409	41.895	189.814	1.984	18.728	8611	66	427.773	36.641	204.237	3.215	46.870	28233
776	86	465.663	76.781	66.142	4.750	39.456	40047	98	469.612	87.980	87.477	5.305	58.184	46022	153	439.346	62.126	127.653	7.411	69.154	67220	58	398.828	57.889	144.762	3.713	35.456	23132	27	365.630	37.951	165.058	3.444	22.971	9872	22	388.773	44.464	189.816	1.977	18.728	8553	66	430.848	37.987	204.240	3.213	46.870	28436
777	86	467.256	80.837	66.132	4.741	39.456	40184	98	468.010	86.447	87.478	5.311	58.184	45865	153	442.209	63.084	127.643	7.418	69.154	67658	58	396.621	56.698	144.782	3.709	35.456	23004	27	365.852	37.382	165.049	3.445	22.971	9878	22	391.864	41.575	189.814	1.989	18.728	8621	66	429	35.798	204.254	3.234	46.870	28314
778	86	469.233	78.996	66.141	4.749	39.456	40354	98	467.827	89.065	87.464	5.299	58.184	45847	153	437.706	60.762	127.650	7.423	69.154	66969	58	398.397	58.403	144.774	3.707	35.456	23107	27	363.185	39.270	165.055	3.437	22.971	9806	22	387.227	43.123	189.817	1.980	18.728	8519	66	430.470	36.945	204.228	3.222	46.870	28411
779	86	465.837	80.744	66.135	4.750	39.456	40062	98	465.806	89.359	87.455	5.289	58.184	45649	153	434.699	61.077	127.655	7.410	69.154	66509	58	399.690	58.122	144.780	3.705	35.456	23182	27	367.667	40.224	165.066	3.433	22.971	9927	22	382.818	39.292	189.822	1.995	18.728	8422	66	430.333	36.709	204.219	3.217	46.870	28402
780	86	464.488	76.214	66.155	4.742	39.456	39946	98	465.051	89.215	87.452	5.296	58.184	45575	153	434.353	60.360	127.651	7.421	69.154	66456	58	397.276	55.891	144.763	3.711	35.456	23042	27	367.296	37.451	165.055	3.445	22.971	9917	22	379.500	39.442	189.825	1.987	18.728	8349	66	428.955	34.671	204.244	3.221	46.870	28311
781	86	466.128	77.237	66.140	4.745	39.456	40087	98	467.622	89.216	87.457	5.290	58.184	45827	153	432.131	58.778	127.678	7.433	69.154	66116	58	397.069	56.442	144.776	3.714	35.456	23030	27	366.407	38.431	165.057	3.440	22.971	9893	22	377	36.549	189.827	1.998	18.728	8294	66	429.682	35.965	204.252	3.222	46.870	28359
782	86	459.884	77.582	66.131	4.750	39.456	39550	98	468.459	89.077	87.457	5.294	58.184	45909	153	431.307	58.048	127.677	7.435	69.154	65990	58	392.828	55.559	144.770	3.718	35.456	22784	27	359.481	34.090	165.044	3.461	22.971	9706	22	380.136	40.177	189.816	1.985	18.728	8363	66	425.394	35.235	204.246	3.231	46.870	28076
783	86	453.430	73.232	66.140	4.762	39.456	38995	98	465.235	88.255	87.459	5.304	58.184	45593	153	429.778	58.699	127.662	7.424	69.154	65756	58	388.293	54.064	144.768	3.721	35.456	22521	27	359.370	31.738	165.034	3.470	22.971	9703	22	381.500	40.333	189.823	1.987	18.728	8393	66	427.515	36.749	204.252	3.218	46.870	28216
784	86	447.442	73.100	66.133	4.747	39.456	38480	98	463.622	86.574	87.462	5.305	58.184	45435	153	431.229	57.467	127.683	7.437	69.154	65978	58	387.724	54.390	144.753	3.715	35.456	22488	27	357.333	35.069	165.047	3.456	22.971	9648	22	381.682	39.985	189.813	1.991	18.728	8397	66	423.939	38.653	204.225	3.217	46.870	27980
785	86	451.686	75.258	66.137	4.741	39.456	38845	98	461.204	86.409	87.453	5.297	58.184	45198	153	431.843	59.384	127.669	7.429	69.154	66072	58	386.103	55.757	144.759	3.713	35.456	22394	27	354.778	32.937	165.046	3.466	22.971	9579	22	379.227	40.132	189.812	1.989	18.728	8343	66	425.894	36.008	204.251	3.222	46.870	28109
786	86	458.593	75.420	66.139	4.742	39.456	39439	98	461.224	86.549	87.446	5.289	58.184	45200	153	433.556	59.708	127.663	7.414	69.154	66334	58	386.603	53.488	144.769	3.723	35.456	22423	27	358.037	31.751	165.038	3.471	22.971	9667	22	381.818	41.095	189.799	1.982	18.728	8400	66	425.409	35.769	204.249	3.225	46.870	28077
787	86	468.058	81.536	66.127	4.751	39.456	40253	98	463.459	87.429	87.450	5.296	58.184	45419	153	434.634	60.824	127.663	7.411	69.154	66499	58	391.241	54.009	144.776	3.721	35.456	22692	27	359.630	32.894	165.039	3.465	22.971	9710	22	386.955	41.190	189.810	1.980	18.728	8513	66	428.864	35.319	204.250	3.221	46.870	28305
788	86	477.860	86.753	66.104	4.763	39.456	41096	98	464.520	88.582	87.444	5.279	58.184	45523	153	439.294	59.826	127.660	7.434	69.154	67212	58	390.828	53.147	144.778	3.725	35.456	22668	27	355.630	33.149	165.044	3.465	22.971	9602	22	385.909	41.833	189.819	1.981	18.728	8490	66	425.712	36.805	204.226	3.220	46.870	28097
789	86	486.570	87.108	66.108	4.763	39.456	41845	98	463.194	86.097	87.469	5.295	58.184	45393	153	438.307	60.414	127.666	7.419	69.154	67061	58	391	56.042	144.759	3.709	35.456	22678	27	357.296	31.375	165.037	3.473	22.971	9647	22	383.455	38.121	189.817	1.991	18.728	8436	66	426.106	35.621	204.261	3.228	46.870	28123
790	86	492.023	90.851	66.088	4.777	39.456	42314	98	466.765	85.809	87.476	5.308	58.184	45743	153	438.641	59.979	127.656	7.411	69.154	67112	58	393.793	56.190	144.772	3.703	35.456	22840	27	359.852	32.983	165.035	3.469	22.971	9716	22	383.091	39.004	189.821	1.980	18.728	8428	66	429.227	36.153	204.228	3.219	46.870	28329
791	86	493.465	93.433	66.072	4.783	39.456	42438	98	465.969	86.439	87.469	5.309	58.184	45665	153	438.850	61.433	127.645	7.422	69.154	67144	58	394.500	57.190	144.779	3.709	35.456	22881	27	358.259	34.325	165.045	3.453	22.971	9673	22	382.682	41.249	189.808	1.982	18.728	8419	66	431.621	35.511	204.253	3.217	46.870	28487
792	86	491.663	91.039	66.095	4.762	39.456	42283	98	465.041	84.990	87.470	5.297	58.184	45574	153	437.412	60.033	127.656	7.430	69.154	66924	58	398.259	58.848	144.772	3.702	35.456	23099	27	356.704	30.918	165.029	3.471	22.971	9631	22	381.091	38.987	189.814	1.987	18.728	8384	66	430.985	38.054	204.252	3.220	46.870	28445
793	86	485.419	91.174	66.084	4.782	39.456	41746	98	462.786	84.528	87.480	5.307	58.184	45353	153	430.895	56.853	127.690	7.449	69.154	65927	58	392.810	57.648	144.773	3.710	35.456	22783	27	353.185	32.110	165.026	3.467	22.971	9536	22	383.727	43.021	189.817	1.976	18.728	8442	66	434.076	35.347	204.267	3.233	46.870	28649
794	86	476.744	85.210	66.096	4.770	39.456	41000	98	463.092	84.913	87.471	5.298	58.184	45383	153	432.039	56.152	127.697	7.468	69.154	66102	58	391.293	55.199	144.768	3.714	35.456	22695	27	356	31.020	165.045	3.475	22.971	9612	22	387.318	39.400	189.810	1.993	18.728	8521	66	429.545	36.892	204.263	3.221	46.870	28350
795	86	474.802	85.029	66.099	4.771	39.456	40833	98	462.429	82.660	87.485	5.310	58.184	45318	153	430.523	55.441	127.698	7.463	69.154	65870	58	391.552	57.074	144.791	3.712	35.456	22710	27	347.926	28.504	165.039	3.481	22.971	9394	22	389.727	34.437	189.830	2.008	18.728	8574	66	438.197	40.088	204.239	3.213	46.870	28921
796	86	464.558	80.869	66.120	4.755	39.456	39952	98	461.571	82.525	87.486	5.319	58.184	45234	153	427.987	56.135	127.694	7.456	69.154	65482	58	392.448	56.461	144.774	3.707	35.456	22762	27	349.370	29.705	165.045	3.482	22.971	9433	22	403.864	37.224	189.830	1.997	18.728	8885	66	431.167	36.805	204.232	3.218	46.870	28457
797	86	464.779	80.870	66.105	4.761	39.456	39971	98	462.959	84.547	87.470	5.308	58.184	45370	153	426.850	54.867	127.704	7.464	69.154	65308	58	392.638	55.945	144.765	3.710	35.456	22773	27	349	30.811	165.036	3.467	22.971	9423	22	396.955	41.541	189.824	1.987	18.728	8733	66	432.591	36.963	204.257	3.230	46.870	28551
798	86	460.105	77.181	66.130	4.746	39.456	39569	98	465.327	83.608	87.484	5.296	58.184	45602	153	425.797	53.398	127.716	7.476	69.154	65147	58	390.586	56.614	144.767	3.704	35.456	22654	27	352.444	28.289	165.032	3.484	22.971	9516	22	390.318	44.924	189.816	1.975	18.728	8587	66	433.727	38.505	204.233	3.219	46.870	28626
799	86	471.430	79.759	66.139	4.754	39.456	40543	98	468.265	84.754	87.487	5.313	58.184	45890	153	427.830	53.124	127.714	7.476	69.154	65458	58	392.517	54.646	144.780	3.714	35.456	22766	27	353.222	27.937	165.030	3.479	22.971	9537	22	390.273	41.537	189.823	1.992	18.728	8586	66	432.667	37.392	204.235	3.220	46.870	28556
800	86	471.779	81.196	66.123	4.755	39.456	40573	98	466.714	84.273	87.485	5.311	58.184	45738	153	431.503	55.214	127.692	7.449	69.154	66020	58	394.207	56.682	144.774	3.711	35.456	22864	27	353.741	31.653	165.027	3.476	22.971	9551	22	390	42.689	189.827	1.977	18.728	8580	66	431.045	36.851	204.254	3.224	46.870	28449
801	86	480.116	85.347	66.103	4.759	39.456	41290	98	469.469	85.744	87.476	5.321	58.184	46008	153	436.575	60.725	127.658	7.420	69.154	66796	58	394.707	56.511	144.761	3.708	35.456	22893	27	351.481	28.597	165.038	3.485	22.971	9490	22	392.591	45.638	189.809	1.975	18.728	8637	66	433.167	38.795	204.239	3.218	46.870	28589
802	86	486.174	86.948	66.099	4.767	39.456	41811	98	468.520	86.614	87.481	5.332	58.184	45915	153	440.863	62.341	127.645	7.418	69.154	67452	58	393.983	55.853	144.763	3.711	35.456	22851	27	354.593	29.465	165.035	3.485	22.971	9574	22	387.409	41.839	189.814	1.978	18.728	8523	66	431.864	36.986	204.252	3.218	46.870	28503
803	86	486.895	86.734	66.105	4.759	39.456	41873	98	470.143	86.477	87.481	5.312	58.184	46074	153	439.131	60.750	127.662	7.436	69.154	67187	58	395.534	56.949	144.777	3.712	35.456	22941	27	353.333	31.921	165.038	3.463	22.971	9540	22	390.409	40.852	189.828	1.988	18.728	8589	66	429.788	35.187	204.252	3.227	46.870	28366
804	86	481.919	85.889	66.116	4.757	39.456	41445	98	470.031	84.699	87.501	5.324	58.184	46063	153	436.752	60.086	127.665	7.429	69.154	66823	58	394.914	57.580	144.759	3.702	35.456	22905	27	354.296	31.114	165.044	3.470	22.971	9566	22	388.636	44.528	189.814	1.974	18.728	8550	66	429.288	34.429	204.257	3.232	46.870	28333
805	86	478.919	86.665	66.097	4.767	39.456	41187	98	470.867	86.917	87.483	5.309	58.184	46145	153	434.686	58.577	127.672	7.444	69.154	66507	58	394.310	57.947	144.766	3.709	35.456	22870	27	350.778	31.203	165.041	3.472	22.971	9471	22	388.227	40.215	189.815	1.982	18.728	8541	66	429.455	36.228	204.255	3.222	46.870	28344
806	86	474.023	82.099	66.122	4.755	39.456	40766	98	467.469	84.280	87.493	5.311	58.184	45812	153	433.196	55.984	127.692	7.459	69.154	66279	58	393.569	55.370	144.773	3.721	35.456	22827	27	354.111	26.845	165.031	3.493	22.971	9561	22	384.773	37.410	189.826	1.992	18.728	8465	66	429.455	37.071	204.227	3.208	46.870	28344
807	86	472.430	79.603	66.137	4.716	39.456	40629	98	467.755	87.475	87.482	5.307	58.184	45840	153	431.098	56.238	127.686	7.445	69.154	65958	58	392.655	54.441	144.764	3.719	35.456	22774	27	351	31.120	165.036	3.465	22.971	9477	22	384.455	37.584	189.826	1.999	18.728	8458	66	428.136	35.955	204.246	3.218	46.870	28257
808	86	471.953	82.529	66.119	4.739	39.456	40588	98	467.214	85.450	87.485	5.308	58.184	45787	153	429.980	54.141	127.690	7.475	69.154	65787	58	390.845	55.254	144.758	3.717	35.456	22669	27	350.037	30.269	165.039	3.473	22.971	9451	22	383.636	39.847	189.822	1.985	18.728	8440	66	424.379	35.553	204.252	3.211	46.870	28009
809	86	464.372	78.190	66.119	4.769	39.456	39936	98	465.939	87.693	87.476	5.301	58.184	45662	153	429.667	57.924	127.686	7.456	69.154	65739	58	391.397	56.265	144.771	3.715	35.456	22701	27	346.481	27.099	165.030	3.489	22.971	9355	22	380.409	37.240	189.821	1.989	18.728	8369	66	423.864	32.697	204.250	3.216	46.870	27975
810	86	460.512	78.786	66.134	4.745	39.456	39604	98	464.408	85.767	87.478	5.292	58.184	45512	153	429.288	54.493	127.687	7.464	69.154	65681	58	393.948	53.821	144.767	3.728	35.456	22849	27	350.185	28.814	165.032	3.480	22.971	9455	22	384.955	42.089	189.803	1.982	18.728	8469	66	424.818	33.664	204.278	3.233	46.870	28038
811	86	452.674	75.023	66.155	4.743	39.456	38930	98	461.265	85.110	87.473	5.299	58.184	45204	153	426.706	55.918	127.687	7.450	69.154	65286	58	392.431	53.588	144.781	3.724	35.456	22761	27	349.222	27.219	165.027	3.491	22.971	9429	22	382.045	39.697	189.816	1.980	18.728	8405	66	423.682	34.501	204.261	3.223	46.870	27963
812	86	456.756	75.129	66.131	4.749	39.456	39281	98	461.337	87.569	87.458	5.290	58.184	45211	153	430.268	57.569	127.674	7.433	69.154	65831	58	391.121	53.279	144.768	3.724	35.456	22685	27	348.963	28.252	165.030	3.477	22.971	9422	22	383.727	36.264	189.830	1.999	18.728	8442	66	426.545	35.752	204.242	3.224	46.870	28152
813	86	458.895	78.017	66.115	4.756	39.456	39465	98	466.735	86.959	87.472	5.297	58.184	45740	153	431.784	58.416	127.676	7.439	69.154	66063	58	393.448	55.227	144.765	3.718	35.456	22820	27	345.741	26.677	165.017	3.487	22.971	9335	22	393.727	43.848	189.817	1.980	18.728	8662	66	429.803	36.440	204.255	3.221	46.870	28367
814	86	462.023	77.430	66.120	4.760	39.456	39734	98	466.255	86.462	87.481	5.296	58.184	45693	153	442.614	65.196	127.626	7.395	69.154	67720	58	393.552	57.378	144.760	3.708	35.456	22826	27	346.519	27.402	165.028	3.487	22.971	9356	22	394.818	40.262	189.826	1.992	18.728	8686	66	431.515	35.406	204.264	3.229	46.870	28480
815	86	468.174	80.566	66.109	4.759	39.456	40263	98	466.714	85.828	87.480	5.306	58.184	45738	153	439.216	65.610	127.634	7.395	69.154	67200	58	392.879	54.329	144.777	3.719	35.456	22787	27	349.481	27.778	165.025	3.488	22.971	9436	22	393.409	40.646	189.823	1.988	18.728	8655	66	431.803	37.848	204.250	3.232	46.870	28499
816	86	469.791	81.948	66.115	4.770	39.456	40402	98	468.224	82.931	87.502	5.315	58.184	45886	153	439.065	63.836	127.628	7.383	69.154	67177	58	390.121	55.516	144.770	3.710	35.456	22627	27	352.222	29.313	165.030	3.485	22.971	9510	22	391.591	41.794	189.825	1.983	18.728	8615	66	436.152	37.709	204.224	3.216	46.870	28786
817	86	470.988	79.633	66.114	4.771	39.456	40505	98	468.296	86.941	87.475	5.304	58.184	45893	153	437.203	60.659	127.651	7.415	69.154	66892	58	392.431	51.722	144.772	3.733	35.456	22761	27	350.704	26.927	165.024	3.493	22.971	9469	22	395.455	40.050	189.818	1.983	18.728	8700	66	433.515	38.466	204.246	3.222	46.870	28612
818	86	470.395	82.920	66.106	4.750	39.456	40454	98	467.704	86.517	87.477	5.317	58.184	45835	153	436.399	59.834	127.666	7.435	69.154	66769	58	395.034	56.030	144.767	3.715	35.456	22912	27	347.741	27.350	165.025	3.486	22.971	9389	22	392	47.653	189.796	1.970	18.728	8624	66	430.636	34.542	204.250	3.226	46.870	28422
819	86	474.244	81.950	66.122	4.760	39.456	40785	98	468.082	87.332	87.467	5.311	58.184	45872	153	434.967	55.892	127.690	7.459	69.154	66550	58	397.414	58.698	144.761	3.709	35.456	23050	27	352.111	29.243	165.050	3.477	22.971	9507	22	388	41.243	189.821	1.984	18.728	8536	66	433.727	37.962	204.241	3.228	46.870	28626
820	86	473.523	83.842	66.120	4.761	39.456	40723	98	468.673	88.079	87.472	5.302	58.184	45930	153	430.889	55.844	127.700	7.456	69.154	65926	58	398.466	56.117	144.772	3.716	35.456	23111	27	346.037	25.039	165.026	3.496	22.971	9343	22	390.682	39.604	189.813	1.990	18.728	8595	66	436.409	37.640	204.239	3.217	46.870	28803
821	86	475.430	82.814	66.124	4.751	39.456	40887	98	468.816	87.280	87.467	5.305	58.184	45944	153	430.235	54.148	127.702	7.469	69.154	65826	58	400.776	58.534	144.787	3.716	35.456	23245	27	348.926	26.897	165.034	3.485	22.971	9421	22	387.318	40.363	189.827	1.984	18.728	8521	66	435.364	36.419	204.262	3.229	46.870	28734
822	86	475.070	80.624	66.126	4.752	39.456	40856	98	467.704	90.424	87.459	5.296	58.184	45835	153	426.889	53.050	127.716	7.496	69.154	65314	58	395.034	55.544	144.786	3.710	35.456	22912	27	348.259	25.838	165.023	3.496	22.971	9403	22	386.364	38.886	189.812	1.988	18.728	8500	66	432.879	37.146	204.274	3.236	46.870	28570
823	86	473.512	79.586	66.140	4.744	39.456	40722	98	470.684	92.363	87.448	5.292	58.184	46127	153	425.915	51.615	127.716	7.484	69.154	65165	58	393.224	54.920	144.775	3.719	35.456	22807	27	347.741	23.860	165.028	3.500	22.971	9389	22	384.091	39.439	189.822	1.993	18.728	8450	66	434.333	37.889	204.261	3.224	46.870	28666
824	86	475.349	82.898	66.114	4.751	39.456	40880	98	469.265	88.929	87.458	5.296	58.184	45988	153	425.072	50.540	127.741	7.513	69.154	65036	58	389.362	54.436	144.767	3.727	35.456	22583	27	349.741	24.071	165.023	3.506	22.971	9443	22	382.273	43.661	189.808	1.973	18.728	8410	66	434.273	38.561	204.258	3.221	46.870	28662
825	86	476.465	80.909	66.131	4.740	39.456	40976	98	470.214	93.442	87.433	5.286	58.184	46081	153	428.582	51.149	127.728	7.509	69.154	65573	58	393.466	55.354	144.766	3.712	35.456	22821	27	350.852	27.775	165.015	3.485	22.971	9473	22	382.591	41.087	189.818	1.985	18.728	8417	66	437.636	36.704	204.258	3.225	46.870	28884
826	86	484.512	86.412	66.111	4.768	39.456	41668	98	470.653	89.956	87.455	5.296	58.184	46124	153	432.556	55.375	127.697	7.475	69.154	66181	58	392.397	53.899	144.766	3.719	35.456	22759	27	350.741	28.658	165.035	3.473	22.971	9470	22	382.909	37.599	189.818	1.984	18.728	8424	66	444.106	38.742	204.250	3.231	46.870	29311
827	86	489.535	87.924	66.105	4.760	39.456	42100	98	472.071	92.765	87.442	5.291	58.184	46263	153	434.105	56.798	127.692	7.470	69.154	66418	58	391.207	57.833	144.758	3.703	35.456	22690	27	350	25.339	165.012	3.494	22.971	9450	22	384.364	38.907	189.816	1.997	18.728	8456	66	447.045	39.806	204.230	3.225	46.870	29505
828	86	496.058	89.250	66.123	4.744	39.456	42661	98	475.776	95.145	87.448	5.315	58.184	46626	153	434.399	57.501	127.689	7.444	69.154	66463	58	396.793	55.212	144.755	3.719	35.456	23014	27	351.630	30.619	165.032	3.473	22.971	9494	22	387	42.934	189.809	1.979	18.728	8514	66	446.258	40.731	204.237	3.218	46.870	29453
829	86	500.686	90.490	66.118	4.748	39.456	43059	98	474.888	92.983	87.452	5.309	58.184	46539	153	435.627	57.624	127.675	7.446	69.154	66651	58	393.914	54.167	144.764	3.719	35.456	22847	27	349.815	28.310	165.031	3.483	22.971	9445	22	384.636	38.628	189.819	1.985	18.728	8462	66	446.515	40.027	204.225	3.228	46.870	29470
830	86	503.267	93.779	66.102	4.752	39.456	43281	98	476.082	90.097	87.472	5.310	58.184	46656	153	438.111	58.848	127.677	7.456	69.154	67031	58	395.638	56.047	144.765	3.715	35.456	22947	27	352.333	26.814	165.037	3.489	22.971	9513	22	388.636	42.320	189.812	1.985	18.728	8550	66	446.621	39.238	204.248	3.227	46.870	29477
831	86	503.593	93.012	66.094	4.756	39.456	43309	98	474.296	91.997	87.462	5.309	58.184	46481	153	437.928	58.992	127.675	7.446	69.154	67003	58	392.586	55.286	144.762	3.717	35.456	22770	27	352.222	32.996	165.042	3.454	22.971	9510	22	391.409	41.398	189.819	1.985	18.728	8611	66	443.894	38.979	204.246	3.229	46.870	29297
832	86	496.407	92.260	66.100	4.759	39.456	42691	98	471.153	90.108	87.454	5.302	58.184	46173	153	433.288	55.169	127.685	7.460	69.154	66293	58	393.672	55.331	144.772	3.719	35.456	22833	27	354.296	28.853	165.024	3.484	22.971	9566	22	385.636	38.772	189.817	1.992	18.728	8484	66	446.364	41.835	204.237	3.229	46.870	29460
833	86	485.698	84.316	66.122	4.737	39.456	41770	98	473.888	91.919	87.450	5.309	58.184	46441	153	429.327	52.796	127.706	7.479	69.154	65687	58	394.069	59.629	144.771	3.696	35.456	22856	27	358.481	29.396	165.036	3.476	22.971	9679	22	380.318	37.278	189.830	1.993	18.728	8367	66	445.576	40.748	204.224	3.218	46.870	29408
834	86	478.337	84.524	66.111	4.759	39.456	41137	98	473.612	92.411	87.456	5.305	58.184	46414	153	427.634	51.010	127.736	7.500	69.154	65428	58	392.397	57.142	144.755	3.708	35.456	22759	27	350	29.044	165.030	3.480	22.971	9450	22	386.773	43.098	189.827	1.976	18.728	8509	66	442.818	36.986	204.254	3.226	46.870	29226
835	86	472.756	82.555	66.131	4.740	39.456	40657	98	473.786	92.532	87.447	5.289	58.184	46431	153	425.510	50.123	127.741	7.513	69.154	65103	58	388.310	53.467	144.758	3.722	35.456	22522	27	351.630	29.333	165.036	3.480	22.971	9494	22	386.273	38.558	189.817	1.996	18.728	8498	66	440.318	38.002	204.262	3.224	46.870	29061
836	86	462.535	76.427	66.147	4.735	39.456	39778	98	471.837	92.262	87.444	5.294	58.184	46240	153	425.261	50.863	127.738	7.512	69.154	65065	58	389.466	53.100	144.766	3.726	35.456	22589	27	350.926	30.912	165.029	3.472	22.971	9475	22	383.864	41.423	189.814	1.977	18.728	8445	66	438.424	37.960	204.269	3.226	46.870	28936
837	86	457.814	72.907	66.154	4.731	39.456	39372	98	468.847	92.008	87.435	5.301	58.184	45947	153	422.288	49.511	127.742	7.513	69.154	64610	58	389.517	54.538	144.785	3.721	35.456	22592	27	354.667	28.806	165.040	3.486	22.971	9576	22	379.273	37.400	189.824	1.993	18.728	8344	66	435.439	35.293	204.277	3.224	46.870	28739
838	86	457.209	75.094	66.149	4.733	39.456	39320	98	467	90.868	87.444	5.291	58.184	45766	153	422.588	50.203	127.752	7.526	69.154	64656	58	390.052	56.264	144.781	3.703	35.456	22623	27	349.111	27.256	165.029	3.487	22.971	9426	22	383.045	39.461	189.813	1.991	18.728	8427	66	436.348	36.441	204.256	3.217	46.870	28799
839	86	456.558	73.380	66.154	4.731	39.456	39264	98	465.439	88.368	87.456	5.290	58.184	45613	153	425.078	50.518	127.736	7.523	69.154	65037	58	389.862	54.371	144.773	3.712	35.456	22612	27	350.889	26.242	165.037	3.495	22.971	9474	22	378.818	40.639	189.819	1.984	18.728	8334	66	439.227	36.056	204.266	3.219	46.870	28989
840	86	462.384	78.642	66.116	4.744	39.456	39765	98	469.296	89.382	87.463	5.300	58.184	45991	153	430.098	52.935	127.714	7.489	69.154	65805	58	394.707	54.882	144.763	3.724	35.456	22893	27	352.741	25.805	165.028	3.492	22.971	9524	22	382.682	40.844	189.819	1.986	18.728	8419	66	439.606	37.605	204.262	3.222	46.870	29014
841	86	465.953	81.233	66.115	4.758	39.456	40072	98	470.816	89.183	87.461	5.302	58.184	46140	153	436.719	56.548	127.706	7.473	69.154	66818	58	393.259	56.939	144.759	3.712	35.456	22809	27	347.926	25.309	165.018	3.496	22.971	9394	22	382.091	38.705	189.826	1.984	18.728	8406	66	439.394	36.973	204.258	3.219	46.870	29000
842	86	467.919	77.993	66.122	4.755	39.456	40241	98	472.143	91.519	87.451	5.290	58.184	46270	153	435.856	56.313	127.705	7.476	69.154	66686	58	393.379	58.061	144.767	3.709	35.456	22816	27	349.259	26.586	165.029	3.490	22.971	9430	22	388.045	40.034	189.829	1.985	18.728	8537	66	442.076	38.548	204.251	3.231	46.870	29177
843	86	470.302	79.911	66.113	4.754	39.456	40446	98	471.806	91.614	87.458	5.302	58.184	46237	153	438.967	56.473	127.711	7.492	69.154	67162	58	393.897	55.790	144.755	3.714	35.456	22846	27	349.444	25.471	165.029	3.499	22.971	9435	22	384.727	41.684	189.821	1.983	18.728	8464	66	441.045	38.619	204.266	3.225	46.870	29109
844	86	466.640	79.267	66.122	4.752	39.456	40131	98	474.235	91.242	87.457	5.289	58.184	46475	153	438.778	58.229	127.700	7.470	69.154	67133	58	395	55.119	144.769	3.715	35.456	22910	27	353.519	26.789	165.023	3.493	22.971	9545	22	383.045	43.900	189.814	1.972	18.728	8427	66	440.167	40.800	204.222	3.218	46.870	29051
845	86	460.302	75.826	66.114	4.746	39.456	39586	98	471.612	92.941	87.454	5.282	58.184	46218	153	436.719	55.422	127.697	7.475	69.154	66818	58	393.190	54.995	144.756	3.716	35.456	22805	27	351.741	27.658	165.032	3.490	22.971	9497	22	388.227	39.580	189.821	1.991	18.728	8541	66	433.864	37.398	204.247	3.223	46.870	28635
846	86	460.360	78.500	66.114	4.754	39.456	39591	98	471.673	91.829	87.444	5.292	58.184	46224	153	436.386	56.714	127.700	7.479	69.154	66767	58	394.776	55.715	144.783	3.711	35.456	22897	27	349.778	28.687	165.030	3.478	22.971	9444	22	383.227	38.581	189.822	1.991	18.728	8431	66	433.894	34.879	204.264	3.229	46.870	28637
847	86	460.733	76.601	66.133	4.750	39.456	39623	98	472.714	92.574	87.448	5.285	58.184	46326	153	435.235	55.702	127.709	7.466	69.154	66591	58	393.103	54.995	144.765	3.723	35.456	22800	27	350.889	22.853	165.008	3.509	22.971	9474	22	384.409	43.942	189.805	1.976	18.728	8457	66	433.061	36.254	204.252	3.218	46.870	28582
848	86	456.058	76.517	66.134	4.746	39.456	39221	98	472.357	92.379	87.450	5.287	58.184	46291	153	434.804	54.748	127.700	7.480	69.154	66525	58	390.500	52.751	144.761	3.727	35.456	22649	27	347.815	29.658	165.035	3.483	22.971	9391	22	385.682	40.996	189.816	1.979	18.728	8485	66	431.364	36.482	204.265	3.213	46.870	28470
849	86	459.221	75.829	66.129	4.747	39.456	39493	98	471.939	90.024	87.446	5.295	58.184	46250	153	431.902	54.533	127.711	7.463	69.154	66081	58	392.638	54.051	144.753	3.712	35.456	22773	27	347.370	27.632	165.027	3.482	22.971	9379	22	386.864	42.371	189.817	1.990	18.728	8511	66	431.788	37.173	204.238	3.218	46.870	28498
850	86	455.767	76.105	66.127	4.748	39.456	39196	98	470.643	90.346	87.452	5.293	58.184	46123	153	431.889	53.345	127.726	7.482	69.154	66079	58	390.638	55.852	144.756	3.702	35.456	22657	27	344.778	26.932	165.023	3.488	22.971	9309	22	382.045	40.007	189.823	1.987	18.728	8405	66	432.894	35.750	204.243	3.215	46.870	28571
851	86	459.256	76.221	66.138	4.748	39.456	39496	98	468.857	90.525	87.438	5.306	58.184	45948	153	429.503	53.126	127.716	7.477	69.154	65714	58	394.034	56.689	144.767	3.708	35.456	22854	27	344.519	25.152	165.020	3.498	22.971	9302	22	382.318	37.776	189.828	1.992	18.728	8411	66	433.348	37.112	204.241	3.208	46.870	28601
852	86	466.535	81.368	66.121	4.746	39.456	40122	98	468.929	89.347	87.462	5.299	58.184	45955	153	432.346	53.068	127.723	7.489	69.154	66149	58	394.759	55.573	144.774	3.716	35.456	22896	27	347.889	25.813	165.020	3.500	22.971	9393	22	382.818	35.223	189.834	1.998	18.728	8422	66	435.273	34.920	204.260	3.228	46.870	28728
853	86	486.826	88.063	66.102	4.761	39.456	41867	98	474.520	87.144	87.470	5.326	58.184	46503	153	435.281	52.387	127.721	7.483	69.154	66598	58	401.328	61.756	144.781	3.693	35.456	23277	27	349.704	28.777	165.025	3.478	22.971	9442	22	382.318	35.556	189.836	1.999	18.728	8411	66	435.636	37.731	204.253	3.222	46.870	28752
854	86	492.395	88.762	66.104	4.768	39.456	42346	98	475.847	88.057	87.483	5.327	58.184	46633	153	437.013	55.625	127.713	7.459	69.154	66863	58	397.966	59.773	144.760	3.704	35.456	23082	27	352.481	29.379	165.035	3.478	22.971	9517	22	386	40.275	189.819	1.989	18.728	8492	66	433.758	35.278	204.250	3.227	46.870	28628
855	86	497.105	92.366	66.067	4.787	39.456	42751	98	480.449	88.964	87.483	5.344	58.184	47084	153	436.856	55.328	127.720	7.477	69.154	66839	58	395.086	57.965	144.769	3.709	35.456	22915	27	354.444	30.150	165.021	3.477	22.971	9570	22	388.864	42.732	189.808	1.979	18.728	8555	66	436.348	35.464	204.255	3.223	46.870	28799
856	86	501.581	95.538	66.070	4.772	39.456	43136	98	483.367	90.830	87.481	5.343	58.184	47370	153	436.105	53.837	127.718	7.481	69.154	66724	58	398.897	58.183	144.763	3.716	35.456	23136	27	350.704	27.779	165.018	3.498	22.971	9469	22	387	38.414	189.821	1.993	18.728	8514	66	440.167	38.931	204.246	3.220	46.870	29051
857	86	499.663	93.812	66.072	4.784	39.456	42971	98	481.316	89.272	87.490	5.347	58.184	47169	153	437.176	55.887	127.695	7.461	69.154	66888	58	398.638	58.572	144.756	3.715	35.456	23121	27	348.444	27.720	165.033	3.489	22.971	9408	22	384.909	41.996	189.806	1.972	18.728	8468	66	440.348	38.821	204.238	3.213	46.870	29063
858	86	495.593	88.914	66.088	4.771	39.456	42621	98	480.224	87.942	87.500	5.341	58.184	47062	153	433.608	55.947	127.705	7.469	69.154	66342	58	400.121	55.667	144.754	3.725	35.456	23207	27	348.296	21.679	165.020	3.515	22.971	9404	22	386.136	41.031	189.814	1.980	18.728	8495	66	439.742	36.037	204.251	3.232	46.870	29023
859	86	493.733	87.897	66.100	4.769	39.456	42461	98	479.429	89.004	87.483	5.331	58.184	46984	153	436.072	55.600	127.702	7.478	69.154	66719	58	400.897	58.071	144.757	3.707	35.456	23252	27	351.370	27.078	165.035	3.489	22.971	9487	22	389.955	38.906	189.817	1.990	18.728	8579	66	442.273	37.098	204.268	3.229	46.870	29190
860	86	488.663	87.703	66.090	4.768	39.456	42025	98	477.592	89.027	87.488	5.329	58.184	46804	153	437.902	57.386	127.684	7.452	69.154	66999	58	401.966	56.470	144.768	3.723	35.456	23314	27	349.481	27.749	165.029	3.481	22.971	9436	22	392.682	42.709	189.821	1.980	18.728	8639	66	441.970	38.177	204.258	3.222	46.870	29170
861	86	482.128	84.970	66.098	4.766	39.456	41463	98	476.827	88.093	87.487	5.326	58.184	46729	153	436.725	55.901	127.701	7.461	69.154	66819	58	400.707	57.091	144.764	3.715	35.456	23241	27	349.037	25.079	165.030	3.501	22.971	9424	22	392.318	39.825	189.828	1.989	18.728	8631	66	442.242	37.129	204.252	3.225	46.870	29188
862	86	476.326	80.970	66.126	4.743	39.456	40964	98	477.898	88.549	87.489	5.339	58.184	46834	153	435.745	54.137	127.710	7.458	69.154	66669	58	403.517	62.738	144.769	3.689	35.456	23404	27	347.852	26.275	165.024	3.490	22.971	9392	22	391.591	41.759	189.817	1.988	18.728	8615	66	447.106	41.175	204.256	3.219	46.870	29509
863	86	470.779	82.186	66.107	4.758	39.456	40487	98	476.520	89.540	87.469	5.327	58.184	46699	153	432.967	54.229	127.702	7.460	69.154	66244	58	403.966	61.011	144.772	3.691	35.456	23430	27	354.519	28.537	165.021	3.486	22.971	9572	22	390.591	39.268	189.827	1.987	18.728	8593	66	447.182	38.071	204.272	3.223	46.870	29514
864	86	469.128	78.833	66.115	4.768	39.456	40345	98	475.755	89.807	87.471	5.332	58.184	46624	153	431.399	52.785	127.706	7.475	69.154	66004	58	402.034	57.976	144.763	3.712	35.456	23318	27	352.296	28.225	165.030	3.486	22.971	9512	22	384.545	40.183	189.812	1.990	18.728	8460	66	440.439	38.847	204.258	3.226	46.870	29069
865	86	473.547	84.021	66.104	4.763	39.456	40725	98	477.867	89.132	87.484	5.334	58.184	46831	153	433.033	52.841	127.713	7.484	69.154	66254	58	400.534	60.968	144.757	3.700	35.456	23231	27	355	29.593	165.029	3.482	22.971	9585	22	390.455	40.823	189.818	1.988	18.728	8590	66	443.818	39.423	204.244	3.221	46.870	29292
866	86	479.105	81.464	66.134	4.744	39.456	41203	98	478.153	89.512	87.483	5.336	58.184	46859	153	434.882	54.519	127.699	7.462	69.154	66537	58	405.776	62.352	144.758	3.694	35.456	23535	27	351.074	30.692	165.031	3.470	22.971	9479	22	390.136	41.047	189.811	1.984	18.728	8583	66	440.758	37.391	204.251	3.222	46.870	29090
867	86	482.349	84.212	66.120	4.758	39.456	41482	98	481.163	88.679	87.494	5.353	58.184	47154	153	437.686	55.467	127.706	7.483	69.154	66966	58	405.759	62.052	144.764	3.692	35.456	23534	27	356.407	26.873	165.023	3.488	22.971	9623	22	388.636	41.671	189.806	1.987	18.728	8550	66	443.379	38.537	204.266	3.225	46.870	29263
868	86	485.558	85.120	66.113	4.763	39.456	41758	98	477.286	88.252	87.481	5.328	58.184	46774	153	439.235	54.900	127.705	7.468	69.154	67203	58	404.638	62.566	144.757	3.695	35.456	23469	27	358.074	29.347	165.022	3.481	22.971	9668	22	389.545	40.398	189.821	1.986	18.728	8570	66	448.803	36.725	204.259	3.225	46.870	29621
869	86	490.384	89.578	66.073	4.780	39.456	42173	98	478.959	88.301	87.480	5.336	58.184	46938	153	438.209	55.818	127.689	7.456	69.154	67046	58	406.759	60.931	144.768	3.711	35.456	23592	27	353.481	30.135	165.037	3.475	22.971	9544	22	392.182	40.399	189.807	1.988	18.728	8628	66	448.803	38.320	204.257	3.224	46.870	29621
870	86	485.663	87.844	66.080	4.768	39.456	41767	98	477.969	87.684	87.491	5.338	58.184	46841	153	436.157	56.781	127.703	7.464	69.154	66732	58	403.672	59.141	144.762	3.707	35.456	23413	27	354.519	29.019	165.031	3.483	22.971	9572	22	391.727	39.485	189.821	1.993	18.728	8618	66	443.485	38.171	204.245	3.229	46.870	29270
871	86	484.407	88.196	66.080	4.772	39.456	41659	98	478.959	87.099	87.500	5.347	58.184	46938	153	436.993	55.015	127.703	7.460	69.154	66860	58	403.845	60.668	144.762	3.703	35.456	23423	27	357.222	30.877	165.045	3.478	22.971	9645	22	391.636	44.237	189.802	1.973	18.728	8616	66	446.348	39.839	204.250	3.226	46.870	29459
872	86	487.384	90.307	66.076	4.782	39.456	41915	98	478.388	91.499	87.477	5.323	58.184	46882	153	436.817	53.612	127.699	7.469	69.154	66833	58	398.914	58.019	144.768	3.702	35.456	23137	27	351.444	29.470	165.032	3.480	22.971	9489	22	392.409	40.345	189.834	1.984	18.728	8633	66	444.318	38.240	204.244	3.215	46.870	29325
873	86	476.744	84.516	66.100	4.761	39.456	41000	98	476.531	89.187	87.488	5.322	58.184	46700	153	434.601	54.990	127.703	7.464	69.154	66494	58	400.638	58.203	144.778	3.709	35.456	23237	27	353.407	27.568	165.026	3.487	22.971	9542	22	395.864	44.782	189.809	1.978	18.728	8709	66	445.182	37.307	204.246	3.224	46.870	29382
874	86	473.395	82.719	66.109	4.761	39.456	40712	98	477.061	88.051	87.491	5.320	58.184	46752	153	433.830	53.786	127.696	7.471	69.154	66376	58	397.621	55.369	144.745	3.727	35.456	23062	27	357.259	26.188	165.030	3.491	22.971	9646	22	393.500	39.628	189.829	1.992	18.728	8657	66	441.318	37.950	204.250	3.216	46.870	29127
875	86	466.326	77.112	66.121	4.759	39.456	40104	98	475.082	88.087	87.480	5.317	58.184	46558	153	433.680	52.799	127.703	7.468	69.154	66353	58	401.466	59.891	144.764	3.700	35.456	23285	27	353.741	31.833	165.036	3.470	22.971	9551	22	391.318	44.279	189.806	1.983	18.728	8609	66	440.212	36.454	204.278	3.218	46.870	29054
876	86	469.698	77.698	66.124	4.759	39.456	40394	98	475.704	86.965	87.483	5.324	58.184	46619	153	433.850	52.420	127.700	7.481	69.154	66379	58	402.034	57.182	144.762	3.710	35.456	23318	27	354.889	28.692	165.018	3.486	22.971	9582	22	398.182	40.822	189.821	1.985	18.728	8760	66	439.045	36.507	204.239	3.213	46.870	28977
877	86	467.209	76.459	66.127	4.754	39.456	40180	98	475.735	90.911	87.463	5.319	58.184	46622	153	430.046	51.421	127.701	7.479	69.154	65797	58	397.741	55.914	144.748	3.713	35.456	23069	27	354.704	33.231	165.039	3.461	22.971	9577	22	390.773	37.911	189.823	2.000	18.728	8597	66	438.045	37.706	204.243	3.220	46.870	28911
878	86	459.035	73.649	66.131	4.760	39.456	39477	98	470.684	90.398	87.453	5.302	58.184	46127	153	426.366	50.762	127.706	7.469	69.154	65234	58	401	54.754	144.770	3.718	35.456	23258	27	356.111	26.220	165.022	3.491	22.971	9615	22	388.409	46.243	189.816	1.975	18.728	8545	66	436.636	34.539	204.270	3.232	46.870	28818
[truncated: 3,178 more columns]
