# Supplementary material for: Cellular Interrogation: Exploiting Cell-to-Cell Variability to Discriminate Regulatory Mechanisms in Oscillatory Signalling
Source: PLoS Comput Biol. 2016 Jul 1;12(7):e1004995. doi: 10.1371/journal.pcbi.1004995 (PMC4930170; doi:10.1371/journal.pcbi.1004995)
Supplement: S12 Dataset — (ZIP) [file pcbi.1004995.s013.zip › data12.txt]

1	74	995.081	396.330	16.638	5.292	41.698	73636	44	661.614	142.219	38.980	3.191	34.627	29111	70	525.614	156.015	58.515	3.496	51.941	36793	49	1305.388	389.227	92.376	2.330	31.556	63964	28	817.071	354.781	119.676	1.502	23.314	22878	78	535.897	50.771	130.240	5.679	34.971	41800	54	541.722	50.963	137.946	4.294	32.971	29253
2	74	923.689	344.081	17.177	5.833	41.698	68353	44	656.773	141.729	38.961	3.199	34.627	28898	70	516.786	148.427	58.560	3.483	51.941	36175	49	1298.776	391.962	92.383	2.314	31.556	63640	28	1172.679	499.397	119.615	1.537	23.314	32835	78	531.641	50.508	130.246	5.669	34.971	41468	54	535.185	51.804	137.954	4.271	32.971	28900
3	74	848.419	391.668	17.576	6.429	41.698	62783	44	654.114	139.504	38.970	3.188	34.627	28781	70	510.271	147.787	58.565	3.479	51.941	35719	49	1281.959	390.236	92.395	2.302	31.556	62816	28	1350.143	505.481	119.555	1.631	23.314	37804	78	532.077	51.409	130.248	5.670	34.971	41502	54	533	52.219	137.943	4.284	32.971	28782
4	74	763.568	413.749	18.005	6.908	41.698	56504	44	653.477	137.077	38.967	3.187	34.627	28753	70	509.129	147.119	58.584	3.471	51.941	35639	49	1267.163	386.754	92.387	2.301	31.556	62091	28	1420.786	470.887	119.460	1.732	23.314	39782	78	534.833	54.160	130.256	5.660	34.971	41717	54	529.796	49.857	137.944	4.292	32.971	28609
5	74	611.095	323.614	17.853	6.796	41.698	45221	44	650.932	141.660	38.958	3.199	34.627	28641	70	510.671	144.776	58.580	3.496	51.941	35747	49	1267.184	384.860	92.385	2.305	31.556	62092	28	1413.429	454.219	119.429	1.758	23.314	39576	78	531.923	51.735	130.252	5.672	34.971	41490	54	525.537	51.776	137.946	4.282	32.971	28379
6	74	528.689	197.378	17.501	6.519	41.698	39123	44	651.318	136.822	38.969	3.193	34.627	28658	70	508.557	145.702	58.580	3.483	51.941	35599	49	1258.612	384.420	92.387	2.306	31.556	61672	28	1400.786	452.461	119.418	1.766	23.314	39222	78	531.013	53.771	130.253	5.659	34.971	41419	54	526	52.092	137.948	4.278	32.971	28404
7	74	471	95.801	17.179	6.209	41.698	34854	44	650.182	143.164	38.972	3.211	34.627	28608	70	505.214	144.384	58.559	3.479	51.941	35365	49	1255.408	385.600	92.398	2.299	31.556	61515	28	1411.179	446.361	119.451	1.769	23.314	39513	78	529.949	53.341	130.243	5.634	34.971	41336	54	523.333	55.038	137.933	4.273	32.971	28260
8	74	456.446	80.768	17.083	6.138	41.698	33777	44	648.227	139.149	38.974	3.205	34.627	28522	70	502.300	142.270	58.583	3.486	51.941	35161	49	1246.245	381.231	92.394	2.296	31.556	61066	28	1402.321	448.661	119.428	1.772	23.314	39265	78	551.397	64.167	130.257	5.598	34.971	43009	54	524.889	53.677	137.934	4.276	32.971	28344
9	74	448.432	77.172	17.031	6.099	41.698	33184	44	649.409	136.701	38.975	3.185	34.627	28574	70	503.429	142.739	58.566	3.488	51.941	35240	49	1245.469	385.810	92.396	2.291	31.556	61028	28	1408.321	448.898	119.434	1.777	23.314	39433	78	566.244	72.898	130.262	5.547	34.971	44167	54	527.278	55.052	137.930	4.278	32.971	28473
10	74	446.081	77.011	17.016	6.083	41.698	33010	44	641.500	138.346	38.964	3.198	34.627	28226	70	504.271	143.284	58.580	3.481	51.941	35299	49	1234.224	379.141	92.392	2.297	31.556	60477	28	1404.179	443.497	119.405	1.777	23.314	39317	78	567.038	74.469	130.288	5.572	34.971	44229	54	531.056	53.556	137.940	4.278	32.971	28677
11	74	441.784	78.197	16.999	6.062	41.698	32692	44	637.795	136.771	38.963	3.180	34.627	28063	70	503.143	143.403	58.580	3.476	51.941	35220	49	1227.408	372.906	92.388	2.297	31.556	60143	28	1403.714	446.658	119.443	1.778	23.314	39304	78	561.154	68.974	130.276	5.619	34.971	43770	54	528.741	52.135	137.947	4.273	32.971	28552
12	74	440.108	78.162	16.993	6.075	41.698	32568	44	643.227	134.280	38.987	3.181	34.627	28302	70	502.771	146.200	58.554	3.483	51.941	35194	49	1227.490	378.648	92.393	2.289	31.556	60147	28	1393.071	440.410	119.416	1.784	23.314	39006	78	545.641	65.050	130.275	5.611	34.971	42560	54	528.963	54.126	137.940	4.271	32.971	28564
13	74	437.986	77.008	16.999	6.056	41.698	32411	44	639.114	134.239	38.998	3.168	34.627	28121	70	500.457	143.800	58.573	3.484	51.941	35032	49	1228.898	380.366	92.390	2.292	31.556	60216	28	1392.321	439.044	119.417	1.790	23.314	38985	78	540.320	62.458	130.273	5.620	34.971	42145	54	527.907	53.836	137.938	4.273	32.971	28507
14	74	436.095	76.484	17.004	6.033	41.698	32271	44	639.182	133.825	39.011	3.163	34.627	28124	70	501.543	143.824	58.563	3.482	51.941	35108	49	1233.469	381.574	92.400	2.288	31.556	60440	28	1388.107	446.659	119.370	1.783	23.314	38867	78	536.936	61.352	130.269	5.618	34.971	41881	54	535.352	58.687	137.936	4.258	32.971	28909
15	74	435.068	76.724	17.005	6.058	41.698	32195	44	641.659	137.391	39.010	3.158	34.627	28233	70	500.729	146.290	58.562	3.469	51.941	35051	49	1224.878	378.942	92.404	2.287	31.556	60019	28	1385	426.933	119.450	1.808	23.314	38780	78	533.359	59.184	130.262	5.624	34.971	41602	54	536.907	58.267	137.932	4.260	32.971	28993
16	74	436.932	74.750	17.006	6.048	41.698	32333	44	648.500	135.616	39.051	3.141	34.627	28534	70	541.657	178.245	58.334	3.484	51.941	37916	49	1219.776	377.142	92.387	2.285	31.556	59769	28	1390.143	427.213	119.482	1.824	23.314	38924	78	532.205	60.780	130.268	5.622	34.971	41512	54	539.296	63.496	137.926	4.245	32.971	29122
17	74	436.149	77.475	16.996	6.042	41.698	32275	44	642.864	137.269	39.014	3.165	34.627	28286	70	539.643	154.728	58.412	3.637	51.941	37775	49	1219.367	378.313	92.399	2.286	31.556	59749	28	1378.393	423.002	119.446	1.816	23.314	38595	78	534.551	60.338	130.265	5.617	34.971	41695	54	530.593	55.666	137.940	4.266	32.971	28652
18	74	436.838	75.529	17.010	6.055	41.698	32326	44	646.114	136.604	39.010	3.165	34.627	28429	70	500.357	140.496	58.605	3.476	51.941	35025	49	1225.020	381.877	92.393	2.281	31.556	60026	28	1387.964	430.937	119.494	1.838	23.314	38863	78	537.410	61.496	130.268	5.622	34.971	41918	54	527.463	53.858	137.944	4.262	32.971	28483
19	74	437.176	77.392	17.004	6.057	41.698	32351	44	647.795	138.985	39.007	3.164	34.627	28503	70	498.614	140.850	58.599	3.471	51.941	34903	49	1221.633	380.188	92.398	2.280	31.556	59860	28	1378.714	413.020	119.534	1.858	23.314	38604	78	536.141	59.510	130.261	5.629	34.971	41819	54	523.574	54.367	137.938	4.273	32.971	28273
20	74	432.676	77.873	17.007	6.066	41.698	32018	44	650.295	138.469	39.021	3.152	34.627	28613	70	501.686	142.147	58.595	3.475	51.941	35118	49	1218.633	380.622	92.396	2.274	31.556	59713	28	1373.821	417.543	119.518	1.869	23.314	38467	78	531.551	56.605	130.257	5.627	34.971	41461	54	528.259	53.735	137.945	4.266	32.971	28526
21	74	410.892	75.283	16.984	6.044	41.698	30406	44	602.318	135.011	38.994	3.152	34.627	26502	70	444.014	145.886	58.442	3.466	51.941	31081	49	1145.490	377.012	92.384	2.274	31.556	56129	28	1313.893	460.207	119.351	1.733	23.314	36789	78	456.679	59.369	130.291	5.578	34.971	35621	54	453.667	57.435	137.944	4.204	32.971	24498
22	74	384.324	76.938	16.965	6.041	41.698	28440	44	583.068	134.353	39.008	3.149	34.627	25655	70	468.171	118.853	58.996	3.359	51.941	32772	49	1116.265	371.873	92.379	2.267	31.556	54697	28	1291.464	462.189	119.380	1.729	23.314	36161	78	436.564	58.376	130.298	5.575	34.971	34052	54	430.463	57.135	137.926	4.204	32.971	23245
23	74	382.608	74.091	16.978	6.037	41.698	28313	44	578.977	138.297	39.007	3.160	34.627	25475	70	430.343	143.478	58.486	3.441	51.941	30124	49	1108.061	365.113	92.377	2.271	31.556	54295	28	1299.036	468.621	119.418	1.730	23.314	36373	78	447.154	59.216	130.292	5.593	34.971	34878	54	431.537	56.647	137.936	4.204	32.971	23303
24	74	375.014	74.598	16.951	6.038	41.698	27751	44	579.500	145.072	38.996	3.182	34.627	25498	70	420.086	146.133	58.360	3.466	51.941	29406	49	1106.367	364.674	92.377	2.263	31.556	54212	28	1315.571	489.834	119.432	1.718	23.314	36836	78	709.231	154.104	130.342	5.460	34.971	55320	54	439.815	57.934	137.923	4.209	32.971	23750
25	74	380.230	74.776	16.964	6.044	41.698	28137	44	576.273	140.458	38.971	3.180	34.627	25356	70	438.271	165.680	58.270	3.459	51.941	30679	49	1125.551	365.168	92.392	2.253	31.556	55152	28	1448	579.932	119.509	1.683	23.314	40544	78	1322.692	418.732	130.526	5.196	34.971	103170	54	470.519	64.262	137.896	4.208	32.971	25408
26	74	378.838	76.632	16.985	6.080	41.698	28034	44	576.295	146.543	38.958	3.185	34.627	25357	70	592.471	303.502	57.493	3.808	51.941	41473	49	1312.122	388.456	92.450	2.179	31.556	64294	28	1437.250	559.547	119.508	1.679	23.314	40243	78	1211.628	368.435	130.513	5.233	34.971	94507	54	526.778	81.563	137.882	4.203	32.971	28446
27	74	383.770	83.420	16.962	6.095	41.698	28399	44	573.568	147.192	38.948	3.184	34.627	25237	70	1176.971	943.448	56.660	3.518	51.941	82388	49	1427.286	439.027	92.563	2.135	31.556	69937	28	1417.893	543.906	119.511	1.685	23.314	39701	78	1086.487	317.670	130.501	5.256	34.971	84746	54	782.611	128.302	137.891	4.220	32.971	42261
28	74	388.378	84.582	16.981	6.111	41.698	28740	44	573.659	144.597	38.971	3.194	34.627	25241	70	832.157	627.515	56.901	3.500	51.941	58251	49	1399.612	434.849	92.563	2.143	31.556	68581	28	1394.036	539.232	119.509	1.684	23.314	39033	78	923.103	256.331	130.489	5.280	34.971	72002	54	988.482	254.085	137.872	3.942	32.971	53378
29	74	394.108	92.444	16.944	6.120	41.698	29164	44	574.773	144.385	38.971	3.181	34.627	25290	70	672.557	443.735	57.235	3.497	51.941	47079	49	1316.694	407.206	92.549	2.165	31.556	64518	28	1358.679	512.939	119.517	1.695	23.314	38043	78	769.141	204.620	130.479	5.295	34.971	59993	54	907.870	243.935	137.873	3.906	32.971	49025
30	74	398.730	97.135	16.931	6.140	41.698	29506	44	579.250	146.299	38.973	3.191	34.627	25487	70	584.814	340.183	57.525	3.482	51.941	40937	49	1232.020	385.277	92.492	2.192	31.556	60369	28	1335.536	503.474	119.541	1.695	23.314	37395	78	637.744	145.228	130.431	5.389	34.971	49744	54	793.944	203.174	137.885	3.924	32.971	42873
31	74	395.324	98.444	16.912	6.107	41.698	29254	44	576.977	145.949	38.962	3.200	34.627	25387	70	518.043	266.454	57.769	3.478	51.941	36263	49	1171.571	365.903	92.483	2.221	31.556	57407	28	1307.643	486.133	119.541	1.703	23.314	36614	78	548.423	109.652	130.392	5.436	34.971	42777	54	682.852	162.058	137.895	3.967	32.971	36874
32	74	396.541	96.384	16.926	6.115	41.698	29344	44	567.545	149.470	38.957	3.201	34.627	24972	70	490.086	232.775	57.912	3.475	51.941	34306	49	1121.735	354.492	92.451	2.241	31.556	54965	28	1293.071	467.522	119.565	1.712	23.314	36206	78	485.115	80.481	130.339	5.501	34.971	37839	54	584.574	126.384	137.905	4.007	32.971	31567
33	74	388.892	89.472	16.944	6.090	41.698	28778	44	565.205	146.637	38.958	3.192	34.627	24869	70	458.100	196.677	58.080	3.469	51.941	32067	49	1085.327	345.098	92.421	2.259	31.556	53181	28	1272.143	461.508	119.568	1.708	23.314	35620	78	450.628	64.783	130.304	5.543	34.971	35149	54	517.870	97.286	137.913	4.066	32.971	27965
34	74	382.243	85.680	16.945	6.090	41.698	28286	44	564.682	143.597	38.955	3.179	34.627	24846	70	439.800	178.455	58.180	3.455	51.941	30786	49	1064.490	341.363	92.414	2.265	31.556	52160	28	1269.357	469.258	119.546	1.702	23.314	35542	78	431.410	58.115	130.292	5.545	34.971	33650	54	474.778	79.292	137.920	4.124	32.971	25638
35	74	379.365	82.076	16.951	6.069	41.698	28073	44	555.227	143.162	38.943	3.190	34.627	24430	70	427.857	165.737	58.225	3.457	51.941	29950	49	1064.735	347.059	92.405	2.262	31.556	52172	28	1273.286	460.704	119.577	1.713	23.314	35652	78	424.256	57.581	130.288	5.544	34.971	33092	54	445.611	65.750	137.926	4.166	32.971	24063
36	74	378.622	77.272	16.964	6.059	41.698	28018	44	556.205	148.287	38.936	3.184	34.627	24473	70	418.229	152.904	58.299	3.457	51.941	29276	49	1056.224	343.460	92.403	2.275	31.556	51755	28	1260.107	459.623	119.574	1.714	23.314	35283	78	416.077	55.858	130.284	5.538	34.971	32454	54	429.241	59.066	137.927	4.189	32.971	23179
37	74	378.135	76.955	16.980	6.050	41.698	27982	44	554.955	149.138	38.943	3.205	34.627	24418	70	418.757	154.230	58.300	3.462	51.941	29313	49	1058.755	343.224	92.397	2.273	31.556	51879	28	1254.321	458.950	119.546	1.705	23.314	35121	78	415.038	53.737	130.278	5.571	34.971	32373	54	424.296	56.387	137.939	4.191	32.971	22912
38	74	378.757	75.627	16.995	6.036	41.698	28028	44	552.727	152.580	38.941	3.171	34.627	24320	70	423.843	162.337	58.257	3.437	51.941	29669	49	1051.245	343.728	92.424	2.270	31.556	51511	28	1261.036	463.016	119.570	1.706	23.314	35309	78	415.513	51.785	130.265	5.584	34.971	32410	54	417.889	53.597	137.930	4.216	32.971	22566
39	74	379.784	75.631	16.999	6.011	41.698	28104	44	552.841	151.093	38.946	3.175	34.627	24325	70	428.714	168.537	58.214	3.465	51.941	30010	49	1049.796	338.081	92.416	2.267	31.556	51440	28	1294.464	500.999	119.579	1.698	23.314	36245	78	419.962	55.770	130.286	5.561	34.971	32757	54	415.463	56.425	137.938	4.190	32.971	22435
40	74	382.676	77.108	16.992	5.997	41.698	28318	44	555.023	154.465	38.958	3.179	34.627	24421	70	506.086	252.751	57.804	3.526	51.941	35426	49	1050.816	336.554	92.420	2.263	31.556	51490	28	1288.857	491.002	119.572	1.699	23.314	36088	78	440.628	64.355	130.304	5.532	34.971	34369	54	420.852	55.558	137.928	4.196	32.971	22726
41	74	383.527	79.774	17.006	6.024	41.698	28381	44	554.682	150.847	38.944	3.175	34.627	24406	70	952.214	778.870	56.667	3.498	51.941	66655	49	1057.857	339.312	92.437	2.252	31.556	51835	28	1296.714	494.196	119.571	1.704	23.314	36308	78	463.410	74.758	130.320	5.494	34.971	36146	54	425.926	56.457	137.918	4.211	32.971	23000
42	74	383.784	81.554	16.990	6.021	41.698	28400	44	556.682	149.442	38.939	3.170	34.627	24494	70	772.800	565.031	56.979	3.492	51.941	54096	49	1071.143	345.235	92.446	2.248	31.556	52486	28	1298.107	491.659	119.598	1.702	23.314	36347	78	527.538	123.577	130.393	5.239	34.971	41148	54	427.796	60.496	137.927	4.173	32.971	23101
43	74	385.892	81.900	16.987	6.020	41.698	28556	44	559.977	153.653	38.959	3.177	34.627	24639	70	633.071	405.682	57.312	3.481	51.941	44315	49	1066.959	338.858	92.438	2.253	31.556	52281	28	1289.714	491.565	119.593	1.697	23.314	36112	78	619.372	171.299	130.456	5.154	34.971	48311	54	429.481	57.552	137.923	4.193	32.971	23192
44	74	380.297	77.665	16.999	6.009	41.698	28142	44	556.114	143.836	38.961	3.172	34.627	24469	70	533.414	289.167	57.678	3.475	51.941	37339	49	1053.837	336.020	92.442	2.254	31.556	51638	28	1276.714	484.229	119.593	1.696	23.314	35748	78	572.641	137.285	130.424	5.302	34.971	44666	54	423.389	53.728	137.934	4.202	32.971	22863
45	74	380.541	78.993	16.982	6.007	41.698	28160	44	552.250	148.619	38.957	3.164	34.627	24299	70	478.229	226.275	57.934	3.446	51.941	33476	49	1042.551	336.084	92.444	2.253	31.556	51085	28	1249.464	466.468	119.561	1.691	23.314	34985	78	497.372	94.030	130.356	5.447	34.971	38795	54	416.148	54.789	137.935	4.195	32.971	22472
46	74	377.838	76.686	16.988	6.009	41.698	27960	44	547.136	144.567	38.960	3.151	34.627	24074	70	448.586	187.135	58.142	3.452	51.941	31401	49	1032.265	332.966	92.434	2.260	31.556	50581	28	1248.679	461.792	119.596	1.696	23.314	34963	78	451.910	69.856	130.316	5.525	34.971	35249	54	410.944	49.436	137.939	4.222	32.971	22191
47	74	376.176	75.967	16.982	6.006	41.698	27837	44	553.909	144.154	38.962	3.157	34.627	24372	70	429.114	167.759	58.246	3.450	51.941	30038	49	1032.980	332.730	92.428	2.269	31.556	50616	28	1240.464	466.956	119.567	1.691	23.314	34733	78	430.795	62.968	130.295	5.519	34.971	33602	54	408.222	48.153	137.936	4.241	32.971	22044
48	74	372.730	72.549	17.001	6.007	41.698	27582	44	547.773	138.464	38.983	3.170	34.627	24102	70	415.100	152.938	58.327	3.432	51.941	29057	49	1032.694	336.668	92.435	2.269	31.556	50602	28	1229.107	463.256	119.568	1.689	23.314	34415	78	422.487	59.498	130.285	5.538	34.971	32954	54	405.907	49.444	137.935	4.221	32.971	21919
49	74	375.027	73.602	16.992	5.998	41.698	27752	44	550.250	136.916	38.986	3.161	34.627	24211	70	409.414	142.881	58.370	3.455	51.941	28659	49	1039.878	340.208	92.445	2.268	31.556	50954	28	1230.714	450.139	119.581	1.701	23.314	34460	78	414.667	55.462	130.280	5.554	34.971	32344	54	408.167	53.312	137.940	4.196	32.971	22041
50	74	372.973	72.767	16.992	6.006	41.698	27600	44	548.932	135.122	38.973	3.175	34.627	24153	70	409.186	144.670	58.381	3.450	51.941	28643	49	1035.184	333.749	92.440	2.274	31.556	50724	28	1224.714	462.003	119.585	1.691	23.314	34292	78	412.346	54.578	130.281	5.557	34.971	32163	54	406.722	51.695	137.931	4.211	32.971	21963
51	74	372.797	74.801	16.986	6.016	41.698	27587	44	548.727	127.325	38.995	3.173	34.627	24144	70	406.200	144.798	58.353	3.458	51.941	28434	49	1039.796	334.920	92.435	2.274	31.556	50950	28	1238.571	466.553	119.601	1.694	23.314	34680	78	421.923	55.613	130.279	5.551	34.971	32910	54	410.074	51.234	137.936	4.217	32.971	22144
52	74	371.081	71.937	16.994	6.031	41.698	27460	44	556.295	126.093	38.986	3.159	34.627	24477	70	426.514	163.113	58.260	3.458	51.941	29856	49	1045.224	337.439	92.436	2.263	31.556	51216	28	1268.714	492.997	119.618	1.704	23.314	35524	78	450	63.900	130.286	5.550	34.971	35100	54	423.778	52.669	137.937	4.213	32.971	22884
53	74	374.892	77.259	16.964	6.038	41.698	27742	44	561.432	131.288	38.978	3.177	34.627	24703	70	450.886	188.602	58.125	3.463	51.941	31562	49	1063.143	336.727	92.446	2.259	31.556	52094	28	1317.071	519.017	119.627	1.691	23.314	36878	78	697.474	157.096	130.371	5.371	34.971	54403	54	444.222	58.813	137.928	4.207	32.971	23988
54	74	373.419	77.088	16.974	6.062	41.698	27633	44	566.409	129.163	38.987	3.178	34.627	24922	70	730.900	513.896	57.093	3.454	51.941	51163	49	1144.939	343.764	92.466	2.209	31.556	56102	28	1340.536	534.340	119.630	1.673	23.314	37535	78	1151.615	363.605	130.510	5.169	34.971	89826	54	457.611	65.753	137.899	4.188	32.971	24711
55	74	381.892	83.129	16.960	6.055	41.698	28260	44	567.273	132.138	38.986	3.197	34.627	24960	70	809.029	609.498	56.890	3.505	51.941	56632	49	1265.837	380.831	92.557	2.170	31.556	62026	28	1320.821	521.792	119.605	1.671	23.314	36983	78	1006.615	293.340	130.487	5.235	34.971	78516	54	481.444	74.728	137.916	4.145	32.971	25998
56	74	380.405	82.772	16.968	6.083	41.698	28150	44	570.114	128.957	38.990	3.169	34.627	25085	70	654.129	432.219	57.248	3.490	51.941	45789	49	1265.918	383.166	92.576	2.181	31.556	62030	28	1302.750	508.609	119.624	1.675	23.314	36477	78	810.372	216.442	130.463	5.309	34.971	63209	54	490.481	76.016	137.902	4.170	32.971	26486
57	74	379.959	83.664	16.967	6.086	41.698	28117	44	563.227	120.027	39.007	3.170	34.627	24782	70	568.986	333.633	57.518	3.474	51.941	39829	49	1207.939	376.959	92.549	2.195	31.556	59189	28	1267.393	493.336	119.615	1.685	23.314	35487	78	632.064	143.736	130.407	5.372	34.971	49301	54	477.685	72.440	137.921	4.154	32.971	25795
58	74	375.189	80.838	16.974	6.061	41.698	27764	44	555.182	130.240	38.974	3.192	34.627	24428	70	520.700	277.696	57.703	3.484	51.941	36449	49	1137.959	354.056	92.521	2.236	31.556	55760	28	1247.464	477.607	119.577	1.683	23.314	34929	78	524.231	102.003	130.363	5.428	34.971	40890	54	460.593	73.324	137.929	4.122	32.971	24872
59	74	374.568	80.330	16.956	6.050	41.698	27718	44	560	128.280	38.982	3.190	34.627	24640	70	480.614	230.595	57.902	3.454	51.941	33643	49	1093.041	344.503	92.482	2.261	31.556	53559	28	1231.036	462.154	119.618	1.694	23.314	34469	78	460.705	75.145	130.323	5.493	34.971	35935	54	440.574	63.634	137.935	4.162	32.971	23791
60	74	372.419	77.703	16.965	6.041	41.698	27559	44	553.023	129.714	38.957	3.201	34.627	24333	70	449.543	194.423	58.086	3.448	51.941	31468	49	1064.347	339.617	92.453	2.269	31.556	52153	28	1223.036	456.909	119.606	1.695	23.314	34245	78	431.064	64.059	130.297	5.527	34.971	33623	54	426.519	58.779	137.926	4.193	32.971	23032
61	74	367.257	77.547	16.965	6.044	41.698	27177	44	548.977	133.873	38.959	3.215	34.627	24155	70	427.214	167.441	58.232	3.457	51.941	29905	49	1051.469	339.319	92.437	2.283	31.556	51522	28	1217.893	459.208	119.572	1.690	23.314	34101	78	416.346	54.300	130.271	5.572	34.971	32475	54	419.352	51.715	137.928	4.222	32.971	22645
62	74	365.932	75.159	16.976	6.042	41.698	27079	44	546.841	134.989	38.939	3.237	34.627	24061	70	415.786	155.901	58.294	3.452	51.941	29105	49	1025.408	331.388	92.441	2.282	31.556	50245	28	1210.964	451.236	119.590	1.697	23.314	33907	78	405.795	52.289	130.278	5.573	34.971	31652	54	406.019	49.069	137.934	4.234	32.971	21925
63	74	366.338	72.573	16.978	6.030	41.698	27109	44	545.045	133.363	38.957	3.231	34.627	23982	70	407.129	144.880	58.368	3.441	51.941	28499	49	1024.143	330.018	92.426	2.278	31.556	50183	28	1214	455.047	119.600	1.698	23.314	33992	78	401.679	50.723	130.271	5.575	34.971	31331	54	407.333	51.302	137.936	4.220	32.971	21996
64	74	363.243	72.536	16.988	6.040	41.698	26880	44	539.568	135.106	38.948	3.218	34.627	23741	70	404.186	144.403	58.346	3.456	51.941	28293	49	1015.449	325.935	92.426	2.278	31.556	49757	28	1207.143	459.212	119.573	1.691	23.314	33800	78	402.423	49.485	130.276	5.582	34.971	31389	54	404	46.343	137.938	4.241	32.971	21816
65	74	368.419	75.596	16.982	6.071	41.698	27263	44	546.250	135.753	38.953	3.222	34.627	24035	70	419.514	160.088	58.277	3.456	51.941	29366	49	1011.551	322.824	92.432	2.281	31.556	49566	28	1232.464	478.117	119.591	1.696	23.314	34509	78	407.308	50.883	130.266	5.582	34.971	31770	54	405.963	48.846	137.932	4.235	32.971	21922
66	74	368.419	78.884	16.972	6.059	41.698	27263	44	558.318	135.933	38.957	3.204	34.627	24566	70	519.457	276.348	57.726	3.509	51.941	36362	49	1021.551	324.034	92.425	2.275	31.556	50056	28	1242.643	485.781	119.600	1.699	23.314	34794	78	420.205	52.544	130.260	5.587	34.971	32776	54	424.019	50.162	137.925	4.262	32.971	22897
67	74	374.608	85.684	16.948	6.076	41.698	27721	44	557.614	132.936	38.953	3.211	34.627	24535	70	596.843	360.676	57.430	3.526	51.941	41779	49	1029.612	324.650	92.439	2.249	31.556	50451	28	1256.286	489.539	119.620	1.708	23.314	35176	78	452.282	66.495	130.289	5.532	34.971	35278	54	442.944	56.010	137.942	4.219	32.971	23919
68	74	381.459	90.706	16.949	6.102	41.698	28228	44	570.750	135.486	38.959	3.207	34.627	25113	70	761.643	555.161	56.979	3.498	51.941	53315	49	1058.265	329.810	92.430	2.250	31.556	51855	28	1255.571	483.600	119.627	1.698	23.314	35156	78	493.090	83.495	130.319	5.475	34.971	38461	54	478.296	67.381	137.937	4.183	32.971	25828
69	74	387.027	101.091	16.908	6.101	41.698	28640	44	579.068	135.811	38.978	3.208	34.627	25479	70	737.186	500.767	56.985	3.676	51.941	51603	49	1074.408	337.020	92.463	2.230	31.556	52646	28	1262.143	493.345	119.626	1.682	23.314	35340	78	561.692	127.613	130.399	5.306	34.971	43812	54	483.685	76.504	137.928	4.122	32.971	26119
70	74	394.311	108.290	16.901	6.121	41.698	29179	44	570.705	138.715	38.975	3.214	34.627	25111	70	999.371	742.678	56.711	4.326	51.941	69956	49	1087.408	334.701	92.469	2.226	31.556	53283	28	1246.643	488.903	119.617	1.681	23.314	34906	78	632.141	163.993	130.438	5.221	34.971	49307	54	492.907	75.067	137.932	4.135	32.971	26617
71	74	394.203	107.044	16.897	6.115	41.698	29171	44	568.909	139.957	38.966	3.228	34.627	25032	70	1043.600	669.572	57.371	4.215	51.941	73052	49	1082.265	334.301	92.480	2.242	31.556	53031	28	1228.464	475.115	119.599	1.684	23.314	34397	78	575.423	128.477	130.396	5.346	34.971	44883	54	479.185	73.658	137.932	4.132	32.971	25876
72	74	387.986	99.623	16.920	6.107	41.698	28711	44	563.886	139.212	38.954	3.241	34.627	24811	70	845.971	424.090	58.487	3.905	51.941	59218	49	1059.245	334.695	92.467	2.251	31.556	51903	28	1229.143	480.087	119.616	1.685	23.314	34416	78	486.372	92.837	130.358	5.428	34.971	37937	54	448.611	62.708	137.943	4.169	32.971	24225
73	74	380.541	89.810	16.944	6.083	41.698	28160	44	555.841	138.953	38.961	3.233	34.627	24457	70	770.129	359.780	59.559	3.504	51.941	53909	49	1035.633	328.064	92.455	2.264	31.556	50746	28	1209.929	460.604	119.594	1.686	23.314	33878	78	439.551	69.441	130.302	5.479	34.971	34285	54	426.037	55.485	137.938	4.199	32.971	23006
74	74	374.311	85.312	16.945	6.060	41.698	27699	44	551.227	140.717	38.944	3.240	34.627	24254	70	740.714	381.178	60.327	3.182	51.941	51850	49	1018.592	327.012	92.430	2.263	31.556	49911	28	1203.500	464.038	119.584	1.684	23.314	33698	78	418.821	58.274	130.280	5.548	34.971	32668	54	413.796	52.445	137.934	4.207	32.971	22345
75	74	369.405	80.222	16.948	6.032	41.698	27336	44	552	144.962	38.929	3.273	34.627	24288	70	700.843	407.990	60.997	2.922	51.941	49059	49	1005.388	321.871	92.425	2.277	31.556	49264	28	1193.714	452.625	119.576	1.693	23.314	33424	78	404.679	54.397	130.279	5.542	34.971	31565	54	403.222	53.225	137.936	4.194	32.971	21774
76	74	369.297	80.723	16.950	6.046	41.698	27328	44	561.500	143.611	38.942	3.264	34.627	24706	70	670.514	461.005	61.474	2.768	51.941	46936	49	1010.367	327.347	92.421	2.278	31.556	49508	28	1191.179	450.089	119.582	1.692	23.314	33353	78	403.026	54.105	130.272	5.526	34.971	31436	54	399.722	49.620	137.923	4.226	32.971	21585
77	74	364.405	77.633	16.972	6.040	41.698	26966	44	557.023	148.749	38.934	3.298	34.627	24509	70	625.043	473.743	61.506	2.682	51.941	43753	49	1003.020	319.998	92.417	2.284	31.556	49148	28	1190.464	451.802	119.577	1.691	23.314	33333	78	399.564	49.967	130.262	5.579	34.971	31166	54	399.352	49.052	137.933	4.229	32.971	21565
78	74	362.892	76.152	16.978	6.064	41.698	26854	44	552.750	145.958	38.930	3.259	34.627	24321	70	562.186	395.259	61.005	2.759	51.941	39353	49	1000.571	317.146	92.434	2.283	31.556	49028	28	1200.179	456.963	119.566	1.685	23.314	33605	78	410.372	53.741	130.270	5.569	34.971	32009	54	404.815	47.822	137.937	4.235	32.971	21860
79	74	368.824	80.248	16.967	6.065	41.698	27293	44	570.136	155.158	38.931	3.309	34.627	25086	70	502.157	284.847	59.997	2.997	51.941	35151	49	1021.980	315.262	92.455	2.262	31.556	50077	28	1253	498.760	119.638	1.681	23.314	35084	78	445.474	68.967	130.298	5.507	34.971	34747	54	423.944	47.503	137.939	4.270	32.971	22893
80	74	371.081	82.298	16.952	6.075	41.698	27460	44	578.955	158.980	38.945	3.310	34.627	25474	70	702.571	426.527	57.877	3.374	51.941	49180	49	1076.490	322.487	92.478	2.250	31.556	52748	28	1309.679	540.203	119.645	1.670	23.314	36671	78	1009.385	320.357	130.463	5.096	34.971	78732	54	493.852	59.328	137.898	4.300	32.971	26668
81	74	374.230	88.803	16.930	6.096	41.698	27693	44	574.818	149.941	38.970	3.283	34.627	25292	70	878.629	668.263	57.037	3.434	51.941	61504	49	1219.449	360.008	92.554	2.160	31.556	59753	28	1294.786	521.269	119.628	1.674	23.314	36254	78	1089.731	333.476	130.509	5.188	34.971	84999	54	652.241	109.422	137.872	4.190	32.971	35221
82	74	377.203	92.628	16.931	6.105	41.698	27913	44	574.477	147.489	38.956	3.267	34.627	25277	70	682.343	459.559	57.285	3.453	51.941	47764	49	1253.082	373.280	92.589	2.158	31.556	61401	28	1271.964	504.154	119.611	1.671	23.314	35615	78	896.859	254.006	130.477	5.244	34.971	69955	54	742.704	175.557	137.866	3.999	32.971	40106
83	74	379.514	92.209	16.937	6.107	41.698	28084	44	575.409	152.461	38.963	3.280	34.627	25318	70	562.657	322.719	57.614	3.457	51.941	39386	49	1196.673	365.486	92.568	2.176	31.556	58637	28	1255.214	495.662	119.604	1.671	23.314	35146	78	705.154	182.587	130.453	5.289	34.971	55002	54	704.389	174.858	137.859	3.965	32.971	38037
84	74	377.797	90.563	16.923	6.081	41.698	27957	44	570.773	142.852	38.982	3.253	34.627	25114	70	478.986	227.945	57.952	3.450	51.941	33529	49	1131.163	341.823	92.527	2.216	31.556	55427	28	1233.321	477.462	119.596	1.679	23.314	34533	78	567.385	120.555	130.395	5.386	34.971	44256	54	617.685	142.401	137.879	3.992	32.971	33355
85	74	374.446	86.817	16.940	6.079	41.698	27709	44	571.705	146.231	38.973	3.269	34.627	25155	70	447.171	191.793	58.121	3.442	51.941	31302	49	1065.612	323.194	92.486	2.246	31.556	52215	28	1212.750	466.650	119.586	1.688	23.314	33957	78	479.987	84.807	130.342	5.467	34.971	37439	54	548.185	111.776	137.898	4.050	32.971	29602
86	74	371.284	84.519	16.949	6.091	41.698	27475	44	562.886	148.039	38.964	3.281	34.627	24767	70	420.429	164.488	58.248	3.443	51.941	29430	49	1022.796	316.656	92.453	2.264	31.556	50117	28	1195.714	451.529	119.592	1.696	23.314	33480	78	432.731	66.323	130.315	5.519	34.971	33753	54	481.185	87.800	137.898	4.093	32.971	25984
87	74	368.392	79.563	16.961	6.059	41.698	27261	44	558.909	149.643	38.948	3.285	34.627	24592	70	408.100	151.790	58.320	3.447	51.941	28567	49	999	313.413	92.426	2.270	31.556	48951	28	1180.607	449.529	119.565	1.691	23.314	33057	78	410.692	54.288	130.279	5.553	34.971	32034	54	444.500	67.459	137.913	4.167	32.971	24003
88	74	362.865	79.086	16.952	6.066	41.698	26852	44	548.182	144.999	38.970	3.267	34.627	24120	70	399.700	143.692	58.367	3.440	51.941	27979	49	986.673	307.866	92.427	2.287	31.556	48347	28	1170.607	444.120	119.570	1.689	23.314	32777	78	396.808	49.853	130.271	5.568	34.971	30951	54	420.944	56.624	137.921	4.205	32.971	22731
89	74	362.149	77.960	16.966	6.048	41.698	26799	44	542.955	140.702	38.979	3.256	34.627	23890	70	396.429	139.737	58.382	3.441	51.941	27750	49	977.755	307.457	92.420	2.281	31.556	47910	28	1173.393	445.572	119.575	1.695	23.314	32855	78	391.654	46.391	130.256	5.583	34.971	30549	54	406.370	52.490	137.927	4.214	32.971	21944
90	74	361	73.622	16.966	6.039	41.698	26714	44	536.636	135.586	38.959	3.244	34.627	23612	70	394.186	137.483	58.386	3.439	51.941	27593	49	978.510	306.024	92.425	2.286	31.556	47947	28	1166.607	443.765	119.583	1.694	23.314	32665	78	387.513	47.365	130.272	5.584	34.971	30226	54	402.370	51.546	137.941	4.197	32.971	21728
91	74	357.419	73.550	16.967	6.033	41.698	26449	44	538.523	132.946	38.956	3.241	34.627	23695	70	397.143	142.106	58.369	3.451	51.941	27800	49	965.245	300.815	92.413	2.291	31.556	47297	28	1171.857	451.038	119.578	1.687	23.314	32812	78	388.885	46.791	130.270	5.587	34.971	30333	54	395.685	49.664	137.934	4.219	32.971	21367
92	74	360.500	75.122	16.976	6.051	41.698	26677	44	539.364	135.807	38.951	3.239	34.627	23732	70	410.671	156.318	58.279	3.439	51.941	28747	49	972.816	297.254	92.419	2.282	31.556	47668	28	1204.964	474.468	119.591	1.692	23.314	33739	78	399.333	51.025	130.270	5.558	34.971	31148	54	397.759	48.931	137.931	4.231	32.971	21479
93	74	364.932	78.552	16.969	6.062	41.698	27005	44	561.500	150.700	38.919	3.309	34.627	24706	70	480.257	237.470	57.872	3.542	51.941	33618	49	986.776	306.062	92.430	2.270	31.556	48352	28	1221.607	482.220	119.597	1.702	23.314	34205	78	418.269	57.486	130.276	5.537	34.971	32625	54	402.981	47.601	137.940	4.226	32.971	21761
94	74	369.243	83.788	16.960	6.097	41.698	27324	44	589.295	173.013	38.918	3.373	34.627	25929	70	712.414	506.074	57.089	3.431	51.941	49869	49	1012.184	306.254	92.458	2.260	31.556	49597	28	1233.464	492.248	119.590	1.689	23.314	34537	78	447.833	66.971	130.298	5.517	34.971	34931	54	414.685	51.783	137.926	4.216	32.971	22393
95	74	371.216	88.799	16.935	6.098	41.698	27470	44	591.841	165.287	38.935	3.350	34.627	26041	70	706.871	508.727	57.058	3.476	51.941	49481	49	1031.633	305.107	92.470	2.244	31.556	50550	28	1247.643	504.021	119.624	1.677	23.314	34934	78	484.308	82.740	130.329	5.484	34.971	37776	54	421.685	56.982	137.916	4.205	32.971	22771
96	74	380.365	96.206	16.918	6.105	41.698	28147	44	578.591	145.919	38.979	3.286	34.627	25458	70	585.186	362.582	57.404	3.464	51.941	40963	49	1052.898	311.487	92.478	2.230	31.556	51592	28	1223.250	482.670	119.593	1.670	23.314	34251	78	508.449	95.296	130.348	5.433	34.971	39659	54	426.667	56.622	137.923	4.204	32.971	23040
97	74	379.257	94.863	16.918	6.119	41.698	28065	44	578.227	143.896	38.981	3.270	34.627	25442	70	510.743	276.849	57.688	3.453	51.941	35752	49	1031.020	306.244	92.481	2.237	31.556	50520	28	1215.393	477.211	119.614	1.678	23.314	34031	78	510.744	104.917	130.379	5.372	34.971	39838	54	433.315	58.525	137.918	4.205	32.971	23399
98	74	376.946	95.476	16.916	6.114	41.698	27894	44	588.864	166.967	38.950	3.344	34.627	25910	70	461.771	216.569	57.959	3.449	51.941	32324	49	1011.122	302.845	92.457	2.258	31.556	49545	28	1189.214	456.090	119.609	1.684	23.314	33298	78	477.154	91.698	130.360	5.410	34.971	37218	54	422.759	54.050	137.924	4.215	32.971	22829
99	74	375.757	89.260	16.935	6.093	41.698	27806	44	630.750	210.113	38.909	3.455	34.627	27753	70	430.300	179.966	58.148	3.450	51.941	30121	49	994.204	304.721	92.457	2.264	31.556	48716	28	1185.571	450.470	119.568	1.686	23.314	33196	78	435.923	69.269	130.316	5.488	34.971	34002	54	417.944	53.608	137.925	4.223	32.971	22569
100	74	369.554	87.360	16.938	6.073	41.698	27347	44	648.591	231.227	38.901	3.512	34.627	28538	70	407.214	153.126	58.311	3.439	51.941	28505	49	980.286	304.358	92.430	2.274	31.556	48034	28	1169.143	447.369	119.558	1.691	23.314	32736	78	411.167	55.642	130.290	5.562	34.971	32071	54	416.722	47.161	137.921	4.271	32.971	22503
101	74	364.176	83.413	16.944	6.079	41.698	26949	44	651.545	245.519	38.878	3.543	34.627	28668	70	398.829	144.780	58.350	3.449	51.941	27918	49	973.857	303.108	92.426	2.273	31.556	47719	28	1168.429	451.274	119.567	1.685	23.314	32716	78	395.987	51.719	130.271	5.559	34.971	30887	54	412.037	50.741	137.921	4.238	32.971	22250
102	74	358.932	77.910	16.963	6.071	41.698	26561	44	631.977	234.353	38.869	3.564	34.627	27807	70	391.743	138.360	58.384	3.435	51.941	27422	49	960.959	302.751	92.408	2.280	31.556	47087	28	1167.714	445.978	119.571	1.686	23.314	32696	78	389.885	49.932	130.268	5.563	34.971	30411	54	400.426	48.142	137.930	4.231	32.971	21623
103	74	357.541	76.263	16.962	6.054	41.698	26458	44	647.591	255.332	38.862	3.580	34.627	28494	70	388.600	134.549	58.397	3.444	51.941	27202	49	958.714	299.679	92.420	2.278	31.556	46977	28	1164.643	440.462	119.553	1.688	23.314	32610	78	385.859	46.120	130.255	5.583	34.971	30097	54	396.074	48.340	137.937	4.222	32.971	21388
104	74	357.730	75.869	16.966	6.057	41.698	26472	44	672.636	289.237	38.839	3.658	34.627	29596	70	390.571	137.664	58.380	3.447	51.941	27340	49	959.816	299.016	92.418	2.289	31.556	47031	28	1174.214	455.152	119.552	1.677	23.314	32878	78	392.654	46.749	130.267	5.583	34.971	30627	54	397.685	47.231	137.939	4.224	32.971	21475
105	74	384.162	78.228	16.973	6.046	41.698	28428	44	698.159	312.908	38.837	3.699	34.627	30719	70	398.614	145.795	58.313	3.455	51.941	27903	49	966.490	299.050	92.434	2.273	31.556	47358	28	1213.250	480.916	119.587	1.675	23.314	33971	78	413.808	55.872	130.283	5.555	34.971	32277	54	403.648	49.493	137.933	4.225	32.971	21797
106	74	363	80.502	16.946	6.078	41.698	26862	44	708.318	314.680	38.838	3.699	34.627	31166	70	417.871	164.287	58.207	3.463	51.941	29251	49	1009.102	306.192	92.424	2.264	31.556	49446	28	1269.143	526.118	119.591	1.659	23.314	35536	78	708.103	195.516	130.369	5.200	34.971	55232	54	419.759	51.115	137.925	4.234	32.971	22667
107	74	370.554	88.716	16.943	6.104	41.698	27421	44	813.568	430.239	38.816	3.848	34.627	35797	70	544.186	311.995	57.551	3.462	51.941	38093	49	1163.286	326.860	92.495	2.189	31.556	57001	28	1274.821	514.132	119.581	1.665	23.314	35695	78	1122.026	349.140	130.500	5.153	34.971	87518	54	458.944	65.081	137.900	4.208	32.971	24783
108	74	371.932	92.033	16.929	6.089	41.698	27523	44	901.750	539.327	38.779	3.988	34.627	39677	70	694.600	492.423	57.092	3.473	51.941	48622	49	1236.020	365.096	92.611	2.157	31.556	60565	28	1255.250	498.947	119.594	1.668	23.314	35147	78	980.013	293.580	130.496	5.193	34.971	76441	54	501.222	79.481	137.893	4.167	32.971	27066
109	74	373.203	95.550	16.920	6.132	41.698	27617	44	932.705	565.775	38.776	4.001	34.627	41039	70	620.114	406.689	57.268	3.461	51.941	43408	49	1204.898	356.461	92.576	2.174	31.556	59040	28	1238.464	490.634	119.573	1.668	23.314	34677	78	788.064	211.310	130.452	5.278	34.971	61469	54	551.593	102.179	137.908	4.077	32.971	29786
110	74	377.878	97.832	16.924	6.135	41.698	27963	44	885.841	506.793	38.804	3.942	34.627	38977	70	537.771	306.311	57.590	3.458	51.941	37644	49	1127.265	334.128	92.558	2.195	31.556	55236	28	1223.321	483.427	119.607	1.679	23.314	34253	78	611.410	138.518	130.405	5.356	34.971	47690	54	578.500	116.600	137.906	4.039	32.971	31239
111	74	377.216	94.774	16.920	6.127	41.698	27914	44	816.864	419.177	38.823	3.831	34.627	35942	70	470.443	231.592	57.860	3.450	51.941	32931	49	1051.286	317.832	92.500	2.225	31.556	51513	28	1194.821	466.940	119.550	1.674	23.314	33455	78	503.321	95.533	130.370	5.432	34.971	39259	54	544.741	99.841	137.907	4.088	32.971	29416
112	74	376.486	97.665	16.912	6.120	41.698	27860	44	733.705	324.155	38.865	3.693	34.627	32283	70	434.614	187.106	58.102	3.457	51.941	30423	49	1000.592	306.344	92.474	2.249	31.556	49029	28	1177.357	454.803	119.578	1.688	23.314	32966	78	441.397	69.043	130.307	5.493	34.971	34429	54	500.500	92.847	137.909	4.077	32.971	27027
113	74	369.095	89.087	16.931	6.103	41.698	27313	44	668.795	269.541	38.887	3.623	34.627	29427	70	413.257	164.071	58.211	3.453	51.941	28928	49	972.265	302.160	92.444	2.264	31.556	47641	28	1166.714	457.100	119.566	1.683	23.314	32668	78	413.154	56.937	130.287	5.544	34.971	32226	54	459.444	75.083	137.911	4.133	32.971	24810
114	74	362.716	80.038	16.943	6.062	41.698	26841	44	632.818	229.744	38.900	3.535	34.627	27844	70	405.871	153.491	58.273	3.453	51.941	28411	49	962.327	299.916	92.430	2.283	31.556	47154	28	1154.643	442.110	119.520	1.683	23.314	32330	78	396.397	48.869	130.262	5.572	34.971	30919	54	437.963	64.072	137.911	4.181	32.971	23650
115	74	357.838	76.492	16.954	6.053	41.698	26480	44	607.205	197.848	38.920	3.455	34.627	26717	70	393.557	139.740	58.367	3.448	51.941	27549	49	952.082	296.969	92.435	2.284	31.556	46652	28	1154.107	442.717	119.547	1.688	23.314	32315	78	388.679	48.412	130.268	5.577	34.971	30317	54	412.611	55.588	137.931	4.188	32.971	22281
116	74	355.838	72.914	16.955	6.035	41.698	26332	44	584.114	184.531	38.906	3.428	34.627	25701	70	391.929	138.410	58.378	3.457	51.941	27435	49	944.102	298.074	92.418	2.284	31.556	46261	28	1149.036	438.633	119.530	1.687	23.314	32173	78	384.679	44.598	130.251	5.587	34.971	30005	54	404.222	52.912	137.929	4.205	32.971	21828
117	74	353.405	73.980	16.953	6.030	41.698	26152	44	568.864	174.694	38.899	3.429	34.627	25030	70	391.343	141.549	58.357	3.456	51.941	27394	49	943.531	294.540	92.420	2.283	31.556	46233	28	1143.214	436.323	119.549	1.690	23.314	32010	78	383.949	44.328	130.255	5.588	34.971	29948	54	410.759	55.618	137.911	4.204	32.971	22181
118	74	353.405	74.189	16.961	6.047	41.698	26152	44	566.523	165.261	38.902	3.385	34.627	24927	70	396.029	144.571	58.333	3.433	51.941	27722	49	935.347	286.868	92.419	2.286	31.556	45832	28	1184.500	466.846	119.575	1.699	23.314	33166	78	388.244	48.989	130.266	5.554	34.971	30283	54	421.593	60.415	137.925	4.175	32.971	22766
119	74	357.027	76.275	16.961	6.060	41.698	26420	44	577.886	165.854	38.930	3.384	34.627	25427	70	427.714	176.614	58.112	3.482	51.941	29940	49	941.143	291.016	92.427	2.277	31.556	46116	28	1172.536	458.338	119.559	1.696	23.314	32831	78	392.538	45.791	130.253	5.593	34.971	30618	54	426.611	57.467	137.933	4.201	32.971	23037
120	74	366.041	84.633	16.976	6.106	41.698	27087	44	582.773	163.291	38.950	3.361	34.627	25642	70	811.929	620.277	56.875	3.554	51.941	56835	49	965.878	293.809	92.422	2.267	31.556	47328	28	1184.571	467.356	119.560	1.695	23.314	33168	78	414.885	56.904	130.284	5.559	34.971	32361	54	445.889	63.535	137.918	4.188	32.971	24078
121	74	370.122	90.015	16.936	6.130	41.698	27389	44	592.795	150.816	38.956	3.321	34.627	26083	70	797.814	619.566	56.840	3.477	51.941	55847	49	980.980	294.569	92.432	2.255	31.556	48068	28	1179.536	465.077	119.576	1.687	23.314	33027	78	425.295	59.689	130.302	5.550	34.971	33173	54	502.630	78.968	137.903	4.184	32.971	27142
122	74	381.473	104.712	16.893	6.152	41.698	28229	44	605.614	153.637	38.944	3.326	34.627	26647	70	642.014	436.282	57.183	3.463	51.941	44941	49	1017.429	299.535	92.449	2.232	31.556	49854	28	1181.107	476.326	119.553	1.667	23.314	33071	78	441.769	65.527	130.304	5.536	34.971	34458	54	534.500	92.466	137.896	4.144	32.971	28863
123	74	383.311	110.827	16.868	6.146	41.698	28365	44	609.409	150.772	38.951	3.309	34.627	26814	70	533.614	307.699	57.567	3.476	51.941	37353	49	1016.592	300.628	92.463	2.228	31.556	49813	28	1166.500	461.660	119.581	1.663	23.314	32662	78	438.538	68.794	130.312	5.498	34.971	34206	54	502.111	92.161	137.900	4.098	32.971	27114
124	74	383.581	105.665	16.883	6.138	41.698	28385	44	585.114	152.391	38.973	3.314	34.627	25745	70	472	234.941	57.824	3.477	51.941	33040	49	1000.306	300.742	92.479	2.241	31.556	49015	28	1161	453.384	119.567	1.671	23.314	32508	78	422.115	60.774	130.296	5.529	34.971	32925	54	474.019	80.278	137.907	4.126	32.971	25597
125	74	374.054	100.154	16.896	6.126	41.698	27680	44	579.591	148.891	38.974	3.310	34.627	25502	70	434.171	190.361	58.054	3.463	51.941	30392	49	980.510	297.267	92.469	2.267	31.556	48045	28	1145.571	450.991	119.547	1.663	23.314	32076	78	412.846	56.429	130.283	5.561	34.971	32202	54	438.667	67.254	137.914	4.166	32.971	23688
126	74	367.716	88.353	16.927	6.100	41.698	27211	44	562.250	147.328	38.975	3.313	34.627	24739	70	410.229	162.763	58.185	3.469	51.941	28716	49	955.551	293.352	92.433	2.272	31.556	46822	28	1135.500	447.146	119.558	1.668	23.314	31794	78	400.897	54.831	130.281	5.543	34.971	31270	54	413.741	57.277	137.918	4.194	32.971	22342
127	74	362.365	84.807	16.924	6.068	41.698	26815	44	552.523	136.888	38.957	3.286	34.627	24311	70	398.443	149.430	58.267	3.464	51.941	27891	49	948.878	294.985	92.430	2.275	31.556	46495	28	1124.393	444.962	119.560	1.668	23.314	31483	78	390.667	49.634	130.266	5.557	34.971	30472	54	398.537	48.489	137.931	4.228	32.971	21521
128	74	354.338	82.187	16.930	6.071	41.698	26221	44	541.250	137.113	38.956	3.287	34.627	23815	70	389.886	140.741	58.324	3.459	51.941	27292	49	944.429	294.234	92.423	2.289	31.556	46277	28	1115.214	441.754	119.541	1.661	23.314	31226	78	385.603	48.622	130.265	5.568	34.971	30077	54	385.111	46.045	137.926	4.242	32.971	20796
129	74	354.068	79.117	16.940	6.056	41.698	26201	44	531.841	134.411	38.941	3.270	34.627	23401	70	385.271	133.407	58.396	3.444	51.941	26969	49	937.143	294.455	92.409	2.284	31.556	45920	28	1110.536	435.306	119.544	1.660	23.314	31095	78	381.500	46.686	130.250	5.565	34.971	29757	54	381	41.328	137.938	4.254	32.971	20574
130	74	353.041	75.763	16.950	6.054	41.698	26125	44	529.068	130.685	38.952	3.267	34.627	23279	70	383.629	131.705	58.374	3.467	51.941	26854	49	933.633	291.590	92.398	2.291	31.556	45748	28	1111.536	440.438	119.570	1.652	23.314	31123	78	387.013	48.058	130.263	5.579	34.971	30187	54	382.704	43.002	137.925	4.260	32.971	20666
131	74	352.635	75.449	16.963	6.055	41.698	26095	44	526.364	126.603	38.959	3.257	34.627	23160	70	382.429	132.063	58.391	3.460	51.941	26770	49	944.061	293.719	92.410	2.273	31.556	46259	28	1108.179	444.101	119.582	1.652	23.314	31029	78	393.667	50.590	130.270	5.556	34.971	30706	54	387.907	43.376	137.939	4.250	32.971	20947
132	74	353.635	74.167	16.961	6.074	41.698	26169	44	528.500	131.559	38.955	3.261	34.627	23254	70	396.914	146.802	58.308	3.446	51.941	27784	49	951.612	293.670	92.415	2.276	31.556	46629	28	1120.964	464.191	119.575	1.644	23.314	31387	78	422.782	55.954	130.272	5.576	34.971	32977	54	393.741	49.427	137.940	4.213	32.971	21262
133	74	360.608	83.296	16.935	6.091	41.698	26685	44	533.795	123.804	38.981	3.240	34.627	23487	70	473.557	232.648	57.827	3.523	51.941	33149	49	998.327	293.849	92.466	2.240	31.556	48918	28	1197.857	512.769	119.666	1.637	23.314	33540	78	597.962	128.492	130.343	5.372	34.971	46641	54	413.389	46.504	137.923	4.265	32.971	22323
134	74	361.838	84.160	16.960	6.107	41.698	26776	44	545.273	128.662	38.996	3.234	34.627	23992	70	915.543	739.843	56.663	3.546	51.941	64088	49	1139.082	328.168	92.530	2.180	31.556	55815	28	1196.107	517.869	119.661	1.625	23.314	33491	78	1039.179	313.133	130.480	5.179	34.971	81056	54	455.741	59.870	137.887	4.258	32.971	24610
135	74	368.473	92.282	16.940	6.133	41.698	27267	44	552.568	124.755	39.018	3.221	34.627	24313	70	771.957	574.144	56.859	3.616	51.941	54037	49	1179.939	349.858	92.591	2.152	31.556	57817	28	1171.179	499.400	119.646	1.628	23.314	32793	78	903.885	259.427	130.465	5.217	34.971	70503	54	490.352	76.356	137.904	4.167	32.971	26479
136	74	367.622	90.840	16.933	6.126	41.698	27204	44	551.886	128.220	39.032	3.226	34.627	24283	70	675.914	453.156	57.117	3.725	51.941	47314	49	1114.857	330.261	92.588	2.172	31.556	54628	28	1154.500	482.219	119.655	1.633	23.314	32326	78	729.205	186.210	130.431	5.296	34.971	56878	54	501.019	79.076	137.893	4.174	32.971	27055
137	74	363.054	88.399	16.917	6.105	41.698	26866	44	541.614	125.968	39.004	3.227	34.627	23831	70	597.271	369.274	57.352	3.693	51.941	41809	49	1047.265	312.802	92.523	2.197	31.556	51316	28	1118.357	462.046	119.621	1.629	23.314	31314	78	584.320	133.607	130.408	5.352	34.971	45577	54	483.907	75.867	137.907	4.159	32.971	26131
138	74	363.757	86.449	16.930	6.085	41.698	26918	44	545.045	133.224	38.973	3.259	34.627	23982	70	563.214	335.967	57.490	3.606	51.941	39425	49	991.898	296.770	92.483	2.231	31.556	48603	28	1110.714	449.468	119.638	1.637	23.314	31100	78	478.115	89.851	130.353	5.438	34.971	37293	54	440.574	65.804	137.921	4.161	32.971	23791
139	74	361.041	81.935	16.942	6.083	41.698	26717	44	530.409	126.613	38.978	3.244	34.627	23338	70	534.657	317.726	57.515	3.440	51.941	37426	49	956.918	286.554	92.448	2.255	31.556	46889	28	1096.893	453.272	119.600	1.636	23.314	30713	78	426.179	64.427	130.298	5.508	34.971	33242	54	410.352	55.103	137.938	4.181	32.971	22159
140	74	355.405	79.676	16.943	6.075	41.698	26300	44	524.295	128.611	38.960	3.253	34.627	23069	70	507.800	297.953	57.594	3.339	51.941	35546	49	931.265	279.879	92.439	2.275	31.556	45632	28	1080.429	440.859	119.621	1.632	23.314	30252	78	400.846	53.639	130.270	5.548	34.971	31266	54	393.944	49.094	137.934	4.218	32.971	21273
141	74	353.649	78.544	16.945	6.081	41.698	26170	44	523	126.864	38.951	3.251	34.627	23012	70	474.714	267.992	57.707	3.255	51.941	33230	49	926.571	288.439	92.420	2.266	31.556	45402	28	1076.750	443.331	119.607	1.623	23.314	30149	78	384.987	47.863	130.259	5.560	34.971	30029	54	387.611	44.759	137.925	4.252	32.971	20931
142	74	355.568	80.789	16.934	6.070	41.698	26312	44	520.705	126.317	38.941	3.261	34.627	22911	70	466.971	261.871	57.741	3.238	51.941	32688	49	923.980	281.700	92.418	2.281	31.556	45275	28	1075.429	439.555	119.630	1.627	23.314	30112	78	379.538	46.208	130.264	5.574	34.971	29604	54	380.333	42.932	137.939	4.249	32.971	20538
143	74	353.500	77.551	16.944	6.056	41.698	26159	44	519.682	126.566	38.966	3.259	34.627	22866	70	462.714	256.065	57.743	3.241	51.941	32390	49	920.980	286.035	92.406	2.273	31.556	45128	28	1077.643	439.079	119.638	1.639	23.314	30174	78	376.679	44.853	130.252	5.584	34.971	29381	54	375.519	40.453	137.939	4.253	32.971	20278
144	74	353.689	76.726	16.960	6.082	41.698	26173	44	519.455	127.164	38.937	3.265	34.627	22856	70	459.500	253.570	57.753	3.235	51.941	32165	49	923.776	281.820	92.409	2.273	31.556	45265	28	1079.357	450.499	119.635	1.630	23.314	30222	78	377.064	44.276	130.250	5.578	34.971	29411	54	382.130	44.677	137.934	4.236	32.971	20635
145	74	354.149	81.964	16.929	6.070	41.698	26207	44	521.909	125.905	38.958	3.256	34.627	22964	70	455.371	249.414	57.750	3.243	51.941	31876	49	927.837	282.034	92.414	2.273	31.556	45464	28	1094.750	456.783	119.631	1.632	23.314	30653	78	381.013	43.986	130.248	5.594	34.971	29719	54	384.704	41.967	137.939	4.251	32.971	20774
146	74	350.581	78.049	16.947	6.075	41.698	25943	44	520.795	126.210	38.933	3.277	34.627	22915	70	466.871	260.118	57.687	3.255	51.941	32681	49	942.408	281.485	92.433	2.260	31.556	46178	28	1103.464	461.409	119.636	1.630	23.314	30897	78	390.538	48.288	130.249	5.561	34.971	30462	54	394.463	46.364	137.935	4.235	32.971	21301
147	74	359.743	86.538	16.938	6.108	41.698	26621	44	533.636	128.945	38.970	3.272	34.627	23480	70	528.871	314.465	57.459	3.317	51.941	37021	49	964.878	280.955	92.433	2.248	31.556	47279	28	1156.107	508.415	119.677	1.618	23.314	32371	78	414.154	58.406	130.278	5.525	34.971	32304	54	422.167	49.614	137.922	4.256	32.971	22797
148	74	372.608	95.494	16.935	6.138	41.698	27573	44	541.023	125.018	38.994	3.244	34.627	23805	70	618.914	418.826	57.165	3.315	51.941	43324	49	1013.429	287.393	92.452	2.221	31.556	49658	28	1153	505.842	119.659	1.607	23.314	32284	78	447.218	71.604	130.294	5.480	34.971	34883	54	435.037	55.963	137.925	4.215	32.971	23492
149	74	377.757	100.201	16.920	6.145	41.698	27954	44	551.841	128.832	38.988	3.250	34.627	24281	70	702.143	516.981	56.936	3.335	51.941	49150	49	1037.735	298.420	92.510	2.193	31.556	50849	28	1119.214	478.948	119.647	1.614	23.314	31338	78	716.410	249.245	130.507	4.938	34.971	55880	54	443.593	64.624	137.912	4.165	32.971	23954
150	74	382.743	110.177	16.886	6.160	41.698	28323	44	552.568	128.142	38.985	3.246	34.627	24313	70	628.371	432.736	57.115	3.326	51.941	43986	49	1023.122	295.711	92.488	2.192	31.556	50133	28	1104.071	464.536	119.654	1.617	23.314	30914	78	716.859	193.298	130.439	5.225	34.971	55915	54	436.648	57.295	137.930	4.187	32.971	23579
151	74	378.405	106.680	16.894	6.139	41.698	28002	44	543.659	129.460	38.977	3.264	34.627	23921	70	540.386	329.992	57.414	3.305	51.941	37827	49	988.367	286.804	92.458	2.221	31.556	48430	28	1095.214	462.314	119.625	1.613	23.314	30666	78	569.680	124.365	130.378	5.367	34.971	44435	54	418.815	56.420	137.928	4.180	32.971	22616
152	74	378.676	102.512	16.901	6.134	41.698	28022	44	541.091	128.221	38.973	3.259	34.627	23808	70	491.971	279.644	57.607	3.290	51.941	34438	49	954.980	279.805	92.422	2.236	31.556	46794	28	1078.143	449.178	119.627	1.614	23.314	30188	78	466.718	84.006	130.340	5.439	34.971	36404	54	400.111	47.063	137.932	4.234	32.971	21606
153	74	368.554	93.025	16.919	6.102	41.698	27273	44	537.250	129.577	38.968	3.273	34.627	23639	70	460.400	247.785	57.759	3.259	51.941	32228	49	936.592	278.014	92.416	2.249	31.556	45893	28	1064.429	440.552	119.626	1.620	23.314	29804	78	413.397	58.363	130.282	5.526	34.971	32245	54	386.333	42.700	137.931	4.255	32.971	20862
154	74	360.986	87.172	16.922	6.085	41.698	26713	44	532.591	126.795	38.977	3.269	34.627	23434	70	445.914	232.128	57.823	3.264	51.941	31214	49	926.653	277.455	92.398	2.264	31.556	45406	28	1059.107	438.299	119.619	1.614	23.314	29655	78	390.756	48.834	130.259	5.555	34.971	30479	54	380	43.629	137.932	4.240	32.971	20520
155	74	359.041	80.401	16.939	6.047	41.698	26569	44	531.864	129.569	38.970	3.266	34.627	23402	70	436.971	223.808	57.897	3.248	51.941	30588	49	912.653	275.502	92.403	2.258	31.556	44720	28	1052	438.001	119.623	1.613	23.314	29456	78	379.192	45.322	130.260	5.571	34.971	29577	54	374.093	40.047	137.933	4.268	32.971	20201
156	74	357.338	80.976	16.956	6.074	41.698	26443	44	525.432	131.537	38.964	3.287	34.627	23119	70	431.671	215.716	57.934	3.255	51.941	30217	49	902.592	271.547	92.399	2.263	31.556	44227	28	1053.286	433.444	119.605	1.616	23.314	29492	78	378.244	43.987	130.248	5.585	34.971	29503	54	370.833	37.844	137.928	4.285	32.971	20025
157	74	353.297	78.652	16.941	6.049	41.698	26144	44	519	127.544	38.953	3.277	34.627	22836	70	431.143	214.228	57.910	3.277	51.941	30180	49	897.306	270.692	92.396	2.260	31.556	43968	28	1044.464	436.769	119.611	1.611	23.314	29245	78	376.872	44.184	130.252	5.588	34.971	29396	54	372.500	39.892	137.932	4.266	32.971	20115
158	74	349.203	76.456	16.945	6.073	41.698	25841	44	526.523	132.420	38.963	3.267	34.627	23167	70	438.714	222.085	57.877	3.272	51.941	30710	49	907.102	272.793	92.397	2.258	31.556	44448	28	1052.571	444.297	119.608	1.610	23.314	29472	78	391.321	50.831	130.268	5.563	34.971	30523	54	379.593	41.254	137.931	4.259	32.971	20498
159	74	352.446	78.996	16.943	6.062	41.698	26081	44	535.205	130.959	38.979	3.272	34.627	23549	70	460.186	241.679	57.770	3.289	51.941	32213	49	923.980	267.601	92.429	2.241	31.556	45275	28	1088.214	464.051	119.632	1.625	23.314	30470	78	446.615	72.175	130.282	5.461	34.971	34836	54	393.870	47.667	137.918	4.237	32.971	21269
160	74	354.324	79.052	16.941	6.076	41.698	26220	44	548	134.914	38.981	3.282	34.627	24112	70	567.186	343.651	57.332	3.400	51.941	39703	49	986.388	279.652	92.467	2.212	31.556	48333	28	1135	496.824	119.669	1.607	23.314	31780	78	1071.910	316.189	130.451	5.197	34.971	83609	54	438.759	55.887	137.901	4.236	32.971	23693
161	74	358.905	84.377	16.937	6.120	41.698	26559	44	554.091	132.340	38.982	3.272	34.627	24380	70	832.529	664.990	56.694	3.377	51.941	58277	49	1107.714	316.025	92.517	2.147	31.556	54278	28	1128.393	492.139	119.657	1.606	23.314	31595	78	988.577	293.056	130.464	5.186	34.971	77109	54	498.185	73.899	137.881	4.210	32.971	26902
162	74	369.730	98.504	16.907	6.140	41.698	27360	44	556.682	131.412	38.987	3.272	34.627	24494	70	738.457	556.550	56.859	3.365	51.941	51692	49	1120.898	323.661	92.568	2.153	31.556	54924	28	1111.571	479.159	119.639	1.602	23.314	31124	78	826	229.454	130.449	5.230	34.971	64428	54	618.593	112.979	137.873	4.142	32.971	33404
163	74	374.554	102.774	16.881	6.159	41.698	27717	44	561.727	133.143	39.001	3.272	34.627	24716	70	616.700	412.136	57.178	3.343	51.941	43169	49	1067.041	304.510	92.560	2.171	31.556	52285	28	1090.500	467.872	119.645	1.607	23.314	30534	78	660.141	166.119	130.426	5.293	34.971	51491	54	620.482	130.593	137.865	4.062	32.971	33506
164	74	373.581	104.107	16.890	6.152	41.698	27645	44	550.455	124.434	39.011	3.258	34.627	24220	70	529.471	317.121	57.440	3.323	51.941	37063	49	1012.857	289.211	92.524	2.202	31.556	49630	28	1076.179	454.098	119.640	1.612	23.314	30133	78	519.949	108.114	130.377	5.386	34.971	40556	54	558.556	115.636	137.865	4.073	32.971	30162
165	74	366.189	98.816	16.889	6.126	41.698	27098	44	535.205	123.271	38.995	3.256	34.627	23549	70	480.500	263.485	57.655	3.307	51.941	33635	49	967.184	276.036	92.467	2.240	31.556	47392	28	1046.286	442.617	119.610	1.604	23.314	29296	78	443.744	72.767	130.323	5.479	34.971	34612	54	492.333	94.555	137.886	4.082	32.971	26586
166	74	361.108	87.151	16.927	6.103	41.698	26722	44	525.614	121.827	38.985	3.267	34.627	23127	70	450.986	230.888	57.817	3.295	51.941	31569	49	933.122	270.269	92.416	2.254	31.556	45723	28	1042.179	434.598	119.613	1.609	23.314	29181	78	406.090	56.779	130.286	5.527	34.971	31675	54	443.500	72.507	137.902	4.143	32.971	23949
167	74	359.797	85.402	16.928	6.105	41.698	26625	44	523.545	123.909	38.974	3.271	34.627	23036	70	435.714	217.726	57.888	3.283	51.941	30500	49	913.286	268.704	92.412	2.253	31.556	44751	28	1031.036	435.219	119.607	1.608	23.314	28869	78	387.038	50.006	130.271	5.548	34.971	30189	54	407.889	57.552	137.915	4.196	32.971	22026
168	74	354.203	79.140	16.936	6.068	41.698	26211	44	517.045	122.622	38.983	3.254	34.627	22750	70	422.900	207.424	57.949	3.272	51.941	29603	49	897.531	265.008	92.405	2.270	31.556	43979	28	1028.393	427.432	119.616	1.611	23.314	28795	78	376.154	46.519	130.262	5.563	34.971	29340	54	386.111	46.928	137.922	4.242	32.971	20850
169	74	353.162	76.324	16.951	6.068	41.698	26134	44	511.295	119.925	38.964	3.268	34.627	22497	70	415.614	200.387	57.968	3.272	51.941	29093	49	895.163	264.724	92.392	2.273	31.556	43863	28	1026.893	430.822	119.611	1.613	23.314	28753	78	370.615	44.003	130.257	5.570	34.971	28908	54	377.296	42.235	137.926	4.248	32.971	20374
170	74	347.608	75.425	16.960	6.076	41.698	25723	44	507.136	121.426	38.984	3.261	34.627	22314	70	415.557	198.846	57.986	3.274	51.941	29089	49	888.224	265.910	92.395	2.271	31.556	43523	28	1019.357	426.666	119.597	1.604	23.314	28542	78	369.551	41.114	130.241	5.596	34.971	28825	54	371.148	44.296	137.923	4.242	32.971	20042
171	74	347.243	75.556	16.940	6.065	41.698	25696	44	515.477	119.883	38.987	3.239	34.627	22681	70	422.757	205.675	57.955	3.275	51.941	29593	49	886	264.185	92.383	2.265	31.556	43414	28	1028.714	434.754	119.626	1.604	23.314	28804	78	371.987	42.914	130.243	5.579	34.971	29015	54	377.926	43.640	137.928	4.239	32.971	20408
172	74	351.743	78.271	16.956	6.079	41.698	26029	44	521.545	116.130	39.012	3.221	34.627	22948	70	438.886	219.951	57.872	3.281	51.941	30722	49	889.776	261.400	92.392	2.266	31.556	43599	28	1053.286	454.395	119.632	1.615	23.314	29492	78	375.372	41.909	130.236	5.593	34.971	29279	54	383.907	42.272	137.922	4.268	32.971	20731
173	74	354.878	81.099	16.931	6.067	41.698	26261	44	534.364	116.866	39.043	3.212	34.627	23512	70	503.929	286.467	57.575	3.332	51.941	35275	49	900.857	260.987	92.394	2.254	31.556	44142	28	1058.107	454.940	119.624	1.606	23.314	29627	78	392.167	48.954	130.239	5.546	34.971	30589	54	385.852	44.477	137.930	4.252	32.971	20836
174	74	355.122	83.857	16.928	6.100	41.698	26279	44	539.568	111.205	39.072	3.182	34.627	23741	70	762.443	586.859	56.809	3.362	51.941	53371	49	929.347	264.601	92.428	2.239	31.556	45538	28	1090.786	487.189	119.651	1.599	23.314	30542	78	511.692	150.211	130.387	5.028	34.971	39912	54	411.556	52.372	137.909	4.233	32.971	22224
175	74	359.716	87.536	16.916	6.089	41.698	26619	44	552.114	110.280	39.092	3.149	34.627	24293	70	735.143	556.516	56.846	3.377	51.941	51460	49	973.265	272.087	92.471	2.206	31.556	47690	28	1084.857	482.991	119.645	1.591	23.314	30376	78	684.667	161.858	130.394	5.350	34.971	53404	54	421.926	58.032	137.902	4.212	32.971	22784
176	74	364.784	93.375	16.912	6.118	41.698	26994	44	553.977	114.545	39.085	3.157	34.627	24375	70	610.086	411.892	57.162	3.337	51.941	42706	49	995.102	282.644	92.490	2.193	31.556	48760	28	1076.893	469.510	119.652	1.596	23.314	30153	78	685.538	167.646	130.397	5.347	34.971	53472	54	426.093	56.762	137.921	4.202	32.971	23009
177	74	367.541	96.306	16.887	6.119	41.698	27198	44	563.750	113.603	39.093	3.143	34.627	24805	70	515.743	304.712	57.476	3.320	51.941	36102	49	966.755	272.524	92.473	2.219	31.556	47371	28	1053.714	450.132	119.647	1.602	23.314	29504	78	560.705	123.802	130.371	5.359	34.971	43735	54	416.778	57.606	137.914	4.195	32.971	22506
178	74	369.541	99.848	16.880	6.138	41.698	27346	44	548.409	112.829	39.080	3.170	34.627	24130	70	471.071	256.350	57.672	3.306	51.941	32975	49	929.531	268.348	92.445	2.229	31.556	45547	28	1039.143	438.957	119.625	1.601	23.314	29096	78	462.038	83.924	130.337	5.431	34.971	36039	54	403.241	53.127	137.911	4.210	32.971	21775
179	74	363.743	90.104	16.915	6.112	41.698	26917	44	538.568	112.402	39.059	3.195	34.627	23697	70	441.371	225.869	57.822	3.288	51.941	30896	49	904.122	260.742	92.419	2.244	31.556	44302	28	1022.571	433.685	119.619	1.601	23.314	28632	78	414.474	63.067	130.295	5.499	34.971	32329	54	384.630	46.729	137.921	4.233	32.971	20770
180	74	357.284	84.621	16.922	6.075	41.698	26439	44	527.795	115.675	39.022	3.225	34.627	23223	70	429.443	213.620	57.891	3.280	51.941	30061	49	888.429	258.188	92.415	2.259	31.556	43533	28	1010.857	426.193	119.582	1.597	23.314	28304	78	391.333	51.969	130.268	5.550	34.971	30524	54	374.222	43.230	137.924	4.246	32.971	20208
181	74	352.351	79.610	16.946	6.072	41.698	26074	44	521.250	117.650	39.005	3.219	34.627	22935	70	422.900	209.018	57.933	3.270	51.941	29603	49	884.490	257.865	92.408	2.266	31.556	43340	28	1012.286	423.539	119.589	1.601	23.314	28344	78	379.885	45.747	130.250	5.572	34.971	29631	54	378.111	47.180	137.917	4.241	32.971	20418
182	74	348.122	75.736	16.957	6.065	41.698	25761	44	515.932	117.854	39.018	3.236	34.627	22701	70	412.700	193.758	58.006	3.285	51.941	28889	49	874.571	256.748	92.392	2.269	31.556	42854	28	1010.214	428.038	119.593	1.603	23.314	28286	78	372.564	42.973	130.243	5.576	34.971	29060	54	381.852	51.343	137.918	4.211	32.971	20620
183	74	346.568	74.739	16.956	6.058	41.698	25646	44	517.205	112.220	39.012	3.221	34.627	22757	70	412.314	196.806	57.993	3.274	51.941	28862	49	876.367	255.973	92.386	2.276	31.556	42942	28	1009.929	421.785	119.591	1.608	23.314	28278	78	368.385	43.224	130.240	5.574	34.971	28734	54	372.481	44.533	137.923	4.237	32.971	20114
184	74	343.824	72.645	16.954	6.053	41.698	25443	44	517.045	114.566	39.016	3.213	34.627	22750	70	417.471	201.546	57.949	3.291	51.941	29223	49	877.388	258.849	92.389	2.261	31.556	42992	28	1002.036	421.424	119.579	1.598	23.314	28057	78	374.731	46.398	130.251	5.568	34.971	29229	54	376	44.833	137.926	4.237	32.971	20304
185	74	344.865	73.620	16.957	6.053	41.698	25520	44	528.045	106.131	39.033	3.197	34.627	23234	70	436.843	218.314	57.849	3.309	51.941	30579	49	882.551	253.501	92.408	2.269	31.556	43245	28	1031.429	441.629	119.610	1.606	23.314	28880	78	389.423	52.154	130.270	5.539	34.971	30375	54	376.981	39.731	137.928	4.280	32.971	20357
186	74	346.824	74.038	16.958	6.055	41.698	25665	44	529.841	109.845	39.047	3.180	34.627	23313	70	494.114	278.403	57.573	3.336	51.941	34588	49	910.265	258.017	92.405	2.247	31.556	44603	28	1069	465.025	119.622	1.603	23.314	29932	78	698.718	305.530	130.504	4.618	34.971	54500	54	402.315	52.299	137.895	4.245	32.971	21725
187	74	354.257	83.491	16.936	6.089	41.698	26215	44	540.364	105.948	39.038	3.189	34.627	23776	70	869.200	712.915	56.654	3.381	51.941	60844	49	1001.122	269.791	92.471	2.190	31.556	49055	28	1083.857	476.028	119.629	1.594	23.314	30348	78	941.885	266.044	130.428	5.224	34.971	73467	54	447.815	62.307	137.897	4.211	32.971	24182
188	74	358.892	89.401	16.921	6.115	41.698	26558	44	549	106.984	39.073	3.165	34.627	24156	70	747.400	571.643	56.835	3.374	51.941	52318	49	1093.286	307.052	92.560	2.149	31.556	53571	28	1073.964	470.411	119.632	1.594	23.314	30071	78	857.744	243.877	130.439	5.202	34.971	66904	54	522.889	84.724	137.901	4.157	32.971	28236
189	74	361.878	89.726	16.925	6.107	41.698	26779	44	549.909	109.962	39.082	3.171	34.627	24196	70	619.171	420.387	57.128	3.358	51.941	43342	49	1072.694	307.546	92.560	2.153	31.556	52562	28	1050.429	452.808	119.626	1.596	23.314	29412	78	731.269	192.950	130.430	5.268	34.971	57039	54	607.463	119.092	137.886	4.078	32.971	32803
190	74	362.122	92.327	16.915	6.120	41.698	26797	44	542.023	113.562	39.064	3.198	34.627	23849	70	532.100	319.644	57.423	3.343	51.941	37247	49	1008.898	286.922	92.525	2.185	31.556	49436	28	1038.786	450.082	119.630	1.592	23.314	29086	78	585.192	138.035	130.409	5.314	34.971	45645	54	597.426	121.130	137.875	4.064	32.971	32261
191	74	364.811	97.392	16.890	6.123	41.698	26996	44	533.295	112.637	39.058	3.215	34.627	23465	70	485.386	270.214	57.613	3.315	51.941	33977	49	960.551	274.171	92.490	2.210	31.556	47067	28	1024.821	434.472	119.625	1.599	23.314	28695	78	478.641	87.679	130.344	5.443	34.971	37334	54	528.407	103.749	137.886	4.072	32.971	28534
192	74	358.473	86.231	16.928	6.105	41.698	26527	44	534.818	120.844	39.046	3.237	34.627	23532	70	452.943	233.777	57.775	3.314	51.941	31706	49	912.857	258.796	92.442	2.237	31.556	44730	28	1005.964	420.666	119.595	1.603	23.314	28167	78	420.910	65.409	130.301	5.491	34.971	32831	54	463.370	77.834	137.898	4.131	32.971	25022
193	74	354.068	83.125	16.932	6.077	41.698	26201	44	523.045	113.936	39.026	3.241	34.627	23014	70	432.443	212.713	57.877	3.303	51.941	30271	49	891.816	256.646	92.418	2.249	31.556	43699	28	996.464	423.843	119.608	1.595	23.314	27901	78	394.013	51.997	130.267	5.543	34.971	30733	54	419.037	60.577	137.916	4.174	32.971	22628
194	74	348.446	78.645	16.944	6.067	41.698	25785	44	517.227	112.339	38.998	3.234	34.627	22758	70	418.714	199.031	57.962	3.293	51.941	29310	49	868.898	252.341	92.388	2.255	31.556	42576	28	992.821	416.902	119.591	1.596	23.314	27799	78	378.910	46.827	130.261	5.565	34.971	29555	54	392.741	50.182	137.919	4.219	32.971	21208
195	74	348.054	77.229	16.945	6.071	41.698	25756	44	513.727	115.136	39.017	3.247	34.627	22604	70	410.157	191.476	57.992	3.300	51.941	28711	49	860.531	252.230	92.395	2.262	31.556	42166	28	985.893	417.480	119.603	1.598	23.314	27605	78	371.769	43.258	130.244	5.585	34.971	28998	54	375.130	45.365	137.929	4.227	32.971	20257
196	74	342.743	70.369	16.973	6.051	41.698	25363	44	510.568	115.189	39.012	3.245	34.627	22465	70	407.314	189.087	58.027	3.284	51.941	28512	49	859.714	255.998	92.382	2.264	31.556	42126	28	991.643	420.051	119.584	1.595	23.314	27766	78	365.897	39.636	130.238	5.596	34.971	28540	54	369.130	40.483	137.933	4.249	32.971	19933
197	74	341.608	71.486	16.960	6.046	41.698	25279	44	504.523	109.881	39.019	3.223	34.627	22199	70	407.314	188.169	58.020	3.291	51.941	28512	49	854.143	249.283	92.384	2.265	31.556	41853	28	986.571	415.338	119.589	1.594	23.314	27624	78	367.628	41.177	130.235	5.583	34.971	28675	54	371.074	39.962	137.928	4.267	32.971	20038
198	74	342.973	70.961	16.957	6.047	41.698	25380	44	516.136	118.693	39.019	3.231	34.627	22710	70	410.057	191.349	57.991	3.297	51.941	28704	49	859.673	252.244	92.387	2.261	31.556	42124	28	996.071	423.971	119.583	1.596	23.314	27890	78	372.385	42.486	130.234	5.600	34.971	29046	54	371.463	41.419	137.933	4.245	32.971	20059
199	74	343.878	72.699	16.956	6.053	41.698	25447	44	519.750	119.474	39.024	3.231	34.627	22869	70	430.786	212.396	57.888	3.296	51.941	30155	49	872.224	251.434	92.396	2.260	31.556	42739	28	1026.750	434.001	119.626	1.609	23.314	28749	78	391.333	47.703	130.251	5.578	34.971	30524	54	377.815	44.414	137.928	4.232	32.971	20402
200	74	354.405	83.016	16.948	6.114	41.698	26226	44	520.886	120.208	39.034	3.232	34.627	22919	70	485.771	261.189	57.593	3.406	51.941	34004	49	892.531	252.974	92.394	2.244	31.556	43734	28	1039.429	448.092	119.619	1.601	23.314	29104	78	434.333	69.486	130.289	5.461	34.971	33878	54	389.315	43.896	137.910	4.280	32.971	21023
201	74	360.203	88.849	16.938	6.124	41.698	26655	44	532.750	117.065	39.030	3.234	34.627	23441	70	543.243	325.186	57.380	3.392	51.941	38027	49	950.612	266.367	92.414	2.209	31.556	46580	28	1053.536	459.113	119.631	1.590	23.314	29499	78	872.333	248.709	130.449	5.235	34.971	68042	54	414.704	50.231	137.897	4.268	32.971	22394
202	74	370.486	99.165	16.904	6.160	41.698	27416	44	550.091	125.090	39.046	3.253	34.627	24204	70	613.686	416.596	57.140	3.350	51.941	42958	49	991.694	273.456	92.501	2.187	31.556	48593	28	1039.821	454.777	119.635	1.587	23.314	29115	78	741.962	192.546	130.406	5.261	34.971	57873	54	433.296	63.005	137.884	4.213	32.971	23398
203	74	370.324	101.328	16.896	6.165	41.698	27404	44	550.705	129.786	39.054	3.248	34.627	24231	70	570.686	365.869	57.274	3.348	51.941	39948	49	964.204	264.221	92.501	2.198	31.556	47246	28	1030.036	447.164	119.641	1.587	23.314	28841	78	574.410	132.450	130.376	5.334	34.971	44804	54	423.241	59.127	137.903	4.208	32.971	22855
204	74	368.973	101.565	16.896	6.153	41.698	27304	44	536.909	125.958	39.034	3.258	34.627	23624	70	505.714	292.227	57.519	3.333	51.941	35400	49	918.633	259.940	92.465	2.211	31.556	45013	28	1014.143	438.415	119.624	1.586	23.314	28396	78	465.551	85.642	130.329	5.430	34.971	36313	54	411.111	52.795	137.910	4.233	32.971	22200
205	74	369.689	101.354	16.893	6.144	41.698	27357	44	528.136	127.433	39.025	3.248	34.627	23238	70	455.143	236.528	57.753	3.318	51.941	31860	49	887.388	255.086	92.428	2.234	31.556	43482	28	996.750	422.824	119.612	1.593	23.314	27909	78	413.679	63.547	130.284	5.489	34.971	32267	54	395.685	49.724	137.915	4.231	32.971	21367
206	74	361.284	95.112	16.893	6.119	41.698	26735	44	521.409	125.508	39.017	3.248	34.627	22942	70	427.114	206.768	57.913	3.305	51.941	29898	49	863.224	251.367	92.408	2.246	31.556	42298	28	982.036	421.145	119.601	1.590	23.314	27497	78	385.218	49.108	130.255	5.557	34.971	30047	54	381.222	43.735	137.922	4.259	32.971	20586
207	74	354.932	84.780	16.933	6.092	41.698	26265	44	512.614	124.528	39.010	3.243	34.627	22555	70	410.986	189.879	57.993	3.303	51.941	28769	49	851.388	248.413	92.385	2.257	31.556	41718	28	973.929	409.187	119.618	1.598	23.314	27270	78	374.474	44.376	130.248	5.579	34.971	29209	54	371.981	41.877	137.925	4.256	32.971	20087
208	74	348.068	79.809	16.935	6.065	41.698	25757	44	507	125.535	38.993	3.266	34.627	22308	70	403.871	184.619	58.048	3.287	51.941	28271	49	841.490	243.821	92.376	2.265	31.556	41233	28	970.500	408.137	119.603	1.596	23.314	27174	78	366.513	44.925	130.249	5.563	34.971	28588	54	366.222	42.694	137.918	4.248	32.971	19776
209	74	346.108	75.793	16.945	6.043	41.698	25612	44	504.841	122.091	38.986	3.251	34.627	22213	70	399.771	177.002	58.083	3.300	51.941	27984	49	845	242.955	92.373	2.269	31.556	41405	28	966.107	408.832	119.615	1.588	23.314	27051	78	364.808	40.527	130.231	5.593	34.971	28455	54	363.037	41.200	137.929	4.247	32.971	19604
210	74	343	75.316	16.937	6.049	41.698	25382	44	503.773	124.220	38.979	3.264	34.627	22166	70	395.443	175.419	58.085	3.299	51.941	27681	49	839.735	245.087	92.367	2.261	31.556	41147	28	960.393	412.339	119.618	1.582	23.314	26891	78	363.385	39.471	130.228	5.611	34.971	28344	54	361	40.145	137.930	4.256	32.971	19494
211	74	345.459	72.868	16.961	6.065	41.698	25564	44	504.886	123.981	38.979	3.260	34.627	22215	70	400.914	179.368	58.076	3.292	51.941	28064	49	841.714	241.066	92.382	2.267	31.556	41244	28	960.929	413.238	119.617	1.579	23.314	26906	78	368.654	40.831	130.232	5.593	34.971	28755	54	364.222	37.905	137.936	4.273	32.971	19668
212	74	342.351	73.103	16.954	6.054	41.698	25334	44	503.932	126.263	38.967	3.270	34.627	22173	70	422.229	201.263	57.940	3.306	51.941	29556	49	856.592	247.297	92.391	2.251	31.556	41973	28	985.929	431.376	119.621	1.584	23.314	27606	78	383.333	48.397	130.246	5.564	34.971	29900	54	373.241	44.406	137.915	4.248	32.971	20155
213	74	349.243	78.666	16.950	6.084	41.698	25844	44	512.909	126.991	38.974	3.281	34.627	22568	70	448.457	229.615	57.795	3.317	51.941	31392	49	915.939	259.256	92.415	2.227	31.556	44881	28	1021.607	461.840	119.679	1.573	23.314	28605	78	413.756	58.752	130.263	5.516	34.971	32273	54	384.444	41.941	137.935	4.262	32.971	20760
214	74	351.608	83.317	16.919	6.083	41.698	26019	44	518.795	130.842	38.982	3.265	34.627	22827	70	740.800	568.205	56.840	3.388	51.941	51856	49	997.163	270.844	92.487	2.176	31.556	48861	28	1024.714	462.858	119.664	1.571	23.314	28692	78	895.462	264.752	130.452	5.193	34.971	69846	54	408.852	51.735	137.895	4.244	32.971	22078
215	74	357.959	89.188	16.905	6.097	41.698	26489	44	528.909	132.957	38.991	3.246	34.627	23272	70	689.786	507.191	56.953	3.365	51.941	48285	49	1019.571	278.774	92.536	2.167	31.556	49959	28	1019.179	457.893	119.662	1.571	23.314	28537	78	824.744	218.748	130.407	5.267	34.971	64330	54	441.741	66.130	137.885	4.193	32.971	23854
216	74	357.122	91.223	16.903	6.111	41.698	26427	44	532.455	133.249	39.002	3.251	34.627	23428	70	563.971	358.869	57.282	3.364	51.941	39478	49	990.714	272.057	92.524	2.175	31.556	48545	28	997.750	443.071	119.638	1.572	23.314	27937	78	663.090	161.814	130.396	5.321	34.971	51721	54	446.389	70.294	137.899	4.159	32.971	24105
217	74	361.743	94.769	16.890	6.121	41.698	26769	44	529.045	135.647	39.023	3.250	34.627	23278	70	487.457	267.970	57.600	3.354	51.941	34122	49	945.224	263.188	92.484	2.205	31.556	46316	28	970.500	423.083	119.633	1.566	23.314	27174	78	525.449	106.288	130.348	5.393	34.971	40985	54	433.074	64.928	137.906	4.165	32.971	23386
218	74	357.608	88.883	16.914	6.101	41.698	26463	44	522.409	132.402	38.985	3.256	34.627	22986	70	444.386	223.219	57.813	3.322	51.941	31107	49	906.510	253.990	92.435	2.228	31.556	44419	28	956.286	418.506	119.626	1.571	23.314	26776	78	446.449	72.259	130.307	5.488	34.971	34823	54	410.352	58.161	137.913	4.187	32.971	22159
219	74	356.392	84.761	16.927	6.085	41.698	26373	44	518.977	128.991	39.008	3.230	34.627	22835	70	422.729	199.535	57.923	3.329	51.941	29591	49	882.347	248.995	92.423	2.249	31.556	43235	28	954.036	419.782	119.621	1.568	23.314	26713	78	404.423	58.381	130.279	5.517	34.971	31545	54	390.481	53.028	137.914	4.203	32.971	21086
220	74	352.730	82.297	16.925	6.069	41.698	26102	44	509.636	120.225	39.004	3.230	34.627	22424	70	413.900	191.779	57.980	3.312	51.941	28973	49	865.755	245.594	92.394	2.263	31.556	42422	28	948.357	413.734	119.626	1.569	23.314	26554	78	381.103	47.426	130.253	5.565	34.971	29726	54	380.222	44.004	137.929	4.242	32.971	20532
221	74	346.784	75.459	16.953	6.080	41.698	25662	44	502.227	125.816	39.006	3.230	34.627	22098	70	407.543	184.537	58.014	3.315	51.941	28528	49	851.776	244.365	92.382	2.262	31.556	41737	28	945.750	410.302	119.619	1.572	23.314	26481	78	372.526	42.706	130.238	5.593	34.971	29057	54	372.333	42.656	137.932	4.247	32.971	20106
222	74	345.378	73.459	16.949	6.055	41.698	25558	44	498.682	125.988	38.991	3.236	34.627	21942	70	399.143	173.794	58.082	3.320	51.941	27940	49	846.061	245.154	92.375	2.268	31.556	41457	28	939.321	408.484	119.619	1.567	23.314	26301	78	367.692	39.930	130.239	5.603	34.971	28680	54	362.889	39.701	137.931	4.262	32.971	19596
223	74	345.230	72.769	16.960	6.055	41.698	25547	44	495.250	123.371	38.984	3.238	34.627	21791	70	397.214	172.865	58.083	3.314	51.941	27805	49	848.286	242.796	92.372	2.268	31.556	41566	28	931.821	411.977	119.634	1.558	23.314	26091	78	366.308	40.419	130.235	5.612	34.971	28572	54	360.852	37.661	137.927	4.272	32.971	19486
224	74	341.784	72.128	16.961	6.060	41.698	25292	44	497.045	126.441	38.979	3.233	34.627	21870	70	404.529	181.540	58.055	3.300	51.941	28317	49	848.510	242.673	92.358	2.275	31.556	41577	28	811.107	386.751	119.684	1.491	23.314	22711	78	368.679	40.919	130.224	5.591	34.971	28757	54	364.056	37.537	137.941	4.270	32.971	19659
225	74	344.297	74.599	16.951	6.061	41.698	25478	44	504.227	130.257	38.982	3.224	34.627	22186	70	427.586	204.315	57.915	3.324	51.941	29931	49	865.490	244.666	92.392	2.255	31.556	42409	28	779.857	386.969	119.724	1.492	23.314	21836	78	375.692	41.470	130.239	5.600	34.971	29304	54	369.611	41.684	137.931	4.242	32.971	19959
226	74	348.432	78.321	16.940	6.089	41.698	25784	44	507.591	128.482	38.988	3.232	34.627	22334	70	454.014	231.490	57.771	3.342	51.941	31781	49	882.571	243.184	92.373	2.260	31.556	43246	28	761.964	383.029	119.747	1.482	23.314	21335	78	395.756	48.134	130.242	5.586	34.971	30869	54	378.278	40.761	137.927	4.268	32.971	20427
227	74	354.473	83.692	16.919	6.115	41.698	26231	44	517.455	130.849	39.008	3.239	34.627	22768	70	589.457	388.022	57.218	3.354	51.941	41262	49	944.592	258.585	92.422	2.219	31.556	46285	28	764.036	388.169	119.772	1.478	23.314	21393	78	472.449	98.294	130.307	5.296	34.971	36851	54	391.426	47.510	137.913	4.242	32.971	21137
228	74	366.189	92.567	16.899	6.136	41.698	27098	44	537.432	141.507	39.008	3.247	34.627	23647	70	794.800	626.921	56.737	3.417	51.941	55636	49	1003.469	272.248	92.486	2.184	31.556	49170	28	748.643	380.884	119.762	1.473	23.314	20962	78	882.295	243.302	130.418	5.230	34.971	68819	54	411.389	59.371	137.892	4.189	32.971	22215
229	74	371.973	102.832	16.872	6.153	41.698	27526	44	542.932	136.511	39.018	3.215	34.627	23889	70	654.629	460.341	57.037	3.386	51.941	45824	49	1022.429	275.659	92.507	2.186	31.556	50099	28	720.429	360.628	119.748	1.471	23.314	20172	78	788.026	206.444	130.408	5.277	34.971	61466	54	415.815	58.117	137.900	4.194	32.971	22454
230	74	373.257	104.911	16.874	6.166	41.698	27621	44	535.136	137.543	39.024	3.211	34.627	23546	70	547.786	337.869	57.357	3.358	51.941	38345	49	992.265	266.272	92.488	2.199	31.556	48621	28	700.286	354.620	119.745	1.458	23.314	19608	78	624.526	145.398	130.381	5.345	34.971	48713	54	415.537	57.596	137.908	4.194	32.971	22439
231	74	366.568	97.887	16.887	6.145	41.698	27126	44	524.250	136.441	39.019	3.220	34.627	23067	70	481.914	263.354	57.616	3.344	51.941	33734	49	937.796	256.165	92.436	2.223	31.556	45952	28	671.536	336.571	119.731	1.458	23.314	18803	78	495.564	94.449	130.332	5.438	34.971	38654	54	402.778	55.150	137.913	4.191	32.971	21750
232	74	363.459	95.904	16.897	6.139	41.698	26896	44	517.773	133.216	38.999	3.222	34.627	22782	70	444.557	223.829	57.792	3.325	51.941	31119	49	903.306	252.207	92.402	2.246	31.556	44262	28	656.964	321.572	119.712	1.463	23.314	18395	78	431.987	66.459	130.294	5.512	34.971	33695	54	388.444	49.527	137.933	4.203	32.971	20976
233	74	358.027	87.793	16.922	6.112	41.698	26494	44	512.432	131.896	38.996	3.226	34.627	22547	70	424.271	204.126	57.907	3.308	51.941	29699	49	874.347	247.615	92.375	2.259	31.556	42843	28	643.571	314.967	119.705	1.460	23.314	18020	78	393.064	50.591	130.263	5.562	34.971	30659	54	376.370	44.191	137.944	4.221	32.971	20324
234	74	353.959	83.093	16.930	6.092	41.698	26193	44	505.773	124.697	39.010	3.217	34.627	22254	70	416.971	197.942	57.907	3.316	51.941	29188	49	863.245	243.713	92.348	2.271	31.556	42299	28	633.250	308.631	119.703	1.463	23.314	17731	78	379.705	43.745	130.240	5.604	34.971	29617	54	369.278	39.337	137.924	4.271	32.971	19941
235	74	349.351	78.435	16.946	6.074	41.698	25852	44	500.455	123.651	38.995	3.228	34.627	22020	70	409.329	188.232	57.990	3.308	51.941	28653	49	850.429	244.630	92.331	2.271	31.556	41671	28	628	310.138	119.717	1.458	23.314	17584	78	369.474	42.316	130.239	5.592	34.971	28819	54	365.630	39.738	137.926	4.268	32.971	19744
236	74	346.797	76.572	16.947	6.081	41.698	25663	44	499.818	127.200	39.001	3.232	34.627	21992	70	402.243	183.652	58.016	3.298	51.941	28157	49	843.837	244.662	92.334	2.266	31.556	41348	28	629.786	306.629	119.712	1.465	23.314	17634	78	367.564	39.826	130.235	5.606	34.971	28670	54	357.778	35.430	137.937	4.288	32.971	19320
237	74	343.770	74.912	16.952	6.065	41.698	25439	44	520.909	136.054	38.912	3.316	34.627	22920	70	403.029	183.567	58.023	3.299	51.941	28212	49	844.551	240.732	92.331	2.270	31.556	41383	28	622.536	304.842	119.723	1.459	23.314	17431	78	369.077	41.342	130.236	5.597	34.971	28788	54	360.981	37.485	137.931	4.273	32.971	19493
238	74	345.378	74.488	16.957	6.069	41.698	25558	44	665.727	242.171	38.588	3.630	34.627	29292	70	420.814	201.941	57.915	3.301	51.941	29457	49	851.980	244.032	92.346	2.260	31.556	41747	28	625.929	302.260	119.704	1.467	23.314	17526	78	373.615	40.780	130.229	5.612	34.971	29142	54	366.056	37.594	137.943	4.266	32.971	19767
239	74	349.338	78.206	16.947	6.084	41.698	25851	44	988.955	405.683	38.358	3.713	34.627	43514	70	429.743	214.173	57.837	3.305	51.941	30082	49	872.163	249.489	92.364	2.253	31.556	42736	28	645.357	311.773	119.741	1.484	23.314	18070	78	386.321	44.858	130.233	5.593	34.971	30133	54	372.907	39.318	137.923	4.282	32.971	20137
240	74	348.608	79.395	16.947	6.075	41.698	25797	44	1158.386	319.545	38.669	3.226	34.627	50969	70	454.086	240.427	57.696	3.315	51.941	31786	49	910.347	252.096	92.381	2.213	31.556	44607	28	676.429	333.620	119.746	1.480	23.314	18940	78	429.705	64.177	130.269	5.490	34.971	33517	54	386.278	46.783	137.929	4.228	32.971	20859
241	74	354.068	85.861	16.925	6.114	41.698	26201	44	1009.682	295.366	39.335	2.718	34.627	44426	70	481.957	265.503	57.596	3.333	51.941	33737	49	985.265	268.329	92.446	2.184	31.556	48278	28	681.107	344.329	119.764	1.469	23.314	19071	78	818.654	237.307	130.433	5.170	34.971	63855	54	401.333	48.497	137.905	4.255	32.971	21672
242	74	358.054	91.508	16.908	6.119	41.698	26496	44	725.864	263.540	39.780	2.672	34.627	31938	70	526.200	315.298	57.410	3.343	51.941	36834	49	996.367	273.346	92.489	2.170	31.556	48822	28	665.821	332.699	119.753	1.469	23.314	18643	78	792.590	210.548	130.408	5.250	34.971	61822	54	413.685	51.053	137.905	4.253	32.971	22339
243	74	359.405	92.820	16.895	6.103	41.698	26596	44	567.682	151.717	39.317	3.052	34.627	24978	70	540.071	331.222	57.348	3.344	51.941	37805	49	972.082	269.187	92.463	2.185	31.556	47632	28	633.286	313.598	119.739	1.461	23.314	17732	78	633.872	150.081	130.383	5.320	34.971	49442	54	408.259	56.281	137.904	4.206	32.971	22046
244	74	356.959	89.759	16.916	6.127	41.698	26415	44	524.114	129.095	39.053	3.225	34.627	23061	70	529.600	324.336	57.367	3.336	51.941	37072	49	924.755	260.739	92.426	2.209	31.556	45313	28	573.036	264.697	119.724	1.483	23.314	16045	78	503.538	97.621	130.335	5.421	34.971	39276	54	399.056	49.111	137.912	4.241	32.971	21549
245	74	357.378	88.399	16.911	6.112	41.698	26446	44	517.409	129.537	39.007	3.243	34.627	22766	70	487.843	274.434	57.546	3.335	51.941	34149	49	890.408	256.160	92.378	2.231	31.556	43630	28	549.750	252.634	119.730	1.481	23.314	15393	78	428.397	69.993	130.297	5.478	34.971	33415	54	382.630	44.135	137.926	4.253	32.971	20662
246	74	355.257	87.472	16.918	6.113	41.698	26289	44	511.545	131.175	39.014	3.249	34.627	22508	70	445.471	231.004	57.744	3.311	51.941	31183	49	865.959	249.284	92.343	2.250	31.556	42432	28	542.143	246.820	119.719	1.485	23.314	15180	78	392.359	51.846	130.268	5.552	34.971	30604	54	373.648	42.846	137.925	4.251	32.971	20177
247	74	350.149	83.894	16.919	6.097	41.698	25911	44	508.364	132.828	39.007	3.235	34.627	22368	70	426.271	210.311	57.859	3.301	51.941	29839	49	848.612	246.385	92.335	2.256	31.556	41582	28	532.036	245.228	119.714	1.480	23.314	14897	78	374.859	44.858	130.245	5.577	34.971	29239	54	364.259	40.492	137.925	4.263	32.971	19670
248	74	346.405	76.841	16.945	6.089	41.698	25634	44	503.705	128.269	38.986	3.262	34.627	22163	70	408.657	195.259	57.913	3.306	51.941	28606	49	843.490	247.138	92.339	2.261	31.556	41331	28	517.679	231.485	119.712	1.485	23.314	14495	78	367.103	40.175	130.234	5.604	34.971	28634	54	356.685	38.623	137.930	4.262	32.971	19261
249	74	342.986	74.749	16.952	6.072	41.698	25381	44	502.614	139.885	38.970	3.247	34.627	22115	70	405.357	193.398	57.923	3.305	51.941	28375	49	841.755	246.768	92.331	2.266	31.556	41246	28	515.536	229.805	119.709	1.487	23.314	14435	78	366.526	40.395	130.228	5.607	34.971	28589	54	354.519	35.587	137.934	4.284	32.971	19144
250	74	340.797	72.736	16.948	6.060	41.698	25219	44	497.273	127.846	39.004	3.241	34.627	21880	70	406.729	191.710	57.960	3.294	51.941	28471	49	835.653	241.623	92.329	2.269	31.556	40947	28	518.429	231.758	119.709	1.484	23.314	14516	78	361.397	39.484	130.229	5.598	34.971	28189	54	358.870	36.538	137.930	4.285	32.971	19379
251	74	337.149	71.306	16.955	6.068	41.698	24949	44	496.114	128.874	39.018	3.231	34.627	21829	70	415.014	201.591	57.875	3.314	51.941	29051	49	841.204	244.797	92.324	2.262	31.556	41219	28	522.857	238.353	119.731	1.489	23.314	14640	78	363.551	40.486	130.232	5.597	34.971	28357	54	365.630	39.839	137.926	4.265	32.971	19744
252	74	340.054	73.542	16.947	6.067	41.698	25164	44	498.500	128.912	39.005	3.249	34.627	21934	70	432.857	218.603	57.761	3.338	51.941	30300	49	840.796	240.660	92.322	2.259	31.556	41199	28	551.250	249.988	119.739	1.513	23.314	15435	78	369.141	41.669	130.241	5.597	34.971	28793	54	377.278	40.849	137.928	4.277	32.971	20373
253	74	350.270	82.406	16.949	6.112	41.698	25920	44	507.773	129.688	39.027	3.227	34.627	22342	70	555.686	348.265	57.280	3.383	51.941	38898	49	873.714	245.501	92.357	2.231	31.556	42812	28	588.036	286.368	119.793	1.497	23.314	16465	78	387.449	46.982	130.246	5.574	34.971	30221	54	392.296	45.075	137.924	4.250	32.971	21184
254	74	352.757	91.449	16.894	6.128	41.698	26104	44	513.909	135.107	39.020	3.221	34.627	22612	70	748.629	575.163	56.770	3.406	51.941	52404	49	932.245	260.865	92.404	2.189	31.556	45680	28	573.607	278.830	119.790	1.485	23.314	16061	78	412.269	56.096	130.262	5.537	34.971	32157	54	421.981	58.724	137.921	4.190	32.971	22787
255	74	355.392	95.710	16.888	6.127	41.698	26299	44	526.864	142.561	39.031	3.247	34.627	23182	70	647.600	458.613	56.983	3.385	51.941	45332	49	968.367	264.385	92.465	2.174	31.556	47450	28	561.714	267.193	119.771	1.487	23.314	15728	78	474.064	99.644	130.341	5.296	34.971	36977	54	442.759	67.675	137.900	4.178	32.971	23909
256	74	365.703	105.314	16.869	6.146	41.698	27062	44	529.477	141.581	39.048	3.235	34.627	23297	70	570.614	370.778	57.215	3.356	51.941	39943	49	949.408	267.894	92.466	2.174	31.556	46521	28	542.964	253.632	119.755	1.484	23.314	15203	78	678.603	191.152	130.430	5.151	34.971	52931	54	447.944	73.842	137.886	4.154	32.971	24189
257	74	372.500	110.690	16.869	6.199	41.698	27565	44	523.886	132.254	39.055	3.217	34.627	23051	70	522.943	321.863	57.347	3.331	51.941	36606	49	910.245	247.546	92.432	2.208	31.556	44602	28	522.857	239.870	119.737	1.487	23.314	14640	78	603.282	136.571	130.379	5.354	34.971	47056	54	428.389	68.725	137.890	4.158	32.971	23133
258	74	363.878	100.756	16.890	6.153	41.698	26927	44	520.364	137.671	39.025	3.251	34.627	22896	70	493.200	283.207	57.485	3.351	51.941	34524	49	876.490	248.821	92.388	2.226	31.556	42948	28	506.714	228.694	119.722	1.485	23.314	14188	78	479.692	88.665	130.327	5.440	34.971	37416	54	406.630	58.002	137.895	4.198	32.971	21958
259	74	359.905	97.976	16.899	6.154	41.698	26633	44	508.114	137.615	39.022	3.242	34.627	22357	70	459.800	251.595	57.615	3.319	51.941	32186	49	855.959	247.638	92.361	2.239	31.556	41942	28	502.286	225.710	119.730	1.492	23.314	14064	78	407.974	59.577	130.285	5.519	34.971	31822	54	386.463	51.118	137.916	4.209	32.971	20869
260	74	353.365	90.349	16.896	6.124	41.698	26149	44	501.068	131.845	38.993	3.261	34.627	22047	70	431.943	219.781	57.759	3.320	51.941	30236	49	837.082	240.021	92.357	2.257	31.556	41017	28	495.500	220.295	119.727	1.491	23.314	13874	78	379.756	48.767	130.262	5.557	34.971	29621	54	375.963	45.905	137.912	4.248	32.971	20302
261	74	346.041	82.977	16.926	6.114	41.698	25607	44	500.750	127.172	38.988	3.250	34.627	22033	70	419.429	208.509	57.828	3.304	51.941	29360	49	828.735	240.908	92.347	2.260	31.556	40608	28	491.714	218.454	119.723	1.491	23.314	13768	78	365.564	44.006	130.247	5.574	34.971	28514	54	364.185	41.614	137.924	4.251	32.971	19666
262	74	342.865	78.792	16.927	6.094	41.698	25372	44	501.250	134.171	38.992	3.244	34.627	22055	70	411.043	198.810	57.880	3.312	51.941	28773	49	825.163	241.754	92.336	2.259	31.556	40433	28	491.857	221.007	119.710	1.482	23.314	13772	78	357.026	39.418	130.235	5.598	34.971	27848	54	354.037	36.962	137.932	4.272	32.971	19118
263	74	339.743	76.036	16.944	6.098	41.698	25141	44	497.591	121.681	39.003	3.235	34.627	21894	70	406.714	195.620	57.892	3.310	51.941	28470	49	824.122	242.598	92.330	2.259	31.556	40382	28	494.536	215.414	119.709	1.493	23.314	13847	78	358.410	38.484	130.230	5.597	34.971	27956	54	354.926	37.361	137.925	4.272	32.971	19166
264	74	340.297	74.846	16.955	6.072	41.698	25182	44	502.682	132.825	39.005	3.235	34.627	22118	70	413.729	204.680	57.842	3.304	51.941	28961	49	822.980	238.411	92.338	2.266	31.556	40326	28	489.679	212.623	119.714	1.501	23.314	13711	78	360.744	40.143	130.228	5.594	34.971	28138	54	353.852	35.584	137.941	4.274	32.971	19108
265	74	338.743	78.314	16.928	6.083	41.698	25067	44	508.909	128.491	39.022	3.237	34.627	22392	70	430.914	219.861	57.763	3.313	51.941	30164	49	840.102	241.569	92.372	2.249	31.556	41165	28	492.821	219.313	119.715	1.490	23.314	13799	78	364.564	42.574	130.239	5.587	34.971	28436	54	363.093	38.129	137.924	4.280	32.971	19607
266	74	342.203	76.636	16.935	6.059	41.698	25323	44	523.091	130.588	39.018	3.241	34.627	23016	70	481.186	272.722	57.529	3.322	51.941	33683	49	865.755	250.342	92.356	2.243	31.556	42422	28	520.821	233.467	119.749	1.507	23.314	14583	78	386.859	48.141	130.240	5.567	34.971	30175	54	380.167	39.501	137.912	4.307	32.971	20529
267	74	351.878	87.242	16.910	6.120	41.698	26039	44	531.977	133.606	39.060	3.221	34.627	23407	70	704.914	517.199	56.889	3.443	51.941	49344	49	943.816	259.487	92.449	2.189	31.556	46247	28	557	259.280	119.778	1.505	23.314	15596	78	440.692	74.793	130.278	5.423	34.971	34374	54	395.407	45.422	137.915	4.269	32.971	21352
268	74	356.581	90.268	16.903	6.128	41.698	26387	44	532.523	136.703	39.075	3.224	34.627	23431	70	728.200	555.264	56.799	3.392	51.941	50974	49	993.633	274.995	92.501	2.165	31.556	48688	28	550.357	256.163	119.777	1.500	23.314	15410	78	903.872	257.213	130.427	5.209	34.971	70502	54	422.037	52.000	137.899	4.252	32.971	22790
269	74	363.730	99.285	16.887	6.157	41.698	26916	44	530.955	131.914	39.063	3.247	34.627	23362	70	607.257	415.190	57.079	3.369	51.941	42508	49	980.408	273.343	92.525	2.161	31.556	48040	28	531.214	244.958	119.762	1.498	23.314	14874	78	761.577	196.621	130.405	5.289	34.971	59403	54	416.056	59.839	137.890	4.199	32.971	22467
270	74	369.095	106.999	16.861	6.170	41.698	27313	44	535.136	138.119	39.056	3.269	34.627	23546	70	527.057	321.380	57.346	3.363	51.941	36894	49	937.673	262.216	92.491	2.180	31.556	45946	28	515.964	230.866	119.751	1.499	23.314	14447	78	586.923	126.029	130.354	5.387	34.971	45780	54	409.685	57.615	137.898	4.206	32.971	22123
271	74	366.716	101.997	16.884	6.165	41.698	27137	44	538.682	145.505	39.060	3.255	34.627	23702	70	474.214	264.837	57.543	3.340	51.941	33195	49	885.204	250.869	92.446	2.211	31.556	43375	28	501.893	219.049	119.733	1.498	23.314	14053	78	470.821	85.565	130.328	5.454	34.971	36724	54	395.796	55.718	137.904	4.198	32.971	21373
272	74	363.784	101.699	16.870	6.153	41.698	26920	44	531.932	138.072	39.036	3.259	34.627	23405	70	448.343	231.106	57.714	3.339	51.941	31384	49	846.327	238.885	92.405	2.239	31.556	41470	28	492.321	216.556	119.714	1.494	23.314	13785	78	408.038	56.409	130.269	5.533	34.971	31827	54	378.741	48.066	137.919	4.216	32.971	20452
273	74	355.324	92.984	16.885	6.123	41.698	26294	44	515.500	138.251	39.023	3.258	34.627	22682	70	425.014	209.777	57.792	3.339	51.941	29751	49	827.061	236.417	92.380	2.248	31.556	40526	28	485	205.571	119.703	1.505	23.314	13580	78	379.077	48.511	130.254	5.557	34.971	29568	54	364.778	41.618	137.928	4.246	32.971	19698
274	74	351.784	86.821	16.910	6.101	41.698	26032	44	511.318	134.319	39.038	3.267	34.627	22498	70	414.971	196.879	57.866	3.339	51.941	29048	49	819.796	236.798	92.363	2.259	31.556	40170	28	481.929	211.397	119.713	1.494	23.314	13494	78	362.974	40.333	130.238	5.604	34.971	28312	54	361.019	40.075	137.931	4.256	32.971	19495
275	74	348.243	86.275	16.902	6.101	41.698	25770	44	507	129.356	39.042	3.244	34.627	22308	70	406.914	190.453	57.901	3.333	51.941	28484	49	814.388	236.423	92.361	2.258	31.556	39905	28	476.679	205.586	119.715	1.501	23.314	13347	78	354.192	37.368	130.229	5.613	34.971	27627	54	352.981	36.522	137.935	4.269	32.971	19061
276	74	344.757	81.412	16.937	6.101	41.698	25512	44	500.318	126.925	39.026	3.238	34.627	22014	70	400.586	183.305	57.941	3.336	51.941	28041	49	808.980	234.648	92.365	2.262	31.556	39640	28	477.464	204.403	119.702	1.501	23.314	13369	78	350.359	36.112	130.223	5.611	34.971	27328	54	355.463	36.611	137.924	4.280	32.971	19195
277	74	341.014	77.815	16.935	6.073	41.698	25235	44	500.864	128.305	39.026	3.228	34.627	22038	70	402.057	184.967	57.927	3.336	51.941	28144	49	812.837	239.697	92.342	2.253	31.556	39829	28	473.679	198.943	119.699	1.506	23.314	13263	78	350.795	37.562	130.221	5.595	34.971	27362	54	352.907	34.796	137.934	4.287	32.971	19057
278	74	342.689	81.414	16.919	6.084	41.698	25359	44	500.250	128.956	39.028	3.216	34.627	22011	70	405.129	189.100	57.900	3.347	51.941	28359	49	812.388	233.765	92.347	2.259	31.556	39807	28	502.536	214.701	119.727	1.519	23.314	14071	78	356.167	37.334	130.225	5.617	34.971	27781	54	360.407	36.813	137.929	4.284	32.971	19462
279	74	343.216	78.292	16.934	6.088	41.698	25398	44	504.136	128.733	39.011	3.244	34.627	22182	70	422.229	204.409	57.804	3.361	51.941	29556	49	841.388	240.740	92.363	2.242	31.556	41228	28	503.357	220.840	119.724	1.506	23.314	14094	78	365.192	41.802	130.231	5.589	34.971	28485	54	360.259	37.416	137.925	4.282	32.971	19454
280	74	349.378	87.374	16.890	6.106	41.698	25854	44	520.205	135.834	39.034	3.240	34.627	22889	70	431.914	216.289	57.748	3.352	51.941	30234	49	900.735	247.622	92.393	2.220	31.556	44136	28	541.286	248.285	119.758	1.505	23.314	15156	78	382.679	44.283	130.239	5.584	34.971	29849	54	393.889	46.440	137.910	4.268	32.971	21270
281	74	362.959	102.142	16.857	6.144	41.698	26859	44	525.227	136.130	39.026	3.243	34.627	23110	70	518.886	308.018	57.365	3.396	51.941	36322	49	954.143	257.376	92.484	2.182	31.556	46753	28	538.643	246.754	119.753	1.504	23.314	15082	78	408.282	62.750	130.278	5.486	34.971	31846	54	425.630	59.294	137.914	4.196	32.971	22984
282	74	375.068	119.363	16.819	6.198	41.698	27755	44	524.500	128.648	39.044	3.236	34.627	23078	70	705.371	519.636	56.838	3.428	51.941	49376	49	963.837	266.763	92.514	2.165	31.556	47228	28	530.179	238.702	119.746	1.499	23.314	14845	78	489.859	118.957	130.360	5.187	34.971	38209	54	448.352	62.117	137.893	4.230	32.971	24211
283	74	374.311	118.210	16.824	6.192	41.698	27699	44	525.705	134.044	39.019	3.254	34.627	23131	70	624.386	432.594	56.991	3.414	51.941	43707	49	925.490	253.652	92.495	2.185	31.556	45349	28	518.036	231.497	119.732	1.501	23.314	14505	78	519.615	123.462	130.377	5.265	34.971	40530	54	435.963	66.016	137.901	4.183	32.971	23542
284	74	372.027	116.850	16.831	6.192	41.698	27530	44	529.432	136.440	39.056	3.238	34.627	23295	70	535.771	329.612	57.279	3.388	51.941	37504	49	886.184	244.491	92.453	2.210	31.556	43423	28	500.786	220.315	119.730	1.501	23.314	14022	78	472.872	86.220	130.320	5.442	34.971	36884	54	417.111	61.328	137.910	4.175	32.971	22524
285	74	366.135	106.906	16.862	6.164	41.698	27094	44	520.477	137.691	39.010	3.270	34.627	22901	70	468.100	256.918	57.531	3.377	51.941	32767	49	847.796	236.778	92.395	2.240	31.556	41542	28	489.286	212.263	119.714	1.497	23.314	13700	78	414.641	62.812	130.287	5.506	34.971	32342	54	396.352	54.092	137.919	4.197	32.971	21403
286	74	358.473	98.199	16.875	6.120	41.698	26527	44	514	135.718	39.041	3.242	34.627	22616	70	435.429	222.912	57.682	3.379	51.941	30480	49	840.857	238.440	92.376	2.260	31.556	41202	28	487.429	212.636	119.703	1.496	23.314	13648	78	379.910	46.679	130.247	5.568	34.971	29633	54	376	47.763	137.917	4.223	32.971	20304
287	74	353.946	92.135	16.890	6.113	41.698	26192	44	504.750	137.066	39.032	3.236	34.627	22209	70	419.329	205.441	57.795	3.367	51.941	29353	49	832.224	236.005	92.359	2.265	31.556	40779	28	479.214	201.979	119.691	1.502	23.314	13418	78	369.205	43.610	130.245	5.574	34.971	28798	54	366.907	43.857	137.919	4.247	32.971	19813
288	74	348.986	85.846	16.898	6.084	41.698	25825	44	496.341	134.622	39.016	3.254	34.627	21839	70	411.286	198.468	57.805	3.380	51.941	28790	49	822.388	235.998	92.352	2.276	31.556	40297	28	475.857	205.915	119.690	1.496	23.314	13324	78	356.551	40.623	130.235	5.587	34.971	27811	54	355.500	34.809	137.944	4.278	32.971	19197
289	74	341.162	78.665	16.918	6.064	41.698	25246	44	491.841	131.140	39.005	3.242	34.627	21641	70	409.771	195.681	57.850	3.374	51.941	28684	49	817.755	232.233	92.347	2.278	31.556	40070	28	476.929	206.392	119.687	1.495	23.314	13354	78	354.346	38.703	130.234	5.602	34.971	27639	54	351.796	34.330	137.929	4.290	32.971	18997
290	74	341.824	81.571	16.919	6.083	41.698	25295	44	491.409	138.004	39.002	3.251	34.627	21622	70	407.086	191.232	57.837	3.404	51.941	28496	49	809.163	235.335	92.342	2.268	31.556	39649	28	474.964	201.423	119.689	1.501	23.314	13299	78	352.564	37.550	130.225	5.597	34.971	27500	54	350.685	34.537	137.936	4.282	32.971	18937
291	74	339.838	75.831	16.940	6.067	41.698	25148	44	492.341	138.327	38.995	3.262	34.627	21663	70	413.043	195.872	57.809	3.416	51.941	28913	49	821.816	237.672	92.344	2.265	31.556	40269	28	480.286	207.754	119.720	1.499	23.314	13448	78	360.897	40.419	130.241	5.599	34.971	28150	54	356.296	33.855	137.947	4.283	32.971	19240
292	74	338.932	75.217	16.953	6.065	41.698	25081	44	504.773	138.660	39.018	3.249	34.627	22210	70	421.729	203.074	57.755	3.427	51.941	29521	49	832.224	234.835	92.356	2.259	31.556	40779	28	500.250	217.896	119.718	1.503	23.314	14007	78	369.936	44.269	130.240	5.572	34.971	28855	54	365.167	40.428	137.929	4.263	32.971	19719
293	74	342.014	77.836	16.934	6.067	41.698	25309	44	595.250	166.880	38.683	3.289	34.627	26191	70	434.371	214.621	57.695	3.439	51.941	30406	49	864.980	236.352	92.370	2.246	31.556	42384	28	535.250	237.112	119.751	1.521	23.314	14987	78	765.064	230.715	130.427	5.117	34.971	59675	54	394.870	44.723	137.903	4.286	32.971	21323
294	74	346.189	83.552	16.915	6.095	41.698	25618	44	619.659	128.152	39.017	3.067	34.627	27265	70	465.443	244.879	57.545	3.451	51.941	32581	49	923.204	248.953	92.416	2.199	31.556	45237	28	539.786	248.534	119.774	1.510	23.314	15114	78	841.167	215.118	130.394	5.302	34.971	65611	54	423.481	55.533	137.891	4.244	32.971	22868
295	74	353.135	91.856	16.899	6.122	41.698	26132	44	532.205	147.714	39.030	3.288	34.627	23417	70	508	292.698	57.347	3.455	51.941	35560	49	957.816	257.103	92.489	2.179	31.556	46933	28	529.500	239.334	119.757	1.503	23.314	14826	78	755.103	192.747	130.390	5.275	34.971	58898	54	457.370	75.208	137.879	4.162	32.971	24698
296	74	360.959	98.773	16.873	6.132	41.698	26711	44	529.091	152.396	39.017	3.294	34.627	23280	70	494.329	275.820	57.420	3.451	51.941	34603	49	941.122	255.885	92.477	2.190	31.556	46115	28	509.929	225.371	119.748	1.504	23.314	14278	78	630.231	148.525	130.379	5.331	34.971	49158	54	461.185	75.833	137.883	4.161	32.971	24904
297	74	360.824	99.527	16.872	6.131	41.698	26701	44	529.886	152.048	39.027	3.292	34.627	23315	70	472.100	254.105	57.490	3.459	51.941	33047	49	909.347	247.709	92.442	2.216	31.556	44558	28	498.536	217.392	119.722	1.501	23.314	13959	78	508.731	99.658	130.342	5.415	34.971	39681	54	443.407	72.149	137.888	4.163	32.971	23944
298	74	358.365	97.910	16.862	6.115	41.698	26519	44	524.568	149.866	39.037	3.284	34.627	23081	70	461.986	240.973	57.552	3.455	51.941	32339	49	874.816	242.844	92.405	2.230	31.556	42866	28	489.357	214.195	119.714	1.495	23.314	13702	78	424.205	71.373	130.300	5.459	34.971	33088	54	417.148	63.904	137.897	4.171	32.971	22526
299	74	358.365	95.055	16.887	6.122	41.698	26519	44	518.045	143.130	39.045	3.259	34.627	22794	70	440.357	221.885	57.621	3.461	51.941	30825	49	850.204	235.759	92.372	2.250	31.556	41660	28	477.179	202.763	119.701	1.505	23.314	13361	78	388.692	52.250	130.263	5.541	34.971	30318	54	389.481	51.963	137.923	4.204	32.971	21032
300	74	356.770	97.339	16.883	6.126	41.698	26401	44	515.205	139.386	39.051	3.242	34.627	22669	70	434.900	214.458	57.684	3.455	51.941	30443	49	833.898	235.272	92.362	2.258	31.556	40861	28	472.429	200.803	119.690	1.499	23.314	13228	78	366.590	43.094	130.238	5.581	34.971	28594	54	369.963	43.366	137.932	4.238	32.971	19978
301	74	351.270	91.077	16.898	6.113	41.698	25994	44	512.864	142.373	39.023	3.284	34.627	22566	70	429.457	210.185	57.698	3.470	51.941	30062	49	824.673	235.285	92.340	2.267	31.556	40409	28	470.964	197.751	119.700	1.507	23.314	13187	78	355.385	38.392	130.229	5.606	34.971	27720	54	360.278	40.440	137.925	4.262	32.971	19455
302	74	346.689	85.823	16.914	6.096	41.698	25655	44	504.182	140.885	39.039	3.250	34.627	22184	70	420.057	203.498	57.730	3.465	51.941	29404	49	820.653	237.174	92.344	2.263	31.556	40212	28	466.536	198.876	119.675	1.498	23.314	13063	78	349.897	35.588	130.224	5.623	34.971	27292	54	350.056	33.904	137.933	4.291	32.971	18903
303	74	347.541	83.739	16.933	6.115	41.698	25718	44	498.545	135.564	39.030	3.229	34.627	21936	70	420.571	201.836	57.738	3.483	51.941	29440	49	815	232.032	92.335	2.273	31.556	39935	28	467.714	202.821	119.693	1.489	23.314	13096	78	347.333	35.953	130.218	5.611	34.971	27092	54	349.222	35.212	137.931	4.294	32.971	18858
304	74	344.297	84.732	16.910	6.101	41.698	25478	44	501.455	143.613	39.055	3.238	34.627	22064	70	422.314	205.534	57.728	3.460	51.941	29562	49	815.306	230.133	92.349	2.270	31.556	39950	28	464.929	195.747	119.691	1.508	23.314	13018	78	350.346	36.607	130.221	5.607	34.971	27327	54	355.648	35.548	137.933	4.292	32.971	19205
305	74	344.649	84.705	16.915	6.099	41.698	25504	44	505.136	138.342	39.051	3.243	34.627	22226	70	425.586	206.732	57.718	3.463	51.941	29791	49	821.959	227.972	92.340	2.269	31.556	40276	28	494.786	209.752	119.719	1.519	23.314	13854	78	354.115	38.082	130.228	5.587	34.971	27621	54	357.167	34.906	137.934	4.289	32.971	19287
306	74	353.568	90.598	16.913	6.130	41.698	26164	44	517.909	148.298	39.052	3.256	34.627	22788	70	434.957	220.073	57.632	3.471	51.941	30447	49	835.653	231.638	92.363	2.245	31.556	40947	28	507	225.957	119.728	1.502	23.314	14196	78	361.500	39.799	130.233	5.594	34.971	28197	54	369.241	37.565	137.927	4.299	32.971	19939
307	74	351.459	91.866	16.887	6.124	41.698	26008	44	517.977	144.880	39.033	3.284	34.627	22791	70	484.471	269.883	57.425	3.468	51.941	33913	49	882.041	241.702	92.374	2.208	31.556	43220	28	521.929	234.885	119.741	1.506	23.314	14614	78	376.141	46.035	130.249	5.560	34.971	29339	54	390.574	45.793	137.911	4.269	32.971	21091
308	74	357.014	98.326	16.874	6.127	41.698	26419	44	527.386	148.171	39.033	3.293	34.627	23205	70	561.600	349.164	57.150	3.527	51.941	39312	49	947.245	253.697	92.471	2.177	31.556	46415	28	514.036	231.703	119.744	1.505	23.314	14393	78	412.256	64.022	130.285	5.467	34.971	32156	54	411.407	53.231	137.907	4.246	32.971	22216
309	74	361.784	103.440	16.868	6.156	41.698	26772	44	529.068	145.941	39.035	3.295	34.627	23279	70	609.057	405.443	57.026	3.474	51.941	42634	49	940.776	252.088	92.487	2.197	31.556	46098	28	501.393	225.805	119.756	1.500	23.314	14039	78	482.410	114.145	130.365	5.229	34.971	37628	54	428.722	64.699	137.900	4.179	32.971	23151
310	74	362.932	104.878	16.861	6.151	41.698	26857	44	524.795	151.281	39.044	3.295	34.627	23091	70	601.186	402.088	57.034	3.459	51.941	42083	49	903.592	244.598	92.456	2.208	31.556	44276	28	495.536	215.953	119.734	1.506	23.314	13875	78	487.103	104.858	130.357	5.319	34.971	37994	54	425.481	64.224	137.901	4.176	32.971	22976
311	74	359.662	100.105	16.869	6.141	41.698	26615	44	518.227	151.194	39.032	3.313	34.627	22802	70	541.871	331.840	57.207	3.484	51.941	37931	49	864.347	235.816	92.413	2.223	31.556	42353	28	474.357	200.620	119.701	1.504	23.314	13282	78	429.192	70.505	130.303	5.467	34.971	33477	54	403.315	57.674	137.904	4.190	32.971	21779
312	74	357.446	99.997	16.867	6.144	41.698	26451	44	517.818	146.492	39.028	3.271	34.627	22784	70	491.771	278.798	57.373	3.477	51.941	34424	49	837.224	232.987	92.389	2.242	31.556	41024	28	463.571	194.365	119.705	1.508	23.314	12980	78	388.346	52.434	130.266	5.534	34.971	30291	54	382.852	47.125	137.924	4.230	32.971	20674
313	74	353.365	92.247	16.894	6.119	41.698	26149	44	512.205	139.704	39.018	3.287	34.627	22537	70	462.571	243.612	57.514	3.487	51.941	32380	49	816.510	225.809	92.362	2.259	31.556	40009	28	462.179	192.512	119.694	1.508	23.314	12941	78	367.038	43.820	130.239	5.566	34.971	28629	54	364.907	41.339	137.926	4.253	32.971	19705
314	74	350.297	88.197	16.914	6.118	41.698	25922	44	506.091	140.337	39.014	3.284	34.627	22268	70	443.600	223.933	57.609	3.489	51.941	31052	49	809.204	227.896	92.340	2.267	31.556	39651	28	455.643	193.104	119.685	1.503	23.314	12758	78	359.192	41.861	130.238	5.574	34.971	28017	54	355.667	37.203	137.940	4.264	32.971	19206
315	74	345.459	82.370	16.922	6.091	41.698	25564	44	497.045	139.271	39.014	3.259	34.627	21870	70	429.343	209.506	57.681	3.492	51.941	30054	49	803.918	225.398	92.345	2.274	31.556	39392	28	457.071	190.467	119.680	1.502	23.314	12798	78	349.179	39.321	130.225	5.579	34.971	27236	54	349.037	33.570	137.938	4.296	32.971	18848
316	74	341.149	80.542	16.923	6.092	41.698	25245	44	501.932	140.899	39.030	3.249	34.627	22085	70	419.014	201.642	57.732	3.476	51.941	29331	49	801	227.217	92.346	2.262	31.556	39249	28	454.893	188.951	119.682	1.505	23.314	12737	78	349.885	36.710	130.234	5.603	34.971	27291	54	343.815	30.894	137.941	4.310	32.971	18566
317	74	342.473	79.392	16.929	6.085	41.698	25343	44	500.455	134.771	39.044	3.235	34.627	22020	70	419.057	200.528	57.720	3.486	51.941	29334	49	802.224	221.200	92.342	2.274	31.556	39309	28	450.393	183.299	119.675	1.509	23.314	12611	78	348.821	37.908	130.229	5.601	34.971	27208	54	348.481	31.910	137.933	4.304	32.971	18818
318	74	343.297	79.762	16.936	6.097	41.698	25404	44	503.250	137.217	39.054	3.232	34.627	22143	70	429.971	211.415	57.684	3.465	51.941	30098	49	809.878	225.355	92.350	2.260	31.556	39684	28	464.893	189.304	119.685	1.519	23.314	13017	78	358.551	40.344	130.234	5.586	34.971	27967	54	351.259	31.505	137.946	4.303	32.971	18968
319	74	343.959	83.046	16.920	6.093	41.698	25453	44	510.500	140.033	39.050	3.244	34.627	22462	70	460.314	244.044	57.538	3.455	51.941	32222	49	830.061	229.523	92.351	2.242	31.556	40673	28	482.036	203.042	119.703	1.523	23.314	13497	78	374.962	45.616	130.229	5.563	34.971	29247	54	360.370	33.824	137.945	4.292	32.971	19460
320	74	347.905	84.388	16.927	6.101	41.698	25745	44	518.841	141.381	39.054	3.247	34.627	22829	70	545.286	335.477	57.209	3.454	51.941	38170	49	876.694	235.845	92.388	2.219	31.556	42958	28	510.036	224.161	119.736	1.515	23.314	14281	78	423.692	71.244	130.270	5.416	34.971	33048	54	367.037	39.463	137.919	4.283	32.971	19820
321	74	356.824	93.476	16.898	6.142	41.698	26405	44	528.432	134.804	39.056	3.261	34.627	23251	70	776.500	603.497	56.659	3.479	51.941	54355	49	934.694	249.460	92.454	2.183	31.556	45800	28	510.321	229.419	119.743	1.504	23.314	14289	78	795	223.478	130.419	5.205	34.971	62010	54	378.352	46.158	137.899	4.258	32.971	20431
322	74	362.311	97.402	16.884	6.150	41.698	26811	44	539.227	139.294	39.028	3.277	34.627	23726	70	645.429	449.171	56.912	3.492	51.941	45180	49	948.796	252.804	92.496	2.170	31.556	46491	28	503.036	223.854	119.744	1.504	23.314	14085	78	770.449	197.386	130.393	5.289	34.971	60095	54	385.037	49.831	137.895	4.233	32.971	20792
323	74	364.662	104.295	16.883	6.175	41.698	26985	44	538.591	135.846	39.034	3.265	34.627	23698	70	540.743	331.086	57.211	3.483	51.941	37852	49	916.633	246.207	92.480	2.185	31.556	44915	28	488.357	212.536	119.731	1.505	23.314	13674	78	628.180	140.201	130.361	5.371	34.971	48998	54	380.481	47.359	137.899	4.248	32.971	20546
324	74	367.108	106.602	16.871	6.184	41.698	27166	44	538.227	141.369	39.062	3.245	34.627	23682	70	478.786	263.040	57.438	3.489	51.941	33515	49	883.571	238.518	92.446	2.204	31.556	43295	28	474.643	203.059	119.704	1.507	23.314	13290	78	508.603	102.148	130.338	5.415	34.971	39671	54	371.407	43.504	137.925	4.237	32.971	20056
325	74	370.081	112.499	16.857	6.179	41.698	27386	44	533.136	143.136	39.074	3.274	34.627	23458	70	450.871	232.111	57.563	3.495	51.941	31561	49	849.755	233.397	92.405	2.237	31.556	41638	28	468.643	194.087	119.691	1.513	23.314	13122	78	427.154	69.283	130.295	5.488	34.971	33318	54	365.667	40.651	137.934	4.249	32.971	19746
326	74	365.054	106.393	16.865	6.160	41.698	27014	44	522.045	138.486	39.077	3.249	34.627	22970	70	432.643	212.186	57.656	3.503	51.941	30285	49	833.224	230.074	92.374	2.255	31.556	40828	28	456.571	187.070	119.689	1.511	23.314	12784	78	385.641	52.377	130.260	5.534	34.971	30080	54	356.111	36.583	137.935	4.269	32.971	19230
327	74	357.527	97.437	16.894	6.145	41.698	26457	44	523.795	142.809	39.072	3.255	34.627	23047	70	423.914	202.428	57.723	3.495	51.941	29674	49	818.265	230.561	92.352	2.266	31.556	40095	28	449.571	182.640	119.686	1.515	23.314	12588	78	366.436	42.607	130.237	5.576	34.971	28582	54	348.778	32.259	137.945	4.285	32.971	18834
328	74	350.946	91.241	16.909	6.130	41.698	25970	44	524.614	139.912	39.061	3.276	34.627	23083	70	419.557	200.871	57.711	3.512	51.941	29369	49	810.367	228.687	92.345	2.275	31.556	39708	28	448	182.792	119.676	1.508	23.314	12544	78	354.936	38.354	130.233	5.599	34.971	27685	54	344.241	32.584	137.944	4.283	32.971	18589
329	74	346.162	85.869	16.905	6.099	41.698	25616	44	519.364	147.509	39.041	3.296	34.627	22852	70	417.414	198.695	57.730	3.510	51.941	29219	49	800.714	228.089	92.336	2.270	31.556	39235	28	448.179	184.881	119.701	1.510	23.314	12549	78	348.590	37.140	130.214	5.602	34.971	27190	54	341.333	33.285	137.942	4.286	32.971	18432
330	74	345.784	86.027	16.914	6.120	41.698	25588	44	524.841	148.538	39.055	3.300	34.627	23093	70	414.757	195.780	57.730	3.519	51.941	29033	49	794.735	228.161	92.352	2.274	31.556	38942	28	446.536	180.497	119.681	1.514	23.314	12503	78	347.756	36.661	130.232	5.604	34.971	27125	54	344.537	33.212	137.938	4.288	32.971	18605
331	74	343.230	83.954	16.913	6.104	41.698	25399	44	532.136	153.578	39.058	3.328	34.627	23414	70	420.229	200.351	57.717	3.505	51.941	29416	49	807.469	225.352	92.352	2.268	31.556	39566	28	474.750	195.666	119.728	1.537	23.314	13293	78	355.179	37.131	130.228	5.617	34.971	27704	54	349.593	33.265	137.935	4.301	32.971	18878
332	74	343.216	83.340	16.922	6.101	41.698	25398	44	549.068	172.129	39.021	3.404	34.627	24159	70	431.229	208.621	57.686	3.506	51.941	30186	49	811.980	228.180	92.362	2.250	31.556	39787	28	475.679	197.096	119.710	1.527	23.314	13319	78	360.577	39.284	130.220	5.594	34.971	28125	54	359.667	35.452	137.927	4.294	32.971	19422
333	74	353.757	92.210	16.889	6.118	41.698	26178	44	581.295	207.148	38.995	3.507	34.627	25577	70	454.629	234.844	57.548	3.513	51.941	31824	49	833.469	224.639	92.386	2.241	31.556	40840	28	506.429	223.602	119.737	1.516	23.314	14180	78	375.654	41.113	130.234	5.602	34.971	29301	54	377.796	38.349	137.925	4.303	32.971	20401
334	74	362.203	106.297	16.863	6.166	41.698	26803	44	640.477	262.195	38.964	3.633	34.627	28181	70	546.714	332.577	57.195	3.513	51.941	38270	49	892.286	237.656	92.427	2.204	31.556	43722	28	502.607	218.782	119.754	1.520	23.314	14073	78	387.769	47.330	130.247	5.562	34.971	30246	54	397.815	49.396	137.917	4.245	32.971	21482
335	74	373.135	121.441	16.816	6.188	41.698	27612	44	747.682	385.322	38.951	3.844	34.627	32898	70	594.229	388.970	57.041	3.522	51.941	41596	49	932.796	250.440	92.475	2.193	31.556	45707	28	493.464	215.656	119.755	1.514	23.314	13817	78	395.013	54.832	130.271	5.532	34.971	30811	54	425.370	56.444	137.908	4.229	32.971	22970
336	74	382.473	128.673	16.812	6.220	41.698	28303	44	863.682	540.644	38.893	4.073	34.627	38002	70	542.743	329.964	57.183	3.541	51.941	37992	49	915.408	249.389	92.486	2.194	31.556	44855	28	472.893	199.881	119.725	1.514	23.314	13241	78	397.872	54.209	130.265	5.545	34.971	31034	54	433.981	66.731	137.896	4.179	32.971	23435
337	74	378.662	124.632	16.828	6.203	41.698	28021	44	846.545	516.121	38.874	4.043	34.627	37248	70	508.471	292.347	57.319	3.533	51.941	35593	49	865.082	232.251	92.440	2.219	31.556	42389	28	460.857	195.017	119.725	1.512	23.314	12904	78	379.667	47.664	130.260	5.559	34.971	29614	54	418.889	64.770	137.907	4.169	32.971	22620
338	74	373.162	116.371	16.856	6.190	41.698	27614	44	772.227	428.918	38.906	3.928	34.627	33978	70	486.329	266.630	57.410	3.550	51.941	34043	49	839.918	232.737	92.411	2.234	31.556	41156	28	451.071	188.157	119.712	1.512	23.314	12630	78	367.359	45.383	130.253	5.563	34.971	28654	54	392.222	50.906	137.919	4.220	32.971	21180
339	74	363.324	107.660	16.849	6.148	41.698	26886	44	681.727	330.272	38.942	3.782	34.627	29996	70	457.986	235.922	57.539	3.553	51.941	32059	49	822.980	225.609	92.382	2.261	31.556	40326	28	449.964	187.656	119.687	1.503	23.314	12599	78	355.244	40.186	130.233	5.590	34.971	27709	54	369.722	44.143	137.923	4.238	32.971	19965
340	74	356.892	95.739	16.892	6.131	41.698	26410	44	617.205	254.215	38.976	3.622	34.627	27157	70	447.471	225.259	57.576	3.567	51.941	31323	49	817.204	230.397	92.354	2.265	31.556	40043	28	445.714	180.088	119.711	1.514	23.314	12480	78	352.808	39.059	130.226	5.583	34.971	27519	54	358.481	39.408	137.928	4.266	32.971	19358
341	74	351.446	93.985	16.900	6.127	41.698	26007	44	571.250	208.414	38.991	3.504	34.627	25135	70	435.329	213.178	57.632	3.567	51.941	30473	49	805.265	226.646	92.343	2.268	31.556	39458	28	442.500	179.670	119.691	1.511	23.314	12390	78	347.923	36.207	130.217	5.604	34.971	27138	54	347.556	35.723	137.927	4.282	32.971	18768
342	74	349.811	86.910	16.919	6.112	41.698	25886	44	545.364	183.387	39.014	3.417	34.627	23996	70	429.443	207.002	57.671	3.585	51.941	30061	49	797.796	224.050	92.345	2.276	31.556	39092	28	441.929	177.272	119.682	1.516	23.314	12374	78	347.500	36.455	130.222	5.593	34.971	27105	54	343.426	33.122	137.930	4.300	32.971	18545
343	74	347	84.412	16.923	6.096	41.698	25678	44	527.455	165.742	39.017	3.359	34.627	23208	70	433.071	210.596	57.650	3.594	51.941	30315	49	795.429	222.221	92.345	2.276	31.556	38976	28	440.893	174.416	119.696	1.520	23.314	12345	78	346.385	36.466	130.222	5.610	34.971	27018	54	342.833	33.973	137.927	4.297	32.971	18513
344	74	343.892	82.490	16.922	6.086	41.698	25448	44	520.864	159.409	39.037	3.322	34.627	22918	70	445.757	223.290	57.591	3.586	51.941	31203	49	796.265	221.919	92.341	2.279	31.556	39017	28	439.357	178.867	119.683	1.513	23.314	12302	78	358.141	39.056	130.222	5.599	34.971	27935	54	344.278	31.863	137.935	4.303	32.971	18591
345	74	342.986	81.859	16.928	6.083	41.698	25381	44	513.818	152.626	39.037	3.289	34.627	22608	70	450.957	228.134	57.576	3.572	51.941	31567	49	815.122	225.405	92.349	2.268	31.556	39941	28	456.179	184.151	119.698	1.521	23.314	12773	78	380.423	46.806	130.244	5.567	34.971	29673	54	353.278	36.766	137.927	4.276	32.971	19077
346	74	344.959	85.821	16.913	6.090	41.698	25527	44	511.477	150.366	39.033	3.283	34.627	22505	70	471.114	250.564	57.467	3.579	51.941	32978	49	848.673	232.144	92.380	2.247	31.556	41585	28	494.250	214.081	119.753	1.517	23.314	13839	78	851.244	249.493	130.425	5.171	34.971	66397	54	368.704	45.043	137.895	4.260	32.971	19910
347	74	347.892	85.941	16.907	6.100	41.698	25744	44	516.727	146.132	39.054	3.263	34.627	22736	70	546.029	330.376	57.188	3.586	51.941	38222	49	919.592	240.336	92.433	2.204	31.556	45060	28	500.536	222.091	119.764	1.521	23.314	14015	78	883.910	236.040	130.402	5.255	34.971	68945	54	387.315	47.484	137.900	4.258	32.971	20915
348	74	352.378	93.070	16.894	6.123	41.698	26076	44	517.386	143.029	39.050	3.233	34.627	22765	70	660.614	458.406	56.878	3.568	51.941	46243	49	949.163	247.875	92.501	2.184	31.556	46509	28	501.286	220.678	119.754	1.514	23.314	14036	78	789.590	201.634	130.391	5.295	34.971	61588	54	390.722	50.044	137.901	4.242	32.971	21099
349	74	354.865	92.808	16.893	6.112	41.698	26260	44	517.773	143.061	39.037	3.252	34.627	22782	70	672.071	476.616	56.845	3.545	51.941	47045	49	932.571	251.782	92.480	2.189	31.556	45696	28	488.357	213.645	119.769	1.511	23.314	13674	78	647.833	148.979	130.372	5.350	34.971	50531	54	399	50.937	137.903	4.244	32.971	21546
350	74	354.892	96.081	16.881	6.113	41.698	26262	44	524.205	151.388	39.055	3.258	34.627	23065	70	593.100	387.896	57.019	3.565	51.941	41517	49	899.102	241.826	92.446	2.210	31.556	44056	28	478.464	200.030	119.728	1.523	23.314	13397	78	516.256	100.564	130.337	5.429	34.971	40268	54	401.963	54.974	137.902	4.219	32.971	21706
351	74	355.338	94.233	16.891	6.117	41.698	26295	44	521.682	146.331	39.032	3.245	34.627	22954	70	538.886	325.829	57.186	3.575	51.941	37722	49	860.714	230.583	92.415	2.230	31.556	42175	28	461.036	189.824	119.699	1.517	23.314	12909	78	428.551	65.479	130.280	5.501	34.971	33427	54	380.333	49.391	137.911	4.228	32.971	20538
352	74	356.432	95.374	16.901	6.141	41.698	26376	44	510.932	143.768	39.038	3.243	34.627	22481	70	499.100	279.327	57.352	3.584	51.941	34937	49	833.551	229.239	92.400	2.248	31.556	40844	28	452.464	183.891	119.711	1.521	23.314	12669	78	389.577	50.426	130.251	5.555	34.971	30387	54	366.167	40.815	137.930	4.260	32.971	19773
353	74	355.216	94.567	16.898	6.133	41.698	26286	44	505.614	147.568	39.027	3.261	34.627	22247	70	469.986	247.109	57.474	3.591	51.941	32899	49	819.510	225.729	92.370	2.268	31.556	40156	28	448.071	184.839	119.698	1.513	23.314	12546	78	366.449	43.543	130.247	5.589	34.971	28583	54	356.704	36.687	137.931	4.271	32.971	19262
354	74	353.932	93.792	16.888	6.125	41.698	26191	44	506.500	146.155	39.052	3.253	34.627	22286	70	451.286	233.270	57.521	3.588	51.941	31590	49	811.327	223.386	92.359	2.279	31.556	39755	28	444.929	176.488	119.689	1.522	23.314	12458	78	355.179	38.863	130.218	5.604	34.971	27704	54	351.741	36.609	137.932	4.277	32.971	18994
355	74	347.149	86.975	16.921	6.092	41.698	25689	44	496.227	144.714	39.016	3.269	34.627	21834	70	446.443	226.184	57.565	3.593	51.941	31251	49	804.735	225.335	92.351	2.277	31.556	39432	28	443.393	178.080	119.712	1.520	23.314	12415	78	352.603	36.006	130.218	5.617	34.971	27503	54	343.463	34.300	137.932	4.286	32.971	18547
356	74	343.081	82.482	16.919	6.084	41.698	25388	44	494.523	147.417	39.019	3.251	34.627	21759	70	440.100	221.363	57.601	3.594	51.941	30807	49	803.286	224.384	92.350	2.273	31.556	39361	28	442.536	178.312	119.691	1.516	23.314	12391	78	349.269	37.228	130.234	5.609	34.971	27243	54	342.852	32.254	137.934	4.302	32.971	18514
357	74	342.014	82.201	16.917	6.086	41.698	25309	44	491.841	147.589	39.031	3.212	34.627	21641	70	439.786	223.460	57.590	3.592	51.941	30785	49	804.694	225.581	92.348	2.279	31.556	39430	28	447.107	182.600	119.688	1.513	23.314	12519	78	348.718	36.436	130.220	5.614	34.971	27200	54	343.352	33.304	137.933	4.300	32.971	18541
358	74	343.730	83.135	16.932	6.125	41.698	25436	44	489.205	141.178	39.023	3.227	34.627	21525	70	447.871	229.123	57.567	3.578	51.941	31351	49	804.122	220.648	92.344	2.278	31.556	39402	28	452.143	186.591	119.705	1.515	23.314	12660	78	351.051	34.479	130.222	5.633	34.971	27382	54	350.241	32.514	137.942	4.299	32.971	18913
359	74	346.662	84.914	16.918	6.103	41.698	25653	44	493.432	138.393	39.036	3.217	34.627	21711	70	466.929	247.375	57.479	3.591	51.941	32685	49	814.286	223.413	92.356	2.262	31.556	39900	28	479.750	205.951	119.765	1.520	23.314	13433	78	352.551	36.430	130.222	5.615	34.971	27499	54	355.167	36.337	137.929	4.282	32.971	19179
360	74	351.405	94.032	16.888	6.153	41.698	26004	44	498.545	141.664	39.070	3.193	34.627	21936	70	487.743	273.031	57.384	3.593	51.941	34142	49	848.694	223.111	92.417	2.239	31.556	41586	28	496.607	214.733	119.761	1.525	23.314	13905	78	360.923	39.272	130.228	5.595	34.971	28152	54	360.130	34.334	137.949	4.282	32.971	19447
361	74	356.068	96.483	16.899	6.169	41.698	26349	44	505.227	138.902	39.051	3.220	34.627	22230	70	492.857	274.921	57.371	3.604	51.941	34500	49	899.061	237.660	92.463	2.195	31.556	44054	28	483.143	209.192	119.763	1.523	23.314	13528	78	375.231	43.697	130.234	5.590	34.971	29268	54	361.630	37.407	137.930	4.275	32.971	19528
362	74	370.851	109.471	16.852	6.175	41.698	27443	44	509.114	141.156	39.039	3.219	34.627	22401	70	517.771	300.723	57.291	3.600	51.941	36244	49	900.184	238.631	92.478	2.193	31.556	44109	28	475.464	201.594	119.751	1.526	23.314	13313	78	373.987	42.277	130.235	5.587	34.971	29171	54	360.296	38.723	137.930	4.274	32.971	19456
363	74	369.365	111.064	16.851	6.176	41.698	27333	44	506.591	139.197	39.070	3.222	34.627	22290	70	512.657	297.829	57.291	3.588	51.941	35886	49	879.837	236.855	92.455	2.207	31.556	43112	28	468.357	196.630	119.738	1.518	23.314	13114	78	372.577	44.716	130.242	5.568	34.971	29061	54	358.889	38.705	137.926	4.269	32.971	19380
364	74	379.149	121.802	16.840	6.222	41.698	28057	44	505.682	142.667	39.053	3.221	34.627	22250	70	501	284.651	57.345	3.594	51.941	35070	49	850.592	231.471	92.439	2.228	31.556	41679	28	460.393	192.410	119.729	1.515	23.314	12891	78	365.487	38.971	130.231	5.606	34.971	28508	54	354.741	36.959	137.926	4.278	32.971	19156
365	74	375.703	121.439	16.816	6.210	41.698	27802	44	499.545	142.213	39.054	3.227	34.627	21980	70	475	260.106	57.422	3.609	51.941	33250	49	823.102	222.068	92.409	2.249	31.556	40332	28	449.321	179.570	119.712	1.522	23.314	12581	78	357	37.969	130.236	5.597	34.971	27846	54	348.907	34.443	137.938	4.288	32.971	18841
366	74	373.149	117.272	16.834	6.192	41.698	27613	44	499.523	146.684	39.027	3.213	34.627	21979	70	457.929	242.489	57.511	3.617	51.941	32055	49	804.245	221.915	92.382	2.258	31.556	39408	28	443.607	178.420	119.698	1.522	23.314	12421	78	351.962	36.940	130.226	5.612	34.971	27453	54	344.389	32.786	137.933	4.301	32.971	18597
367	74	367.743	111.901	16.854	6.199	41.698	27213	44	495.341	143.295	39.038	3.226	34.627	21795	70	447.914	233.929	57.553	3.611	51.941	31354	49	796.367	221.874	92.362	2.266	31.556	39022	28	444.393	177.334	119.695	1.516	23.314	12443	78	348.423	35.647	130.221	5.620	34.971	27177	54	341.815	32.118	137.945	4.294	32.971	18458
368	74	358.649	100.716	16.879	6.153	41.698	26540	44	488.818	141.226	39.042	3.234	34.627	21508	70	444.743	229.435	57.567	3.621	51.941	31132	49	789.939	220.000	92.362	2.278	31.556	38707	28	438.750	176.955	119.716	1.521	23.314	12285	78	346.256	35.088	130.229	5.614	34.971	27008	54	338.722	31.224	137.942	4.300	32.971	18291
369	74	350.892	91.706	16.908	6.125	41.698	25966	44	488.545	146.761	39.024	3.219	34.627	21496	70	443.443	228.685	57.562	3.620	51.941	31041	49	788.918	218.303	92.351	2.280	31.556	38657	28	442.071	181.581	119.697	1.509	23.314	12378	78	342.692	33.581	130.216	5.634	34.971	26730	54	340.944	32.350	137.940	4.281	32.971	18411
370	74	349.446	90.123	16.905	6.116	41.698	25859	44	486.523	137.788	39.049	3.200	34.627	21407	70	443.800	230.810	57.572	3.611	51.941	31066	49	785.122	221.008	92.347	2.272	31.556	38471	28	443.107	176.170	119.708	1.522	23.314	12407	78	346.667	35.721	130.219	5.610	34.971	27040	54	340.648	30.013	137.937	4.319	32.971	18395
371	74	347.527	90.933	16.900	6.106	41.698	25717	44	487.955	145.541	39.044	3.195	34.627	21470	70	453.229	241.315	57.547	3.605	51.941	31726	49	791.082	219.944	92.361	2.266	31.556	38763	28	454.857	182.563	119.713	1.524	23.314	12736	78	349.654	37.742	130.212	5.595	34.971	27273	54	343.481	32.143	137.944	4.284	32.971	18548
372	74	348.257	89.931	16.895	6.116	41.698	25771	44	488.432	140.254	39.031	3.224	34.627	21491	70	467.129	259.394	57.466	3.613	51.941	32699	49	800.918	217.994	92.376	2.252	31.556	39245	28	459.607	184.660	119.734	1.535	23.314	12869	78	360.654	40.015	130.234	5.590	34.971	28131	54	347.981	32.053	137.936	4.310	32.971	18791
373	74	350.797	90.332	16.900	6.130	41.698	25959	44	496.068	144.120	39.050	3.209	34.627	21827	70	487.486	280.878	57.373	3.628	51.941	34124	49	836.510	224.207	92.387	2.238	31.556	40989	28	486.464	200.189	119.744	1.532	23.314	13621	78	388.462	51.696	130.252	5.528	34.971	30300	54	351.296	32.429	137.950	4.287	32.971	18970
374	74	354.216	95.176	16.890	6.138	41.698	26212	44	495.955	141.695	39.058	3.195	34.627	21822	70	523.843	316.872	57.237	3.619	51.941	36669	49	884.061	232.044	92.436	2.197	31.556	43319	28	488.250	213.934	119.772	1.520	23.314	13671	78	792.782	226.545	130.419	5.175	34.971	61837	54	370.296	39.147	137.911	4.286	32.971	19996
375	74	358.432	100.178	16.870	6.141	41.698	26524	44	492.023	139.071	39.060	3.187	34.627	21649	70	619.800	423.590	56.946	3.597	51.941	43386	49	905.714	237.205	92.495	2.191	31.556	44380	28	480.321	200.481	119.756	1.524	23.314	13449	78	758.885	189.181	130.384	5.304	34.971	59193	54	380.667	46.338	137.907	4.242	32.971	20556
376	74	360.419	101.499	16.866	6.157	41.698	26671	44	494.795	143.539	39.058	3.204	34.627	21771	70	610.014	413.023	56.961	3.611	51.941	42701	49	889.306	230.214	92.486	2.203	31.556	43576	28	472.107	202.084	119.747	1.514	23.314	13219	78	614.077	137.030	130.366	5.379	34.971	47898	54	377.074	45.032	137.924	4.232	32.971	20362
377	74	359.297	102.150	16.862	6.148	41.698	26588	44	491.795	139.398	39.040	3.214	34.627	21639	70	557.329	352.917	57.097	3.604	51.941	39013	49	863.388	230.605	92.462	2.211	31.556	42306	28	463.679	188.364	119.725	1.524	23.314	12983	78	487.551	92.554	130.329	5.427	34.971	38029	54	369.759	42.138	137.924	4.253	32.971	19967
378	74	355.554	100.011	16.872	6.144	41.698	26311	44	500.455	141.901	39.044	3.223	34.627	22020	70	505.843	295.279	57.280	3.595	51.941	35409	49	831.939	220.925	92.431	2.234	31.556	40765	28	454.250	183.293	119.701	1.523	23.314	12719	78	415.192	62.588	130.272	5.521	34.971	32385	54	360.574	39.246	137.926	4.260	32.971	19471
379	74	354.851	95.893	16.888	6.150	41.698	26259	44	492.295	140.892	39.050	3.232	34.627	21661	70	472.043	257.644	57.423	3.592	51.941	33043	49	803.184	218.561	92.385	2.252	31.556	39356	28	444.964	178.798	119.711	1.522	23.314	12459	78	375.513	45.903	130.245	5.582	34.971	29290	54	351.426	36.206	137.936	4.268	32.971	18977
380	74	350.459	92.046	16.899	6.125	41.698	25934	44	492.318	143.644	39.043	3.215	34.627	21662	70	452.514	235.727	57.509	3.596	51.941	31676	49	792.918	216.528	92.393	2.267	31.556	38853	28	438.714	176.668	119.693	1.514	23.314	12284	78	359.577	39.872	130.232	5.599	34.971	28047	54	345.352	34.746	137.922	4.286	32.971	18649
381	74	348.176	88.989	16.912	6.116	41.698	25765	44	486.227	139.797	39.029	3.209	34.627	21394	70	439.271	225.772	57.566	3.595	51.941	30749	49	784.694	210.938	92.360	2.276	31.556	38450	28	435.571	171.223	119.698	1.524	23.314	12196	78	347.333	36.293	130.213	5.606	34.971	27092	54	341.481	33.679	137.931	4.287	32.971	18440
382	74	345.257	89.858	16.894	6.110	41.698	25549	44	482.432	139.988	39.014	3.236	34.627	21227	70	429.129	216.029	57.607	3.603	51.941	30039	49	776.388	211.903	92.364	2.276	31.556	38043	28	435.357	173.307	119.700	1.523	23.314	12190	78	342.231	34.317	130.210	5.627	34.971	26694	54	340.889	30.896	137.950	4.297	32.971	18408
383	74	343.824	86.172	16.915	6.111	41.698	25443	44	484.591	142.444	39.020	3.230	34.627	21322	70	429.971	214.748	57.618	3.599	51.941	30098	49	773.224	212.321	92.359	2.275	31.556	37888	28	428.893	170.414	119.700	1.523	23.314	12009	78	341.051	34.100	130.207	5.620	34.971	26602	54	339.037	31.203	137.944	4.300	32.971	18308
384	74	342.608	84.773	16.922	6.112	41.698	25353	44	483.136	141.006	39.018	3.229	34.627	21258	70	432.871	217.034	57.601	3.594	51.941	30301	49	772.776	212.770	92.364	2.269	31.556	37866	28	444.286	179.283	119.701	1.519	23.314	12440	78	344.590	35.682	130.215	5.612	34.971	26878	54	345.259	33.207	137.932	4.294	32.971	18644
385	74	345.554	86.546	16.926	6.126	41.698	25571	44	484.386	134.332	39.020	3.224	34.627	21313	70	447.500	229.117	57.551	3.590	51.941	31325	49	779.143	214.944	92.370	2.258	31.556	38178	28	450.821	179.196	119.717	1.536	23.314	12623	78	345.641	35.943	130.210	5.600	34.971	26960	54	348.093	31.996	137.934	4.303	32.971	18797
386	74	345.622	89.294	16.908	6.126	41.698	25576	44	488.114	137.107	39.042	3.204	34.627	21477	70	493.843	277.662	57.342	3.601	51.941	34569	49	794.347	215.947	92.368	2.251	31.556	38923	28	466.464	191.435	119.733	1.535	23.314	13061	78	352.154	36.849	130.233	5.611	34.971	27468	54	351.185	33.855	137.935	4.292	32.971	18964
387	74	353.459	94.347	16.908	6.157	41.698	26156	44	495.727	140.433	39.034	3.209	34.627	21812	70	603.029	396.594	57.003	3.540	51.941	42212	49	828.245	223.124	92.383	2.229	31.556	40584	28	471.893	195.509	119.749	1.539	23.314	13213	78	362.692	40.548	130.230	5.588	34.971	28290	54	364.204	41.320	137.926	4.262	32.971	19667
388	74	357.689	101.920	16.888	6.173	41.698	26469	44	493.864	140.648	39.031	3.206	34.627	21730	70	614.114	414.162	56.943	3.566	51.941	42988	49	862.367	230.830	92.443	2.201	31.556	42256	28	473.464	198.948	119.756	1.532	23.314	13257	78	370.628	44.320	130.243	5.573	34.971	28909	54	369.574	41.932	137.919	4.257	32.971	19957
389	74	362.432	106.430	16.862	6.180	41.698	26820	44	502.727	143.070	39.031	3.236	34.627	22120	70	563.086	356.099	57.096	3.553	51.941	39416	49	859.408	225.910	92.450	2.204	31.556	42111	28	459.893	189.088	119.736	1.531	23.314	12877	78	380.115	45.319	130.238	5.585	34.971	29649	54	372.537	41.228	137.909	4.276	32.971	20117
390	74	360.068	105.207	16.857	6.157	41.698	26645	44	497.568	140.799	39.044	3.227	34.627	21893	70	504.143	293.482	57.282	3.550	51.941	35290	49	850.163	219.651	92.441	2.226	31.556	41658	28	445.679	179.284	119.710	1.528	23.314	12479	78	371.821	43.887	130.243	5.581	34.971	29002	54	367.611	36.992	137.932	4.294	32.971	19851
391	74	358.986	101.534	16.873	6.158	41.698	26565	44	493.273	141.392	39.023	3.243	34.627	21704	70	474.371	260.409	57.411	3.543	51.941	33206	49	826.041	219.522	92.404	2.239	31.556	40476	28	441.643	177.845	119.714	1.522	23.314	12366	78	361.090	39.997	130.241	5.595	34.971	28165	54	361.444	39.585	137.923	4.272	32.971	19518
392	74	355.230	95.877	16.883	6.129	41.698	26287	44	486.045	143.290	39.003	3.213	34.627	21386	70	457.257	243.284	57.473	3.568	51.941	32008	49	806.204	218.175	92.379	2.249	31.556	39504	28	437.750	173.083	119.725	1.524	23.314	12257	78	350.692	37.851	130.230	5.596	34.971	27354	54	351.444	38.705	137.930	4.256	32.971	18978
393	74	347.676	91.283	16.889	6.110	41.698	25728	44	483.818	138.657	39.019	3.207	34.627	21288	70	441.900	226.528	57.559	3.569	51.941	30933	49	788.388	214.777	92.361	2.265	31.556	38631	28	430.679	171.166	119.700	1.522	23.314	12059	78	348.679	34.124	130.217	5.627	34.971	27197	54	346.759	34.405	137.926	4.287	32.971	18725
394	74	342.419	83.928	16.919	6.101	41.698	25339	44	476.023	137.365	39.024	3.212	34.627	20945	70	428.443	215.686	57.598	3.559	51.941	29991	49	781.469	212.132	92.363	2.276	31.556	38292	28	432.464	176.867	119.707	1.514	23.314	12109	78	344.333	35.215	130.220	5.618	34.971	26858	54	342.019	33.100	137.938	4.279	32.971	18469
395	74	341.865	82.893	16.923	6.087	41.698	25298	44	474.273	132.737	39.006	3.217	34.627	20868	70	420.600	204.819	57.672	3.560	51.941	29442	49	776.776	209.904	92.347	2.285	31.556	38062	28	431.893	172.949	119.701	1.520	23.314	12093	78	343.705	34.492	130.215	5.616	34.971	26809	54	339	33.777	137.939	4.281	32.971	18306
396	74	338.946	80.956	16.927	6.095	41.698	25082	44	472.386	134.058	39.010	3.215	34.627	20785	70	419.971	206.713	57.646	3.576	51.941	29398	49	771.163	211.478	92.344	2.275	31.556	37787	28	427.071	169.882	119.707	1.519	23.314	11958	78	340.769	34.598	130.219	5.623	34.971	26580	54	337.222	31.755	137.942	4.289	32.971	18210
397	74	336.878	79.034	16.927	6.093	41.698	24929	44	474.114	139.950	39.025	3.219	34.627	20861	70	415.114	202.222	57.673	3.558	51.941	29058	49	771.755	210.042	92.356	2.274	31.556	37816	28	427.893	166.385	119.705	1.530	23.314	11981	78	349.231	36.393	130.228	5.628	34.971	27240	54	342.093	33.612	137.923	4.308	32.971	18473
398	74	337.784	80.139	16.929	6.097	41.698	24996	44	480.886	146.054	39.007	3.219	34.627	21159	70	416.214	199.498	57.701	3.544	51.941	29135	49	775.388	210.630	92.349	2.273	31.556	37994	28	432.286	169.025	119.701	1.527	23.314	12104	78	357.808	40.996	130.232	5.590	34.971	27909	54	351.500	35.867	137.938	4.270	32.971	18981
399	74	334.716	78.175	16.929	6.068	41.698	24769	44	479.818	142.352	39.027	3.218	34.627	21112	70	417.743	202.241	57.677	3.532	51.941	29242	49	803.429	211.397	92.362	2.257	31.556	39368	28	453.786	185.008	119.730	1.528	23.314	12706	78	392.513	53.019	130.265	5.534	34.971	30616	54	379.648	49.401	137.923	4.216	32.971	20501
400	74	339.892	79.728	16.916	6.089	41.698	25152	44	486.864	140.907	39.026	3.208	34.627	21422	70	432.329	215.235	57.607	3.538	51.941	30263	49	880.265	226.417	92.454	2.196	31.556	43133	28	479.607	200.889	119.767	1.543	23.314	13429	78	859.885	236.045	130.413	5.233	34.971	67071	54	450.796	68.939	137.891	4.184	32.971	24343
401	74	344.216	82.721	16.919	6.112	41.698	25472	44	483.932	136.976	39.036	3.197	34.627	21293	70	430.643	210.583	57.649	3.530	51.941	30145	49	930.082	242.357	92.507	2.174	31.556	45574	28	470.250	195.568	119.768	1.536	23.314	13167	78	813.397	211.146	130.405	5.268	34.971	63445	54	557.018	101.678	137.861	4.151	32.971	30079
402	74	345.405	88.426	16.900	6.118	41.698	25560	44	484.636	138.005	39.047	3.187	34.627	21324	70	432.357	214.821	57.627	3.503	51.941	30265	49	907.878	237.241	92.491	2.185	31.556	44486	28	468.071	195.991	119.754	1.529	23.314	13106	78	709.910	167.947	130.383	5.348	34.971	55373	54	546.259	104.331	137.850	4.132	32.971	29498
403	74	345.757	89.080	16.906	6.135	41.698	25586	44	486.795	138.000	39.042	3.203	34.627	21419	70	429.743	212.423	57.641	3.505	51.941	30082	49	878.959	229.242	92.475	2.204	31.556	43069	28	454.250	187.095	119.751	1.528	23.314	12719	78	578.590	125.878	130.369	5.386	34.971	45130	54	504.926	95.464	137.873	4.110	32.971	27266
404	74	347.176	90.191	16.908	6.121	41.698	25691	44	485.659	144.757	39.017	3.215	34.627	21369	70	423.414	205.837	57.673	3.500	51.941	29639	49	841.041	222.133	92.443	2.223	31.556	41211	28	441.786	176.706	119.742	1.530	23.314	12370	78	465.128	81.985	130.314	5.464	34.971	36280	54	449.981	78.898	137.876	4.135	32.971	24299
405	74	347.324	88.136	16.912	6.114	41.698	25702	44	481.182	142.338	39.009	3.215	34.627	21172	70	418.671	202.036	57.695	3.498	51.941	29307	49	809.612	214.212	92.409	2.244	31.556	39671	28	430.571	169.671	119.715	1.525	23.314	12056	78	403.821	56.511	130.295	5.543	34.971	31498	54	409.185	62.197	137.911	4.173	32.971	22096
406	74	345.716	84.506	16.919	6.099	41.698	25583	44	482.045	144.952	39.009	3.220	34.627	21210	70	413.600	196.286	57.717	3.510	51.941	28952	49	795.469	215.758	92.375	2.260	31.556	38978	28	425.107	163.301	119.712	1.537	23.314	11903	78	370.641	45.285	130.251	5.579	34.971	28910	54	379.611	50.828	137.918	4.202	32.971	20499
407	74	341.284	83.281	16.922	6.102	41.698	25255	44	479.773	141.408	39.025	3.228	34.627	21110	70	411.457	194.067	57.742	3.515	51.941	28802	49	783.633	213.588	92.368	2.276	31.556	38398	28	416.821	163.514	119.707	1.528	23.314	11671	78	354.628	37.906	130.226	5.605	34.971	27661	54	361.463	41.551	137.925	4.239	32.971	19519
408	74	340.243	81.616	16.924	6.087	41.698	25178	44	477.500	143.579	39.006	3.224	34.627	21010	70	404.100	186.172	57.783	3.523	51.941	28287	49	772.571	210.471	92.357	2.276	31.556	37856	28	415.964	159.061	119.706	1.537	23.314	11647	78	346.385	35.603	130.227	5.616	34.971	27018	54	347.167	37.155	137.935	4.262	32.971	18747
409	74	339.108	78.601	16.950	6.095	41.698	25094	44	472.591	144.112	39.011	3.220	34.627	20794	70	397.714	183.630	57.781	3.520	51.941	27840	49	771.429	212.460	92.337	2.282	31.556	37800	28	411.143	161.017	119.705	1.526	23.314	11512	78	339.679	33.844	130.217	5.620	34.971	26495	54	338.111	31.458	137.948	4.281	32.971	18258
410	74	337.730	78.295	16.951	6.083	41.698	24992	44	474.205	146.073	39.027	3.210	34.627	20865	70	398.543	182.767	57.819	3.529	51.941	27898	49	771.408	213.063	92.339	2.276	31.556	37799	28	413.750	157.104	119.715	1.539	23.314	11585	78	337.859	33.553	130.212	5.619	34.971	26353	54	335.204	31.576	137.936	4.300	32.971	18101
411	74	338.716	80.651	16.924	6.077	41.698	25065	44	478.068	145.687	39.046	3.211	34.627	21035	70	407.271	189.093	57.774	3.550	51.941	28509	49	769.939	209.602	92.334	2.280	31.556	37727	28	414.321	160.291	119.712	1.532	23.314	11601	78	339	33.856	130.216	5.632	34.971	26442	54	333.333	30.722	137.945	4.291	32.971	18000
412	74	338.311	79.967	16.928	6.088	41.698	25035	44	471.977	139.379	39.045	3.192	34.627	20767	70	425.143	207.552	57.671	3.551	51.941	29760	49	778.592	212.609	92.344	2.270	31.556	38151	28	425.857	168.113	119.736	1.527	23.314	11924	78	340.667	33.502	130.206	5.628	34.971	26572	54	334.463	31.536	137.936	4.298	32.971	18061
413	74	340.054	82.396	16.924	6.088	41.698	25164	44	480.773	142.682	39.023	3.208	34.627	21154	70	461.829	245.479	57.477	3.587	51.941	32328	49	789.735	211.510	92.342	2.260	31.556	38697	28	440.143	185.605	119.747	1.513	23.314	12324	78	343.423	35.439	130.213	5.607	34.971	26787	54	335.704	29.194	137.950	4.303	32.971	18128
414	74	348.797	89.627	16.908	6.120	41.698	25811	44	479.864	143.279	39.024	3.198	34.627	21114	70	614.214	407.049	56.983	3.579	51.941	42995	49	820.633	219.966	92.380	2.228	31.556	40211	28	448.286	182.036	119.757	1.535	23.314	12552	78	348.192	35.995	130.216	5.616	34.971	27159	54	337.778	28.331	137.950	4.310	32.971	18240
415	74	346.676	89.893	16.904	6.131	41.698	25654	44	482.068	135.357	39.043	3.188	34.627	21211	70	639.186	440.853	56.910	3.555	51.941	44743	49	843.469	216.724	92.441	2.221	31.556	41330	28	449.036	182.138	119.761	1.540	23.314	12573	78	353.949	38.554	130.216	5.605	34.971	27608	54	340.815	30.061	137.937	4.309	32.971	18404
416	74	348.757	90.824	16.900	6.139	41.698	25808	44	488.727	142.185	39.047	3.201	34.627	21504	70	569.086	362.621	57.092	3.562	51.941	39836	49	834.816	218.061	92.410	2.231	31.556	40906	28	443.250	177.887	119.752	1.539	23.314	12411	78	353.256	41.695	130.244	5.572	34.971	27554	54	339.185	31.548	137.950	4.292	32.971	18316
417	74	351.865	94.647	16.889	6.114	41.698	26038	44	488.500	139.028	39.059	3.182	34.627	21494	70	505.557	291.625	57.307	3.559	51.941	35389	49	812.755	216.338	92.397	2.240	31.556	39825	28	426.429	167.700	119.728	1.532	23.314	11940	78	348.526	38.237	130.223	5.591	34.971	27185	54	341.648	29.319	137.937	4.322	32.971	18449
418	74	353.365	100.031	16.872	6.131	41.698	26149	44	485.455	135.840	39.067	3.171	34.627	21360	70	459.171	245.836	57.482	3.577	51.941	32142	49	800.735	213.477	92.368	2.260	31.556	39236	28	423.500	166.263	119.714	1.530	23.314	11858	78	346.577	37.573	130.217	5.588	34.971	27033	54	340.204	30.500	137.939	4.311	32.971	18371
419	74	355.041	99.472	16.873	6.148	41.698	26273	44	480.591	135.231	39.049	3.175	34.627	21146	70	435.243	221.008	57.595	3.596	51.941	30467	49	778.653	213.007	92.337	2.263	31.556	38154	28	417.393	160.789	119.712	1.533	23.314	11687	78	347.564	37.068	130.218	5.603	34.971	27110	54	340.519	30.735	137.933	4.309	32.971	18388
420	74	348.135	91.325	16.906	6.137	41.698	25762	44	477.977	138.585	39.044	3.179	34.627	21031	70	421.714	209.841	57.660	3.585	51.941	29520	49	764.245	208.096	92.335	2.277	31.556	37448	28	410.571	156.738	119.699	1.535	23.314	11496	78	345.192	35.598	130.219	5.617	34.971	26925	54	334.704	31.658	137.948	4.278	32.971	18074
421	74	347.568	90.260	16.905	6.138	41.698	25720	44	470.705	133.482	39.033	3.192	34.627	20711	70	413.371	203.149	57.692	3.599	51.941	28936	49	763.143	207.227	92.330	2.282	31.556	37394	28	413.500	161.083	119.706	1.525	23.314	11578	78	340.372	34.098	130.209	5.613	34.971	26549	54	335.278	30.703	137.942	4.304	32.971	18105
422	74	342.203	84.232	16.923	6.105	41.698	25323	44	471.682	138.868	39.028	3.180	34.627	20754	70	403.486	190.890	57.762	3.592	51.941	28244	49	751.816	204.242	92.306	2.281	31.556	36839	28	410.750	155.215	119.696	1.536	23.314	11501	78	337.179	33.613	130.211	5.616	34.971	26300	54	330.111	31.081	137.941	4.292	32.971	17826
423	74	340.311	83.664	16.914	6.097	41.698	25183	44	468.795	133.731	39.048	3.179	34.627	20627	70	402.600	190.749	57.756	3.604	51.941	28182	49	759.429	207.038	92.319	2.283	31.556	37212	28	414.500	161.386	119.714	1.530	23.314	11606	78	339.910	34.885	130.214	5.619	34.971	26513	54	329.722	29.682	137.944	4.298	32.971	17805
424	74	336.770	81.833	16.921	6.095	41.698	24921	44	473.364	139.072	39.040	3.187	34.627	20828	70	407.129	193.071	57.743	3.586	51.941	28499	49	768.388	210.769	92.320	2.284	31.556	37651	28	421.536	164.315	119.721	1.530	23.314	11803	78	346.205	36.046	130.224	5.613	34.971	27004	54	333.981	28.034	137.931	4.330	32.971	18035
425	74	341.284	85.702	16.912	6.096	41.698	25255	44	477.636	140.632	39.027	3.206	34.627	21016	70	418.243	204.220	57.685	3.596	51.941	29277	49	769.429	205.526	92.332	2.282	31.556	37702	28	424.857	166.598	119.717	1.534	23.314	11896	78	353.308	37.374	130.224	5.619	34.971	27558	54	337.407	29.582	137.952	4.300	32.971	18220
426	74	343.514	84.588	16.911	6.092	41.698	25420	44	476.636	136.361	39.038	3.205	34.627	20972	70	447.257	232.048	57.539	3.592	51.941	31308	49	795.510	210.027	92.348	2.257	31.556	38980	28	461.464	184.085	119.769	1.566	23.314	12921	78	368.590	41.933	130.226	5.598	34.971	28750	54	342.093	34.906	137.930	4.283	32.971	18473
427	74	344.068	86.064	16.911	6.119	41.698	25461	44	474.773	141.327	39.024	3.220	34.627	20890	70	500.129	283.612	57.326	3.588	51.941	35009	49	852.367	227.803	92.420	2.202	31.556	41766	28	462.429	193.864	119.775	1.543	23.314	12948	78	391.782	50.562	130.239	5.565	34.971	30559	54	342.389	34.502	137.934	4.279	32.971	18489
428	74	348.959	93.032	16.892	6.131	41.698	25823	44	478.636	136.204	39.034	3.210	34.627	21060	70	571.614	364.246	57.078	3.575	51.941	40013	49	878.612	227.133	92.453	2.198	31.556	43052	28	453.429	183.558	119.764	1.546	23.314	12696	78	495.346	105.792	130.299	5.301	34.971	38637	54	349.296	32.846	137.931	4.296	32.971	18862
429	74	348.203	93.535	16.887	6.125	41.698	25767	44	479.977	141.693	39.046	3.205	34.627	21119	70	583.214	376.865	57.061	3.566	51.941	40825	49	867.592	227.093	92.454	2.195	31.556	42512	28	443.714	179.966	119.756	1.537	23.314	12424	78	701.897	180.899	130.395	5.252	34.971	54748	54	350.741	35.325	137.919	4.292	32.971	18940
430	74	352.054	97.039	16.888	6.152	41.698	26052	44	476.818	135.394	39.054	3.196	34.627	20980	70	511.086	297.724	57.289	3.575	51.941	35776	49	841.327	219.272	92.425	2.227	31.556	41225	28	441.143	177.684	119.745	1.534	23.314	12352	78	623.782	145.341	130.356	5.341	34.971	48655	54	350.037	35.532	137.918	4.289	32.971	18902
431	74	349.378	93.378	16.894	6.135	41.698	25854	44	480.659	143.798	39.024	3.195	34.627	21149	70	454.414	238.218	57.522	3.594	51.941	31809	49	810.857	215.119	92.398	2.235	31.556	39732	28	423.929	165.049	119.728	1.539	23.314	11870	78	504.936	101.676	130.339	5.410	34.971	39385	54	344.519	34.374	137.931	4.289	32.971	18604
432	74	347.932	92.617	16.885	6.083	41.698	25747	44	474.773	139.652	39.041	3.199	34.627	20890	70	425.743	212.296	57.640	3.589	51.941	29802	49	793.796	217.052	92.346	2.253	31.556	38896	28	412.393	156.947	119.706	1.538	23.314	11547	78	418.372	65.569	130.286	5.504	34.971	32633	54	339.944	32.678	137.938	4.294	32.971	18357
433	74	341.716	84.108	16.921	6.091	41.698	25287	44	475.318	139.620	39.047	3.179	34.627	20914	70	412.029	197.953	57.714	3.609	51.941	28842	49	786.531	212.754	92.351	2.273	31.556	38540	28	416.286	162.057	119.707	1.528	23.314	11656	78	374.808	48.221	130.249	5.552	34.971	29235	54	337.926	30.573	137.937	4.301	32.971	18248
434	74	338.041	80.432	16.926	6.077	41.698	25015	44	469.409	138.019	39.052	3.178	34.627	20654	70	399.314	188.553	57.771	3.605	51.941	27952	49	778.143	214.018	92.342	2.286	31.556	38129	28	405.286	150.965	119.699	1.542	23.314	11348	78	353	40.612	130.239	5.587	34.971	27534	54	333.759	29.568	137.943	4.304	32.971	18023
435	74	339.824	81.266	16.916	6.086	41.698	25147	44	466.136	138.203	39.033	3.186	34.627	20510	70	398.486	189.097	57.762	3.618	51.941	27894	49	769.857	210.505	92.333	2.294	31.556	37723	28	408.250	155.827	119.688	1.535	23.314	11431	78	342.026	36.764	130.223	5.590	34.971	26678	54	334.148	31.132	137.942	4.296	32.971	18044
436	74	336.054	78.406	16.931	6.085	41.698	24868	44	465.159	137.301	39.048	3.184	34.627	20467	70	397.371	183.768	57.814	3.617	51.941	27816	49	760.816	215.784	92.320	2.280	31.556	37280	28	408.571	158.066	119.704	1.531	23.314	11440	78	339.269	34.570	130.209	5.612	34.971	26463	54	333.889	32.719	137.930	4.286	32.971	18030
437	74	333.865	77.746	16.941	6.083	41.698	24706	44	467.114	137.404	39.050	3.191	34.627	20553	70	397.343	185.117	57.795	3.596	51.941	27814	49	773.612	219.278	92.329	2.279	31.556	37907	28	408.929	151.016	119.706	1.547	23.314	11450	78	341.577	35.350	130.227	5.609	34.971	26643	54	335.611	32.894	137.929	4.295	32.971	18123
438	74	336.959	80.657	16.924	6.077	41.698	24935	44	466.705	137.034	39.045	3.193	34.627	20535	70	405.971	192.921	57.754	3.598	51.941	28418	49	775	213.646	92.326	2.282	31.556	37975	28	419.571	155.315	119.726	1.556	23.314	11748	78	348.590	35.988	130.220	5.627	34.971	27190	54	338.611	33.080	137.941	4.280	32.971	18285
439	74	338.392	80.493	16.931	6.079	41.698	25041	44	473.386	141.255	39.045	3.198	34.627	20829	70	409.686	195.985	57.732	3.605	51.941	28678	49	790.061	216.174	92.354	2.269	31.556	38713	28	428.607	167.914	119.721	1.539	23.314	12001	78	350.615	36.421	130.216	5.612	34.971	27348	54	344.667	33.240	137.947	4.279	32.971	18612
440	74	339.068	81.792	16.917	6.094	41.698	25091	44	481.455	145.404	39.031	3.217	34.627	21184	70	424.257	211.177	57.655	3.607	51.941	29698	49	806.388	215.970	92.363	2.254	31.556	39513	28	445.429	182.026	119.768	1.535	23.314	12472	78	359.128	40.111	130.222	5.596	34.971	28012	54	348.463	31.999	137.942	4.294	32.971	18817
441	74	339.730	81.060	16.921	6.085	41.698	25140	44	481.909	143.482	39.032	3.228	34.627	21204	70	440.114	224.953	57.584	3.598	51.941	30808	49	844.673	225.883	92.408	2.215	31.556	41389	28	438.679	179.472	119.744	1.530	23.314	12283	78	373.128	44.847	130.234	5.582	34.971	29104	54	348.667	33.373	137.937	4.293	32.971	18828
442	74	345.027	85.456	16.921	6.099	41.698	25532	44	496.864	146.652	39.073	3.233	34.627	21862	70	460.757	245.651	57.484	3.608	51.941	32253	49	849.694	229.356	92.421	2.212	31.556	41635	28	430.500	172.672	119.724	1.534	23.314	12054	78	381.218	48.253	130.241	5.570	34.971	29735	54	353.741	35.888	137.931	4.283	32.971	19102
443	74	352.973	91.168	16.894	6.103	41.698	26120	44	507.523	154.899	39.081	3.268	34.627	22331	70	469.914	257.736	57.434	3.618	51.941	32894	49	831.082	222.077	92.410	2.240	31.556	40723	28	433.750	169.429	119.727	1.539	23.314	12145	78	380.833	49.142	130.258	5.568	34.971	29705	54	353.889	38.798	137.934	4.257	32.971	19110
444	74	350.095	89.502	16.905	6.114	41.698	25907	44	509.068	159.370	39.078	3.311	34.627	22399	70	449.371	234.926	57.541	3.596	51.941	31456	49	801.714	213.804	92.372	2.254	31.556	39284	28	422	160.929	119.716	1.540	23.314	11816	78	368.744	45.136	130.252	5.589	34.971	28762	54	346.463	34.004	137.930	4.292	32.971	18709
445	74	345.878	84.836	16.915	6.101	41.698	25595	44	513.659	160.642	39.084	3.312	34.627	22601	70	437.257	226.342	57.573	3.598	51.941	30608	49	780.735	217.046	92.351	2.261	31.556	38256	28	416.250	158.996	119.712	1.541	23.314	11655	78	355.731	40.495	130.246	5.584	34.971	27747	54	341.759	32.769	137.933	4.299	32.971	18455
446	74	344.068	83.172	16.920	6.108	41.698	25461	44	515.455	164.444	39.073	3.315	34.627	22680	70	427.886	214.817	57.630	3.601	51.941	29952	49	768.204	209.334	92.343	2.269	31.556	37642	28	411.857	156.011	119.702	1.537	23.314	11532	78	344.603	37.269	130.224	5.602	34.971	26879	54	338.815	31.314	137.947	4.289	32.971	18296
447	74	340.392	82.728	16.929	6.104	41.698	25189	44	512.750	162.897	39.070	3.304	34.627	22561	70	417.957	208.196	57.673	3.610	51.941	29257	49	758.531	212.329	92.323	2.281	31.556	37168	28	408.071	152.970	119.681	1.533	23.314	11426	78	340.718	37.160	130.230	5.595	34.971	26576	54	333.778	32.856	137.938	4.279	32.971	18024
448	74	342.203	79.673	16.936	6.091	41.698	25323	44	511.500	160.342	39.076	3.311	34.627	22506	70	411.929	203.097	57.696	3.611	51.941	28835	49	749.898	210.927	92.326	2.280	31.556	36745	28	409.714	155.669	119.702	1.536	23.314	11472	78	335.667	33.248	130.214	5.615	34.971	26182	54	332.926	30.192	137.944	4.294	32.971	17978
449	74	338.135	79.095	16.929	6.082	41.698	25022	44	502.250	157.237	39.067	3.280	34.627	22099	70	406.229	198.774	57.724	3.630	51.941	28436	49	757.224	211.751	92.320	2.278	31.556	37104	28	410.964	157.626	119.697	1.537	23.314	11507	78	333.551	32.678	130.207	5.623	34.971	26017	54	332.889	30.006	137.938	4.307	32.971	17976
450	74	337.730	78.045	16.947	6.098	41.698	24992	44	496.364	151.571	39.084	3.261	34.627	21840	70	405.700	198.672	57.724	3.629	51.941	28399	49	755.878	213.197	92.317	2.282	31.556	37038	28	407.643	155.897	119.704	1.535	23.314	11414	78	334.910	32.865	130.210	5.623	34.971	26123	54	332.833	30.522	137.953	4.288	32.971	17973
451	74	334.730	76.555	16.944	6.083	41.698	24770	44	491.477	144.064	39.105	3.238	34.627	21625	70	416.729	209.794	57.666	3.605	51.941	29171	49	758.735	213.381	92.326	2.275	31.556	37178	28	413.071	160.829	119.714	1.535	23.314	11566	78	337.936	36.111	130.231	5.597	34.971	26359	54	339.204	32.309	137.935	4.303	32.971	18317
452	74	335.068	77.280	16.936	6.069	41.698	24795	44	488.455	148.325	39.090	3.239	34.627	21492	70	431.443	227.994	57.583	3.592	51.941	30201	49	773.878	213.892	92.348	2.257	31.556	37920	28	432.500	168.425	119.747	1.558	23.314	12110	78	350.679	39.724	130.226	5.577	34.971	27353	54	338.741	29.933	137.941	4.311	32.971	18292
453	74	339.676	82.797	16.913	6.100	41.698	25136	44	491.523	150.412	39.070	3.257	34.627	21627	70	462.971	265.748	57.435	3.616	51.941	32408	49	793.837	219.921	92.347	2.243	31.556	38898	28	451.929	181.210	119.762	1.550	23.314	12654	78	387.282	51.759	130.241	5.528	34.971	30208	54	349.704	34.471	137.943	4.281	32.971	18884
454	74	343.189	85.352	16.909	6.104	41.698	25396	44	498.045	143.379	39.077	3.230	34.627	21914	70	534.614	341.137	57.168	3.573	51.941	37423	49	841.531	230.215	92.393	2.212	31.556	41235	28	449.679	181.306	119.758	1.550	23.314	12591	78	648.333	188.271	130.415	5.123	34.971	50570	54	361.370	39.821	137.903	4.292	32.971	19514
455	74	345.486	85.451	16.920	6.088	41.698	25566	44	497.068	148.002	39.082	3.238	34.627	21871	70	624.971	447.711	56.896	3.567	51.941	43748	49	851.020	231.400	92.432	2.197	31.556	41700	28	443.500	175.663	119.754	1.548	23.314	12418	78	700.526	171.294	130.376	5.321	34.971	54641	54	364.796	38.503	137.903	4.307	32.971	19699
456	74	344.081	84.715	16.927	6.113	41.698	25462	44	497.341	147.895	39.075	3.252	34.627	21883	70	605.714	433.705	56.920	3.561	51.941	42400	49	846.367	228.617	92.460	2.210	31.556	41472	28	432.964	171.366	119.740	1.541	23.314	12123	78	590.718	130.274	130.358	5.368	34.971	46076	54	357.741	36.963	137.919	4.288	32.971	19318
457	74	343.743	84.432	16.920	6.104	41.698	25437	44	490.182	144.384	39.086	3.226	34.627	21568	70	541.314	359.562	57.103	3.573	51.941	37892	49	822.592	224.803	92.427	2.232	31.556	40307	28	420.464	161.887	119.743	1.549	23.314	11773	78	479.615	89.845	130.321	5.438	34.971	37410	54	352.500	37.122	137.922	4.274	32.971	19035
458	74	342.622	82.745	16.919	6.105	41.698	25354	44	486.750	144.163	39.090	3.215	34.627	21417	70	485.386	298.394	57.305	3.579	51.941	33977	49	800.918	222.930	92.381	2.249	31.556	39245	28	418.464	156.780	119.713	1.544	23.314	11717	78	404.667	62.230	130.285	5.499	34.971	31564	54	344.574	33.806	137.937	4.286	32.971	18607
459	74	341.851	81.792	16.934	6.104	41.698	25297	44	485.114	144.176	39.087	3.216	34.627	21345	70	459.614	271.869	57.404	3.580	51.941	32173	49	777.776	222.084	92.347	2.254	31.556	38111	28	406.321	152.146	119.721	1.546	23.314	11377	78	367.705	48.076	130.258	5.543	34.971	28681	54	339.241	32.778	137.928	4.298	32.971	18319
460	74	339.446	81.027	16.934	6.100	41.698	25119	44	480.977	140.296	39.054	3.227	34.627	21163	70	444.657	255.116	57.479	3.602	51.941	31126	49	761.878	216.319	92.338	2.267	31.556	37332	28	401.071	148.168	119.704	1.544	23.314	11230	78	350.282	39.486	130.236	5.592	34.971	27322	54	334.296	32.555	137.940	4.286	32.971	18052
461	74	337.473	80.762	16.911	6.088	41.698	24973	44	475.205	143.105	39.089	3.203	34.627	20909	70	430.400	243.140	57.526	3.588	51.941	30128	49	756.755	213.949	92.311	2.272	31.556	37081	28	402.929	148.446	119.697	1.545	23.314	11282	78	339.577	36.831	130.226	5.588	34.971	26487	54	330.407	32.026	137.936	4.282	32.971	17842
462	74	338.257	80.641	16.921	6.077	41.698	25031	44	471.523	135.317	39.070	3.203	34.627	20747	70	430.600	241.591	57.546	3.619	51.941	30142	49	761.143	218.397	92.332	2.278	31.556	37296	28	405.214	152.643	119.685	1.538	23.314	11346	78	333.641	33.410	130.215	5.620	34.971	26024	54	331.481	33.123	137.939	4.284	32.971	17900
463	74	336.419	77.913	16.931	6.079	41.698	24895	44	471.068	138.488	39.063	3.201	34.627	20727	70	428.286	240.230	57.556	3.617	51.941	29980	49	754.755	215.502	92.323	2.272	31.556	36983	28	401.071	150.091	119.703	1.539	23.314	11230	78	332.167	33.154	130.221	5.622	34.971	25909	54	330.870	29.985	137.944	4.296	32.971	17867
464	74	335.081	79.097	16.937	6.082	41.698	24796	44	469.909	140.685	39.055	3.194	34.627	20676	70	429.643	239.891	57.549	3.609	51.941	30075	49	760.816	217.142	92.326	2.268	31.556	37280	28	405.214	149.512	119.696	1.549	23.314	11346	78	334.321	33.034	130.211	5.614	34.971	26077	54	331.907	33.022	137.927	4.289	32.971	17923
465	74	337.257	81.112	16.942	6.104	41.698	24957	44	469.909	142.186	39.055	3.196	34.627	20676	70	431.986	242.406	57.559	3.609	51.941	30239	49	773.551	215.217	92.329	2.276	31.556	37904	28	415.821	155.874	119.710	1.548	23.314	11643	78	338.526	34.478	130.214	5.617	34.971	26405	54	340.870	35.772	137.921	4.286	32.971	18407
466	74	336.784	80.200	16.932	6.086	41.698	24922	44	476.364	141.523	39.053	3.200	34.627	20960	70	437.500	243.307	57.541	3.619	51.941	30625	49	785.184	218.842	92.330	2.256	31.556	38474	28	426.571	162.876	119.722	1.547	23.314	11944	78	344.590	39.461	130.233	5.566	34.971	26878	54	348.093	34.890	137.960	4.256	32.971	18797
467	74	342.068	88.094	16.908	6.107	41.698	25313	44	473.159	138.747	39.056	3.186	34.627	20819	70	458.100	268.457	57.421	3.610	51.941	32067	49	817.408	223.497	92.349	2.236	31.556	40053	28	438.214	174.225	119.748	1.545	23.314	12270	78	358.577	45.523	130.247	5.540	34.971	27969	54	354.667	39.252	137.922	4.258	32.971	19152
468	74	342.635	87.753	16.900	6.107	41.698	25355	44	481.045	139.952	39.052	3.195	34.627	21166	70	489.443	300.487	57.298	3.615	51.941	34261	49	831.980	221.386	92.394	2.218	31.556	40767	28	434.821	169.790	119.769	1.558	23.314	12175	78	368.487	49.294	130.255	5.524	34.971	28742	54	356.130	40.880	137.927	4.248	32.971	19231
469	74	345.581	87.419	16.906	6.110	41.698	25573	44	484.932	138.274	39.070	3.189	34.627	21337	70	497.443	309.880	57.271	3.616	51.941	34821	49	825.388	221.103	92.392	2.220	31.556	40444	28	430.107	165.661	119.727	1.546	23.314	12043	78	376.872	50.528	130.266	5.534	34.971	29396	54	357.278	41.071	137.924	4.245	32.971	19293
470	74	347.635	90.418	16.895	6.114	41.698	25725	44	480.955	136.706	39.068	3.208	34.627	21162	70	477.943	289.216	57.353	3.617	51.941	33456	49	806.857	220.170	92.370	2.234	31.556	39536	28	424.571	161.418	119.716	1.546	23.314	11888	78	368.590	45.567	130.249	5.563	34.971	28750	54	353.519	36.296	137.926	4.284	32.971	19090
471	74	351.608	91.233	16.905	6.135	41.698	26019	44	483.614	141.737	39.063	3.197	34.627	21279	70	467.357	277.567	57.412	3.623	51.941	32715	49	794.653	216.869	92.348	2.250	31.556	38938	28	411.607	155.687	119.705	1.542	23.314	11525	78	357.795	44.126	130.237	5.551	34.971	27908	54	349.130	35.015	137.930	4.291	32.971	18853
472	74	343.932	86.265	16.913	6.112	41.698	25451	44	482.545	137.940	39.080	3.197	34.627	21232	70	452.357	262.180	57.459	3.623	51.941	31665	49	775.041	213.967	92.333	2.268	31.556	37977	28	407.107	150.914	119.703	1.544	23.314	11399	78	347.385	38.689	130.233	5.587	34.971	27096	54	343.667	35.337	137.926	4.286	32.971	18558
473	74	343.527	84.736	16.918	6.108	41.698	25421	44	481.750	138.878	39.068	3.199	34.627	21197	70	445.586	255.357	57.492	3.637	51.941	31191	49	763.327	209.269	92.326	2.276	31.556	37403	28	404.143	152.131	119.697	1.541	23.314	11316	78	337.526	34.966	130.226	5.605	34.971	26327	54	338.407	32.043	137.931	4.302	32.971	18274
474	74	342.865	84.903	16.908	6.104	41.698	25372	44	480.023	136.071	39.052	3.213	34.627	21121	70	439.671	248.871	57.536	3.642	51.941	30777	49	760.265	207.572	92.307	2.296	31.556	37253	28	400.321	146.756	119.697	1.547	23.314	11209	78	335.974	34.112	130.217	5.608	34.971	26206	54	335.722	31.046	137.939	4.299	32.971	18129
475	74	340.473	82.013	16.928	6.099	41.698	25195	44	473.114	136.971	39.038	3.222	34.627	20817	70	431.686	243.818	57.553	3.664	51.941	30218	49	751.633	208.930	92.305	2.283	31.556	36830	28	398.107	147.916	119.693	1.543	23.314	11147	78	333.897	35.576	130.232	5.598	34.971	26044	54	331.889	30.052	137.933	4.307	32.971	17922
476	74	338.649	80.286	16.932	6.100	41.698	25060	44	466.909	137.613	39.016	3.226	34.627	20544	70	431.886	241.952	57.559	3.664	51.941	30232	49	746.041	201.691	92.315	2.279	31.556	36556	28	394	143.271	119.691	1.545	23.314	11032	78	331.244	32.708	130.220	5.623	34.971	25837	54	329.667	28.219	137.938	4.310	32.971	17802
477	74	338.338	82.793	16.915	6.084	41.698	25037	44	469.045	135.210	39.057	3.185	34.627	20638	70	432.971	246.902	57.520	3.631	51.941	30308	49	750.633	206.542	92.316	2.285	31.556	36781	28	396.500	142.008	119.705	1.555	23.314	11102	78	334.218	32.161	130.217	5.624	34.971	26069	54	332.370	30.316	137.944	4.300	32.971	17948
478	74	338.973	81.786	16.918	6.088	41.698	25084	44	467.682	136.741	39.032	3.203	34.627	20578	70	440.314	252.220	57.510	3.655	51.941	30822	49	758.265	207.456	92.325	2.275	31.556	37155	28	395.214	147.084	119.706	1.551	23.314	11066	78	338.833	32.805	130.210	5.624	34.971	26429	54	334.981	31.964	137.937	4.303	32.971	18089
479	74	337.797	80.838	16.921	6.087	41.698	24997	44	473.864	136.649	39.048	3.188	34.627	20850	70	441.814	251.704	57.504	3.650	51.941	30927	49	774.959	205.474	92.331	2.278	31.556	37973	28	416.179	159.360	119.733	1.554	23.314	11653	78	357.295	38.368	130.223	5.615	34.971	27869	54	344.167	33.123	137.929	4.300	32.971	18585
480	74	341.662	84.877	16.911	6.095	41.698	25283	44	473.205	138.026	39.045	3.186	34.627	20821	70	450.971	264.731	57.453	3.665	51.941	31568	49	805.143	212.219	92.355	2.244	31.556	39452	28	433.821	166.536	119.744	1.567	23.314	12147	78	391.513	62.043	130.271	5.428	34.971	30538	54	354.185	36.081	137.929	4.296	32.971	19126
481	74	342.270	85.183	16.933	6.120	41.698	25328	44	477.614	137.999	39.066	3.177	34.627	21015	70	461.629	274.064	57.408	3.649	51.941	32314	49	838.673	221.872	92.400	2.217	31.556	41095	28	433.786	166.149	119.735	1.564	23.314	12146	78	740.718	193.151	130.400	5.267	34.971	57776	54	365.074	43.272	137.912	4.250	32.971	19714
482	74	346	91.978	16.901	6.138	41.698	25604	44	479.614	141.078	39.042	3.210	34.627	21103	70	478.129	285.356	57.375	3.632	51.941	33469	49	853.327	215.049	92.444	2.221	31.556	41813	28	426.821	162.461	119.758	1.565	23.314	11951	78	719.820	180.343	130.380	5.290	34.971	56146	54	371.722	45.502	137.902	4.248	32.971	20073
483	74	348.905	93.377	16.893	6.112	41.698	25819	44	475.318	138.481	39.046	3.211	34.627	20914	70	479.257	289.924	57.361	3.636	51.941	33548	49	839.633	219.081	92.417	2.232	31.556	41142	28	416.857	158.735	119.748	1.554	23.314	11672	78	599.808	133.950	130.354	5.363	34.971	46785	54	368.333	47.009	137.907	4.229	32.971	19890
484	74	344.486	91.688	16.892	6.120	41.698	25492	44	475.932	137.805	39.050	3.205	34.627	20941	70	467.857	280.037	57.391	3.632	51.941	32750	49	817.102	210.811	92.384	2.252	31.556	40038	28	411.786	153.766	119.727	1.553	23.314	11530	78	481.923	91.436	130.330	5.440	34.971	37590	54	356.333	40.642	137.919	4.259	32.971	19242
485	74	344.541	86.851	16.910	6.106	41.698	25496	44	474.432	136.788	39.061	3.188	34.627	20875	70	460.214	273.484	57.412	3.652	51.941	32215	49	787.878	210.008	92.352	2.268	31.556	38606	28	402.214	150.685	119.713	1.547	23.314	11262	78	406.872	62.729	130.294	5.505	34.971	31736	54	348.074	39.135	137.927	4.251	32.971	18796
486	74	344.784	88.125	16.903	6.106	41.698	25514	44	475.091	135.618	39.071	3.179	34.627	20904	70	448.086	260.148	57.467	3.662	51.941	31366	49	772.857	207.708	92.315	2.286	31.556	37870	28	394.750	143.748	119.686	1.546	23.314	11053	78	365.641	46.439	130.254	5.565	34.971	28520	54	345.259	37.806	137.933	4.251	32.971	18644
487	74	341.595	85.586	16.911	6.095	41.698	25278	44	473.136	134.936	39.052	3.196	34.627	20818	70	443.043	255.197	57.503	3.658	51.941	31013	49	757.898	207.922	92.292	2.282	31.556	37137	28	390.214	138.363	119.697	1.553	23.314	10926	78	347.449	37.573	130.230	5.600	34.971	27101	54	336.056	32.607	137.939	4.275	32.971	18147
488	74	342.149	85.079	16.912	6.096	41.698	25319	44	465.705	133.397	39.035	3.188	34.627	20491	70	439.743	253.764	57.514	3.660	51.941	30782	49	749.020	205.167	92.307	2.280	31.556	36702	28	383.321	138.200	119.685	1.550	23.314	10733	78	338.205	35.459	130.227	5.617	34.971	26380	54	330.889	32.610	137.938	4.285	32.971	17868
489	74	344.081	92.317	16.885	6.107	41.698	25462	44	466.227	134.023	39.037	3.198	34.627	20514	70	438.371	252.781	57.516	3.688	51.941	30686	49	754.469	208.370	92.298	2.287	31.556	36969	28	387.286	137.060	119.694	1.556	23.314	10844	78	337.449	33.548	130.218	5.617	34.971	26321	54	329.463	29.914	137.946	4.298	32.971	17791
490	74	340.973	85.944	16.903	6.105	41.698	25232	44	462.182	134.790	39.047	3.167	34.627	20336	70	429.643	246.091	57.512	3.678	51.941	30075	49	751.755	209.688	92.292	2.280	31.556	36836	28	388.321	139.814	119.700	1.552	23.314	10873	78	335.141	33.222	130.227	5.614	34.971	26141	54	329.926	30.899	137.933	4.294	32.971	17816
491	74	340.730	83.827	16.929	6.126	41.698	25214	44	466.341	135.126	39.068	3.164	34.627	20519	70	438.271	248.298	57.518	3.650	51.941	30679	49	758.163	204.427	92.299	2.281	31.556	37150	28	394.321	140.669	119.709	1.563	23.314	11041	78	336.782	32.913	130.217	5.617	34.971	26269	54	335.574	30.348	137.950	4.296	32.971	18121
492	74	339.203	81.595	16.935	6.108	41.698	25101	44	468.386	127.787	39.055	3.174	34.627	20609	70	444.100	254.578	57.505	3.650	51.941	31087	49	766.837	206.672	92.299	2.281	31.556	37575	28	416.214	151.261	119.726	1.571	23.314	11654	78	339.385	35.727	130.225	5.598	34.971	26472	54	335.722	30.027	137.938	4.304	32.971	18129
493	74	340.446	82.964	16.935	6.103	41.698	25193	44	470.295	130.213	39.075	3.167	34.627	20693	70	453.671	260.956	57.463	3.645	51.941	31757	49	784.122	209.037	92.310	2.269	31.556	38422	28	414.821	158.936	119.740	1.557	23.314	11615	78	344.346	37.551	130.225	5.592	34.971	26859	54	337.500	29.298	137.945	4.312	32.971	18225
494	74	341.689	83.279	16.943	6.121	41.698	25285	44	471.886	133.129	39.080	3.171	34.627	20763	70	472.214	281.140	57.357	3.643	51.941	33055	49	818.857	218.326	92.351	2.240	31.556	40124	28	413.107	151.515	119.738	1.567	23.314	11567	78	353.897	39.369	130.226	5.590	34.971	27604	54	345.185	33.184	137.938	4.291	32.971	18640
495	74	343.095	86.207	16.915	6.113	41.698	25389	44	472.773	132.001	39.079	3.164	34.627	20802	70	490.371	299.052	57.302	3.638	51.941	34326	49	820.857	216.248	92.384	2.228	31.556	40222	28	411.036	150.665	119.737	1.566	23.314	11509	78	363.205	40.744	130.248	5.602	34.971	28330	54	342.667	33.727	137.946	4.272	32.971	18504
496	74	346.608	95.022	16.886	6.126	41.698	25649	44	483.386	134.656	39.076	3.214	34.627	21269	70	483.457	291.544	57.309	3.637	51.941	33842	49	802.776	213.819	92.371	2.242	31.556	39336	28	404.536	146.873	119.740	1.563	23.314	11327	78	352.295	40.234	130.236	5.585	34.971	27479	54	346.167	36.980	137.926	4.266	32.971	18693
497	74	346.135	90.080	16.893	6.110	41.698	25614	44	485.705	138.793	39.080	3.219	34.627	21371	70	478.514	286.502	57.352	3.645	51.941	33496	49	792.143	212.546	92.337	2.264	31.556	38815	28	400.071	145.966	119.721	1.555	23.314	11202	78	346.128	36.223	130.233	5.604	34.971	26998	54	344.333	35.949	137.931	4.275	32.971	18594
498	74	348.527	90.897	16.896	6.113	41.698	25791	44	483.864	139.434	39.062	3.219	34.627	21290	70	461.643	268.906	57.420	3.626	51.941	32315	49	775.347	211.394	92.312	2.272	31.556	37992	28	389.500	136.890	119.692	1.561	23.314	10906	78	343.231	35.494	130.225	5.605	34.971	26772	54	336.426	30.528	137.942	4.304	32.971	18167
499	74	347.122	89.728	16.904	6.120	41.698	25687	44	478.227	139.934	39.073	3.208	34.627	21042	70	446.143	254.135	57.480	3.640	51.941	31230	49	763.612	208.443	92.308	2.274	31.556	37417	28	384.321	132.390	119.679	1.562	23.314	10761	78	336.923	34.938	130.225	5.607	34.971	26280	54	331.426	31.288	137.941	4.293	32.971	17897
500	74	338.865	85.035	16.905	6.092	41.698	25076	44	475.864	133.887	39.067	3.219	34.627	20938	70	435.014	241.156	57.542	3.621	51.941	30451	49	756.878	204.492	92.304	2.298	31.556	37087	28	384.643	133.731	119.684	1.563	23.314	10770	78	336.769	32.090	130.204	5.622	34.971	26268	54	327.537	28.356	137.948	4.309	32.971	17687
501	74	340.473	84.229	16.915	6.097	41.698	25195	44	476.068	135.555	39.070	3.226	34.627	20947	70	436.157	244.535	57.531	3.654	51.941	30531	49	751.898	207.878	92.291	2.292	31.556	36843	28	381.321	132.172	119.693	1.560	23.314	10677	78	332.256	32.464	130.217	5.622	34.971	25916	54	326.463	28.213	137.942	4.318	32.971	17629
502	74	342.662	80.995	16.924	6.092	41.698	25357	44	473.795	132.125	39.079	3.216	34.627	20847	70	434.371	240.505	57.554	3.640	51.941	30406	49	752.408	205.747	92.282	2.300	31.556	36868	28	385	135.938	119.694	1.556	23.314	10780	78	335.141	32.752	130.217	5.627	34.971	26141	54	325.833	26.918	137.946	4.317	32.971	17595
503	74	341.568	84.427	16.921	6.088	41.698	25276	44	470.864	134.633	39.056	3.213	34.627	20718	70	433.271	244.752	57.531	3.652	51.941	30329	49	747.429	207.151	92.286	2.295	31.556	36624	28	380.714	130.923	119.682	1.560	23.314	10660	78	333.090	32.371	130.209	5.634	34.971	25981	54	326.056	28.652	137.937	4.315	32.971	17607
504	74	342.662	84.195	16.922	6.096	41.698	25357	44	470.386	132.919	39.076	3.196	34.627	20697	70	434.357	242.041	57.525	3.625	51.941	30405	49	763.122	209.409	92.292	2.284	31.556	37393	28	385.143	131.829	119.689	1.567	23.314	10784	78	337.885	33.410	130.217	5.621	34.971	26355	54	327.407	28.127	137.947	4.313	32.971	17680
505	74	338.041	81.377	16.917	6.097	41.698	25015	44	465.909	131.638	39.062	3.215	34.627	20500	70	434.500	242.592	57.539	3.619	51.941	30415	49	763.796	207.089	92.312	2.287	31.556	37426	28	397.286	142.396	119.723	1.570	23.314	11124	78	346.013	37.566	130.225	5.596	34.971	26989	54	327.722	28.488	137.935	4.322	32.971	17697
[truncated: 2,765 more columns]
