# Supplementary material for: Cellular Interrogation: Exploiting Cell-to-Cell Variability to Discriminate Regulatory Mechanisms in Oscillatory Signalling
Source: PLoS Comput Biol. 2016 Jul 1;12(7):e1004995. doi: 10.1371/journal.pcbi.1004995 (PMC4930170; doi:10.1371/journal.pcbi.1004995)
Supplement: S13 Dataset — (ZIP) [file pcbi.1004995.s014.zip › data13.txt]

1	128	736.352	163.300	9.599	9.067	57.598	94253	22	732.136	32.637	125.577	3.615	19.899	16107	36	773.944	95.235	156.512	2.874	33.799	27862	35	710.629	31.037	165.241	5.071	31.799	24872	75	796.400	48.980	181.701	4.305	31.799	59730	42	788.857	77.254	222.377	1.838	30.142	33132	58	791.793	90.380	241.076	4.028	47.698	45924
2	128	730.750	160.374	9.602	9.057	57.598	93536	22	722.864	31.887	125.573	3.601	19.899	15903	36	773.083	92.616	156.507	2.884	33.799	27831	35	712.771	27.011	165.242	5.070	31.799	24947	75	795.640	45.195	181.708	4.306	31.799	59673	42	782.357	78.413	222.375	1.839	30.142	32859	58	787.466	94.074	241.055	4.022	47.698	45673
3	128	731.102	162.287	9.590	9.069	57.598	93581	22	720.545	35.037	125.578	3.594	19.899	15852	36	774.083	100.224	156.515	2.875	33.799	27867	35	706.286	25.544	165.248	5.072	31.799	24720	75	795.613	49.132	181.704	4.306	31.799	59671	42	788.619	84.009	222.378	1.835	30.142	33122	58	783.500	93.545	241.055	4.032	47.698	45443
4	128	727.461	160.410	9.601	9.073	57.598	93115	22	718.636	33.612	125.573	3.586	19.899	15810	36	772.389	94.695	156.507	2.873	33.799	27806	35	708.629	22.441	165.243	5.065	31.799	24802	75	797.333	46.477	181.700	4.314	31.799	59800	42	783.548	77.799	222.367	1.842	30.142	32909	58	783.034	94.968	241.059	4.027	47.698	45416
5	128	723.781	156.632	9.589	9.061	57.598	92644	22	722.591	37.918	125.576	3.606	19.899	15897	36	769.167	94.922	156.514	2.879	33.799	27690	35	710.771	29.594	165.247	5.074	31.799	24877	75	796.573	47.281	181.710	4.322	31.799	59743	42	779.738	80.757	222.354	1.834	30.142	32749	58	787.310	95.213	241.053	4.023	47.698	45664
6	128	722.008	158.085	9.596	9.063	57.598	92417	22	715.500	37.826	125.579	3.601	19.899	15741	36	775.194	98.030	156.497	2.876	33.799	27907	35	712.543	28.196	165.246	5.069	31.799	24939	75	793.853	49.904	181.692	4.312	31.799	59539	42	784.286	76.582	222.357	1.841	30.142	32940	58	781.948	94.315	241.053	4.028	47.698	45353
7	128	718.227	154.851	9.588	9.055	57.598	91933	22	714.455	35.751	125.576	3.586	19.899	15718	36	767.389	93.129	156.499	2.883	33.799	27626	35	703	26.981	165.237	5.065	31.799	24605	75	792.520	47.399	181.702	4.307	31.799	59439	42	780.238	84.200	222.372	1.831	30.142	32770	58	780.121	93.395	241.068	4.021	47.698	45247
8	128	719.320	154.544	9.593	9.061	57.598	92073	22	715.273	33.273	125.574	3.606	19.899	15736	36	770.139	94.634	156.508	2.878	33.799	27725	35	707.914	25.229	165.238	5.074	31.799	24777	75	791.067	47.171	181.708	4.315	31.799	59330	42	782.024	79.671	222.379	1.837	30.142	32845	58	787.345	94.013	241.058	4.031	47.698	45666
9	128	717.406	154.707	9.593	9.060	57.598	91828	22	714	35.853	125.574	3.591	19.899	15708	36	772.806	95.762	156.506	2.872	33.799	27821	35	701.857	25.477	165.239	5.068	31.799	24565	75	791.760	47.182	181.704	4.305	31.799	59382	42	779.643	75.939	222.378	1.841	30.142	32745	58	789.397	95.328	241.070	4.030	47.698	45785
10	128	718.031	155.020	9.583	9.065	57.598	91908	22	708.364	34.493	125.575	3.591	19.899	15584	36	766.972	95.575	156.523	2.874	33.799	27611	35	705.914	27.229	165.229	5.064	31.799	24707	75	791.547	49.677	181.709	4.305	31.799	59366	42	780.143	77.211	222.366	1.841	30.142	32766	58	786.603	93.595	241.064	4.023	47.698	45623
11	128	717.688	153.361	9.595	9.060	57.598	91864	22	717.818	37.336	125.577	3.602	19.899	15792	36	770.806	94.878	156.504	2.881	33.799	27749	35	699.400	28.607	165.236	5.076	31.799	24479	75	788.560	47.378	181.708	4.306	31.799	59142	42	779.095	83.535	222.375	1.833	30.142	32722	58	782.948	95.527	241.062	4.017	47.698	45411
12	128	715.086	154.005	9.586	9.065	57.598	91531	22	717.818	36.469	125.576	3.597	19.899	15792	36	768.639	92.952	156.502	2.877	33.799	27671	35	703.486	23.955	165.235	5.061	31.799	24622	75	787.693	47.182	181.710	4.305	31.799	59077	42	776.595	82.564	222.365	1.833	30.142	32617	58	790.103	97.573	241.066	4.023	47.698	45826
13	128	722.375	154.521	9.596	9.065	57.598	92464	22	721.727	31.290	125.572	3.607	19.899	15878	36	784.194	95.993	156.498	2.878	33.799	28231	35	716.229	28.509	165.238	5.071	31.799	25068	75	806.480	47.598	181.707	4.311	31.799	60486	42	794.381	82.172	222.355	1.832	30.142	33364	58	802.103	94.200	241.073	4.021	47.698	46522
14	128	701.414	149.687	9.590	9.050	57.598	89781	22	706.682	29.824	125.567	3.597	19.899	15547	36	770.722	96.898	156.495	2.876	33.799	27746	35	701.771	24.924	165.229	5.064	31.799	24562	75	793.493	47.983	181.699	4.302	31.799	59512	42	784.786	80.929	222.363	1.840	30.142	32961	58	793.966	100.114	241.056	4.020	47.698	46050
15	128	681.992	154.922	9.581	9.080	57.598	87295	22	660.455	34.326	125.575	3.593	19.899	14530	36	717.667	97.387	156.520	2.859	33.799	25836	35	654.857	24.955	165.241	5.065	31.799	22920	75	738.333	48.496	181.699	4.313	31.799	55375	42	739.976	81.855	222.356	1.831	30.142	31079	58	741.931	97.953	241.057	4.015	47.698	43032
16	128	2537.594	1069.344	9.684	9.338	57.598	324812	22	660.227	25.735	125.568	3.598	19.899	14525	36	713.889	101.760	156.519	2.852	33.799	25700	35	647.629	30.246	165.248	5.065	31.799	22667	75	2216.760	378.069	181.770	4.269	31.799	166257	42	1476.786	359.067	221.825	1.790	30.142	62025	58	735.569	95.829	241.064	4.012	47.698	42663
17	128	2517.008	1063.297	9.658	9.365	57.598	322177	22	666.182	27.676	125.553	3.632	19.899	14656	36	1813.833	668.125	156.776	2.521	33.799	65298	35	1618.114	221.017	165.291	5.180	31.799	56634	75	2232.907	388.722	181.767	4.402	31.799	167468	42	2609.714	725.394	222.368	1.731	30.142	109608	58	830.052	125.258	241.289	3.951	47.698	48143
18	128	2440.547	1050.374	9.653	9.383	57.598	312390	22	679.318	28.229	125.567	3.639	19.899	14945	36	2291.250	732.852	156.686	2.592	33.799	82485	35	1812.086	248.568	165.224	5.014	31.799	63423	75	2127.800	367.916	181.770	4.412	31.799	159585	42	2518.595	682.676	222.398	1.735	30.142	105781	58	2134.534	753.315	240.865	4.182	47.698	123803
19	128	2339	1023.042	9.648	9.393	57.598	299392	22	736.091	50.670	125.591	3.601	19.899	16194	36	2258.028	727.227	156.690	2.596	33.799	81289	35	1679.543	231.039	165.220	5.008	31.799	58784	75	1999.760	339.556	181.773	4.411	31.799	149982	42	2362.881	625.237	222.398	1.740	30.142	99241	58	2061.448	708.478	240.875	4.167	47.698	119564
20	128	2205.953	955.747	9.643	9.389	57.598	282362	22	845.136	100.796	125.640	3.685	19.899	18593	36	2162.222	688.176	156.688	2.605	33.799	77840	35	1536.457	205.589	165.226	4.999	31.799	53776	75	1901.707	315.956	181.764	4.406	31.799	142628	42	2166.119	553.249	222.403	1.745	30.142	90977	58	2056.448	580.269	241.051	4.027	47.698	119274
21	128	2069.492	889.842	9.631	9.394	57.598	264895	22	1935	279.787	125.617	3.547	19.899	42570	36	2031.083	648.963	156.691	2.603	33.799	73119	35	1388.486	170.734	165.225	5.001	31.799	48597	75	1801.467	290.568	181.759	4.394	31.799	135110	42	1988.714	498.167	222.385	1.747	30.142	83526	58	1958.879	528.488	241.100	3.987	47.698	113615
22	128	1942.531	809.908	9.631	9.378	57.598	248644	22	1736.455	235.668	125.622	3.569	19.899	38202	36	1895	573.905	156.679	2.631	33.799	68220	35	1275.800	151.266	165.225	4.995	31.799	44653	75	1742.907	275.031	181.761	4.394	31.799	130718	42	1861.143	442.125	222.394	1.755	30.142	78168	58	1872.776	478.869	241.111	3.979	47.698	108621
23	128	1798.172	725.133	9.617	9.359	57.598	230166	22	1516.909	191.061	125.622	3.585	19.899	33372	36	1741.389	506.354	156.664	2.650	33.799	62690	35	1161.143	125.553	165.225	4.997	31.799	40640	75	1682.747	249.112	181.750	4.389	31.799	126206	42	1735.190	396.673	222.394	1.762	30.142	72878	58	1759.621	438.726	241.135	3.956	47.698	102058
24	128	1654.492	650.757	9.623	9.343	57.598	211775	22	1296.591	153.855	125.624	3.594	19.899	28525	36	1567.167	440.547	156.653	2.663	33.799	56418	35	1016.971	96.131	165.229	4.990	31.799	35594	75	1574.747	234.518	181.754	4.389	31.799	118106	42	1610.333	357.189	222.397	1.767	30.142	67634	58	1617.190	384.252	241.157	3.945	47.698	93797
25	128	1511.383	578.213	9.620	9.335	57.598	193457	22	1102.364	121.458	125.622	3.614	19.899	24252	36	1379.444	362.867	156.643	2.699	33.799	49660	35	896.371	76.705	165.226	5.007	31.799	31373	75	1435.600	203.043	181.750	4.397	31.799	107670	42	1492.119	319.440	222.390	1.771	30.142	62669	58	1467.948	334.816	241.154	3.948	47.698	85141
26	128	1388.805	513.000	9.617	9.318	57.598	177767	22	929.318	88.089	125.613	3.601	19.899	20445	36	1211.500	297.940	156.628	2.723	33.799	43614	35	808.571	56.463	165.229	5.032	31.799	28300	75	1285.667	173.397	181.756	4.396	31.799	96425	42	1376.762	282.090	222.382	1.773	30.142	57824	58	1303.379	280.755	241.148	3.946	47.698	75596
27	128	1265.859	451.189	9.617	9.297	57.598	162030	22	819.136	63.664	125.603	3.616	19.899	18021	36	1072.250	239.528	156.607	2.751	33.799	38601	35	750.371	50.016	165.234	5.040	31.799	26263	75	1142.187	140.685	181.753	4.382	31.799	85664	42	1278.857	249.661	222.380	1.780	30.142	53712	58	1172.259	235.766	241.144	3.947	47.698	67991
28	128	1134.992	397.660	9.611	9.282	57.598	145279	22	720.409	50.968	125.596	3.607	19.899	15849	36	920.528	198.998	156.602	2.769	33.799	33139	35	677.943	35.608	165.239	5.053	31.799	23728	75	983.467	109.061	181.731	4.372	31.799	73760	42	1160.595	221.709	222.358	1.780	30.142	48745	58	1027.328	195.860	241.133	3.947	47.698	59585
29	128	1034.789	352.979	9.610	9.265	57.598	132453	22	671.318	46.179	125.591	3.600	19.899	14769	36	826.306	163.498	156.579	2.787	33.799	29747	35	631.286	33.022	165.235	5.048	31.799	22095	75	871.413	84.580	181.719	4.349	31.799	65356	42	1065.952	201.935	222.370	1.782	30.142	44770	58	921.431	173.930	241.105	3.951	47.698	53443
30	128	959.883	314.473	9.615	9.241	57.598	122865	22	641.045	37.590	125.586	3.612	19.899	14103	36	761.389	138.498	156.570	2.813	33.799	27410	35	611.943	27.742	165.232	5.048	31.799	21418	75	809.640	72.334	181.723	4.340	31.799	60723	42	995.095	181.815	222.377	1.786	30.142	41794	58	851.759	152.550	241.086	3.971	47.698	49402
31	128	897.562	287.274	9.594	9.221	57.598	114888	22	621.955	41.851	125.588	3.605	19.899	13683	36	722.028	123.888	156.544	2.825	33.799	25993	35	604.400	31.774	165.237	5.051	31.799	21154	75	770.160	67.243	181.719	4.322	31.799	57762	42	942	163.273	222.379	1.791	30.142	39564	58	797.603	127.516	241.072	3.987	47.698	46261
32	128	853.844	264.886	9.588	9.221	57.598	109292	22	619.909	33.751	125.573	3.582	19.899	13638	36	696	115.087	156.547	2.830	33.799	25056	35	602.829	30.438	165.242	5.074	31.799	21099	75	748.240	58.612	181.710	4.305	31.799	56118	42	908.310	157.958	222.368	1.788	30.142	38149	58	763.621	107.558	241.075	4.013	47.698	44290
33	128	816.508	246.124	9.588	9.203	57.598	104513	22	609.818	38.802	125.581	3.594	19.899	13416	36	680.750	110.009	156.535	2.841	33.799	24507	35	596.029	32.743	165.239	5.053	31.799	20861	75	759.933	63.953	181.722	4.302	31.799	56995	42	884.976	148.380	222.356	1.794	30.142	37169	58	745.897	100.320	241.019	4.048	47.698	43262
34	128	787.617	232.719	9.591	9.197	57.598	100815	22	600.591	35.587	125.583	3.598	19.899	13213	36	666.778	106.891	156.537	2.840	33.799	24004	35	589.057	27.727	165.230	5.071	31.799	20617	75	899.787	107.271	181.765	4.281	31.799	67484	42	868.024	146.659	222.354	1.795	30.142	36457	58	725.241	107.834	241.064	3.999	47.698	42064
35	128	797.672	228.680	9.585	9.189	57.598	102102	22	624.455	32.812	125.573	3.591	19.899	13738	36	681.417	103.626	156.529	2.853	33.799	24531	35	613.686	29.028	165.231	5.064	31.799	21479	75	1829.813	304.847	181.730	4.294	31.799	137236	42	888.548	148.471	222.353	1.793	30.142	37319	58	735.690	110.289	241.047	4.005	47.698	42670
36	128	828.609	230.176	9.594	9.145	57.598	106062	22	669.409	34.664	125.572	3.589	19.899	14727	36	727.139	102.629	156.524	2.863	33.799	26177	35	660.714	29.788	165.239	5.061	31.799	23125	75	1958.507	336.688	181.766	4.401	31.799	146888	42	947.857	155.554	222.361	1.797	30.142	39810	58	776.621	111.264	241.038	4.016	47.698	45044
37	128	819.539	222.975	9.593	9.153	57.598	104901	22	688.455	39.824	125.574	3.596	19.899	15146	36	734.750	107.716	156.516	2.848	33.799	26451	35	668.800	30.424	165.235	5.072	31.799	23408	75	1858.187	324.065	181.768	4.416	31.799	139364	42	948.190	155.324	222.351	1.798	30.142	39824	58	782.690	112.299	241.042	4.006	47.698	45396
38	128	805.859	215.738	9.601	9.154	57.598	103150	22	677.045	32.136	125.569	3.613	19.899	14895	36	731.944	100.454	156.521	2.860	33.799	26350	35	668.743	29.018	165.238	5.068	31.799	23406	75	1678.520	281.154	181.773	4.412	31.799	125889	42	945.119	155.328	222.353	1.798	30.142	39695	58	787.086	112.407	241.023	4.021	47.698	45651
39	128	798.812	212.865	9.586	9.151	57.598	102248	22	674.682	33.448	125.571	3.588	19.899	14843	36	731.028	105.185	156.522	2.850	33.799	26317	35	663.343	31.426	165.242	5.075	31.799	23217	75	1489.707	239.724	181.768	4.419	31.799	111728	42	937.881	150.808	222.346	1.801	30.142	39391	58	776.517	109.378	241.041	4.022	47.698	45038
40	128	784.922	202.384	9.589	9.137	57.598	100470	22	675.364	28.797	125.570	3.584	19.899	14858	36	731.194	98.756	156.507	2.859	33.799	26323	35	664.857	27.567	165.242	5.085	31.799	23270	75	1314.547	196.403	181.757	4.413	31.799	98591	42	922.762	147.185	222.358	1.802	30.142	38756	58	778.724	112.672	241.016	4.007	47.698	45166
41	128	748.484	196.647	9.582	9.135	57.598	95806	22	641.409	29.955	125.567	3.576	19.899	14111	36	699.694	100.767	156.528	2.859	33.799	25189	35	635.114	29.620	165.240	5.048	31.799	22229	75	1133.360	160.176	181.758	4.403	31.799	85002	42	885.500	143.206	222.362	1.803	30.142	37191	58	750.483	106.124	241.042	4.016	47.698	43528
42	128	717.867	190.632	9.591	9.138	57.598	91887	22	606.727	29.196	125.570	3.603	19.899	13348	36	660.972	101.375	156.526	2.846	33.799	23795	35	595.657	27.769	165.234	5.070	31.799	20848	75	968.107	123.671	181.761	4.386	31.799	72608	42	837.476	133.648	222.348	1.803	30.142	35174	58	708.052	102.415	241.038	4.026	47.698	41067
43	128	702.023	185.761	9.588	9.143	57.598	89859	22	596.045	32.251	125.571	3.593	19.899	13113	36	647.694	99.189	156.521	2.856	33.799	23317	35	585.600	29.701	165.230	5.066	31.799	20496	75	854.827	97.455	181.733	4.363	31.799	64112	42	814.810	129.914	222.346	1.801	30.142	34222	58	693.845	99.971	241.027	4.014	47.698	40243
44	128	693.836	181.755	9.579	9.133	57.598	88811	22	602.727	36.017	125.575	3.591	19.899	13260	36	643.500	100.378	156.530	2.839	33.799	23166	35	576.857	26.068	165.238	5.069	31.799	20190	75	790.560	82.521	181.723	4.340	31.799	59292	42	800.714	133.027	222.359	1.792	30.142	33630	58	687.431	102.855	241.039	4.010	47.698	39871
45	128	692.422	183.848	9.582	9.123	57.598	88630	22	591.227	30.024	125.569	3.591	19.899	13007	36	642.528	100.553	156.535	2.838	33.799	23131	35	579.400	30.059	165.234	5.064	31.799	20279	75	756.427	70.868	181.720	4.336	31.799	56732	42	796	127.872	222.354	1.802	30.142	33432	58	689.172	103.573	241.044	4.017	47.698	39972
46	128	697.461	185.607	9.585	9.125	57.598	89275	22	586.864	28.762	125.571	3.578	19.899	12911	36	637.111	104.592	156.536	2.842	33.799	22936	35	575.514	29.138	165.236	5.053	31.799	20143	75	736.360	65.970	181.718	4.336	31.799	55227	42	814.333	137.614	222.345	1.792	30.142	34202	58	694.259	104.307	241.021	4.016	47.698	40267
47	128	716.461	199.425	9.587	9.146	57.598	91707	22	590.045	31.878	125.573	3.587	19.899	12981	36	650.806	103.709	156.552	2.841	33.799	23429	35	583.600	27.836	165.239	5.064	31.799	20426	75	731.800	68.580	181.723	4.317	31.799	54885	42	855.119	155.633	222.340	1.790	30.142	35915	58	692.466	105.679	241.035	4.010	47.698	40163
48	128	777.469	226.828	9.572	9.158	57.598	99516	22	600.364	32.438	125.571	3.593	19.899	13208	36	659.694	107.069	156.551	2.838	33.799	23749	35	596.857	27.859	165.238	5.063	31.799	20890	75	764.453	70.862	181.707	4.328	31.799	57334	42	977.524	201.641	222.349	1.775	30.142	41056	58	712.517	113.008	240.998	4.022	47.698	41326
49	128	901.195	270.553	9.597	9.154	57.598	115353	22	664.818	29.335	125.563	3.594	19.899	14626	36	736.361	115.918	156.545	2.838	33.799	26509	35	664.457	33.065	165.246	5.071	31.799	23256	75	943.307	101.182	181.719	4.331	31.799	70748	42	1425.357	347.254	222.277	1.757	30.142	59865	58	785.466	121.654	240.982	4.049	47.698	45557
50	128	1057.539	349.035	9.598	9.201	57.598	135365	22	683.727	33.726	125.570	3.602	19.899	15042	36	777.139	134.494	156.567	2.821	33.799	27977	35	695.114	36.027	165.236	5.069	31.799	24329	75	1162.387	141.154	181.732	4.287	31.799	87179	42	1954.833	530.059	222.310	1.737	30.142	82103	58	829.017	131.197	240.995	4.034	47.698	48083
51	128	1284.148	465.170	9.620	9.267	57.598	164371	22	690.227	30.422	125.562	3.605	19.899	15185	36	808.778	148.357	156.584	2.799	33.799	29116	35	709.029	38.681	165.231	5.054	31.799	24816	75	1348.347	194.865	181.732	4.330	31.799	101126	42	2073.905	568.676	222.344	1.737	30.142	87104	58	851.362	144.154	240.995	4.051	47.698	49379
52	128	1447.523	563.867	9.627	9.332	57.598	185283	22	692.091	33.779	125.568	3.588	19.899	15226	36	803.361	143.064	156.573	2.816	33.799	28921	35	700.914	35.560	165.239	5.057	31.799	24532	75	1276.440	189.803	181.761	4.385	31.799	95733	42	1970.810	529.175	222.359	1.746	30.142	82774	58	870.931	153.860	240.980	4.046	47.698	50514
53	128	1473.664	574.373	9.606	9.310	57.598	188629	22	679.545	31.988	125.571	3.593	19.899	14950	36	785.944	137.510	156.561	2.824	33.799	28294	35	750.571	346.794	165.258	4.673	31.799	26270	75	1154.467	160.620	181.767	4.382	31.799	86585	42	1826.857	478.750	222.359	1.743	30.142	76728	58	857.224	148.710	240.969	4.061	47.698	49719
54	128	1408.938	543.344	9.599	9.314	57.598	180344	22	664.591	31.201	125.568	3.593	19.899	14621	36	756.667	124.903	156.543	2.828	33.799	27240	35	693.600	162.785	165.255	4.835	31.799	24276	75	1028.120	128.333	181.758	4.361	31.799	77109	42	1668.857	424.769	222.362	1.749	30.142	70092	58	822.500	134.577	240.976	4.055	47.698	47705
55	128	1277.164	489.477	9.592	9.315	57.598	163477	22	615.727	30.664	125.564	3.593	19.899	13546	36	699.028	120.325	156.538	2.820	33.799	25165	35	661.314	209.819	165.308	4.822	31.799	23146	75	899.280	106.337	181.734	4.357	31.799	67446	42	1498.500	375.239	222.374	1.750	30.142	62937	58	771.828	133.566	240.981	4.042	47.698	44766
56	128	1176.125	437.976	9.600	9.292	57.598	150544	22	600.818	32.383	125.565	3.595	19.899	13218	36	752.056	408.305	156.233	2.690	33.799	27074	35	661.200	301.774	165.357	4.816	31.799	23142	75	820.427	91.013	181.750	4.342	31.799	61532	42	1363.690	329.860	222.367	1.758	30.142	57275	58	743.138	125.634	240.984	4.033	47.698	43102
57	128	1103.328	401.643	9.596	9.274	57.598	141226	22	589.091	33.786	125.575	3.581	19.899	12960	36	742.611	311.111	156.146	2.742	33.799	26734	35	630.543	217.775	165.346	4.928	31.799	22069	75	779	80.752	181.729	4.325	31.799	58425	42	1245.833	293.173	222.381	1.762	30.142	52325	58	726.362	121.627	240.989	4.029	47.698	42129
58	128	1099.531	400.689	9.595	9.278	57.598	140740	22	587.591	30.522	125.571	3.593	19.899	12927	36	736.389	242.545	156.101	2.880	33.799	26510	35	665.800	295.555	165.371	4.984	31.799	23303	75	771.107	82.452	181.743	4.322	31.799	57833	42	1155.500	258.992	222.373	1.769	30.142	48531	58	717.414	118.533	240.985	4.027	47.698	41610
59	128	1114.945	405.806	9.589	9.273	57.598	142713	22	585	32.802	125.572	3.600	19.899	12870	36	780.639	257.353	155.986	3.049	33.799	28103	35	664.429	304.243	165.375	5.028	31.799	23255	75	804.707	91.905	181.767	4.266	31.799	60353	42	1085.429	234.401	222.362	1.776	30.142	45588	58	717.586	118.252	240.989	4.031	47.698	41620
60	128	1218.266	469.105	9.580	9.290	57.598	155938	22	582.727	30.866	125.574	3.598	19.899	12820	36	792.444	248.301	156.097	3.118	33.799	28528	35	678.314	233.494	165.259	5.093	31.799	23741	75	1052.253	150.113	181.699	4.228	31.799	78919	42	1039.929	219.910	222.385	1.774	30.142	43677	58	727.862	123.920	240.995	4.029	47.698	42216
61	128	1449.172	596.555	9.616	9.317	57.598	185494	22	584.182	32.281	125.576	3.594	19.899	12852	36	818.833	243.715	156.156	3.136	33.799	29478	35	720.686	267.132	165.199	5.160	31.799	25224	75	1871.907	350.098	181.742	4.318	31.799	140393	42	1029.857	214.056	222.373	1.776	30.142	43254	58	755.569	131.334	240.990	4.035	47.698	43823
62	128	1779.484	751.292	9.625	9.352	57.598	227774	22	630.455	26.295	125.566	3.596	19.899	13870	36	1185.333	396.215	156.756	2.564	33.799	42672	35	1177.114	454.462	165.219	5.565	31.799	41199	75	1957.627	367.684	181.759	4.372	31.799	146822	42	1087.214	215.919	222.357	1.778	30.142	45663	58	922.190	186.204	241.028	4.031	47.698	53487
63	128	1967.773	837.083	9.629	9.352	57.598	251875	22	680.136	29.433	125.563	3.631	19.899	14963	36	1712.194	617.852	156.799	2.576	33.799	61639	35	1583.571	208.661	165.227	5.055	31.799	55425	75	1885.120	342.258	181.769	4.387	31.799	141384	42	1167.952	238.170	222.376	1.774	30.142	49054	58	1544.241	479.326	240.929	4.103	47.698	89566
64	128	1985.352	840.968	9.628	9.354	57.598	254125	22	686.136	31.049	125.561	3.603	19.899	15095	36	1799.667	648.136	156.787	2.588	33.799	64788	35	1505	202.231	165.226	5.032	31.799	52675	75	1730.653	310.058	181.774	4.390	31.799	129799	42	1198.905	243.467	222.383	1.781	30.142	50354	58	1729.534	579.563	240.804	4.166	47.698	100313
65	128	1883.016	784.067	9.622	9.343	57.598	241026	22	682.091	31.007	125.563	3.607	19.899	15006	36	1749.944	617.691	156.764	2.597	33.799	62998	35	1368.800	173.297	165.214	5.022	31.799	47908	75	1557.320	272.125	181.772	4.391	31.799	116799	42	1201.476	239.999	222.397	1.787	30.142	50462	58	1643.741	539.823	240.800	4.156	47.698	95337
66	128	1726.992	704.344	9.616	9.342	57.598	221055	22	669.909	30.443	125.568	3.610	19.899	14738	36	1586.667	529.235	156.738	2.628	33.799	57120	35	1202.086	142.545	165.217	5.020	31.799	42073	75	1386.960	225.739	181.773	4.389	31.799	104022	42	1172.738	235.173	222.397	1.784	30.142	49255	58	1499.552	465.012	240.814	4.149	47.698	86974
67	128	1569.344	620.447	9.609	9.322	57.598	200876	22	671.545	29.976	125.564	3.604	19.899	14774	36	1423.750	447.112	156.705	2.655	33.799	51255	35	1052.571	119.206	165.221	5.007	31.799	36840	75	1241.093	189.539	181.759	4.379	31.799	93082	42	1129.643	219.961	222.401	1.786	30.142	47445	58	1363.155	396.819	240.827	4.138	47.698	79063
68	128	1392.492	541.555	9.607	9.312	57.598	178239	22	623.091	30.572	125.563	3.603	19.899	13708	36	1199.278	366.200	156.698	2.668	33.799	43174	35	873.543	86.604	165.220	5.000	31.799	30574	75	1058.760	152.802	181.755	4.368	31.799	79407	42	1044.619	203.546	222.412	1.784	30.142	43874	58	1179.724	326.552	240.843	4.120	47.698	68424
69	128	1246.844	472.844	9.595	9.296	57.598	159596	22	598.773	34.092	125.571	3.591	19.899	13173	36	1038.611	293.184	156.664	2.697	33.799	37390	35	756.657	64.797	165.224	5.010	31.799	26483	75	929.360	123.320	181.734	4.347	31.799	69702	42	980.024	190.496	222.402	1.782	30.142	41161	58	1037.879	263.960	240.865	4.099	47.698	60197
70	128	1124.227	412.976	9.594	9.284	57.598	143901	22	593.136	29.453	125.570	3.615	19.899	13049	36	903.583	228.449	156.635	2.735	33.799	32529	35	670.543	46.855	165.225	5.033	31.799	23469	75	843.800	102.738	181.735	4.344	31.799	63285	42	937.548	183.841	222.394	1.782	30.142	39377	58	930.345	217.473	240.891	4.084	47.698	53960
71	128	1013.484	355.336	9.587	9.258	57.598	129726	22	581.682	27.307	125.571	3.618	19.899	12797	36	799.694	184.379	156.604	2.763	33.799	28789	35	623.057	39.395	165.234	5.052	31.799	21807	75	788.480	86.471	181.727	4.325	31.799	59136	42	922.214	171.823	222.417	1.786	30.142	38733	58	850.776	178.458	240.928	4.067	47.698	49345
72	128	927.484	310.629	9.593	9.229	57.598	118718	22	587.091	32.050	125.571	3.587	19.899	12916	36	740.806	154.176	156.587	2.790	33.799	26669	35	596.343	34.805	165.234	5.059	31.799	20872	75	760.573	82.287	181.722	4.316	31.799	57043	42	929.810	179.570	222.411	1.784	30.142	39052	58	788.776	152.214	240.958	4.044	47.698	45749
73	128	862.570	279.400	9.591	9.223	57.598	110409	22	588.045	32.720	125.571	3.606	19.899	12937	36	704.500	134.088	156.556	2.806	33.799	25362	35	581.686	31.150	165.231	5.070	31.799	20359	75	741.320	75.905	181.722	4.316	31.799	55599	42	956.810	189.540	222.381	1.778	30.142	40186	58	754.414	136.121	240.992	4.034	47.698	43756
74	128	818.820	256.588	9.571	9.198	57.598	104809	22	589.455	27.925	125.564	3.585	19.899	12968	36	677.333	116.914	156.537	2.829	33.799	24384	35	577.171	31.725	165.238	5.066	31.799	20201	75	744.600	75.135	181.714	4.304	31.799	55845	42	1060.881	229.442	222.358	1.770	30.142	44557	58	750.759	131.589	241.012	4.027	47.698	43544
75	128	807.570	238.608	9.570	9.170	57.598	103369	22	618.727	33.221	125.573	3.606	19.899	13612	36	698	98.138	156.484	2.862	33.799	25128	35	603.457	28.038	165.245	5.078	31.799	21121	75	801.707	83.410	181.731	4.303	31.799	60128	42	1462.476	366.348	222.299	1.749	30.142	61424	58	773.603	126.112	241.006	4.021	47.698	44869
76	128	821.117	225.460	9.590	9.151	57.598	105103	22	669.727	32.694	125.565	3.599	19.899	14734	36	775.750	93.783	156.301	2.917	33.799	27927	35	647.057	32.078	165.236	5.078	31.799	22647	75	908.747	97.781	181.712	4.279	31.799	68156	42	2004.762	535.941	222.319	1.741	30.142	84200	58	841.086	129.460	241.029	4.023	47.698	48783
77	128	808.062	218.880	9.576	9.143	57.598	103432	22	676.182	31.598	125.565	3.595	19.899	14876	36	780	90.165	156.301	2.921	33.799	28080	35	653.800	29.767	165.239	5.072	31.799	22883	75	971.373	108.992	181.731	4.301	31.799	72853	42	2150.524	581.208	222.350	1.738	30.142	90322	58	863.586	142.604	241.064	4.019	47.698	50088
78	128	793.914	204.813	9.594	9.106	57.598	101621	22	672.636	26.309	125.558	3.607	19.899	14798	36	768.778	88.184	156.321	2.914	33.799	27676	35	651.057	30.044	165.241	5.066	31.799	22787	75	998.267	121.271	181.730	4.321	31.799	74870	42	2075.952	554.406	222.360	1.740	30.142	87190	58	865	144.188	241.035	4.020	47.698	50170
79	128	786.102	203.342	9.586	9.119	57.598	100621	22	672.545	31.266	125.563	3.621	19.899	14796	36	753.028	81.716	156.358	2.906	33.799	27109	35	649.886	31.827	165.246	5.078	31.799	22746	75	974.200	119.019	181.724	4.319	31.799	73065	42	1945.762	510.796	222.358	1.743	30.142	81722	58	885.362	155.010	241.025	4.032	47.698	51351
80	128	770.797	195.732	9.582	9.114	57.598	98662	22	673.045	26.016	125.563	3.610	19.899	14807	36	741.944	82.298	156.387	2.900	33.799	26710	35	654.400	31.350	165.233	5.079	31.799	22904	75	965.573	114.845	181.721	4.315	31.799	72418	42	1811.381	462.234	222.364	1.751	30.142	76078	58	876.121	146.255	241.042	4.030	47.698	50815
81	128	731.445	189.315	9.587	9.125	57.598	93625	22	641.773	29.233	125.563	3.595	19.899	14119	36	699.306	84.232	156.415	2.882	33.799	25175	35	619.943	27.009	165.244	5.079	31.799	21698	75	906.787	108.306	181.723	4.314	31.799	68009	42	1666.762	415.310	222.368	1.753	30.142	70004	58	835.655	140.603	241.038	4.026	47.698	48468
82	128	704.398	183.753	9.577	9.124	57.598	90163	22	606.409	29.875	125.568	3.600	19.899	13341	36	662.639	88.155	156.466	2.870	33.799	23855	35	587.343	27.851	165.231	5.068	31.799	20557	75	842.133	98.204	181.718	4.321	31.799	63160	42	1527.048	379.400	222.376	1.751	30.142	64136	58	800.707	140.638	241.022	4.027	47.698	46441
83	128	691.195	182.502	9.568	9.128	57.598	88473	22	593.455	27.122	125.565	3.575	19.899	13056	36	642.778	93.029	156.486	2.861	33.799	23140	35	573	26.837	165.232	5.059	31.799	20055	75	822.507	93.161	181.720	4.304	31.799	61688	42	1415.667	338.000	222.385	1.760	30.142	59458	58	786.155	140.582	241.010	4.022	47.698	45597
84	128	683.320	181.342	9.568	9.124	57.598	87465	22	590.045	29.821	125.569	3.604	19.899	12981	36	632.194	94.848	156.508	2.846	33.799	22759	35	570.200	29.791	165.236	5.069	31.799	19957	75	829.933	95.061	181.716	4.298	31.799	62245	42	1323.548	315.415	222.384	1.757	30.142	55589	58	776.448	134.143	241.018	4.018	47.698	45034
85	128	683.781	181.347	9.577	9.134	57.598	87524	22	586.591	30.351	125.569	3.588	19.899	12905	36	635.389	99.210	156.525	2.852	33.799	22874	35	571.657	26.323	165.239	5.068	31.799	20008	75	889.173	116.400	181.739	4.272	31.799	66688	42	1236.095	281.157	222.392	1.770	30.142	51916	58	776.345	136.633	241.009	4.030	47.698	45028
86	128	687.852	182.540	9.583	9.126	57.598	88045	22	587.273	28.970	125.559	3.571	19.899	12920	36	627.778	101.903	156.528	2.841	33.799	22600	35	565.371	26.328	165.235	5.067	31.799	19788	75	1005.573	142.138	181.694	4.253	31.799	75418	42	1160.976	258.236	222.379	1.769	30.142	48761	58	780.966	141.652	241.013	4.031	47.698	45296
87	128	708.672	197.299	9.582	9.115	57.598	90710	22	579.500	24.613	125.563	3.605	19.899	12749	36	628.667	103.588	156.537	2.843	33.799	22632	35	567.171	27.821	165.231	5.078	31.799	19851	75	1475.147	266.149	181.733	4.272	31.799	110636	42	1109.571	243.650	222.379	1.770	30.142	46602	58	788.500	140.499	241.024	4.018	47.698	45733
88	128	765.914	224.639	9.562	9.170	57.598	98037	22	597.455	25.747	125.562	3.612	19.899	13144	36	640.111	106.787	156.530	2.839	33.799	23044	35	574.257	29.362	165.233	5.079	31.799	20099	75	1664.013	317.926	181.751	4.332	31.799	124801	42	1084.119	229.385	222.397	1.772	30.142	45533	58	844.379	162.012	241.019	4.028	47.698	48974
89	128	881.445	264.075	9.595	9.170	57.598	112825	22	653.045	26.640	125.563	3.612	19.899	14367	36	699.472	111.753	156.535	2.842	33.799	25181	35	636.543	34.949	165.236	5.060	31.799	22279	75	1763.840	329.039	181.753	4.348	31.799	132288	42	1107.381	220.100	222.371	1.781	30.142	46510	58	967.207	200.832	240.997	4.048	47.698	56098
90	128	1020.773	335.637	9.580	9.219	57.598	130659	22	671.682	29.490	125.557	3.617	19.899	14777	36	730.444	119.994	156.540	2.838	33.799	26296	35	672.229	31.440	165.228	5.059	31.799	23528	75	1739.560	319.255	181.752	4.350	31.799	130467	42	1123.048	218.572	222.385	1.779	30.142	47168	58	1077.655	244.700	240.940	4.064	47.698	62504
91	128	1192.992	427.854	9.596	9.255	57.598	152703	22	674.727	29.483	125.559	3.613	19.899	14844	36	742.750	126.101	156.546	2.827	33.799	26739	35	672.457	37.363	165.239	5.064	31.799	23536	75	1633.853	293.763	181.760	4.356	31.799	122539	42	1112.405	211.625	222.384	1.786	30.142	46721	58	1119.052	269.510	240.892	4.083	47.698	64905
92	128	1366.547	521.325	9.579	9.283	57.598	174918	22	660.273	21.392	125.555	3.606	19.899	14526	36	744.889	129.169	156.546	2.820	33.799	26816	35	663	31.884	165.243	5.064	31.799	23205	75	1487.547	255.827	181.761	4.360	31.799	111566	42	1096.905	204.446	222.389	1.787	30.142	46070	58	1121.517	271.039	240.897	4.083	47.698	65048
93	128	1480.500	591.003	9.570	9.350	57.598	189504	22	662.727	27.920	125.562	3.614	19.899	14580	36	749.250	131.632	156.548	2.817	33.799	26973	35	661.257	31.964	165.241	5.070	31.799	23144	75	1345.907	222.985	181.761	4.364	31.799	100943	42	1064.476	194.755	222.372	1.793	30.142	44708	58	1079.069	255.109	240.895	4.081	47.698	62586
94	128	1479.570	590.229	9.570	9.334	57.598	189385	22	655.818	27.164	125.561	3.604	19.899	14428	36	739.556	127.568	156.546	2.826	33.799	26624	35	645.371	32.001	165.234	5.067	31.799	22588	75	1201.853	192.222	181.758	4.358	31.799	90139	42	1017.310	187.612	222.352	1.788	30.142	42727	58	1023.931	233.214	240.899	4.083	47.698	59388
95	128	1416.062	566.085	9.576	9.335	57.598	181256	22	610.227	26.872	125.561	3.597	19.899	13425	36	694.611	125.361	156.559	2.820	33.799	25006	35	596.829	29.379	165.229	5.075	31.799	20889	75	1040.120	157.170	181.748	4.352	31.799	78009	42	952.857	176.035	222.358	1.788	30.142	40020	58	932.224	199.440	240.930	4.065	47.698	54069
96	128	1358.516	539.847	9.584	9.334	57.598	173890	22	590.364	30.403	125.568	3.586	19.899	12988	36	665.889	117.804	156.550	2.824	33.799	23972	35	581.857	33.864	165.233	5.063	31.799	20365	75	925.227	126.805	181.746	4.333	31.799	69392	42	909.190	163.279	222.353	1.792	30.142	38186	58	879.759	184.567	240.926	4.052	47.698	51026
97	128	1310.375	517.394	9.571	9.327	57.598	167728	22	587.773	30.116	125.567	3.593	19.899	12931	36	663.667	120.685	156.552	2.818	33.799	23892	35	582.571	32.002	165.228	5.075	31.799	20390	75	840.733	107.827	181.738	4.343	31.799	63055	42	882	156.782	222.354	1.790	30.142	37044	58	852.707	173.325	240.948	4.041	47.698	49457
98	128	1291.117	507.212	9.574	9.324	57.598	165263	22	581.227	30.298	125.568	3.595	19.899	12787	36	653.583	116.128	156.554	2.821	33.799	23529	35	578.029	31.862	165.237	5.058	31.799	20231	75	789.827	92.842	181.722	4.318	31.799	59237	42	867.095	157.691	222.356	1.786	30.142	36418	58	840.276	170.402	240.942	4.047	47.698	48736
99	128	1290.203	510.684	9.575	9.328	57.598	165146	22	573.818	25.107	125.560	3.601	19.899	12624	36	667.528	123.646	156.556	2.810	33.799	24031	35	581.600	34.881	165.241	5.074	31.799	20356	75	753.827	85.062	181.716	4.308	31.799	56537	42	871.024	156.662	222.336	1.794	30.142	36583	58	824.241	166.148	240.961	4.055	47.698	47806
100	128	1332.156	531.159	9.589	9.334	57.598	170516	22	577.773	28.163	125.568	3.602	19.899	12711	36	675.667	134.050	156.571	2.802	33.799	24324	35	574.429	31.188	165.235	5.074	31.799	20105	75	745.547	79.182	181.710	4.307	31.799	55916	42	921.476	174.830	222.363	1.786	30.142	38702	58	858.293	173.475	240.968	4.061	47.698	49781
101	128	1394.617	566.921	9.585	9.355	57.598	178511	22	577.682	30.216	125.572	3.608	19.899	12709	36	734.583	166.733	156.625	2.751	33.799	26445	35	584.314	34.389	165.239	5.069	31.799	20451	75	751.440	79.724	181.706	4.301	31.799	56358	42	965.595	189.500	222.306	1.779	30.142	40555	58	924.534	211.652	240.935	4.066	47.698	53623
102	128	1494.320	598.225	9.603	9.337	57.598	191273	22	612.364	29.492	125.561	3.597	19.899	13472	36	1050.111	335.456	156.714	2.597	33.799	37804	35	622.943	32.317	165.230	5.074	31.799	21803	75	816.200	84.964	181.702	4.292	31.799	61215	42	1114.643	228.926	222.320	1.779	30.142	46815	58	1061.224	257.456	240.912	4.081	47.698	61551
103	128	1588.758	638.369	9.600	9.331	57.598	203361	22	653.818	32.020	125.567	3.611	19.899	14384	36	1460.889	520.450	156.731	2.580	33.799	52592	35	682.771	37.731	165.232	5.052	31.799	23897	75	909.520	97.426	181.700	4.287	31.799	68214	42	1389.429	322.735	222.279	1.757	30.142	58356	58	1300.845	346.613	240.894	4.088	47.698	75449
104	128	1602.016	643.753	9.589	9.316	57.598	205058	22	665	33.537	125.560	3.593	19.899	14630	36	1607.639	582.942	156.731	2.585	33.799	57875	35	705.371	41.894	165.236	5.058	31.799	24688	75	1017.480	126.760	181.702	4.241	31.799	76311	42	1597.810	386.576	222.289	1.753	30.142	67108	58	1442.948	426.420	240.820	4.116	47.698	83691
105	128	1564.859	605.648	9.558	9.247	57.598	200302	22	670	27.344	125.563	3.597	19.899	14740	36	1571.556	567.444	156.726	2.599	33.799	56576	35	712.714	47.604	165.224	5.060	31.799	24945	75	1107.560	150.433	181.708	4.284	31.799	83067	42	1698.476	426.380	222.329	1.747	30.142	71336	58	1399.828	408.169	240.812	4.115	47.698	81190
106	128	1506.320	562.721	9.522	9.141	57.598	192809	22	673.545	32.434	125.570	3.596	19.899	14818	36	1475.028	518.026	156.716	2.617	33.799	53101	35	704.914	43.049	165.220	5.048	31.799	24672	75	1122.280	158.174	181.708	4.301	31.799	84171	42	1670.357	415.986	222.339	1.752	30.142	70155	58	1329.759	373.034	240.844	4.115	47.698	77126
107	128	1442.266	520.225	9.501	9.099	57.598	184610	22	666.500	30.262	125.562	3.607	19.899	14663	36	1346.722	443.385	156.694	2.636	33.799	48482	35	707.257	42.340	165.242	5.054	31.799	24754	75	1075.493	147.922	181.728	4.340	31.799	80662	42	1606.048	392.314	222.332	1.754	30.142	67454	58	1242.810	330.980	240.851	4.102	47.698	72083
108	128	1325.008	476.854	9.490	9.111	57.598	169601	22	633.273	34.365	125.570	3.585	19.899	13932	36	1169.528	364.633	156.676	2.663	33.799	42103	35	657.943	37.530	165.239	5.077	31.799	23028	75	984.773	135.008	181.732	4.325	31.799	73858	42	1476.357	356.498	222.352	1.759	30.142	62007	58	1127.017	291.347	240.854	4.098	47.698	65367
109	128	1203.125	436.569	9.444	9.109	57.598	154000	22	600.318	29.810	125.563	3.593	19.899	13207	36	1020.667	300.869	156.655	2.685	33.799	36744	35	624	37.684	165.224	5.055	31.799	21840	75	912.533	120.212	181.727	4.312	31.799	68440	42	1364.619	327.699	222.362	1.759	30.142	57314	58	1022.879	248.503	240.876	4.090	47.698	59327
110	128	1121.297	400.848	9.416	9.075	57.598	143526	22	592.818	29.746	125.568	3.600	19.899	13042	36	909.722	246.261	156.631	2.711	33.799	32750	35	596.286	35.204	165.227	5.077	31.799	20870	75	864.907	109.324	181.728	4.315	31.799	64868	42	1271	297.870	222.363	1.758	30.142	53382	58	940.741	218.523	240.889	4.066	47.698	54563
111	128	1048.500	367.738	9.396	9.054	57.598	134208	22	585.273	29.692	125.565	3.594	19.899	12876	36	829.250	204.770	156.605	2.739	33.799	29853	35	591.229	33.345	165.226	5.048	31.799	20693	75	844.080	106.772	181.722	4.306	31.799	63306	42	1191.810	275.134	222.361	1.764	30.142	50056	58	873.052	184.611	240.930	4.053	47.698	50637
112	128	987.586	342.742	9.387	9.038	57.598	126411	22	589.818	29.450	125.566	3.595	19.899	12976	36	760.500	168.996	156.598	2.770	33.799	27378	35	590.229	31.966	165.227	5.050	31.799	20658	75	873.760	108.842	181.713	4.285	31.799	65532	42	1133.548	246.504	222.354	1.769	30.142	47609	58	840.362	169.589	240.965	4.043	47.698	48741
113	128	946.625	327.004	9.386	9.019	57.598	121168	22	583.545	32.588	125.563	3.598	19.899	12838	36	711	146.655	156.581	2.788	33.799	25596	35	605.514	41.111	165.228	5.078	31.799	21193	75	972.733	143.035	181.709	4.274	31.799	72955	42	1080.190	236.584	222.340	1.770	30.142	45368	58	803.707	155.158	240.965	4.045	47.698	46615
114	128	910.219	310.446	9.392	9.028	57.598	116508	22	586.318	30.338	125.562	3.594	19.899	12899	36	675.917	132.503	156.553	2.801	33.799	24333	35	631.629	40.634	165.231	5.052	31.799	22107	75	1362.267	233.667	181.678	4.223	31.799	102170	42	1048.667	224.649	222.342	1.768	30.142	44044	58	790.793	143.950	240.999	4.020	47.698	45866
115	128	912.461	314.045	9.413	9.039	57.598	116795	22	610.091	25.132	125.554	3.588	19.899	13422	36	676.250	121.964	156.545	2.810	33.799	24345	35	711.771	55.300	165.218	5.056	31.799	24912	75	1573.280	290.660	181.722	4.309	31.799	117996	42	1067.143	223.533	222.342	1.772	30.142	44820	58	804.517	143.430	241.006	4.021	47.698	46662
116	128	952.828	321.552	9.406	9.081	57.598	121962	22	669.455	33.646	125.556	3.609	19.899	14728	36	733.472	111.892	156.569	2.834	33.799	26405	35	1430.171	186.849	165.254	5.109	31.799	50056	75	1619.080	293.124	181.737	4.327	31.799	121431	42	1113.048	220.965	222.353	1.784	30.142	46748	58	860.155	149.260	241.004	4.030	47.698	49889
117	128	967.227	372.760	9.416	9.177	57.598	123805	22	672.273	29.930	125.562	3.598	19.899	14790	36	749.694	112.725	156.581	2.836	33.799	26989	35	1524.171	210.502	165.211	5.050	31.799	53346	75	1554.467	273.448	181.731	4.336	31.799	116585	42	1132.786	225.827	222.345	1.778	30.142	47577	58	891.672	158.091	241.009	4.039	47.698	51717
118	128	974.539	382.347	9.429	9.202	57.598	124741	22	667.864	27.023	125.558	3.614	19.899	14693	36	731.444	108.744	156.559	2.826	33.799	26332	35	1417.200	196.142	165.219	5.039	31.799	49602	75	1440.707	249.187	181.744	4.351	31.799	108053	42	1130.429	216.596	222.352	1.788	30.142	47478	58	894.759	155.288	241.016	4.028	47.698	51896
119	128	978.117	412.224	9.415	9.220	57.598	125199	22	665.364	27.053	125.555	3.593	19.899	14638	36	727.528	107.261	156.553	2.833	33.799	26191	35	1263.343	163.675	165.215	5.032	31.799	44217	75	1315.827	218.007	181.746	4.354	31.799	98687	42	1120.857	225.232	222.350	1.778	30.142	47076	58	876.086	144.110	241.024	4.023	47.698	50813
120	128	965.648	404.984	9.418	9.212	57.598	123603	22	671.318	30.666	125.566	3.624	19.899	14769	36	725.722	102.407	156.538	2.853	33.799	26126	35	1110.314	131.645	165.218	5.032	31.799	38861	75	1192.787	188.612	181.743	4.355	31.799	89459	42	1117	220.073	222.340	1.777	30.142	46914	58	864.310	140.930	241.051	4.023	47.698	50130
121	128	918.344	387.299	9.422	9.222	57.598	117548	22	641.500	28.269	125.557	3.619	19.899	14113	36	694.972	104.333	156.538	2.840	33.799	25019	35	929.114	104.306	165.216	5.017	31.799	32519	75	1059.720	157.167	181.740	4.357	31.799	79479	42	1073.619	212.768	222.341	1.780	30.142	45092	58	826.259	134.862	241.048	4.008	47.698	47923
122	128	888.742	369.776	9.410	9.226	57.598	113759	22	595.818	31.216	125.567	3.599	19.899	13108	36	646.611	100.392	156.532	2.834	33.799	23278	35	775.429	76.966	165.218	5.013	31.799	27140	75	939.053	133.496	181.734	4.342	31.799	70429	42	1003.714	198.516	222.337	1.781	30.142	42156	58	795.448	139.953	241.032	4.004	47.698	46136
123	128	867.953	361.264	9.390	9.225	57.598	111098	22	589.227	28.321	125.559	3.594	19.899	12963	36	633.222	98.989	156.521	2.841	33.799	22796	35	681.600	54.545	165.228	5.039	31.799	23856	75	855.973	108.534	181.725	4.333	31.799	64198	42	979.881	200.035	222.326	1.773	30.142	41155	58	779.638	132.636	241.045	4.014	47.698	45219
124	128	879.562	371.097	9.399	9.239	57.598	112584	22	583.545	30.278	125.568	3.607	19.899	12838	36	623.056	95.765	156.517	2.852	33.799	22430	35	624.800	46.114	165.227	5.052	31.799	21868	75	800.387	98.812	181.729	4.326	31.799	60029	42	962.714	193.303	222.350	1.780	30.142	40434	58	758.138	132.556	241.014	4.030	47.698	43972
125	128	903.070	382.757	9.402	9.215	57.598	115593	22	571.955	26.519	125.559	3.591	19.899	12583	36	625.556	96.377	156.498	2.839	33.799	22520	35	588.257	33.938	165.229	5.044	31.799	20589	75	764.760	88.546	181.719	4.303	31.799	57357	42	953.595	189.022	222.340	1.781	30.142	40051	58	747.776	127.335	241.020	4.024	47.698	43371
126	128	953.219	398.835	9.407	9.273	57.598	122012	22	575	31.997	125.563	3.592	19.899	12650	36	626.972	96.694	156.495	2.845	33.799	22571	35	566.029	31.546	165.236	5.071	31.799	19811	75	746.640	84.536	181.717	4.302	31.799	55998	42	980.810	204.740	222.314	1.779	30.142	41194	58	735.638	122.212	241.009	4.013	47.698	42667
127	128	1050.930	447.898	9.428	9.261	57.598	134519	22	576.818	31.757	125.572	3.617	19.899	12690	36	653.611	87.125	156.386	2.862	33.799	23530	35	557.543	29.012	165.232	5.076	31.799	19514	75	760.973	87.520	181.716	4.296	31.799	57073	42	1053.119	223.956	222.333	1.770	30.142	44231	58	745.052	126.647	241.021	4.005	47.698	43213
128	128	1155.586	493.691	9.468	9.294	57.598	147915	22	582.455	32.074	125.562	3.596	19.899	12814	36	673.083	87.443	156.328	2.887	33.799	24231	35	557.171	29.710	165.235	5.070	31.799	19501	75	796.360	93.938	181.696	4.280	31.799	59727	42	1237.571	295.328	222.282	1.760	30.142	51978	58	762.276	131.865	241.047	3.996	47.698	44212
129	128	1431.945	611.904	9.483	9.347	57.598	183289	22	635.136	28.226	125.567	3.600	19.899	13973	36	735.750	91.360	156.333	2.890	33.799	26487	35	605.429	26.887	165.243	5.076	31.799	21190	75	956.680	121.111	181.690	4.243	31.799	71751	42	1561.214	387.443	222.311	1.752	30.142	65571	58	847.172	143.626	241.019	4.022	47.698	49136
130	128	1672.992	667.656	9.546	9.456	57.598	214143	22	657.591	30.674	125.557	3.598	19.899	14467	36	777.778	92.951	156.358	2.886	33.799	28000	35	633.257	27.517	165.243	5.077	31.799	22164	75	1149.253	157.937	181.703	4.259	31.799	86194	42	1776.167	452.137	222.311	1.753	30.142	74599	58	912.552	164.055	240.993	4.011	47.698	52928
131	128	1767.250	729.712	9.581	9.349	57.598	226208	22	665.364	32.108	125.557	3.585	19.899	14638	36	776.333	99.714	156.372	2.881	33.799	27948	35	633.943	29.851	165.245	5.076	31.799	22188	75	1239.733	188.253	181.717	4.303	31.799	92980	42	1796.762	453.770	222.326	1.750	30.142	75464	58	929.707	167.089	241.012	4.037	47.698	53923
132	128	1742.578	717.213	9.572	9.344	57.598	223050	22	658.045	28.903	125.563	3.614	19.899	14477	36	763.556	104.217	156.414	2.861	33.799	27488	35	632.257	30.573	165.228	5.070	31.799	22129	75	1224.773	186.870	181.736	4.319	31.799	91858	42	1707.024	425.047	222.353	1.754	30.142	71695	58	959.586	179.559	241.012	4.035	47.698	55656
133	128	1660.617	670.686	9.578	9.342	57.598	212559	22	665.182	32.330	125.561	3.605	19.899	14634	36	765.722	106.770	156.453	2.850	33.799	27566	35	630.771	28.267	165.238	5.069	31.799	22077	75	1192.347	178.848	181.721	4.324	31.799	89426	42	1592.762	383.923	222.343	1.757	30.142	66896	58	982.207	197.118	240.967	4.037	47.698	56968
134	128	1548.914	618.804	9.573	9.337	57.598	198261	22	646.091	28.437	125.565	3.603	19.899	14214	36	755.778	119.494	156.476	2.824	33.799	27208	35	619.743	27.627	165.242	5.070	31.799	21691	75	1112.427	162.715	181.705	4.336	31.799	83432	42	1457.452	340.242	222.349	1.759	30.142	61213	58	996.500	208.489	240.937	4.064	47.698	57797
135	128	1412.047	563.807	9.564	9.342	57.598	180742	22	599.818	28.547	125.561	3.599	19.899	13196	36	707.722	126.560	156.516	2.804	33.799	25478	35	575.971	28.281	165.227	5.069	31.799	20159	75	991.053	146.829	181.724	4.332	31.799	74329	42	1300.619	300.762	222.356	1.760	30.142	54626	58	946.517	207.956	240.923	4.053	47.698	54898
136	128	1286.156	494.810	9.577	9.330	57.598	164628	22	590.045	28.339	125.561	3.615	19.899	12981	36	687.500	128.562	156.534	2.809	33.799	24750	35	559.486	27.536	165.236	5.080	31.799	19582	75	918.480	127.952	181.717	4.326	31.799	68886	42	1183.024	263.905	222.355	1.769	30.142	49687	58	919.655	206.926	240.901	4.058	47.698	53340
137	128	1176.695	439.527	9.566	9.304	57.598	150617	22	583.682	28.461	125.563	3.605	19.899	12841	36	668.667	124.226	156.534	2.815	33.799	24072	35	554.657	28.065	165.230	5.077	31.799	19413	75	874.267	116.583	181.702	4.320	31.799	65570	42	1083.643	232.226	222.349	1.771	30.142	45513	58	895.362	195.165	240.913	4.060	47.698	51931
138	128	1071.625	386.422	9.572	9.286	57.598	137168	22	586.773	37.467	125.569	3.630	19.899	12909	36	685.083	137.751	156.559	2.796	33.799	24663	35	550.657	27.511	165.228	5.050	31.799	19273	75	869.013	111.277	181.693	4.303	31.799	65176	42	1002.500	205.664	222.348	1.777	30.142	42105	58	889.259	196.722	240.908	4.050	47.698	51577
139	128	997.930	348.980	9.562	9.264	57.598	127735	22	586.682	32.497	125.569	3.629	19.899	12907	36	718.944	158.295	156.587	2.796	33.799	25882	35	553.200	26.487	165.232	5.078	31.799	19362	75	903.413	121.648	181.690	4.268	31.799	67756	42	938.452	180.684	222.355	1.784	30.142	39415	58	888.724	202.454	240.892	4.053	47.698	51546
140	128	926.320	309.942	9.557	9.254	57.598	118569	22	579.409	32.722	125.560	3.614	19.899	12747	36	759.639	182.885	156.616	2.760	33.799	27347	35	548.714	26.873	165.233	5.069	31.799	19205	75	1060.240	160.727	181.661	4.217	31.799	79518	42	886	167.040	222.359	1.789	30.142	37212	58	914.224	206.957	240.969	4.045	47.698	53025
141	128	874.352	285.726	9.560	9.237	57.598	111917	22	582.364	34.314	125.568	3.628	19.899	12812	36	853.778	232.890	156.649	2.709	33.799	30736	35	549.257	29.242	165.230	5.066	31.799	19224	75	1242.120	211.179	181.699	4.272	31.799	93159	42	859.476	158.021	222.359	1.788	30.142	36098	58	978.638	241.993	240.891	4.043	47.698	56761
142	128	863.148	265.990	9.558	9.225	57.598	110483	22	623.955	31.240	125.567	3.620	19.899	13727	36	1057.833	327.090	156.676	2.645	33.799	38082	35	586.400	28.819	165.225	5.060	31.799	20524	75	1360.187	233.166	181.702	4.293	31.799	102014	42	892.071	158.557	222.355	1.794	30.142	37467	58	1160.328	314.943	240.841	4.084	47.698	67299
143	128	869.086	254.786	9.556	9.189	57.598	111243	22	674.273	33.288	125.559	3.624	19.899	14834	36	1362.194	478.648	156.711	2.589	33.799	49039	35	638.686	31.172	165.230	5.063	31.799	22354	75	1430.613	239.989	181.719	4.320	31.799	107296	42	943.190	156.840	222.359	1.799	30.142	39614	58	1298.828	366.503	240.847	4.095	47.698	75332
144	128	852.180	239.741	9.569	9.177	57.598	109079	22	673.455	29.461	125.554	3.609	19.899	14816	36	1510.833	545.173	156.711	2.588	33.799	54390	35	644.657	30.982	165.233	5.063	31.799	22563	75	1410.053	237.965	181.735	4.338	31.799	105754	42	924.190	149.881	222.350	1.801	30.142	38816	58	1351.672	387.948	240.848	4.110	47.698	78397
145	128	829.578	228.302	9.574	9.160	57.598	106186	22	671.364	34.563	125.568	3.618	19.899	14770	36	1512.972	539.956	156.704	2.594	33.799	54467	35	639.914	33.476	165.226	5.083	31.799	22397	75	1340.493	221.190	181.726	4.337	31.799	100537	42	918.381	153.018	222.347	1.805	30.142	38572	58	1304.983	367.100	240.841	4.111	47.698	75689
146	128	817.195	222.477	9.574	9.157	57.598	104601	22	678.409	31.417	125.560	3.600	19.899	14925	36	1438.972	499.237	156.687	2.614	33.799	51803	35	642.343	31.374	165.238	5.074	31.799	22482	75	1244.787	199.017	181.738	4.334	31.799	93359	42	903.024	147.833	222.368	1.800	30.142	37927	58	1211.086	321.277	240.835	4.099	47.698	70243
147	128	799.898	213.378	9.558	9.149	57.598	102387	22	668.136	38.618	125.567	3.626	19.899	14699	36	1349.778	447.242	156.684	2.638	33.799	48592	35	641.886	29.765	165.237	5.072	31.799	22466	75	1144.120	168.023	181.739	4.345	31.799	85809	42	899.595	142.238	222.386	1.811	30.142	37783	58	1139.793	287.081	240.836	4.096	47.698	66108
148	128	752.195	205.783	9.587	9.144	57.598	96281	22	622.591	32.648	125.561	3.612	19.899	13697	36	1170.222	377.580	156.674	2.648	33.799	42128	35	596.200	30.027	165.237	5.075	31.799	20867	75	1007.467	149.181	181.718	4.339	31.799	75560	42	841.333	136.821	222.365	1.806	30.142	35336	58	1017.448	252.809	240.853	4.086	47.698	59012
149	128	734.242	202.937	9.581	9.155	57.598	93983	22	597.773	29.778	125.562	3.611	19.899	13151	36	1026.389	311.512	156.654	2.678	33.799	36950	35	573.457	29.663	165.235	5.062	31.799	20071	75	901.160	124.298	181.730	4.334	31.799	67587	42	806.595	134.537	222.333	1.793	30.142	33877	58	915.293	207.636	240.879	4.072	47.698	53087
150	128	722.125	199.509	9.591	9.143	57.598	92432	22	582.682	28.679	125.560	3.598	19.899	12819	36	907.139	254.239	156.632	2.709	33.799	32657	35	560.171	26.605	165.232	5.071	31.799	19606	75	821.427	102.529	181.721	4.317	31.799	61607	42	799.667	128.279	222.319	1.804	30.142	33586	58	855.345	184.425	240.885	4.051	47.698	49610
151	128	716.414	196.652	9.587	9.140	57.598	91701	22	575.091	32.262	125.562	3.592	19.899	12652	36	820.361	210.492	156.614	2.734	33.799	29533	35	552.886	31.937	165.231	5.078	31.799	19351	75	777.867	91.823	181.713	4.315	31.799	58340	42	785.262	128.336	222.351	1.805	30.142	32981	58	808.052	165.297	240.906	4.042	47.698	46867
152	128	718.883	198.830	9.585	9.158	57.598	92017	22	568.818	29.972	125.566	3.602	19.899	12514	36	748	180.787	156.595	2.751	33.799	26928	35	552.943	27.155	165.241	5.070	31.799	19353	75	763.960	88.557	181.704	4.291	31.799	57297	42	782.643	128.178	222.350	1.799	30.142	32871	58	774.293	151.882	240.924	4.026	47.698	44909
153	128	725.680	208.393	9.568	9.169	57.598	92887	22	572.273	36.344	125.568	3.599	19.899	12590	36	702.306	151.267	156.590	2.785	33.799	25283	35	555.086	29.252	165.237	5.075	31.799	19428	75	775.640	88.430	181.696	4.277	31.799	58173	42	791.714	138.339	222.367	1.793	30.142	33252	58	752.966	139.985	240.959	4.028	47.698	43672
154	128	745.836	219.337	9.576	9.183	57.598	95467	22	568.955	30.764	125.564	3.591	19.899	12517	36	663.028	132.745	156.560	2.798	33.799	23869	35	551.057	28.957	165.242	5.069	31.799	19287	75	833.160	103.348	181.684	4.275	31.799	62487	42	820.952	144.680	222.350	1.794	30.142	34480	58	734.828	130.530	240.963	4.029	47.698	42620
155	128	787.750	232.010	9.587	9.174	57.598	100832	22	593.500	29.030	125.567	3.605	19.899	13057	36	666.917	127.378	156.544	2.808	33.799	24009	35	584.543	31.827	165.219	5.062	31.799	20459	75	933.640	124.182	181.681	4.266	31.799	70023	42	919.143	176.992	222.354	1.784	30.142	38604	58	751.724	127.577	240.950	4.028	47.698	43600
156	128	877.773	258.187	9.588	9.181	57.598	112355	22	648.773	33.292	125.566	3.616	19.899	14273	36	715.417	123.816	156.535	2.830	33.799	25755	35	645.486	32.686	165.241	5.079	31.799	22592	75	1214.053	179.342	181.688	4.228	31.799	91054	42	1090.881	213.802	222.289	1.783	30.142	45817	58	803.845	127.626	240.976	4.031	47.698	46623
157	128	948.125	288.205	9.596	9.216	57.598	121360	22	661.545	32.579	125.567	3.619	19.899	14554	36	729.639	124.844	156.531	2.834	33.799	26267	35	668.657	34.779	165.235	5.075	31.799	23403	75	1375.493	224.608	181.705	4.280	31.799	103162	42	1359.976	307.818	222.278	1.761	30.142	57119	58	823.310	131.596	240.964	4.021	47.698	47752
158	128	1024.836	329.923	9.598	9.220	57.598	131179	22	658.409	29.314	125.559	3.594	19.899	14485	36	721.083	118.591	156.529	2.833	33.799	25959	35	681.571	38.198	165.246	5.070	31.799	23855	75	1329.853	215.564	181.719	4.320	31.799	99739	42	1570.500	382.365	222.316	1.755	30.142	65961	58	812.362	128.629	240.974	4.019	47.698	47117
159	128	1112.281	376.311	9.601	9.225	57.598	142372	22	658.227	30.057	125.558	3.595	19.899	14481	36	713.639	117.593	156.529	2.836	33.799	25691	35	685.029	40.854	165.238	5.069	31.799	23976	75	1234.027	189.831	181.719	4.332	31.799	92552	42	1620.238	390.431	222.320	1.760	30.142	68050	58	806	123.927	240.978	4.029	47.698	46748
160	128	1178.469	411.794	9.593	9.279	57.598	150844	22	673.636	30.668	125.558	3.589	19.899	14820	36	719.444	115.747	156.530	2.846	33.799	25900	35	687.200	39.032	165.242	5.074	31.799	24052	75	1142.387	171.311	181.744	4.355	31.799	85679	42	1596.976	380.693	222.321	1.761	30.142	67073	58	814.621	124.327	240.977	4.018	47.698	47248
161	128	1192.195	439.290	9.579	9.296	57.598	152601	22	627	29.494	125.562	3.598	19.899	13794	36	679.833	110.420	156.519	2.841	33.799	24474	35	636.257	37.235	165.227	5.079	31.799	22269	75	1027.200	144.912	181.729	4.338	31.799	77040	42	1500.476	354.993	222.338	1.760	30.142	63020	58	791.207	133.113	240.951	4.021	47.698	45890
162	128	1181.719	446.155	9.562	9.314	57.598	151260	22	594.273	30.424	125.561	3.602	19.899	13074	36	634.083	103.751	156.532	2.837	33.799	22827	35	595.029	36.716	165.231	5.060	31.799	20826	75	920.187	127.060	181.719	4.329	31.799	69014	42	1357.381	325.040	222.350	1.762	30.142	57010	58	738.414	122.614	240.968	4.011	47.698	42828
163	128	1194.164	453.975	9.568	9.297	57.598	152853	22	583.909	29.620	125.563	3.601	19.899	12846	36	618.889	103.664	156.525	2.835	33.799	22280	35	580.086	33.542	165.229	5.063	31.799	20303	75	848.347	110.450	181.725	4.312	31.799	63626	42	1259.381	289.992	222.343	1.764	30.142	52894	58	714.569	115.860	240.996	3.999	47.698	41445
164	128	1198.719	454.401	9.575	9.320	57.598	153436	22	580.909	32.578	125.568	3.620	19.899	12780	36	614.056	103.418	156.531	2.830	33.799	22106	35	572.343	34.470	165.238	5.080	31.799	20032	75	807.427	101.399	181.719	4.323	31.799	60557	42	1181.714	270.416	222.348	1.768	30.142	49632	58	703.431	116.683	240.972	4.006	47.698	40799
165	128	1237.180	485.450	9.562	9.321	57.598	158359	22	576.182	29.757	125.560	3.615	19.899	12676	36	607.694	102.473	156.537	2.825	33.799	21877	35	573.629	32.139	165.231	5.072	31.799	20077	75	819.893	99.354	181.694	4.287	31.799	61492	42	1102.310	238.493	222.344	1.773	30.142	46297	58	711.431	116.126	240.999	4.019	47.698	41263
166	128	1276.383	503.480	9.559	9.335	57.598	163377	22	568.591	27.488	125.562	3.606	19.899	12509	36	604.528	103.115	156.547	2.823	33.799	21763	35	563.200	30.162	165.226	5.066	31.799	19712	75	821.893	99.923	181.689	4.284	31.799	61642	42	1041.190	220.777	222.346	1.774	30.142	43730	58	709.500	118.258	240.992	4.012	47.698	41151
167	128	1333.062	536.924	9.565	9.350	57.598	170632	22	573.182	33.618	125.564	3.613	19.899	12610	36	602.083	104.790	156.546	2.818	33.799	21675	35	563.371	30.302	165.231	5.074	31.799	19718	75	882.320	118.308	181.699	4.261	31.799	66174	42	1001.310	210.586	222.352	1.772	30.142	42055	58	710.948	121.182	240.992	4.020	47.698	41235
168	128	1376.328	553.355	9.569	9.338	57.598	176170	22	573.682	30.016	125.559	3.579	19.899	12621	36	611.667	105.291	156.533	2.817	33.799	22020	35	577.343	36.772	165.227	5.068	31.799	20207	75	968.027	135.242	181.695	4.268	31.799	72602	42	969.643	201.363	222.345	1.775	30.142	40725	58	728.397	123.696	240.993	4.011	47.698	42247
169	128	1459.266	580.383	9.574	9.342	57.598	186786	22	634.773	30.824	125.555	3.589	19.899	13965	36	672.833	104.014	156.518	2.842	33.799	24222	35	670.743	43.692	165.232	5.065	31.799	23476	75	1311.053	216.075	181.659	4.238	31.799	98329	42	1017.095	195.368	222.333	1.787	30.142	42718	58	794.052	128.439	240.985	4.028	47.698	46055
170	128	1481.125	577.205	9.580	9.322	57.598	189584	22	662.227	25.794	125.555	3.606	19.899	14569	36	702.111	107.287	156.522	2.845	33.799	25276	35	714.114	40.999	165.241	5.069	31.799	24994	75	1446.987	241.131	181.707	4.307	31.799	108524	42	1058.310	201.170	222.369	1.790	30.142	44449	58	848	136.389	240.986	4.029	47.698	49184
171	128	1477.141	572.562	9.572	9.313	57.598	189074	22	686.591	40.077	125.558	3.584	19.899	15105	36	716.528	113.808	156.514	2.832	33.799	25795	35	722.657	42.262	165.240	5.072	31.799	25293	75	1389.173	236.293	181.722	4.338	31.799	104188	42	1067.690	204.902	222.337	1.784	30.142	44843	58	874.017	149.684	240.985	4.048	47.698	50693
172	128	1431.203	548.654	9.568	9.318	57.598	183194	22	665.091	26.468	125.562	3.594	19.899	14632	36	725.972	112.524	156.526	2.843	33.799	26135	35	760.543	48.229	165.235	5.098	31.799	26619	75	1270.253	200.650	181.725	4.350	31.799	95269	42	1079.571	204.362	222.358	1.790	30.142	45342	58	876.569	152.301	240.998	4.043	47.698	50841
173	128	1351.844	504.020	9.573	9.315	57.598	173036	22	680.182	30.409	125.560	3.609	19.899	14964	36	727.611	115.840	156.535	2.830	33.799	26194	35	790.943	63.745	165.249	5.109	31.799	27683	75	1161.333	173.675	181.722	4.342	31.799	87100	42	1105.214	212.294	222.331	1.786	30.142	46419	58	864.397	143.928	241.014	4.033	47.698	50135
174	128	1250.547	462.660	9.570	9.301	57.598	160070	22	642.773	31.186	125.559	3.601	19.899	14141	36	705.111	114.226	156.542	2.823	33.799	25384	35	878.086	79.701	165.251	5.119	31.799	30733	75	1036.680	145.922	181.723	4.340	31.799	77751	42	1067.310	208.500	222.335	1.784	30.142	44827	58	850.207	144.490	241.024	4.037	47.698	49312
175	128	1143.305	419.579	9.567	9.302	57.598	146343	22	595.182	30.323	125.563	3.583	19.899	13094	36	660.222	108.760	156.555	2.812	33.799	23768	35	900.971	94.922	165.216	5.056	31.799	31534	75	890.853	119.368	181.718	4.335	31.799	66814	42	997.071	193.289	222.342	1.788	30.142	41877	58	802.155	143.399	240.988	4.027	47.698	46525
176	128	1051.461	376.538	9.575	9.290	57.598	134587	22	588.636	33.773	125.561	3.598	19.899	12950	36	640.917	105.550	156.566	2.820	33.799	23073	35	927.543	108.449	165.215	5.090	31.799	32464	75	803.280	98.953	181.707	4.326	31.799	60246	42	955.310	189.617	222.362	1.783	30.142	40123	58	774.948	137.351	240.993	4.024	47.698	44947
177	128	975.172	339.773	9.576	9.280	57.598	124822	22	579.500	31.645	125.564	3.617	19.899	12749	36	648.472	112.898	156.581	2.799	33.799	23345	35	981.429	119.317	165.225	5.069	31.799	34350	75	764.920	89.304	181.692	4.313	31.799	57369	42	917.905	179.188	222.368	1.783	30.142	38552	58	769.431	140.293	240.999	4.026	47.698	44627
178	128	918.023	313.547	9.568	9.271	57.598	117507	22	572.955	34.221	125.569	3.616	19.899	12605	36	636.389	108.435	156.577	2.811	33.799	22910	35	1037.771	132.950	165.220	5.066	31.799	36322	75	733.067	80.972	181.684	4.300	31.799	54980	42	913.667	182.989	222.323	1.781	30.142	38374	58	777.224	147.772	240.952	4.017	47.698	45079
179	128	863.773	283.453	9.563	9.235	57.598	110563	22	567.909	31.945	125.571	3.591	19.899	12494	36	639.083	114.175	156.591	2.795	33.799	23007	35	1032.829	128.629	165.215	5.053	31.799	36149	75	725.627	78.279	181.681	4.285	31.799	54422	42	911.429	185.833	222.334	1.777	30.142	38280	58	759.517	140.194	240.960	4.036	47.698	44052
180	128	824.445	265.091	9.564	9.243	57.598	105529	22	569	35.413	125.572	3.600	19.899	12518	36	640.083	113.332	156.590	2.799	33.799	23043	35	1053.457	129.525	165.221	5.069	31.799	36871	75	727.707	80.345	181.687	4.283	31.799	54578	42	952.429	190.053	222.303	1.781	30.142	40002	58	763.431	143.973	240.948	4.038	47.698	44279
181	128	798.148	250.138	9.558	9.232	57.598	102163	22	572.545	32.557	125.564	3.571	19.899	12596	36	656.222	120.590	156.596	2.789	33.799	23624	35	1042.971	130.445	165.211	5.057	31.799	36504	75	741.467	82.521	181.686	4.282	31.799	55610	42	1011.929	208.559	222.322	1.781	30.142	42501	58	786.345	160.539	240.938	4.043	47.698	45608
182	128	821.203	242.977	9.586	9.202	57.598	105114	22	606.955	29.759	125.562	3.605	19.899	13353	36	715.833	131.742	156.577	2.780	33.799	25770	35	1053.514	127.690	165.225	5.067	31.799	36873	75	832.947	93.633	181.681	4.243	31.799	62471	42	1165.714	256.108	222.334	1.769	30.142	48960	58	893.017	186.819	240.904	4.046	47.698	51795
183	128	837.203	231.776	9.580	9.166	57.598	107162	22	657.182	30.716	125.564	3.592	19.899	14458	36	801.972	149.140	156.593	2.775	33.799	28871	35	1056.743	119.093	165.214	5.030	31.799	36986	75	979.333	116.878	181.660	4.239	31.799	73450	42	1310.571	287.680	222.305	1.767	30.142	55044	58	1041.500	227.831	240.923	4.068	47.698	60407
184	128	843.539	234.484	9.590	9.181	57.598	107973	22	665.591	33.962	125.565	3.591	19.899	14643	36	876.528	193.818	156.611	2.742	33.799	31555	35	966.114	97.745	165.214	5.042	31.799	33814	75	1149.187	161.644	181.654	4.224	31.799	86189	42	1404.238	316.925	222.320	1.767	30.142	58978	58	1212.931	312.715	240.868	4.084	47.698	70350
185	128	840.250	233.026	9.569	9.180	57.598	107552	22	666.273	28.717	125.561	3.596	19.899	14658	36	923.917	219.591	156.615	2.714	33.799	33261	35	889.943	81.115	165.223	5.030	31.799	31148	75	1195.067	176.051	181.689	4.305	31.799	89630	42	1466.571	334.826	222.314	1.768	30.142	61596	58	1299.534	368.858	240.812	4.114	47.698	75373
186	128	832.008	229.179	9.560	9.171	57.598	106497	22	673.909	31.390	125.560	3.610	19.899	14826	36	1025.167	279.860	156.657	2.678	33.799	36906	35	813.029	66.296	165.218	5.036	31.799	28456	75	1146.067	164.961	181.701	4.333	31.799	85955	42	1431.667	320.979	222.338	1.773	30.142	60130	58	1290.172	359.536	240.799	4.119	47.698	74830
187	128	823.422	229.315	9.571	9.176	57.598	105398	22	668.727	32.000	125.565	3.618	19.899	14712	36	1142.389	349.580	156.666	2.641	33.799	41126	35	742.686	52.203	165.226	5.046	31.799	25994	75	1054	144.235	181.715	4.341	31.799	79050	42	1361.143	303.551	222.335	1.769	30.142	57168	58	1221.259	321.258	240.830	4.110	47.698	70833
188	128	786.766	232.212	9.555	9.205	57.598	100706	22	616.045	30.912	125.563	3.593	19.899	13553	36	1119.389	358.258	156.674	2.633	33.799	40298	35	646.857	43.513	165.229	5.035	31.799	22640	75	929.387	123.061	181.708	4.322	31.799	69704	42	1215.762	265.416	222.335	1.773	30.142	51062	58	1104.741	285.863	240.849	4.086	47.698	64075
189	128	776.398	233.431	9.567	9.209	57.598	99379	22	591.682	28.741	125.555	3.623	19.899	13017	36	1079.139	346.197	156.672	2.642	33.799	38849	35	598.714	36.141	165.218	5.047	31.799	20955	75	861.413	115.261	181.690	4.314	31.799	64606	42	1108.190	243.172	222.332	1.770	30.142	46544	58	1007.190	255.477	240.857	4.084	47.698	58417
190	128	770.867	234.986	9.559	9.213	57.598	98671	22	591.682	35.860	125.569	3.602	19.899	13017	36	1036.722	319.716	156.656	2.653	33.799	37322	35	575.143	34.583	165.237	5.070	31.799	20130	75	814.480	103.797	181.691	4.303	31.799	61086	42	1030.214	217.485	222.339	1.777	30.142	43269	58	918.862	214.408	240.868	4.068	47.698	53294
191	128	765.266	230.209	9.566	9.209	57.598	97954	22	580.045	29.584	125.563	3.612	19.899	12761	36	995.306	288.033	156.616	2.677	33.799	35831	35	567.486	31.782	165.235	5.059	31.799	19862	75	806.467	99.098	181.675	4.266	31.799	60485	42	979.619	198.515	222.332	1.781	30.142	41144	58	854.621	182.657	240.899	4.048	47.698	49568
192	128	772.344	233.298	9.568	9.201	57.598	98860	22	574.227	32.083	125.564	3.611	19.899	12633	36	968.139	232.659	156.514	2.727	33.799	34853	35	554.771	25.815	165.236	5.060	31.799	19417	75	860.320	115.927	181.691	4.270	31.799	64524	42	945.571	189.112	222.339	1.782	30.142	39714	58	816.741	166.019	240.931	4.039	47.698	47371
193	128	776	235.763	9.567	9.204	57.598	99328	22	577.545	30.306	125.567	3.605	19.899	12706	36	940.278	219.241	156.485	2.727	33.799	33850	35	549.486	28.814	165.238	5.088	31.799	19232	75	924.653	135.704	181.710	4.281	31.799	69349	42	930.738	183.626	222.322	1.779	30.142	39091	58	776.586	145.281	240.951	4.028	47.698	45042
194	128	802.375	253.341	9.570	9.214	57.598	102704	22	573.409	29.788	125.557	3.588	19.899	12615	36	939.139	223.031	156.515	2.733	33.799	33809	35	542.857	26.616	165.233	5.066	31.799	19000	75	1074.907	170.386	181.690	4.232	31.799	80618	42	918.024	177.207	222.346	1.785	30.142	38557	58	742.759	137.268	240.962	4.017	47.698	43080
195	128	873.312	281.708	9.569	9.220	57.598	111784	22	591.500	30.746	125.561	3.613	19.899	13013	36	960.500	230.190	156.512	2.722	33.799	34578	35	567.343	30.037	165.237	5.056	31.799	19857	75	1258.373	206.226	181.692	4.270	31.799	94378	42	950.690	188.667	222.303	1.782	30.142	39929	58	762.776	133.431	240.964	4.019	47.698	44241
196	128	981.672	312.000	9.601	9.255	57.598	125654	22	658.318	30.773	125.562	3.595	19.899	14483	36	1084.417	260.280	156.531	2.714	33.799	39039	35	628.829	31.163	165.228	5.058	31.799	22009	75	1430.520	237.622	181.715	4.298	31.799	107289	42	1056.810	204.586	222.328	1.789	30.142	44386	58	813.759	129.863	240.977	4.033	47.698	47198
197	128	1083.789	362.656	9.578	9.232	57.598	138725	22	675.864	29.370	125.562	3.612	19.899	14869	36	1120.583	282.586	156.556	2.700	33.799	40341	35	644.571	26.066	165.233	5.069	31.799	22560	75	1403.773	229.424	181.710	4.331	31.799	105283	42	1153.619	233.707	222.354	1.781	30.142	48452	58	825.931	131.590	240.963	4.035	47.698	47904
198	128	1210.055	429.171	9.581	9.268	57.598	154887	22	679.455	27.162	125.560	3.601	19.899	14948	36	1146.472	302.514	156.574	2.693	33.799	41273	35	650.086	31.068	165.237	5.067	31.799	22753	75	1309.187	208.472	181.708	4.336	31.799	98189	42	1185.381	244.314	222.332	1.778	30.142	49786	58	825.862	128.475	240.976	4.045	47.698	47900
199	128	1322.664	494.350	9.566	9.306	57.598	169301	22	677.727	32.708	125.569	3.612	19.899	14910	36	1146.472	312.675	156.591	2.683	33.799	41273	35	642.829	30.181	165.227	5.063	31.799	22499	75	1179.947	175.784	181.710	4.339	31.799	88496	42	1208.119	251.763	222.352	1.781	30.142	50741	58	820.690	128.671	240.977	4.047	47.698	47600
200	128	1375.273	523.054	9.556	9.326	57.598	176035	22	685.500	30.136	125.557	3.579	19.899	15081	36	1099.139	293.154	156.596	2.699	33.799	39569	35	649.200	30.543	165.239	5.070	31.799	22722	75	1074.107	145.965	181.702	4.334	31.799	80558	42	1217.714	243.415	222.358	1.786	30.142	51144	58	826.052	127.143	240.982	4.035	47.698	47911
201	128	1363.070	532.602	9.564	9.315	57.598	174473	22	634.682	32.222	125.564	3.602	19.899	13963	36	1001.944	274.278	156.604	2.695	33.799	36070	35	604.714	32.262	165.224	5.066	31.799	21165	75	938.547	121.403	181.704	4.321	31.799	70391	42	1146.571	238.111	222.334	1.780	30.142	48156	58	784.603	128.245	240.967	4.019	47.698	45507
202	128	1337.305	530.638	9.561	9.344	57.598	171175	22	596	30.851	125.560	3.578	19.899	13112	36	890.778	236.331	156.605	2.700	33.799	32068	35	570.971	29.978	165.234	5.069	31.799	19984	75	827.480	99.194	181.705	4.308	31.799	62061	42	1075.119	230.739	222.330	1.780	30.142	45155	58	737.707	122.429	240.954	4.027	47.698	42787
203	128	1292.945	509.426	9.568	9.339	57.598	165497	22	589.136	33.651	125.561	3.590	19.899	12961	36	814.583	204.430	156.603	2.731	33.799	29325	35	559.914	32.709	165.232	5.065	31.799	19597	75	766.787	90.331	181.694	4.308	31.799	57509	42	1035.571	221.628	222.330	1.781	30.142	43494	58	715.966	118.289	240.964	4.007	47.698	41526
204	128	1256.773	494.269	9.550	9.332	57.598	160867	22	577.818	34.149	125.571	3.606	19.899	12712	36	744.639	170.655	156.580	2.744	33.799	26807	35	547.629	29.266	165.226	5.067	31.799	19167	75	733.520	76.725	181.672	4.297	31.799	55014	42	1009.143	213.342	222.318	1.777	30.142	42384	58	704.172	117.226	240.973	4.011	47.698	40842
205	128	1217.164	475.129	9.561	9.327	57.598	155797	22	574.636	30.849	125.561	3.599	19.899	12642	36	724.611	159.447	156.567	2.762	33.799	26086	35	552.657	28.095	165.231	5.070	31.799	19343	75	720.427	79.225	181.696	4.294	31.799	54032	42	988.643	205.637	222.338	1.774	30.142	41523	58	692.207	113.339	240.967	4.001	47.698	40148
206	128	1180.031	452.289	9.567	9.332	57.598	151044	22	567.500	31.265	125.563	3.600	19.899	12485	36	678.833	142.822	156.572	2.775	33.799	24438	35	547	30.537	165.231	5.081	31.799	19145	75	713.480	76.713	181.674	4.266	31.799	53511	42	989.214	204.367	222.335	1.779	30.142	41547	58	686.638	108.405	240.989	4.004	47.698	39825
207	128	1142.688	430.557	9.571	9.313	57.598	146264	22	568.591	32.098	125.566	3.601	19.899	12509	36	652.694	129.562	156.551	2.792	33.799	23497	35	542.686	28.911	165.236	5.068	31.799	18994	75	719.307	79.613	181.666	4.266	31.799	53948	42	1018.238	223.474	222.315	1.775	30.142	42766	58	674.759	107.926	240.980	4.010	47.698	39136
208	128	1120.922	420.215	9.568	9.313	57.598	143478	22	577.636	28.314	125.567	3.607	19.899	12708	36	635.083	118.228	156.543	2.803	33.799	22863	35	543.971	29.233	165.230	5.061	31.799	19039	75	776.747	87.703	181.681	4.247	31.799	58256	42	1064.286	229.290	222.269	1.774	30.142	44700	58	686.810	110.989	240.985	4.011	47.698	39835
209	128	1156.641	416.413	9.584	9.296	57.598	148050	22	630.500	28.118	125.563	3.586	19.899	13871	36	682.306	110.258	156.542	2.830	33.799	24563	35	608.886	29.470	165.234	5.077	31.799	21311	75	904.360	106.016	181.699	4.270	31.799	67827	42	1286.262	282.458	222.297	1.773	30.142	54023	58	757.948	113.290	240.997	4.013	47.698	43961
210	128	1177.969	415.526	9.590	9.278	57.598	150780	22	673.636	30.481	125.561	3.596	19.899	14820	36	712.194	112.021	156.529	2.828	33.799	25639	35	655.229	31.367	165.227	5.061	31.799	22933	75	1049.507	132.969	181.686	4.227	31.799	78713	42	1533.405	357.624	222.260	1.768	30.142	64403	58	803.879	115.350	241.026	4.016	47.698	46625
211	128	1169.680	411.875	9.569	9.275	57.598	149719	22	670.636	29.572	125.562	3.603	19.899	14754	36	711.611	108.808	156.517	2.842	33.799	25618	35	650.571	30.905	165.232	5.070	31.799	22770	75	1130.333	155.223	181.707	4.297	31.799	84775	42	1673.500	410.891	222.292	1.753	30.142	70287	58	798.431	114.863	241.002	4.009	47.698	46309
212	128	1169.312	411.085	9.562	9.262	57.598	149672	22	669.273	28.424	125.558	3.590	19.899	14724	36	722	114.327	156.496	2.826	33.799	25992	35	651.429	32.176	165.234	5.074	31.799	22800	75	1129.307	159.736	181.697	4.304	31.799	84698	42	1724.333	422.520	222.281	1.758	30.142	72422	58	811.172	122.375	240.999	4.018	47.698	47048
213	128	1162.516	408.492	9.551	9.268	57.598	148802	22	666.273	26.643	125.562	3.607	19.899	14658	36	718.222	112.824	156.525	2.831	33.799	25856	35	653.029	32.123	165.242	5.066	31.799	22856	75	1106.440	149.035	181.677	4.303	31.799	82983	42	1690.071	422.549	222.308	1.751	30.142	70983	58	818.086	127.532	240.987	4.020	47.698	47449
214	128	1117.219	396.110	9.569	9.277	57.598	143004	22	640.636	28.542	125.559	3.596	19.899	14094	36	685.333	103.619	156.506	2.829	33.799	24672	35	625.971	29.185	165.229	5.078	31.799	21909	75	1032.747	138.647	181.689	4.307	31.799	77456	42	1560.929	374.936	222.338	1.760	30.142	65559	58	805.345	125.525	240.984	4.024	47.698	46710
215	128	1066.773	383.328	9.568	9.275	57.598	136547	22	595.227	28.124	125.565	3.614	19.899	13095	36	624.667	101.939	156.517	2.821	33.799	22488	35	582.314	28.087	165.228	5.066	31.799	20381	75	922.213	124.768	181.682	4.313	31.799	69166	42	1384.071	334.683	222.347	1.757	30.142	58131	58	747.707	124.374	240.970	4.008	47.698	43367
216	128	1012	361.879	9.565	9.285	57.598	129536	22	571.727	29.126	125.563	3.601	19.899	12578	36	606.333	98.499	156.519	2.833	33.799	21828	35	559.943	27.227	165.248	5.078	31.799	19598	75	852.373	114.182	181.685	4.317	31.799	63928	42	1252.619	293.757	222.348	1.759	30.142	52610	58	729.414	124.287	240.969	4.015	47.698	42306
217	128	971.078	340.384	9.554	9.267	57.598	124298	22	570.727	30.612	125.557	3.623	19.899	12556	36	596.639	95.701	156.516	2.827	33.799	21479	35	548.429	27.729	165.221	5.057	31.799	19195	75	813.760	102.409	181.675	4.306	31.799	61032	42	1153.262	258.195	222.348	1.771	30.142	48437	58	721.552	121.622	240.982	4.007	47.698	41850
218	128	927.930	320.200	9.548	9.265	57.598	118775	22	560.273	30.930	125.562	3.606	19.899	12326	36	589.444	95.476	156.517	2.819	33.799	21220	35	545.829	30.022	165.231	5.075	31.799	19104	75	779.547	93.002	181.661	4.282	31.799	58466	42	1048.071	224.503	222.363	1.778	30.142	44019	58	701.914	119.805	240.969	4.000	47.698	40711
219	128	912.352	314.644	9.574	9.288	57.598	116781	22	559.318	29.574	125.560	3.593	19.899	12305	36	594.250	97.438	156.516	2.824	33.799	21393	35	545.114	31.237	165.230	5.077	31.799	19079	75	776.400	93.203	181.680	4.300	31.799	58230	42	967.905	197.973	222.362	1.778	30.142	40652	58	701.948	117.126	240.990	4.007	47.698	40713
220	128	893.594	303.342	9.564	9.262	57.598	114380	22	553.045	29.994	125.564	3.591	19.899	12167	36	593.611	96.088	156.517	2.825	33.799	21370	35	543.686	28.642	165.233	5.071	31.799	19029	75	817.853	106.132	181.666	4.239	31.799	61339	42	895.167	176.130	222.353	1.785	30.142	37597	58	691.431	112.437	240.983	4.003	47.698	40103
221	128	889.094	303.730	9.559	9.275	57.598	113804	22	560.636	30.036	125.563	3.605	19.899	12334	36	587.056	94.794	156.524	2.827	33.799	21134	35	543.571	27.843	165.238	5.086	31.799	19025	75	888.453	117.192	181.645	4.224	31.799	66634	42	829.381	156.476	222.368	1.783	30.142	34834	58	715.121	124.404	240.982	3.997	47.698	41477
222	128	919.156	304.289	9.547	9.242	57.598	117652	22	598.182	26.702	125.561	3.621	19.899	13160	36	632.167	98.591	156.527	2.826	33.799	22758	35	589.829	31.996	165.227	5.065	31.799	20644	75	1068.840	155.294	181.652	4.251	31.799	80163	42	846.738	146.931	222.376	1.797	30.142	35563	58	770.207	124.287	241.020	4.003	47.698	44672
223	128	962.055	307.663	9.560	9.244	57.598	123143	22	647.091	24.561	125.556	3.595	19.899	14236	36	685.750	94.802	156.504	2.843	33.799	24687	35	659.200	37.765	165.232	5.066	31.799	23072	75	1292.840	198.219	181.695	4.275	31.799	96963	42	876.524	135.171	222.348	1.809	30.142	36814	58	834.724	132.916	240.993	4.020	47.698	48414
224	128	1000.961	330.678	9.563	9.261	57.598	128123	22	671.091	27.219	125.550	3.607	19.899	14764	36	705.250	102.340	156.521	2.845	33.799	25389	35	673.086	39.694	165.242	5.074	31.799	23558	75	1287.107	199.668	181.696	4.318	31.799	96533	42	881.286	134.981	222.384	1.810	30.142	37014	58	861.293	141.723	240.955	4.023	47.698	49955
225	128	1040.555	353.586	9.542	9.269	57.598	133191	22	663.136	30.382	125.560	3.600	19.899	14589	36	699.333	101.990	156.505	2.841	33.799	25176	35	666.743	37.480	165.230	5.078	31.799	23336	75	1212.893	184.865	181.687	4.323	31.799	90967	42	875	125.582	222.365	1.814	30.142	36750	58	859.017	143.042	240.967	4.043	47.698	49823
226	128	1074.789	368.455	9.562	9.264	57.598	137573	22	659.864	26.017	125.556	3.607	19.899	14517	36	702.639	107.528	156.511	2.835	33.799	25295	35	668.714	36.526	165.250	5.090	31.799	23405	75	1126.760	164.754	181.696	4.317	31.799	84507	42	859.095	120.510	222.375	1.817	30.142	36082	58	864.534	145.328	240.971	4.038	47.698	50143
227	128	1087.617	380.921	9.547	9.281	57.598	139215	22	659.455	31.192	125.561	3.622	19.899	14508	36	698.694	103.443	156.520	2.839	33.799	25153	35	664.229	36.773	165.225	5.064	31.799	23248	75	1037.053	141.125	181.700	4.328	31.799	77779	42	852.881	125.685	222.370	1.811	30.142	35821	58	884.483	154.949	240.967	4.037	47.698	51300
228	128	1068.953	389.331	9.540	9.294	57.598	136826	22	605.091	27.280	125.554	3.600	19.899	13312	36	647.667	108.574	156.519	2.811	33.799	23316	35	615.914	37.841	165.225	5.072	31.799	21557	75	908.853	121.419	181.710	4.333	31.799	68164	42	796.619	123.011	222.404	1.806	30.142	33458	58	826.776	154.737	240.943	4.029	47.698	47953
229	128	1064.977	391.560	9.526	9.290	57.598	136317	22	580.136	25.854	125.561	3.611	19.899	12763	36	619.917	107.858	156.530	2.802	33.799	22317	35	585.857	33.226	165.227	5.060	31.799	20505	75	827.400	106.184	181.692	4.307	31.799	62055	42	772.667	123.610	222.361	1.798	30.142	32452	58	793.828	149.035	240.952	4.024	47.698	46042
230	128	1051.586	387.831	9.561	9.304	57.598	134603	22	574	25.648	125.558	3.599	19.899	12628	36	606.556	98.498	156.520	2.812	33.799	21836	35	576.257	33.999	165.231	5.072	31.799	20169	75	775.547	92.107	181.683	4.308	31.799	58166	42	754.286	122.549	222.360	1.804	30.142	31680	58	781.914	146.668	240.957	4.024	47.698	45351
231	128	1073.742	396.459	9.560	9.286	57.598	137439	22	571.682	31.775	125.565	3.610	19.899	12577	36	597.806	99.415	156.530	2.814	33.799	21521	35	568.171	33.854	165.234	5.079	31.799	19886	75	755.573	90.679	181.678	4.291	31.799	56668	42	744.548	118.537	222.363	1.805	30.142	31271	58	773.207	147.640	240.942	4.009	47.698	44846
232	128	1090.102	410.898	9.552	9.313	57.598	139533	22	565.864	36.787	125.568	3.613	19.899	12449	36	605.194	104.185	156.529	2.813	33.799	21787	35	580.800	33.104	165.241	5.079	31.799	20328	75	747.200	90.590	181.663	4.289	31.799	56040	42	739.786	120.661	222.352	1.801	30.142	31071	58	764.379	142.153	240.943	4.018	47.698	44334
233	128	1106.672	416.425	9.561	9.322	57.598	141654	22	569.591	32.481	125.565	3.631	19.899	12531	36	600.222	100.388	156.534	2.819	33.799	21608	35	581.257	36.279	165.230	5.084	31.799	20344	75	748.373	85.412	181.674	4.253	31.799	56128	42	731.595	118.725	222.348	1.800	30.142	30727	58	770.121	148.489	240.906	4.021	47.698	44667
234	128	1126.711	430.556	9.556	9.319	57.598	144219	22	565.409	29.573	125.559	3.595	19.899	12439	36	601.222	102.734	156.518	2.799	33.799	21644	35	614.400	43.739	165.234	5.076	31.799	21504	75	788.707	96.841	181.682	4.269	31.799	59153	42	726.381	119.079	222.367	1.800	30.142	30508	58	787.207	158.598	240.922	4.040	47.698	45658
235	128	1176.242	455.413	9.563	9.321	57.598	150559	22	578.864	29.784	125.557	3.595	19.899	12735	36	622.361	107.403	156.535	2.805	33.799	22405	35	659.571	55.046	165.220	5.054	31.799	23085	75	895.533	120.955	181.643	4.230	31.799	67165	42	754.714	121.520	222.391	1.800	30.142	31698	58	827.897	163.181	240.947	4.040	47.698	48018
236	128	1260.539	473.609	9.568	9.309	57.598	161349	22	650.364	33.289	125.559	3.615	19.899	14308	36	701.694	110.998	156.543	2.818	33.799	25261	35	810.200	71.736	165.220	4.994	31.799	28357	75	1049.973	148.833	181.680	4.242	31.799	78748	42	837.333	131.559	222.348	1.802	30.142	35168	58	940.845	192.388	240.936	4.066	47.698	54569
237	128	1302.875	488.257	9.552	9.312	57.598	166768	22	671.455	28.547	125.561	3.602	19.899	14772	36	750.444	124.223	156.557	2.794	33.799	27016	35	1088	110.347	165.240	5.092	31.799	38080	75	1167.267	169.930	181.653	4.268	31.799	87545	42	899.310	141.113	222.351	1.802	30.142	37771	58	1032.983	225.225	240.915	4.074	47.698	59913
238	128	1332.672	507.585	9.548	9.313	57.598	170582	22	663.636	27.982	125.558	3.619	19.899	14600	36	756.528	125.640	156.571	2.793	33.799	27235	35	1215.886	146.072	165.218	5.060	31.799	42556	75	1175.893	172.404	181.690	4.296	31.799	88192	42	934.905	154.127	222.338	1.803	30.142	39266	58	1103.655	259.615	240.916	4.085	47.698	64012
239	128	1334.234	509.566	9.554	9.319	57.598	170782	22	662.818	27.659	125.558	3.615	19.899	14582	36	777.639	141.078	156.574	2.779	33.799	27995	35	1160.857	141.009	165.217	5.043	31.799	40630	75	1145.387	165.913	181.688	4.307	31.799	85904	42	971.262	166.461	222.313	1.798	30.142	40793	58	1105.448	259.147	240.893	4.091	47.698	64116
240	128	1314.523	494.083	9.560	9.308	57.598	168259	22	664.636	35.163	125.562	3.613	19.899	14622	36	798.806	146.535	156.577	2.779	33.799	28757	35	1094.571	121.023	165.212	5.029	31.799	38310	75	1082.493	153.666	181.705	4.320	31.799	81187	42	1006.762	179.262	222.315	1.794	30.142	42284	58	1088.793	254.160	240.860	4.084	47.698	63150
241	128	1239.367	475.036	9.547	9.324	57.598	158639	22	623.818	28.768	125.560	3.601	19.899	13724	36	761.806	153.092	156.582	2.756	33.799	27425	35	966.657	113.209	165.217	5.027	31.799	33833	75	951	130.194	181.715	4.332	31.799	71325	42	987.429	190.596	222.341	1.783	30.142	41472	58	1015.483	235.328	240.865	4.084	47.698	58898
242	128	1155.898	435.344	9.547	9.316	57.598	147955	22	590.955	31.468	125.551	3.568	19.899	13001	36	715	147.836	156.587	2.758	33.799	25740	35	834.657	90.119	165.209	5.028	31.799	29213	75	830.947	108.234	181.709	4.322	31.799	62321	42	951.476	187.251	222.288	1.779	30.142	39962	58	948.448	222.650	240.879	4.072	47.698	55010
243	128	1094.148	407.645	9.539	9.304	57.598	140051	22	581.682	32.273	125.562	3.604	19.899	12797	36	696.444	145.309	156.575	2.757	33.799	25072	35	754.886	74.875	165.215	5.029	31.799	26421	75	785.307	94.515	181.683	4.298	31.799	58898	42	951.738	196.186	222.292	1.776	30.142	39973	58	900.586	204.737	240.900	4.056	47.698	52234
244	128	1049.016	386.123	9.549	9.323	57.598	134274	22	570.409	26.845	125.557	3.607	19.899	12549	36	688.611	149.742	156.587	2.748	33.799	24790	35	681.486	59.794	165.224	5.048	31.799	23852	75	766.573	94.148	181.689	4.304	31.799	57493	42	975.286	203.979	222.294	1.774	30.142	40962	58	871.707	192.747	240.900	4.071	47.698	50559
245	128	997.055	360.375	9.552	9.300	57.598	127623	22	571.318	30.345	125.558	3.609	19.899	12569	36	686.333	148.768	156.572	2.741	33.799	24708	35	622.286	49.627	165.236	5.042	31.799	21780	75	777.453	93.820	181.661	4.276	31.799	58309	42	1036.310	216.576	222.327	1.775	30.142	43525	58	857.052	191.014	240.867	4.039	47.698	49709
246	128	966.617	344.284	9.544	9.289	57.598	123727	22	568.773	31.650	125.560	3.598	19.899	12513	36	705	164.876	156.579	2.731	33.799	25380	35	587	42.782	165.222	5.065	31.799	20545	75	815.493	106.950	181.654	4.265	31.799	61162	42	1111.333	253.079	222.300	1.768	30.142	46676	58	834.345	181.023	240.891	4.049	47.698	48392
247	128	933.391	327.701	9.552	9.306	57.598	119474	22	564.318	26.823	125.557	3.614	19.899	12415	36	735.861	178.934	156.603	2.712	33.799	26491	35	563.114	34.745	165.226	5.065	31.799	19709	75	859.573	118.125	181.667	4.270	31.799	64468	42	1193.357	282.092	222.301	1.762	30.142	50121	58	808.017	171.103	240.899	4.058	47.698	46865
248	128	916.625	317.840	9.564	9.293	57.598	117328	22	574.500	32.275	125.565	3.609	19.899	12639	36	842.222	242.575	156.640	2.653	33.799	30320	35	553.629	30.852	165.233	5.073	31.799	19377	75	990.600	151.591	181.686	4.270	31.799	74295	42	1270.048	307.310	222.311	1.758	30.142	53342	58	796.034	159.886	240.940	4.044	47.698	46170
249	128	935.430	306.373	9.565	9.269	57.598	119735	22	625.545	36.991	125.564	3.581	19.899	13762	36	1052.861	326.456	156.658	2.631	33.799	37903	35	596.714	30.267	165.241	5.079	31.799	20885	75	1148.787	179.571	181.671	4.253	31.799	86159	42	1411	334.094	222.331	1.761	30.142	59262	58	845.810	153.103	240.966	4.057	47.698	49057
250	128	971.125	313.131	9.562	9.263	57.598	124304	22	667.818	29.909	125.559	3.600	19.899	14692	36	1235.139	401.046	156.647	2.623	33.799	44465	35	636.343	32.678	165.226	5.073	31.799	22272	75	1228.613	190.015	181.691	4.308	31.799	92146	42	1473.810	337.479	222.306	1.768	30.142	61900	58	885.069	155.644	240.946	4.060	47.698	51334
251	128	995.641	328.120	9.554	9.251	57.598	127442	22	674.091	28.350	125.549	3.592	19.899	14830	36	1285.056	416.580	156.651	2.636	33.799	46262	35	638.800	27.293	165.236	5.071	31.799	22358	75	1157.693	174.636	181.687	4.323	31.799	86827	42	1454.833	332.923	222.320	1.768	30.142	61103	58	878.466	156.509	240.940	4.061	47.698	50951
252	128	1012.711	337.893	9.560	9.269	57.598	129627	22	678.591	34.255	125.558	3.566	19.899	14929	36	1279.583	411.338	156.655	2.637	33.799	46065	35	638.857	24.755	165.227	5.072	31.799	22360	75	1085.093	151.649	181.693	4.330	31.799	81382	42	1400.643	316.472	222.330	1.772	30.142	58827	58	866.569	146.346	240.941	4.053	47.698	50261
253	128	1006.414	331.486	9.558	9.251	57.598	128821	22	675.909	31.629	125.563	3.615	19.899	14870	36	1236.361	388.394	156.640	2.652	33.799	44509	35	637.800	25.881	165.227	5.060	31.799	22323	75	1028.613	142.284	181.706	4.329	31.799	77146	42	1332.095	290.295	222.344	1.776	30.142	55948	58	859.190	140.466	240.985	4.048	47.698	49833
254	128	972.430	326.850	9.558	9.259	57.598	124471	22	636.636	33.763	125.564	3.609	19.899	14006	36	1114.222	336.122	156.622	2.663	33.799	40112	35	606.771	31.857	165.231	5.066	31.799	21237	75	933.760	120.632	181.705	4.312	31.799	70032	42	1233.571	265.825	222.341	1.773	30.142	51810	58	823.328	141.965	240.955	4.034	47.698	47753
255	128	936.453	322.870	9.558	9.282	57.598	119866	22	582.227	28.607	125.556	3.593	19.899	12809	36	990.722	297.812	156.626	2.669	33.799	35666	35	552.057	27.409	165.235	5.073	31.799	19322	75	833.160	102.819	181.675	4.307	31.799	62487	42	1099.643	230.257	222.347	1.779	30.142	46185	58	768.155	134.988	240.948	4.038	47.698	44553
256	128	919.867	318.524	9.548	9.282	57.598	117743	22	570.591	26.777	125.556	3.607	19.899	12553	36	880.639	248.772	156.605	2.688	33.799	31703	35	538.429	24.119	165.235	5.074	31.799	18845	75	781.720	97.486	181.675	4.301	31.799	58629	42	1008.143	210.240	222.370	1.779	30.142	42342	58	739.069	131.777	240.942	4.021	47.698	42866
257	128	908.539	313.736	9.565	9.269	57.598	116293	22	572.909	30.229	125.559	3.588	19.899	12604	36	810.222	206.215	156.594	2.720	33.799	29168	35	530.229	24.234	165.234	5.068	31.799	18558	75	771.707	93.336	181.667	4.293	31.799	57878	42	914.190	186.890	222.373	1.782	30.142	38396	58	715.690	123.125	240.965	4.022	47.698	41510
258	128	909.984	314.727	9.547	9.285	57.598	116478	22	560.136	29.185	125.559	3.601	19.899	12323	36	747.472	177.772	156.567	2.735	33.799	26909	35	528.171	26.133	165.234	5.078	31.799	18486	75	778.160	96.215	181.664	4.280	31.799	58362	42	864	164.297	222.362	1.786	30.142	36288	58	706	122.793	240.944	4.015	47.698	40948
259	128	929.516	325.440	9.551	9.260	57.598	118978	22	560.409	32.191	125.555	3.599	19.899	12329	36	699.806	157.984	156.550	2.741	33.799	25193	35	527.457	29.708	165.230	5.090	31.799	18461	75	814.107	104.867	181.685	4.268	31.799	61058	42	818	150.151	222.356	1.789	30.142	34356	58	690.103	119.821	240.953	4.017	47.698	40026
260	128	935.461	329.000	9.562	9.278	57.598	119739	22	566.136	36.273	125.567	3.621	19.899	12455	36	661.361	136.931	156.548	2.759	33.799	23809	35	528.629	28.135	165.236	5.081	31.799	18502	75	877.147	119.532	181.676	4.267	31.799	65786	42	793.262	142.990	222.368	1.796	30.142	33317	58	686	120.033	240.941	4.016	47.698	39788
261	128	970.188	349.163	9.573	9.269	57.598	124184	22	570.545	33.331	125.560	3.606	19.899	12552	36	631.222	121.179	156.534	2.782	33.799	22724	35	527.514	26.777	165.228	5.079	31.799	18463	75	981.107	152.029	181.698	4.267	31.799	73583	42	779.810	138.627	222.366	1.798	30.142	32752	58	681.741	117.315	240.929	4.018	47.698	39541
262	128	1009.336	355.033	9.572	9.277	57.598	129195	22	595.136	30.000	125.558	3.607	19.899	13093	36	661.472	114.642	156.517	2.803	33.799	23813	35	563.571	25.699	165.230	5.071	31.799	19725	75	1107.293	169.923	181.679	4.292	31.799	83047	42	804.048	131.731	222.336	1.802	30.142	33770	58	730.414	117.894	240.960	4.017	47.698	42364
263	128	1085.648	377.787	9.574	9.264	57.598	138963	22	656.545	31.609	125.560	3.616	19.899	14444	36	705.194	111.160	156.493	2.814	33.799	25387	35	627.857	29.877	165.226	5.062	31.799	21975	75	1190.427	176.681	181.674	4.290	31.799	89282	42	861.452	126.979	222.337	1.813	30.142	36181	58	803.914	130.476	240.938	4.028	47.698	46627
264	128	1145.945	406.995	9.581	9.293	57.598	146681	22	672.864	30.826	125.547	3.580	19.899	14803	36	714.833	108.007	156.506	2.824	33.799	25734	35	641.314	29.965	165.226	5.066	31.799	22446	75	1201.773	178.807	181.672	4.311	31.799	90133	42	876.190	133.520	222.355	1.812	30.142	36800	58	819.638	131.428	240.918	4.051	47.698	47539
265	128	1180.992	426.893	9.572	9.317	57.598	151167	22	678.455	33.010	125.551	3.596	19.899	14926	36	716.556	103.575	156.488	2.827	33.799	25796	35	640.314	29.430	165.238	5.071	31.799	22411	75	1135.640	163.106	181.672	4.312	31.799	85173	42	873.548	128.584	222.306	1.810	30.142	36689	58	826.500	133.897	240.934	4.050	47.698	47937
266	128	1207.547	441.076	9.578	9.316	57.598	154566	22	671.364	31.201	125.555	3.599	19.899	14770	36	712.833	104.389	156.491	2.830	33.799	25662	35	641.057	29.160	165.233	5.064	31.799	22437	75	1069.173	147.803	181.691	4.316	31.799	80188	42	884.452	141.080	222.333	1.805	30.142	37147	58	832.638	135.755	240.936	4.064	47.698	48293
267	128	1222.164	451.591	9.569	9.308	57.598	156437	22	659.909	31.538	125.553	3.597	19.899	14518	36	684.778	93.651	156.472	2.843	33.799	24652	35	630.857	27.306	165.242	5.077	31.799	22080	75	989.600	131.073	181.677	4.328	31.799	74220	42	872.833	136.855	222.346	1.809	30.142	36659	58	818.879	133.863	240.932	4.058	47.698	47495
268	128	1183.594	449.226	9.565	9.337	57.598	151500	22	601.500	30.597	125.561	3.603	19.899	13233	36	619.139	89.762	156.484	2.822	33.799	22289	35	570.714	29.476	165.235	5.076	31.799	19975	75	862.547	113.642	181.702	4.310	31.799	64691	42	805.381	135.793	222.332	1.797	30.142	33826	58	748.345	129.150	240.928	4.027	47.698	43404
269	128	1145.102	434.712	9.549	9.331	57.598	146573	22	586.636	29.201	125.562	3.590	19.899	12906	36	599.556	91.744	156.496	2.827	33.799	21584	35	545.457	29.630	165.232	5.061	31.799	19091	75	787.587	100.136	181.689	4.318	31.799	59069	42	775.929	129.165	222.345	1.802	30.142	32589	58	719	125.352	240.944	4.024	47.698	41702
270	128	1107.484	418.151	9.551	9.336	57.598	141758	22	585.591	30.561	125.557	3.604	19.899	12883	36	589.833	89.627	156.501	2.823	33.799	21234	35	538.314	25.274	165.230	5.061	31.799	18841	75	743.773	89.409	181.678	4.299	31.799	55783	42	749.690	126.424	222.352	1.805	30.142	31487	58	687.931	112.609	240.956	4.017	47.698	39900
271	128	1072.320	399.396	9.560	9.317	57.598	137257	22	571.136	32.009	125.558	3.598	19.899	12565	36	575.111	83.605	156.487	2.825	33.799	20704	35	535.286	26.792	165.235	5.075	31.799	18735	75	718.093	79.585	181.665	4.276	31.799	53857	42	728.548	121.481	222.340	1.800	30.142	30599	58	681.310	108.954	240.970	4.018	47.698	39516
272	128	1024.383	374.444	9.569	9.303	57.598	131121	22	569.455	30.798	125.552	3.583	19.899	12528	36	577.639	87.768	156.493	2.824	33.799	20795	35	531.257	29.150	165.235	5.068	31.799	18594	75	702.280	75.263	181.672	4.272	31.799	52671	42	715.238	121.271	222.323	1.794	30.142	30040	58	678.345	113.685	240.959	4.001	47.698	39344
273	128	985.477	350.247	9.563	9.297	57.598	126141	22	563.955	29.859	125.559	3.604	19.899	12407	36	576.222	81.454	156.467	2.832	33.799	20744	35	531.943	27.979	165.234	5.069	31.799	18618	75	732.653	84.698	181.669	4.267	31.799	54949	42	707.786	111.341	222.359	1.808	30.142	29727	58	673.052	111.348	240.935	4.010	47.698	39037
274	128	967.867	340.030	9.563	9.277	57.598	123887	22	559.545	32.083	125.556	3.588	19.899	12310	36	576.472	76.025	156.453	2.840	33.799	20753	35	532.400	30.686	165.230	5.079	31.799	18634	75	780.040	97.971	181.712	4.270	31.799	58503	42	715.048	117.498	222.345	1.798	30.142	30032	58	668	112.000	240.938	4.008	47.698	38744
275	128	959.836	339.122	9.562	9.282	57.598	122859	22	571.682	33.167	125.551	3.597	19.899	12577	36	604.167	69.727	156.358	2.867	33.799	21750	35	549.686	28.733	165.230	5.091	31.799	19239	75	851.947	114.572	181.672	4.272	31.799	63896	42	763.619	132.012	222.337	1.789	30.142	32072	58	687.103	113.512	240.946	4.015	47.698	39852
276	128	1005.266	339.526	9.574	9.245	57.598	128674	22	635.909	33.031	125.554	3.606	19.899	13990	36	677.056	72.756	156.332	2.886	33.799	24374	35	614.971	26.993	165.237	5.073	31.799	21524	75	1010.600	136.394	181.664	4.250	31.799	75795	42	848.310	135.951	222.326	1.798	30.142	35629	58	748.586	114.334	240.953	4.019	47.698	43418
277	128	1013.516	337.310	9.572	9.253	57.598	129730	22	668.773	31.317	125.554	3.605	19.899	14713	36	706.417	69.740	156.339	2.892	33.799	25431	35	643.371	28.625	165.236	5.081	31.799	22518	75	1201	183.737	181.686	4.243	31.799	90075	42	909.119	146.012	222.323	1.795	30.142	38183	58	781.155	115.262	240.950	4.026	47.698	45307
278	128	1018.508	341.149	9.554	9.266	57.598	130369	22	667.273	29.407	125.557	3.611	19.899	14680	36	718.750	73.136	156.356	2.877	33.799	25875	35	652.343	33.149	165.230	5.079	31.799	22832	75	1212.520	187.818	181.696	4.297	31.799	90939	42	971.786	168.271	222.327	1.795	30.142	40815	58	784.638	115.301	240.986	4.024	47.698	45509
279	128	1010.453	335.498	9.572	9.261	57.598	129338	22	671.045	30.335	125.557	3.603	19.899	14763	36	702.361	68.371	156.386	2.884	33.799	25285	35	652.286	29.535	165.243	5.082	31.799	22830	75	1138.333	168.470	181.703	4.333	31.799	85375	42	1024.405	194.700	222.305	1.786	30.142	43025	58	794.862	116.739	240.991	4.015	47.698	46102
280	128	1000.141	330.621	9.572	9.264	57.598	128018	22	671.455	30.823	125.554	3.615	19.899	14772	36	702.972	79.396	156.399	2.859	33.799	25307	35	653.743	29.510	165.230	5.066	31.799	22881	75	1064.187	152.266	181.692	4.323	31.799	79814	42	1101.857	218.252	222.301	1.784	30.142	46278	58	794.293	118.210	240.982	4.014	47.698	46069
281	128	966.328	335.904	9.562	9.268	57.598	123690	22	622.091	33.170	125.557	3.599	19.899	13686	36	645.861	83.499	156.435	2.841	33.799	23251	35	592.514	30.761	165.230	5.069	31.799	20738	75	937.987	131.986	181.693	4.320	31.799	70349	42	1127.500	244.939	222.309	1.774	30.142	47355	58	749.328	114.781	240.984	4.008	47.698	43461
282	128	942.258	329.563	9.566	9.286	57.598	120609	22	586.045	29.408	125.559	3.601	19.899	12893	36	615.361	88.236	156.462	2.830	33.799	22153	35	559.971	28.732	165.236	5.076	31.799	19599	75	848.827	111.871	181.678	4.309	31.799	63662	42	1138.548	260.717	222.278	1.764	30.142	47819	58	707.603	113.418	240.974	4.000	47.698	41041
283	128	917.234	319.938	9.557	9.295	57.598	117406	22	580.136	31.629	125.557	3.597	19.899	12763	36	597.139	94.801	156.492	2.810	33.799	21497	35	550.800	30.153	165.228	5.094	31.799	19278	75	790.893	102.099	181.670	4.290	31.799	59317	42	1163.452	270.716	222.297	1.763	30.142	48865	58	683.172	106.834	241.006	3.991	47.698	39624
284	128	890.531	304.838	9.559	9.277	57.598	113988	22	568.136	32.055	125.555	3.617	19.899	12499	36	595.250	96.976	156.495	2.815	33.799	21429	35	539.457	29.777	165.231	5.077	31.799	18881	75	757.613	95.356	181.664	4.292	31.799	56821	42	1156.143	270.963	222.317	1.762	30.142	48558	58	673.466	108.495	240.976	3.998	47.698	39061
285	128	884.469	301.958	9.560	9.264	57.598	113212	22	563.273	27.874	125.559	3.600	19.899	12392	36	593.222	99.436	156.519	2.802	33.799	21356	35	534.886	28.166	165.227	5.056	31.799	18721	75	747.253	91.658	181.686	4.304	31.799	56044	42	1153.452	266.806	222.314	1.760	30.142	48445	58	664.534	105.884	240.985	3.996	47.698	38543
286	128	886.203	303.323	9.547	9.250	57.598	113434	22	560	34.704	125.564	3.621	19.899	12320	36	589.389	99.347	156.512	2.800	33.799	21218	35	537.714	32.985	165.236	5.086	31.799	18820	75	755.040	96.088	181.667	4.260	31.799	56628	42	1138.381	267.143	222.313	1.763	30.142	47812	58	668.603	108.400	240.963	3.996	47.698	38779
287	128	885.023	303.953	9.558	9.249	57.598	113283	22	560.591	29.382	125.557	3.610	19.899	12333	36	586.500	101.492	156.520	2.793	33.799	21114	35	533.714	28.182	165.239	5.075	31.799	18680	75	771.347	97.240	181.658	4.268	31.799	57851	42	1131.238	267.739	222.326	1.755	30.142	47512	58	671.103	110.230	240.973	3.990	47.698	38924
288	128	889.453	306.476	9.560	9.270	57.598	113850	22	567.591	31.399	125.562	3.615	19.899	12487	36	595	106.222	156.517	2.790	33.799	21420	35	538.457	29.411	165.228	5.070	31.799	18846	75	831.600	112.870	181.664	4.259	31.799	62370	42	1126.262	259.883	222.295	1.762	30.142	47303	58	683.190	112.935	240.983	3.998	47.698	39625
289	128	966.258	328.579	9.566	9.252	57.598	123681	22	614.682	28.822	125.550	3.606	19.899	13523	36	650.944	111.023	156.520	2.801	33.799	23434	35	584.257	28.131	165.231	5.090	31.799	20449	75	965.907	136.490	181.638	4.249	31.799	72443	42	1177.048	259.147	222.321	1.774	30.142	49436	58	744.534	110.655	241.009	4.014	47.698	43183
290	128	1023.945	345.346	9.574	9.261	57.598	131065	22	662.909	30.245	125.551	3.602	19.899	14584	36	714.139	112.854	156.512	2.820	33.799	25709	35	638.314	30.237	165.233	5.083	31.799	22341	75	1118.333	162.165	181.655	4.264	31.799	83875	42	1202.857	254.036	222.335	1.781	30.142	50520	58	803.759	121.276	241.005	4.010	47.698	46618
291	128	1070.875	370.790	9.573	9.254	57.598	137072	22	689.909	29.379	125.546	3.588	19.899	15178	36	728.472	120.223	156.510	2.810	33.799	26225	35	646.686	30.265	165.239	5.083	31.799	22634	75	1143.147	163.866	181.667	4.286	31.799	85736	42	1210.310	245.177	222.312	1.779	30.142	50833	58	836.603	131.641	240.976	4.017	47.698	48523
292	128	1105.742	387.875	9.568	9.254	57.598	141535	22	670.818	33.663	125.553	3.608	19.899	14758	36	743.583	127.078	156.521	2.799	33.799	26769	35	646.457	29.915	165.234	5.056	31.799	22626	75	1105.533	157.367	181.681	4.293	31.799	82915	42	1183.667	242.935	222.320	1.778	30.142	49714	58	880.190	187.523	240.915	4.023	47.698	51051
293	128	1137.312	399.423	9.564	9.257	57.598	145576	22	670.864	32.755	125.555	3.593	19.899	14759	36	768.389	137.179	156.532	2.791	33.799	27662	35	655.057	29.825	165.241	5.069	31.799	22927	75	1049.613	141.592	181.687	4.311	31.799	78721	42	1166.571	230.772	222.321	1.783	30.142	48996	58	881.845	139.911	240.907	4.116	47.698	51147
294	128	1143.797	423.522	9.546	9.269	57.598	146406	22	634.818	36.226	125.555	3.599	19.899	13966	36	740.222	143.355	156.537	2.766	33.799	26648	35	610.371	28.583	165.236	5.075	31.799	21363	75	944.053	123.033	181.693	4.300	31.799	70804	42	1095.048	220.524	222.333	1.780	30.142	45992	58	851.897	140.340	240.847	4.140	47.698	49410
295	128	1143.031	433.904	9.563	9.305	57.598	146308	22	585.773	27.417	125.556	3.601	19.899	12887	36	683.944	140.903	156.545	2.754	33.799	24622	35	569.200	28.630	165.229	5.071	31.799	19922	75	841.307	108.092	181.679	4.295	31.799	63098	42	990.881	200.529	222.332	1.777	30.142	41617	58	790.017	147.845	240.846	4.164	47.698	45821
296	128	1126.188	429.369	9.545	9.318	57.598	144152	22	586	35.625	125.559	3.588	19.899	12892	36	689.694	149.417	156.560	2.737	33.799	24829	35	555.286	31.805	165.236	5.080	31.799	19435	75	791.120	98.069	181.678	4.295	31.799	59334	42	926.905	182.480	222.336	1.781	30.142	38930	58	772.810	144.312	240.829	4.158	47.698	44823
297	128	1117.180	426.148	9.545	9.304	57.598	142999	22	583.909	33.951	125.559	3.602	19.899	12846	36	689.139	153.507	156.558	2.737	33.799	24809	35	546.200	28.308	165.233	5.055	31.799	19117	75	751.120	89.376	181.690	4.284	31.799	56334	42	869.786	166.753	222.322	1.783	30.142	36531	58	750.431	147.384	240.828	4.176	47.698	43525
298	128	1101.906	418.394	9.546	9.306	57.598	141044	22	566.227	29.879	125.553	3.596	19.899	12457	36	682.167	155.112	156.565	2.728	33.799	24558	35	541.914	25.789	165.234	5.070	31.799	18967	75	735.907	86.056	181.673	4.275	31.799	55193	42	824.286	153.122	222.336	1.790	30.142	34620	58	738.845	138.200	240.838	4.168	47.698	42853
299	128	1089.023	413.971	9.538	9.327	57.598	139395	22	561.773	30.103	125.555	3.609	19.899	12359	36	697.250	161.194	156.555	2.726	33.799	25101	35	537.743	26.147	165.238	5.077	31.799	18821	75	731.093	82.525	181.666	4.276	31.799	54832	42	792.833	142.151	222.346	1.791	30.142	33299	58	732.655	143.641	240.812	4.203	47.698	42494
300	128	1075.320	409.738	9.544	9.337	57.598	137641	22	563.727	32.401	125.559	3.614	19.899	12402	36	698.417	161.458	156.579	2.723	33.799	25143	35	537.943	28.720	165.236	5.071	31.799	18828	75	756.707	90.603	181.683	4.265	31.799	56753	42	771.310	133.778	222.332	1.793	30.142	32395	58	727.328	149.919	240.799	4.201	47.698	42185
301	128	1078.039	411.279	9.537	9.317	57.598	137989	22	568.955	29.455	125.562	3.615	19.899	12517	36	711.250	167.567	156.568	2.716	33.799	25605	35	547.143	33.283	165.226	5.057	31.799	19150	75	805.973	107.691	181.673	4.252	31.799	60448	42	753.333	132.315	222.341	1.796	30.142	31640	58	714.483	133.213	240.836	4.162	47.698	41440
302	128	1092.594	403.870	9.552	9.286	57.598	139852	22	605.045	34.914	125.556	3.623	19.899	13311	36	830.667	222.768	156.604	2.678	33.799	29904	35	585.057	30.543	165.231	5.062	31.799	20477	75	931.373	128.577	181.636	4.241	31.799	69853	42	774.524	125.679	222.342	1.798	30.142	32530	58	736.724	122.173	240.973	4.014	47.698	42730
303	128	1121.914	401.287	9.544	9.273	57.598	143605	22	653.045	27.429	125.553	3.591	19.899	14367	36	932.333	244.242	156.598	2.681	33.799	33564	35	655.400	33.612	165.231	5.075	31.799	22939	75	1102.760	159.699	181.651	4.233	31.799	82707	42	837.214	127.636	222.342	1.812	30.142	35163	58	791.534	119.805	241.000	4.019	47.698	45909
304	128	1133.836	405.539	9.545	9.283	57.598	145131	22	668.545	34.864	125.553	3.616	19.899	14708	36	987.833	264.496	156.595	2.679	33.799	35562	35	669.143	31.299	165.237	5.081	31.799	23420	75	1154.813	170.348	181.670	4.302	31.799	86611	42	847.476	122.409	222.335	1.813	30.142	35594	58	807.569	124.714	240.968	4.023	47.698	46839
305	128	1137.664	407.643	9.541	9.258	57.598	145621	22	670.273	34.528	125.554	3.612	19.899	14746	36	1033.472	288.913	156.616	2.668	33.799	37205	35	676.571	36.981	165.226	5.063	31.799	23680	75	1103.960	161.641	181.681	4.314	31.799	82797	42	859.857	124.925	222.343	1.809	30.142	36114	58	821.759	127.530	240.961	4.025	47.698	47662
306	128	1117.852	398.884	9.547	9.275	57.598	143085	22	669.909	30.032	125.551	3.599	19.899	14738	36	1117.972	333.567	156.633	2.643	33.799	40247	35	683.314	36.603	165.235	5.058	31.799	23916	75	1030.507	141.108	181.686	4.327	31.799	77288	42	871.214	133.634	222.356	1.806	30.142	36591	58	828.121	129.365	240.976	4.039	47.698	48031
307	128	1078.867	379.857	9.555	9.266	57.598	138095	22	653.909	35.746	125.550	3.623	19.899	14386	36	1162.250	365.348	156.631	2.636	33.799	41841	35	670.514	35.831	165.228	5.052	31.799	23468	75	955.240	123.542	181.677	4.297	31.799	71643	42	862.667	137.815	222.333	1.802	30.142	36232	58	827.052	135.223	240.966	4.032	47.698	47969
308	128	1022.305	368.056	9.540	9.283	57.598	130855	22	606.273	31.838	125.559	3.610	19.899	13338	36	1080.639	350.705	156.639	2.618	33.799	38903	35	611.371	31.730	165.233	5.053	31.799	21398	75	846.640	109.557	181.683	4.297	31.799	63498	42	819.571	135.899	222.360	1.798	30.142	34422	58	776.879	134.852	240.969	4.027	47.698	45059
309	128	969.797	343.484	9.540	9.277	57.598	124134	22	585.545	30.427	125.553	3.605	19.899	12882	36	1005.056	313.467	156.635	2.643	33.799	36182	35	593.600	36.125	165.223	5.062	31.799	20776	75	789.347	96.102	181.683	4.305	31.799	59201	42	796.905	134.485	222.356	1.798	30.142	33470	58	767.914	136.126	240.953	4.043	47.698	44539
310	128	949.758	336.907	9.538	9.285	57.598	121569	22	590	30.248	125.550	3.598	19.899	12980	36	957.889	293.087	156.615	2.641	33.799	34484	35	592.514	38.196	165.232	5.083	31.799	20738	75	756.667	87.546	181.670	4.292	31.799	56750	42	780.690	131.376	222.347	1.804	30.142	32789	58	760.810	136.731	240.948	4.034	47.698	44127
311	128	917.008	316.232	9.549	9.272	57.598	117377	22	584.091	31.019	125.553	3.600	19.899	12850	36	891.167	258.737	156.605	2.670	33.799	32082	35	591.486	37.571	165.225	5.069	31.799	20702	75	730.867	83.346	181.659	4.286	31.799	54815	42	767.262	126.497	222.346	1.798	30.142	32225	58	754.224	138.180	240.946	4.026	47.698	43745
312	128	900.383	308.659	9.556	9.262	57.598	115249	22	583.045	32.084	125.557	3.598	19.899	12827	36	819.361	216.994	156.597	2.693	33.799	29497	35	604.200	41.791	165.237	5.085	31.799	21147	75	724.907	79.940	181.674	4.272	31.799	54368	42	778.976	130.537	222.332	1.803	30.142	32717	58	741.103	129.729	240.973	4.022	47.698	42984
313	128	883.180	295.961	9.555	9.243	57.598	113047	22	576.636	31.140	125.555	3.599	19.899	12686	36	769.889	191.449	156.571	2.708	33.799	27716	35	610.171	38.966	165.221	5.059	31.799	21356	75	730.200	84.679	181.679	4.276	31.799	54765	42	778.833	132.579	222.331	1.795	30.142	32711	58	730.052	126.959	240.952	4.025	47.698	42343
314	128	887.805	296.589	9.560	9.253	57.598	113639	22	578.136	30.696	125.554	3.621	19.899	12719	36	724.444	162.601	156.570	2.732	33.799	26080	35	619.714	39.618	165.226	5.068	31.799	21690	75	772.773	93.995	181.654	4.247	31.799	57958	42	796.238	133.912	222.328	1.802	30.142	33442	58	741.276	128.073	240.980	4.023	47.698	42994
315	128	914.445	302.135	9.565	9.223	57.598	117049	22	606.591	31.974	125.553	3.609	19.899	13345	36	723.139	143.469	156.528	2.761	33.799	26033	35	657.143	48.025	165.217	5.065	31.799	23000	75	879.680	113.932	181.655	4.241	31.799	65976	42	844	145.742	222.303	1.791	30.142	35448	58	771.793	129.287	240.995	4.032	47.698	44764
316	128	956.133	313.263	9.567	9.234	57.598	122385	22	652.182	30.045	125.556	3.609	19.899	14348	36	750.167	136.613	156.538	2.781	33.799	27006	35	712.571	43.842	165.230	5.074	31.799	24940	75	1065.347	150.316	181.645	4.249	31.799	79901	42	904.024	153.492	222.313	1.796	30.142	37969	58	815.276	130.797	240.976	4.044	47.698	47286
317	128	977.289	325.598	9.548	9.252	57.598	125093	22	666.227	30.160	125.549	3.602	19.899	14657	36	748.889	129.582	156.517	2.794	33.799	26960	35	748.914	45.395	165.238	5.086	31.799	26212	75	1126.280	166.759	181.670	4.293	31.799	84471	42	951.905	157.864	222.334	1.804	30.142	39980	58	835.483	131.672	240.989	4.058	47.698	48458
318	128	999.484	330.197	9.558	9.260	57.598	127934	22	669.045	29.553	125.548	3.611	19.899	14719	36	734.528	121.062	156.519	2.805	33.799	26443	35	771.057	58.285	165.219	5.048	31.799	26987	75	1074.880	151.996	181.684	4.312	31.799	80616	42	969.071	165.119	222.312	1.800	30.142	40701	58	861.069	142.891	240.974	4.066	47.698	49942
319	128	1012.914	341.400	9.563	9.262	57.598	129653	22	663.455	31.170	125.549	3.616	19.899	14596	36	720.194	111.109	156.508	2.823	33.799	25927	35	770.029	56.909	165.219	5.044	31.799	26951	75	1017.120	137.375	181.692	4.320	31.799	76284	42	1010.405	180.217	222.287	1.795	30.142	42437	58	848.810	139.697	240.981	4.054	47.698	49231
320	128	1030.609	353.428	9.552	9.275	57.598	131918	22	657.955	32.583	125.551	3.607	19.899	14475	36	703.639	101.555	156.502	2.824	33.799	25331	35	746.486	49.987	165.226	5.049	31.799	26127	75	944.640	122.330	181.684	4.325	31.799	70848	42	1052.952	201.365	222.257	1.785	30.142	44224	58	865.138	148.398	240.981	4.054	47.698	50178
321	128	999.844	344.966	9.544	9.283	57.598	127980	22	631.227	29.686	125.546	3.589	19.899	13887	36	656	94.262	156.488	2.821	33.799	23616	35	688.200	44.794	165.217	5.054	31.799	24087	75	860.453	106.447	181.687	4.306	31.799	64534	42	1021.452	195.087	222.314	1.786	30.142	42901	58	846.586	150.209	240.977	4.058	47.698	49102
322	128	976.375	338.878	9.551	9.281	57.598	124976	22	632.227	27.769	125.548	3.595	19.899	13909	36	635.806	96.958	156.513	2.816	33.799	22889	35	671.571	42.920	165.231	5.058	31.799	23505	75	819.800	92.335	181.675	4.303	31.799	61485	42	1034.310	209.112	222.328	1.782	30.142	43441	58	823.534	146.481	240.976	4.050	47.698	47765
323	128	961.898	326.521	9.547	9.252	57.598	123123	22	615.273	31.330	125.545	3.602	19.899	13536	36	633.250	94.053	156.500	2.817	33.799	22797	35	660.429	47.467	165.225	5.051	31.799	23115	75	788.480	89.344	181.672	4.301	31.799	59136	42	1019.095	206.525	222.300	1.778	30.142	42802	58	803.983	136.518	240.977	4.034	47.698	46631
324	128	947.812	318.787	9.544	9.254	57.598	121320	22	622.955	33.508	125.556	3.607	19.899	13705	36	627.556	90.995	156.487	2.822	33.799	22592	35	650.686	40.592	165.237	5.056	31.799	22774	75	769.627	84.366	181.679	4.297	31.799	57722	42	996.167	190.313	222.299	1.787	30.142	41839	58	797.655	136.953	240.971	4.043	47.698	46264
325	128	941.789	316.752	9.547	9.279	57.598	120549	22	623.091	31.364	125.549	3.606	19.899	13708	36	631.500	90.688	156.489	2.824	33.799	22734	35	651.971	39.572	165.242	5.062	31.799	22819	75	767.133	82.960	181.658	4.278	31.799	57535	42	981.952	184.895	222.322	1.788	30.142	41242	58	801.121	136.561	240.952	4.032	47.698	46465
326	128	934.133	312.955	9.544	9.274	57.598	119569	22	631.227	33.829	125.554	3.594	19.899	13887	36	632.361	87.075	156.499	2.830	33.799	22765	35	643.171	36.156	165.215	5.052	31.799	22511	75	763.947	77.268	181.660	4.276	31.799	57296	42	956.381	174.512	222.302	1.791	30.142	40168	58	788.914	133.791	240.967	4.047	47.698	45757
327	128	938.141	311.076	9.547	9.262	57.598	120082	22	637.318	33.032	125.551	3.600	19.899	14021	36	639.222	89.319	156.477	2.833	33.799	23012	35	634.200	33.053	165.235	5.068	31.799	22197	75	764.493	76.159	181.661	4.293	31.799	57337	42	935.619	163.478	222.317	1.795	30.142	39296	58	793.862	132.050	240.938	4.045	47.698	46044
328	128	944.758	314.902	9.553	9.263	57.598	120929	22	642.864	29.036	125.548	3.609	19.899	14143	36	642.944	89.912	156.481	2.829	33.799	23146	35	632.886	31.654	165.228	5.068	31.799	22151	75	778.227	80.715	181.673	4.282	31.799	58367	42	914.952	160.699	222.318	1.794	30.142	38428	58	794.190	128.474	240.977	4.020	47.698	46063
329	128	961.695	316.278	9.546	9.244	57.598	123097	22	663.273	32.987	125.552	3.586	19.899	14592	36	666.111	90.421	156.476	2.833	33.799	23980	35	655.314	35.186	165.223	5.066	31.799	22936	75	805.453	78.826	181.669	4.288	31.799	60409	42	915.357	147.895	222.329	1.802	30.142	38445	58	812.397	128.463	240.963	4.028	47.698	47119
330	128	956.523	311.424	9.555	9.250	57.598	122435	22	675.045	33.620	125.554	3.599	19.899	14851	36	672.694	94.308	156.492	2.839	33.799	24217	35	655.200	31.645	165.237	5.080	31.799	22932	75	813.147	81.735	181.650	4.294	31.799	60986	42	904.738	150.523	222.330	1.799	30.142	37999	58	829.897	133.745	240.961	4.037	47.698	48134
331	128	955.695	311.141	9.552	9.256	57.598	122329	22	675.545	36.133	125.555	3.594	19.899	14862	36	677.194	90.105	156.486	2.837	33.799	24379	35	651	35.680	165.230	5.071	31.799	22785	75	820.320	85.261	181.653	4.274	31.799	61524	42	882.476	139.087	222.327	1.805	30.142	37064	58	825.190	135.386	240.937	4.049	47.698	47861
332	128	945.094	307.077	9.557	9.241	57.598	120972	22	676.818	30.572	125.553	3.616	19.899	14890	36	674.528	91.298	156.483	2.834	33.799	24283	35	650.057	29.030	165.236	5.061	31.799	22752	75	824.840	83.203	181.655	4.294	31.799	61863	42	875.952	133.654	222.339	1.808	30.142	36790	58	830.931	134.558	240.949	4.053	47.698	48194
333	128	945.906	303.255	9.555	9.243	57.598	121076	22	685.136	36.130	125.555	3.630	19.899	15073	36	677.389	92.577	156.484	2.840	33.799	24386	35	648.971	27.558	165.228	5.074	31.799	22714	75	849.653	93.759	181.677	4.276	31.799	63724	42	871.929	130.599	222.304	1.806	30.142	36621	58	817.121	131.112	240.943	4.047	47.698	47393
334	128	919.758	294.601	9.568	9.238	57.598	117729	22	663.636	35.980	125.551	3.617	19.899	14600	36	661.972	88.557	156.489	2.840	33.799	23831	35	628.943	29.015	165.228	5.061	31.799	22013	75	847.973	94.039	181.658	4.276	31.799	63598	42	856.119	129.819	222.308	1.809	30.142	35957	58	792.638	124.606	240.951	4.029	47.698	45973
335	128	902.203	284.127	9.558	9.234	57.598	115482	22	652.318	32.045	125.549	3.598	19.899	14351	36	651.917	85.666	156.468	2.841	33.799	23469	35	625.543	27.158	165.224	5.064	31.799	21894	75	852.853	97.191	181.651	4.278	31.799	63964	42	834.929	129.078	222.318	1.806	30.142	35067	58	792.655	127.934	240.929	4.044	47.698	45974
336	128	896.844	282.718	9.546	9.241	57.598	114796	22	653.636	29.529	125.554	3.626	19.899	14380	36	654.389	86.126	156.488	2.840	33.799	23558	35	623.057	28.067	165.234	5.068	31.799	21807	75	873.267	101.376	181.650	4.277	31.799	65495	42	823.048	125.262	222.318	1.807	30.142	34568	58	790.776	124.659	240.952	4.034	47.698	45865
337	128	890.484	280.905	9.546	9.225	57.598	113982	22	654.455	30.959	125.559	3.604	19.899	14398	36	660.111	88.626	156.481	2.846	33.799	23764	35	630.314	28.731	165.230	5.067	31.799	22061	75	903.907	107.276	181.654	4.290	31.799	67793	42	824.095	117.048	222.341	1.811	30.142	34612	58	781.328	121.495	240.955	4.038	47.698	45317
338	128	886.070	274.491	9.549	9.219	57.598	113417	22	654.182	31.953	125.555	3.606	19.899	14392	36	664.667	90.127	156.481	2.839	33.799	23928	35	630.029	30.788	165.231	5.068	31.799	22051	75	918.240	106.780	181.663	4.275	31.799	68868	42	826.024	122.058	222.333	1.815	30.142	34693	58	772.517	116.784	240.963	4.031	47.698	44806
339	128	881.758	270.926	9.556	9.227	57.598	112865	22	657.364	30.192	125.551	3.607	19.899	14462	36	666.250	85.687	156.483	2.846	33.799	23985	35	636.943	30.576	165.235	5.077	31.799	22293	75	916.147	104.313	181.652	4.288	31.799	68711	42	820.143	112.251	222.314	1.817	30.142	34446	58	781.500	117.876	240.964	4.032	47.698	45327
340	128	881.234	269.487	9.561	9.215	57.598	112798	22	659.318	31.857	125.550	3.608	19.899	14505	36	662.111	85.818	156.479	2.845	33.799	23836	35	635.286	30.258	165.242	5.074	31.799	22235	75	909.573	105.218	181.667	4.291	31.799	68218	42	824.595	117.712	222.341	1.819	30.142	34633	58	773.966	115.633	240.961	4.026	47.698	44890
341	128	880.172	270.808	9.559	9.222	57.598	112662	22	660.091	28.897	125.555	3.591	19.899	14522	36	665.417	85.290	156.493	2.840	33.799	23955	35	640.371	28.833	165.239	5.070	31.799	22413	75	898.253	102.774	181.672	4.298	31.799	67369	42	816.571	113.734	222.339	1.813	30.142	34296	58	767.121	117.582	240.954	4.026	47.698	44493
342	128	884.172	272.313	9.547	9.217	57.598	113174	22	662.591	32.090	125.552	3.612	19.899	14577	36	670.528	87.832	156.482	2.845	33.799	24139	35	638.857	27.220	165.239	5.086	31.799	22360	75	899.480	102.492	181.677	4.280	31.799	67461	42	824.524	117.901	222.317	1.812	30.142	34630	58	763.103	108.417	240.976	4.017	47.698	44260
343	128	886.023	274.002	9.545	9.202	57.598	113411	22	660.136	28.709	125.556	3.612	19.899	14523	36	674.417	87.121	156.474	2.849	33.799	24279	35	640.743	32.673	165.227	5.079	31.799	22426	75	895.853	102.738	181.672	4.279	31.799	67189	42	817.738	115.905	222.321	1.809	30.142	34345	58	760.103	105.078	240.982	4.020	47.698	44086
344	128	883.969	268.359	9.550	9.208	57.598	113148	22	667.318	30.083	125.551	3.591	19.899	14681	36	674.333	90.755	156.475	2.837	33.799	24276	35	638.629	27.663	165.233	5.075	31.799	22352	75	905.853	107.216	181.674	4.273	31.799	67939	42	833.286	113.352	222.335	1.818	30.142	34998	58	751.224	103.648	240.973	4.021	47.698	43571
345	128	884.453	270.736	9.543	9.199	57.598	113210	22	668.273	30.915	125.549	3.606	19.899	14702	36	679.917	91.041	156.488	2.841	33.799	24477	35	643.800	27.757	165.231	5.058	31.799	22533	75	900.360	106.295	181.656	4.270	31.799	67527	42	834.333	116.267	222.349	1.818	30.142	35042	58	755.466	103.167	240.966	4.025	47.698	43817
346	128	879.219	268.692	9.552	9.220	57.598	112540	22	672.455	26.935	125.544	3.601	19.899	14794	36	687	96.364	156.484	2.831	33.799	24732	35	640.943	30.792	165.234	5.070	31.799	22433	75	895.133	102.140	181.645	4.279	31.799	67135	42	838.310	124.015	222.327	1.809	30.142	35209	58	765.328	110.247	240.958	4.024	47.698	44389
347	128	877.797	269.544	9.549	9.206	57.598	112358	22	671.909	32.490	125.555	3.599	19.899	14782	36	685.250	95.959	156.483	2.828	33.799	24669	35	641.514	24.182	165.235	5.064	31.799	22453	75	898.667	101.272	181.654	4.284	31.799	67400	42	844.905	121.032	222.326	1.816	30.142	35486	58	758.276	105.011	240.970	4.020	47.698	43980
348	128	873.086	268.266	9.557	9.222	57.598	111755	22	672.500	26.864	125.550	3.596	19.899	14795	36	685.472	96.185	156.495	2.832	33.799	24677	35	644.257	31.561	165.234	5.073	31.799	22549	75	909.200	108.429	181.676	4.294	31.799	68190	42	854.667	126.239	222.319	1.812	30.142	35896	58	757.259	105.740	240.978	4.020	47.698	43921
349	128	888.734	273.402	9.554	9.217	57.598	113758	22	671.955	31.266	125.550	3.607	19.899	14783	36	687.472	91.909	156.488	2.837	33.799	24749	35	644.714	29.523	165.234	5.083	31.799	22565	75	935.493	109.974	181.667	4.270	31.799	70162	42	868.810	133.687	222.323	1.806	30.142	36490	58	761.138	105.429	240.976	4.020	47.698	44146
350	128	892.422	273.365	9.545	9.228	57.598	114230	22	668.545	29.765	125.555	3.607	19.899	14708	36	681.722	87.731	156.480	2.842	33.799	24542	35	643.914	27.496	165.234	5.079	31.799	22537	75	965.787	118.100	181.664	4.282	31.799	72434	42	866.571	131.471	222.309	1.807	30.142	36396	58	753.397	104.478	240.987	4.020	47.698	43697
351	128	898.961	283.656	9.556	9.231	57.598	115067	22	672.045	30.598	125.547	3.610	19.899	14785	36	676.361	87.658	156.481	2.845	33.799	24349	35	643.457	29.974	165.226	5.082	31.799	22521	75	977.787	120.821	181.658	4.279	31.799	73334	42	876.881	134.900	222.325	1.808	30.142	36829	58	761.534	110.090	240.970	4.011	47.698	44169
352	128	915.453	285.841	9.554	9.227	57.598	117178	22	674.136	33.047	125.555	3.605	19.899	14831	36	685.667	93.438	156.482	2.836	33.799	24684	35	644.686	29.671	165.227	5.077	31.799	22564	75	976.560	123.624	181.671	4.297	31.799	73242	42	892.905	134.110	222.344	1.810	30.142	37502	58	758.466	101.337	240.976	4.020	47.698	43991
353	128	928.281	293.515	9.550	9.221	57.598	118820	22	674.682	29.614	125.551	3.596	19.899	14843	36	685.556	92.173	156.479	2.838	33.799	24680	35	644.029	29.136	165.225	5.063	31.799	22541	75	964.360	119.726	181.677	4.288	31.799	72327	42	900.929	139.193	222.308	1.802	30.142	37839	58	756.569	102.874	240.983	4.011	47.698	43881
354	128	951.289	307.168	9.547	9.231	57.598	121765	22	672.318	32.985	125.551	3.607	19.899	14791	36	688.361	94.880	156.483	2.833	33.799	24781	35	646.771	25.075	165.227	5.057	31.799	22637	75	956.093	116.404	181.659	4.295	31.799	71707	42	903.024	141.186	222.332	1.809	30.142	37927	58	759.293	101.757	240.984	4.023	47.698	44039
355	128	974.102	320.989	9.543	9.236	57.598	124685	22	674.773	28.346	125.551	3.604	19.899	14845	36	688.944	91.809	156.472	2.833	33.799	24802	35	647.171	23.909	165.233	5.076	31.799	22651	75	943.547	111.296	181.666	4.296	31.799	70766	42	907.405	141.571	222.333	1.805	30.142	38111	58	764.103	105.557	240.976	4.016	47.698	44318
356	128	998.578	330.236	9.535	9.242	57.598	127818	22	667.909	32.129	125.548	3.617	19.899	14694	36	686.972	93.521	156.495	2.839	33.799	24731	35	642.171	23.640	165.234	5.073	31.799	22476	75	924.880	106.053	181.674	4.283	31.799	69366	42	924.357	150.171	222.312	1.800	30.142	38823	58	761.655	105.069	240.971	4.025	47.698	44176
357	128	1026.234	349.892	9.531	9.262	57.598	131358	22	669.864	31.649	125.551	3.610	19.899	14737	36	687.750	96.207	156.478	2.829	33.799	24759	35	636.457	28.592	165.235	5.085	31.799	22276	75	929.840	110.411	181.645	4.273	31.799	69738	42	927.690	153.213	222.308	1.799	30.142	38963	58	760.638	104.938	240.984	4.021	47.698	44117
358	128	1034.094	351.125	9.546	9.259	57.598	132364	22	670.182	30.295	125.551	3.608	19.899	14744	36	686.250	92.845	156.484	2.836	33.799	24705	35	637.943	24.940	165.235	5.069	31.799	22328	75	917.493	108.947	181.656	4.271	31.799	68812	42	939.643	151.843	222.315	1.807	30.142	39465	58	759.517	107.191	240.970	4.017	47.698	44052
359	128	1027.391	349.210	9.538	9.254	57.598	131506	22	663.182	32.356	125.556	3.613	19.899	14590	36	681.056	91.403	156.487	2.843	33.799	24518	35	636.486	27.110	165.231	5.075	31.799	22277	75	918.467	107.491	181.661	4.278	31.799	68885	42	944.238	161.480	222.301	1.797	30.142	39658	58	756.862	106.176	240.969	4.022	47.698	43898
360	128	1023.172	346.029	9.538	9.258	57.598	130966	22	664.500	29.389	125.550	3.606	19.899	14619	36	692.472	98.604	156.485	2.818	33.799	24929	35	643.229	31.019	165.236	5.076	31.799	22513	75	910.093	103.280	181.650	4.262	31.799	68257	42	952.190	166.249	222.303	1.797	30.142	39992	58	761	107.735	240.980	4.016	47.698	44138
361	128	1024.539	346.182	9.538	9.259	57.598	131141	22	673.091	28.735	125.553	3.595	19.899	14808	36	713.917	103.605	156.509	2.822	33.799	25701	35	651.257	31.777	165.232	5.074	31.799	22794	75	886.267	97.279	181.657	4.283	31.799	66470	42	956.286	160.318	222.312	1.799	30.142	40164	58	775.500	107.467	240.971	4.021	47.698	44979
362	128	1027.156	346.516	9.541	9.249	57.598	131476	22	686.318	32.091	125.550	3.596	19.899	15099	36	711.861	102.032	156.491	2.823	33.799	25627	35	649.457	30.354	165.227	5.078	31.799	22731	75	867	88.747	181.683	4.294	31.799	65025	42	986.881	163.108	222.308	1.797	30.142	41449	58	779.207	106.277	240.981	4.026	47.698	45194
363	128	1019.195	342.648	9.549	9.248	57.598	130457	22	680.818	31.224	125.555	3.609	19.899	14978	36	711.167	99.008	156.482	2.833	33.799	25602	35	647.771	24.642	165.230	5.068	31.799	22672	75	856.907	85.674	181.656	4.291	31.799	64268	42	1020.310	175.256	222.308	1.797	30.142	42853	58	776.414	108.191	240.953	4.037	47.698	45032
364	128	1024.625	341.910	9.547	9.245	57.598	131152	22	687.455	31.473	125.547	3.591	19.899	15124	36	713.778	102.343	156.495	2.830	33.799	25696	35	650.371	26.721	165.240	5.083	31.799	22763	75	841.573	80.429	181.643	4.273	31.799	63118	42	1066	191.256	222.324	1.792	30.142	44772	58	788.759	113.316	240.982	4.029	47.698	45748
365	128	1022.219	344.931	9.548	9.264	57.598	130844	22	683.818	29.988	125.552	3.592	19.899	15044	36	719.750	105.090	156.484	2.824	33.799	25911	35	649.886	25.083	165.230	5.073	31.799	22746	75	845.133	82.754	181.658	4.280	31.799	63385	42	1108.881	207.571	222.284	1.788	30.142	46573	58	787.207	114.051	240.971	4.026	47.698	45658
366	128	1022.695	342.852	9.552	9.246	57.598	130905	22	679.545	37.156	125.551	3.600	19.899	14950	36	733.528	112.801	156.498	2.814	33.799	26407	35	653.314	30.716	165.224	5.076	31.799	22866	75	832.027	79.350	181.651	4.280	31.799	62402	42	1151.667	229.529	222.303	1.777	30.142	48370	58	794.103	118.370	240.940	4.036	47.698	46058
367	128	1022.141	342.886	9.541	9.235	57.598	130834	22	680.773	29.586	125.554	3.595	19.899	14977	36	732.944	109.199	156.494	2.825	33.799	26386	35	658.543	26.471	165.234	5.075	31.799	23049	75	832.320	82.730	181.665	4.265	31.799	62424	42	1227.333	251.104	222.288	1.775	30.142	51548	58	787.345	114.140	240.979	4.034	47.698	45666
368	128	1027.602	347.033	9.536	9.244	57.598	131533	22	686.500	31.653	125.552	3.597	19.899	15103	36	730.056	107.428	156.489	2.825	33.799	26282	35	654.743	27.551	165.231	5.082	31.799	22916	75	832.547	77.301	181.639	4.268	31.799	62441	42	1281.738	272.074	222.305	1.775	30.142	53833	58	792.534	111.911	240.969	4.037	47.698	45967
369	128	1021.961	345.962	9.536	9.250	57.598	130811	22	686.955	32.669	125.547	3.600	19.899	15113	36	730.944	110.935	156.485	2.817	33.799	26314	35	648.771	27.197	165.231	5.066	31.799	22707	75	841.133	83.333	181.663	4.261	31.799	63085	42	1286.929	273.459	222.307	1.771	30.142	54051	58	780.466	108.398	240.975	4.029	47.698	45267
370	128	1027.562	344.851	9.556	9.242	57.598	131528	22	673.955	31.103	125.551	3.594	19.899	14827	36	723.389	109.672	156.483	2.819	33.799	26042	35	645.086	28.212	165.237	5.070	31.799	22578	75	842.387	86.230	181.670	4.278	31.799	63179	42	1248.619	265.026	222.309	1.773	30.142	52442	58	772.431	113.519	240.967	4.023	47.698	44801
371	128	1032.516	349.657	9.535	9.237	57.598	132162	22	672.045	31.565	125.548	3.584	19.899	14785	36	733.167	118.515	156.494	2.807	33.799	26394	35	646.114	26.542	165.235	5.084	31.799	22614	75	854.080	86.624	181.655	4.256	31.799	64056	42	1192	244.687	222.334	1.776	30.142	50064	58	771.328	107.295	240.978	4.025	47.698	44737
372	128	1037.625	351.957	9.528	9.237	57.598	132816	22	676	31.657	125.557	3.586	19.899	14872	36	728.750	109.740	156.485	2.823	33.799	26235	35	653.029	29.079	165.241	5.086	31.799	22856	75	869.213	91.535	181.650	4.277	31.799	65191	42	1151.643	226.000	222.338	1.784	30.142	48369	58	765.190	109.352	240.969	4.025	47.698	44381
373	128	1043.617	355.090	9.540	9.228	57.598	133583	22	677.818	31.405	125.550	3.599	19.899	14912	36	719.639	112.845	156.485	2.806	33.799	25907	35	655.143	28.158	165.238	5.081	31.799	22930	75	903.747	98.467	181.649	4.277	31.799	67781	42	1082.071	202.719	222.348	1.787	30.142	45447	58	770.276	111.118	240.966	4.033	47.698	44676
374	128	1047.375	355.881	9.537	9.229	57.598	134064	22	685	31.740	125.556	3.603	19.899	15070	36	732.472	110.074	156.492	2.817	33.799	26369	35	661.971	28.757	165.234	5.084	31.799	23169	75	955.253	115.357	181.648	4.250	31.799	71644	42	1062.452	193.231	222.347	1.787	30.142	44623	58	781.379	106.935	240.986	4.022	47.698	45320
375	128	1057.484	358.340	9.548	9.233	57.598	135358	22	689.045	32.726	125.553	3.609	19.899	15159	36	732.139	105.453	156.482	2.828	33.799	26357	35	664.029	25.141	165.230	5.074	31.799	23241	75	987.613	123.156	181.647	4.268	31.799	74071	42	1026.286	174.611	222.356	1.800	30.142	43104	58	785.414	109.980	240.963	4.030	47.698	45554
376	128	1054.258	357.716	9.536	9.234	57.598	134945	22	687.045	28.126	125.551	3.595	19.899	15115	36	729.444	109.404	156.496	2.820	33.799	26260	35	663.971	31.216	165.232	5.072	31.799	23239	75	1008.067	121.636	181.656	4.277	31.799	75605	42	984.857	170.215	222.339	1.796	30.142	41364	58	785.500	109.705	240.967	4.023	47.698	45559
377	128	1044.195	351.414	9.542	9.240	57.598	133657	22	684.545	35.014	125.544	3.591	19.899	15060	36	732.583	106.721	156.500	2.823	33.799	26373	35	667.371	31.654	165.235	5.063	31.799	23358	75	1006.880	123.974	181.659	4.281	31.799	75516	42	946.619	148.942	222.343	1.805	30.142	39758	58	787.810	114.074	240.940	4.025	47.698	45693
378	128	1037.414	348.442	9.544	9.227	57.598	132789	22	684.545	30.614	125.549	3.610	19.899	15060	36	728.833	100.951	156.473	2.832	33.799	26238	35	670.771	24.745	165.235	5.070	31.799	23477	75	1022.427	127.435	181.671	4.291	31.799	76682	42	920.095	138.189	222.341	1.808	30.142	38644	58	788.569	109.360	240.971	4.021	47.698	45737
379	128	1043.523	351.947	9.537	9.219	57.598	133571	22	693.045	29.587	125.551	3.604	19.899	15247	36	721.972	105.324	156.478	2.823	33.799	25991	35	671.571	27.892	165.242	5.081	31.799	23505	75	1026.293	132.004	181.668	4.290	31.799	76972	42	898.190	135.129	222.317	1.812	30.142	37724	58	789.483	111.688	240.958	4.028	47.698	45790
380	128	1043.688	352.410	9.549	9.229	57.598	133592	22	687.682	34.309	125.555	3.606	19.899	15129	36	719.667	99.842	156.479	2.831	33.799	25908	35	672.429	29.870	165.230	5.078	31.799	23535	75	1050.480	137.007	181.651	4.286	31.799	78786	42	879.476	128.716	222.331	1.809	30.142	36938	58	784.534	109.270	240.948	4.031	47.698	45503
381	128	1030.547	345.741	9.528	9.225	57.598	131910	22	685.636	30.612	125.551	3.605	19.899	15084	36	722.361	103.933	156.485	2.826	33.799	26005	35	666.486	29.360	165.238	5.077	31.799	23327	75	1034.280	131.947	181.652	4.294	31.799	77571	42	870.762	128.635	222.326	1.809	30.142	36572	58	789.345	114.211	240.949	4.029	47.698	45782
382	128	1017.312	339.734	9.538	9.237	57.598	130216	22	696.955	29.885	125.558	3.612	19.899	15333	36	728.333	108.416	156.489	2.819	33.799	26220	35	668.343	29.278	165.237	5.085	31.799	23392	75	1026.787	132.397	181.644	4.283	31.799	77009	42	850.167	119.257	222.353	1.814	30.142	35707	58	793.103	113.080	240.952	4.043	47.698	46000
383	128	1002.406	335.105	9.553	9.250	57.598	128308	22	680.273	31.970	125.548	3.600	19.899	14966	36	714.417	103.359	156.487	2.825	33.799	25719	35	665.143	28.617	165.238	5.080	31.799	23280	75	978.760	121.755	181.660	4.290	31.799	73407	42	836.667	116.561	222.369	1.813	30.142	35140	58	785.310	116.105	240.962	4.028	47.698	45548
384	128	993.117	330.416	9.546	9.239	57.598	127119	22	682.318	34.573	125.555	3.593	19.899	15011	36	709.278	99.234	156.480	2.829	33.799	25534	35	662.257	31.363	165.230	5.067	31.799	23179	75	954.747	116.088	181.654	4.291	31.799	71606	42	824.167	111.302	222.338	1.815	30.142	34615	58	781.086	107.744	240.965	4.030	47.698	45303
385	128	983.227	321.143	9.550	9.226	57.598	125853	22	686	31.084	125.556	3.605	19.899	15092	36	709.639	99.068	156.490	2.833	33.799	25547	35	663	24.860	165.239	5.085	31.799	23205	75	945.853	113.130	181.666	4.288	31.799	70939	42	821.333	107.726	222.329	1.820	30.142	34496	58	773.672	108.890	240.954	4.028	47.698	44873
386	128	979.664	319.614	9.544	9.234	57.598	125397	22	679.318	33.174	125.550	3.612	19.899	14945	36	705.917	98.397	156.478	2.837	33.799	25413	35	654.629	30.670	165.224	5.064	31.799	22912	75	947.787	114.571	181.658	4.274	31.799	71084	42	813.952	108.313	222.342	1.817	30.142	34186	58	778.379	110.280	240.964	4.018	47.698	45146
387	128	978.852	318.549	9.538	9.234	57.598	125293	22	685.136	27.531	125.549	3.592	19.899	15073	36	705.583	96.822	156.479	2.832	33.799	25401	35	663.257	25.333	165.233	5.081	31.799	23214	75	936.773	106.173	181.645	4.275	31.799	70258	42	816.333	108.575	222.329	1.823	30.142	34286	58	783.759	107.940	240.968	4.025	47.698	45458
388	128	983.227	322.712	9.550	9.239	57.598	125853	22	694.545	31.391	125.552	3.593	19.899	15280	36	711.389	97.276	156.480	2.826	33.799	25610	35	665.600	28.755	165.244	5.088	31.799	23296	75	921.880	103.137	181.643	4.285	31.799	69141	42	820.571	107.097	222.348	1.821	30.142	34464	58	785.983	112.403	240.955	4.020	47.698	45587
389	128	978.398	319.633	9.541	9.236	57.598	125235	22	688	29.293	125.545	3.599	19.899	15136	36	712.778	99.280	156.473	2.829	33.799	25660	35	669.143	34.077	165.228	5.082	31.799	23420	75	898.747	96.038	181.641	4.278	31.799	67406	42	819.786	108.715	222.334	1.818	30.142	34431	58	791.724	114.178	240.959	4.029	47.698	45920
390	128	989.430	327.134	9.548	9.248	57.598	126647	22	685.545	33.355	125.551	3.590	19.899	15082	36	718.250	100.867	156.494	2.829	33.799	25857	35	668.486	25.724	165.231	5.072	31.799	23397	75	880.147	91.588	181.663	4.274	31.799	66011	42	827.595	108.550	222.337	1.819	30.142	34759	58	786.517	112.541	240.962	4.027	47.698	45618
391	128	973.438	317.587	9.552	9.228	57.598	124600	22	690.773	31.367	125.551	3.606	19.899	15197	36	722.694	101.760	156.474	2.832	33.799	26017	35	661.314	27.811	165.234	5.070	31.799	23146	75	878.507	92.244	181.644	4.270	31.799	65888	42	824.833	107.789	222.341	1.814	30.142	34643	58	781.362	107.614	240.963	4.032	47.698	45319
392	128	983.039	322.511	9.549	9.239	57.598	125829	22	683.045	29.956	125.550	3.604	19.899	15027	36	731.333	105.090	156.470	2.823	33.799	26328	35	661.543	28.393	165.238	5.082	31.799	23154	75	882.880	93.928	181.656	4.286	31.799	66216	42	834.333	108.574	222.339	1.818	30.142	35042	58	783	107.481	240.977	4.016	47.698	45414
393	128	976.789	316.714	9.556	9.216	57.598	125029	22	686.273	25.197	125.548	3.598	19.899	15098	36	724.889	110.364	156.487	2.816	33.799	26096	35	664.114	32.882	165.229	5.080	31.799	23244	75	878.413	89.697	181.654	4.291	31.799	65881	42	848.310	112.412	222.342	1.821	30.142	35629	58	778.828	108.704	240.979	4.024	47.698	45172
394	128	974.180	317.679	9.545	9.233	57.598	124695	22	686.818	29.815	125.549	3.590	19.899	15110	36	728.639	107.199	156.485	2.818	33.799	26231	35	667.114	31.311	165.226	5.073	31.799	23349	75	887.613	95.195	181.636	4.278	31.799	66571	42	856.024	120.481	222.329	1.816	30.142	35953	58	786.534	108.408	240.985	4.025	47.698	45619
395	128	975.359	321.878	9.524	9.230	57.598	124846	22	688.455	31.046	125.554	3.596	19.899	15146	36	732.611	108.564	156.491	2.824	33.799	26374	35	662.629	30.583	165.232	5.067	31.799	23192	75	895.840	99.899	181.640	4.272	31.799	67188	42	866.571	127.427	222.322	1.808	30.142	36396	58	792.810	111.949	240.971	4.038	47.698	45983
396	128	964.414	311.143	9.517	9.210	57.598	123445	22	681.682	25.830	125.550	3.598	19.899	14997	36	725.500	111.668	156.490	2.812	33.799	26118	35	658.343	29.009	165.234	5.082	31.799	23042	75	916.067	103.994	181.640	4.281	31.799	68705	42	870.119	126.775	222.333	1.812	30.142	36545	58	796.259	113.838	240.958	4.029	47.698	46183
397	128	966.961	311.796	9.527	9.195	57.598	123771	22	673.409	34.213	125.559	3.609	19.899	14815	36	741.750	119.760	156.496	2.799	33.799	26703	35	661.343	30.784	165.229	5.084	31.799	23147	75	952.107	116.098	181.639	4.257	31.799	71408	42	877.667	127.739	222.347	1.815	30.142	36862	58	789.121	113.860	240.957	4.026	47.698	45769
398	128	963.148	311.681	9.527	9.216	57.598	123283	22	675.818	25.097	125.546	3.578	19.899	14868	36	747.278	119.989	156.496	2.812	33.799	26902	35	662.286	27.084	165.227	5.075	31.799	23180	75	1032.880	138.355	181.662	4.254	31.799	77466	42	902.500	138.549	222.334	1.806	30.142	37905	58	782.534	110.343	240.969	4.021	47.698	45387
399	128	975.547	324.098	9.523	9.247	57.598	124870	22	681.455	27.709	125.550	3.602	19.899	14992	36	757	129.444	156.493	2.788	33.799	27252	35	666.571	28.733	165.227	5.063	31.799	23330	75	1087.800	150.415	181.652	4.280	31.799	81585	42	936.571	147.035	222.322	1.803	30.142	39336	58	786.328	111.604	240.958	4.030	47.698	45607
400	128	983.773	326.240	9.531	9.242	57.598	125923	22	679	32.981	125.550	3.599	19.899	14938	36	765.278	128.472	156.495	2.794	33.799	27550	35	663.029	32.945	165.223	5.076	31.799	23206	75	1064.693	145.379	181.653	4.307	31.799	79852	42	975.619	165.675	222.297	1.795	30.142	40976	58	786.310	113.182	240.972	4.016	47.698	45606
401	128	977.836	325.755	9.521	9.242	57.598	125163	22	682.636	32.045	125.551	3.599	19.899	15018	36	787.972	147.849	156.519	2.771	33.799	28367	35	664.571	34.414	165.228	5.074	31.799	23260	75	1025.853	135.742	181.660	4.299	31.799	76939	42	973.881	164.427	222.308	1.797	30.142	40903	58	785.379	112.914	240.979	4.015	47.698	45552
402	128	970.133	318.085	9.527	9.229	57.598	124177	22	684.682	33.213	125.551	3.605	19.899	15063	36	801.806	151.434	156.510	2.780	33.799	28865	35	658.371	28.549	165.234	5.073	31.799	23043	75	992.347	126.939	181.666	4.310	31.799	74426	42	992.571	177.358	222.293	1.794	30.142	41688	58	778.914	108.023	240.973	4.030	47.698	45177
403	128	970.375	319.628	9.514	9.234	57.598	124208	22	687.909	27.461	125.551	3.597	19.899	15134	36	823.194	166.393	156.531	2.766	33.799	29635	35	660.400	31.695	165.230	5.061	31.799	23114	75	951.520	113.830	181.651	4.292	31.799	71364	42	999.357	176.361	222.300	1.791	30.142	41973	58	779.914	111.967	240.973	4.013	47.698	45235
404	128	960.555	314.619	9.522	9.229	57.598	122951	22	681.409	30.442	125.549	3.589	19.899	14991	36	836.889	173.177	156.527	2.750	33.799	30128	35	659.657	27.927	165.235	5.074	31.799	23088	75	921.227	108.088	181.646	4.287	31.799	69092	42	1012.286	175.860	222.296	1.797	30.142	42516	58	780.138	107.983	240.968	4.024	47.698	45248
405	128	957.984	316.195	9.518	9.238	57.598	122622	22	679.818	28.836	125.545	3.601	19.899	14956	36	840.111	175.937	156.525	2.756	33.799	30244	35	659.486	27.251	165.226	5.071	31.799	23082	75	885.707	99.066	181.665	4.299	31.799	66428	42	1015.286	179.185	222.291	1.790	30.142	42642	58	782.431	112.826	240.968	4.024	47.698	45381
406	128	960.891	317.606	9.520	9.247	57.598	122994	22	675.136	31.421	125.553	3.610	19.899	14853	36	857.083	184.303	156.540	2.749	33.799	30855	35	653.086	33.269	165.230	5.060	31.799	22858	75	862.813	90.253	181.657	4.276	31.799	64711	42	1013.714	182.783	222.294	1.788	30.142	42576	58	770.690	108.224	240.983	4.015	47.698	44700
407	128	963.477	322.762	9.530	9.255	57.598	123325	22	667.500	29.794	125.550	3.600	19.899	14685	36	876.361	195.864	156.538	2.736	33.799	31549	35	656.886	29.598	165.232	5.065	31.799	22991	75	843.320	88.875	181.650	4.274	31.799	63249	42	1020.810	185.093	222.318	1.788	30.142	42874	58	773.310	107.305	240.971	4.021	47.698	44852
408	128	964.523	317.841	9.525	9.247	57.598	123459	22	672.682	36.855	125.554	3.603	19.899	14799	36	880.139	203.273	156.547	2.729	33.799	31685	35	643.314	30.647	165.229	5.081	31.799	22516	75	843.573	87.706	181.628	4.270	31.799	63268	42	1020.405	189.871	222.297	1.787	30.142	42857	58	775.086	115.342	240.960	4.021	47.698	44955
409	128	974.414	322.952	9.520	9.242	57.598	124725	22	676.500	30.395	125.551	3.593	19.899	14883	36	901.917	206.031	156.543	2.741	33.799	32469	35	654.429	32.407	165.230	5.076	31.799	22905	75	850.800	87.405	181.650	4.274	31.799	63810	42	1032.976	186.593	222.307	1.789	30.142	43385	58	779.345	110.392	240.962	4.020	47.698	45202
410	128	983.500	325.342	9.521	9.239	57.598	125888	22	680.455	31.292	125.558	3.592	19.899	14970	36	906.056	209.470	156.558	2.732	33.799	32618	35	660.829	29.410	165.229	5.056	31.799	23129	75	856.200	91.220	181.667	4.281	31.799	64215	42	1022.571	180.365	222.318	1.789	30.142	42948	58	784.586	113.925	240.949	4.029	47.698	45506
411	128	1004.188	341.088	9.505	9.254	57.598	128536	22	685.273	30.217	125.545	3.586	19.899	15076	36	893.972	202.972	156.546	2.736	33.799	32183	35	661.486	30.705	165.233	5.072	31.799	23152	75	850.987	85.163	181.661	4.288	31.799	63824	42	1016.500	178.150	222.293	1.794	30.142	42693	58	786.586	112.903	240.967	4.024	47.698	45622
412	128	1029.070	351.210	9.515	9.245	57.598	131721	22	689.318	30.564	125.550	3.585	19.899	15165	36	901.833	200.277	156.549	2.740	33.799	32466	35	665.143	32.375	165.229	5.078	31.799	23280	75	866.213	96.559	181.663	4.277	31.799	64966	42	1031.405	180.084	222.281	1.792	30.142	43319	58	793.724	113.089	240.980	4.022	47.698	46036
413	128	1050.703	365.017	9.516	9.259	57.598	134490	22	690.227	31.972	125.553	3.598	19.899	15185	36	883.917	191.393	156.535	2.748	33.799	31821	35	670.629	30.804	165.228	5.065	31.799	23472	75	878.053	93.261	181.673	4.296	31.799	65854	42	1031.857	175.756	222.281	1.798	30.142	43338	58	796.103	118.142	240.974	4.019	47.698	46174
414	128	1061.812	369.686	9.524	9.235	57.598	135912	22	678.545	29.343	125.548	3.608	19.899	14928	36	870.222	194.060	156.541	2.735	33.799	31328	35	656.200	29.415	165.231	5.072	31.799	22967	75	886.827	100.608	181.646	4.263	31.799	66512	42	1025.667	180.131	222.312	1.795	30.142	43078	58	785.172	111.697	240.962	4.029	47.698	45540
415	128	1074.617	382.725	9.524	9.275	57.598	137551	22	670.727	30.785	125.551	3.597	19.899	14756	36	837.694	180.555	156.538	2.750	33.799	30157	35	643.714	31.726	165.229	5.072	31.799	22530	75	902.467	105.387	181.642	4.253	31.799	67685	42	1004.405	178.391	222.330	1.793	30.142	42185	58	782.086	113.695	240.963	4.023	47.698	45361
416	128	1083.719	387.641	9.539	9.254	57.598	138716	22	661.682	34.864	125.549	3.602	19.899	14557	36	809	168.909	156.539	2.748	33.799	29124	35	642	31.184	165.231	5.069	31.799	22470	75	895.480	103.695	181.642	4.287	31.799	67161	42	1000.143	174.536	222.330	1.791	30.142	42006	58	786.362	119.110	240.965	4.028	47.698	45609
417	128	1087.984	388.648	9.530	9.254	57.598	139262	22	664.091	29.475	125.552	3.601	19.899	14610	36	790.250	157.330	156.521	2.771	33.799	28449	35	636.286	29.826	165.233	5.062	31.799	22270	75	922.880	112.832	181.657	4.302	31.799	69216	42	1007.286	180.298	222.328	1.788	30.142	42306	58	795.328	123.280	240.961	4.027	47.698	46129
418	128	1094.242	394.877	9.524	9.256	57.598	140063	22	663.182	27.533	125.548	3.591	19.899	14590	36	773.583	151.984	156.520	2.776	33.799	27849	35	636.314	27.493	165.231	5.071	31.799	22271	75	925.133	112.429	181.650	4.291	31.799	69385	42	1008.238	172.038	222.337	1.797	30.142	42346	58	804.069	128.908	240.950	4.026	47.698	46636
419	128	1093.695	390.560	9.535	9.259	57.598	139993	22	660.591	30.053	125.546	3.588	19.899	14533	36	758.556	143.444	156.517	2.777	33.799	27308	35	634.371	30.925	165.224	5.048	31.799	22203	75	927.440	114.405	181.665	4.294	31.799	69558	42	990	179.426	222.343	1.788	30.142	41580	58	819.483	141.407	240.926	4.031	47.698	47530
420	128	1104.414	402.253	9.525	9.254	57.598	141365	22	655.500	29.653	125.552	3.600	19.899	14421	36	723.083	126.540	156.502	2.795	33.799	26031	35	636.657	32.004	165.223	5.053	31.799	22283	75	927.267	118.636	181.655	4.299	31.799	69545	42	982.071	173.376	222.326	1.791	30.142	41247	58	854.345	160.893	240.906	4.024	47.698	49552
421	128	1103.445	403.861	9.531	9.278	57.598	141241	22	648.455	29.946	125.551	3.598	19.899	14266	36	721.556	126.770	156.510	2.797	33.799	25976	35	635.257	37.352	165.226	5.062	31.799	22234	75	938.107	121.531	181.641	4.277	31.799	70358	42	990.214	177.422	222.334	1.791	30.142	41589	58	888.638	175.459	240.878	4.046	47.698	51541
422	128	1114.375	399.039	9.529	9.263	57.598	142640	22	670.500	31.756	125.550	3.590	19.899	14751	36	722.028	118.527	156.491	2.804	33.799	25993	35	658	32.596	165.233	5.076	31.799	23030	75	975.707	127.558	181.651	4.281	31.799	73178	42	1014.881	180.908	222.315	1.788	30.142	42625	58	950.690	202.719	240.876	4.055	47.698	55140
423	128	1121.891	397.961	9.537	9.259	57.598	143602	22	682.045	31.623	125.547	3.598	19.899	15005	36	748.361	120.903	156.506	2.813	33.799	26941	35	676.343	31.306	165.235	5.088	31.799	23672	75	983.707	124.123	181.657	4.291	31.799	73778	42	1046.810	187.641	222.334	1.787	30.142	43966	58	1047.483	232.181	240.890	4.067	47.698	60754
424	128	1128.391	402.019	9.526	9.256	57.598	144434	22	686.727	30.543	125.550	3.610	19.899	15108	36	756.750	120.655	156.502	2.806	33.799	27243	35	690.314	34.120	165.230	5.068	31.799	24161	75	983.427	121.649	181.644	4.281	31.799	73757	42	1066.024	195.296	222.274	1.785	30.142	44773	58	1078.448	249.477	240.849	4.084	47.698	62550
425	128	1111.781	393.819	9.522	9.256	57.598	142308	22	693.045	31.106	125.554	3.614	19.899	15247	36	737.722	112.376	156.491	2.815	33.799	26558	35	704.857	39.548	165.222	5.071	31.799	24670	75	998.640	129.744	181.639	4.277	31.799	74898	42	1064.810	194.830	222.308	1.783	30.142	44722	58	1098.586	260.411	240.829	4.086	47.698	63718
426	128	1100.336	389.001	9.524	9.245	57.598	140843	22	697.727	36.265	125.552	3.594	19.899	15350	36	734.611	112.865	156.486	2.820	33.799	26446	35	700.600	41.958	165.229	5.071	31.799	24521	75	1049.400	137.159	181.640	4.268	31.799	78705	42	1098.048	202.815	222.298	1.779	30.142	46118	58	1095.293	263.955	240.802	4.079	47.698	63527
427	128	1067.328	374.497	9.527	9.239	57.598	136618	22	680	29.716	125.552	3.598	19.899	14960	36	716.278	107.095	156.494	2.823	33.799	25786	35	683.886	33.351	165.238	5.054	31.799	23936	75	1056.120	142.693	181.625	4.273	31.799	79209	42	1087.738	198.708	222.281	1.786	30.142	45685	58	1057.897	245.381	240.841	4.082	47.698	61358
428	128	1039.867	368.133	9.523	9.242	57.598	133103	22	650.636	35.521	125.552	3.593	19.899	14314	36	680.250	106.920	156.497	2.812	33.799	24489	35	652.514	35.951	165.228	5.070	31.799	22838	75	1036.880	153.083	181.635	4.288	31.799	77766	42	1051.643	202.182	222.306	1.785	30.142	44169	58	1006.034	234.444	240.845	4.084	47.698	58350
429	128	1007.539	351.669	9.530	9.232	57.598	128965	22	640.364	27.167	125.554	3.591	19.899	14088	36	669.139	103.137	156.488	2.817	33.799	24089	35	639.600	39.145	165.225	5.075	31.799	22386	75	1022.747	144.110	181.638	4.280	31.799	76706	42	1030.548	195.099	222.303	1.785	30.142	43283	58	961.086	215.912	240.860	4.069	47.698	55743
430	128	987.562	346.399	9.524	9.235	57.598	126408	22	630.227	36.366	125.546	3.592	19.899	13865	36	659.139	104.633	156.502	2.809	33.799	23729	35	631.971	37.186	165.227	5.065	31.799	22119	75	1003.760	144.830	181.627	4.278	31.799	75282	42	1013.190	192.822	222.317	1.781	30.142	42554	58	921.759	199.275	240.855	4.066	47.698	53462
431	128	973.469	340.166	9.533	9.243	57.598	124604	22	627.591	28.723	125.551	3.592	19.899	13807	36	655.194	105.913	156.505	2.802	33.799	23587	35	627.086	34.732	165.219	5.055	31.799	21948	75	994.827	140.414	181.619	4.277	31.799	74612	42	991.690	187.738	222.325	1.786	30.142	41651	58	897.793	191.919	240.874	4.058	47.698	52072
432	128	949.281	326.231	9.529	9.214	57.598	121508	22	615.091	31.305	125.562	3.610	19.899	13532	36	650.750	109.862	156.493	2.792	33.799	23427	35	617.200	34.042	165.216	5.047	31.799	21602	75	972.320	139.360	181.638	4.278	31.799	72924	42	946.738	176.813	222.322	1.783	30.142	39763	58	858.862	173.225	240.893	4.049	47.698	49814
433	128	938.266	319.935	9.524	9.229	57.598	120098	22	609.545	27.429	125.548	3.602	19.899	13410	36	641.944	105.296	156.497	2.805	33.799	23110	35	608.686	36.567	165.227	5.054	31.799	21304	75	952.947	135.320	181.612	4.270	31.799	71471	42	930.857	170.086	222.322	1.790	30.142	39096	58	831.190	165.134	240.887	4.044	47.698	48209
434	128	949.109	329.595	9.518	9.213	57.598	121486	22	602	33.425	125.553	3.601	19.899	13244	36	646.778	112.377	156.498	2.788	33.799	23284	35	605.971	34.370	165.234	5.058	31.799	21209	75	969.387	140.712	181.636	4.282	31.799	72704	42	917.048	166.861	222.321	1.788	30.142	38516	58	804.914	154.687	240.891	4.049	47.698	46685
435	128	977.883	334.910	9.537	9.231	57.598	125169	22	628.909	33.498	125.553	3.607	19.899	13836	36	681.611	123.579	156.518	2.774	33.799	24538	35	629.429	39.075	165.223	5.064	31.799	22030	75	1005.027	142.896	181.599	4.264	31.799	75377	42	953.833	177.597	222.293	1.786	30.142	40061	58	799.586	145.394	240.912	4.036	47.698	46376
436	128	1031.883	353.751	9.543	9.232	57.598	132081	22	673.727	37.724	125.549	3.596	19.899	14822	36	744.333	131.257	156.510	2.782	33.799	26796	35	700.571	43.199	165.234	5.072	31.799	24520	75	1071.600	155.704	181.620	4.285	31.799	80370	42	1021.952	187.322	222.296	1.785	30.142	42922	58	832.724	140.153	240.940	4.031	47.698	48298
437	128	1080.867	379.522	9.547	9.246	57.598	138351	22	692.727	34.122	125.551	3.624	19.899	15240	36	784.361	144.082	156.511	2.776	33.799	28237	35	748.343	45.754	165.230	5.077	31.799	26192	75	1135.733	164.665	181.615	4.264	31.799	85180	42	1061.214	186.594	222.326	1.793	30.142	44571	58	833.759	133.448	240.952	4.035	47.698	48358
438	128	1106.617	387.773	9.539	9.246	57.598	141647	22	702.045	28.890	125.555	3.629	19.899	15445	36	785.139	135.433	156.516	2.790	33.799	28265	35	811.800	53.761	165.235	5.100	31.799	28413	75	1141.653	165.346	181.612	4.278	31.799	85624	42	1068.262	192.310	222.343	1.789	30.142	44867	58	839.241	131.013	240.979	4.050	47.698	48676
439	128	1118.305	396.058	9.533	9.234	57.598	143143	22	706.364	29.875	125.548	3.602	19.899	15540	36	803.278	148.151	156.515	2.775	33.799	28918	35	893.143	75.998	165.224	5.078	31.799	31260	75	1101.253	154.699	181.636	4.293	31.799	82594	42	1073.548	188.941	222.318	1.789	30.142	45089	58	836.638	126.076	240.980	4.030	47.698	48525
440	128	1123.156	402.374	9.539	9.258	57.598	143764	22	696.182	29.581	125.553	3.609	19.899	15316	36	808.806	149.691	156.536	2.764	33.799	29117	35	962.657	90.549	165.212	5.075	31.799	33693	75	1038.960	141.507	181.648	4.297	31.799	77922	42	1051.024	182.296	222.325	1.793	30.142	44143	58	836.500	128.951	240.984	4.028	47.698	48517
441	128	1093.039	397.150	9.536	9.265	57.598	139909	22	648.500	34.138	125.556	3.615	19.899	14267	36	774.167	154.697	156.548	2.749	33.799	27870	35	940.714	100.356	165.202	5.041	31.799	32925	75	922.707	120.341	181.635	4.287	31.799	69203	42	985.476	183.507	222.309	1.785	30.142	41390	58	781.690	123.638	240.983	4.025	47.698	45338
442	128	1074.695	397.411	9.517	9.262	57.598	137561	22	620	28.477	125.550	3.599	19.899	13640	36	740.222	155.246	156.565	2.743	33.799	26648	35	879.371	94.652	165.209	5.037	31.799	30778	75	848.133	106.074	181.643	4.284	31.799	63610	42	932.952	169.448	222.305	1.786	30.142	39184	58	747.414	123.819	240.973	4.010	47.698	43350
443	128	1057.367	389.560	9.521	9.262	57.598	135343	22	607.364	31.242	125.552	3.604	19.899	13362	36	716.750	149.213	156.558	2.743	33.799	25803	35	854.086	87.277	165.205	5.031	31.799	29893	75	798.547	100.614	181.652	4.298	31.799	59891	42	892.786	161.953	222.302	1.788	30.142	37497	58	722.345	113.433	240.993	4.010	47.698	41896
444	128	1047.047	389.327	9.531	9.278	57.598	134022	22	594.955	31.693	125.547	3.599	19.899	13089	36	713.889	150.492	156.553	2.740	33.799	25700	35	822.657	83.566	165.207	5.040	31.799	28793	75	750.880	89.214	181.646	4.293	31.799	56316	42	856.190	153.246	222.313	1.787	30.142	35960	58	703.431	115.585	240.975	4.002	47.698	40799
445	128	1037.930	388.246	9.515	9.262	57.598	132855	22	588.864	30.927	125.550	3.588	19.899	12955	36	722.639	161.355	156.565	2.727	33.799	26015	35	786.429	80.090	165.208	5.036	31.799	27525	75	729.427	89.575	181.650	4.278	31.799	54707	42	833.595	148.197	222.318	1.789	30.142	35011	58	696.293	116.335	240.963	4.000	47.698	40385
446	128	1030.172	384.419	9.520	9.280	57.598	131862	22	587.682	32.036	125.545	3.581	19.899	12929	36	752.333	185.014	156.583	2.700	33.799	27084	35	747.657	76.453	165.208	5.031	31.799	26168	75	723.240	86.381	181.658	4.287	31.799	54243	42	814.095	138.873	222.322	1.791	30.142	34192	58	683.241	114.682	240.960	4.002	47.698	39628
447	128	1026.977	386.801	9.521	9.280	57.598	131453	22	572.955	34.849	125.548	3.588	19.899	12605	36	765.833	189.799	156.568	2.708	33.799	27570	35	702.229	67.705	165.204	5.032	31.799	24578	75	713.067	83.777	181.659	4.263	31.799	53480	42	816.071	147.665	222.330	1.790	30.142	34275	58	670.586	111.274	240.951	3.999	47.698	38894
448	128	1038.914	388.671	9.516	9.286	57.598	132981	22	579.727	34.585	125.549	3.586	19.899	12754	36	808.472	219.906	156.581	2.668	33.799	29105	35	690.571	59.404	165.214	5.039	31.799	24170	75	734.240	91.155	181.647	4.269	31.799	55068	42	819.548	148.486	222.338	1.787	30.142	34421	58	672.241	109.596	240.949	4.006	47.698	38990
449	128	1065.812	383.591	9.545	9.269	57.598	136424	22	634.364	34.011	125.546	3.594	19.899	13956	36	920.694	250.154	156.583	2.676	33.799	33145	35	729.543	61.874	165.204	5.028	31.799	25534	75	822.827	93.669	181.632	4.262	31.799	61712	42	892.095	149.547	222.298	1.800	30.142	37468	58	735.190	113.857	240.971	4.020	47.698	42641
450	128	1096.312	391.275	9.539	9.261	57.598	140328	22	689.364	33.535	125.548	3.618	19.899	15166	36	1002.611	263.268	156.577	2.683	33.799	36094	35	754.943	53.060	165.219	5.037	31.799	26423	75	1014.320	136.642	181.607	4.217	31.799	76074	42	957.071	161.628	222.296	1.799	30.142	40197	58	780.414	111.724	240.965	4.025	47.698	45264
451	128	1105.680	393.308	9.523	9.257	57.598	141527	22	691.955	31.067	125.545	3.616	19.899	15223	36	1025.528	271.062	156.558	2.692	33.799	36919	35	741.114	49.041	165.226	5.062	31.799	25939	75	1185.627	181.536	181.617	4.263	31.799	88922	42	999.095	167.923	222.286	1.801	30.142	41962	58	792.172	112.658	240.972	4.021	47.698	45946
452	128	1112.586	395.388	9.538	9.259	57.598	142411	22	698.773	32.625	125.545	3.614	19.899	15373	36	1039.750	276.218	156.573	2.694	33.799	37431	35	724.257	38.478	165.231	5.064	31.799	25349	75	1210.027	187.549	181.636	4.293	31.799	90752	42	1016.690	169.910	222.303	1.795	30.142	42701	58	795.828	116.502	240.964	4.025	47.698	46158
453	128	1116.039	398.645	9.534	9.256	57.598	142853	22	703.864	34.923	125.547	3.609	19.899	15485	36	1009.528	260.098	156.555	2.706	33.799	36343	35	710.600	41.226	165.220	5.060	31.799	24871	75	1137.120	166.546	181.654	4.318	31.799	85284	42	1034.048	180.609	222.327	1.796	30.142	43430	58	801.603	113.230	240.977	4.018	47.698	46493
454	128	1076.797	390.299	9.522	9.248	57.598	137830	22	647.136	34.921	125.547	3.603	19.899	14237	36	951.250	256.664	156.573	2.690	33.799	34245	35	648.629	39.163	165.222	5.058	31.799	22702	75	1003.960	145.404	181.653	4.305	31.799	75297	42	982.119	176.637	222.306	1.790	30.142	41249	58	759.552	116.361	240.968	4.007	47.698	44054
455	128	1035.461	377.497	9.542	9.258	57.598	132539	22	603.955	33.769	125.544	3.608	19.899	13287	36	881.750	246.622	156.562	2.673	33.799	31743	35	584.886	30.621	165.224	5.082	31.799	20471	75	871.707	118.404	181.656	4.318	31.799	65378	42	923.405	165.529	222.314	1.793	30.142	38783	58	710.345	116.493	240.954	4.007	47.698	41200
456	128	1003.945	367.566	9.521	9.263	57.598	128505	22	591.682	34.331	125.547	3.589	19.899	13017	36	853.111	240.008	156.557	2.674	33.799	30712	35	560.686	33.257	165.224	5.068	31.799	19624	75	798.453	103.634	181.657	4.284	31.799	59884	42	881.167	164.083	222.301	1.785	30.142	37009	58	684.397	111.429	240.951	4.000	47.698	39695
457	128	967.805	350.743	9.521	9.250	57.598	123879	22	578.636	36.021	125.546	3.614	19.899	12730	36	817.417	223.082	156.551	2.690	33.799	29427	35	554.114	30.536	165.226	5.063	31.799	19394	75	748.707	93.816	181.641	4.289	31.799	56153	42	844.833	157.571	222.320	1.780	30.142	35483	58	672.362	114.400	240.944	3.992	47.698	38997
458	128	935.336	338.325	9.515	9.257	57.598	119723	22	570.091	32.334	125.550	3.612	19.899	12542	36	802.944	222.481	156.561	2.678	33.799	28906	35	537.743	31.089	165.214	5.055	31.799	18821	75	724.627	87.248	181.650	4.277	31.799	54347	42	825.738	149.949	222.287	1.785	30.142	34681	58	669.086	113.725	240.939	3.990	47.698	38807
459	128	921.898	334.766	9.514	9.264	57.598	118003	22	567.682	32.266	125.554	3.608	19.899	12489	36	795.694	219.812	156.565	2.682	33.799	28645	35	530.514	27.236	165.213	5.074	31.799	18568	75	724.800	89.087	181.635	4.271	31.799	54360	42	819.071	154.692	222.307	1.784	30.142	34401	58	667.483	118.797	240.912	4.006	47.698	38714
460	128	906.492	325.132	9.524	9.258	57.598	116031	22	558.682	31.067	125.543	3.603	19.899	12291	36	792.667	216.965	156.564	2.687	33.799	28536	35	529.571	28.352	165.228	5.075	31.799	18535	75	748.827	94.458	181.620	4.259	31.799	56162	42	813.071	148.609	222.314	1.787	30.142	34149	58	662.276	114.291	240.922	3.992	47.698	38412
461	128	902.234	320.908	9.523	9.237	57.598	115486	22	560.909	31.494	125.545	3.619	19.899	12340	36	769.444	205.902	156.559	2.699	33.799	27700	35	525.714	34.852	165.219	5.060	31.799	18400	75	792.600	107.966	181.631	4.252	31.799	59445	42	815.905	148.362	222.311	1.794	30.142	34268	58	658.672	116.555	240.903	4.006	47.698	38203
462	128	911.453	319.036	9.533	9.229	57.598	116666	22	586.864	30.271	125.543	3.602	19.899	12911	36	779	198.937	156.548	2.702	33.799	28044	35	554.971	31.145	165.222	5.077	31.799	19424	75	839.387	109.364	181.620	4.261	31.799	62954	42	851.381	154.563	222.322	1.784	30.142	35758	58	687.034	114.391	240.939	3.992	47.698	39848
463	128	963.219	323.450	9.526	9.224	57.598	123292	22	659.591	34.114	125.545	3.605	19.899	14511	36	847.083	192.731	156.523	2.737	33.799	30495	35	627.714	30.699	165.225	5.067	31.799	21970	75	948.427	123.504	181.648	4.251	31.799	71132	42	960.857	163.222	222.296	1.796	30.142	40356	58	759.224	111.453	240.968	4.014	47.698	44035
464	128	990.930	333.289	9.531	9.228	57.598	126839	22	680.318	30.272	125.544	3.595	19.899	14967	36	854.944	181.557	156.518	2.751	33.799	30778	35	662.543	32.350	165.223	5.067	31.799	23189	75	1036	138.163	181.647	4.278	31.799	77700	42	1019.071	176.094	222.290	1.792	30.142	42801	58	785.569	115.279	240.959	4.007	47.698	45563
465	128	1003.562	337.224	9.533	9.213	57.598	128456	22	697.455	33.828	125.554	3.621	19.899	15344	36	852.500	174.547	156.523	2.768	33.799	30690	35	662.971	29.803	165.232	5.062	31.799	23204	75	1065.867	145.961	181.640	4.293	31.799	79940	42	1063.929	189.345	222.286	1.791	30.142	44685	58	800.431	116.230	240.970	4.012	47.698	46425
466	128	1007.398	338.703	9.527	9.217	57.598	128947	22	697.682	29.929	125.551	3.617	19.899	15349	36	845.722	169.072	156.507	2.770	33.799	30446	35	656.629	30.752	165.226	5.057	31.799	22982	75	1047.680	136.606	181.639	4.296	31.799	78576	42	1079.929	197.640	222.289	1.788	30.142	45357	58	808.431	120.169	240.936	4.026	47.698	46889
467	128	987.664	337.311	9.534	9.225	57.598	126421	22	660.227	30.715	125.548	3.601	19.899	14525	36	803	161.475	156.502	2.770	33.799	28908	35	631.400	29.943	165.233	5.079	31.799	22099	75	972.693	127.436	181.648	4.293	31.799	72952	42	1065.071	199.746	222.288	1.785	30.142	44733	58	790.345	122.043	240.949	4.013	47.698	45840
468	128	958.961	341.424	9.516	9.244	57.598	122747	22	600.909	33.628	125.548	3.607	19.899	13220	36	717.917	154.356	156.521	2.752	33.799	25845	35	562.486	30.541	165.227	5.077	31.799	19687	75	861.467	118.322	181.655	4.294	31.799	64610	42	1002.524	201.148	222.283	1.778	30.142	42106	58	722.948	122.709	240.926	3.996	47.698	41931
469	128	940	335.848	9.526	9.259	57.598	120320	22	581	30.415	125.546	3.598	19.899	12782	36	670.556	136.747	156.506	2.767	33.799	24140	35	541.114	27.827	165.226	5.080	31.799	18939	75	790.027	102.116	181.640	4.303	31.799	59252	42	955.405	189.210	222.297	1.779	30.142	40127	58	704.638	123.675	240.931	3.998	47.698	40869
470	128	930.109	333.935	9.533	9.229	57.598	119054	22	570.864	33.565	125.547	3.616	19.899	12559	36	636.444	123.358	156.504	2.768	33.799	22912	35	529.971	27.722	165.225	5.073	31.799	18549	75	745.987	92.676	181.650	4.297	31.799	55949	42	929.429	189.139	222.289	1.775	30.142	39036	58	699.500	126.621	240.914	4.003	47.698	40571
471	128	924.172	333.189	9.523	9.238	57.598	118294	22	566.727	31.823	125.546	3.617	19.899	12468	36	622.528	119.408	156.493	2.779	33.799	22411	35	524.314	28.702	165.220	5.059	31.799	18351	75	720.533	88.238	181.630	4.282	31.799	54040	42	889.952	173.803	222.298	1.780	30.142	37378	58	693.983	128.472	240.903	4.001	47.698	40251
472	128	923.523	329.806	9.520	9.251	57.598	118211	22	558.273	32.463	125.542	3.614	19.899	12282	36	609.472	115.170	156.500	2.782	33.799	21941	35	526.429	28.496	165.224	5.058	31.799	18425	75	712.813	86.598	181.637	4.278	31.799	53461	42	860.595	166.379	222.284	1.780	30.142	36145	58	693.069	126.386	240.913	4.004	47.698	40198
473	128	923.867	335.412	9.525	9.259	57.598	118255	22	563.682	26.704	125.543	3.604	19.899	12401	36	591.333	106.788	156.476	2.785	33.799	21288	35	515.657	29.655	165.228	5.085	31.799	18048	75	699.773	84.369	181.624	4.268	31.799	52483	42	846.786	161.692	222.307	1.780	30.142	35565	58	679.724	126.931	240.906	4.003	47.698	39424
474	128	927.219	337.346	9.525	9.261	57.598	118684	22	556.500	31.762	125.542	3.613	19.899	12243	36	592.389	101.805	156.481	2.795	33.799	21326	35	517.257	28.275	165.229	5.078	31.799	18104	75	712.093	85.936	181.638	4.264	31.799	53407	42	831.929	156.723	222.317	1.786	30.142	34941	58	689.034	125.371	240.925	4.018	47.698	39964
475	128	929.844	333.665	9.525	9.235	57.598	119020	22	565	33.228	125.549	3.614	19.899	12430	36	601.806	107.496	156.493	2.781	33.799	21665	35	529.514	28.515	165.224	5.073	31.799	18533	75	748.573	97.298	181.632	4.250	31.799	56143	42	832.810	156.104	222.274	1.784	30.142	34978	58	701.069	131.857	240.913	4.010	47.698	40662
476	128	976.055	332.504	9.540	9.198	57.598	124935	22	622.182	32.748	125.543	3.575	19.899	13688	36	663.083	104.063	156.473	2.808	33.799	23871	35	598.771	28.477	165.226	5.078	31.799	20957	75	849	103.495	181.624	4.250	31.799	63675	42	901.333	154.528	222.286	1.795	30.142	37856	58	764.414	129.690	240.919	4.024	47.698	44336
477	128	1014.070	342.330	9.540	9.211	57.598	129801	22	684.818	32.381	125.542	3.607	19.899	15066	36	717.417	100.319	156.440	2.832	33.799	25827	35	652.029	32.586	165.224	5.069	31.799	22821	75	966.133	118.118	181.601	4.253	31.799	72460	42	953.857	156.096	222.302	1.795	30.142	40062	58	800.845	124.540	240.947	4.022	47.698	46449
478	128	1029.984	349.200	9.541	9.212	57.598	131838	22	696.091	32.973	125.541	3.608	19.899	15314	36	741.139	89.691	156.422	2.853	33.799	26681	35	660.686	31.468	165.233	5.073	31.799	23124	75	1028.267	136.737	181.637	4.258	31.799	77120	42	990.619	163.595	222.296	1.797	30.142	41606	58	809.276	122.555	240.924	4.037	47.698	46938
479	128	1032.758	347.479	9.534	9.225	57.598	132193	22	697.818	30.676	125.548	3.609	19.899	15352	36	738.583	89.716	156.406	2.848	33.799	26589	35	671.400	30.702	165.229	5.071	31.799	23499	75	1049.133	144.690	181.622	4.287	31.799	78685	42	1009.595	175.742	222.295	1.790	30.142	42403	58	827.448	132.142	240.926	4.038	47.698	47992
480	128	1021.664	348.082	9.519	9.236	57.598	130773	22	685.636	32.615	125.543	3.581	19.899	15084	36	733.806	86.951	156.390	2.856	33.799	26417	35	660.914	30.479	165.237	5.078	31.799	23132	75	1002.280	133.812	181.641	4.314	31.799	75171	42	1017.905	174.636	222.295	1.797	30.142	42752	58	820.310	131.514	240.910	4.034	47.698	47578
481	128	973.227	343.970	9.518	9.248	57.598	124573	22	620.773	36.004	125.542	3.599	19.899	13657	36	660.417	92.007	156.396	2.826	33.799	23775	35	589.571	33.224	165.229	5.068	31.799	20635	75	872.747	114.979	181.641	4.311	31.799	65456	42	920.286	161.195	222.266	1.791	30.142	38652	58	753.345	129.316	240.926	4.030	47.698	43694
482	128	952.594	344.355	9.514	9.271	57.598	121932	22	592.227	34.145	125.547	3.611	19.899	13029	36	611.806	84.679	156.383	2.834	33.799	22025	35	548.714	28.450	165.225	5.075	31.799	19205	75	777.920	102.923	181.628	4.286	31.799	58344	42	862.976	163.041	222.262	1.781	30.142	36245	58	707.603	122.015	240.916	4.012	47.698	41041
483	128	936.578	338.317	9.507	9.258	57.598	119882	22	577.545	31.484	125.547	3.603	19.899	12706	36	594.333	79.878	156.385	2.845	33.799	21396	35	533.229	28.388	165.224	5.063	31.799	18663	75	733.507	90.775	181.644	4.291	31.799	55013	42	825.190	151.044	222.319	1.786	30.142	34658	58	692.552	121.723	240.924	4.017	47.698	40168
484	128	924.398	334.292	9.515	9.258	57.598	118323	22	568.500	33.592	125.546	3.633	19.899	12507	36	583.583	80.485	156.399	2.837	33.799	21009	35	526.029	27.966	165.233	5.076	31.799	18411	75	715.253	86.721	181.639	4.285	31.799	53644	42	797.095	143.006	222.323	1.790	30.142	33478	58	680.672	118.242	240.926	3.999	47.698	39479
485	128	915.328	329.623	9.519	9.252	57.598	117162	22	568.682	33.317	125.545	3.636	19.899	12511	36	572.056	79.914	156.426	2.832	33.799	20594	35	530.914	30.748	165.221	5.067	31.799	18582	75	697.947	80.677	181.642	4.279	31.799	52346	42	783.690	135.920	222.300	1.793	30.142	32915	58	674.741	119.616	240.919	3.998	47.698	39135
486	128	902.305	324.629	9.521	9.261	57.598	115495	22	557.364	33.320	125.549	3.611	19.899	12262	36	569.167	80.718	156.431	2.829	33.799	20490	35	526.143	30.878	165.221	5.079	31.799	18415	75	713.827	89.046	181.602	4.240	31.799	53537	42	779.119	134.368	222.310	1.792	30.142	32723	58	672.397	118.415	240.916	4.001	47.698	38999
487	128	889.492	315.625	9.519	9.261	57.598	113855	22	555.500	26.146	125.548	3.600	19.899	12221	36	570.944	83.769	156.433	2.817	33.799	20554	35	521.229	29.319	165.234	5.080	31.799	18243	75	737.627	95.653	181.626	4.269	31.799	55322	42	787.881	139.711	222.278	1.786	30.142	33091	58	667.328	122.173	240.912	4.011	47.698	38705
488	128	881.617	312.714	9.511	9.248	57.598	112847	22	555.682	27.487	125.543	3.615	19.899	12225	36	576.278	90.023	156.438	2.811	33.799	20746	35	523.743	27.085	165.232	5.075	31.799	18331	75	775.240	107.493	181.587	4.253	31.799	58143	42	805.452	155.418	222.235	1.779	30.142	33829	58	667.569	121.385	240.899	3.997	47.698	38719
489	128	907.633	308.295	9.528	9.214	57.598	116177	22	599.682	32.841	125.546	3.610	19.899	13193	36	618.778	92.808	156.451	2.811	33.799	22276	35	567.143	31.532	165.222	5.066	31.799	19850	75	890.587	122.379	181.597	4.241	31.799	66794	42	882.571	161.629	222.308	1.786	30.142	37068	58	728.517	126.238	240.920	4.012	47.698	42254
490	128	951.352	314.875	9.525	9.215	57.598	121773	22	672.273	35.578	125.544	3.614	19.899	14790	36	690.056	97.836	156.464	2.829	33.799	24842	35	638	30.606	165.227	5.083	31.799	22330	75	1065.933	152.325	181.617	4.252	31.799	79945	42	976.357	167.441	222.285	1.794	30.142	41007	58	798.517	122.078	240.946	4.026	47.698	46314
491	128	960.289	316.285	9.532	9.212	57.598	122917	22	692.818	31.393	125.546	3.619	19.899	15242	36	721.556	103.154	156.468	2.823	33.799	25976	35	661	31.002	165.230	5.068	31.799	23135	75	1087.040	150.783	181.623	4.284	31.799	81528	42	1036.762	182.917	222.273	1.792	30.142	43544	58	827.914	127.432	240.944	4.026	47.698	48019
492	128	971.039	318.412	9.522	9.222	57.598	124293	22	696.955	32.916	125.544	3.603	19.899	15333	36	729.194	111.690	156.468	2.817	33.799	26251	35	671.086	28.958	165.229	5.069	31.799	23488	75	1046.640	140.094	181.635	4.294	31.799	78498	42	1057.619	183.419	222.287	1.793	30.142	44420	58	845.707	129.336	240.946	4.026	47.698	49051
493	128	964.891	312.186	9.533	9.206	57.598	123506	22	700.409	30.977	125.540	3.603	19.899	15409	36	734.750	108.911	156.476	2.819	33.799	26451	35	668.829	33.681	165.230	5.066	31.799	23409	75	983.387	125.224	181.640	4.298	31.799	73754	42	1057.476	185.022	222.293	1.794	30.142	44414	58	858.276	137.708	240.939	4.037	47.698	49780
494	128	924.227	313.813	9.529	9.233	57.598	118301	22	636.364	31.158	125.547	3.619	19.899	14000	36	668.417	109.901	156.486	2.803	33.799	24063	35	598.857	30.748	165.223	5.074	31.799	20960	75	869.800	111.735	181.649	4.300	31.799	65235	42	1002.786	185.403	222.303	1.787	30.142	42117	58	799.155	136.019	240.910	4.019	47.698	46351
495	128	893.109	310.712	9.519	9.228	57.598	114318	22	582.818	29.775	125.548	3.597	19.899	12822	36	615.056	109.976	156.491	2.787	33.799	22142	35	545.857	31.409	165.220	5.073	31.799	19105	75	759.547	93.706	181.643	4.296	31.799	56966	42	918.690	177.546	222.278	1.779	30.142	38585	58	728.379	131.523	240.909	4.006	47.698	42246
496	128	873.844	304.411	9.512	9.221	57.598	111852	22	570.273	35.101	125.544	3.611	19.899	12546	36	595.278	106.799	156.493	2.781	33.799	21430	35	530.629	29.048	165.220	5.075	31.799	18572	75	711.893	84.941	181.644	4.299	31.799	53392	42	880.619	169.776	222.316	1.786	30.142	36986	58	702.862	127.071	240.910	4.005	47.698	40766
497	128	855.156	299.541	9.506	9.240	57.598	109460	22	567	29.839	125.543	3.606	19.899	12474	36	592.944	107.347	156.489	2.780	33.799	21346	35	523.314	28.274	165.220	5.068	31.799	18316	75	684.160	75.929	181.631	4.282	31.799	51312	42	832.476	154.096	222.275	1.783	30.142	34964	58	684.603	123.501	240.902	4.008	47.698	39707
498	128	842.594	291.348	9.512	9.244	57.598	107852	22	561.818	31.222	125.548	3.625	19.899	12360	36	584.639	105.319	156.486	2.790	33.799	21047	35	523.714	27.753	165.221	5.086	31.799	18330	75	663.653	74.537	181.640	4.275	31.799	49774	42	803.119	147.221	222.303	1.788	30.142	33731	58	666.828	119.381	240.911	4.007	47.698	38676
499	128	833.477	289.711	9.505	9.243	57.598	106685	22	555.045	30.694	125.542	3.599	19.899	12211	36	572.194	108.454	156.497	2.771	33.799	20599	35	517.229	26.778	165.233	5.078	31.799	18103	75	661.520	74.133	181.635	4.269	31.799	49614	42	779.786	138.917	222.318	1.793	30.142	32751	58	652.103	115.994	240.901	4.010	47.698	37822
500	128	819.648	283.193	9.513	9.243	57.598	104915	22	554.909	31.160	125.543	3.611	19.899	12208	36	580.083	104.823	156.484	2.786	33.799	20883	35	516.829	25.887	165.228	5.071	31.799	18089	75	661.480	73.959	181.619	4.267	31.799	49611	42	765.929	136.827	222.292	1.792	30.142	32169	58	649.172	115.055	240.915	4.004	47.698	37652
[truncated: 2,520 more columns]
