# Supplementary material for: Cellular Interrogation: Exploiting Cell-to-Cell Variability to Discriminate Regulatory Mechanisms in Oscillatory Signalling
Source: PLoS Comput Biol. 2016 Jul 1;12(7):e1004995. doi: 10.1371/journal.pcbi.1004995 (PMC4930170; doi:10.1371/journal.pcbi.1004995)
Supplement: S14 Dataset — (ZIP) [file pcbi.1004995.s015.zip › data14.txt]

1	30	742.167	59.897	92.332	2.342	21.314	22265	32	984.781	103.027	101.375	3.876	21.556	31513	46	653.391	40.181	118.199	5.277	36.870	30056	84	801.524	78.116	197.419	4.671	44.042	67328	36	778.444	60.072	233.233	2.646	27.556	28024	73	830.507	60.433	257.245	4.471	32.385	60627	63	839.619	66.102	269.155	4.757	32.042	52896
2	30	739.200	56.807	92.330	2.341	21.314	22176	32	982.125	106.629	101.367	3.883	21.556	31428	46	655.717	38.637	118.178	5.303	36.870	30163	84	801.298	77.318	197.414	4.670	44.042	67309	36	780.806	64.858	233.215	2.644	27.556	28109	73	828.301	65.035	257.246	4.481	32.385	60466	63	839.413	68.538	269.162	4.752	32.042	52883
3	30	735.867	54.851	92.328	2.344	21.314	22076	32	989.531	101.118	101.379	3.893	21.556	31665	46	651	42.445	118.197	5.278	36.870	29946	84	798.417	77.017	197.422	4.666	44.042	67067	36	776.694	65.087	233.218	2.642	27.556	27961	73	821.411	64.975	257.237	4.490	32.385	59963	63	828.905	64.816	269.159	4.754	32.042	52221
4	30	735.233	53.069	92.343	2.346	21.314	22057	32	972.469	98.936	101.371	3.891	21.556	31119	46	651.239	41.047	118.181	5.292	36.870	29957	84	791.929	76.899	197.414	4.670	44.042	66522	36	770.694	67.318	233.224	2.632	27.556	27745	73	819.370	66.179	257.234	4.486	32.385	59814	63	822.127	66.815	269.160	4.736	32.042	51794
5	30	731.767	51.790	92.333	2.347	21.314	21953	32	969.562	102.211	101.378	3.886	21.556	31026	46	651	39.743	118.177	5.296	36.870	29946	84	796.631	82.100	197.436	4.654	44.042	66917	36	773.611	69.259	233.224	2.629	27.556	27850	73	819.178	63.554	257.245	4.489	32.385	59800	63	824.397	61.987	269.149	4.761	32.042	51937
6	30	729.100	57.353	92.328	2.339	21.314	21873	32	967.688	103.732	101.370	3.894	21.556	30966	46	648.957	41.683	118.185	5.287	36.870	29852	84	791.452	75.408	197.412	4.676	44.042	66482	36	773.083	65.025	233.227	2.633	27.556	27831	73	815.397	65.586	257.237	4.492	32.385	59524	63	818.651	67.749	269.157	4.749	32.042	51575
7	30	730.700	54.808	92.328	2.346	21.314	21921	32	965.062	102.367	101.368	3.879	21.556	30882	46	651.739	41.662	118.191	5.276	36.870	29980	84	793.012	73.920	197.404	4.677	44.042	66613	36	774.194	65.135	233.220	2.637	27.556	27871	73	819.041	64.181	257.253	4.491	32.385	59790	63	824	62.554	269.158	4.746	32.042	51912
8	30	724.700	53.659	92.333	2.343	21.314	21741	32	963.031	102.743	101.371	3.875	21.556	30817	46	644.500	39.815	118.183	5.293	36.870	29647	84	788.762	75.870	197.416	4.672	44.042	66256	36	765.778	67.130	233.224	2.630	27.556	27568	73	813.068	65.257	257.244	4.492	32.385	59354	63	814.159	64.113	269.162	4.744	32.042	51292
9	30	723.433	53.880	92.335	2.344	21.314	21703	32	951.719	96.079	101.382	3.895	21.556	30455	46	641.065	42.885	118.185	5.291	36.870	29489	84	774.298	74.548	197.403	4.673	44.042	65041	36	755.944	68.776	233.224	2.621	27.556	27214	73	805.123	60.671	257.251	4.480	32.385	58774	63	809.016	61.341	269.168	4.744	32.042	50968
10	30	716.867	56.783	92.329	2.335	21.314	21506	32	947.312	101.316	101.371	3.890	21.556	30314	46	630.913	39.383	118.190	5.286	36.870	29022	84	765.702	74.067	197.417	4.670	44.042	64319	36	750.028	66.439	233.213	2.639	27.556	27001	73	798.589	63.877	257.246	4.481	32.385	58297	63	801.873	63.184	269.141	4.747	32.042	50518
11	30	712.133	58.463	92.340	2.330	21.314	21364	32	940.094	99.354	101.374	3.884	21.556	30083	46	622.326	42.639	118.199	5.273	36.870	28627	84	755.321	78.505	197.439	4.657	44.042	63447	36	743.778	64.728	233.221	2.633	27.556	26776	73	788.192	67.334	257.250	4.489	32.385	57538	63	788.365	61.610	269.171	4.734	32.042	49667
12	30	713.500	60.392	92.335	2.331	21.314	21405	32	938.562	96.026	101.378	3.875	21.556	30034	46	627.739	40.902	118.177	5.301	36.870	28876	84	752.452	75.144	197.427	4.660	44.042	63206	36	735.778	62.468	233.225	2.638	27.556	26488	73	782.068	65.359	257.249	4.488	32.385	57091	63	781.556	64.209	269.159	4.749	32.042	49238
13	30	740.633	54.869	92.329	2.349	21.314	22219	32	965.844	98.980	101.380	3.876	21.556	30907	46	654.978	42.199	118.185	5.290	36.870	30129	84	799.857	72.946	197.401	4.682	44.042	67188	36	770.222	64.008	233.220	2.642	27.556	27728	73	800.575	68.841	257.241	4.494	32.385	58442	63	797.556	60.019	269.161	4.749	32.042	50246
14	30	707.833	60.608	92.331	2.330	21.314	21235	32	922.094	97.965	101.376	3.879	21.556	29507	46	616.543	44.431	118.213	5.268	36.870	28361	84	771.119	82.062	197.454	4.645	44.042	64774	36	771.194	68.437	233.225	2.630	27.556	27763	73	827.014	64.174	257.244	4.487	32.385	60372	63	824.683	60.954	269.158	4.751	32.042	51955
15	30	703.567	62.946	92.317	2.330	21.314	21107	32	899.531	97.221	101.371	3.876	21.556	28785	46	1059.217	259.946	117.581	5.977	36.870	48724	84	749.929	75.522	197.410	4.660	44.042	62994	36	737.111	67.123	233.209	2.629	27.556	26536	73	786.178	64.494	257.248	4.484	32.385	57391	63	787.619	64.574	269.167	4.737	32.042	49620
16	30	2036.300	483.088	92.354	2.154	21.314	61089	32	937.656	118.235	101.316	3.810	21.556	30005	46	1389.043	180.133	118.257	5.165	36.870	63896	84	2384.333	592.409	197.864	4.333	44.042	200284	36	1206.889	217.121	233.543	2.692	27.556	43448	73	814.904	77.970	257.240	4.554	32.385	59488	63	793.619	63.070	269.148	4.765	32.042	49998
17	30	1997.667	455.257	92.354	2.168	21.314	59930	32	941.094	119.962	101.310	3.805	21.556	30115	46	1311.913	147.677	118.186	5.257	36.870	60348	84	2360.333	605.494	197.923	4.311	44.042	198268	36	2040	517.926	233.172	2.393	27.556	73440	73	2479.233	520.322	257.189	4.634	32.385	180984	63	1912.921	344.128	269.116	4.913	32.042	120514
18	30	1918.567	438.176	92.357	2.168	21.314	57557	32	1108.844	145.767	101.310	3.867	21.556	35483	46	1243.283	130.208	118.124	5.333	36.870	57191	84	2215.440	564.610	197.924	4.317	44.042	186097	36	1934.472	472.019	233.166	2.408	27.556	69641	73	2510.260	542.348	257.186	4.672	32.385	183249	63	2464.810	498.656	269.353	4.696	32.042	155283
19	30	1837.833	400.188	92.357	2.182	21.314	55135	32	2419.938	489.223	101.345	3.819	21.556	77438	46	1187.500	119.312	118.097	5.371	36.870	54625	84	2046.881	515.219	197.915	4.324	44.042	171938	36	1794.056	439.593	233.164	2.409	27.556	64586	73	2379.151	507.758	257.179	4.673	32.385	173678	63	2366.651	471.005	269.353	4.699	32.042	149099
20	30	1720.600	385.232	92.362	2.175	21.314	51618	32	2321.875	465.674	101.343	3.816	21.556	74300	46	1140.348	108.880	118.086	5.384	36.870	52456	84	1870.905	458.506	197.900	4.339	44.042	157156	36	1648.333	382.051	233.156	2.429	27.556	59340	73	2196.151	455.785	257.179	4.668	32.385	160319	63	2211.222	431.541	269.352	4.699	32.042	139307
21	30	1608.700	353.218	92.354	2.183	21.314	48261	32	2177.125	438.196	101.343	3.809	21.556	69668	46	1100.543	101.529	118.069	5.409	36.870	50625	84	1718.845	412.544	197.877	4.349	44.042	144383	36	1513.250	339.198	233.156	2.436	27.556	54477	73	1996.575	402.134	257.183	4.666	32.385	145750	63	2035.365	389.374	269.343	4.691	32.042	128228
22	30	1498.233	321.027	92.354	2.188	21.314	44947	32	2054.438	391.382	101.341	3.827	21.556	65742	46	1051.696	100.267	118.069	5.402	36.870	48378	84	1568.702	366.801	197.860	4.365	44.042	131771	36	1381.194	302.371	233.138	2.442	27.556	49723	73	1810.329	352.490	257.187	4.650	32.385	132154	63	1853.413	347.928	269.344	4.690	32.042	116765
23	30	1393.067	286.799	92.352	2.200	21.314	41792	32	1885.594	331.911	101.342	3.882	21.556	60339	46	997.804	92.777	118.086	5.385	36.870	45899	84	1445.357	326.798	197.843	4.379	44.042	121410	36	1260.833	262.225	233.128	2.458	27.556	45390	73	1638.507	305.206	257.182	4.645	32.385	119611	63	1658.873	302.435	269.335	4.692	32.042	104509
24	30	1279.933	254.701	92.350	2.208	21.314	38398	32	1672.094	281.693	101.338	3.899	21.556	53507	46	958.696	86.904	118.087	5.389	36.870	44100	84	1332.655	300.857	197.850	4.376	44.042	111943	36	1162.083	227.152	233.138	2.472	27.556	41835	73	1491.356	265.761	257.183	4.632	32.385	108869	63	1504.254	256.627	269.314	4.701	32.042	94768
25	30	1190.967	228.176	92.356	2.218	21.314	35729	32	1468.594	232.429	101.335	3.903	21.556	46995	46	920.457	75.163	118.105	5.369	36.870	42341	84	1227.714	263.597	197.827	4.398	44.042	103128	36	1059.250	193.462	233.140	2.494	27.556	38133	73	1357.890	226.325	257.188	4.610	32.385	99126	63	1377.159	220.318	269.301	4.699	32.042	86761
26	30	1175.633	202.854	92.350	2.233	21.314	35269	32	1344.719	204.662	101.350	3.839	21.556	43031	46	976.326	74.439	118.107	5.374	36.870	44911	84	1204.369	239.735	197.767	4.430	44.042	101167	36	1017.778	164.844	233.156	2.523	27.556	36640	73	1274.014	200.484	257.192	4.600	32.385	93003	63	1295.730	197.959	269.295	4.706	32.042	81631
27	30	1126.833	185.089	92.353	2.244	21.314	33805	32	1209.781	172.138	101.353	3.844	21.556	38713	46	966.152	81.651	118.133	5.325	36.870	44443	84	1153.738	215.816	197.728	4.458	44.042	96914	36	972.722	141.230	233.162	2.552	27.556	35018	73	1196.781	175.761	257.191	4.586	32.385	87365	63	1219.889	172.782	269.278	4.698	32.042	76853
28	30	1079.067	176.679	92.336	2.246	21.314	32372	32	1110.844	145.196	101.352	3.849	21.556	35547	46	893.913	66.409	118.120	5.364	36.870	41120	84	1080.738	196.259	197.711	4.471	44.042	90782	36	915.139	126.252	233.164	2.565	27.556	32945	73	1119.123	157.934	257.186	4.570	32.385	81696	63	1128.651	153.373	269.269	4.703	32.042	71105
29	30	997.967	150.215	92.352	2.267	21.314	29939	32	1038.062	126.553	101.354	3.851	21.556	33218	46	812.348	53.142	118.113	5.378	36.870	37368	84	1017.262	174.276	197.678	4.507	44.042	85450	36	867.944	112.061	233.169	2.579	27.556	31246	73	1045.151	135.782	257.207	4.561	32.385	76296	63	1062.825	136.092	269.254	4.706	32.042	66958
30	30	934.700	127.621	92.349	2.278	21.314	28041	32	974.938	110.490	101.365	3.859	21.556	31198	46	740.478	49.106	118.132	5.362	36.870	34062	84	957.810	153.974	197.650	4.518	44.042	80456	36	831.806	101.369	233.184	2.582	27.556	29945	73	994.206	120.301	257.215	4.556	32.385	72577	63	999.048	121.940	269.242	4.721	32.042	62940
31	30	873.600	117.726	92.345	2.279	21.314	26208	32	940.156	104.537	101.368	3.856	21.556	30085	46	691.913	45.268	118.138	5.353	36.870	31828	84	910.893	139.010	197.620	4.535	44.042	76515	36	809.694	96.589	233.197	2.584	27.556	29149	73	945.959	110.098	257.210	4.538	32.385	69055	63	957.159	110.977	269.223	4.728	32.042	60301
32	30	834.833	105.859	92.341	2.282	21.314	25045	32	912.906	97.229	101.365	3.869	21.556	29213	46	663.609	47.104	118.148	5.343	36.870	30526	84	873.071	128.253	197.592	4.550	44.042	73338	36	793	82.331	233.197	2.612	27.556	28548	73	915.877	107.826	257.201	4.531	32.385	66859	63	921.746	100.064	269.216	4.729	32.042	58070
33	30	799.100	92.203	92.347	2.298	21.314	23973	32	904.625	97.881	101.361	3.854	21.556	28948	46	645	45.607	118.167	5.324	36.870	29670	84	851.107	115.369	197.557	4.576	44.042	71493	36	785.389	83.784	233.210	2.600	27.556	28274	73	894.055	96.060	257.216	4.513	32.385	65266	63	894.111	95.302	269.206	4.739	32.042	56329
34	30	733.033	84.742	92.349	2.302	21.314	21991	32	851.156	95.232	101.371	3.849	21.556	27237	46	586.261	42.145	118.177	5.311	36.870	26968	84	801.381	110.291	197.562	4.567	44.042	67316	36	758.917	81.291	233.204	2.601	27.556	27321	73	860.206	87.542	257.224	4.505	32.385	62795	63	864.222	88.512	269.203	4.735	32.042	54446
35	30	688.667	83.202	92.348	2.291	21.314	20660	32	813.688	90.365	101.361	3.852	21.556	26038	46	553.065	45.627	118.197	5.297	36.870	25441	84	765.381	111.322	197.596	4.545	44.042	64292	36	727.361	78.934	233.210	2.599	27.556	26185	73	819.055	87.159	257.213	4.508	32.385	59791	63	826.540	85.180	269.196	4.740	32.042	52072
36	30	663.767	77.111	92.342	2.300	21.314	19913	32	801.719	90.307	101.371	3.847	21.556	25655	46	540.022	43.893	118.194	5.294	36.870	24841	84	744.714	106.601	197.574	4.553	44.042	62556	36	713.639	77.372	233.204	2.601	27.556	25691	73	796.863	82.896	257.224	4.504	32.385	58171	63	804.714	84.698	269.192	4.738	32.042	50697
37	30	649.067	70.801	92.340	2.306	21.314	19472	32	779.719	86.644	101.368	3.861	21.556	24951	46	528.783	42.818	118.184	5.300	36.870	24324	84	730.595	101.868	197.568	4.564	44.042	61370	36	698.528	74.623	233.215	2.597	27.556	25147	73	785.479	81.410	257.218	4.506	32.385	57340	63	788.651	84.061	269.195	4.737	32.042	49685
38	30	641.967	70.406	92.343	2.304	21.314	19259	32	781	85.731	101.373	3.851	21.556	24992	46	531.804	41.361	118.196	5.283	36.870	24463	84	734.821	107.202	197.575	4.549	44.042	61725	36	699.111	77.445	233.209	2.591	27.556	25168	73	777.849	86.074	257.214	4.504	32.385	56783	63	780.905	81.898	269.196	4.730	32.042	49197
39	30	654.467	79.379	92.329	2.283	21.314	19634	32	781.844	88.314	101.375	3.849	21.556	25019	46	531.804	46.011	118.205	5.273	36.870	24463	84	763.952	116.977	197.594	4.527	44.042	64172	36	697.278	76.046	233.215	2.594	27.556	25102	73	784.151	85.705	257.224	4.502	32.385	57243	63	781.476	83.199	269.198	4.742	32.042	49233
40	30	655.900	77.998	92.338	2.296	21.314	19677	32	780.875	91.841	101.362	3.864	21.556	24988	46	531.804	46.188	118.220	5.252	36.870	24463	84	851.083	154.872	197.681	4.469	44.042	71491	36	712.778	83.234	233.212	2.581	27.556	25660	73	785.932	88.769	257.212	4.502	32.385	57373	63	788	85.301	269.203	4.735	32.042	49644
41	30	689.933	92.953	92.343	2.271	21.314	20698	32	780.750	90.459	101.366	3.844	21.556	24984	46	553.304	49.329	118.222	5.236	36.870	25452	84	1450.250	391.063	197.598	4.360	44.042	121821	36	732.750	86.109	233.207	2.582	27.556	26379	73	812.055	100.771	257.207	4.519	32.385	59280	63	801.794	92.297	269.206	4.736	32.042	50513
42	30	748.400	110.943	92.341	2.252	21.314	22452	32	797	92.755	101.363	3.838	21.556	25504	46	639.239	78.972	118.329	5.097	36.870	29405	84	2038.357	569.897	197.967	4.256	44.042	171222	36	774.222	100.713	233.225	2.547	27.556	27872	73	842.945	109.905	257.214	4.519	32.385	61535	63	817.127	90.900	269.193	4.760	32.042	51479
43	30	853.500	144.117	92.326	2.233	21.314	25605	32	804	93.923	101.355	3.828	21.556	25728	46	1075.609	175.429	118.344	5.025	36.870	49478	84	1989.881	557.639	198.011	4.246	44.042	167150	36	1408.556	316.873	233.409	2.386	27.556	50708	73	861.658	115.790	257.207	4.537	32.385	62901	63	845.175	104.007	269.225	4.734	32.042	53246
44	30	1043.200	208.301	92.331	2.199	21.314	31296	32	821.438	96.059	101.337	3.823	21.556	26286	46	1089	147.366	118.241	5.165	36.870	50094	84	1877.619	521.297	198.017	4.251	44.042	157720	36	1744.278	440.295	233.172	2.383	27.556	62794	73	920.822	138.293	257.206	4.550	32.385	67220	63	866.413	109.457	269.220	4.755	32.042	54584
45	30	1238.200	271.887	92.345	2.171	21.314	37146	32	829.188	105.155	101.331	3.798	21.556	26534	46	1032.370	127.409	118.169	5.258	36.870	47489	84	1721.845	465.747	198.002	4.268	44.042	144635	36	1702	431.953	233.158	2.384	27.556	61272	73	1020.260	169.901	257.190	4.568	32.385	74479	63	930.365	124.737	269.254	4.731	32.042	58613
46	30	1420.167	312.297	92.347	2.175	21.314	42605	32	909.781	105.950	101.334	3.819	21.556	29113	46	1024.370	102.028	118.115	5.336	36.870	47121	84	1626.417	416.083	197.964	4.301	44.042	136619	36	1668.861	414.187	233.155	2.398	27.556	60079	73	1242.315	230.276	257.202	4.601	32.385	90689	63	1050.397	152.794	269.260	4.737	32.042	66175
47	30	1488.200	329.714	92.343	2.171	21.314	44646	32	938.562	108.321	101.335	3.816	21.556	30034	46	949.370	85.830	118.090	5.375	36.870	43671	84	1499.190	363.508	197.928	4.332	44.042	125932	36	1572.944	374.406	233.144	2.417	27.556	56626	73	1520.466	309.361	257.183	4.615	32.385	110994	63	1198.270	186.573	269.270	4.757	32.042	75491
48	30	1440.733	310.985	92.359	2.189	21.314	43222	32	942.031	106.547	101.340	3.834	21.556	30145	46	855.283	63.591	118.080	5.397	36.870	39343	84	1362.833	315.903	197.893	4.355	44.042	114478	36	1430.306	321.302	233.143	2.431	27.556	51491	73	1648.452	358.403	257.210	4.675	32.385	120337	63	1271.810	215.703	269.287	4.758	32.042	80124
49	30	1334.200	278.981	92.358	2.199	21.314	40026	32	940.156	109.411	101.345	3.839	21.556	30085	46	768.087	49.896	118.096	5.386	36.870	35332	84	1238.524	278.967	197.876	4.374	44.042	104036	36	1285	268.443	233.145	2.458	27.556	46260	73	1591.397	351.540	257.203	4.685	32.385	116172	63	1247.937	210.342	269.284	4.763	32.042	78620
50	30	1205.233	228.654	92.361	2.219	21.314	36157	32	936.375	109.216	101.351	3.847	21.556	29964	46	698.261	46.482	118.133	5.347	36.870	32120	84	1128.738	237.397	197.832	4.406	44.042	94814	36	1161.556	224.481	233.143	2.487	27.556	41816	73	1451.466	307.997	257.205	4.684	32.385	105957	63	1168.508	191.346	269.281	4.756	32.042	73616
51	30	1077.667	192.408	92.357	2.235	21.314	32330	32	930.406	106.385	101.352	3.850	21.556	29773	46	646.870	43.623	118.155	5.333	36.870	29756	84	1031.333	201.139	197.774	4.442	44.042	86632	36	1042.417	188.056	233.151	2.507	27.556	37527	73	1310.589	258.035	257.213	4.658	32.385	95673	63	1091.603	169.772	269.268	4.753	32.042	68771
52	30	1027.733	150.975	92.365	2.282	21.314	30832	32	929.438	100.089	101.359	3.912	21.556	29742	46	632.848	40.919	118.191	5.306	36.870	29111	84	971.929	181.674	197.784	4.467	44.042	81642	36	990.806	163.957	233.146	2.528	27.556	35669	73	1179.247	222.683	257.236	4.721	32.385	86085	63	1018.206	150.559	269.228	4.869	32.042	64147
53	30	944.133	129.327	92.356	2.288	21.314	28324	32	913.312	97.680	101.367	3.917	21.556	29226	46	615.196	43.036	118.201	5.289	36.870	28299	84	918.274	159.211	197.727	4.501	44.042	77135	36	918.250	138.466	233.151	2.547	27.556	33057	73	1077.712	186.402	257.236	4.685	32.385	78673	63	970.635	130.242	269.213	4.850	32.042	61150
54	30	830.833	108.739	92.350	2.301	21.314	24925	32	866.531	100.084	101.367	3.932	21.556	27729	46	558.435	41.338	118.223	5.269	36.870	25688	84	846.786	142.062	197.703	4.507	44.042	71130	36	834.444	119.722	233.171	2.549	27.556	30040	73	986.616	155.432	257.240	4.656	32.385	72023	63	920.571	118.968	269.200	4.856	32.042	57996
55	30	762.133	98.952	92.354	2.300	21.314	22864	32	840.844	98.551	101.367	3.931	21.556	26907	46	520.565	40.385	118.228	5.260	36.870	23946	84	788.964	126.935	197.679	4.524	44.042	66273	36	776.528	102.260	233.181	2.565	27.556	27955	73	901.014	131.283	257.235	4.625	32.385	65774	63	864.524	110.093	269.190	4.850	32.042	54465
56	30	722.500	87.087	92.340	2.306	21.314	21675	32	813.469	93.853	101.363	3.925	21.556	26031	46	513.587	42.123	118.237	5.244	36.870	23625	84	754.714	118.539	197.663	4.530	44.042	63396	36	743	93.448	233.187	2.570	27.556	26748	73	844.658	117.106	257.250	4.617	32.385	61660	63	825.571	100.152	269.180	4.849	32.042	52011
57	30	697.800	81.670	92.335	2.307	21.314	20934	32	796.469	95.488	101.364	3.926	21.556	25487	46	511.761	40.149	118.218	5.272	36.870	23541	84	738.500	114.712	197.648	4.535	44.042	62034	36	718.472	87.082	233.176	2.591	27.556	25865	73	816.932	109.567	257.238	4.597	32.385	59636	63	811.349	100.113	269.168	4.855	32.042	51115
58	30	695.633	82.099	92.343	2.313	21.314	20869	32	788.219	93.555	101.372	3.919	21.556	25223	46	508.174	43.791	118.241	5.243	36.870	23376	84	728.012	106.610	197.605	4.557	44.042	61153	36	701.500	81.202	233.192	2.593	27.556	25254	73	790.151	99.935	257.248	4.586	32.385	57681	63	808.698	96.354	269.162	4.864	32.042	50948
59	30	706.700	81.953	92.337	2.309	21.314	21201	32	791.781	91.954	101.365	3.909	21.556	25337	46	507.283	42.768	118.223	5.270	36.870	23335	84	729.607	107.726	197.599	4.555	44.042	61287	36	696	82.367	233.202	2.580	27.556	25056	73	810.315	107.586	257.250	4.590	32.385	59153	63	823.143	101.082	269.163	4.853	32.042	51858
60	30	736.767	93.497	92.328	2.306	21.314	22103	32	785.844	89.276	101.363	3.917	21.556	25147	46	514.674	42.178	118.237	5.247	36.870	23675	84	738.821	104.948	197.577	4.579	44.042	62061	36	697.056	81.497	233.186	2.590	27.556	25094	73	817.206	108.934	257.254	4.588	32.385	59656	63	874.921	113.116	269.163	4.866	32.042	55120
61	30	818.433	114.458	92.337	2.282	21.314	24553	32	787.562	89.934	101.360	3.905	21.556	25202	46	534.391	49.586	118.247	5.237	36.870	24582	84	762.095	107.086	197.572	4.583	44.042	64016	36	694.194	79.340	233.193	2.589	27.556	24991	73	855.794	118.917	257.248	4.593	32.385	62473	63	969.127	140.137	269.187	4.868	32.042	61055
62	30	947.933	157.396	92.334	2.251	21.314	28438	32	803.500	94.783	101.355	3.897	21.556	25712	46	565.826	52.826	118.265	5.219	36.870	26028	84	801.476	120.185	197.579	4.568	44.042	67324	36	701.333	80.677	233.192	2.589	27.556	25248	73	975.123	151.617	257.232	4.599	32.385	71184	63	1192.143	217.750	269.201	4.921	32.042	75105
63	30	1199.933	228.487	92.315	2.216	21.314	35998	32	814.062	91.480	101.340	3.896	21.556	26050	46	808.674	125.090	118.407	5.033	36.870	37199	84	871.107	143.052	197.601	4.535	44.042	73173	36	709.972	88.528	233.187	2.572	27.556	25559	73	1182	207.531	257.219	4.615	32.385	86286	63	1636.206	352.399	269.252	4.920	32.042	103081
64	30	1416.067	285.156	92.340	2.213	21.314	42482	32	830.875	97.743	101.320	3.870	21.556	26588	46	1094.457	164.321	118.322	5.150	36.870	50345	84	1092.095	225.377	197.614	4.473	44.042	91736	36	732.472	90.539	233.193	2.567	27.556	26369	73	1575.096	334.871	257.243	4.697	32.385	114982	63	1928.444	447.449	269.300	4.907	32.042	121492
65	30	1490.867	310.327	92.357	2.213	21.314	44726	32	836.281	98.227	101.328	3.859	21.556	26761	46	1034	142.295	118.278	5.202	36.870	47564	84	1712.083	452.409	197.694	4.453	44.042	143815	36	745.028	102.030	233.185	2.548	27.556	26821	73	1874.123	437.705	257.229	4.750	32.385	136811	63	1983.682	461.452	269.304	4.902	32.042	124972
66	30	1558.333	310.878	92.357	2.222	21.314	46750	32	913.250	96.552	101.336	3.870	21.556	29224	46	1038.804	122.689	118.233	5.261	36.870	47785	84	1922.667	474.636	197.810	4.412	44.042	161504	36	826	111.507	233.195	2.544	27.556	29736	73	2061.301	491.026	257.221	4.755	32.385	150475	63	1961.444	449.643	269.306	4.903	32.042	123571
67	30	1558.900	296.035	92.356	2.231	21.314	46767	32	938.969	99.287	101.333	3.874	21.556	30047	46	979.587	100.175	118.179	5.317	36.870	45061	84	1959.119	486.625	197.906	4.362	44.042	164566	36	895.389	129.716	233.177	2.536	27.556	32234	73	2069.973	487.559	257.222	4.764	32.385	151108	63	1852.079	407.009	269.297	4.894	32.042	116681
68	30	1479.700	270.096	92.358	2.243	21.314	44391	32	943.562	100.496	101.333	3.884	21.556	30194	46	882.217	77.119	118.152	5.360	36.870	40582	84	1841.881	454.710	197.949	4.350	44.042	154718	36	927.861	132.483	233.179	2.542	27.556	33403	73	1931.836	446.569	257.227	4.768	32.385	141024	63	1698.794	352.808	269.294	4.892	32.042	107024
69	30	1355.367	237.535	92.359	2.255	21.314	40661	32	944.188	98.835	101.345	3.894	21.556	30214	46	793.457	57.888	118.139	5.376	36.870	36499	84	1696.226	414.663	197.947	4.356	44.042	142483	36	924.417	133.836	233.172	2.541	27.556	33279	73	1728.699	387.857	257.231	4.762	32.385	126195	63	1533.968	308.696	269.290	4.879	32.042	96640
70	30	1233.600	208.918	92.358	2.262	21.314	37008	32	954.812	105.035	101.354	3.908	21.556	30554	46	711.891	52.216	118.150	5.369	36.870	32747	84	1550.238	369.080	197.930	4.362	44.042	130220	36	891.028	129.556	233.164	2.542	27.556	32077	73	1565.233	335.952	257.230	4.745	32.385	114262	63	1381.651	261.491	269.273	4.878	32.042	87044
71	30	1110.200	170.977	92.359	2.274	21.314	33306	32	952.094	108.414	101.350	3.902	21.556	30467	46	658.783	43.294	118.173	5.336	36.870	30304	84	1392.607	314.433	197.900	4.388	44.042	116979	36	850.028	112.436	233.160	2.574	27.556	30601	73	1400.110	281.492	257.231	4.731	32.385	102208	63	1244.571	217.969	269.269	4.867	32.042	78408
72	30	1020.967	146.943	92.357	2.284	21.314	30629	32	954.969	109.579	101.361	3.911	21.556	30559	46	629.109	40.922	118.185	5.319	36.870	28939	84	1257.536	268.288	197.857	4.416	44.042	105633	36	813.917	104.312	233.178	2.569	27.556	29301	73	1262.945	236.717	257.240	4.705	32.385	92195	63	1131.302	185.996	269.250	4.863	32.042	71272
73	30	941.833	132.344	92.347	2.286	21.314	28255	32	950.250	105.475	101.358	3.919	21.556	30408	46	613.478	39.339	118.188	5.307	36.870	28220	84	1151.226	233.779	197.825	4.440	44.042	96703	36	804.500	98.046	233.176	2.584	27.556	28962	73	1162.356	206.773	257.236	4.696	32.385	84852	63	1051.444	156.881	269.238	4.855	32.042	66241
74	30	830.833	108.502	92.344	2.296	21.314	24925	32	880.156	106.260	101.353	3.923	21.556	28165	46	552.674	42.924	118.235	5.247	36.870	25423	84	1016.583	202.045	197.812	4.448	44.042	85393	36	759.500	90.632	233.183	2.586	27.556	27342	73	1051.726	173.116	257.242	4.666	32.385	76776	63	966.635	129.057	269.217	4.844	32.042	60898
75	30	765.433	99.995	92.343	2.300	21.314	22963	32	844.844	101.802	101.364	3.926	21.556	27035	46	520.283	41.392	118.232	5.248	36.870	23933	84	913.762	174.121	197.778	4.464	44.042	76756	36	713.028	82.311	233.193	2.585	27.556	25669	73	954.027	147.831	257.235	4.644	32.385	69644	63	888.952	116.613	269.204	4.835	32.042	56004
76	30	728.167	88.826	92.340	2.303	21.314	21845	32	818.688	99.714	101.362	3.922	21.556	26198	46	508.826	42.532	118.246	5.239	36.870	23406	84	845.798	151.725	197.738	4.485	44.042	71047	36	703.278	80.729	233.197	2.590	27.556	25318	73	890.096	132.597	257.238	4.633	32.385	64977	63	840.762	105.321	269.200	4.839	32.042	52968
77	30	703.333	80.966	92.335	2.303	21.314	21100	32	808.781	102.012	101.360	3.942	21.556	25881	46	505.109	41.143	118.231	5.259	36.870	23235	84	794.321	135.293	197.703	4.509	44.042	66723	36	699.806	83.140	233.190	2.583	27.556	25193	73	836.562	117.739	257.249	4.619	32.385	61069	63	801.778	98.462	269.190	4.829	32.042	50512
78	30	696.267	84.199	92.332	2.312	21.314	20888	32	805.188	98.606	101.358	3.931	21.556	25766	46	503.783	41.861	118.236	5.260	36.870	23174	84	763.048	123.913	197.663	4.524	44.042	64096	36	694.917	77.824	233.200	2.591	27.556	25017	73	806.301	107.927	257.252	4.606	32.385	58860	63	773.571	89.735	269.181	4.826	32.042	48735
79	30	712.133	89.096	92.329	2.303	21.314	21364	32	799.250	100.044	101.362	3.929	21.556	25576	46	505.761	46.597	118.257	5.220	36.870	23265	84	742.536	115.134	197.640	4.535	44.042	62373	36	716.222	87.979	233.209	2.567	27.556	25784	73	796.740	104.289	257.246	4.589	32.385	58162	63	766.540	87.948	269.179	4.842	32.042	48292
80	30	741.433	92.117	92.332	2.298	21.314	22243	32	797.656	98.629	101.361	3.944	21.556	25525	46	508.130	45.510	118.251	5.229	36.870	23374	84	735.905	114.029	197.625	4.543	44.042	61816	36	784.556	116.043	233.221	2.514	27.556	28244	73	790	103.707	257.249	4.587	32.385	57670	63	758.190	83.941	269.190	4.814	32.042	47766
81	30	784.767	100.129	92.313	2.298	21.314	23543	32	799.844	94.410	101.358	3.920	21.556	25595	46	515.196	45.598	118.254	5.227	36.870	23699	84	739.060	111.352	197.622	4.553	44.042	62081	36	1564.917	351.125	233.274	2.393	27.556	56337	73	795.671	100.120	257.251	4.593	32.385	58084	63	759.889	85.928	269.171	4.830	32.042	47873
82	30	890.433	135.717	92.313	2.260	21.314	26713	32	801.562	99.711	101.355	3.924	21.556	25650	46	532.370	55.554	118.301	5.181	36.870	24489	84	758.381	118.633	197.628	4.540	44.042	63704	36	1784.139	467.956	233.121	2.386	27.556	64229	73	791.575	102.205	257.243	4.584	32.385	57785	63	775.524	85.941	269.168	4.834	32.042	48858
83	30	1051.867	182.878	92.299	2.239	21.314	31556	32	810.156	101.886	101.345	3.917	21.556	25925	46	637.609	107.308	118.482	4.955	36.870	29330	84	784.298	120.168	197.627	4.550	44.042	65881	36	1726.083	454.839	233.108	2.388	27.556	62139	73	808.575	108.177	257.229	4.585	32.385	59026	63	787.730	90.705	269.186	4.824	32.042	49627
84	30	1227.967	233.706	92.320	2.226	21.314	36839	32	822.406	99.217	101.331	3.898	21.556	26317	46	1045.326	160.857	118.342	5.118	36.870	48085	84	814.905	132.637	197.659	4.515	44.042	68452	36	1607	414.597	233.102	2.397	27.556	57852	73	826.438	111.642	257.240	4.598	32.385	60330	63	807.016	98.319	269.189	4.840	32.042	50842
85	30	1340.933	258.942	92.333	2.223	21.314	40228	32	825.062	99.271	101.327	3.880	21.556	26402	46	1027.587	148.236	118.270	5.201	36.870	47269	84	873.726	165.881	197.773	4.457	44.042	73393	36	1477.194	367.712	233.106	2.410	27.556	53179	73	879.959	129.099	257.241	4.589	32.385	64237	63	833.984	108.390	269.191	4.850	32.042	52541
86	30	1470	278.348	92.335	2.225	21.314	44100	32	897.438	98.696	101.328	3.884	21.556	28718	46	1030.717	127.981	118.251	5.226	36.870	47413	84	1076.762	260.031	197.908	4.358	44.042	90448	36	1390.361	320.615	233.110	2.439	27.556	50053	73	986.151	150.943	257.221	4.620	32.385	71989	63	901.540	111.668	269.188	4.855	32.042	56797
87	30	1477.733	268.668	92.346	2.236	21.314	44332	32	929.219	100.656	101.325	3.881	21.556	29735	46	977.370	102.179	118.190	5.303	36.870	44959	84	1332.726	334.279	197.936	4.329	44.042	111949	36	1286.917	276.702	233.122	2.459	27.556	46329	73	1086.945	173.708	257.220	4.631	32.385	79347	63	963.444	123.060	269.199	4.859	32.042	60697
88	30	1418.267	256.897	92.353	2.241	21.314	42548	32	947.656	105.143	101.325	3.879	21.556	30325	46	909.043	91.662	118.170	5.331	36.870	41816	84	1553.702	387.000	197.972	4.319	44.042	130511	36	1176.139	236.201	233.122	2.479	27.556	42341	73	1145.973	187.487	257.213	4.623	32.385	83656	63	1007.016	141.265	269.216	4.853	32.042	63442
89	30	1318.500	219.537	92.347	2.258	21.314	39555	32	947.250	105.140	101.338	3.901	21.556	30312	46	805.848	68.904	118.146	5.359	36.870	37069	84	1566.452	389.361	197.976	4.322	44.042	131582	36	1069.250	198.908	233.132	2.499	27.556	38493	73	1171.616	195.245	257.218	4.646	32.385	85528	63	1007.095	144.533	269.228	4.849	32.042	63447
90	30	1211.267	194.808	92.351	2.265	21.314	36338	32	936.094	103.614	101.338	3.906	21.556	29955	46	720.130	53.818	118.153	5.358	36.870	33126	84	1471.940	361.752	197.968	4.332	44.042	123643	36	979.222	164.398	233.140	2.523	27.556	35252	73	1150.356	198.684	257.244	4.688	32.385	83976	63	981.286	134.206	269.223	4.832	32.042	61821
91	30	1123	169.532	92.346	2.278	21.314	33690	32	940.062	101.232	101.347	3.916	21.556	30082	46	660.217	44.620	118.161	5.343	36.870	30370	84	1355.214	321.596	197.943	4.359	44.042	113838	36	902.611	138.894	233.153	2.542	27.556	32494	73	1083.452	179.632	257.222	4.667	32.385	79092	63	946.571	123.413	269.213	4.833	32.042	59634
92	30	1031.167	148.938	92.352	2.283	21.314	30935	32	929.562	106.199	101.351	3.928	21.556	29746	46	626.630	43.909	118.195	5.303	36.870	28825	84	1235.869	277.671	197.901	4.384	44.042	103813	36	849.722	119.915	233.161	2.563	27.556	30590	73	1027.233	160.704	257.224	4.648	32.385	74988	63	911.460	112.980	269.205	4.836	32.042	57422
93	30	950.467	122.486	92.338	2.298	21.314	28514	32	922.969	104.747	101.350	3.926	21.556	29535	46	604.891	39.683	118.205	5.282	36.870	27825	84	1133.024	239.277	197.856	4.416	44.042	95174	36	816.472	103.875	233.176	2.581	27.556	29393	73	993.096	145.362	257.232	4.635	32.385	72496	63	878.603	103.126	269.184	4.844	32.042	55352
94	30	835.633	109.514	92.344	2.293	21.314	25069	32	858.062	103.424	101.353	3.926	21.556	27458	46	542.543	41.094	118.218	5.271	36.870	24957	84	1000.238	204.541	197.839	4.426	44.042	84020	36	764.056	92.621	233.192	2.580	27.556	27506	73	930.740	131.455	257.241	4.628	32.385	67944	63	848.857	94.938	269.185	4.833	32.042	53478
95	30	759.900	93.901	92.338	2.302	21.314	22797	32	824.969	101.381	101.348	3.930	21.556	26399	46	510.783	42.980	118.245	5.240	36.870	23496	84	893.631	174.465	197.792	4.452	44.042	75065	36	717.528	84.595	233.192	2.583	27.556	25831	73	857.219	119.181	257.233	4.613	32.385	62577	63	797.444	88.913	269.184	4.821	32.042	50239
96	30	721.433	86.947	92.331	2.296	21.314	21643	32	793.906	90.922	101.366	3.933	21.556	25405	46	498.543	41.932	118.245	5.239	36.870	22933	84	822.250	148.780	197.733	4.480	44.042	69069	36	693.694	84.128	233.195	2.573	27.556	24973	73	809	107.693	257.244	4.604	32.385	59057	63	770.270	84.886	269.165	4.827	32.042	48527
97	30	703.333	85.071	92.318	2.308	21.314	21100	32	785.094	93.709	101.366	3.926	21.556	25123	46	492.022	43.621	118.258	5.221	36.870	22633	84	771.929	133.107	197.702	4.503	44.042	64842	36	688.028	84.166	233.202	2.571	27.556	24769	73	787.603	100.964	257.235	4.580	32.385	57495	63	756.365	84.532	269.164	4.829	32.042	47651
98	30	702.700	87.197	92.326	2.297	21.314	21081	32	770.531	90.905	101.358	3.911	21.556	24657	46	494.304	44.568	118.265	5.209	36.870	22738	84	751.083	125.075	197.664	4.521	44.042	63091	36	679.750	81.541	233.203	2.576	27.556	24471	73	789.164	100.750	257.226	4.573	32.385	57609	63	759.492	85.355	269.170	4.838	32.042	47848
99	30	710.933	89.846	92.320	2.294	21.314	21328	32	765.250	91.176	101.361	3.931	21.556	24488	46	496.478	45.273	118.263	5.218	36.870	22838	84	750.369	118.857	197.621	4.546	44.042	63031	36	682.028	80.665	233.206	2.577	27.556	24553	73	837.178	116.603	257.219	4.587	32.385	61114	63	789.190	94.522	269.173	4.827	32.042	49719
100	30	744.567	96.614	92.329	2.282	21.314	22337	32	765.844	92.885	101.356	3.927	21.556	24507	46	497.870	45.645	118.264	5.204	36.870	22902	84	762.369	122.644	197.605	4.548	44.042	64039	36	688.139	85.243	233.204	2.563	27.556	24773	73	938.904	141.994	257.213	4.579	32.385	68540	63	849.016	107.835	269.194	4.832	32.042	53488
101	30	801.700	114.088	92.320	2.274	21.314	24051	32	772.562	91.309	101.354	3.928	21.556	24722	46	509.957	51.287	118.290	5.178	36.870	23458	84	784.452	125.496	197.588	4.560	44.042	65894	36	699.111	87.411	233.206	2.567	27.556	25168	73	1143.890	201.665	257.215	4.601	32.385	83504	63	997.365	152.356	269.198	4.848	32.042	62834
102	30	922.367	152.407	92.298	2.252	21.314	27671	32	769.625	91.929	101.352	3.916	21.556	24628	46	544.848	58.371	118.318	5.152	36.870	25063	84	862.833	147.567	197.540	4.556	44.042	72478	36	706.778	92.671	233.191	2.560	27.556	25444	73	1591.055	322.869	257.210	4.645	32.385	116147	63	1289.079	237.478	269.214	4.912	32.042	81212
103	30	1086.067	196.810	92.297	2.227	21.314	32582	32	771.406	87.933	101.342	3.911	21.556	24685	46	669.783	117.769	118.492	4.931	36.870	30810	84	1152.762	265.576	197.535	4.499	44.042	96832	36	713.111	94.326	233.191	2.557	27.556	25672	73	1914.740	437.000	257.190	4.723	32.385	139776	63	1723	360.555	269.258	4.880	32.042	108549
104	30	1269.400	247.508	92.311	2.216	21.314	38082	32	786.094	88.584	101.338	3.893	21.556	25155	46	1040.739	176.388	118.385	5.050	36.870	47874	84	1621.512	448.251	197.587	4.507	44.042	136207	36	732.917	96.916	233.188	2.558	27.556	26385	73	1978.438	457.345	257.198	4.744	32.385	144426	63	1895.937	423.387	269.291	4.868	32.042	119444
105	30	1352.100	265.492	92.335	2.212	21.314	40563	32	804.812	94.275	101.323	3.869	21.556	25754	46	980.326	142.479	118.293	5.165	36.870	45095	84	1707.321	480.037	197.625	4.504	44.042	143415	36	782.694	107.167	233.211	2.536	27.556	28177	73	1925.699	440.476	257.200	4.747	32.385	140576	63	1929.778	430.179	269.308	4.855	32.042	121576
106	30	1434.467	275.334	92.327	2.224	21.314	43034	32	862.375	94.707	101.329	3.871	21.556	27596	46	965.935	122.227	118.257	5.209	36.870	44433	84	1738.274	455.140	197.643	4.504	44.042	146015	36	937.639	137.517	233.241	2.511	27.556	33755	73	1850.260	414.427	257.197	4.742	32.385	135069	63	1885.667	404.510	269.301	4.843	32.042	118797
107	30	1463.433	266.472	92.335	2.238	21.314	43903	32	903.625	94.997	101.337	3.888	21.556	28916	46	921.261	91.779	118.201	5.283	36.870	42378	84	1701.940	403.160	197.711	4.475	44.042	142963	36	1344.667	260.713	233.247	2.436	27.556	48408	73	1742.493	374.365	257.203	4.732	32.385	127202	63	1782.333	366.235	269.295	4.843	32.042	112287
108	30	1422	257.609	92.339	2.241	21.314	42660	32	925.875	99.285	101.327	3.893	21.556	29628	46	859.391	76.252	118.149	5.356	36.870	39532	84	1619.250	374.582	197.849	4.401	44.042	136017	36	1582.694	371.848	233.137	2.414	27.556	56977	73	1601.425	328.520	257.210	4.718	32.385	116904	63	1626.730	325.451	269.299	4.842	32.042	102484
109	30	1340.567	231.748	92.339	2.249	21.314	40217	32	933	105.424	101.331	3.884	21.556	29856	46	776.870	57.742	118.148	5.352	36.870	35736	84	1505.988	355.364	197.923	4.364	44.042	126503	36	1572.361	372.280	233.120	2.420	27.556	56605	73	1461.397	291.532	257.210	4.712	32.385	106682	63	1474.032	282.811	269.295	4.839	32.042	92864
110	30	1252.133	203.232	92.339	2.264	21.314	37564	32	930.156	104.854	101.335	3.892	21.556	29765	46	713.630	52.373	118.162	5.338	36.870	32827	84	1381.952	318.794	197.914	4.380	44.042	116084	36	1471.972	343.931	233.109	2.432	27.556	52991	73	1345.658	255.841	257.211	4.702	32.385	98233	63	1342.175	239.920	269.279	4.828	32.042	84557
111	30	1162.133	184.078	92.341	2.270	21.314	34864	32	925.125	104.580	101.342	3.897	21.556	29604	46	664.783	48.443	118.183	5.310	36.870	30580	84	1266.024	282.888	197.899	4.388	44.042	106346	36	1339.389	299.586	233.106	2.451	27.556	48218	73	1239.877	225.004	257.203	4.681	32.385	90511	63	1225.889	205.301	269.262	4.830	32.042	77231
112	30	1063.300	156.827	92.344	2.280	21.314	31899	32	929.344	104.570	101.344	3.903	21.556	29739	46	624	42.983	118.197	5.301	36.870	28704	84	1143.500	240.730	197.854	4.419	44.042	96054	36	1208.611	245.998	233.114	2.477	27.556	43510	73	1136.425	194.435	257.223	4.672	32.385	82959	63	1118.667	177.973	269.254	4.831	32.042	70476
113	30	985.300	131.568	92.337	2.294	21.314	29559	32	913.656	105.105	101.348	3.904	21.556	29237	46	604.565	45.178	118.218	5.270	36.870	27810	84	1049.881	210.325	197.818	4.434	44.042	88190	36	1095.111	207.545	233.127	2.494	27.556	39424	73	1059.973	167.781	257.216	4.654	32.385	77378	63	1049.222	150.684	269.234	4.834	32.042	66101
114	30	858.767	119.382	92.329	2.290	21.314	25763	32	842.906	102.055	101.344	3.912	21.556	26973	46	535.174	45.064	118.239	5.248	36.870	24618	84	929.607	181.878	197.800	4.448	44.042	78087	36	967.944	171.944	233.146	2.505	27.556	34846	73	965.822	138.847	257.224	4.628	32.385	70505	63	957.063	130.160	269.222	4.822	32.042	60295
115	30	781.733	100.495	92.335	2.297	21.314	23452	32	820.719	104.814	101.350	3.909	21.556	26263	46	506.522	46.019	118.262	5.221	36.870	23300	84	836.798	157.232	197.770	4.457	44.042	70291	36	864.361	146.703	233.150	2.516	27.556	31117	73	883.493	128.922	257.213	4.619	32.385	64495	63	879.619	117.502	269.214	4.825	32.042	55416
116	30	731.333	92.081	92.325	2.308	21.314	21940	32	803.312	102.957	101.348	3.915	21.556	25706	46	497.826	43.315	118.252	5.227	36.870	22900	84	774.714	138.357	197.735	4.481	44.042	65076	36	790.750	123.361	233.157	2.530	27.556	28467	73	824.027	116.430	257.221	4.608	32.385	60154	63	822.556	100.691	269.203	4.811	32.042	51821
117	30	707.700	90.118	92.324	2.292	21.314	21231	32	777.344	94.257	101.356	3.906	21.556	24875	46	492.304	43.558	118.265	5.213	36.870	22646	84	734.726	125.029	197.716	4.492	44.042	61717	36	736.222	104.910	233.163	2.552	27.556	26504	73	790.712	104.237	257.231	4.595	32.385	57722	63	788.873	91.463	269.194	4.811	32.042	49699
118	30	696.767	83.912	92.322	2.308	21.314	20903	32	777.594	93.146	101.356	3.918	21.556	24883	46	489.978	40.999	118.232	5.248	36.870	22539	84	707.262	112.886	197.662	4.524	44.042	59410	36	707.056	92.138	233.185	2.564	27.556	25454	73	764.712	95.613	257.228	4.582	32.385	55824	63	767.968	86.717	269.189	4.809	32.042	48382
119	30	711.767	87.222	92.325	2.302	21.314	21353	32	768.969	94.868	101.356	3.924	21.556	24607	46	495.913	43.619	118.252	5.223	36.870	22812	84	698.310	106.352	197.631	4.533	44.042	58658	36	686.722	84.131	233.194	2.571	27.556	24722	73	762.589	92.439	257.230	4.551	32.385	55669	63	761.825	89.204	269.191	4.809	32.042	47995
120	30	739.833	97.314	92.323	2.293	21.314	22195	32	768.469	90.614	101.352	3.912	21.556	24591	46	509.130	46.685	118.263	5.204	36.870	23420	84	695.060	105.078	197.632	4.543	44.042	58385	36	675.667	85.924	233.189	2.569	27.556	24324	73	755.767	94.996	257.229	4.570	32.385	55171	63	763.984	88.297	269.194	4.803	32.042	48131
121	30	770.567	104.996	92.315	2.287	21.314	23117	32	774.406	92.637	101.348	3.902	21.556	24781	46	524.391	54.197	118.270	5.191	36.870	24122	84	696.929	103.760	197.627	4.548	44.042	58542	36	678.111	85.143	233.186	2.570	27.556	24412	73	759.616	90.498	257.238	4.561	32.385	55452	63	761.460	87.145	269.182	4.817	32.042	47972
122	30	860.300	132.872	92.321	2.267	21.314	25809	32	773.156	92.923	101.347	3.905	21.556	24741	46	558.174	55.886	118.279	5.209	36.870	25676	84	704.583	107.736	197.630	4.529	44.042	59185	36	683.306	84.076	233.192	2.573	27.556	24599	73	781.041	100.086	257.222	4.565	32.385	57016	63	779.905	93.807	269.189	4.814	32.042	49134
123	30	990.800	165.230	92.299	2.236	21.314	29724	32	779.562	92.685	101.333	3.891	21.556	24946	46	664.174	69.521	118.233	5.255	36.870	30552	84	726.631	124.208	197.709	4.493	44.042	61037	36	698.222	87.987	233.204	2.560	27.556	25136	73	792.452	103.728	257.224	4.573	32.385	57849	63	803.968	97.241	269.183	4.826	32.042	50650
124	30	1131.867	211.046	92.304	2.223	21.314	33956	32	791.969	96.629	101.326	3.866	21.556	25343	46	1006	174.144	118.407	5.026	36.870	46276	84	771.940	167.677	197.844	4.402	44.042	64843	36	705.444	92.309	233.191	2.554	27.556	25396	73	817.753	109.808	257.218	4.570	32.385	59696	63	831.143	103.107	269.181	4.831	32.042	52362
125	30	1242.900	236.340	92.313	2.221	21.314	37287	32	802.656	95.167	101.330	3.858	21.556	25685	46	1014.370	159.440	118.339	5.102	36.870	46661	84	834.429	282.554	198.133	4.254	44.042	70092	36	718.389	97.113	233.187	2.549	27.556	25862	73	856.260	119.149	257.223	4.587	32.385	62507	63	881.413	119.883	269.197	4.847	32.042	55529
126	30	1316.700	249.825	92.326	2.224	21.314	39501	32	851.281	100.163	101.322	3.854	21.556	27241	46	966.109	140.963	118.304	5.149	36.870	44441	84	942.060	348.678	198.209	4.194	44.042	79133	36	795.083	98.722	233.208	2.561	27.556	28623	73	953.671	142.848	257.223	4.601	32.385	69618	63	953.381	132.949	269.204	4.844	32.042	60063
127	30	1344.233	236.961	92.332	2.242	21.314	40327	32	913.625	105.556	101.325	3.843	21.556	29236	46	934.348	111.193	118.251	5.214	36.870	42980	84	1061.952	355.578	198.135	4.231	44.042	89204	36	874.639	113.566	233.208	2.550	27.556	31487	73	1091.753	169.469	257.222	4.625	32.385	79698	63	1065.540	152.841	269.204	4.852	32.042	67129
128	30	1320.200	220.460	92.329	2.255	21.314	39606	32	943.438	105.446	101.338	3.867	21.556	30190	46	870.261	91.744	118.231	5.249	36.870	40032	84	1190.798	331.006	198.024	4.275	44.042	100027	36	942.250	139.036	233.191	2.528	27.556	33921	73	1186.055	198.854	257.214	4.646	32.385	86582	63	1148.397	178.290	269.215	4.855	32.042	72349
129	30	1265.633	206.486	92.332	2.257	21.314	37969	32	944.750	114.997	101.330	3.870	21.556	30232	46	791.870	71.160	118.210	5.282	36.870	36426	84	1319.393	318.744	197.940	4.334	44.042	110829	36	1032.889	168.113	233.180	2.510	27.556	37184	73	1246.890	215.541	257.218	4.655	32.385	91023	63	1221.127	188.875	269.200	4.870	32.042	76931
130	30	1198.267	194.243	92.332	2.268	21.314	35948	32	932.875	109.046	101.336	3.871	21.556	29852	46	718.587	59.728	118.220	5.264	36.870	33055	84	1365.512	309.055	197.887	4.369	44.042	114703	36	1080.389	186.171	233.170	2.501	27.556	38894	73	1283.493	232.411	257.224	4.697	32.385	93695	63	1984.429	425.298	269.092	5.052	32.042	125019
131	30	1114.667	172.365	92.341	2.268	21.314	33440	32	920.406	106.366	101.341	3.884	21.556	29453	46	662.870	49.584	118.217	5.271	36.870	30492	84	1351.750	306.210	197.863	4.379	44.042	113547	36	1067.056	188.412	233.160	2.498	27.556	38414	73	1296.904	241.657	257.228	4.721	32.385	94674	63	2361.254	529.713	269.282	4.865	32.042	148759
132	30	1037.567	148.941	92.335	2.287	21.314	31127	32	899.562	102.618	101.342	3.895	21.556	28786	46	624.543	47.917	118.232	5.247	36.870	28729	84	1274.690	286.463	197.847	4.389	44.042	107074	36	1025.972	181.858	233.144	2.501	27.556	36935	73	1277.603	239.802	257.224	4.713	32.385	93265	63	2277.698	505.767	269.288	4.855	32.042	143495
133	30	975.500	132.794	92.342	2.292	21.314	29265	32	876.438	97.261	101.346	3.897	21.556	28046	46	599.870	46.758	118.225	5.251	36.870	27594	84	1185.286	255.852	197.804	4.423	44.042	99564	36	982.028	163.045	233.157	2.517	27.556	35353	73	1242.521	223.573	257.229	4.703	32.385	90704	63	2127.984	464.669	269.276	4.860	32.042	134063
134	30	855.967	119.233	92.336	2.292	21.314	25679	32	818.406	97.629	101.344	3.896	21.556	26189	46	539.087	44.725	118.243	5.232	36.870	24798	84	1051.369	225.074	197.799	4.423	44.042	88315	36	901.361	154.910	233.145	2.512	27.556	32449	73	1196.329	217.428	257.222	4.697	32.385	87332	63	1951	415.535	269.278	4.854	32.042	122913
135	30	769.733	100.711	92.334	2.295	21.314	23092	32	790.500	98.681	101.350	3.905	21.556	25296	46	505.957	45.080	118.264	5.201	36.870	23274	84	935.798	189.322	197.762	4.451	44.042	78607	36	826.167	133.656	233.154	2.524	27.556	29742	73	1121.370	203.284	257.223	4.695	32.385	81860	63	1773.619	375.452	269.276	4.858	32.042	111738
136	30	732.333	90.915	92.330	2.304	21.314	21970	32	772.812	95.133	101.339	3.910	21.556	24730	46	495.435	45.019	118.263	5.214	36.870	22790	84	854.917	153.576	197.675	4.511	44.042	71813	36	780.361	116.886	233.171	2.538	27.556	28093	73	1057.589	185.088	257.226	4.681	32.385	77204	63	1627.079	334.676	269.264	4.862	32.042	102506
137	30	705.600	86.256	92.323	2.303	21.314	21168	32	764.500	92.790	101.351	3.912	21.556	24464	46	491.587	43.183	118.264	5.210	36.870	22613	84	798.357	139.100	197.666	4.516	44.042	67062	36	765.250	108.224	233.184	2.547	27.556	27549	73	1029.288	172.899	257.225	4.656	32.385	75138	63	1492.270	306.529	269.269	4.853	32.042	94013
138	30	695.533	83.535	92.326	2.304	21.314	20866	32	753.406	93.269	101.349	3.912	21.556	24109	46	494.652	43.877	118.261	5.210	36.870	22754	84	775	130.965	197.641	4.530	44.042	65100	36	771.778	115.258	233.182	2.529	27.556	27784	73	1041.041	182.134	257.227	4.669	32.385	75996	63	1379.841	268.538	269.267	4.847	32.042	86930
139	30	702.767	88.507	92.313	2.289	21.314	21083	32	751.781	90.974	101.352	3.916	21.556	24057	46	496.043	39.987	118.236	5.237	36.870	22818	84	783.286	128.923	197.600	4.540	44.042	65796	36	823.583	136.044	233.189	2.497	27.556	29649	73	1110.767	198.178	257.209	4.641	32.385	81086	63	1279.492	239.393	269.259	4.852	32.042	80608
140	30	736.433	99.436	92.310	2.282	21.314	22093	32	755.906	92.371	101.348	3.899	21.556	24189	46	506.587	49.923	118.286	5.185	36.870	23303	84	799.083	137.564	197.608	4.535	44.042	67123	36	1096.917	208.106	233.279	2.428	27.556	39489	73	1263.370	248.872	257.192	4.679	32.385	92226	63	1191.254	217.048	269.255	4.845	32.042	75049
141	30	806.900	116.320	92.313	2.274	21.314	24207	32	752.125	86.853	101.347	3.912	21.556	24068	46	524.609	53.063	118.285	5.178	36.870	24132	84	855.571	152.722	197.572	4.530	44.042	71868	36	1594.028	403.171	233.122	2.391	27.556	57385	73	1464.575	302.523	257.187	4.682	32.385	106914	63	1116.984	189.179	269.249	4.840	32.042	70370
142	30	902.600	142.704	92.324	2.249	21.314	27078	32	755.969	85.321	101.349	3.903	21.556	24191	46	560.196	55.150	118.268	5.203	36.870	25769	84	1016.643	215.169	197.552	4.516	44.042	85398	36	1618.222	411.865	233.102	2.406	27.556	58256	73	1622.123	358.701	257.196	4.721	32.385	118415	63	1060.032	175.354	269.259	4.839	32.042	66782
143	30	1066.600	182.299	92.317	2.252	21.314	31998	32	769.062	85.796	101.345	3.900	21.556	24610	46	688.565	98.018	118.394	5.056	36.870	31674	84	1297.679	323.617	197.575	4.507	44.042	109005	36	1559.333	392.998	233.107	2.403	27.556	56136	73	1721.562	390.740	257.203	4.742	32.385	125674	63	1026.063	172.559	269.270	4.850	32.042	64642
144	30	1168.467	211.530	92.335	2.227	21.314	35054	32	771.125	87.634	101.337	3.885	21.556	24676	46	970.304	164.728	118.408	5.031	36.870	44634	84	1531.512	417.130	197.600	4.512	44.042	128647	36	1452.667	356.887	233.089	2.421	27.556	52296	73	1726.493	388.162	257.205	4.747	32.385	126034	63	992.619	154.427	269.272	4.828	32.042	62535
145	30	1236.233	230.712	92.338	2.229	21.314	37087	32	782.281	87.354	101.337	3.884	21.556	25033	46	953.696	150.445	118.358	5.091	36.870	43870	84	1551.071	419.475	197.619	4.514	44.042	130290	36	1335.111	326.104	233.092	2.420	27.556	48064	73	1696.726	381.417	257.202	4.746	32.385	123861	63	971.540	148.425	269.271	4.824	32.042	61207
146	30	1261	234.377	92.334	2.228	21.314	37830	32	801.938	88.062	101.335	3.873	21.556	25662	46	894.196	122.273	118.297	5.176	36.870	41133	84	1537.262	402.477	197.648	4.502	44.042	129130	36	1246.639	285.033	233.103	2.441	27.556	44879	73	1646.521	356.746	257.213	4.739	32.385	120196	63	1000.746	144.897	269.256	4.815	32.042	63047
147	30	1318.867	230.396	92.339	2.242	21.314	39566	32	864.844	96.018	101.333	3.880	21.556	27675	46	907.565	112.712	118.289	5.188	36.870	41748	84	1503.833	354.792	197.680	4.493	44.042	126322	36	1181.139	246.434	233.111	2.472	27.556	42521	73	1595.753	332.664	257.214	4.736	32.385	116490	63	1024.952	144.179	269.248	4.834	32.042	64572
148	30	1314	221.769	92.336	2.250	21.314	39420	32	876.250	94.404	101.331	3.878	21.556	28040	46	874.739	97.468	118.248	5.226	36.870	40238	84	1436.167	312.164	197.751	4.465	44.042	120638	36	1085.194	205.499	233.112	2.502	27.556	39067	73	1497.479	300.149	257.211	4.719	32.385	109316	63	1035.175	148.525	269.241	4.847	32.042	65216
149	30	1269.133	214.506	92.339	2.250	21.314	38074	32	873.938	90.567	101.339	3.883	21.556	27966	46	823.826	84.626	118.226	5.254	36.870	37896	84	1350.524	297.994	197.870	4.411	44.042	113444	36	999.250	170.641	233.127	2.524	27.556	35973	73	1404.849	274.371	257.212	4.715	32.385	102554	63	1028.270	141.018	269.230	4.843	32.042	64781
150	30	1204.033	199.968	92.337	2.252	21.314	36121	32	866.031	93.686	101.334	3.882	21.556	27713	46	770.457	73.242	118.183	5.302	36.870	35441	84	1233.786	278.257	197.908	4.389	44.042	103638	36	922.667	151.444	233.142	2.526	27.556	33216	73	1289.671	234.105	257.216	4.695	32.385	94146	63	1008.159	135.562	269.228	4.843	32.042	63514
151	30	1131.967	173.219	92.347	2.274	21.314	33959	32	861.938	92.637	101.340	3.886	21.556	27582	46	707.543	53.861	118.174	5.315	36.870	32547	84	1128.988	266.186	197.949	4.371	44.042	94835	36	868.861	131.916	233.149	2.542	27.556	31279	73	1202.123	211.179	257.226	4.686	32.385	87755	63	997.397	134.016	269.221	4.840	32.042	62836
152	30	1043.700	156.849	92.343	2.275	21.314	31311	32	853.938	89.657	101.351	3.895	21.556	27326	46	654.283	49.686	118.221	5.264	36.870	30097	84	1034.810	241.183	197.938	4.378	44.042	86924	36	827.639	113.167	233.159	2.563	27.556	29795	73	1116.178	186.748	257.222	4.671	32.385	81481	63	975.508	127.395	269.211	4.848	32.042	61457
153	30	973.933	139.024	92.345	2.279	21.314	29218	32	854.906	96.092	101.345	3.896	21.556	27357	46	618.739	44.780	118.215	5.260	36.870	28462	84	951.190	213.261	197.893	4.402	44.042	79900	36	800.806	102.405	233.166	2.576	27.556	28829	73	1048.438	161.806	257.223	4.652	32.385	76536	63	955.857	120.120	269.208	4.832	32.042	60219
154	30	854.833	118.560	92.333	2.291	21.314	25645	32	805.344	95.449	101.340	3.905	21.556	25771	46	539.978	45.554	118.252	5.226	36.870	24839	84	844.321	185.954	197.886	4.402	44.042	70923	36	748.667	94.601	233.172	2.575	27.556	26952	73	952.699	140.459	257.232	4.637	32.385	69547	63	919.556	117.448	269.208	4.834	32.042	57932
155	30	789.800	106.179	92.338	2.293	21.314	23694	32	778.719	88.925	101.357	3.919	21.556	24919	46	509.304	41.907	118.256	5.221	36.870	23428	84	768.274	158.221	197.824	4.437	44.042	64535	36	700.722	88.237	233.188	2.567	27.556	25226	73	868.137	122.542	257.232	4.623	32.385	63374	63	870.429	114.503	269.199	4.852	32.042	54837
156	30	734.933	94.929	92.339	2.292	21.314	22048	32	779.562	97.949	101.347	3.937	21.556	24946	46	498.239	40.858	118.243	5.244	36.870	22919	84	714.429	135.344	197.781	4.469	44.042	60012	36	667.944	82.808	233.188	2.568	27.556	24046	73	812.726	110.750	257.222	4.604	32.385	59329	63	828.984	111.293	269.210	4.833	32.042	52226
157	30	712.400	88.094	92.338	2.297	21.314	21372	32	798.812	98.185	101.351	3.904	21.556	25562	46	491.283	42.921	118.268	5.208	36.870	22599	84	687.131	116.201	197.709	4.510	44.042	57719	36	652.694	75.536	233.188	2.588	27.556	23497	73	778.534	105.095	257.227	4.595	32.385	56833	63	815.825	104.449	269.198	4.834	32.042	51397
158	30	708.500	81.476	92.329	2.305	21.314	21255	32	802.281	101.205	101.358	3.901	21.556	25673	46	501.587	41.276	118.241	5.223	36.870	23073	84	673.107	111.289	197.695	4.517	44.042	56541	36	648.361	80.508	233.191	2.568	27.556	23341	73	752.452	96.375	257.239	4.594	32.385	54929	63	806.794	104.320	269.183	4.844	32.042	50828
159	30	728.967	87.565	92.316	2.297	21.314	21869	32	793.344	98.878	101.359	3.902	21.556	25387	46	503.174	44.328	118.252	5.229	36.870	23146	84	664.036	104.271	197.668	4.524	44.042	55779	36	640.139	73.479	233.201	2.586	27.556	23045	73	751.384	96.673	257.231	4.575	32.385	54851	63	802.159	101.853	269.184	4.841	32.042	50536
160	30	745.233	96.873	92.321	2.291	21.314	22357	32	792.250	101.844	101.349	3.901	21.556	25352	46	508.043	46.920	118.275	5.189	36.870	23370	84	666.702	101.456	197.644	4.541	44.042	56003	36	645.667	72.052	233.209	2.588	27.556	23244	73	749.836	93.832	257.239	4.582	32.385	54738	63	815.270	109.109	269.200	4.829	32.042	51362
161	30	784.400	110.137	92.323	2.276	21.314	23532	32	782.906	94.600	101.353	3.898	21.556	25053	46	525.304	47.275	118.257	5.212	36.870	24164	84	657.905	96.206	197.627	4.552	44.042	55264	36	640.750	71.930	233.202	2.587	27.556	23067	73	757.877	97.391	257.239	4.584	32.385	55325	63	825.937	108.557	269.202	4.825	32.042	52034
162	30	866	132.606	92.310	2.265	21.314	25980	32	772.312	90.770	101.354	3.887	21.556	24714	46	560.065	61.993	118.323	5.138	36.870	25763	84	665.536	99.144	197.618	4.545	44.042	55905	36	647.556	76.950	233.200	2.573	27.556	23312	73	757.849	96.467	257.253	4.580	32.385	55323	63	835.524	114.054	269.210	4.828	32.042	52638
163	30	979.233	163.677	92.309	2.246	21.314	29377	32	783	99.471	101.346	3.879	21.556	25056	46	682.174	104.506	118.404	5.020	36.870	31380	84	677.024	97.236	197.611	4.565	44.042	56870	36	651.222	75.517	233.208	2.579	27.556	23444	73	774.877	101.383	257.242	4.588	32.385	56566	63	857.508	119.967	269.206	4.843	32.042	54023
164	30	1061.933	181.582	92.310	2.238	21.314	31858	32	795.188	97.538	101.340	3.871	21.556	25446	46	896.935	148.085	118.388	5.052	36.870	41259	84	696.274	106.875	197.634	4.541	44.042	58487	36	660.611	73.622	233.198	2.592	27.556	23782	73	804.411	106.270	257.234	4.577	32.385	58722	63	893.444	130.285	269.224	4.837	32.042	56287
165	30	1129.700	206.009	92.315	2.231	21.314	33891	32	795.875	95.027	101.326	3.875	21.556	25468	46	916.804	144.050	118.348	5.099	36.870	42173	84	716.726	113.643	197.656	4.523	44.042	60205	36	669.194	78.830	233.204	2.578	27.556	24091	73	837.753	113.146	257.234	4.585	32.385	61156	63	922.651	137.295	269.226	4.832	32.042	58127
166	30	1160.833	205.740	92.326	2.243	21.314	34825	32	801.188	98.254	101.322	3.871	21.556	25638	46	887.891	123.678	118.304	5.161	36.870	40843	84	764.060	131.321	197.700	4.494	44.042	64181	36	713.056	84.324	233.197	2.579	27.556	25670	73	939.767	144.059	257.229	4.625	32.385	68603	63	987.492	153.472	269.234	4.837	32.042	62212
167	30	1223.033	209.412	92.327	2.245	21.314	36691	32	850.844	100.342	101.332	3.879	21.556	27227	46	872.304	108.497	118.293	5.172	36.870	40126	84	890.940	179.542	197.801	4.429	44.042	74839	36	799	93.382	233.219	2.572	27.556	28764	73	1110.753	175.475	257.229	4.632	32.385	81085	63	1115.349	179.662	269.245	4.842	32.042	70267
168	30	1194.300	202.113	92.334	2.252	21.314	35829	32	848.094	97.394	101.324	3.866	21.556	27139	46	822.304	97.306	118.288	5.168	36.870	37826	84	1022.071	245.698	197.887	4.365	44.042	85854	36	827.444	99.285	233.187	2.582	27.556	29788	73	1241	212.139	257.215	4.658	32.385	90593	63	1205.746	199.387	269.238	4.853	32.042	75962
169	30	1160.700	193.419	92.343	2.254	21.314	34821	32	851.625	95.476	101.333	3.874	21.556	27252	46	761.652	74.959	118.257	5.218	36.870	35036	84	1138.107	299.732	197.986	4.311	44.042	95601	36	882.972	111.122	233.210	2.562	27.556	31787	73	1359.767	248.888	257.220	4.672	32.385	99263	63	1289.873	226.113	269.265	4.856	32.042	81262
170	30	1128.500	184.813	92.336	2.260	21.314	33855	32	861.156	101.515	101.330	3.871	21.556	27557	46	725.174	70.399	118.252	5.220	36.870	33358	84	1264.155	309.908	197.941	4.327	44.042	106189	36	929.111	128.203	233.193	2.549	27.556	33448	73	1448.630	275.776	257.219	4.692	32.385	105750	63	1311.619	234.524	269.268	4.848	32.042	82632
171	30	1082.900	175.276	92.335	2.259	21.314	32487	32	852.156	98.753	101.334	3.872	21.556	27269	46	702.674	59.833	118.229	5.258	36.870	32323	84	1301.488	309.718	197.942	4.337	44.042	109325	36	966.056	147.543	233.188	2.526	27.556	34778	73	1472.877	292.856	257.207	4.722	32.385	107520	63	1281.873	224.047	269.256	4.849	32.042	80758
172	30	1033.867	161.255	92.347	2.259	21.314	31016	32	838.406	89.043	101.345	3.874	21.556	26829	46	662.283	50.263	118.211	5.279	36.870	30465	84	1261.274	307.657	197.958	4.319	44.042	105947	36	1008.111	177.610	233.149	2.499	27.556	36292	73	1441.014	278.940	257.206	4.699	32.385	105194	63	1242.587	217.110	269.257	4.842	32.042	78283
173	30	974.500	133.995	92.339	2.294	21.314	29235	32	833.406	97.336	101.335	3.891	21.556	26669	46	632.543	49.156	118.226	5.262	36.870	29097	84	1197.321	278.077	197.922	4.348	44.042	100575	36	1046.611	188.903	233.152	2.492	27.556	37678	73	1406.740	275.709	257.213	4.715	32.385	102692	63	1194.667	201.910	269.252	4.858	32.042	75264
174	30	887.267	127.636	92.345	2.276	21.314	26618	32	778.188	91.053	101.340	3.892	21.556	24902	46	567.674	40.707	118.203	5.292	36.870	26113	84	1070.560	244.190	197.905	4.364	44.042	89927	36	998.500	183.688	233.134	2.498	27.556	35946	73	1314.384	254.034	257.213	4.707	32.385	95950	63	1143.349	194.045	269.250	4.852	32.042	72031
175	30	786.500	107.367	92.339	2.279	21.314	23595	32	752.406	84.839	101.347	3.897	21.556	24077	46	524.804	39.819	118.226	5.265	36.870	24141	84	953.357	203.389	197.842	4.407	44.042	80082	36	950.278	177.289	233.137	2.495	27.556	34210	73	1198.384	230.335	257.208	4.707	32.385	87482	63	1049.048	172.051	269.242	4.842	32.042	66090
176	30	743.533	101.203	92.329	2.282	21.314	22306	32	730.594	87.710	101.348	3.898	21.556	23379	46	514.783	39.117	118.216	5.279	36.870	23680	84	876.893	175.320	197.785	4.441	44.042	73659	36	943.694	174.120	233.146	2.494	27.556	33973	73	1101.644	202.839	257.214	4.703	32.385	80420	63	979.603	159.331	269.222	4.866	32.042	61715
177	30	738.600	96.244	92.324	2.290	21.314	22158	32	723.281	84.343	101.349	3.909	21.556	23145	46	513.978	43.041	118.236	5.249	36.870	23643	84	816.143	149.141	197.716	4.479	44.042	68556	36	994.139	188.055	233.161	2.475	27.556	35789	73	1050.671	190.710	257.218	4.688	32.385	76699	63	935.349	145.315	269.227	4.842	32.042	58927
178	30	750.167	104.645	92.314	2.282	21.314	22505	32	718.750	88.848	101.345	3.921	21.556	23000	46	511.913	41.821	118.236	5.253	36.870	23548	84	775.643	133.328	197.680	4.514	44.042	65154	36	1154.306	229.762	233.173	2.452	27.556	41555	73	1014.863	181.095	257.216	4.684	32.385	74085	63	908	137.340	269.214	4.842	32.042	57204
179	30	751.200	101.448	92.311	2.276	21.314	22536	32	720.281	86.071	101.357	3.916	21.556	23049	46	512.217	43.015	118.248	5.223	36.870	23562	84	761.298	129.929	197.651	4.524	44.042	63949	36	1351.361	311.102	233.134	2.420	27.556	48649	73	1007.794	177.709	257.215	4.672	32.385	73569	63	930.889	143.839	269.224	4.831	32.042	58646
180	30	783.967	106.175	92.321	2.282	21.314	23519	32	724.125	83.895	101.348	3.907	21.556	23172	46	529.783	49.193	118.273	5.203	36.870	24370	84	777.940	124.611	197.576	4.549	44.042	65347	36	1418.417	341.808	233.107	2.418	27.556	51063	73	1025.096	180.292	257.223	4.670	32.385	74832	63	928.810	145.225	269.218	4.837	32.042	58515
181	30	855.600	127.306	92.303	2.268	21.314	25668	32	729.031	82.002	101.352	3.909	21.556	23329	46	588	56.699	118.253	5.219	36.870	27048	84	796.476	137.056	197.602	4.530	44.042	66904	36	1405.528	348.693	233.097	2.412	27.556	50599	73	1065.219	186.756	257.215	4.651	32.385	77761	63	938.746	147.254	269.217	4.844	32.042	59141
182	30	929.533	146.161	92.320	2.265	21.314	27886	32	744.062	88.105	101.339	3.895	21.556	23810	46	696.891	79.479	118.244	5.231	36.870	32057	84	856.976	161.173	197.596	4.514	44.042	71986	36	1354.194	336.914	233.090	2.411	27.556	48751	73	1144.233	207.642	257.225	4.654	32.385	83529	63	991.111	159.492	269.221	4.843	32.042	62440
183	30	1001.267	164.779	92.317	2.248	21.314	30038	32	754.875	92.174	101.328	3.895	21.556	24156	46	914.109	157.107	118.406	5.030	36.870	42049	84	1006.512	208.203	197.537	4.530	44.042	84547	36	1284.556	313.452	233.082	2.426	27.556	46244	73	1266.603	243.293	257.220	4.679	32.385	92462	63	1056.476	179.614	269.236	4.831	32.042	66558
184	30	1068.300	191.488	92.321	2.233	21.314	32049	32	765.719	89.371	101.328	3.889	21.556	24503	46	906.413	141.465	118.351	5.105	36.870	41695	84	1279.405	316.428	197.549	4.516	44.042	107470	36	1178.417	278.532	233.078	2.443	27.556	42423	73	1353.589	278.647	257.207	4.705	32.385	98812	63	1159.222	212.415	269.257	4.849	32.042	73031
185	30	1106	190.232	92.336	2.251	21.314	33180	32	780.688	91.888	101.326	3.885	21.556	24982	46	869.065	124.154	118.310	5.148	36.870	39977	84	1400	365.821	197.607	4.510	44.042	117600	36	1087.750	236.778	233.093	2.463	27.556	39159	73	1428.836	299.281	257.211	4.717	32.385	104305	63	1234.190	235.827	269.262	4.861	32.042	77754
186	30	1127.033	201.330	92.324	2.243	21.314	33811	32	779.938	93.585	101.320	3.877	21.556	24958	46	797.848	99.908	118.277	5.199	36.870	36701	84	1413.881	371.787	197.635	4.499	44.042	118766	36	1018.556	208.105	233.099	2.483	27.556	36668	73	1499	305.005	257.202	4.700	32.385	109427	63	1336.889	256.527	269.249	4.851	32.042	84224
187	30	1141.100	192.796	92.319	2.245	21.314	34233	32	804.625	97.929	101.322	3.868	21.556	25748	46	806.087	90.044	118.259	5.224	36.870	37080	84	1443.905	360.330	197.653	4.500	44.042	121288	36	990.944	178.004	233.119	2.518	27.556	35674	73	1574.521	318.657	257.211	4.705	32.385	114940	63	1419.143	269.793	269.254	4.864	32.042	89406
188	30	1173.500	198.627	92.330	2.254	21.314	35205	32	809.656	93.643	101.321	3.864	21.556	25909	46	812.087	87.545	118.236	5.241	36.870	37356	84	1394.095	328.354	197.746	4.450	44.042	117104	36	940.639	151.647	233.127	2.544	27.556	33863	73	1538.795	307.538	257.207	4.714	32.385	112332	63	1437.238	275.071	269.266	4.855	32.042	90546
189	30	1136.467	187.372	92.331	2.252	21.314	34094	32	812.625	90.912	101.332	3.863	21.556	26004	46	771.630	74.354	118.228	5.245	36.870	35495	84	1337.881	307.990	197.883	4.381	44.042	112382	36	895.222	131.459	233.150	2.561	27.556	32228	73	1485.397	293.590	257.208	4.715	32.385	108434	63	1431.794	267.792	269.258	4.849	32.042	90203
190	30	1085.033	175.672	92.327	2.256	21.314	32551	32	812.500	93.514	101.322	3.871	21.556	26000	46	738.565	69.351	118.224	5.257	36.870	33974	84	1264.643	312.835	197.985	4.330	44.042	106230	36	865.556	122.515	233.142	2.571	27.556	31160	73	1396.397	268.671	257.223	4.708	32.385	101937	63	1378.127	255.322	269.263	4.849	32.042	86822
191	30	1046.100	168.454	92.335	2.260	21.314	31383	32	813.688	85.010	101.334	3.878	21.556	26038	46	687.913	59.963	118.212	5.277	36.870	31644	84	1160.810	306.478	198.038	4.306	44.042	97508	36	836.750	111.755	233.149	2.581	27.556	30123	73	1306.795	238.819	257.215	4.696	32.385	95396	63	1303.778	234.158	269.254	4.855	32.042	82138
192	30	993.133	151.584	92.335	2.265	21.314	29794	32	802.500	90.615	101.330	3.884	21.556	25680	46	638.870	46.922	118.206	5.289	36.870	29388	84	1060.131	287.428	198.050	4.299	44.042	89051	36	806.028	101.845	233.156	2.584	27.556	29017	73	1210.055	217.196	257.221	4.695	32.385	88334	63	1223.079	210.160	269.233	4.864	32.042	77054
193	30	933.267	137.302	92.341	2.278	21.314	27998	32	806.969	93.600	101.330	3.884	21.556	25823	46	610.457	43.815	118.216	5.277	36.870	28081	84	976.595	253.638	198.000	4.335	44.042	82034	36	792.444	98.119	233.163	2.589	27.556	28528	73	1137.603	192.518	257.229	4.685	32.385	83045	63	1141.667	179.133	269.228	4.851	32.042	71925
194	30	829.167	111.937	92.325	2.292	21.314	24875	32	759.562	85.701	101.338	3.900	21.556	24306	46	546.152	44.280	118.232	5.250	36.870	25123	84	857.869	214.880	197.966	4.358	44.042	72061	36	738.444	88.279	233.176	2.588	27.556	26584	73	1030.342	169.877	257.229	4.663	32.385	75215	63	1046.111	160.396	269.218	4.845	32.042	65905
195	30	768.333	103.674	92.334	2.290	21.314	23050	32	739.156	85.734	101.343	3.898	21.556	23653	46	513.978	45.892	118.255	5.224	36.870	23643	84	771.905	182.986	197.915	4.377	44.042	64840	36	693.306	81.712	233.181	2.589	27.556	24959	73	941.178	150.341	257.226	4.658	32.385	68706	63	943.683	142.303	269.201	4.850	32.042	59452
196	30	728.967	93.541	92.329	2.292	21.314	21869	32	729.906	89.306	101.350	3.922	21.556	23357	46	502.543	41.782	118.264	5.217	36.870	23117	84	715.417	151.100	197.834	4.428	44.042	60095	36	663.583	72.489	233.192	2.600	27.556	23889	73	861.726	129.464	257.236	4.647	32.385	62906	63	860.698	117.125	269.198	4.840	32.042	54224
197	30	714.533	85.895	92.312	2.302	21.314	21436	32	724.375	86.799	101.343	3.914	21.556	23180	46	503.217	46.359	118.264	5.206	36.870	23148	84	681.762	124.154	197.735	4.482	44.042	57268	36	654.861	78.579	233.184	2.580	27.556	23575	73	812.055	114.896	257.233	4.622	32.385	59280	63	807.206	105.073	269.180	4.847	32.042	50854
198	30	725.533	95.460	92.310	2.284	21.314	21766	32	726.375	84.293	101.347	3.913	21.556	23244	46	496.761	47.683	118.283	5.181	36.870	22851	84	658.369	107.232	197.671	4.515	44.042	55303	36	648.167	75.880	233.181	2.592	27.556	23334	73	786.890	110.234	257.222	4.606	32.385	57443	63	777.222	98.780	269.175	4.829	32.042	48965
199	30	742.633	100.873	92.319	2.288	21.314	22279	32	721.188	81.457	101.351	3.910	21.556	23078	46	506.087	50.198	118.300	5.166	36.870	23280	84	646.702	97.649	197.644	4.542	44.042	54323	36	650.944	76.051	233.191	2.589	27.556	23434	73	768.479	104.552	257.227	4.602	32.385	56099	63	765.365	95.690	269.170	4.843	32.042	48218
200	30	772.900	101.562	92.312	2.289	21.314	23187	32	719.656	85.894	101.344	3.908	21.556	23029	46	512.283	49.215	118.290	5.174	36.870	23565	84	641.571	89.300	197.590	4.573	44.042	53892	36	643.528	74.121	233.194	2.587	27.556	23167	73	765.123	100.612	257.234	4.585	32.385	55854	63	752.571	88.292	269.162	4.840	32.042	47412
201	30	827.433	119.404	92.321	2.281	21.314	24823	32	721.562	84.228	101.347	3.917	21.556	23090	46	518.696	49.181	118.279	5.178	36.870	23860	84	639.667	90.755	197.590	4.556	44.042	53732	36	651.250	74.928	233.205	2.582	27.556	23445	73	768.521	101.595	257.231	4.586	32.385	56102	63	755.778	93.507	269.156	4.853	32.042	47614
202	30	899.267	137.560	92.305	2.267	21.314	26978	32	727.750	84.140	101.346	3.905	21.556	23288	46	549.761	54.556	118.280	5.182	36.870	25289	84	643.500	83.980	197.547	4.594	44.042	54054	36	664.500	77.764	233.185	2.587	27.556	23922	73	775.479	99.707	257.232	4.576	32.385	56610	63	763.968	93.636	269.163	4.846	32.042	48130
203	30	965.700	153.565	92.315	2.265	21.314	28971	32	736.812	84.649	101.333	3.898	21.556	23578	46	625.391	86.919	118.386	5.054	36.870	28768	84	649.690	88.515	197.566	4.581	44.042	54574	36	674.417	79.119	233.182	2.592	27.556	24279	73	800.603	103.963	257.229	4.567	32.385	58444	63	769.587	93.137	269.155	4.846	32.042	48484
204	30	1033.467	180.001	92.325	2.249	21.314	31004	32	736.750	88.022	101.324	3.896	21.556	23576	46	820	152.816	118.486	4.916	36.870	37720	84	658.893	88.811	197.565	4.578	44.042	55347	36	689.861	83.095	233.187	2.582	27.556	24835	73	839.137	114.772	257.221	4.585	32.385	61257	63	793.889	101.414	269.171	4.873	32.042	50015
205	30	1069.100	187.997	92.326	2.244	21.314	32073	32	749.094	89.742	101.322	3.897	21.556	23971	46	881.174	154.777	118.425	4.991	36.870	40534	84	668.655	92.173	197.566	4.583	44.042	56167	36	707.250	94.354	233.184	2.558	27.556	25461	73	888.301	132.854	257.241	4.619	32.385	64846	63	805.841	102.554	269.177	4.858	32.042	50768
206	30	1081.733	189.337	92.323	2.247	21.314	32452	32	748.469	89.896	101.317	3.880	21.556	23951	46	851.565	136.260	118.385	5.042	36.870	39172	84	694.048	99.913	197.594	4.552	44.042	58300	36	744.750	109.293	233.188	2.528	27.556	26811	73	957.548	156.896	257.219	4.637	32.385	69901	63	862.746	111.519	269.169	4.863	32.042	54353
207	30	1082.900	186.810	92.335	2.245	21.314	32487	32	762.031	90.955	101.318	3.888	21.556	24385	46	796.304	106.080	118.329	5.111	36.870	36630	84	759.571	111.472	197.594	4.548	44.042	63804	36	856.861	119.589	233.194	2.542	27.556	30847	73	1099.164	172.325	257.219	4.601	32.385	80239	63	930	122.150	269.190	4.856	32.042	58590
208	30	1093.100	180.246	92.324	2.256	21.314	32793	32	783.312	86.028	101.328	3.871	21.556	25066	46	770.500	93.690	118.301	5.150	36.870	35443	84	819.071	115.693	197.570	4.567	44.042	68802	36	1028.139	158.137	233.230	2.502	27.556	37013	73	1248.479	214.978	257.214	4.638	32.385	91139	63	994.794	129.368	269.179	4.868	32.042	62672
209	30	1072.500	181.541	92.319	2.246	21.314	32175	32	788.531	90.420	101.332	3.877	21.556	25233	46	710.935	81.672	118.291	5.168	36.870	32703	84	855.560	134.338	197.619	4.537	44.042	71867	36	1309.667	260.197	233.184	2.445	27.556	47148	73	1370.904	254.894	257.205	4.667	32.385	100076	63	1057.365	154.660	269.201	4.870	32.042	66614
210	30	1061.533	173.791	92.331	2.256	21.314	31846	32	796.750	91.802	101.326	3.877	21.556	25496	46	650.304	65.630	118.277	5.191	36.870	29914	84	889.869	150.657	197.684	4.502	44.042	74749	36	1423.778	319.593	233.110	2.441	27.556	51256	73	1446.932	281.558	257.193	4.693	32.385	105626	63	1123.603	168.363	269.226	4.839	32.042	70787
211	30	1014.133	161.969	92.327	2.257	21.314	30424	32	793.719	90.638	101.330	3.889	21.556	25399	46	611.848	60.143	118.283	5.181	36.870	28145	84	928.107	169.843	197.739	4.463	44.042	77961	36	1415.278	333.575	233.090	2.434	27.556	50950	73	1439.863	284.946	257.205	4.711	32.385	105110	63	1163.746	187.250	269.220	4.864	32.042	73316
212	30	969.700	143.935	92.329	2.270	21.314	29091	32	788.125	92.678	101.335	3.886	21.556	25220	46	578.239	54.253	118.288	5.174	36.870	26599	84	965.321	182.906	197.749	4.453	44.042	81087	36	1359.167	311.974	233.095	2.445	27.556	48930	73	1407.808	269.802	257.202	4.699	32.385	102770	63	1200.238	201.516	269.217	4.874	32.042	75615
213	30	908.667	127.463	92.326	2.287	21.314	27260	32	789.969	95.284	101.332	3.874	21.556	25279	46	560.283	53.407	118.288	5.174	36.870	25773	84	977.857	196.398	197.802	4.417	44.042	82140	36	1286.083	284.447	233.088	2.460	27.556	46299	73	1344.110	257.910	257.201	4.693	32.385	98120	63	1199.889	202.004	269.222	4.864	32.042	75593
214	30	819.800	113.569	92.331	2.296	21.314	24594	32	755.625	90.870	101.340	3.904	21.556	24180	46	523.609	48.358	118.277	5.190	36.870	24086	84	921.381	189.373	197.829	4.408	44.042	77396	36	1167.389	251.781	233.079	2.480	27.556	42026	73	1231.425	224.962	257.209	4.688	32.385	89894	63	1150.841	188.041	269.222	4.858	32.042	72503
215	30	762.333	96.213	92.333	2.303	21.314	22870	32	739.062	87.540	101.340	3.895	21.556	23650	46	503.978	45.482	118.277	5.185	36.870	23183	84	881.274	184.583	197.835	4.406	44.042	74027	36	1026.944	216.545	233.087	2.480	27.556	36970	73	1117.014	197.284	257.208	4.674	32.385	81542	63	1067.254	176.389	269.222	4.853	32.042	67237
216	30	730.733	89.452	92.332	2.307	21.314	21922	32	729.906	82.440	101.341	3.893	21.556	23357	46	497.630	43.826	118.264	5.202	36.870	22891	84	869.738	176.696	197.792	4.421	44.042	73058	36	924.472	183.450	233.099	2.494	27.556	33281	73	1024.151	179.487	257.201	4.663	32.385	74763	63	1010.778	165.322	269.216	4.865	32.042	63679
217	30	721.700	87.871	92.329	2.307	21.314	21651	32	725.406	85.006	101.342	3.895	21.556	23213	46	495.957	45.532	118.285	5.175	36.870	22814	84	906	177.904	197.745	4.440	44.042	76104	36	836.750	154.554	233.115	2.506	27.556	30123	73	958.329	164.137	257.209	4.664	32.385	69958	63	979.508	156.987	269.204	4.862	32.042	61709
218	30	721.233	88.915	92.311	2.297	21.314	21637	32	716.156	82.971	101.349	3.879	21.556	22917	46	505.217	43.191	118.255	5.207	36.870	23240	84	995.988	214.738	197.742	4.418	44.042	83663	36	778.361	124.725	233.128	2.540	27.556	28021	73	907.616	144.005	257.210	4.644	32.385	66256	63	955.317	148.961	269.198	4.859	32.042	60185
219	30	739.833	98.234	92.317	2.291	21.314	22195	32	709.688	83.927	101.335	3.895	21.556	22710	46	513.478	46.251	118.270	5.194	36.870	23620	84	1150.119	267.527	197.764	4.405	44.042	96610	36	740.667	105.150	233.148	2.575	27.556	26664	73	890.849	143.674	257.234	4.656	32.385	65032	63	958.143	152.835	269.205	4.863	32.042	60363
220	30	784.467	108.960	92.308	2.291	21.314	23534	32	721.625	84.749	101.340	3.900	21.556	23092	46	521.891	49.116	118.268	5.191	36.870	24007	84	1301.333	305.139	197.768	4.409	44.042	109312	36	716.583	97.631	233.171	2.563	27.556	25797	73	877.301	135.087	257.231	4.639	32.385	64043	63	987.143	156.281	269.195	4.874	32.042	62190
221	30	812.367	116.335	92.306	2.271	21.314	24371	32	719.656	85.112	101.336	3.890	21.556	23029	46	548.761	53.520	118.275	5.181	36.870	25243	84	1406.619	343.981	197.848	4.364	44.042	118156	36	680.694	89.803	233.171	2.568	27.556	24505	73	882	134.971	257.221	4.628	32.385	64386	63	1005.095	160.634	269.195	4.877	32.042	63321
222	30	855.733	129.695	92.322	2.264	21.314	25672	32	717.500	78.867	101.334	3.894	21.556	22960	46	584.587	65.677	118.298	5.156	36.870	26891	84	1423.369	349.116	197.898	4.351	44.042	119563	36	669.861	86.960	233.169	2.574	27.556	24115	73	882.438	137.919	257.211	4.642	32.385	64418	63	1064.603	180.800	269.213	4.865	32.042	67070
223	30	915	142.266	92.326	2.270	21.314	27450	32	718.469	80.710	101.319	3.884	21.556	22991	46	645.109	73.198	118.256	5.201	36.870	29675	84	1373.726	340.507	197.939	4.335	44.042	115393	36	653.500	77.808	233.165	2.599	27.556	23526	73	913.521	146.201	257.202	4.624	32.385	66687	63	1160.238	216.269	269.223	4.874	32.042	73095
224	30	971.833	152.988	92.312	2.260	21.314	29155	32	722.906	80.672	101.315	3.881	21.556	23133	46	786.217	108.522	118.306	5.161	36.870	36166	84	1285.536	315.827	197.952	4.337	44.042	107985	36	663.806	78.684	233.180	2.590	27.556	23897	73	960.767	162.049	257.213	4.654	32.385	70136	63	1236.444	232.205	269.222	4.890	32.042	77896
225	30	1016.600	170.152	92.320	2.250	21.314	30498	32	727.844	81.205	101.323	3.866	21.556	23291	46	844.891	131.507	118.389	5.049	36.870	38865	84	1178.405	285.239	197.951	4.342	44.042	98986	36	667	81.338	233.189	2.578	27.556	24012	73	1051.452	189.888	257.211	4.657	32.385	76756	63	1315.048	250.344	269.222	4.882	32.042	82848
226	30	1076.700	183.923	92.321	2.254	21.314	32301	32	722.438	82.370	101.318	3.878	21.556	23118	46	828.304	116.050	118.321	5.136	36.870	38102	84	1062.595	251.683	197.935	4.358	44.042	89258	36	693.194	86.601	233.179	2.577	27.556	24955	73	1155.699	211.983	257.200	4.674	32.385	84366	63	1391.270	274.076	269.239	4.883	32.042	87650
227	30	1109.267	189.372	92.324	2.256	21.314	33278	32	733.219	87.154	101.322	3.886	21.556	23463	46	801.087	105.899	118.300	5.157	36.870	36850	84	994.274	213.348	197.868	4.400	44.042	83519	36	724.750	85.990	233.188	2.584	27.556	26091	73	1328.082	255.241	257.201	4.690	32.385	96950	63	1434.206	274.682	269.246	4.852	32.042	90355
228	30	1095.233	180.527	92.326	2.261	21.314	32857	32	752.969	87.119	101.322	3.880	21.556	24095	46	785.283	106.641	118.337	5.110	36.870	36123	84	934.464	185.839	197.802	4.438	44.042	78495	36	765.583	90.252	233.195	2.582	27.556	27561	73	1435	282.181	257.208	4.696	32.385	104755	63	1424.476	264.402	269.239	4.869	32.042	89742
229	30	1071.867	171.750	92.337	2.269	21.314	32156	32	752.094	86.759	101.325	3.878	21.556	24067	46	744	95.203	118.311	5.131	36.870	34224	84	869.952	157.888	197.744	4.480	44.042	73076	36	786.528	100.641	233.182	2.567	27.556	28315	73	1474.247	295.206	257.194	4.708	32.385	107620	63	1378.143	247.796	269.241	4.858	32.042	86823
230	30	1051.833	168.856	92.325	2.265	21.314	31555	32	757.312	87.189	101.325	3.879	21.556	24234	46	694.109	83.907	118.321	5.124	36.870	31929	84	823.619	143.390	197.725	4.487	44.042	69184	36	797.833	100.166	233.173	2.577	27.556	28722	73	1436.890	286.525	257.204	4.721	32.385	104893	63	1297.825	229.883	269.236	4.858	32.042	81763
231	30	1001.100	154.565	92.337	2.269	21.314	30033	32	749.312	80.694	101.326	3.879	21.556	23978	46	636.543	72.322	118.323	5.134	36.870	29281	84	785.833	127.162	197.684	4.514	44.042	66010	36	801.917	107.971	233.163	2.571	27.556	28869	73	1384.096	273.884	257.197	4.712	32.385	101039	63	1202.206	193.379	269.219	4.859	32.042	75739
232	30	942.900	135.885	92.321	2.280	21.314	28287	32	751.094	84.782	101.332	3.874	21.556	24035	46	595.109	54.747	118.251	5.216	36.870	27375	84	756.357	112.940	197.635	4.542	44.042	63534	36	807.111	105.870	233.184	2.563	27.556	29056	73	1304.534	253.286	257.203	4.714	32.385	95231	63	1122.857	174.863	269.218	4.852	32.042	70740
233	30	896.567	126.567	92.330	2.281	21.314	26897	32	749.250	83.803	101.331	3.888	21.556	23976	46	571.326	50.369	118.268	5.206	36.870	26281	84	736.321	101.933	197.584	4.567	44.042	61851	36	809.778	105.683	233.170	2.574	27.556	29152	73	1221.973	226.422	257.204	4.697	32.385	89204	63	1047.286	157.241	269.210	4.857	32.042	65979
234	30	809.333	108.826	92.333	2.294	21.314	24280	32	721.125	78.864	101.342	3.884	21.556	23076	46	530.587	50.737	118.278	5.180	36.870	24407	84	692.643	94.022	197.584	4.574	44.042	58182	36	786.528	108.870	233.183	2.549	27.556	28315	73	1113.329	197.671	257.216	4.687	32.385	81273	63	953.302	130.961	269.204	4.832	32.042	60058
235	30	747.533	93.998	92.333	2.304	21.314	22426	32	695.312	80.805	101.337	3.895	21.556	22250	46	508.413	50.535	118.292	5.169	36.870	23387	84	651.560	88.643	197.569	4.576	44.042	54731	36	751.250	115.261	233.155	2.536	27.556	27045	73	990.890	167.843	257.215	4.664	32.385	72335	63	852.810	111.530	269.199	4.828	32.042	53727
236	30	715.300	90.093	92.326	2.300	21.314	21459	32	688	77.226	101.334	3.891	21.556	22016	46	496.348	46.720	118.281	5.178	36.870	22832	84	641.143	85.263	197.553	4.585	44.042	53856	36	741.083	111.609	233.159	2.539	27.556	26679	73	910.671	153.479	257.204	4.655	32.385	66479	63	786.413	95.654	269.182	4.820	32.042	49544
237	30	696.133	84.223	92.329	2.303	21.314	20884	32	689.125	77.249	101.338	3.896	21.556	22052	46	491.739	44.848	118.280	5.191	36.870	22620	84	637.393	81.461	197.525	4.605	44.042	53541	36	752.417	121.349	233.170	2.510	27.556	27087	73	858.603	134.962	257.226	4.642	32.385	62678	63	750.937	86.666	269.180	4.826	32.042	47309
238	30	688.300	81.493	92.317	2.304	21.314	20649	32	685.344	76.063	101.340	3.891	21.556	21931	46	494.196	43.332	118.261	5.198	36.870	22733	84	632.917	81.655	197.533	4.600	44.042	53165	36	807	137.596	233.176	2.490	27.556	29052	73	821.548	124.813	257.214	4.633	32.385	59973	63	738	84.298	269.177	4.807	32.042	46494
239	30	717.100	95.243	92.316	2.289	21.314	21513	32	687.594	75.738	101.352	3.899	21.556	22003	46	503.957	45.413	118.278	5.177	36.870	23182	84	637.964	78.529	197.501	4.619	44.042	53589	36	1029.250	196.066	233.214	2.441	27.556	37053	73	804.082	114.737	257.224	4.611	32.385	58698	63	721.476	80.137	269.171	4.822	32.042	45453
240	30	727.233	95.770	92.327	2.282	21.314	21817	32	690.531	76.258	101.342	3.886	21.556	22097	46	510.391	49.402	118.283	5.176	36.870	23478	84	649.274	80.098	197.519	4.615	44.042	54539	36	1359.972	319.319	233.108	2.422	27.556	48959	73	793.493	108.363	257.213	4.591	32.385	57925	63	718.333	78.955	269.167	4.828	32.042	45255
241	30	768.033	104.073	92.308	2.283	21.314	23041	32	694.938	77.915	101.335	3.883	21.556	22238	46	542.739	56.566	118.293	5.161	36.870	24966	84	652.881	84.600	197.521	4.600	44.042	54842	36	1427.889	365.201	233.071	2.409	27.556	51404	73	804.863	116.961	257.212	4.613	32.385	58755	63	719.476	75.089	269.163	4.833	32.042	45327
242	30	815.700	120.488	92.306	2.268	21.314	24471	32	691.562	78.317	101.337	3.878	21.556	22130	46	582.826	68.729	118.295	5.137	36.870	26810	84	658.893	89.059	197.539	4.594	44.042	55347	36	1394.917	365.825	233.055	2.405	27.556	50217	73	826.589	128.649	257.213	4.641	32.385	60341	63	722.603	79.718	269.160	4.838	32.042	45524
243	30	886.700	131.651	92.310	2.275	21.314	26601	32	693.562	80.288	101.325	3.879	21.556	22194	46	705.478	95.861	118.326	5.118	36.870	32452	84	673.012	91.764	197.560	4.580	44.042	56533	36	1325.083	340.247	233.040	2.427	27.556	47703	73	870.274	143.355	257.199	4.641	32.385	63530	63	731.159	81.354	269.175	4.842	32.042	46063
244	30	923.267	138.311	92.314	2.272	21.314	27698	32	688.344	76.954	101.320	3.869	21.556	22027	46	836.783	133.161	118.396	5.032	36.870	38492	84	692.881	96.680	197.561	4.581	44.042	58202	36	1233.167	303.019	233.054	2.432	27.556	44394	73	913.890	157.632	257.192	4.658	32.385	66714	63	742.016	85.537	269.176	4.819	32.042	46747
245	30	952.600	156.091	92.301	2.252	21.314	28578	32	698.562	79.177	101.326	3.871	21.556	22354	46	858.500	137.377	118.393	5.030	36.870	39491	84	732.452	112.445	197.602	4.535	44.042	61526	36	1133.667	271.699	233.056	2.446	27.556	40812	73	958.466	172.523	257.197	4.684	32.385	69968	63	771.889	89.480	269.183	4.829	32.042	48629
246	30	956.800	151.806	92.323	2.262	21.314	28704	32	701.156	81.774	101.324	3.863	21.556	22437	46	839.065	122.281	118.355	5.083	36.870	38597	84	779.964	128.078	197.632	4.512	44.042	65517	36	1028.444	224.857	233.075	2.473	27.556	37024	73	1054.055	190.039	257.209	4.677	32.385	76946	63	802.238	99.786	269.207	4.826	32.042	50541
247	30	969.533	154.138	92.319	2.263	21.314	29086	32	709.500	84.895	101.320	3.867	21.556	22704	46	784.130	105.124	118.322	5.131	36.870	36070	84	884.833	171.334	197.745	4.425	44.042	74326	36	964.528	197.013	233.087	2.486	27.556	34723	73	1199.877	222.700	257.196	4.674	32.385	87591	63	877.365	107.914	269.190	4.835	32.042	55274
248	30	951.300	151.087	92.317	2.261	21.314	28539	32	722.875	82.624	101.321	3.858	21.556	23132	46	724.978	90.296	118.313	5.136	36.870	33349	84	1037.345	224.037	197.828	4.391	44.042	87137	36	901.167	154.993	233.114	2.532	27.556	32442	73	1334.055	264.740	257.199	4.707	32.385	97386	63	949.365	121.748	269.196	4.832	32.042	59810
249	30	951.867	147.291	92.317	2.272	21.314	28556	32	734.344	84.084	101.319	3.853	21.556	23499	46	680.109	82.207	118.328	5.126	36.870	31285	84	1243.905	283.384	197.865	4.348	44.042	104488	36	850.528	135.304	233.132	2.542	27.556	30619	73	1440.479	292.215	257.181	4.707	32.385	105155	63	995.810	142.696	269.211	4.832	32.042	62736
250	30	938.200	147.103	92.314	2.265	21.314	28146	32	736.250	81.971	101.330	3.862	21.556	23560	46	628.326	71.380	118.316	5.135	36.870	28903	84	1362.440	336.523	197.939	4.314	44.042	114445	36	809.083	121.035	233.137	2.556	27.556	29127	73	1457.849	300.383	257.196	4.720	32.385	106423	63	1046.333	151.138	269.203	4.839	32.042	65919
251	30	933.967	144.306	92.324	2.263	21.314	28019	32	733.750	80.138	101.330	3.867	21.556	23480	46	600.717	60.672	118.290	5.158	36.870	27633	84	1364.643	340.024	197.938	4.316	44.042	114630	36	781.556	107.401	233.145	2.573	27.556	28136	73	1405.973	279.455	257.193	4.708	32.385	102636	63	1084.619	161.578	269.208	4.840	32.042	68331
252	30	885.500	129.700	92.330	2.280	21.314	26565	32	725.688	80.627	101.327	3.852	21.556	23222	46	573.696	56.289	118.287	5.166	36.870	26390	84	1288.357	308.011	197.909	4.350	44.042	108222	36	755.861	94.726	233.170	2.581	27.556	27211	73	1341.452	266.414	257.190	4.714	32.385	97926	63	1092.302	164.109	269.210	4.847	32.042	68815
253	30	846.767	117.559	92.335	2.282	21.314	25403	32	728.781	81.306	101.336	3.866	21.556	23321	46	558.696	50.568	118.267	5.193	36.870	25700	84	1185.917	270.638	197.878	4.385	44.042	99617	36	743.778	84.742	233.171	2.602	27.556	26776	73	1261.589	235.723	257.202	4.696	32.385	92096	63	1099.778	168.043	269.222	4.832	32.042	69286
254	30	772.367	107.570	92.331	2.291	21.314	23171	32	705.438	79.756	101.335	3.873	21.556	22574	46	518.413	45.061	118.258	5.211	36.870	23847	84	1043.952	225.238	197.838	4.403	44.042	87692	36	704.361	81.251	233.172	2.598	27.556	25357	73	1154.233	214.363	257.205	4.696	32.385	84259	63	1045.460	155.991	269.214	4.828	32.042	65864
255	30	726.200	85.241	92.321	2.314	21.314	21786	32	699	75.617	101.333	3.879	21.556	22368	46	499.913	41.493	118.256	5.209	36.870	22996	84	912.940	187.213	197.799	4.433	44.042	76687	36	658.806	79.192	233.184	2.583	27.556	23717	73	1038.959	187.256	257.203	4.684	32.385	75844	63	969.175	143.117	269.210	4.819	32.042	61058
256	30	705.233	84.181	92.304	2.308	21.314	21157	32	688.500	78.776	101.342	3.881	21.556	22032	46	491.717	45.701	118.280	5.181	36.870	22619	84	814.036	156.366	197.752	4.460	44.042	68379	36	633.083	77.048	233.176	2.586	27.556	22791	73	936.068	161.768	257.203	4.673	32.385	68333	63	915.825	134.197	269.202	4.829	32.042	57697
257	30	721.367	84.365	92.315	2.310	21.314	21641	32	686	80.485	101.342	3.885	21.556	21952	46	489.304	42.108	118.271	5.191	36.870	22508	84	749.857	127.916	197.674	4.509	44.042	62988	36	617.889	70.605	233.193	2.590	27.556	22244	73	867.671	140.458	257.211	4.652	32.385	63340	63	888.032	130.201	269.191	4.840	32.042	55946
258	30	725.767	91.480	92.315	2.303	21.314	21773	32	685.156	75.811	101.342	3.872	21.556	21925	46	486.109	39.945	118.264	5.205	36.870	22361	84	706.548	112.455	197.632	4.543	44.042	59350	36	614.056	66.814	233.196	2.596	27.556	22106	73	824.014	127.500	257.214	4.644	32.385	60153	63	860.810	121.706	269.188	4.838	32.042	54231
259	30	733.667	92.192	92.295	2.300	21.314	22010	32	687.438	76.762	101.333	3.879	21.556	21998	46	487.391	41.643	118.262	5.198	36.870	22420	84	671.036	96.517	197.581	4.572	44.042	56367	36	605.889	68.726	233.200	2.586	27.556	21812	73	794.301	118.949	257.226	4.640	32.385	57984	63	861.381	118.616	269.166	4.864	32.042	54267
260	30	779.767	107.770	92.298	2.286	21.314	23393	32	687.188	77.978	101.330	3.868	21.556	21990	46	499.913	39.604	118.240	5.236	36.870	22996	84	658.857	89.861	197.544	4.584	44.042	55344	36	607.111	66.627	233.198	2.593	27.556	21856	73	787.548	116.905	257.219	4.631	32.385	57491	63	893.556	129.659	269.189	4.835	32.042	56294
261	30	836.133	120.908	92.305	2.271	21.314	25084	32	692.656	82.292	101.325	3.864	21.556	22165	46	511.674	43.605	118.251	5.207	36.870	23537	84	653.560	87.890	197.533	4.600	44.042	54899	36	611.917	66.591	233.199	2.595	27.556	22029	73	780.027	115.303	257.226	4.627	32.385	56942	63	927.921	140.868	269.189	4.848	32.042	58459
262	30	866.100	134.770	92.306	2.261	21.314	25983	32	697.312	76.160	101.330	3.870	21.556	22314	46	534.043	47.652	118.239	5.220	36.870	24566	84	650.798	87.348	197.527	4.601	44.042	54667	36	618.472	67.907	233.199	2.593	27.556	22265	73	784.658	118.110	257.210	4.619	32.385	57280	63	955.778	146.202	269.196	4.837	32.042	60214
263	30	937.633	152.017	92.302	2.260	21.314	28129	32	711.344	83.296	101.329	3.859	21.556	22763	46	579.043	51.816	118.211	5.253	36.870	26636	84	652.405	86.916	197.532	4.596	44.042	54802	36	624.944	72.009	233.202	2.585	27.556	22498	73	802.918	116.424	257.210	4.613	32.385	58613	63	1024.730	168.674	269.193	4.850	32.042	64558
264	30	961.900	151.350	92.309	2.265	21.314	28857	32	714.531	85.307	101.316	3.861	21.556	22865	46	687.891	75.312	118.222	5.229	36.870	31643	84	654.012	84.261	197.506	4.608	44.042	54937	36	634.750	73.502	233.196	2.585	27.556	22851	73	829.438	122.283	257.219	4.609	32.385	60549	63	1114.333	189.192	269.201	4.844	32.042	70203
265	30	954.700	149.267	92.315	2.266	21.314	28641	32	719.625	87.150	101.310	3.862	21.556	23028	46	794.978	120.058	118.379	5.050	36.870	36569	84	659.107	84.572	197.507	4.604	44.042	55365	36	644.500	79.053	233.196	2.572	27.556	23202	73	896.110	147.505	257.198	4.627	32.385	65416	63	1209.476	217.349	269.220	4.859	32.042	76197
266	30	962.433	146.271	92.317	2.275	21.314	28873	32	728.594	89.861	101.307	3.848	21.556	23315	46	821.478	129.682	118.381	5.053	36.870	37788	84	682.262	93.924	197.526	4.584	44.042	57310	36	658.750	79.584	233.199	2.572	27.556	23715	73	971.932	161.793	257.204	4.629	32.385	70951	63	1288.778	241.628	269.238	4.838	32.042	81193
267	30	956.867	151.780	92.318	2.262	21.314	28706	32	737.406	88.124	101.321	3.875	21.556	23597	46	790.804	110.617	118.354	5.088	36.870	36377	84	717.202	95.922	197.517	4.598	44.042	60245	36	708.194	84.174	233.194	2.581	27.556	25495	73	1095.849	190.349	257.206	4.649	32.385	79997	63	1366.778	253.625	269.227	4.861	32.042	86107
268	30	977.067	150.709	92.321	2.271	21.314	29312	32	742.719	87.066	101.312	3.859	21.556	23767	46	748.500	96.572	118.315	5.127	36.870	34431	84	772.905	116.530	197.577	4.553	44.042	64924	36	746.583	91.802	233.197	2.569	27.556	26877	73	1212.493	221.917	257.187	4.664	32.385	88512	63	1383.016	254.343	269.228	4.851	32.042	87130
269	30	960.733	144.626	92.323	2.272	21.314	28822	32	750.969	86.819	101.320	3.854	21.556	24031	46	698.022	88.446	118.328	5.122	36.870	32109	84	824.488	134.789	197.592	4.523	44.042	69257	36	766.667	91.231	233.193	2.581	27.556	27600	73	1302.945	248.368	257.196	4.677	32.385	95115	63	1360.238	244.345	269.239	4.844	32.042	85695
270	30	932.800	143.963	92.322	2.276	21.314	27984	32	745.406	85.229	101.319	3.865	21.556	23853	46	649.674	74.792	118.315	5.132	36.870	29885	84	895.976	158.008	197.604	4.507	44.042	75262	36	779.250	98.479	233.205	2.560	27.556	28053	73	1345.767	255.837	257.185	4.682	32.385	98241	63	1293.524	226.445	269.239	4.847	32.042	81492
271	30	899.567	136.362	92.321	2.271	21.314	26987	32	739.500	86.747	101.321	3.859	21.556	23664	46	600.435	55.804	118.264	5.193	36.870	27620	84	983.286	183.321	197.609	4.505	44.042	82596	36	809.583	107.152	233.179	2.563	27.556	29145	73	1345.082	262.463	257.191	4.696	32.385	98191	63	1217.333	198.066	269.224	4.847	32.042	76692
272	30	859.133	122.714	92.322	2.275	21.314	25774	32	735.656	84.110	101.340	3.873	21.556	23541	46	557.848	54.769	118.287	5.161	36.870	25661	84	996.060	199.898	197.668	4.479	44.042	83669	36	846.250	125.988	233.174	2.533	27.556	30465	73	1304	252.393	257.195	4.698	32.385	95192	63	1146.429	184.111	269.220	4.844	32.042	72225
273	30	824.400	107.040	92.333	2.300	21.314	24732	32	734.594	80.046	101.338	3.877	21.556	23507	46	540.413	52.297	118.293	5.161	36.870	24859	84	980.821	190.769	197.676	4.494	44.042	82389	36	918.139	139.434	233.174	2.531	27.556	33053	73	1247.959	230.543	257.201	4.686	32.385	91101	63	1073.841	159.231	269.214	4.846	32.042	67652
274	30	764.600	99.055	92.327	2.301	21.314	22938	32	714.250	82.676	101.327	3.878	21.556	22856	46	511.935	50.114	118.299	5.156	36.870	23549	84	911.940	174.710	197.701	4.482	44.042	76603	36	925.028	153.135	233.160	2.511	27.556	33301	73	1145.849	211.326	257.198	4.690	32.385	83647	63	972.794	132.549	269.195	4.837	32.042	61286
275	30	716.167	84.742	92.327	2.317	21.314	21485	32	696.656	79.662	101.327	3.875	21.556	22293	46	493.935	45.249	118.283	5.181	36.870	22721	84	848.762	156.538	197.704	4.486	44.042	71296	36	910.944	166.702	233.141	2.491	27.556	32794	73	1038.315	189.774	257.198	4.693	32.385	75797	63	878.397	118.007	269.197	4.830	32.042	55339
276	30	686.367	81.670	92.327	2.310	21.314	20591	32	694.688	77.984	101.340	3.874	21.556	22230	46	485.957	43.504	118.277	5.175	36.870	22354	84	795.714	142.753	197.705	4.496	44.042	66840	36	901.528	165.602	233.145	2.488	27.556	32455	73	961.877	171.770	257.190	4.677	32.385	70217	63	809.619	102.771	269.171	4.848	32.042	51006
277	30	680.467	83.774	92.314	2.296	21.314	20414	32	690.781	79.891	101.334	3.877	21.556	22105	46	487.174	43.976	118.279	5.171	36.870	22410	84	774.536	133.947	197.691	4.504	44.042	65061	36	972.556	184.827	233.146	2.481	27.556	35012	73	907.877	153.636	257.196	4.656	32.385	66275	63	773.968	94.977	269.169	4.839	32.042	48760
278	30	686.367	82.237	92.310	2.314	21.314	20591	32	688.344	82.771	101.333	3.868	21.556	22027	46	482.717	41.503	118.261	5.207	36.870	22205	84	777.393	130.561	197.682	4.510	44.042	65301	36	1065.806	211.791	233.143	2.463	27.556	38369	73	868.206	142.490	257.195	4.655	32.385	63379	63	752.873	88.399	269.152	4.844	32.042	47431
279	30	703.267	86.497	92.312	2.301	21.314	21098	32	692.250	77.805	101.341	3.883	21.556	22152	46	488.500	40.269	118.258	5.208	36.870	22471	84	806.393	150.734	197.744	4.461	44.042	67737	36	1154.972	261.898	233.115	2.426	27.556	41579	73	840.301	131.790	257.207	4.640	32.385	61342	63	735.444	84.539	269.164	4.824	32.042	46333
280	30	716.033	88.448	92.303	2.308	21.314	21481	32	685.906	77.361	101.338	3.880	21.556	21949	46	491.522	46.707	118.291	5.167	36.870	22610	84	863.595	179.032	197.801	4.420	44.042	72542	36	1257.750	297.509	233.094	2.423	27.556	45279	73	816.479	116.812	257.217	4.604	32.385	59603	63	721.492	81.786	269.151	4.823	32.042	45454
281	30	735	97.595	92.299	2.290	21.314	22050	32	691.906	84.663	101.335	3.887	21.556	22141	46	509.848	44.660	118.264	5.195	36.870	23453	84	954.607	227.144	197.912	4.344	44.042	80187	36	1297.417	325.396	233.070	2.413	27.556	46707	73	810.219	120.889	257.211	4.623	32.385	59146	63	725.460	79.342	269.149	4.823	32.042	45704
282	30	751.400	104.912	92.313	2.279	21.314	22542	32	693.969	81.909	101.333	3.883	21.556	22207	46	546.587	49.530	118.247	5.212	36.870	25143	84	1155.131	261.239	197.844	4.367	44.042	97031	36	1271.694	312.659	233.062	2.430	27.556	45781	73	821.206	123.864	257.212	4.625	32.385	59948	63	727.635	82.298	269.152	4.836	32.042	45841
283	30	775.267	109.527	92.298	2.282	21.314	23258	32	688.844	74.762	101.338	3.858	21.556	22043	46	608.370	67.783	118.269	5.186	36.870	27985	84	1327.476	305.261	197.836	4.386	44.042	111508	36	1209.972	293.370	233.064	2.434	27.556	43559	73	863.726	134.716	257.205	4.609	32.385	63052	63	730.048	81.773	269.159	4.823	32.042	45993
284	30	796.100	110.358	92.310	2.292	21.314	23883	32	694.312	83.033	101.329	3.869	21.556	22218	46	698.696	100.754	118.361	5.055	36.870	32140	84	1357.917	324.968	197.852	4.375	44.042	114065	36	1121.472	261.298	233.065	2.450	27.556	40373	73	885.671	147.968	257.189	4.639	32.385	64654	63	747.190	86.179	269.159	4.847	32.042	47073
285	30	807.800	115.491	92.305	2.275	21.314	24234	32	689.875	76.492	101.330	3.863	21.556	22076	46	751.217	107.192	118.368	5.070	36.870	34556	84	1308.845	310.409	197.843	4.385	44.042	109943	36	1036.306	226.690	233.071	2.477	27.556	37307	73	960.945	163.966	257.190	4.640	32.385	70149	63	780.968	99.543	269.162	4.868	32.042	49201
286	30	831	119.396	92.307	2.278	21.314	24930	32	696.562	80.599	101.322	3.860	21.556	22290	46	763.043	108.822	118.357	5.084	36.870	35100	84	1220.024	279.729	197.825	4.407	44.042	102482	36	957.806	200.748	233.085	2.478	27.556	34481	73	1041.575	192.063	257.183	4.675	32.385	76035	63	830.635	105.440	269.166	4.865	32.042	52330
287	30	853.200	123.491	92.309	2.279	21.314	25596	32	709.750	86.926	101.318	3.846	21.556	22712	46	748.130	96.214	118.316	5.133	36.870	34414	84	1130.131	241.012	197.780	4.441	44.042	94931	36	903.417	168.169	233.102	2.510	27.556	32523	73	1209.808	227.589	257.193	4.673	32.385	88316	63	932.397	126.472	269.189	4.851	32.042	58741
288	30	874.133	129.305	92.305	2.272	21.314	26224	32	716.281	86.426	101.317	3.859	21.556	22921	46	716.761	90.173	118.318	5.133	36.870	32971	84	1050.286	211.020	197.746	4.462	44.042	88224	36	849.500	139.422	233.127	2.536	27.556	30582	73	1300.616	255.276	257.192	4.695	32.385	94945	63	1009.889	135.050	269.173	4.858	32.042	63623
289	30	873.067	121.064	92.316	2.288	21.314	26192	32	723.469	89.158	101.313	3.843	21.556	23151	46	672.391	73.019	118.284	5.176	36.870	30930	84	965.500	182.020	197.711	4.487	44.042	81102	36	806.472	113.654	233.145	2.568	27.556	29033	73	1363.575	270.943	257.179	4.702	32.385	99541	63	1106.968	165.888	269.198	4.861	32.042	69739
290	30	839.400	117.457	92.321	2.278	21.314	25182	32	724.438	81.340	101.318	3.871	21.556	23182	46	638.848	65.830	118.271	5.190	36.870	29387	84	883.643	156.255	197.680	4.511	44.042	74226	36	784.472	102.430	233.164	2.578	27.556	28241	73	1361.836	277.434	257.187	4.714	32.385	99414	63	1178.825	182.200	269.201	4.863	32.042	74266
291	30	820.533	117.113	92.307	2.279	21.314	24616	32	722.531	87.135	101.320	3.865	21.556	23121	46	608.239	58.563	118.267	5.188	36.870	27979	84	812.036	133.172	197.651	4.533	44.042	68211	36	745.611	91.105	233.169	2.587	27.556	26842	73	1313.548	255.781	257.185	4.696	32.385	95889	63	1219.397	199.282	269.204	4.874	32.042	76822
292	30	795.133	104.673	92.314	2.293	21.314	23854	32	717.469	88.121	101.314	3.867	21.556	22959	46	567.804	48.218	118.256	5.204	36.870	26119	84	753.107	116.143	197.643	4.542	44.042	63261	36	718.194	82.556	233.179	2.597	27.556	25855	73	1264.795	238.545	257.187	4.691	32.385	92330	63	1192.714	195.505	269.208	4.852	32.042	75141
293	30	777.500	99.261	92.315	2.296	21.314	23325	32	722.062	83.467	101.322	3.875	21.556	23106	46	544	51.476	118.271	5.183	36.870	25024	84	720.440	100.270	197.592	4.571	44.042	60517	36	702.361	76.399	233.187	2.603	27.556	25285	73	1184.781	217.779	257.198	4.697	32.385	86489	63	1147.444	185.494	269.213	4.846	32.042	72289
294	30	725.733	87.551	92.317	2.299	21.314	21772	32	705.062	79.450	101.334	3.874	21.556	22562	46	513.870	41.706	118.251	5.226	36.870	23638	84	668.690	88.735	197.549	4.589	44.042	56170	36	661.361	66.799	233.186	2.625	27.556	23809	73	1073.041	189.070	257.205	4.685	32.385	78332	63	1076.730	163.590	269.210	4.844	32.042	67834
295	30	690.133	82.488	92.328	2.299	21.314	20704	32	693.438	84.955	101.324	3.872	21.556	22190	46	505.283	38.702	118.227	5.237	36.870	23243	84	629.893	78.119	197.525	4.610	44.042	52911	36	626.806	65.740	233.190	2.608	27.556	22565	73	964.315	165.101	257.202	4.668	32.385	70395	63	1001.921	152.008	269.204	4.847	32.042	63121
296	30	665.667	77.396	92.302	2.309	21.314	19970	32	686.531	81.165	101.325	3.864	21.556	21969	46	494.543	33.597	118.218	5.254	36.870	22749	84	607.060	73.797	197.513	4.619	44.042	50993	36	605.167	63.315	233.193	2.611	27.556	21786	73	871.794	139.722	257.215	4.646	32.385	63641	63	924.429	131.729	269.194	4.841	32.042	58239
297	30	666.133	75.444	92.310	2.318	21.314	19984	32	680.281	78.939	101.339	3.866	21.556	21769	46	484.739	34.415	118.225	5.248	36.870	22298	84	598.905	71.806	197.505	4.621	44.042	50308	36	600.111	62.960	233.197	2.608	27.556	21604	73	818.562	126.529	257.197	4.635	32.385	59755	63	881.159	121.398	269.191	4.841	32.042	55513
298	30	655.700	78.578	92.309	2.293	21.314	19671	32	684.312	78.158	101.337	3.871	21.556	21898	46	500.304	40.369	118.254	5.224	36.870	23014	84	596.488	69.150	197.485	4.643	44.042	50105	36	598.861	57.661	233.196	2.625	27.556	21559	73	781.110	110.621	257.206	4.610	32.385	57021	63	866.143	122.204	269.179	4.855	32.042	54567
299	30	668.700	78.413	92.311	2.311	21.314	20061	32	680.219	79.473	101.325	3.872	21.556	21767	46	512.674	35.731	118.216	5.262	36.870	23583	84	591.988	69.891	197.493	4.625	44.042	49727	36	597.556	63.880	233.197	2.602	27.556	21512	73	755.014	106.101	257.207	4.594	32.385	55116	63	847.873	117.558	269.175	4.840	32.042	53416
300	30	702.800	85.523	92.312	2.298	21.314	21084	32	677.469	79.620	101.325	3.875	21.556	21679	46	518.717	40.642	118.222	5.241	36.870	23861	84	595.595	72.326	197.504	4.616	44.042	50030	36	598.389	63.140	233.202	2.602	27.556	21542	73	737.329	101.032	257.209	4.598	32.385	53825	63	831.937	110.086	269.168	4.848	32.042	52412
301	30	724.767	94.708	92.307	2.294	21.314	21743	32	671.719	78.887	101.329	3.877	21.556	21495	46	530.978	39.293	118.207	5.267	36.870	24425	84	599.345	70.657	197.485	4.626	44.042	50345	36	599.944	61.156	233.207	2.609	27.556	21598	73	740.274	101.470	257.223	4.594	32.385	54040	63	832.508	110.870	269.176	4.844	32.042	52448
302	30	760.767	103.546	92.296	2.287	21.314	22823	32	683.438	79.723	101.328	3.870	21.556	21870	46	530.826	41.854	118.236	5.230	36.870	24418	84	605.024	71.388	197.491	4.625	44.042	50822	36	610.083	59.954	233.211	2.613	27.556	21963	73	754.301	107.293	257.212	4.619	32.385	55064	63	857.857	118.207	269.158	4.869	32.042	54045
303	30	799.933	117.631	92.291	2.265	21.314	23998	32	688.281	80.121	101.320	3.854	21.556	22025	46	551.152	44.104	118.222	5.253	36.870	25353	84	614.310	72.668	197.498	4.628	44.042	51602	36	613.139	65.482	233.193	2.606	27.556	22073	73	780.137	113.727	257.204	4.605	32.385	56950	63	887.238	130.974	269.169	4.865	32.042	55896
304	30	832.667	124.288	92.306	2.277	21.314	24980	32	692.969	84.065	101.317	3.844	21.556	22175	46	642.804	62.464	118.244	5.230	36.870	29569	84	620.262	78.334	197.529	4.606	44.042	52102	36	624.972	66.005	233.217	2.598	27.556	22499	73	823.699	125.538	257.200	4.608	32.385	60130	63	940.190	146.735	269.174	4.872	32.042	59232
305	30	855.033	127.974	92.311	2.273	21.314	25651	32	695.719	86.788	101.317	3.851	21.556	22263	46	759.283	103.548	118.306	5.141	36.870	34927	84	629.548	79.412	197.523	4.611	44.042	52882	36	629.583	66.518	233.195	2.609	27.556	22665	73	860.151	137.032	257.218	4.642	32.385	62791	63	997.540	154.484	269.173	4.870	32.042	62845
306	30	880.100	124.522	92.300	2.287	21.314	26403	32	701.094	83.913	101.317	3.845	21.556	22435	46	790.435	117.295	118.332	5.104	36.870	36360	84	638.774	86.159	197.558	4.582	44.042	53657	36	645.111	75.758	233.201	2.580	27.556	23224	73	906.904	148.706	257.222	4.656	32.385	66204	63	1073.095	179.009	269.188	4.872	32.042	67605
307	30	892.200	132.355	92.297	2.280	21.314	26766	32	708.344	84.445	101.317	3.854	21.556	22667	46	750.348	101.056	118.329	5.116	36.870	34516	84	665.607	96.654	197.607	4.550	44.042	55911	36	687.556	81.428	233.203	2.579	27.556	24752	73	1001.342	167.000	257.210	4.632	32.385	73098	63	1158.349	190.007	269.213	4.849	32.042	72976
308	30	884.833	128.759	92.313	2.279	21.314	26545	32	716.781	86.468	101.316	3.844	21.556	22937	46	721.652	90.552	118.296	5.149	36.870	33196	84	711.298	107.884	197.630	4.534	44.042	59749	36	721.361	81.172	233.204	2.588	27.556	25969	73	1122.781	198.153	257.207	4.655	32.385	81963	63	1190.238	193.710	269.206	4.860	32.042	74985
309	30	869.200	129.769	92.301	2.278	21.314	26076	32	720.031	86.478	101.314	3.845	21.556	23041	46	684.609	78.884	118.278	5.175	36.870	31492	84	741.262	139.352	197.755	4.459	44.042	62266	36	753	83.424	233.201	2.596	27.556	27108	73	1211.384	220.650	257.193	4.662	32.385	88431	63	1238.333	207.669	269.214	4.856	32.042	78015
310	30	847.267	114.497	92.315	2.293	21.314	25418	32	719.688	87.358	101.313	3.850	21.556	23030	46	637.087	64.266	118.274	5.187	36.870	29306	84	766.262	167.128	197.853	4.404	44.042	64366	36	775.556	99.745	233.197	2.560	27.556	27920	73	1270.027	237.517	257.187	4.673	32.385	92712	63	1229.730	211.718	269.233	4.847	32.042	77473
311	30	821.533	111.854	92.318	2.295	21.314	24646	32	712.406	85.696	101.315	3.845	21.556	22797	46	603.543	54.807	118.246	5.223	36.870	27763	84	783.369	196.560	197.934	4.360	44.042	65803	36	815.944	108.999	233.187	2.557	27.556	29374	73	1284.945	252.015	257.190	4.694	32.385	93801	63	1203.190	198.369	269.217	4.864	32.042	75801
312	30	790.767	102.446	92.311	2.296	21.314	23723	32	704.562	82.809	101.322	3.852	21.556	22546	46	561.391	45.166	118.233	5.236	36.870	25824	84	794.798	208.383	197.960	4.343	44.042	66763	36	829.056	116.392	233.168	2.556	27.556	29846	73	1252.589	247.841	257.190	4.716	32.385	91439	63	1165.873	189.504	269.224	4.850	32.042	73450
313	30	747.233	90.081	92.305	2.307	21.314	22417	32	707.438	83.866	101.332	3.867	21.556	22638	46	537.587	41.009	118.235	5.237	36.870	24729	84	801.333	211.677	197.980	4.337	44.042	67312	36	840.806	123.548	233.153	2.549	27.556	30269	73	1205.945	225.491	257.187	4.696	32.385	88034	63	1111.587	171.076	269.207	4.853	32.042	70030
314	30	711.400	88.339	92.300	2.302	21.314	21342	32	691.531	80.000	101.327	3.871	21.556	22129	46	511.978	38.633	118.234	5.243	36.870	23551	84	767.048	198.959	197.964	4.348	44.042	64432	36	821.889	129.049	233.151	2.534	27.556	29588	73	1125.986	208.001	257.186	4.690	32.385	82197	63	1012.968	147.767	269.209	4.843	32.042	63817
315	30	675.267	76.207	92.319	2.323	21.314	20258	32	680.031	80.162	101.328	3.863	21.556	21761	46	495.283	35.761	118.232	5.238	36.870	22783	84	732.810	178.962	197.927	4.365	44.042	61556	36	795.194	126.545	233.157	2.526	27.556	28627	73	1029.767	181.705	257.189	4.664	32.385	75173	63	916.111	126.799	269.198	4.831	32.042	57715
316	30	659.733	72.661	92.295	2.318	21.314	19792	32	678.469	81.045	101.322	3.874	21.556	21711	46	487.130	33.153	118.220	5.257	36.870	22408	84	716.655	154.448	197.832	4.411	44.042	60199	36	796.528	134.642	233.162	2.499	27.556	28675	73	968.712	173.414	257.185	4.662	32.385	70716	63	837.190	109.404	269.182	4.834	32.042	52743
317	30	671.900	76.891	92.300	2.316	21.314	20157	32	677.344	79.936	101.329	3.861	21.556	21675	46	495.500	33.505	118.216	5.261	36.870	22793	84	712.750	136.457	197.771	4.453	44.042	59871	36	824.694	149.073	233.143	2.488	27.556	29689	73	925.973	159.405	257.193	4.655	32.385	67596	63	796.365	100.857	269.174	4.837	32.042	50171
318	30	675.333	79.792	92.298	2.314	21.314	20260	32	682.812	82.618	101.329	3.877	21.556	21850	46	500	36.654	118.215	5.251	36.870	23000	84	737.262	130.164	197.692	4.475	44.042	61930	36	901.472	171.231	233.155	2.469	27.556	32453	73	896.370	149.807	257.181	4.644	32.385	65435	63	759.286	90.953	269.165	4.832	32.042	47835
319	30	692.467	84.476	92.291	2.302	21.314	20774	32	675.031	79.339	101.328	3.860	21.556	21601	46	515.130	36.136	118.213	5.262	36.870	23696	84	743.048	125.555	197.657	4.501	44.042	62416	36	1073.944	216.379	233.152	2.453	27.556	38662	73	870.863	142.342	257.180	4.634	32.385	63573	63	752.095	90.225	269.159	4.835	32.042	47382
320	30	720.833	90.924	92.284	2.296	21.314	21625	32	673.219	79.620	101.320	3.867	21.556	21543	46	534.783	38.740	118.199	5.272	36.870	24600	84	777.643	140.422	197.628	4.493	44.042	65322	36	1244.250	294.477	233.088	2.425	27.556	44793	73	865.781	141.766	257.196	4.630	32.385	63202	63	745.825	89.134	269.161	4.830	32.042	46987
321	30	736.767	96.871	92.291	2.291	21.314	22103	32	673.062	79.780	101.332	3.865	21.556	21538	46	541.848	44.903	118.232	5.231	36.870	24925	84	885.810	172.171	197.549	4.535	44.042	74408	36	1313.639	331.130	233.057	2.412	27.556	47291	73	855.959	139.380	257.187	4.641	32.385	62485	63	745.952	89.155	269.164	4.836	32.042	46995
322	30	755.500	105.418	92.295	2.285	21.314	22665	32	677.188	86.398	101.317	3.856	21.556	21670	46	585.587	58.522	118.256	5.199	36.870	26937	84	1044.798	239.604	197.535	4.533	44.042	87763	36	1298.028	324.215	233.055	2.425	27.556	46729	73	870	138.143	257.192	4.620	32.385	63510	63	753.778	91.211	269.165	4.835	32.042	47488
323	30	755.767	104.351	92.290	2.286	21.314	22673	32	677.625	81.313	101.316	3.865	21.556	21684	46	689.391	87.581	118.278	5.170	36.870	31712	84	1127.976	279.746	197.578	4.515	44.042	94750	36	1242.472	310.667	233.047	2.430	27.556	44729	73	883.164	140.076	257.204	4.615	32.385	64471	63	761.429	89.573	269.153	4.847	32.042	47970
324	30	775.533	108.362	92.287	2.293	21.314	23266	32	682.219	82.691	101.312	3.866	21.556	21831	46	727.783	108.172	118.376	5.049	36.870	33478	84	1171.310	292.637	197.575	4.532	44.042	98390	36	1155.917	278.564	233.050	2.443	27.556	41613	73	901.151	148.874	257.196	4.632	32.385	65784	63	792.683	96.391	269.157	4.861	32.042	49939
325	30	786.367	107.927	92.296	2.284	21.314	23591	32	688.344	82.472	101.315	3.855	21.556	22027	46	741.587	100.808	118.312	5.128	36.870	34113	84	1151.238	285.942	197.587	4.531	44.042	96704	36	1045.944	234.430	233.060	2.470	27.556	37654	73	938.699	164.181	257.196	4.654	32.385	68525	63	814.032	105.923	269.178	4.851	32.042	51284
326	30	792.133	111.270	92.297	2.286	21.314	23764	32	689.938	83.589	101.312	3.865	21.556	22078	46	739.957	96.700	118.285	5.163	36.870	34038	84	1120.845	262.717	197.576	4.542	44.042	94151	36	956.694	205.623	233.062	2.483	27.556	34441	73	997.452	176.009	257.186	4.658	32.385	72814	63	863.302	115.151	269.153	4.886	32.042	54388
327	30	817.633	120.104	92.288	2.272	21.314	24529	32	695.500	87.104	101.308	3.849	21.556	22256	46	720.478	90.487	118.280	5.167	36.870	33142	84	1070.190	238.209	197.587	4.542	44.042	89896	36	888.111	171.868	233.085	2.503	27.556	31972	73	1061.945	185.142	257.184	4.643	32.385	77522	63	936.603	132.645	269.169	4.861	32.042	59006
328	30	822.067	115.559	92.310	2.279	21.314	24662	32	702.250	86.332	101.309	3.854	21.556	22472	46	698.522	69.197	118.209	5.269	36.870	32132	84	1017.060	203.502	197.588	4.554	44.042	85433	36	845.861	146.376	233.113	2.529	27.556	30451	73	1120.082	196.244	257.186	4.639	32.385	81766	63	1026.492	146.583	269.167	4.871	32.042	64669
329	30	828.333	110.003	92.300	2.293	21.314	24850	32	702.062	85.143	101.313	3.854	21.556	22466	46	656.717	64.776	118.222	5.245	36.870	30209	84	950.452	179.656	197.603	4.553	44.042	79838	36	792.972	115.738	233.133	2.564	27.556	28547	73	1168.740	203.968	257.187	4.639	32.385	85318	63	1070.571	153.809	269.180	4.865	32.042	67446
330	30	802.700	110.809	92.308	2.289	21.314	24081	32	699.688	84.951	101.308	3.854	21.556	22390	46	614.391	52.973	118.206	5.267	36.870	28262	84	876.274	156.113	197.638	4.522	44.042	73607	36	750.917	101.329	233.149	2.573	27.556	27033	73	1178.753	212.208	257.193	4.653	32.385	86049	63	1104.095	171.125	269.188	4.854	32.042	69558
331	30	770.867	104.280	92.305	2.289	21.314	23126	32	697.031	88.820	101.302	3.852	21.556	22305	46	583.370	49.603	118.218	5.252	36.870	26835	84	826.524	141.413	197.652	4.518	44.042	69428	36	731	90.609	233.175	2.578	27.556	26316	73	1158.671	208.003	257.185	4.660	32.385	84583	63	1105.365	164.373	269.191	4.866	32.042	69638
332	30	735.500	95.656	92.305	2.292	21.314	22065	32	702.500	86.725	101.313	3.852	21.556	22480	46	548.913	44.165	118.236	5.227	36.870	25250	84	776.012	124.142	197.647	4.529	44.042	65185	36	706.972	81.061	233.177	2.596	27.556	25451	73	1123.534	198.130	257.185	4.664	32.385	82018	63	1115.238	171.713	269.207	4.829	32.042	70260
333	30	711.200	84.779	92.309	2.309	21.314	21336	32	712.938	86.616	101.325	3.864	21.556	22814	46	527.783	42.625	118.239	5.228	36.870	24278	84	745.048	118.284	197.665	4.527	44.042	62584	36	701.667	75.153	233.182	2.610	27.556	25260	73	1091.164	188.187	257.185	4.646	32.385	79655	63	1104.333	165.663	269.200	4.838	32.042	69573
334	30	667.767	75.685	92.302	2.311	21.314	20033	32	702.688	88.705	101.318	3.849	21.556	22486	46	501.739	38.692	118.245	5.233	36.870	23080	84	690.845	108.945	197.663	4.523	44.042	58031	36	668.167	69.651	233.186	2.611	27.556	24054	73	1020	168.967	257.208	4.654	32.385	74460	63	1063.397	160.247	269.196	4.847	32.042	66994
335	30	637	68.981	92.302	2.326	21.314	19110	32	685.438	85.912	101.317	3.862	21.556	21934	46	489.196	31.413	118.221	5.267	36.870	22503	84	647.250	96.722	197.632	4.548	44.042	54369	36	631.778	72.717	233.191	2.589	27.556	22744	73	929.534	149.878	257.200	4.635	32.385	67856	63	985.968	148.491	269.203	4.851	32.042	62116
336	30	623.200	68.957	92.297	2.322	21.314	18696	32	673.875	86.849	101.320	3.836	21.556	21564	46	489.826	36.470	118.233	5.243	36.870	22532	84	623.393	89.620	197.600	4.566	44.042	52365	36	604.694	61.511	233.202	2.615	27.556	21769	73	856.603	133.825	257.210	4.639	32.385	62532	63	950.921	140.261	269.190	4.832	32.042	59908
337	30	620.067	66.534	92.298	2.317	21.314	18602	32	671.656	84.085	101.317	3.865	21.556	21493	46	485.435	36.341	118.243	5.224	36.870	22330	84	614.167	84.281	197.571	4.581	44.042	51590	36	594.389	62.351	233.199	2.604	27.556	21398	73	803.726	120.648	257.207	4.623	32.385	58672	63	898.079	129.050	269.181	4.835	32.042	56579
338	30	617.767	64.024	92.296	2.326	21.314	18533	32	668.562	80.514	101.333	3.854	21.556	21394	46	483.783	37.444	118.247	5.222	36.870	22254	84	607.679	86.982	197.590	4.573	44.042	51045	36	592	59.067	233.192	2.623	27.556	21312	73	780.521	116.493	257.215	4.630	32.385	56978	63	885.254	131.324	269.195	4.831	32.042	55771
339	30	624.967	67.357	92.298	2.330	21.314	18749	32	664.500	79.834	101.318	3.853	21.556	21264	46	489.043	37.053	118.237	5.226	36.870	22496	84	603.881	86.923	197.589	4.576	44.042	50726	36	588.389	61.336	233.193	2.614	27.556	21182	73	755.890	110.196	257.207	4.598	32.385	55180	63	863.270	123.781	269.194	4.831	32.042	54386
340	30	627.300	69.244	92.298	2.319	21.314	18819	32	658.312	77.985	101.325	3.859	21.556	21066	46	498.739	44.723	118.263	5.202	36.870	22942	84	605.595	86.333	197.588	4.570	44.042	50870	36	589.694	62.204	233.188	2.615	27.556	21229	73	728.370	98.624	257.217	4.596	32.385	53171	63	855.540	122.768	269.169	4.864	32.042	53899
341	30	655.733	77.814	92.295	2.303	21.314	19672	32	662.188	79.919	101.325	3.853	21.556	21190	46	503.674	44.023	118.254	5.212	36.870	23169	84	612.083	96.232	197.630	4.541	44.042	51415	36	593.528	61.525	233.205	2.606	27.556	21367	73	728.603	94.386	257.204	4.578	32.385	53188	63	866.143	122.195	269.173	4.831	32.042	54567
342	30	676.233	83.462	92.293	2.305	21.314	20287	32	663.125	82.866	101.322	3.850	21.556	21220	46	510.457	40.854	118.243	5.227	36.870	23481	84	615.774	100.290	197.633	4.542	44.042	51725	36	599.611	63.942	233.200	2.601	27.556	21586	73	741.644	100.691	257.196	4.580	32.385	54140	63	872.444	130.140	269.191	4.847	32.042	54964
343	30	708.667	93.438	92.285	2.297	21.314	21260	32	669.375	80.867	101.308	3.842	21.556	21420	46	532.739	50.796	118.279	5.174	36.870	24506	84	635.452	126.038	197.722	4.503	44.042	53378	36	606.444	71.655	233.182	2.595	27.556	21832	73	745.836	102.596	257.212	4.575	32.385	54446	63	892.857	125.670	269.163	4.869	32.042	56250
344	30	742.300	96.090	92.294	2.302	21.314	22269	32	672.281	80.067	101.317	3.848	21.556	21513	46	577.152	58.581	118.282	5.173	36.870	26549	84	654.833	160.660	197.853	4.424	44.042	55006	36	615.833	67.360	233.188	2.603	27.556	22170	73	775.466	112.687	257.218	4.607	32.385	56609	63	939.524	140.084	269.162	4.874	32.042	59190
345	30	773.333	106.311	92.285	2.295	21.314	23200	32	676.125	81.848	101.312	3.847	21.556	21636	46	644.978	81.631	118.331	5.105	36.870	29669	84	684.036	213.146	198.005	4.332	44.042	57459	36	618.389	71.201	233.180	2.594	27.556	22262	73	814.507	120.109	257.208	4.606	32.385	59459	63	977.889	151.650	269.165	4.887	32.042	61607
346	30	804.700	112.509	92.287	2.287	21.314	24141	32	681.906	85.820	101.312	3.848	21.556	21821	46	729.370	105.441	118.374	5.061	36.870	33551	84	709.131	227.883	198.046	4.316	44.042	59567	36	630.667	67.981	233.192	2.603	27.556	22704	73	884.192	138.338	257.204	4.625	32.385	64546	63	1036	163.623	269.187	4.857	32.042	65268
347	30	814.733	116.956	92.294	2.281	21.314	24442	32	683.375	85.415	101.313	3.835	21.556	21868	46	763.174	108.481	118.344	5.093	36.870	35106	84	743.690	225.997	198.019	4.312	44.042	62470	36	659.250	70.824	233.191	2.606	27.556	23733	73	994.753	161.671	257.177	4.611	32.385	72617	63	1113.016	179.184	269.180	4.872	32.042	70120
348	30	827.700	119.824	92.291	2.285	21.314	24831	32	698.688	87.584	101.306	3.839	21.556	22358	46	739.348	95.661	118.314	5.132	36.870	34010	84	774.417	214.065	197.959	4.349	44.042	65051	36	694.389	75.894	233.194	2.598	27.556	24998	73	1089.630	188.115	257.203	4.644	32.385	79543	63	1189.556	197.826	269.211	4.847	32.042	74942
349	30	819	117.255	92.293	2.284	21.314	24570	32	704.062	86.359	101.310	3.845	21.556	22530	46	689.217	77.003	118.261	5.197	36.870	31704	84	797.464	188.670	197.861	4.405	44.042	66987	36	707.194	79.649	233.188	2.593	27.556	25459	73	1169.753	210.437	257.190	4.651	32.385	85392	63	1188.095	187.557	269.210	4.852	32.042	74850
350	30	801.767	107.671	92.299	2.293	21.314	24053	32	699.312	88.946	101.312	3.822	21.556	22378	46	625.478	58.099	118.229	5.245	36.870	28772	84	809.071	174.066	197.832	4.422	44.042	67962	36	711.194	79.151	233.195	2.592	27.556	25603	73	1224.247	223.519	257.184	4.655	32.385	89370	63	1175.413	189.628	269.198	4.858	32.042	74051
351	30	791.300	108.142	92.296	2.298	21.314	23739	32	694.344	83.150	101.316	3.853	21.556	22219	46	581.109	49.361	118.235	5.237	36.870	26731	84	815	150.946	197.739	4.466	44.042	68460	36	731.944	82.384	233.198	2.589	27.556	26350	73	1239.603	233.291	257.181	4.676	32.385	90491	63	1141.333	177.522	269.194	4.850	32.042	71904
352	30	765.600	101.399	92.291	2.289	21.314	22968	32	699.750	83.627	101.316	3.860	21.556	22392	46	548.783	48.989	118.262	5.199	36.870	25244	84	819	143.105	197.697	4.488	44.042	68796	36	749.500	92.536	233.192	2.571	27.556	26982	73	1232.219	229.767	257.188	4.670	32.385	89952	63	1114.349	168.808	269.205	4.832	32.042	70204
353	30	740.467	96.290	92.308	2.299	21.314	22214	32	709.781	84.629	101.317	3.861	21.556	22713	46	532.609	45.388	118.260	5.198	36.870	24500	84	807.357	137.923	197.674	4.500	44.042	67818	36	762.056	89.947	233.180	2.589	27.556	27434	73	1183.123	220.790	257.172	4.678	32.385	86368	63	1081.667	159.594	269.191	4.845	32.042	68145
354	30	693.200	84.909	92.303	2.304	21.314	20796	32	699.812	90.494	101.308	3.854	21.556	22394	46	502.913	41.413	118.261	5.195	36.870	23134	84	765.917	119.577	197.604	4.547	44.042	64337	36	743.417	94.197	233.192	2.567	27.556	26763	73	1103.096	199.511	257.181	4.666	32.385	80526	63	1002.095	136.460	269.179	4.842	32.042	63132
355	30	659.733	71.147	92.296	2.321	21.314	19792	32	687.719	87.933	101.316	3.859	21.556	22007	46	486.957	38.197	118.244	5.216	36.870	22400	84	726.607	105.851	197.558	4.581	44.042	61035	36	700.278	93.727	233.158	2.571	27.556	25210	73	993.685	183.183	257.190	4.684	32.385	72539	63	910.873	125.628	269.203	4.822	32.042	57385
356	30	636.333	71.140	92.294	2.317	21.314	19090	32	676.781	83.209	101.315	3.866	21.556	21657	46	477.891	37.271	118.247	5.219	36.870	21983	84	699.143	98.613	197.504	4.603	44.042	58728	36	682.056	93.014	233.170	2.558	27.556	24554	73	907.151	155.649	257.186	4.653	32.385	66222	63	839.238	111.215	269.169	4.831	32.042	52872
357	30	625.700	66.902	92.296	2.320	21.314	18771	32	679.438	84.504	101.314	3.867	21.556	21742	46	478.543	35.795	118.233	5.236	36.870	22013	84	703.083	103.405	197.498	4.616	44.042	59059	36	682.528	92.490	233.185	2.551	27.556	24571	73	856.918	135.733	257.199	4.621	32.385	62555	63	798.603	100.466	269.173	4.816	32.042	50312
358	30	631.300	70.397	92.300	2.307	21.314	18939	32	671.938	85.491	101.313	3.867	21.556	21502	46	478.652	37.860	118.242	5.224	36.870	22018	84	697.095	99.546	197.483	4.620	44.042	58556	36	678.722	88.367	233.184	2.565	27.556	24434	73	815.247	130.790	257.198	4.642	32.385	59513	63	771.127	96.859	269.158	4.833	32.042	48581
359	30	639.067	73.563	92.291	2.313	21.314	19172	32	667	85.307	101.312	3.861	21.556	21344	46	478.630	37.560	118.240	5.225	36.870	22017	84	719.476	102.675	197.418	4.656	44.042	60436	36	705.222	90.574	233.238	2.541	27.556	25388	73	791.753	117.990	257.201	4.600	32.385	57798	63	757.762	93.431	269.141	4.842	32.042	47739
360	30	648.067	68.808	92.290	2.326	21.314	19442	32	668.406	83.291	101.319	3.872	21.556	21389	46	480.109	37.330	118.249	5.213	36.870	22085	84	758.667	112.660	197.411	4.650	44.042	63728	36	735.639	99.614	233.241	2.528	27.556	26483	73	771.699	113.838	257.182	4.596	32.385	56334	63	738.381	88.981	269.133	4.839	32.042	46518
361	30	668.967	80.176	92.305	2.305	21.314	20069	32	666.969	82.255	101.314	3.869	21.556	21343	46	485.565	38.995	118.241	5.219	36.870	22336	84	817.583	150.435	197.454	4.606	44.042	68677	36	792.500	119.701	233.216	2.506	27.556	28530	73	783.356	117.712	257.196	4.600	32.385	57185	63	724.111	85.762	269.159	4.825	32.042	45619
362	30	696.100	87.584	92.275	2.300	21.314	20883	32	675.031	83.994	101.311	3.856	21.556	21601	46	493.196	40.119	118.247	5.215	36.870	22687	84	881.381	173.207	197.434	4.619	44.042	74036	36	889.861	142.692	233.189	2.506	27.556	32035	73	792.219	120.947	257.190	4.604	32.385	57832	63	727.952	84.900	269.146	4.822	32.042	45861
363	30	726.667	96.904	92.285	2.292	21.314	21800	32	673.375	80.678	101.315	3.849	21.556	21548	46	513.783	50.352	118.263	5.187	36.870	23634	84	968.417	200.852	197.416	4.625	44.042	81347	36	1071.583	216.761	233.152	2.443	27.556	38577	73	795.808	123.824	257.186	4.618	32.385	58094	63	731.794	83.756	269.143	4.830	32.042	46103
364	30	731.033	100.758	92.296	2.285	21.314	21931	32	668.781	83.987	101.312	3.856	21.556	21401	46	536.913	54.521	118.257	5.198	36.870	24698	84	1013.595	223.406	197.460	4.609	44.042	85142	36	1190.778	280.882	233.083	2.423	27.556	42868	73	800.808	122.233	257.193	4.608	32.385	58459	63	748.270	87.722	269.151	4.844	32.042	47141
365	30	744.867	101.039	92.294	2.290	21.314	22346	32	657.531	82.936	101.293	3.851	21.556	21041	46	610.152	60.498	118.224	5.227	36.870	28067	84	1046.655	243.549	197.486	4.584	44.042	87919	36	1184.278	283.455	233.063	2.434	27.556	42634	73	828.493	132.526	257.199	4.621	32.385	60480	63	763.921	88.534	269.143	4.845	32.042	48127
366	30	753.367	98.356	92.281	2.303	21.314	22601	32	662.531	83.284	101.306	3.862	21.556	21201	46	702.739	102.367	118.318	5.100	36.870	32326	84	1037.143	242.236	197.508	4.582	44.042	87120	36	1146.278	268.210	233.055	2.450	27.556	41266	73	872.096	138.073	257.202	4.621	32.385	63663	63	793.984	97.209	269.140	4.833	32.042	50021
367	30	763.033	101.440	92.292	2.294	21.314	22891	32	666.344	83.496	101.307	3.857	21.556	21323	46	729.696	104.952	118.338	5.086	36.870	33566	84	1027.381	237.349	197.551	4.553	44.042	86300	36	1132.472	250.402	233.057	2.474	27.556	40769	73	946.904	154.368	257.180	4.616	32.385	69124	63	868.524	109.647	269.147	4.860	32.042	54717
368	30	773.500	109.295	92.291	2.287	21.314	23205	32	679.562	86.526	101.299	3.849	21.556	21746	46	719.739	99.434	118.326	5.106	36.870	33108	84	1010.048	218.025	197.565	4.551	44.042	84844	36	1036.083	212.214	233.071	2.499	27.556	37299	73	1037.699	177.879	257.175	4.644	32.385	75752	63	943.889	120.182	269.146	4.853	32.042	59465
369	30	762.733	100.552	92.301	2.294	21.314	22882	32	682.781	85.201	101.304	3.840	21.556	21849	46	690.283	78.675	118.281	5.165	36.870	31753	84	957.179	192.861	197.580	4.549	44.042	80403	36	960.056	189.052	233.088	2.500	27.556	34562	73	1074.658	184.187	257.171	4.625	32.385	78450	63	982.143	125.258	269.164	4.849	32.042	61875
370	30	747.467	97.977	92.294	2.298	21.314	22424	32	687.250	88.315	101.298	3.840	21.556	21992	46	630.674	70.793	118.283	5.160	36.870	29011	84	904.500	163.685	197.559	4.571	44.042	75978	36	890.722	159.761	233.099	2.520	27.556	32066	73	1087.548	185.759	257.182	4.632	32.385	79391	63	1026.619	141.085	269.156	4.865	32.042	64677
371	30	726.500	92.312	92.287	2.298	21.314	21795	32	682.969	81.707	101.313	3.858	21.556	21855	46	584.652	57.072	118.253	5.198	36.870	26894	84	848.893	150.500	197.611	4.544	44.042	71307	36	828.528	131.022	233.130	2.545	27.556	29827	73	1100.521	196.671	257.184	4.665	32.385	80338	63	1048.095	151.727	269.181	4.849	32.042	66030
372	30	692.933	83.229	92.307	2.304	21.314	20788	32	688.250	83.878	101.312	3.852	21.556	22024	46	538.978	45.356	118.250	5.198	36.870	24793	84	797.107	130.540	197.617	4.545	44.042	66957	36	769.083	110.649	233.146	2.566	27.556	27687	73	1108.740	202.100	257.185	4.675	32.385	80938	63	1034.778	143.242	269.179	4.836	32.042	65191
373	30	676.633	80.019	92.288	2.303	21.314	20299	32	684.031	81.514	101.310	3.855	21.556	21889	46	521.891	45.985	118.272	5.178	36.870	24007	84	755.810	117.796	197.628	4.547	44.042	63488	36	746.139	99.981	233.155	2.572	27.556	26861	73	1091.890	187.314	257.196	4.655	32.385	79708	63	1032.238	145.409	269.183	4.837	32.042	65031
374	30	646.733	73.248	92.290	2.312	21.314	19402	32	666.469	79.454	101.310	3.857	21.556	21327	46	491.870	40.629	118.257	5.200	36.870	22626	84	700.571	109.629	197.656	4.531	44.042	58848	36	691.361	80.802	233.171	2.597	27.556	24889	73	1030.247	180.890	257.185	4.659	32.385	75208	63	995.206	142.779	269.184	4.824	32.042	62698
375	30	615.700	64.250	92.306	2.322	21.314	18471	32	650.906	76.835	101.320	3.867	21.556	20829	46	476.696	37.833	118.250	5.205	36.870	21928	84	652.571	104.153	197.671	4.529	44.042	54816	36	637.639	68.012	233.187	2.606	27.556	22955	73	954.068	162.396	257.194	4.652	32.385	69647	63	932.032	129.109	269.175	4.847	32.042	58718
376	30	598.733	66.160	92.293	2.315	21.314	17962	32	652.812	78.877	101.314	3.858	21.556	20890	46	466.283	38.096	118.261	5.197	36.870	21449	84	625.131	101.370	197.670	4.524	44.042	52511	36	607.833	70.485	233.185	2.588	27.556	21882	73	876.137	145.669	257.191	4.646	32.385	63958	63	881.698	125.658	269.185	4.826	32.042	55547
377	30	601.100	58.681	92.296	2.331	21.314	18033	32	650.625	80.240	101.315	3.850	21.556	20820	46	466.087	36.788	118.245	5.215	36.870	21440	84	610.274	100.563	197.672	4.525	44.042	51263	36	590.222	62.883	233.194	2.605	27.556	21248	73	831.589	133.669	257.205	4.635	32.385	60706	63	848.571	116.102	269.180	4.830	32.042	53460
378	30	602.333	63.957	92.287	2.322	21.314	18070	32	645.625	78.108	101.312	3.856	21.556	20660	46	469.826	37.519	118.252	5.209	36.870	21612	84	608.155	104.023	197.674	4.520	44.042	51085	36	581.472	64.052	233.199	2.597	27.556	20933	73	797.794	121.285	257.200	4.621	32.385	58239	63	829.683	111.549	269.159	4.842	32.042	52270
379	30	601.600	67.986	92.293	2.316	21.314	18048	32	643.750	80.214	101.314	3.853	21.556	20600	46	477.652	37.988	118.254	5.217	36.870	21972	84	611.417	110.476	197.704	4.507	44.042	51359	36	584.306	60.031	233.196	2.611	27.556	21035	73	778.274	118.112	257.201	4.622	32.385	56814	63	852.683	112.836	269.151	4.851	32.042	53719
380	30	621.967	71.203	92.299	2.315	21.314	18659	32	646.688	75.780	101.316	3.856	21.556	20694	46	483	39.977	118.248	5.206	36.870	22218	84	614.024	128.493	197.773	4.469	44.042	51578	36	574.944	57.760	233.193	2.617	27.556	20698	73	768.288	112.303	257.199	4.602	32.385	56085	63	844.095	112.362	269.135	4.858	32.042	53178
381	30	637.800	70.586	92.292	2.321	21.314	19134	32	646.969	78.720	101.312	3.854	21.556	20703	46	491.304	41.923	118.246	5.204	36.870	22600	84	630.179	163.748	197.892	4.402	44.042	52935	36	584.667	61.637	233.202	2.603	27.556	21048	73	768.753	110.324	257.201	4.577	32.385	56119	63	849.683	116.711	269.158	4.848	32.042	53530
382	30	651.067	78.100	92.293	2.302	21.314	19532	32	647.906	79.850	101.312	3.850	21.556	20733	46	507.348	39.701	118.218	5.240	36.870	23338	84	641.321	186.065	197.967	4.359	44.042	53871	36	590.389	58.617	233.195	2.617	27.556	21254	73	787.712	113.638	257.200	4.585	32.385	57503	63	864.206	121.182	269.169	4.830	32.042	54445
383	30	658.300	79.670	92.288	2.304	21.314	19749	32	648.344	79.691	101.305	3.852	21.556	20747	46	548.609	50.645	118.236	5.221	36.870	25236	84	653.833	212.883	198.039	4.313	44.042	54922	36	592.778	65.328	233.187	2.600	27.556	21340	73	798.452	114.554	257.203	4.590	32.385	58287	63	894.476	126.541	269.148	4.856	32.042	56352
384	30	674	83.322	92.284	2.308	21.314	20220	32	648.875	81.374	101.308	3.850	21.556	20764	46	644.109	75.259	118.216	5.237	36.870	29629	84	661.345	212.217	198.011	4.329	44.042	55553	36	596.139	65.666	233.198	2.597	27.556	21461	73	834.603	129.127	257.203	4.614	32.385	60926	63	938.222	140.523	269.159	4.862	32.042	59108
385	30	686.633	85.237	92.291	2.297	21.314	20599	32	661.344	85.421	101.302	3.850	21.556	21163	46	711.674	91.979	118.288	5.148	36.870	32737	84	662.405	200.957	197.995	4.339	44.042	55642	36	600.333	61.710	233.196	2.609	27.556	21612	73	873.055	139.082	257.191	4.602	32.385	63733	63	985.968	152.720	269.170	4.858	32.042	62116
386	30	717.567	96.886	92.274	2.284	21.314	21527	32	663.500	81.149	101.308	3.862	21.556	21232	46	728.109	96.874	118.303	5.129	36.870	33493	84	666.452	188.395	197.950	4.364	44.042	55982	36	616.944	71.680	233.186	2.591	27.556	22210	73	934.890	154.645	257.191	4.615	32.385	68247	63	1046.365	166.898	269.171	4.864	32.042	65921
387	30	740.600	96.806	92.297	2.296	21.314	22218	32	678.062	87.525	101.300	3.853	21.556	21698	46	720.457	94.886	118.316	5.123	36.870	33141	84	695.631	177.032	197.904	4.390	44.042	58433	36	652.528	71.540	233.195	2.595	27.556	23491	73	1054.863	182.086	257.175	4.636	32.385	77005	63	1114.159	170.927	269.169	4.866	32.042	70192
388	30	750.267	103.357	92.295	2.282	21.314	22508	32	688.219	86.285	101.304	3.853	21.556	22023	46	699.891	79.466	118.271	5.177	36.870	32195	84	721.452	157.457	197.808	4.434	44.042	60602	36	671.111	69.757	233.203	2.607	27.556	24160	73	1131.616	201.042	257.165	4.648	32.385	82608	63	1153.048	177.111	269.179	4.855	32.042	72642
389	30	754.800	98.411	92.296	2.292	21.314	22644	32	693.594	88.727	101.301	3.840	21.556	22195	46	663.522	73.669	118.248	5.204	36.870	30522	84	733.024	147.647	197.782	4.450	44.042	61574	36	690.556	73.511	233.192	2.603	27.556	24860	73	1204.014	220.062	257.166	4.653	32.385	87893	63	1150.937	179.451	269.192	4.851	32.042	72509
390	30	739.700	93.904	92.306	2.295	21.314	22191	32	689.156	83.575	101.316	3.854	21.556	22053	46	616.957	61.914	118.245	5.205	36.870	28380	84	742.714	137.366	197.732	4.480	44.042	62388	36	698.111	71.897	233.202	2.607	27.556	25132	73	1226.877	233.858	257.167	4.671	32.385	89562	63	1129.286	168.479	269.184	4.844	32.042	71145
391	30	728.033	91.050	92.294	2.292	21.314	21841	32	691.156	85.295	101.307	3.843	21.556	22117	46	575.283	48.740	118.216	5.248	36.870	26463	84	748.024	127.129	197.685	4.500	44.042	62834	36	708.139	78.931	233.193	2.595	27.556	25493	73	1206.630	227.686	257.175	4.668	32.385	88084	63	1096.429	158.615	269.184	4.838	32.042	69075
392	30	707.800	86.959	92.293	2.295	21.314	21234	32	699.188	87.141	101.312	3.849	21.556	22374	46	539.630	41.341	118.223	5.255	36.870	24823	84	737.714	113.286	197.638	4.534	44.042	61968	36	702.333	79.043	233.190	2.592	27.556	25284	73	1188.274	216.707	257.166	4.668	32.385	86744	63	1056.635	156.761	269.200	4.822	32.042	66568
393	30	698.267	84.230	92.304	2.308	21.314	20948	32	703.688	86.693	101.307	3.860	21.556	22518	46	527.065	38.022	118.224	5.246	36.870	24245	84	729.857	107.812	197.602	4.544	44.042	61308	36	717.750	77.786	233.194	2.600	27.556	25839	73	1138.110	203.835	257.173	4.666	32.385	83082	63	1014.714	141.751	269.186	4.834	32.042	63927
394	30	664.967	71.971	92.297	2.313	21.314	19949	32	685	83.852	101.314	3.854	21.556	21920	46	499.043	35.118	118.224	5.245	36.870	22956	84	692.798	95.706	197.569	4.581	44.042	58195	36	690.417	81.336	233.176	2.593	27.556	24855	73	1055.671	189.437	257.181	4.659	32.385	77064	63	954.540	127.664	269.190	4.814	32.042	60136
395	30	644.100	76.623	92.296	2.303	21.314	19323	32	680.438	91.054	101.307	3.846	21.556	21774	46	486.739	32.216	118.207	5.268	36.870	22390	84	656.274	91.127	197.549	4.585	44.042	55127	36	650.222	74.959	233.190	2.591	27.556	23408	73	952.767	161.090	257.190	4.640	32.385	69552	63	876.587	113.844	269.176	4.811	32.042	55225
396	30	630.500	74.111	92.294	2.308	21.314	18915	32	668.094	84.468	101.317	3.846	21.556	21379	46	482.609	33.516	118.223	5.246	36.870	22200	84	635.988	85.640	197.518	4.590	44.042	53423	36	639.889	77.266	233.173	2.590	27.556	23036	73	886.288	140.754	257.205	4.622	32.385	64699	63	817.571	104.977	269.171	4.823	32.042	51507
397	30	639.033	73.723	92.293	2.314	21.314	19171	32	660.656	82.532	101.316	3.831	21.556	21141	46	477.174	32.504	118.212	5.266	36.870	21950	84	635.810	83.343	197.483	4.614	44.042	53408	36	632.111	79.170	233.175	2.579	27.556	22756	73	830.151	129.299	257.181	4.619	32.385	60601	63	776.222	93.676	269.162	4.831	32.042	48902
398	30	639.900	72.842	92.296	2.305	21.314	19197	32	671.688	89.012	101.320	3.853	21.556	21494	46	482.891	31.952	118.199	5.280	36.870	22213	84	635.917	83.623	197.473	4.634	44.042	53417	36	634.556	74.362	233.199	2.578	27.556	22844	73	801.219	117.948	257.189	4.600	32.385	58489	63	752.619	88.697	269.160	4.811	32.042	47415
399	30	644.767	71.429	92.284	2.320	21.314	19343	32	671.062	88.617	101.309	3.856	21.556	21474	46	481.891	35.172	118.223	5.247	36.870	22167	84	641.595	85.121	197.470	4.623	44.042	53894	36	636.194	77.950	233.191	2.576	27.556	22903	73	772.425	112.239	257.196	4.587	32.385	56387	63	726.603	81.708	269.132	4.835	32.042	45776
400	30	649.733	75.491	92.290	2.299	21.314	19492	32	676.500	87.613	101.311	3.852	21.556	21648	46	488.696	37.869	118.228	5.242	36.870	22480	84	654.488	87.068	197.452	4.632	44.042	54977	36	645.250	79.689	233.192	2.575	27.556	23229	73	757.808	105.645	257.187	4.587	32.385	55320	63	719.349	80.556	269.146	4.824	32.042	45319
401	30	655.367	82.992	92.286	2.308	21.314	19661	32	672.719	86.045	101.313	3.858	21.556	21527	46	497.587	33.378	118.176	5.299	36.870	22889	84	662.583	90.570	197.460	4.627	44.042	55657	36	656.694	82.871	233.184	2.568	27.556	23641	73	750.863	104.186	257.192	4.569	32.385	54813	63	718.651	81.276	269.140	4.825	32.042	45275
402	30	656.867	79.302	92.284	2.312	21.314	19706	32	677.156	86.333	101.316	3.868	21.556	21669	46	503.348	33.130	118.180	5.292	36.870	23154	84	679.476	98.254	197.463	4.612	44.042	57076	36	677.028	87.386	233.190	2.560	27.556	24373	73	741.890	98.969	257.196	4.577	32.385	54158	63	712.175	79.591	269.133	4.831	32.042	44867
403	30	667.600	81.893	92.291	2.303	21.314	20028	32	677.219	83.016	101.317	3.867	21.556	21671	46	517.609	41.530	118.222	5.241	36.870	23810	84	700.321	102.633	197.430	4.627	44.042	58827	36	691.472	95.290	233.168	2.556	27.556	24893	73	754.014	102.661	257.205	4.570	32.385	55043	63	707.016	78.104	269.143	4.819	32.042	44542
404	30	677	85.766	92.297	2.304	21.314	20310	32	668.438	82.678	101.316	3.856	21.556	21390	46	532.283	47.019	118.250	5.209	36.870	24485	84	735.274	125.364	197.501	4.584	44.042	61763	36	702.389	101.512	233.157	2.552	27.556	25286	73	770.370	110.583	257.213	4.588	32.385	56237	63	708.683	78.144	269.129	4.828	32.042	44647
405	30	681.133	87.477	92.278	2.297	21.314	20434	32	670.031	88.369	101.309	3.842	21.556	21441	46	577.348	56.298	118.221	5.236	36.870	26558	84	800.429	155.779	197.521	4.548	44.042	67236	36	733.611	109.461	233.176	2.527	27.556	26410	73	772.438	110.745	257.197	4.575	32.385	56388	63	714.778	79.452	269.141	4.823	32.042	45031
406	30	690.133	90.435	92.290	2.303	21.314	20704	32	673.750	87.579	101.314	3.862	21.556	21560	46	622.761	68.384	118.240	5.214	36.870	28647	84	913.167	207.369	197.529	4.525	44.042	76706	36	819.444	135.581	233.183	2.494	27.556	29500	73	797.973	118.332	257.192	4.604	32.385	58252	63	731.778	82.177	269.135	4.823	32.042	46102
407	30	699.200	87.455	92.288	2.304	21.314	20976	32	678.344	88.037	101.310	3.863	21.556	21707	46	665.391	83.433	118.300	5.131	36.870	30608	84	1055.762	244.666	197.519	4.555	44.042	88684	36	1074.722	206.702	233.158	2.460	27.556	38690	73	868.616	122.824	257.199	4.582	32.385	63409	63	788.635	84.588	269.145	4.836	32.042	49684
408	30	719.267	98.394	92.286	2.293	21.314	21578	32	686.938	86.438	101.315	3.852	21.556	21982	46	696.217	90.519	118.318	5.121	36.870	32026	84	1113.988	257.591	197.521	4.571	44.042	93575	36	1244.083	284.531	233.075	2.440	27.556	44787	73	908.452	132.483	257.196	4.594	32.385	66317	63	837.540	97.882	269.154	4.832	32.042	52765
409	30	715.267	91.099	92.292	2.291	21.314	21458	32	684.500	85.638	101.306	3.847	21.556	21904	46	703.500	93.643	118.325	5.105	36.870	32361	84	1113.679	251.671	197.534	4.565	44.042	93549	36	1293.306	301.829	233.062	2.442	27.556	46559	73	937.342	136.904	257.177	4.582	32.385	68426	63	866.016	103.886	269.153	4.827	32.042	54559
410	30	694.533	86.718	92.295	2.311	21.314	20836	32	685.156	86.789	101.303	3.843	21.556	21925	46	678.543	84.776	118.288	5.135	36.870	31213	84	1077.071	236.524	197.554	4.558	44.042	90474	36	1285.417	312.613	233.029	2.452	27.556	46275	73	970.082	151.699	257.190	4.617	32.385	70816	63	892.270	108.918	269.175	4.816	32.042	56213
411	30	684.133	80.355	92.300	2.314	21.314	20524	32	680.031	88.666	101.315	3.845	21.556	21761	46	623.543	68.792	118.259	5.190	36.870	28683	84	1016.262	211.459	197.569	4.554	44.042	85366	36	1216.083	282.844	233.045	2.462	27.556	43779	73	984.699	154.781	257.176	4.616	32.385	71883	63	906.206	111.396	269.168	4.807	32.042	57091
412	30	666.667	76.272	92.293	2.304	21.314	20000	32	682.469	84.450	101.314	3.853	21.556	21839	46	589.761	61.704	118.257	5.188	36.870	27129	84	947.452	178.095	197.566	4.568	44.042	79586	36	1112.417	246.512	233.053	2.478	27.556	40047	73	981.479	154.470	257.188	4.624	32.385	71648	63	898.873	107.645	269.164	4.822	32.042	56629
413	30	653.967	69.434	92.300	2.324	21.314	19619	32	682.500	84.762	101.314	3.846	21.556	21840	46	562.500	56.801	118.263	5.182	36.870	25875	84	872.917	154.272	197.582	4.565	44.042	73325	36	1021.528	210.317	233.058	2.502	27.556	36775	73	980.986	157.785	257.192	4.631	32.385	71612	63	904.159	111.035	269.169	4.810	32.042	56962
414	30	619.500	69.487	92.299	2.314	21.314	18585	32	670.500	84.511	101.307	3.842	21.556	21456	46	515.283	46.378	118.255	5.196	36.870	23703	84	776.643	122.995	197.569	4.578	44.042	65238	36	902.389	167.406	233.072	2.531	27.556	32486	73	932.411	144.509	257.185	4.608	32.385	68066	63	885.270	108.808	269.182	4.811	32.042	55772
415	30	599.133	62.633	92.293	2.325	21.314	17974	32	658.375	79.315	101.320	3.851	21.556	21068	46	492.783	39.725	118.237	5.221	36.870	22668	84	700.393	105.114	197.568	4.580	44.042	58833	36	792.056	135.404	233.101	2.539	27.556	28514	73	879.548	133.245	257.185	4.595	32.385	64207	63	833.048	102.140	269.170	4.825	32.042	52482
416	30	588.667	57.751	92.305	2.333	21.314	17660	32	650.438	80.517	101.320	3.849	21.556	20814	46	480.652	36.173	118.239	5.223	36.870	22110	84	650.202	90.569	197.548	4.586	44.042	54617	36	707.167	108.000	233.123	2.558	27.556	25458	73	834.110	129.438	257.182	4.611	32.385	60890	63	787.286	94.950	269.162	4.813	32.042	49599
417	30	587.033	59.416	92.303	2.329	21.314	17611	32	648.969	80.776	101.317	3.848	21.556	20767	46	475.239	41.701	118.272	5.179	36.870	21861	84	621.357	80.879	197.536	4.601	44.042	52194	36	657.944	93.141	233.143	2.566	27.556	23686	73	815.959	123.175	257.185	4.596	32.385	59565	63	771.603	91.759	269.152	4.825	32.042	48611
418	30	593.600	64.379	92.289	2.314	21.314	17808	32	650.906	79.361	101.317	3.841	21.556	20829	46	471.891	37.807	118.241	5.225	36.870	21707	84	604.560	79.485	197.533	4.593	44.042	50783	36	624.222	76.770	233.158	2.589	27.556	22472	73	803.644	122.750	257.189	4.595	32.385	58666	63	765.556	94.090	269.160	4.820	32.042	48230
419	30	601.700	61.143	92.292	2.327	21.314	18051	32	646.812	80.781	101.309	3.845	21.556	20698	46	472.478	39.724	118.255	5.198	36.870	21734	84	596.024	74.267	197.523	4.612	44.042	50066	36	600.444	69.056	233.172	2.601	27.556	21616	73	803.479	118.753	257.191	4.587	32.385	58654	63	759.349	92.058	269.151	4.835	32.042	47839
420	30	612.233	64.282	92.291	2.321	21.314	18367	32	651.781	79.748	101.317	3.852	21.556	20857	46	472.935	41.507	118.270	5.185	36.870	21755	84	594.560	77.551	197.541	4.594	44.042	49943	36	590.861	65.086	233.174	2.612	27.556	21271	73	825.589	125.739	257.202	4.596	32.385	60268	63	760.730	90.026	269.157	4.828	32.042	47926
421	30	623.033	73.222	92.289	2.309	21.314	18691	32	652.375	82.019	101.309	3.843	21.556	20876	46	476.239	39.889	118.260	5.199	36.870	21907	84	593.690	78.554	197.556	4.588	44.042	49870	36	581.528	60.925	233.189	2.609	27.556	20935	73	840.274	129.039	257.181	4.591	32.385	61340	63	767.889	94.719	269.147	4.820	32.042	48377
422	30	637.033	76.917	92.285	2.298	21.314	19111	32	655	84.901	101.303	3.854	21.556	20960	46	475.804	38.453	118.250	5.213	36.870	21887	84	601.905	84.231	197.583	4.579	44.042	50560	36	582.250	59.127	233.190	2.617	27.556	20961	73	899.301	147.076	257.162	4.602	32.385	65649	63	793.952	100.861	269.154	4.828	32.042	50019
423	30	651.633	78.568	92.299	2.306	21.314	19549	32	662.250	82.896	101.301	3.840	21.556	21192	46	487.326	38.675	118.233	5.229	36.870	22417	84	605.274	95.368	197.632	4.538	44.042	50843	36	582.444	62.945	233.195	2.602	27.556	20968	73	951.356	169.933	257.176	4.633	32.385	69449	63	832.413	113.414	269.168	4.822	32.042	52442
424	30	651.600	81.785	92.282	2.293	21.314	19548	32	662.188	85.239	101.300	3.843	21.556	21190	46	503.130	40.743	118.227	5.242	36.870	23144	84	620.143	111.031	197.695	4.500	44.042	52092	36	583.111	58.924	233.201	2.610	27.556	20992	73	995.712	178.199	257.169	4.638	32.385	72687	63	881.810	121.826	269.165	4.817	32.042	55554
425	30	670.200	81.425	92.286	2.307	21.314	20106	32	666.656	84.406	101.308	3.848	21.556	21333	46	535.826	51.115	118.241	5.208	36.870	24648	84	632.393	133.004	197.787	4.454	44.042	53121	36	587.250	62.707	233.200	2.604	27.556	21141	73	1059.795	204.634	257.160	4.672	32.385	77365	63	919.698	134.669	269.165	4.829	32.042	57941
426	30	681.967	87.747	92.302	2.295	21.314	20459	32	669.844	86.132	101.309	3.852	21.556	21435	46	571.609	60.754	118.245	5.191	36.870	26294	84	654.345	160.705	197.851	4.416	44.042	54965	36	598.250	62.605	233.187	2.613	27.556	21537	73	1122.712	217.520	257.149	4.662	32.385	81958	63	995.540	151.413	269.192	4.821	32.042	62719
427	30	706.467	91.242	92.275	2.292	21.314	21194	32	681.250	88.128	101.301	3.852	21.556	21800	46	620.696	69.990	118.272	5.168	36.870	28552	84	696.179	190.511	197.930	4.372	44.042	58479	36	638.750	63.102	233.198	2.616	27.556	22995	73	1174.479	224.289	257.171	4.670	32.385	85737	63	1105.190	166.474	269.190	4.818	32.042	69627
428	30	717.933	95.395	92.285	2.292	21.314	21538	32	690.719	88.337	101.305	3.844	21.556	22103	46	635.696	68.618	118.265	5.183	36.870	29242	84	730.512	208.224	197.962	4.347	44.042	61363	36	660.333	67.489	233.197	2.613	27.556	23772	73	1211.986	229.262	257.159	4.667	32.385	88475	63	1184.873	186.252	269.182	4.837	32.042	74647
429	30	729.700	95.124	92.289	2.296	21.314	21891	32	691.219	81.488	101.312	3.855	21.556	22119	46	639.630	65.780	118.249	5.214	36.870	29423	84	746.762	200.657	197.939	4.364	44.042	62728	36	662.472	62.624	233.195	2.628	27.556	23849	73	1203.014	225.587	257.169	4.668	32.385	87820	63	1210.460	194.568	269.192	4.832	32.042	76259
430	30	737.500	97.326	92.279	2.288	21.314	22125	32	691.188	91.891	101.300	3.840	21.556	22118	46	647.283	66.083	118.264	5.187	36.870	29775	84	744.048	189.050	197.916	4.371	44.042	62500	36	671.306	65.652	233.192	2.619	27.556	24167	73	1171.740	217.642	257.174	4.666	32.385	85537	63	1219.175	194.692	269.199	4.843	32.042	76808
431	30	721.733	91.235	92.290	2.301	21.314	21652	32	689.750	87.125	101.308	3.834	21.556	22072	46	635.174	78.797	118.312	5.117	36.870	29218	84	736.750	168.133	197.838	4.418	44.042	61887	36	676.917	66.995	233.187	2.622	27.556	24369	73	1139.507	204.781	257.177	4.651	32.385	83184	63	1209.286	198.901	269.202	4.833	32.042	76185
432	30	696.600	87.781	92.293	2.301	21.314	20898	32	679.844	85.145	101.307	3.848	21.556	21755	46	613.739	70.854	118.302	5.128	36.870	28232	84	721.167	146.807	197.783	4.451	44.042	60578	36	669.333	66.524	233.196	2.616	27.556	24096	73	1087.466	187.332	257.174	4.640	32.385	79385	63	1167.714	187.964	269.210	4.823	32.042	73566
433	30	673.733	80.042	92.291	2.310	21.314	20212	32	681.438	84.417	101.308	3.845	21.556	21806	46	571.565	53.989	118.250	5.199	36.870	26292	84	715.226	130.562	197.720	4.484	44.042	60079	36	675	67.482	233.198	2.619	27.556	24300	73	1024.055	165.089	257.185	4.623	32.385	74756	63	1100.968	165.123	269.186	4.826	32.042	69361
434	30	646.133	76.664	92.290	2.311	21.314	19384	32	666.188	86.033	101.308	3.857	21.556	21318	46	532.391	46.133	118.236	5.215	36.870	24490	84	671.321	108.470	197.650	4.523	44.042	56391	36	646.667	65.403	233.194	2.613	27.556	23280	73	934.877	143.402	257.188	4.615	32.385	68246	63	1018.857	147.537	269.188	4.825	32.042	64188
435	30	617.567	66.701	92.292	2.317	21.314	18527	32	657	82.336	101.309	3.845	21.556	21024	46	519.457	40.570	118.211	5.263	36.870	23895	84	640.143	95.116	197.615	4.554	44.042	53772	36	618.694	64.905	233.185	2.611	27.556	22273	73	854.178	126.998	257.188	4.598	32.385	62355	63	938.952	133.320	269.176	4.831	32.042	59154
436	30	604.900	67.213	92.284	2.320	21.314	18147	32	644.219	82.230	101.306	3.855	21.556	20615	46	513.870	40.153	118.220	5.251	36.870	23638	84	622.262	83.098	197.550	4.582	44.042	52270	36	598.139	60.844	233.202	2.610	27.556	21533	73	781.767	107.699	257.202	4.574	32.385	57069	63	867.984	120.799	269.173	4.827	32.042	54683
437	30	603.967	63.732	92.298	2.324	21.314	18119	32	656.312	84.446	101.310	3.855	21.556	21002	46	513.304	38.666	118.196	5.260	36.870	23612	84	616.036	77.065	197.509	4.612	44.042	51747	36	589.139	62.544	233.195	2.604	27.556	21209	73	742.699	95.063	257.196	4.559	32.385	54217	63	818.365	107.915	269.163	4.815	32.042	51557
438	30	607.733	67.704	92.285	2.312	21.314	18232	32	650.406	80.385	101.314	3.851	21.556	20813	46	524.500	44.672	118.212	5.249	36.870	24127	84	613.071	77.037	197.509	4.615	44.042	51498	36	593.083	60.036	233.199	2.612	27.556	21351	73	715	91.146	257.204	4.549	32.385	52195	63	786.762	99.012	269.163	4.826	32.042	49566
439	30	609.233	64.619	92.280	2.324	21.314	18277	32	655.312	82.922	101.303	3.849	21.556	20970	46	542.913	40.881	118.190	5.286	36.870	24974	84	610.643	75.014	197.478	4.623	44.042	51294	36	587.028	60.867	233.207	2.606	27.556	21133	73	709.384	88.898	257.208	4.545	32.385	51785	63	765.429	92.760	269.152	4.818	32.042	48222
440	30	624.567	69.994	92.274	2.318	21.314	18737	32	653.656	80.660	101.312	3.864	21.556	20917	46	544.848	43.343	118.195	5.272	36.870	25063	84	618.667	78.812	197.485	4.617	44.042	51968	36	594.361	66.181	233.188	2.604	27.556	21397	73	691.329	82.809	257.215	4.517	32.385	50467	63	751.048	88.689	269.145	4.808	32.042	47316
441	30	636.800	75.317	92.287	2.305	21.314	19104	32	662.688	84.636	101.305	3.861	21.556	21206	46	545.152	50.612	118.226	5.235	36.870	25077	84	624.488	81.852	197.476	4.617	44.042	52457	36	591.417	64.392	233.188	2.600	27.556	21291	73	683.932	81.615	257.205	4.531	32.385	49927	63	743.714	84.425	269.151	4.805	32.042	46854
442	30	637.600	76.025	92.279	2.301	21.314	19128	32	669.688	86.462	101.300	3.852	21.556	21430	46	556.326	48.953	118.230	5.224	36.870	25591	84	625.952	83.269	197.491	4.612	44.042	52580	36	592.528	62.103	233.195	2.604	27.556	21331	73	678.206	78.432	257.200	4.538	32.385	49509	63	726.873	82.513	269.148	4.807	32.042	45793
443	30	647.800	77.469	92.289	2.305	21.314	19434	32	654.031	84.563	101.313	3.844	21.556	20929	46	582.913	55.502	118.215	5.236	36.870	26814	84	625.333	82.655	197.484	4.618	44.042	52528	36	596.194	64.536	233.198	2.602	27.556	21463	73	675.397	77.866	257.206	4.526	32.385	49304	63	714.952	78.653	269.140	4.839	32.042	45042
444	30	642.167	74.091	92.281	2.316	21.314	19265	32	654.719	83.139	101.310	3.852	21.556	20951	46	640.087	81.920	118.310	5.123	36.870	29444	84	638.190	84.661	197.478	4.624	44.042	53608	36	605.694	66.246	233.204	2.593	27.556	21805	73	681.589	81.177	257.216	4.531	32.385	49756	63	716.619	79.476	269.147	4.825	32.042	45147
445	30	652.067	80.006	92.292	2.298	21.314	19562	32	649.375	83.350	101.302	3.853	21.556	20780	46	657.870	83.086	118.310	5.123	36.870	30262	84	653.536	86.993	197.441	4.631	44.042	54897	36	604.389	70.416	233.183	2.588	27.556	21758	73	682.137	81.280	257.202	4.523	32.385	49796	63	714.603	79.499	269.139	4.831	32.042	45020
446	30	660.400	81.054	92.286	2.301	21.314	19812	32	653.719	81.441	101.304	3.846	21.556	20919	46	653.543	81.099	118.290	5.141	36.870	30063	84	675.417	92.778	197.464	4.623	44.042	56735	36	626.750	68.883	233.185	2.604	27.556	22563	73	708.781	84.610	257.200	4.528	32.385	51741	63	729.016	82.027	269.137	4.851	32.042	45928
447	30	671.500	85.069	92.279	2.294	21.314	20145	32	657.281	83.751	101.304	3.851	21.556	21033	46	629.717	67.739	118.261	5.176	36.870	28967	84	749.845	108.910	197.442	4.620	44.042	62987	36	670.139	71.400	233.197	2.605	27.556	24125	73	763.616	93.621	257.198	4.531	32.385	55744	63	768.127	84.092	269.132	4.845	32.042	48392
448	30	677.467	81.200	92.282	2.301	21.314	20324	32	665.594	83.241	101.307	3.840	21.556	21299	46	594.630	54.793	118.223	5.237	36.870	27353	84	821.619	134.532	197.460	4.606	44.042	69016	36	690.694	76.787	233.179	2.606	27.556	24865	73	793.137	94.054	257.208	4.539	32.385	57899	63	804.032	85.526	269.147	4.824	32.042	50654
449	30	677.800	80.191	92.282	2.306	21.314	20334	32	675.438	86.493	101.297	3.840	21.556	21614	46	575.804	52.605	118.243	5.202	36.870	26487	84	913.012	164.808	197.456	4.611	44.042	76693	36	729.028	79.715	233.196	2.598	27.556	26245	73	821.068	100.915	257.197	4.530	32.385	59938	63	813.111	89.875	269.150	4.818	32.042	51226
450	30	673.700	84.526	92.279	2.301	21.314	20211	32	670.062	83.401	101.302	3.850	21.556	21442	46	539.630	45.624	118.241	5.214	36.870	24823	84	997.881	210.834	197.528	4.553	44.042	83822	36	742.583	88.706	233.197	2.577	27.556	26733	73	830.767	103.202	257.199	4.529	32.385	60646	63	822.302	88.544	269.148	4.820	32.042	51805
451	30	664.700	78.287	92.282	2.308	21.314	19941	32	666.156	85.389	101.308	3.837	21.556	21317	46	527.826	41.893	118.229	5.223	36.870	24280	84	1012.560	217.257	197.540	4.555	44.042	85055	36	748.556	93.136	233.192	2.565	27.556	26948	73	847.055	110.482	257.213	4.560	32.385	61835	63	829.048	93.072	269.153	4.830	32.042	52230
452	30	642	74.446	92.281	2.308	21.314	19260	32	667.062	88.181	101.304	3.842	21.556	21346	46	503.261	35.826	118.228	5.236	36.870	23150	84	983.167	207.912	197.558	4.544	44.042	82586	36	760.111	99.807	233.185	2.557	27.556	27364	73	845.822	109.143	257.197	4.554	32.385	61745	63	837.873	95.856	269.146	4.819	32.042	52786
453	30	626.067	69.198	92.288	2.316	21.314	18782	32	664.375	82.715	101.306	3.844	21.556	21260	46	502.348	34.883	118.208	5.253	36.870	23108	84	939.583	189.135	197.551	4.559	44.042	78925	36	777.778	102.182	233.186	2.556	27.556	28000	73	856.548	111.638	257.193	4.545	32.385	62528	63	841.603	91.831	269.145	4.810	32.042	53021
454	30	598.500	62.694	92.299	2.315	21.314	17955	32	654.875	81.687	101.312	3.845	21.556	20956	46	483.761	30.720	118.208	5.261	36.870	22253	84	865.119	169.693	197.572	4.547	44.042	72670	36	788.139	118.738	233.167	2.532	27.556	28373	73	842.082	116.760	257.189	4.579	32.385	61472	63	813.190	89.775	269.142	4.829	32.042	51231
455	30	586.667	60.013	92.282	2.326	21.314	17600	32	646.719	81.648	101.309	3.845	21.556	20695	46	471.326	33.307	118.215	5.262	36.870	21681	84	787.417	145.220	197.559	4.565	44.042	66143	36	778.278	122.022	233.145	2.532	27.556	28018	73	809.301	112.138	257.191	4.557	32.385	59079	63	769.794	84.063	269.143	4.818	32.042	48497
456	30	578.500	58.138	92.295	2.326	21.314	17355	32	641.312	78.161	101.308	3.863	21.556	20522	46	470.652	28.316	118.190	5.286	36.870	21650	84	720.690	119.707	197.542	4.578	44.042	60538	36	799.528	127.054	233.155	2.523	27.556	28783	73	783.027	105.269	257.183	4.548	32.385	57161	63	745.984	83.665	269.135	4.813	32.042	46997
457	30	580.833	60.577	92.288	2.323	21.314	17425	32	646.281	82.931	101.312	3.857	21.556	20681	46	473.109	32.475	118.209	5.261	36.870	21763	84	688.095	102.791	197.521	4.593	44.042	57800	36	816.750	135.167	233.144	2.518	27.556	29403	73	773.644	113.162	257.191	4.581	32.385	56476	63	741.746	84.228	269.143	4.814	32.042	46730
458	30	586.333	62.797	92.285	2.315	21.314	17590	32	650.812	84.574	101.308	3.853	21.556	20826	46	474.783	30.506	118.182	5.295	36.870	21840	84	663.607	94.829	197.502	4.611	44.042	55743	36	872.111	153.659	233.141	2.495	27.556	31396	73	770.397	109.689	257.185	4.568	32.385	56239	63	738.667	84.976	269.140	4.827	32.042	46536
459	30	599.733	62.965	92.282	2.326	21.314	17992	32	644.094	84.740	101.306	3.873	21.556	20611	46	483.239	31.297	118.169	5.303	36.870	22229	84	637.631	85.596	197.509	4.608	44.042	53561	36	964.417	181.619	233.125	2.482	27.556	34719	73	794.616	116.035	257.184	4.576	32.385	58007	63	742.032	87.980	269.138	4.830	32.042	46748
460	30	603.767	66.524	92.282	2.317	21.314	18113	32	645.062	81.853	101.313	3.853	21.556	20642	46	495.717	28.625	118.152	5.333	36.870	22803	84	627.869	80.255	197.505	4.608	44.042	52741	36	1025.417	220.527	233.085	2.461	27.556	36915	73	821.082	126.277	257.198	4.598	32.385	59939	63	758.492	89.120	269.128	4.828	32.042	47785
461	30	615.233	72.514	92.278	2.310	21.314	18457	32	647.406	83.213	101.308	3.860	21.556	20717	46	510.109	30.798	118.166	5.309	36.870	23465	84	620.369	80.555	197.519	4.601	44.042	52111	36	1038.083	231.942	233.061	2.461	27.556	37371	73	853.904	136.212	257.182	4.604	32.385	62335	63	781.317	88.935	269.127	4.843	32.042	49223
462	30	621.500	70.100	92.277	2.318	21.314	18645	32	649.438	87.469	101.305	3.848	21.556	20782	46	538.413	41.773	118.168	5.300	36.870	24767	84	613.881	81.816	197.553	4.593	44.042	51566	36	1040.500	237.842	233.055	2.453	27.556	37458	73	891.479	147.505	257.176	4.603	32.385	65078	63	815.683	103.679	269.145	4.842	32.042	51388
463	30	635.200	76.808	92.279	2.310	21.314	19056	32	655.062	88.127	101.304	3.853	21.556	20962	46	568.848	45.730	118.170	5.294	36.870	26167	84	619.893	86.879	197.568	4.567	44.042	52071	36	1012.167	222.753	233.055	2.473	27.556	36438	73	967.918	166.281	257.170	4.614	32.385	70658	63	855.222	116.993	269.163	4.837	32.042	53879
464	30	648.067	81.541	92.275	2.305	21.314	19442	32	651.156	86.773	101.298	3.843	21.556	20837	46	608.522	64.963	118.208	5.243	36.870	27992	84	628.381	95.496	197.603	4.545	44.042	52784	36	982.417	220.918	233.055	2.460	27.556	35367	73	1034.096	183.883	257.167	4.621	32.385	75489	63	914.381	132.307	269.169	4.839	32.042	57606
465	30	665.933	85.605	92.260	2.302	21.314	19978	32	648.938	83.998	101.299	3.847	21.556	20766	46	638.348	70.918	118.239	5.204	36.870	29364	84	635.714	105.394	197.654	4.527	44.042	53400	36	931.639	195.481	233.070	2.481	27.556	33539	73	1099.685	212.630	257.161	4.652	32.385	80277	63	964.286	144.961	269.176	4.816	32.042	60750
466	30	675.733	90.043	92.284	2.291	21.314	20272	32	656.281	81.500	101.307	3.846	21.556	21001	46	660.391	75.685	118.243	5.193	36.870	30378	84	651.952	121.493	197.716	4.487	44.042	54764	36	888.944	175.641	233.081	2.494	27.556	32002	73	1149.301	224.140	257.167	4.652	32.385	83899	63	1042.778	165.247	269.194	4.818	32.042	65695
467	30	683.467	86.933	92.285	2.300	21.314	20504	32	663.250	82.860	101.305	3.832	21.556	21224	46	659.609	78.794	118.281	5.153	36.870	30342	84	682.619	150.344	197.812	4.432	44.042	57340	36	856.528	152.832	233.102	2.519	27.556	30835	73	1198.877	226.528	257.168	4.649	32.385	87518	63	1135.571	183.648	269.194	4.820	32.042	71541
468	30	706.867	92.081	92.271	2.296	21.314	21206	32	662.812	85.756	101.290	3.833	21.556	21210	46	623.457	59.562	118.240	5.217	36.870	28679	84	711.381	160.643	197.823	4.430	44.042	59756	36	821.417	137.245	233.107	2.539	27.556	29571	73	1208.534	225.801	257.160	4.641	32.385	88223	63	1169.190	185.498	269.180	4.833	32.042	73659
469	30	710.967	88.963	92.280	2.299	21.314	21329	32	674.938	83.621	101.305	3.851	21.556	21598	46	593.043	50.403	118.214	5.253	36.870	27280	84	726.548	168.784	197.845	4.419	44.042	61030	36	786.500	122.870	233.126	2.544	27.556	28314	73	1187.356	220.354	257.169	4.653	32.385	86677	63	1171.524	180.310	269.192	4.821	32.042	73806
470	30	703.833	88.612	92.276	2.292	21.314	21115	32	675.875	91.350	101.299	3.848	21.556	21628	46	574.957	43.805	118.196	5.268	36.870	26448	84	729.750	173.194	197.870	4.401	44.042	61299	36	751.694	107.020	233.135	2.571	27.556	27061	73	1131.712	202.271	257.173	4.648	32.385	82615	63	1156.365	180.459	269.192	4.835	32.042	72851
471	30	698.900	86.132	92.281	2.303	21.314	20967	32	674.562	86.840	101.298	3.842	21.556	21586	46	548.674	39.203	118.196	5.275	36.870	25239	84	734.405	163.120	197.836	4.414	44.042	61690	36	719.167	96.637	233.157	2.566	27.556	25890	73	1090.918	192.960	257.167	4.649	32.385	79637	63	1125.063	172.467	269.196	4.834	32.042	70879
472	30	687.400	82.581	92.288	2.304	21.314	20622	32	672.781	85.590	101.314	3.858	21.556	21529	46	528.348	36.990	118.201	5.267	36.870	24304	84	726.202	149.574	197.785	4.437	44.042	61001	36	696.833	84.966	233.170	2.585	27.556	25086	73	1045.699	176.653	257.186	4.644	32.385	76336	63	1089.540	164.556	269.196	4.826	32.042	68641
473	30	683.467	84.958	92.278	2.298	21.314	20504	32	673.844	90.919	101.300	3.844	21.556	21563	46	528.652	33.643	118.191	5.277	36.870	24318	84	723.214	131.499	197.727	4.490	44.042	60750	36	690.083	76.572	233.174	2.606	27.556	24843	73	992.685	161.212	257.174	4.621	32.385	72466	63	1035.667	147.144	269.185	4.825	32.042	65247
474	30	648.667	72.425	92.285	2.322	21.314	19460	32	664.062	83.632	101.309	3.852	21.556	21250	46	509.022	35.385	118.197	5.262	36.870	23415	84	685.012	116.793	197.692	4.495	44.042	57541	36	652.250	75.203	233.182	2.591	27.556	23481	73	932.274	146.103	257.185	4.613	32.385	68056	63	979.175	134.629	269.171	4.818	32.042	61688
475	30	636	72.649	92.282	2.315	21.314	19080	32	653.531	84.420	101.304	3.841	21.556	20913	46	487.413	34.013	118.208	5.256	36.870	22421	84	647.190	101.192	197.641	4.537	44.042	54364	36	612.722	66.878	233.187	2.601	27.556	22058	73	849	128.750	257.185	4.605	32.385	61977	63	906.190	124.025	269.157	4.833	32.042	57090
476	30	621.900	70.614	92.273	2.319	21.314	18657	32	654.125	86.580	101.307	3.835	21.556	20932	46	479.870	33.174	118.205	5.261	36.870	22074	84	631.143	87.391	197.583	4.577	44.042	53016	36	596.861	57.681	233.198	2.622	27.556	21487	73	791.548	114.279	257.188	4.578	32.385	57783	63	843.016	112.105	269.159	4.836	32.042	53110
477	30	631.633	76.411	92.279	2.302	21.314	18949	32	648.969	83.636	101.308	3.844	21.556	20767	46	486.326	34.952	118.209	5.252	36.870	22371	84	617.429	82.042	197.544	4.596	44.042	51864	36	586.389	61.665	233.188	2.609	27.556	21110	73	752.877	103.252	257.194	4.574	32.385	54960	63	802.175	102.339	269.161	4.812	32.042	50537
478	30	628.867	75.391	92.266	2.305	21.314	18866	32	648.281	82.212	101.306	3.852	21.556	20745	46	485.913	37.278	118.199	5.264	36.870	22352	84	613.143	79.646	197.526	4.601	44.042	51504	36	582.139	60.982	233.188	2.612	27.556	20957	73	734.219	100.359	257.190	4.566	32.385	53598	63	767.730	93.065	269.143	4.825	32.042	48367
479	30	636	74.097	92.278	2.307	21.314	19080	32	650.031	84.638	101.307	3.860	21.556	20801	46	482.152	31.474	118.202	5.273	36.870	22179	84	618.107	72.149	197.478	4.638	44.042	51921	36	573.389	58.091	233.186	2.618	27.556	20642	73	729.370	95.852	257.195	4.559	32.385	53244	63	753.079	87.672	269.141	4.835	32.042	47444
480	30	647.433	80.006	92.272	2.307	21.314	19423	32	650.344	85.246	101.306	3.851	21.556	20811	46	493.435	37.720	118.229	5.235	36.870	22698	84	624.548	70.656	197.430	4.657	44.042	52462	36	580.667	57.898	233.195	2.619	27.556	20904	73	722.027	92.978	257.213	4.560	32.385	52708	63	742	90.288	269.136	4.823	32.042	46746
481	30	649.200	78.427	92.275	2.309	21.314	19476	32	653.781	81.871	101.309	3.840	21.556	20921	46	506.022	35.713	118.178	5.298	36.870	23277	84	633.798	72.408	197.415	4.655	44.042	53239	36	576.944	59.184	233.203	2.610	27.556	20770	73	714.014	93.634	257.196	4.556	32.385	52123	63	727.952	83.230	269.137	4.817	32.042	45861
482	30	659.133	79.412	92.270	2.302	21.314	19774	32	655.094	89.215	101.303	3.844	21.556	20963	46	509.761	36.211	118.185	5.283	36.870	23449	84	650.262	75.339	197.401	4.673	44.042	54622	36	576.306	58.861	233.210	2.604	27.556	20747	73	725.041	93.576	257.204	4.540	32.385	52928	63	719.825	83.411	269.146	4.803	32.042	45349
483	30	653.567	78.475	92.273	2.309	21.314	19607	32	661.969	88.162	101.299	3.842	21.556	21183	46	522.522	37.167	118.180	5.292	36.870	24036	84	675.845	85.120	197.394	4.676	44.042	56771	36	576.278	58.656	233.193	2.614	27.556	20746	73	724.164	90.827	257.204	4.540	32.385	52864	63	721.175	81.190	269.135	4.824	32.042	45434
484	30	651.500	80.875	92.274	2.303	21.314	19545	32	651.438	83.960	101.301	3.838	21.556	20846	46	533.783	41.039	118.177	5.279	36.870	24554	84	706.667	92.850	197.366	4.684	44.042	59360	36	578.333	62.686	233.192	2.600	27.556	20820	73	732.082	92.185	257.196	4.530	32.385	53442	63	721.492	79.963	269.124	4.838	32.042	45454
485	30	651.633	76.357	92.272	2.315	21.314	19549	32	653.969	87.021	101.299	3.845	21.556	20927	46	562.652	49.296	118.195	5.264	36.870	25882	84	764.060	116.466	197.379	4.661	44.042	64181	36	573.389	63.065	233.186	2.602	27.556	20642	73	731.589	97.211	257.198	4.547	32.385	53406	63	712.619	80.491	269.124	4.831	32.042	44895
486	30	648.900	79.616	92.275	2.310	21.314	19467	32	655.531	84.805	101.299	3.838	21.556	20977	46	577.500	58.738	118.212	5.230	36.870	26565	84	856.310	153.432	197.387	4.648	44.042	71930	36	590.222	56.897	233.198	2.621	27.556	21248	73	760.397	98.376	257.199	4.539	32.385	55509	63	732.397	80.722	269.122	4.836	32.042	46141
487	30	651	75.876	92.283	2.313	21.314	19530	32	665.375	88.416	101.299	3.848	21.556	21292	46	588.978	58.157	118.219	5.226	36.870	27093	84	980.810	208.786	197.455	4.593	44.042	82388	36	618.250	62.286	233.204	2.612	27.556	22257	73	807.014	105.401	257.192	4.540	32.385	58912	63	763.889	82.868	269.121	4.842	32.042	48125
488	30	659.500	77.798	92.272	2.313	21.314	19785	32	668.719	85.896	101.301	3.848	21.556	21399	46	582.826	52.861	118.238	5.220	36.870	26810	84	1059.881	234.064	197.479	4.595	44.042	89030	36	638.472	60.406	233.208	2.620	27.556	22985	73	842.644	110.921	257.197	4.549	32.385	61513	63	787.619	85.007	269.134	4.834	32.042	49620
489	30	657.600	76.135	92.281	2.311	21.314	19728	32	673.531	90.397	101.299	3.841	21.556	21553	46	585.391	57.258	118.245	5.201	36.870	26928	84	1059.179	231.679	197.494	4.589	44.042	88971	36	649.611	66.459	233.205	2.606	27.556	23386	73	876.068	120.960	257.190	4.559	32.385	63953	63	793.778	84.612	269.135	4.824	32.042	50008
490	30	658.433	74.747	92.283	2.317	21.314	19753	32	672.469	88.010	101.305	3.835	21.556	21519	46	574.022	57.168	118.269	5.171	36.870	26405	84	1020.131	214.241	197.495	4.592	44.042	85691	36	660.333	65.806	233.188	2.620	27.556	23772	73	895.206	127.642	257.175	4.556	32.385	65350	63	797.492	83.861	269.126	4.824	32.042	50242
491	30	642.733	70.343	92.288	2.316	21.314	19282	32	661.375	87.477	101.297	3.843	21.556	21164	46	552.087	51.579	118.258	5.185	36.870	25396	84	959.690	191.047	197.502	4.595	44.042	80614	36	663.028	73.721	233.207	2.593	27.556	23869	73	886.425	127.702	257.176	4.576	32.385	64709	63	796.984	80.830	269.128	4.830	32.042	50210
492	30	624.467	64.348	92.286	2.325	21.314	18734	32	661.750	86.834	101.303	3.828	21.556	21176	46	520.261	43.697	118.251	5.193	36.870	23932	84	891.762	167.294	197.523	4.587	44.042	74908	36	689	80.859	233.273	2.567	27.556	24804	73	874.822	124.597	257.181	4.563	32.385	63862	63	793.635	83.687	269.139	4.822	32.042	49999
493	30	617.967	65.173	92.276	2.333	21.314	18539	32	664.594	83.189	101.307	3.837	21.556	21267	46	514.891	37.715	118.224	5.238	36.870	23685	84	836.464	147.545	197.520	4.592	44.042	70263	36	691.194	56.844	233.222	2.663	27.556	24883	73	862.973	119.409	257.183	4.574	32.385	62997	63	799.286	84.170	269.125	4.842	32.042	50355
494	30	597.367	62.237	92.292	2.327	21.314	17921	32	654.281	86.100	101.301	3.830	21.556	20937	46	494.804	35.156	118.210	5.252	36.870	22761	84	757.976	120.500	197.510	4.610	44.042	63670	36	669.083	54.522	233.189	2.696	27.556	24087	73	829.863	113.360	257.183	4.558	32.385	60580	63	785.667	83.549	269.140	4.828	32.042	49497
495	30	583.700	59.395	92.287	2.328	21.314	17511	32	645.156	85.116	101.305	3.834	21.556	20645	46	481.783	33.523	118.225	5.238	36.870	22162	84	695.452	99.021	197.473	4.636	44.042	58418	36	637.083	55.281	233.192	2.701	27.556	22935	73	793.658	105.140	257.187	4.537	32.385	57937	63	761.048	82.648	269.114	4.828	32.042	47946
496	30	576.233	59.348	92.282	2.322	21.314	17287	32	636.031	80.997	101.309	3.839	21.556	20353	46	485.848	31.689	118.197	5.281	36.870	22349	84	648.345	84.135	197.468	4.638	44.042	54461	36	615.139	53.489	233.174	2.704	27.556	22145	73	767.260	105.355	257.185	4.554	32.385	56010	63	732	80.089	269.123	4.831	32.042	46116
497	30	584.400	55.801	92.288	2.332	21.314	17532	32	636.625	83.319	101.306	3.835	21.556	20372	46	499.609	31.830	118.192	5.282	36.870	22982	84	619.500	75.928	197.474	4.637	44.042	52038	36	634.528	67.472	233.153	2.759	27.556	22843	73	758.247	99.751	257.189	4.533	32.385	55352	63	730.524	79.423	269.111	4.848	32.042	46023
498	30	592.867	59.860	92.285	2.335	21.314	17786	32	631.188	81.313	101.307	3.824	21.556	20198	46	505.674	34.599	118.193	5.283	36.870	23261	84	604	72.600	197.470	4.638	44.042	50736	36	633	54.579	233.192	2.697	27.556	22788	73	759.822	105.902	257.181	4.547	32.385	55467	63	736.397	83.807	269.122	4.838	32.042	46393
499	30	602.867	65.639	92.268	2.325	21.314	18086	32	633.156	81.111	101.306	3.847	21.556	20261	46	502.065	35.552	118.194	5.278	36.870	23095	84	595.167	70.750	197.483	4.625	44.042	49994	36	639.889	56.232	233.199	2.692	27.556	23036	73	773.082	106.841	257.185	4.551	32.385	56435	63	737.841	87.199	269.121	4.857	32.042	46484
500	30	615.200	66.217	92.264	2.328	21.314	18456	32	637	79.642	101.304	3.855	21.556	20384	46	532.413	41.088	118.175	5.304	36.870	24491	84	589.071	68.588	197.469	4.635	44.042	49482	36	632.722	59.026	233.196	2.655	27.556	22778	73	789.425	113.878	257.178	4.553	32.385	57628	63	754.254	89.758	269.120	4.823	32.042	47518
501	30	617.967	70.974	92.270	2.314	21.314	18539	32	638.438	82.572	101.306	3.824	21.556	20430	46	583.196	47.867	118.163	5.303	36.870	26827	84	589	68.631	197.471	4.635	44.042	49476	36	649.500	54.443	233.202	2.681	27.556	23382	73	806.753	119.727	257.173	4.549	32.385	58893	63	763.079	91.993	269.139	4.823	32.042	48074
502	30	627	72.574	92.270	2.319	21.314	18810	32	635.938	82.157	101.306	3.842	21.556	20350	46	621.717	68.347	118.232	5.213	36.870	28599	84	587	66.185	197.469	4.639	44.042	49308	36	650.694	65.470	233.194	2.640	27.556	23425	73	827.219	124.850	257.183	4.568	32.385	60387	63	783.619	95.764	269.133	4.837	32.042	49368
503	30	636.333	75.938	92.273	2.310	21.314	19090	32	637.938	81.783	101.297	3.840	21.556	20414	46	646.174	85.544	118.312	5.116	36.870	29724	84	588.298	72.045	197.492	4.609	44.042	49417	36	674.139	68.464	233.185	2.643	27.556	24269	73	875.671	140.515	257.175	4.589	32.385	63924	63	815.016	107.816	269.140	4.814	32.042	51346
504	30	649.667	76.107	92.268	2.316	21.314	19490	32	638.219	81.456	101.303	3.829	21.556	20423	46	651.804	84.633	118.307	5.120	36.870	29983	84	590.179	73.830	197.513	4.603	44.042	49575	36	724.028	79.487	233.205	2.604	27.556	26065	73	919.890	151.336	257.168	4.588	32.385	67152	63	857.603	115.733	269.139	4.842	32.042	54029
505	30	664.700	81.372	92.280	2.300	21.314	19941	32	632.406	81.445	101.300	3.836	21.556	20237	46	634.826	79.137	118.297	5.141	36.870	29202	84	590.917	68.625	197.492	4.635	44.042	49637	36	826.083	110.105	233.208	2.555	27.556	29739	73	958.082	163.353	257.159	4.620	32.385	69940	63	914.984	141.950	269.165	4.843	32.042	57644
506	30	685.800	87.797	92.273	2.302	21.314	20574	32	638.531	82.115	101.304	3.827	21.556	20433	46	602.848	62.325	118.261	5.178	36.870	27731	84	601.714	72.070	197.497	4.627	44.042	50544	36	953.972	145.997	233.133	2.559	27.556	34343	73	1033.137	190.882	257.161	4.627	32.385	75419	63	951.889	144.672	269.162	4.855	32.042	59969
507	30	690.300	88.626	92.270	2.306	21.314	20709	32	636	82.227	101.291	3.821	21.556	20352	46	581.565	52.323	118.232	5.228	36.870	26752	84	623.286	78.289	197.521	4.613	44.042	52356	36	1090.889	214.484	233.102	2.485	27.556	39272	73	1105.740	203.317	257.153	4.640	32.385	80719	63	1009.333	147.444	269.156	4.847	32.042	63588
508	30	705.533	91.922	92.266	2.295	21.314	21166	32	648.906	85.995	101.295	3.837	21.556	20765	46	575.543	50.020	118.231	5.228	36.870	26475	84	648.417	84.249	197.541	4.600	44.042	54467	36	1194.250	259.651	233.073	2.462	27.556	42993	73	1158.342	210.101	257.162	4.636	32.385	84559	63	1068.794	161.803	269.167	4.857	32.042	67334
509	30	707.200	87.789	92.264	2.314	21.314	21216	32	650.719	85.445	101.294	3.829	21.556	20823	46	548.522	41.853	118.212	5.249	36.870	25232	84	655.571	85.490	197.533	4.601	44.042	55068	36	1209.333	271.603	233.050	2.463	27.556	43536	73	1168.986	216.951	257.153	4.646	32.385	85336	63	1061.318	159.489	269.177	4.839	32.042	66863
510	30	691.867	83.805	92.283	2.315	21.314	20756	32	653.938	86.674	101.297	3.836	21.556	20926	46	530.152	44.227	118.236	5.218	36.870	24387	84	665.500	95.008	197.579	4.578	44.042	55902	36	1162.639	255.257	233.047	2.478	27.556	41855	73	1175.027	215.038	257.161	4.646	32.385	85777	63	1057.952	156.710	269.174	4.844	32.042	66651
511	30	679.267	80.302	92.285	2.316	21.314	20378	32	656.344	84.566	101.306	3.836	21.556	21003	46	512.065	42.461	118.246	5.202	36.870	23555	84	667.714	100.119	197.619	4.557	44.042	56088	36	1103.944	246.089	233.046	2.473	27.556	39742	73	1136.849	206.969	257.153	4.647	32.385	82990	63	1048.682	155.782	269.165	4.858	32.042	66067
512	30	671.767	76.270	92.279	2.317	21.314	20153	32	662	83.511	101.301	3.836	21.556	21184	46	504.391	40.084	118.235	5.219	36.870	23202	84	671.476	106.171	197.632	4.546	44.042	56404	36	1031.972	208.823	233.061	2.500	27.556	37151	73	1096.616	194.961	257.164	4.646	32.385	80053	63	1036	147.978	269.164	4.856	32.042	65268
513	30	653.600	76.163	92.288	2.308	21.314	19608	32	664.438	89.526	101.304	3.834	21.556	21262	46	497.848	35.147	118.226	5.234	36.870	22901	84	674.833	109.497	197.643	4.538	44.042	56686	36	957.056	182.198	233.073	2.517	27.556	34454	73	1050.699	177.433	257.170	4.629	32.385	76701	63	1000.333	140.016	269.169	4.849	32.042	63021
514	30	631.333	65.065	92.280	2.336	21.314	18940	32	652.281	83.844	101.298	3.838	21.556	20873	46	480.457	35.092	118.238	5.229	36.870	22101	84	656.131	108.223	197.639	4.546	44.042	55115	36	855.944	155.375	233.083	2.530	27.556	30814	73	975.397	159.815	257.177	4.630	32.385	71204	63	950.429	130.381	269.160	4.850	32.042	59877
515	30	616	66.433	92.281	2.320	21.314	18480	32	653.500	86.747	101.299	3.838	21.556	20912	46	473.304	31.605	118.219	5.251	36.870	21772	84	632.214	103.153	197.636	4.549	44.042	53106	36	762.472	126.266	233.099	2.544	27.556	27449	73	889.740	142.082	257.174	4.613	32.385	64951	63	893.651	117.679	269.151	4.846	32.042	56300
516	30	600.967	62.785	92.281	2.329	21.314	18029	32	653.188	85.535	101.305	3.842	21.556	20902	46	465.043	29.810	118.205	5.257	36.870	21392	84	624.321	97.776	197.617	4.557	44.042	52443	36	699.611	109.455	233.117	2.551	27.556	25186	73	818.082	123.575	257.183	4.591	32.385	59720	63	842.238	111.379	269.141	4.850	32.042	53061
517	30	591.067	63.423	92.274	2.329	21.314	17732	32	641.062	82.088	101.307	3.847	21.556	20514	46	468.457	31.707	118.212	5.256	36.870	21549	84	620.500	96.966	197.610	4.555	44.042	52122	36	654.167	87.535	233.136	2.586	27.556	23550	73	777.288	112.823	257.184	4.587	32.385	56742	63	804.111	102.537	269.153	4.845	32.042	50659
518	30	605.200	65.883	92.273	2.329	21.314	18156	32	640.562	84.811	101.297	3.843	21.556	20498	46	466.130	33.886	118.217	5.242	36.870	21442	84	615.750	98.055	197.637	4.545	44.042	51723	36	628.056	76.124	233.159	2.598	27.556	22610	73	749.932	107.484	257.181	4.577	32.385	54745	63	773.429	97.874	269.143	4.854	32.042	48726
519	30	603.867	68.593	92.268	2.314	21.314	18116	32	642.688	85.883	101.297	3.846	21.556	20566	46	467.891	34.408	118.232	5.224	36.870	21523	84	625.381	106.177	197.659	4.527	44.042	52532	36	603.306	74.543	233.169	2.585	27.556	21719	73	738.068	104.292	257.175	4.577	32.385	53879	63	757.095	88.069	269.147	4.836	32.042	47697
520	30	616.200	70.950	92.266	2.318	21.314	18486	32	646.344	88.162	101.293	3.845	21.556	20683	46	462.891	32.940	118.231	5.233	36.870	21293	84	636.190	116.293	197.686	4.513	44.042	53440	36	593.917	65.496	233.182	2.602	27.556	21381	73	724.274	97.697	257.183	4.563	32.385	52872	63	743.270	88.401	269.144	4.838	32.042	46826
521	30	616.067	73.272	92.269	2.309	21.314	18482	32	644.375	84.820	101.301	3.853	21.556	20620	46	470.674	29.305	118.191	5.285	36.870	21651	84	646.417	139.615	197.789	4.458	44.042	54299	36	580.806	63.791	233.180	2.604	27.556	20909	73	711.356	94.336	257.182	4.554	32.385	51929	63	731.873	84.887	269.133	4.838	32.042	46108
522	30	623.167	66.898	92.260	2.324	21.314	18695	32	645.125	89.596	101.301	3.843	21.556	20644	46	479.457	35.447	118.209	5.253	36.870	22055	84	652.750	152.095	197.825	4.438	44.042	54831	36	582.583	63.433	233.184	2.607	27.556	20973	73	711.315	93.196	257.175	4.548	32.385	51926	63	724.571	82.555	269.134	4.826	32.042	45648
523	30	643.567	78.647	92.259	2.313	21.314	19307	32	639.438	85.202	101.298	3.836	21.556	20462	46	490.348	34.632	118.206	5.263	36.870	22556	84	660.048	157.301	197.854	4.412	44.042	55444	36	579.167	60.050	233.186	2.614	27.556	20850	73	722.479	92.779	257.189	4.548	32.385	52741	63	725.619	83.098	269.132	4.838	32.042	45714
524	30	643.700	79.858	92.269	2.307	21.314	19311	32	635.281	82.890	101.301	3.832	21.556	20329	46	497.196	35.704	118.189	5.259	36.870	22871	84	673.512	156.437	197.837	4.424	44.042	56575	36	578.111	61.812	233.189	2.602	27.556	20812	73	718.794	92.725	257.182	4.550	32.385	52472	63	732.698	84.391	269.120	4.856	32.042	46160
525	30	652.567	77.266	92.271	2.318	21.314	19577	32	632.656	84.655	101.296	3.829	21.556	20245	46	509.804	39.412	118.216	5.247	36.870	23451	84	676.762	143.406	197.779	4.449	44.042	56848	36	577.056	63.849	233.186	2.605	27.556	20774	73	712.562	95.888	257.181	4.539	32.385	52017	63	733.206	87.183	269.117	4.846	32.042	46192
526	30	660.233	85.804	92.256	2.299	21.314	19807	32	630.750	81.517	101.303	3.830	21.556	20184	46	523.957	45.240	118.208	5.244	36.870	24102	84	704.500	136.186	197.735	4.470	44.042	59178	36	590.306	61.080	233.193	2.615	27.556	21251	73	744.822	97.758	257.192	4.533	32.385	54372	63	761.651	90.994	269.127	4.843	32.042	47984
527	30	655.633	81.696	92.264	2.315	21.314	19669	32	636.531	78.796	101.307	3.830	21.556	20369	46	564	52.443	118.219	5.233	36.870	25944	84	740.286	128.482	197.691	4.502	44.042	62184	36	621.167	63.578	233.198	2.609	27.556	22362	73	777.904	95.938	257.198	4.537	32.385	56787	63	800.413	94.058	269.131	4.848	32.042	50426
528	30	657.433	75.318	92.277	2.315	21.314	19723	32	645.812	82.018	101.302	3.837	21.556	20666	46	579.957	51.724	118.205	5.244	36.870	26678	84	760.083	119.720	197.636	4.525	44.042	63847	36	640.583	60.869	233.205	2.620	27.556	23061	73	811.575	102.509	257.184	4.528	32.385	59245	63	830.968	95.272	269.115	4.872	32.042	52351
529	30	660.100	76.648	92.272	2.322	21.314	19803	32	641.250	79.277	101.312	3.835	21.556	20520	46	576.065	49.642	118.217	5.231	36.870	26499	84	784.679	121.016	197.595	4.538	44.042	65913	36	640.306	59.558	233.203	2.623	27.556	23051	73	834.123	106.524	257.186	4.539	32.385	60891	63	828.365	94.936	269.135	4.849	32.042	52187
530	30	650.667	74.682	92.281	2.317	21.314	19520	32	645.469	80.182	101.299	3.840	21.556	20655	46	574.196	53.103	118.213	5.238	36.870	26413	84	792.202	123.411	197.587	4.548	44.042	66545	36	645.472	54.356	233.211	2.641	27.556	23237	73	843.342	110.207	257.186	4.553	32.385	61564	63	831.603	95.479	269.121	4.868	32.042	52391
531	30	644.100	72.946	92.267	2.319	21.314	19323	32	640.562	80.646	101.310	3.819	21.556	20498	46	561.761	47.998	118.222	5.232	36.870	25841	84	793.988	115.647	197.513	4.596	44.042	66695	36	640.694	62.166	233.191	2.626	27.556	23065	73	834.137	108.510	257.171	4.542	32.385	60892	63	819.857	89.236	269.126	4.837	32.042	51651
532	30	624.733	69.923	92.274	2.329	21.314	18742	32	640.906	78.893	101.314	3.831	21.556	20509	46	534.674	41.165	118.221	5.232	36.870	24595	84	791.774	123.543	197.540	4.574	44.042	66509	36	642.250	56.042	233.205	2.635	27.556	23121	73	832.959	104.212	257.193	4.542	32.385	60806	63	813.937	91.177	269.141	4.827	32.042	51278
533	30	606.833	60.790	92.271	2.336	21.314	18205	32	641.156	77.869	101.305	3.840	21.556	20517	46	520.674	37.812	118.212	5.239	36.870	23951	84	771.905	114.007	197.501	4.601	44.042	64840	36	649.833	62.047	233.199	2.630	27.556	23394	73	830.055	99.108	257.200	4.523	32.385	60594	63	806.778	88.218	269.125	4.843	32.042	50827
534	30	583.100	54.086	92.284	2.337	21.314	17493	32	632.031	78.356	101.310	3.836	21.556	20225	46	495.391	34.658	118.216	5.240	36.870	22788	84	724.738	105.580	197.512	4.596	44.042	60878	36	624.056	60.840	233.195	2.620	27.556	22466	73	811.671	102.631	257.187	4.527	32.385	59252	63	774.492	80.166	269.128	4.833	32.042	48793
535	30	566.233	55.069	92.291	2.336	21.314	16987	32	624.906	79.905	101.310	3.831	21.556	19997	46	479.761	33.019	118.208	5.253	36.870	22069	84	682.440	93.208	197.493	4.614	44.042	57325	36	600.639	57.486	233.210	2.621	27.556	21623	73	776.877	99.851	257.184	4.517	32.385	56712	63	743.444	80.654	269.116	4.848	32.042	46837
536	30	563.400	54.073	92.275	2.343	21.314	16902	32	625.625	82.440	101.303	3.847	21.556	20020	46	474.826	31.675	118.206	5.261	36.870	21842	84	649.905	86.198	197.479	4.628	44.042	54592	36	583.472	59.242	233.198	2.614	27.556	21005	73	739.781	92.932	257.187	4.522	32.385	54004	63	719.540	79.986	269.124	4.832	32.042	45331
537	30	563.467	54.217	92.281	2.330	21.314	16904	32	618.031	77.142	101.312	3.838	21.556	19777	46	472.848	32.102	118.203	5.261	36.870	21751	84	634.440	77.919	197.432	4.649	44.042	53293	36	577	60.252	233.193	2.609	27.556	20772	73	726	92.517	257.186	4.510	32.385	52998	63	707.524	74.605	269.104	4.845	32.042	44574
538	30	561.200	54.362	92.281	2.333	21.314	16836	32	618.250	83.816	101.299	3.836	21.556	19784	46	484.196	31.391	118.191	5.278	36.870	22273	84	627.952	77.316	197.432	4.657	44.042	52748	36	574.667	54.953	233.202	2.620	27.556	20688	73	719.794	89.545	257.187	4.506	32.385	52545	63	704.238	77.774	269.105	4.844	32.042	44367
539	30	570.567	59.153	92.269	2.327	21.314	17117	32	620.094	79.234	101.303	3.838	21.556	19843	46	487.478	34.710	118.192	5.282	36.870	22424	84	626.036	74.085	197.417	4.665	44.042	52587	36	582.056	58.109	233.213	2.610	27.556	20954	73	738.356	93.648	257.194	4.517	32.385	53900	63	699.143	77.476	269.107	4.836	32.042	44046
540	30	573.333	59.452	92.271	2.332	21.314	17200	32	622.688	78.794	101.304	3.847	21.556	19926	46	492.261	35.578	118.193	5.271	36.870	22644	84	615.917	71.067	197.427	4.665	44.042	51737	36	577.028	58.562	233.194	2.617	27.556	20773	73	735.630	92.843	257.197	4.538	32.385	53701	63	698.048	77.831	269.104	4.850	32.042	43977
541	30	586.033	63.201	92.282	2.316	21.314	17581	32	620.062	76.526	101.307	3.847	21.556	19842	46	495.891	34.614	118.196	5.262	36.870	22811	84	619.881	73.197	197.424	4.657	44.042	52070	36	583.333	58.613	233.202	2.616	27.556	21000	73	742.425	99.320	257.182	4.535	32.385	54197	63	699.127	76.263	269.110	4.838	32.042	44045
542	30	597.500	63.170	92.267	2.327	21.314	17925	32	629.250	81.684	101.305	3.845	21.556	20136	46	502.891	34.899	118.196	5.270	36.870	23133	84	630.179	74.942	197.414	4.671	44.042	52935	36	590.083	58.918	233.197	2.615	27.556	21243	73	758.794	105.576	257.178	4.537	32.385	55392	63	709.952	81.449	269.111	4.839	32.042	44727
543	30	598	65.890	92.269	2.319	21.314	17940	32	625.969	82.501	101.302	3.821	21.556	20031	46	523.261	38.248	118.160	5.307	36.870	24070	84	634.833	72.216	197.379	4.679	44.042	53326	36	585.444	64.093	233.195	2.597	27.556	21076	73	777.370	108.873	257.189	4.553	32.385	56748	63	752.984	91.393	269.103	4.867	32.042	47438
544	30	614.733	68.483	92.265	2.320	21.314	18442	32	625.188	80.785	101.306	3.837	21.556	20006	46	535.804	43.979	118.232	5.229	36.870	24647	84	648.893	76.845	197.373	4.690	44.042	54507	36	589.278	66.117	233.187	2.605	27.556	21214	73	800.507	116.060	257.173	4.540	32.385	58437	63	754.968	92.265	269.125	4.860	32.042	47563
545	30	622	73.228	92.265	2.315	21.314	18660	32	629.531	84.653	101.298	3.837	21.556	20145	46	529.239	46.723	118.241	5.211	36.870	24345	84	657.345	82.151	197.396	4.673	44.042	55217	36	590.278	65.970	233.204	2.589	27.556	21250	73	823.781	120.569	257.164	4.556	32.385	60136	63	779.635	98.147	269.133	4.848	32.042	49117
546	30	628.200	71.623	92.269	2.314	21.314	18846	32	640.062	85.824	101.300	3.828	21.556	20482	46	551.196	44.297	118.223	5.248	36.870	25355	84	681.631	85.176	197.390	4.670	44.042	57257	36	620.917	69.129	233.201	2.592	27.556	22353	73	878.822	135.751	257.147	4.553	32.385	64154	63	830.857	107.074	269.119	4.865	32.042	52344
547	30	638.733	74.004	92.273	2.311	21.314	19162	32	646.844	84.908	101.300	3.836	21.556	20699	46	595.891	65.217	118.306	5.135	36.870	27411	84	734.762	105.925	197.448	4.631	44.042	61720	36	653.833	69.544	233.198	2.599	27.556	23538	73	958.589	150.569	257.168	4.575	32.385	69977	63	882.206	115.706	269.131	4.868	32.042	55579
548	30	647.333	75.057	92.281	2.312	21.314	19420	32	655.312	82.850	101.304	3.848	21.556	20970	46	635.761	72.042	118.296	5.133	36.870	29245	84	769.452	113.408	197.462	4.619	44.042	64634	36	683.417	74.685	233.199	2.594	27.556	24603	73	1017.411	161.278	257.154	4.567	32.385	74271	63	916.063	118.175	269.128	4.882	32.042	57712
549	30	664.200	77.585	92.268	2.313	21.314	19926	32	654.938	85.814	101.300	3.849	21.556	20958	46	627	67.439	118.274	5.156	36.870	28842	84	807.048	125.799	197.466	4.614	44.042	67792	36	699.667	75.816	233.189	2.602	27.556	25188	73	1065.137	178.164	257.147	4.583	32.385	77755	63	959.540	131.194	269.130	4.872	32.042	60451
550	30	665.800	74.505	92.271	2.323	21.314	19974	32	659.312	85.266	101.294	3.838	21.556	21098	46	585	51.345	118.234	5.226	36.870	26910	84	834.214	143.869	197.500	4.580	44.042	70074	36	707.472	80.146	233.202	2.587	27.556	25469	73	1087.260	183.538	257.158	4.587	32.385	79370	63	981.175	136.261	269.148	4.870	32.042	61814
551	30	651.300	72.140	92.275	2.320	21.314	19539	32	661.500	82.997	101.302	3.840	21.556	21168	46	550.957	44.129	118.235	5.222	36.870	25344	84	844.929	145.266	197.512	4.585	44.042	70974	36	714.917	79.446	233.172	2.606	27.556	25737	73	1073.781	172.711	257.170	4.580	32.385	78386	63	976.683	134.139	269.137	4.883	32.042	61531
552	30	640.833	72.133	92.277	2.310	21.314	19225	32	659.312	82.727	101.308	3.841	21.556	21098	46	530.391	41.656	118.231	5.222	36.870	24398	84	828.298	140.668	197.523	4.573	44.042	69577	36	710.389	79.435	233.165	2.608	27.556	25574	73	1043.973	175.089	257.162	4.618	32.385	76210	63	951.778	127.108	269.137	4.867	32.042	59962
553	30	627.333	60.953	92.289	2.337	21.314	18820	32	662.156	82.423	101.311	3.851	21.556	21189	46	516.174	38.433	118.226	5.239	36.870	23744	84	802.810	133.079	197.538	4.575	44.042	67436	36	710.417	79.789	233.175	2.605	27.556	25575	73	1009.863	170.467	257.166	4.623	32.385	73720	63	945.095	122.295	269.138	4.870	32.042	59541
554	30	598.400	64.394	92.267	2.328	21.314	17952	32	646.125	82.095	101.302	3.845	21.556	20676	46	490.848	31.136	118.199	5.265	36.870	22579	84	750.619	118.857	197.540	4.583	44.042	63052	36	681.139	75.902	233.193	2.594	27.556	24521	73	957.753	151.349	257.168	4.598	32.385	69916	63	908.714	117.645	269.126	4.859	32.042	57249
555	30	590.033	60.012	92.271	2.331	21.314	17701	32	637.656	81.163	101.301	3.850	21.556	20405	46	474.587	31.491	118.204	5.257	36.870	21831	84	699.738	104.723	197.521	4.595	44.042	58778	36	656.250	77.096	233.200	2.579	27.556	23625	73	895.644	136.548	257.170	4.580	32.385	65382	63	861.683	113.677	269.146	4.854	32.042	54286
556	30	579.400	60.078	92.273	2.337	21.314	17382	32	627.188	83.332	101.302	3.842	21.556	20070	46	469.022	28.762	118.189	5.278	36.870	21575	84	659.857	90.340	197.493	4.622	44.042	55428	36	634.194	74.780	233.180	2.588	27.556	22831	73	840.384	131.346	257.171	4.581	32.385	61348	63	816.460	105.088	269.135	4.843	32.042	51437
557	30	585.100	59.621	92.268	2.332	21.314	17553	32	627.906	79.141	101.300	3.846	21.556	20093	46	469.717	26.966	118.168	5.299	36.870	21607	84	642.476	86.517	197.489	4.617	44.042	53968	36	633.333	76.357	233.180	2.582	27.556	22800	73	803.466	121.476	257.162	4.584	32.385	58653	63	793.270	102.748	269.114	4.861	32.042	49976
558	30	594.700	66.269	92.264	2.324	21.314	17841	32	625.938	82.869	101.297	3.856	21.556	20030	46	469.652	29.962	118.186	5.287	36.870	21604	84	633.988	80.543	197.486	4.622	44.042	53255	36	625.306	70.937	233.196	2.589	27.556	22511	73	798.794	116.315	257.173	4.562	32.385	58312	63	784.698	98.402	269.115	4.860	32.042	49436
559	30	606.467	70.359	92.253	2.316	21.314	18194	32	623.469	82.985	101.302	3.837	21.556	19951	46	473.739	34.549	118.199	5.261	36.870	21792	84	630.381	82.144	197.497	4.620	44.042	52952	36	617.167	76.030	233.168	2.585	27.556	22218	73	790.548	112.406	257.179	4.554	32.385	57710	63	776.048	96.182	269.117	4.857	32.042	48891
560	30	614.333	70.798	92.267	2.317	21.314	18430	32	629.219	81.349	101.307	3.843	21.556	20135	46	473.435	30.311	118.186	5.281	36.870	21778	84	624.952	82.937	197.532	4.598	44.042	52496	36	616	73.864	233.182	2.587	27.556	22176	73	788.534	115.566	257.175	4.564	32.385	57563	63	767.016	91.065	269.132	4.845	32.042	48322
561	30	615	71.135	92.256	2.323	21.314	18450	32	625.250	82.976	101.303	3.825	21.556	20008	46	470.783	34.559	118.215	5.248	36.870	21656	84	622.667	83.946	197.545	4.594	44.042	52304	36	616	75.462	233.178	2.581	27.556	22176	73	796.206	118.512	257.174	4.584	32.385	58123	63	757.381	89.018	269.129	4.833	32.042	47715
562	30	618.933	72.287	92.267	2.319	21.314	18568	32	623.594	79.485	101.301	3.841	21.556	19955	46	478.435	37.482	118.217	5.237	36.870	22008	84	623.155	83.599	197.539	4.589	44.042	52345	36	615.750	75.867	233.179	2.577	27.556	22167	73	803.685	119.221	257.162	4.567	32.385	58669	63	754.667	94.727	269.137	4.834	32.042	47544
563	30	634.400	76.504	92.274	2.308	21.314	19032	32	629.219	78.057	101.301	3.854	21.556	20135	46	481.565	36.018	118.203	5.256	36.870	22152	84	629.893	98.517	197.623	4.537	44.042	52911	36	618.444	75.649	233.186	2.575	27.556	22264	73	818.794	126.674	257.157	4.571	32.385	59772	63	770.048	93.379	269.122	4.850	32.042	48513
564	30	637.833	76.594	92.263	2.313	21.314	19135	32	629.969	83.122	101.302	3.831	21.556	20159	46	495.717	38.170	118.212	5.245	36.870	22803	84	634.762	110.513	197.680	4.514	44.042	53320	36	623.389	74.798	233.172	2.589	27.556	22442	73	829.233	129.966	257.153	4.573	32.385	60534	63	781.238	99.584	269.134	4.844	32.042	49218
565	30	648.467	82.616	92.260	2.311	21.314	19454	32	633.781	82.755	101.301	3.841	21.556	20281	46	513.065	39.603	118.212	5.239	36.870	23601	84	652.714	139.665	197.786	4.452	44.042	54828	36	641	73.694	233.190	2.588	27.556	23076	73	837.479	130.771	257.151	4.566	32.385	61136	63	776.683	98.353	269.137	4.858	32.042	48931
566	30	656.400	75.798	92.265	2.320	21.314	19692	32	640.875	81.668	101.314	3.839	21.556	20508	46	535.848	45.532	118.201	5.259	36.870	24649	84	681.905	175.000	197.906	4.375	44.042	57280	36	713.333	91.541	233.233	2.543	27.556	25680	73	856.575	133.217	257.157	4.580	32.385	62530	63	803.079	101.335	269.141	4.836	32.042	50594
567	30	670.900	86.378	92.267	2.306	21.314	20127	32	654.656	88.438	101.293	3.842	21.556	20949	46	565.130	46.866	118.186	5.268	36.870	25996	84	731.881	190.158	197.930	4.356	44.042	61478	36	862	128.342	233.207	2.514	27.556	31032	73	910.164	137.267	257.160	4.558	32.385	66442	63	871.635	111.516	269.139	4.856	32.042	54913
568	30	682.200	79.511	92.270	2.319	21.314	20466	32	658.719	90.921	101.295	3.839	21.556	21079	46	604.565	61.935	118.249	5.192	36.870	27810	84	757.917	188.969	197.910	4.372	44.042	63665	36	1025.917	183.624	233.158	2.480	27.556	36933	73	956.301	150.175	257.161	4.569	32.385	69810	63	899.651	117.238	269.137	4.838	32.042	56678
569	30	688	76.759	92.269	2.327	21.314	20640	32	665.312	87.477	101.301	3.841	21.556	21290	46	624.500	69.631	118.283	5.157	36.870	28727	84	780.774	176.720	197.846	4.408	44.042	65585	36	1130.417	241.534	233.067	2.474	27.556	40695	73	988.315	160.723	257.153	4.595	32.385	72147	63	916.810	113.823	269.136	4.846	32.042	57759
570	30	680.667	83.946	92.255	2.317	21.314	20420	32	664.906	83.789	101.308	3.845	21.556	21277	46	620.609	71.042	118.282	5.144	36.870	28548	84	776.702	161.684	197.800	4.434	44.042	65243	36	1155.944	250.301	233.057	2.477	27.556	41614	73	998.425	158.860	257.162	4.584	32.385	72885	63	934.825	123.915	269.144	4.850	32.042	58894
571	30	675.300	77.280	92.275	2.313	21.314	20259	32	666.406	89.902	101.295	3.838	21.556	21325	46	575.478	50.842	118.235	5.214	36.870	26472	84	773.179	142.535	197.731	4.486	44.042	64947	36	1138.611	246.700	233.046	2.485	27.556	40990	73	989.055	157.367	257.160	4.588	32.385	72201	63	942.937	125.223	269.150	4.849	32.042	59405
572	30	660.267	75.811	92.277	2.316	21.314	19808	32	661.094	84.537	101.300	3.837	21.556	21155	46	537.413	42.308	118.229	5.220	36.870	24721	84	749.869	132.111	197.699	4.487	44.042	62989	36	1059.500	224.008	233.046	2.494	27.556	38142	73	970.151	154.617	257.159	4.594	32.385	70821	63	936.730	123.284	269.130	4.858	32.042	59014
573	30	657.467	71.015	92.284	2.325	21.314	19724	32	666.219	85.849	101.299	3.854	21.556	21319	46	521.043	38.223	118.220	5.237	36.870	23968	84	737.857	120.735	197.665	4.512	44.042	61980	36	1005.472	203.385	233.057	2.506	27.556	36197	73	958.534	146.879	257.172	4.580	32.385	69973	63	926.333	118.459	269.147	4.847	32.042	58359
574	30	635.867	71.116	92.265	2.318	21.314	19076	32	652.750	86.184	101.294	3.848	21.556	20888	46	495.413	39.969	118.242	5.208	36.870	22789	84	688.250	101.584	197.611	4.549	44.042	57813	36	928.083	180.590	233.071	2.511	27.556	33411	73	919.534	145.662	257.168	4.591	32.385	67126	63	889.873	114.711	269.151	4.841	32.042	56062
575	30	617.800	62.988	92.282	2.332	21.314	18534	32	643.500	84.195	101.295	3.857	21.556	20592	46	479.413	35.319	118.219	5.244	36.870	22053	84	658.607	95.759	197.587	4.564	44.042	55323	36	825.639	153.234	233.077	2.522	27.556	29723	73	857.562	132.441	257.145	4.583	32.385	62602	63	844.937	109.829	269.143	4.857	32.042	53231
[truncated: 2,499 more columns]
