# Supplementary material for: Cellular Interrogation: Exploiting Cell-to-Cell Variability to Discriminate Regulatory Mechanisms in Oscillatory Signalling
Source: PLoS Comput Biol. 2016 Jul 1;12(7):e1004995. doi: 10.1371/journal.pcbi.1004995 (PMC4930170; doi:10.1371/journal.pcbi.1004995)
Supplement: S15 Dataset — (ZIP) [file pcbi.1004995.s016.zip › data15.txt]

1	34	846.853	164.345	9.575	2.988	29.799	28793	29	790.276	68.635	27.091	1.188	28.485	22918	34	807.471	49.310	62.823	4.185	29.556	27454	33	971.879	56.925	70.055	3.182	23.314	32072	58	1231.569	210.808	79.950	4.764	45.698	71431	23	1121.783	176.356	101.322	1.883	19.314	25801	138	826.217	49.260	115.684	8.819	73.154	114018
2	34	837.441	158.265	9.583	2.995	29.799	28473	29	781.517	66.331	27.108	1.182	28.485	22664	34	804.941	52.390	62.827	4.180	29.556	27368	33	960.273	53.463	70.054	3.178	23.314	31689	58	1201.017	196.577	79.953	4.780	45.698	69659	23	1112.304	182.292	101.320	1.878	19.314	25583	138	820.022	48.692	115.678	8.814	73.154	113163
3	34	835.941	156.813	9.572	3.000	29.799	28422	29	780.034	65.002	27.119	1.185	28.485	22621	34	794.912	55.734	62.829	4.165	29.556	27027	33	955.242	63.170	70.066	3.172	23.314	31523	58	1146.966	176.168	79.959	4.810	45.698	66524	23	1092.174	177.579	101.339	1.877	19.314	25120	138	815.319	50.735	115.683	8.817	73.154	112514
4	34	841.941	162.785	9.574	2.989	29.799	28626	29	785	65.995	27.105	1.185	28.485	22765	34	791.735	47.105	62.824	4.187	29.556	26919	33	954.909	58.201	70.059	3.174	23.314	31512	58	1109.138	159.615	79.963	4.829	45.698	64330	23	1093.696	175.154	101.327	1.875	19.314	25155	138	814.406	52.032	115.678	8.819	73.154	112388
5	34	828.676	158.094	9.574	3.001	29.799	28175	29	763.103	62.246	27.086	1.186	28.485	22130	34	788	53.949	62.831	4.166	29.556	26792	33	954.151	56.332	70.055	3.166	23.314	31487	58	1093.724	155.724	79.955	4.836	45.698	63436	23	1086.391	172.293	101.332	1.881	19.314	24987	138	811.899	52.898	115.682	8.824	73.154	112042
6	34	832.206	153.625	9.578	3.007	29.799	28295	29	766.138	66.243	27.091	1.184	28.485	22218	34	782.676	51.055	62.827	4.175	29.556	26611	33	947.121	62.832	70.064	3.167	23.314	31255	58	1074.379	139.187	79.922	4.891	45.698	62314	23	1057.304	168.415	101.335	1.880	19.314	24318	138	799.471	50.212	115.676	8.828	73.154	110327
7	34	828.735	156.835	9.571	3.003	29.799	28177	29	761.207	62.428	27.103	1.186	28.485	22075	34	784.676	47.280	62.826	4.188	29.556	26679	33	945.242	60.286	70.062	3.165	23.314	31193	58	1060.655	131.057	79.941	4.897	45.698	61518	23	1057.348	170.050	101.338	1.879	19.314	24319	138	796.522	49.388	115.676	8.821	73.154	109920
8	34	832.706	162.235	9.568	2.985	29.799	28312	29	748.103	61.553	27.089	1.186	28.485	21695	34	778.382	45.598	62.819	4.192	29.556	26465	33	941.061	54.511	70.054	3.180	23.314	31055	58	1051.259	131.975	79.946	4.881	45.698	60973	23	1059.304	174.144	101.329	1.877	19.314	24364	138	790.145	51.207	115.673	8.821	73.154	109040
9	34	838.706	159.597	9.572	3.008	29.799	28516	29	735.310	57.072	27.082	1.186	28.485	21324	34	777.794	52.200	62.826	4.174	29.556	26445	33	931.212	56.204	70.055	3.164	23.314	30730	58	1047.362	131.532	79.949	4.882	45.698	60747	23	1053.043	169.696	101.334	1.879	19.314	24220	138	786.297	48.312	115.681	8.817	73.154	108509
10	34	835.176	162.964	9.563	2.988	29.799	28396	29	737.207	58.394	27.084	1.188	28.485	21379	34	775.500	44.478	62.821	4.190	29.556	26367	33	937.030	61.119	70.065	3.169	23.314	30922	58	1046.172	132.128	79.950	4.888	45.698	60678	23	1047.391	172.390	101.337	1.880	19.314	24090	138	784.268	48.135	115.679	8.826	73.154	108229
11	34	830.647	160.346	9.569	3.000	29.799	28242	29	733.552	62.775	27.060	1.181	28.485	21273	34	769.059	47.787	62.819	4.184	29.556	26148	33	934.636	63.869	70.060	3.156	23.314	30843	58	1040.379	138.564	79.950	4.861	45.698	60342	23	1048.261	171.855	101.334	1.880	19.314	24110	138	777.507	44.972	115.682	8.819	73.154	107296
12	34	837.882	165.295	9.564	2.991	29.799	28488	29	736.483	58.730	27.084	1.191	28.485	21358	34	767.353	44.098	62.828	4.194	29.556	26090	33	922.606	58.054	70.055	3.162	23.314	30446	58	1033.224	130.945	79.951	4.880	45.698	59927	23	1036.217	169.680	101.333	1.879	19.314	23833	138	772.261	48.388	115.682	8.821	73.154	106572
13	34	836.794	159.980	9.565	3.007	29.799	28451	29	742.862	54.733	27.095	1.188	28.485	21543	34	788.912	49.562	62.828	4.185	29.556	26823	33	940.061	58.671	70.057	3.168	23.314	31022	58	1040.879	125.469	79.958	4.892	45.698	60371	23	1052.870	165.913	101.350	1.882	19.314	24216	138	777.072	45.334	115.679	8.798	73.154	107236
14	34	816.588	163.698	9.561	2.987	29.799	27764	29	714.690	49.454	27.123	1.189	28.485	20726	34	741.559	47.429	62.827	4.176	29.556	25213	33	896.485	56.101	70.047	3.154	23.314	29584	58	983.966	126.467	79.947	4.876	45.698	57070	23	997.783	162.181	101.340	1.873	19.314	22949	138	715.877	44.955	115.675	8.805	73.154	98791
15	34	814.059	159.001	9.551	2.996	29.799	27678	29	717.276	52.396	27.102	1.190	28.485	20801	34	741.235	44.509	62.825	4.187	29.556	25202	33	881.394	56.546	70.053	3.161	23.314	29086	58	978.121	122.893	79.961	4.877	45.698	56731	23	991.826	161.497	101.335	1.871	19.314	22812	138	709.986	45.594	115.670	8.790	73.154	97978
16	34	820.500	156.476	9.562	3.002	29.799	27897	29	735.034	64.016	27.083	1.183	28.485	21316	34	753.441	50.787	62.836	4.171	29.556	25617	33	904.061	58.744	70.057	3.161	23.314	29834	58	1040.638	131.372	79.949	4.893	45.698	60357	23	1070.217	188.068	101.328	1.853	19.314	24615	138	728.638	48.786	115.668	8.802	73.154	100552
17	34	948.206	183.030	9.708	3.012	29.799	32239	29	1080.586	190.028	27.182	1.153	28.485	31337	34	809	57.483	62.816	4.160	29.556	27506	33	981.091	69.494	70.072	3.166	23.314	32376	58	2620.896	804.447	79.902	4.475	45.698	152012	23	3459.913	830.180	101.377	1.809	19.314	79578	138	916.732	179.383	115.838	9.170	73.154	126509
18	34	1151.235	167.653	9.746	3.190	29.799	39142	29	1817.310	363.640	27.101	1.148	28.485	52702	34	2354.941	407.109	62.837	3.935	29.556	80068	33	2571.576	493.938	70.024	2.887	23.314	84862	58	2541.569	796.447	79.895	4.449	45.698	147411	23	3406.087	860.517	101.385	1.794	19.314	78340	138	2053.638	576.943	115.413	8.679	73.154	283402
19	34	1207.588	182.875	9.691	3.115	29.799	41058	29	1829.517	359.105	27.111	1.149	28.485	53056	34	2241.059	374.439	62.844	3.945	29.556	76196	33	2479.909	451.966	70.022	2.902	23.314	81837	58	2442.224	760.950	79.911	4.445	45.698	141649	23	3345.435	881.412	101.386	1.786	19.314	76945	138	1946.181	536.716	115.399	8.716	73.154	268573
20	34	1367.941	222.925	9.624	3.067	29.799	46510	29	1759.414	342.308	27.103	1.147	28.485	51023	34	2075.853	340.173	62.841	3.957	29.556	70579	33	2306.576	407.498	70.025	2.917	23.314	76117	58	2335	715.095	79.923	4.456	45.698	135430	23	3261.957	884.090	101.386	1.777	19.314	75025	138	1827.573	494.519	115.398	8.742	73.154	252205
21	34	1352.677	243.424	9.600	3.015	29.799	45991	29	1574.828	297.152	27.145	1.149	28.485	45670	34	1877.412	285.240	62.838	3.986	29.556	63832	33	2098.697	358.257	70.020	2.928	23.314	69257	58	2225.569	666.406	79.911	4.474	45.698	129083	23	3128.217	885.369	101.385	1.761	19.314	71949	138	1677.420	437.797	115.405	8.735	73.154	231484
22	34	1309.029	240.191	9.579	3.019	29.799	44507	29	1309.690	211.228	27.176	1.166	28.485	37981	34	1658.941	245.551	62.842	3.993	29.556	56404	33	1898	298.643	70.027	2.957	23.314	62634	58	2117.845	626.010	79.916	4.485	45.698	122835	23	2852.652	802.031	101.387	1.767	19.314	65611	138	1541.435	388.681	115.406	8.754	73.154	212718
23	34	1182.706	213.826	9.576	3.034	29.799	40212	29	1070.517	142.653	27.171	1.172	28.485	31045	34	1438.559	195.430	62.843	4.020	29.556	48911	33	1707.364	247.376	70.025	2.980	23.314	56343	58	2027.862	589.768	79.926	4.494	45.698	117616	23	2526.522	691.177	101.383	1.776	19.314	58110	138	1420.210	335.429	115.446	8.757	73.154	195989
24	34	1056.206	195.219	9.579	3.018	29.799	35911	29	895.414	106.057	27.137	1.172	28.485	25967	34	1248	154.361	62.841	4.045	29.556	42432	33	1546.333	205.341	70.038	3.009	23.314	51029	58	1940.966	552.871	79.934	4.508	45.698	112576	23	2225.522	584.260	101.379	1.784	19.314	51187	138	1298.130	290.851	115.455	8.770	73.154	179142
25	34	1013.706	180.850	9.577	3.049	29.799	34466	29	791.207	76.869	27.132	1.182	28.485	22945	34	1090.294	127.538	62.838	4.059	29.556	37070	33	1422.485	182.053	70.033	3.021	23.314	46942	58	1811.086	510.400	79.931	4.515	45.698	105043	23	1963.174	503.937	101.379	1.786	19.314	45153	138	1211.073	259.733	115.477	8.765	73.154	167128
26	34	946.588	174.438	9.578	3.018	29.799	32184	29	736.138	64.745	27.124	1.184	28.485	21348	34	965.765	98.371	62.831	4.096	29.556	32836	33	1302.091	158.297	70.038	3.032	23.314	42969	58	1719.828	470.652	79.926	4.535	45.698	99750	23	1768.043	430.393	101.371	1.798	19.314	40665	138	1132.696	227.180	115.495	8.759	73.154	156312
27	34	883.265	166.848	9.564	3.000	29.799	30031	29	715.276	61.213	27.110	1.189	28.485	20743	34	877.912	85.224	62.836	4.097	29.556	29849	33	1214.030	130.294	70.045	3.064	23.314	40063	58	1619.655	421.451	79.928	4.564	45.698	93940	23	1596.652	378.252	101.367	1.802	19.314	36723	138	1099.529	213.387	115.525	8.762	73.154	151735
28	34	834.529	165.759	9.570	2.986	29.799	28374	29	690.069	60.964	27.074	1.185	28.485	20012	34	818.735	71.349	62.826	4.128	29.556	27837	33	1147.636	122.068	70.052	3.073	23.314	37872	58	1553.534	391.308	79.902	4.598	45.698	90105	23	1485.826	335.792	101.360	1.817	19.314	34174	138	1056.848	192.624	115.523	8.760	73.154	145845
29	34	807.412	163.173	9.559	2.980	29.799	27452	29	675.276	57.960	27.100	1.186	28.485	19583	34	783.500	63.886	62.823	4.138	29.556	26639	33	1088.091	105.817	70.045	3.086	23.314	35907	58	1482.328	360.183	79.904	4.623	45.698	85975	23	1358.087	298.687	101.371	1.821	19.314	31236	138	1017.283	185.503	115.527	8.773	73.154	140385
30	34	783.059	163.750	9.559	2.962	29.799	26624	29	666.724	56.502	27.083	1.188	28.485	19335	34	753.118	55.543	62.819	4.156	29.556	25606	33	1036.727	92.631	70.058	3.111	23.314	34212	58	1401.741	327.831	79.910	4.644	45.698	81301	23	1269.304	270.062	101.366	1.823	19.314	29194	138	977.717	167.699	115.527	8.778	73.154	134925
31	34	762.588	157.535	9.561	2.974	29.799	25928	29	649.621	53.679	27.106	1.188	28.485	18839	34	736.588	52.832	62.820	4.159	29.556	25044	33	997.909	92.371	70.053	3.101	23.314	32931	58	1294.621	286.848	79.913	4.671	45.698	75088	23	1191.043	243.467	101.368	1.832	19.314	27394	138	933.949	158.422	115.540	8.795	73.154	128885
32	34	742.206	152.663	9.564	2.974	29.799	25235	29	643.966	50.469	27.100	1.188	28.485	18675	34	716.588	47.910	62.823	4.169	29.556	24364	33	962	79.137	70.061	3.130	23.314	31746	58	1202.224	243.609	79.920	4.709	45.698	69729	23	1121.739	223.290	101.357	1.840	19.314	25800	138	889.210	140.594	115.559	8.816	73.154	122711
33	34	732.941	146.748	9.572	2.984	29.799	24920	29	636.862	51.716	27.088	1.189	28.485	18469	34	717.647	49.326	62.822	4.165	29.556	24400	33	947	72.847	70.058	3.139	23.314	31251	58	1118.362	209.886	79.935	4.737	45.698	64865	23	1068.870	204.041	101.360	1.846	19.314	24584	138	843.587	118.526	115.564	8.812	73.154	116415
34	34	721.441	145.973	9.564	2.982	29.799	24529	29	639.828	54.508	27.083	1.186	28.485	18555	34	710.324	49.002	62.818	4.165	29.556	24151	33	918.515	70.571	70.057	3.136	23.314	30311	58	1056.828	180.377	79.941	4.778	45.698	61296	23	1032.522	194.882	101.359	1.849	19.314	23748	138	797.428	99.870	115.579	8.807	73.154	110045
35	34	718.382	143.049	9.571	2.988	29.799	24425	29	636.034	52.304	27.077	1.185	28.485	18445	34	697.706	50.435	62.821	4.158	29.556	23722	33	897.576	65.460	70.051	3.144	23.314	29620	58	1004.310	156.627	79.943	4.811	45.698	58250	23	1013.565	182.114	101.355	1.859	19.314	23312	138	750.899	83.242	115.599	8.789	73.154	103624
36	34	715.559	146.344	9.566	2.972	29.799	24329	29	632.793	57.285	27.073	1.185	28.485	18351	34	693.029	48.529	62.817	4.165	29.556	23563	33	879.606	66.342	70.052	3.142	23.314	29027	58	963.328	141.194	79.946	4.840	45.698	55873	23	976.478	178.592	101.356	1.855	19.314	22459	138	724.674	72.651	115.616	8.794	73.154	100005
37	34	718.500	145.057	9.572	2.979	29.799	24429	29	630.552	56.806	27.091	1.186	28.485	18286	34	688.971	46.921	62.821	4.173	29.556	23425	33	869.333	62.858	70.059	3.144	23.314	28688	58	944.293	129.585	79.953	4.858	45.698	54769	23	971.130	177.153	101.360	1.858	19.314	22336	138	708.696	65.671	115.635	8.780	73.154	97800
38	34	717.559	144.279	9.567	2.979	29.799	24397	29	631.103	52.246	27.097	1.188	28.485	18302	34	674.529	43.960	62.820	4.176	29.556	22934	33	856.364	60.747	70.059	3.153	23.314	28260	58	924.293	127.064	79.948	4.865	45.698	53609	23	967.870	174.994	101.365	1.862	19.314	22261	138	696.152	64.900	115.623	8.785	73.154	96069
39	34	711.353	144.819	9.571	2.976	29.799	24186	29	630.207	51.585	27.105	1.188	28.485	18276	34	685	49.374	62.816	4.160	29.556	23290	33	859.394	60.564	70.056	3.158	23.314	28360	58	914.741	119.055	79.939	4.887	45.698	53055	23	956.609	167.949	101.363	1.862	19.314	22002	138	693.087	62.072	115.638	8.783	73.154	95646
40	34	713.235	148.433	9.567	2.966	29.799	24250	29	626.517	53.604	27.100	1.187	28.485	18169	34	677.441	46.391	62.823	4.171	29.556	23033	33	852.424	57.423	70.057	3.161	23.314	28130	58	909.362	124.173	79.940	4.875	45.698	52743	23	957.826	173.370	101.366	1.860	19.314	22030	138	690.449	61.583	115.637	8.798	73.154	95282
41	34	714.706	146.097	9.580	2.974	29.799	24300	29	627.759	56.473	27.086	1.183	28.485	18205	34	678.529	45.007	62.821	4.175	29.556	23070	33	854.424	58.214	70.057	3.157	23.314	28196	58	907.672	121.858	79.950	4.869	45.698	52645	23	961.217	173.173	101.348	1.868	19.314	22108	138	687.790	62.992	115.629	8.799	73.154	94915
42	34	728.882	150.922	9.570	2.968	29.799	24782	29	630.862	58.386	27.093	1.180	28.485	18295	34	672.294	45.882	62.823	4.167	29.556	22858	33	852.909	62.672	70.057	3.146	23.314	28146	58	909.759	119.047	79.939	4.890	45.698	52766	23	963.826	176.804	101.356	1.853	19.314	22168	138	687.181	61.731	115.631	8.788	73.154	94831
43	34	722	151.388	9.563	2.959	29.799	24548	29	635.759	52.023	27.111	1.184	28.485	18437	34	676.853	49.403	62.823	4.157	29.556	23013	33	846.788	63.789	70.058	3.144	23.314	27944	58	908.414	115.074	79.955	4.888	45.698	52688	23	972.261	176.705	101.368	1.858	19.314	22362	138	681.609	59.699	115.631	8.803	73.154	94062
44	34	722.618	147.615	9.563	2.976	29.799	24569	29	636.103	49.347	27.099	1.191	28.485	18447	34	683.176	47.401	62.823	4.162	29.556	23228	33	848.667	56.755	70.054	3.156	23.314	28006	58	913.638	121.074	79.944	4.876	45.698	52991	23	980.826	180.375	101.376	1.858	19.314	22559	138	681.341	59.193	115.644	8.801	73.154	94025
45	34	720.941	149.768	9.569	2.963	29.799	24512	29	637.034	55.856	27.091	1.190	28.485	18474	34	673.088	42.883	62.820	4.186	29.556	22885	33	845.849	61.786	70.055	3.143	23.314	27913	58	907.759	125.236	79.958	4.860	45.698	52650	23	978.913	182.924	101.376	1.853	19.314	22515	138	670.065	59.478	115.643	8.796	73.154	92469
46	34	727.147	150.503	9.565	2.964	29.799	24723	29	632.897	59.406	27.086	1.182	28.485	18354	34	674.676	43.767	62.827	4.176	29.556	22939	33	847.151	59.620	70.058	3.150	23.314	27956	58	912.586	120.328	79.964	4.878	45.698	52930	23	984.174	190.858	101.376	1.851	19.314	22636	138	675.884	64.032	115.626	8.814	73.154	93272
47	34	728.529	153.571	9.560	2.959	29.799	24770	29	640.586	58.649	27.089	1.183	28.485	18577	34	676.735	44.095	62.823	4.174	29.556	23009	33	845.212	58.998	70.048	3.147	23.314	27892	58	912.483	127.419	79.947	4.863	45.698	52924	23	997.261	192.375	101.378	1.849	19.314	22937	138	674.341	63.132	115.624	8.810	73.154	93059
48	34	731.176	154.774	9.559	2.955	29.799	24860	29	638.828	58.508	27.079	1.185	28.485	18526	34	675.118	49.734	62.823	4.151	29.556	22954	33	847.303	61.352	70.055	3.148	23.314	27961	58	915.328	122.317	79.956	4.871	45.698	53089	23	1016.957	199.582	101.370	1.845	19.314	23390	138	671.297	58.019	115.647	8.795	73.154	92639
49	34	728.471	151.912	9.557	2.967	29.799	24768	29	638.138	53.455	27.103	1.189	28.485	18506	34	675.882	47.813	62.829	4.164	29.556	22980	33	852.818	67.133	70.056	3.131	23.314	28143	58	910.707	123.055	79.952	4.870	45.698	52821	23	1024.652	201.529	101.379	1.849	19.314	23567	138	671.732	60.477	115.639	8.807	73.154	92699
50	34	726.382	156.367	9.571	2.957	29.799	24697	29	636.966	57.149	27.089	1.183	28.485	18472	34	676.176	47.556	62.827	4.161	29.556	22990	33	852.333	67.223	70.053	3.135	23.314	28127	58	915.672	119.996	79.956	4.881	45.698	53109	23	1023.957	203.180	101.381	1.846	19.314	23551	138	680.580	61.875	115.644	8.834	73.154	93920
51	34	724.382	153.035	9.561	2.956	29.799	24629	29	642.828	59.195	27.069	1.186	28.485	18642	34	677	52.054	62.827	4.149	29.556	23018	33	859.576	68.397	70.049	3.121	23.314	28366	58	911.724	124.559	79.957	4.870	45.698	52880	23	1030.478	202.472	101.377	1.846	19.314	23701	138	695.522	70.238	115.648	8.866	73.154	95982
52	34	730.471	159.337	9.561	2.953	29.799	24836	29	637.379	58.618	27.096	1.184	28.485	18484	34	675.706	42.620	62.815	4.184	29.556	22974	33	854.182	70.501	70.055	3.122	23.314	28188	58	916.828	121.969	79.960	4.874	45.698	53176	23	1024.348	200.501	101.389	1.849	19.314	23560	138	691.761	71.731	115.652	8.879	73.154	95463
53	34	732.441	158.236	9.562	2.949	29.799	24903	29	636.793	57.010	27.089	1.188	28.485	18467	34	684.941	49.646	62.822	4.165	29.556	23288	33	853.182	64.183	70.050	3.135	23.314	28155	58	915.828	119.369	79.964	4.875	45.698	53118	23	1010.870	193.080	101.372	1.853	19.314	23250	138	697.203	71.543	115.622	8.863	73.154	96214
54	34	729.118	160.412	9.558	2.938	29.799	24790	29	636.862	54.106	27.081	1.188	28.485	18469	34	677.382	49.371	62.818	4.153	29.556	23031	33	839.849	64.812	70.050	3.131	23.314	27715	58	905.483	119.722	79.958	4.876	45.698	52518	23	987.783	185.427	101.379	1.855	19.314	22719	138	677.522	65.260	115.628	8.828	73.154	93498
55	34	730.353	159.982	9.557	2.952	29.799	24832	29	634.138	54.067	27.100	1.187	28.485	18390	34	675.912	48.607	62.830	4.157	29.556	22981	33	835.364	68.394	70.052	3.119	23.314	27567	58	891.293	115.185	79.973	4.884	45.698	51695	23	975.652	187.197	101.374	1.857	19.314	22440	138	658.087	58.315	115.641	8.817	73.154	90816
56	34	728.588	162.806	9.542	2.934	29.799	24772	29	624.207	54.947	27.071	1.187	28.485	18102	34	667.029	49.929	62.833	4.153	29.556	22679	33	830.636	66.010	70.054	3.125	23.314	27411	58	891.414	117.859	79.955	4.881	45.698	51702	23	965.652	180.280	101.368	1.857	19.314	22210	138	652.667	54.960	115.640	8.806	73.154	90068
57	34	726	164.479	9.547	2.930	29.799	24684	29	625.448	49.991	27.087	1.188	28.485	18138	34	666.088	49.465	62.824	4.159	29.556	22647	33	828.303	66.356	70.051	3.117	23.314	27334	58	884.448	120.078	79.960	4.866	45.698	51298	23	963.130	183.248	101.373	1.853	19.314	22152	138	645.594	55.151	115.639	8.806	73.154	89092
58	34	729.882	164.915	9.551	2.933	29.799	24816	29	627.207	54.830	27.076	1.187	28.485	18189	34	664	49.382	62.829	4.155	29.556	22576	33	832.606	63.540	70.054	3.128	23.314	27476	58	884.086	116.800	79.951	4.884	45.698	51277	23	952.870	179.314	101.379	1.858	19.314	21916	138	648.326	52.734	115.650	8.800	73.154	89469
59	34	723.794	162.064	9.553	2.929	29.799	24609	29	623.310	53.383	27.081	1.185	28.485	18076	34	675.324	50.253	62.829	4.152	29.556	22961	33	831.121	66.843	70.050	3.123	23.314	27427	58	881.517	113.885	79.954	4.885	45.698	51128	23	965.783	183.384	101.377	1.848	19.314	22213	138	648.790	52.138	115.666	8.786	73.154	89533
60	34	729.676	162.485	9.549	2.942	29.799	24809	29	625.379	50.949	27.100	1.189	28.485	18136	34	673.265	51.965	62.823	4.149	29.556	22891	33	834.151	73.453	70.054	3.107	23.314	27527	58	880.621	119.209	79.965	4.869	45.698	51076	23	976	188.128	101.367	1.849	19.314	22448	138	650.601	56.793	115.642	8.784	73.154	89783
61	34	725.853	159.314	9.545	2.947	29.799	24679	29	628.552	56.292	27.078	1.182	28.485	18228	34	679.382	52.963	62.826	4.150	29.556	23099	33	835.212	66.339	70.059	3.132	23.314	27562	58	891.466	116.807	79.972	4.870	45.698	51705	23	992.478	199.975	101.376	1.845	19.314	22827	138	652.333	58.092	115.634	8.790	73.154	90022
62	34	728.412	161.069	9.552	2.940	29.799	24766	29	632.414	54.660	27.058	1.190	28.485	18340	34	680.441	51.474	62.834	4.148	29.556	23135	33	838.788	63.614	70.051	3.134	23.314	27680	58	892.931	120.408	79.949	4.868	45.698	51790	23	1001.913	206.899	101.378	1.839	19.314	23044	138	654.058	58.647	115.652	8.804	73.154	90260
63	34	730.500	158.020	9.550	2.952	29.799	24837	29	633.690	56.101	27.090	1.181	28.485	18377	34	681.853	50.440	62.827	4.154	29.556	23183	33	839.939	67.177	70.053	3.128	23.314	27718	58	899.345	122.634	79.965	4.862	45.698	52162	23	1016.435	204.625	101.377	1.842	19.314	23378	138	664.326	58.549	115.649	8.793	73.154	91677
64	34	734.941	163.142	9.549	2.936	29.799	24988	29	635.483	58.631	27.083	1.183	28.485	18429	34	681.647	56.283	62.830	4.130	29.556	23176	33	857.212	57.443	70.056	3.163	23.314	28288	58	914.638	127.281	79.971	4.851	45.698	53049	23	1040.217	212.210	101.380	1.840	19.314	23925	138	669.920	66.021	115.628	8.819	73.154	92449
65	34	735.912	157.380	9.563	2.954	29.799	25021	29	638.379	57.415	27.107	1.183	28.485	18513	34	680.794	55.966	62.833	4.133	29.556	23147	33	905.364	60.569	70.053	3.165	23.314	29877	58	916.310	129.885	79.943	4.860	45.698	53146	23	1077.174	230.648	101.378	1.822	19.314	24775	138	667.841	67.314	115.621	8.794	73.154	92162
66	34	735.059	160.077	9.549	2.947	29.799	24992	29	646.517	53.465	27.103	1.190	28.485	18749	34	674.324	50.158	62.833	4.154	29.556	22927	33	942.364	69.962	70.053	3.151	23.314	31098	58	925.638	133.445	79.953	4.847	45.698	53687	23	1104.174	235.639	101.389	1.831	19.314	25396	138	674.254	72.572	115.607	8.822	73.154	93047
67	34	743.765	163.194	9.554	2.941	29.799	25288	29	656.931	58.950	27.071	1.185	28.485	19051	34	684.794	51.732	62.831	4.146	29.556	23283	33	969.606	88.755	70.056	3.107	23.314	31997	58	939.914	135.827	79.964	4.837	45.698	54515	23	1156.565	258.419	101.380	1.819	19.314	26601	138	689.522	72.510	115.626	8.795	73.154	95154
68	34	751.471	166.645	9.556	2.942	29.799	25550	29	665.483	62.128	27.100	1.185	28.485	19299	34	679.441	55.028	62.833	4.135	29.556	23101	33	1029.182	115.710	70.056	3.059	23.314	33963	58	950.931	138.529	79.944	4.845	45.698	55154	23	1201.609	265.308	101.374	1.816	19.314	27637	138	687.739	77.449	115.617	8.839	73.154	94908
69	34	755.265	163.868	9.555	2.943	29.799	25679	29	664.655	63.256	27.107	1.183	28.485	19275	34	677.559	50.979	62.832	4.151	29.556	23037	33	1158.667	144.101	70.053	3.044	23.314	38236	58	970.293	140.587	79.956	4.849	45.698	56277	23	1244.087	292.139	101.387	1.799	19.314	28614	138	690.464	76.677	115.618	8.820	73.154	95284
70	34	756.176	167.265	9.554	2.937	29.799	25710	29	666.966	64.122	27.079	1.180	28.485	19342	34	690.794	58.627	62.842	4.127	29.556	23487	33	1880.667	366.879	70.062	2.892	23.314	62062	58	988.190	148.357	79.942	4.830	45.698	57315	23	1400.826	339.629	101.393	1.795	19.314	32219	138	693.768	76.341	115.613	8.821	73.154	95740
71	34	747.588	162.074	9.556	2.945	29.799	25418	29	662.345	63.961	27.079	1.183	28.485	19208	34	697.794	62.494	62.854	4.117	29.556	23725	33	2148	425.580	70.031	2.878	23.314	70884	58	982.483	152.389	79.938	4.817	45.698	56984	23	1468.913	372.169	101.391	1.783	19.314	33785	138	696.797	80.393	115.610	8.826	73.154	96158
72	34	748.706	172.526	9.543	2.921	29.799	25456	29	659.310	62.830	27.080	1.185	28.485	19120	34	701.971	64.851	62.847	4.111	29.556	23867	33	2104.485	407.680	70.025	2.883	23.314	69448	58	977.897	147.662	79.941	4.825	45.698	56718	23	1472.435	385.944	101.406	1.781	19.314	33866	138	694.594	81.873	115.606	8.815	73.154	95854
73	34	762.265	168.292	9.554	2.933	29.799	25917	29	660.931	64.128	27.093	1.180	28.485	19167	34	702.618	64.341	62.848	4.118	29.556	23889	33	2006.485	377.753	70.027	2.903	23.314	66214	58	977.621	146.395	79.940	4.829	45.698	56702	23	1452.478	366.015	101.406	1.792	19.314	33407	138	704.130	80.412	115.592	8.815	73.154	97170
74	34	756.324	171.953	9.547	2.926	29.799	25715	29	648.517	58.607	27.072	1.183	28.485	18807	34	695.265	56.373	62.841	4.147	29.556	23639	33	1854.545	335.864	70.026	2.914	23.314	61200	58	968.448	148.036	79.938	4.829	45.698	56170	23	1368.565	334.182	101.394	1.803	19.314	31477	138	692.152	77.402	115.597	8.819	73.154	95517
75	34	748.647	168.514	9.541	2.932	29.799	25454	29	645.172	55.681	27.072	1.186	28.485	18710	34	692.353	55.464	62.849	4.144	29.556	23540	33	1683.879	288.569	70.030	2.935	23.314	55568	58	955.138	144.604	79.937	4.828	45.698	55398	23	1271.957	301.382	101.392	1.807	19.314	29255	138	674.333	69.874	115.608	8.804	73.154	93058
76	34	739.206	166.248	9.539	2.932	29.799	25133	29	631.138	57.112	27.064	1.181	28.485	18303	34	676.971	57.902	62.848	4.131	29.556	23017	33	1520	247.178	70.026	2.950	23.314	50160	58	938.534	138.309	79.947	4.839	45.698	54435	23	1185.174	263.180	101.384	1.820	19.314	27259	138	669.833	70.231	115.615	8.812	73.154	92437
77	34	734.059	167.700	9.539	2.924	29.799	24958	29	631	57.405	27.088	1.181	28.485	18299	34	672.294	50.103	62.837	4.149	29.556	22858	33	1357.636	204.862	70.027	2.970	23.314	44802	58	922.914	133.796	79.951	4.841	45.698	53529	23	1125.565	250.014	101.392	1.818	19.314	25888	138	663.732	67.119	115.615	8.805	73.154	91595
78	34	743.529	173.753	9.535	2.914	29.799	25280	29	633.103	53.864	27.088	1.182	28.485	18360	34	668.588	54.017	62.837	4.137	29.556	22732	33	1216.697	167.032	70.029	3.001	23.314	40151	58	910.448	128.516	79.945	4.858	45.698	52806	23	1091.304	243.762	101.390	1.817	19.314	25100	138	664.558	67.102	115.606	8.797	73.154	91709
79	34	738.882	169.905	9.548	2.922	29.799	25122	29	628.828	52.383	27.088	1.185	28.485	18236	34	660.441	51.883	62.828	4.140	29.556	22455	33	1101.576	140.622	70.040	3.022	23.314	36352	58	909.586	129.598	79.940	4.860	45.698	52756	23	1096.043	241.565	101.400	1.816	19.314	25209	138	677.080	95.733	115.529	8.676	73.154	93437
80	34	734.500	168.656	9.534	2.927	29.799	24973	29	635.759	54.684	27.060	1.178	28.485	18437	34	663.824	50.004	62.831	4.154	29.556	22570	33	1010.364	116.310	70.038	3.045	23.314	33342	58	911.569	131.906	79.945	4.846	45.698	52871	23	1078.522	230.730	101.392	1.823	19.314	24806	138	712.094	216.696	115.320	8.397	73.154	98269
81	34	730.441	168.744	9.548	2.925	29.799	24835	29	639.345	59.085	27.054	1.178	28.485	18541	34	669.059	50.644	62.831	4.151	29.556	22748	33	940.061	94.021	70.042	3.080	23.314	31022	58	912.759	129.544	79.947	4.855	45.698	52940	23	1087.261	235.614	101.387	1.821	19.314	25007	138	739.138	253.260	115.248	8.342	73.154	102001
82	34	739.088	161.024	9.555	2.940	29.799	25129	29	652.379	60.795	27.054	1.188	28.485	18919	34	668.324	49.225	62.829	4.159	29.556	22723	33	899.424	80.838	70.048	3.106	23.314	29681	58	929.672	139.919	79.952	4.836	45.698	53921	23	1087.652	235.272	101.383	1.816	19.314	25016	138	759.065	235.969	115.329	8.471	73.154	104751
83	34	739.794	162.880	9.553	2.935	29.799	25153	29	645.138	59.097	27.070	1.181	28.485	18709	34	675.765	53.813	62.829	4.140	29.556	22976	33	866.849	75.738	70.046	3.105	23.314	28606	58	937.983	146.942	79.966	4.807	45.698	54403	23	1110.739	241.881	101.364	1.818	19.314	25547	138	817.797	301.892	115.283	8.499	73.154	112856
84	34	742.294	165.550	9.549	2.935	29.799	25238	29	649.897	60.790	27.077	1.179	28.485	18847	34	673.353	51.587	62.835	4.153	29.556	22894	33	866.424	76.525	70.046	3.105	23.314	28592	58	954.138	141.276	79.955	4.842	45.698	55340	23	1134.826	258.734	101.381	1.799	19.314	26101	138	862.565	334.181	115.365	8.661	73.154	119034
85	34	738.029	160.510	9.547	2.939	29.799	25093	29	648	63.794	27.034	1.179	28.485	18792	34	667.118	49.879	62.830	4.155	29.556	22682	33	853.212	75.948	70.056	3.108	23.314	28156	58	1005.172	153.648	79.862	4.889	45.698	58300	23	1203.304	284.935	101.399	1.809	19.314	27676	138	890.964	347.546	115.483	8.845	73.154	122953
86	34	733.824	159.393	9.552	2.945	29.799	24950	29	664.759	64.707	27.065	1.183	28.485	19278	34	664.735	55.940	62.834	4.133	29.556	22601	33	854.515	75.233	70.047	3.103	23.314	28199	58	1066.810	170.793	79.775	4.958	45.698	61875	23	1261.609	301.093	101.388	1.797	19.314	29017	138	988.442	373.279	115.642	8.956	73.154	136405
87	34	744.059	163.524	9.554	2.939	29.799	25298	29	675.172	66.335	27.066	1.182	28.485	19580	34	671.500	50.674	62.827	4.152	29.556	22831	33	854.212	72.789	70.051	3.116	23.314	28189	58	1123.138	192.088	79.817	4.890	45.698	65142	23	1395.913	361.782	101.402	1.766	19.314	32106	138	1609.754	535.672	115.703	8.920	73.154	222146
88	34	752.324	168.205	9.546	2.928	29.799	25579	29	687.690	68.444	27.065	1.178	28.485	19943	34	678.235	56.596	62.838	4.135	29.556	23060	33	846.849	74.040	70.058	3.111	23.314	27946	58	1168.466	208.095	79.841	4.842	45.698	67771	23	1704.043	485.484	101.422	1.735	19.314	39193	138	1856.073	519.339	115.573	8.928	73.154	256138
89	34	759.294	163.122	9.551	2.946	29.799	25816	29	693.414	74.756	27.044	1.172	28.485	20109	34	684.059	53.218	62.830	4.147	29.556	23258	33	849.242	71.848	70.052	3.114	23.314	28025	58	1221.603	228.582	79.871	4.797	45.698	70853	23	2293.913	687.010	101.408	1.731	19.314	52760	138	1786.696	443.902	115.591	8.978	73.154	246564
90	34	766.353	159.011	9.562	2.957	29.799	26056	29	697.931	75.191	27.052	1.179	28.485	20240	34	687.529	61.772	62.838	4.117	29.556	23376	33	854.909	72.691	70.057	3.115	23.314	28212	58	1292.517	271.861	79.894	4.725	45.698	74966	23	2348.348	720.518	101.424	1.729	19.314	54012	138	1644.210	403.764	115.554	8.960	73.154	226901
91	34	752.676	159.364	9.577	2.948	29.799	25591	29	688.931	67.375	27.072	1.180	28.485	19979	34	686.529	53.658	62.838	4.150	29.556	23342	33	860.030	69.045	70.051	3.122	23.314	28381	58	1298.690	286.105	79.928	4.683	45.698	75324	23	2354.565	721.906	101.414	1.735	19.314	54155	138	1467.884	367.469	115.492	8.898	73.154	202568
92	34	750.118	160.176	9.573	2.948	29.799	25504	29	676.552	65.939	27.063	1.177	28.485	19620	34	692.500	59.060	62.833	4.131	29.556	23545	33	854.667	75.574	70.050	3.104	23.314	28204	58	1285.207	285.896	79.941	4.670	45.698	74542	23	2214.478	665.159	101.419	1.744	19.314	50933	138	1285.427	331.291	115.410	8.811	73.154	177389
93	34	752.735	161.967	9.567	2.937	29.799	25593	29	678.345	63.447	27.079	1.180	28.485	19672	34	694.971	54.291	62.834	4.149	29.556	23629	33	862.212	74.098	70.056	3.112	23.314	28453	58	1271.897	292.046	79.943	4.645	45.698	73770	23	2026	589.770	101.415	1.751	19.314	46598	138	1153.884	277.848	115.421	8.815	73.154	159236
94	34	755.353	168.143	9.560	2.934	29.799	25682	29	666	61.176	27.050	1.182	28.485	19314	34	693	51.386	62.833	4.157	29.556	23562	33	855.909	74.619	70.050	3.107	23.314	28245	58	1210.017	261.816	79.963	4.667	45.698	70181	23	1797.870	504.218	101.401	1.760	19.314	41351	138	1015.558	218.193	115.447	8.835	73.154	140147
95	34	742.412	159.657	9.550	2.950	29.799	25242	29	650.621	61.030	27.069	1.179	28.485	18868	34	683.735	54.375	62.834	4.143	29.556	23247	33	850.515	75.174	70.054	3.109	23.314	28067	58	1136.414	232.359	79.965	4.696	45.698	65912	23	1603.348	424.635	101.401	1.779	19.314	36877	138	893.819	170.081	115.478	8.837	73.154	123347
96	34	734.676	160.807	9.541	2.946	29.799	24979	29	638.690	55.357	27.054	1.185	28.485	18522	34	679.324	55.473	62.828	4.145	29.556	23097	33	855.333	79.492	70.059	3.098	23.314	28226	58	1076.448	203.854	79.961	4.734	45.698	62434	23	1410.217	355.829	101.397	1.791	19.314	32435	138	804.072	130.198	115.522	8.849	73.154	110962
97	34	728.559	162.575	9.551	2.931	29.799	24771	29	631.552	53.189	27.067	1.185	28.485	18315	34	668.029	48.799	62.832	4.156	29.556	22713	33	852.515	77.467	70.052	3.098	23.314	28133	58	1013.983	179.135	79.962	4.761	45.698	58811	23	1255.826	301.506	101.392	1.805	19.314	28884	138	735.841	99.721	115.565	8.840	73.154	101546
98	34	723.647	165.967	9.545	2.926	29.799	24604	29	631.138	55.505	27.065	1.181	28.485	18303	34	666.353	53.161	62.836	4.143	29.556	22656	33	864.151	82.622	70.058	3.094	23.314	28517	58	984.776	162.904	79.968	4.790	45.698	57117	23	1152.565	253.693	101.390	1.820	19.314	26509	138	694.884	82.352	115.602	8.844	73.154	95894
99	34	719.735	160.578	9.543	2.943	29.799	24471	29	637.655	57.683	27.056	1.182	28.485	18492	34	668.206	48.089	62.825	4.160	29.556	22719	33	867.394	84.480	70.052	3.092	23.314	28624	58	962.431	155.381	79.969	4.801	45.698	55821	23	1082.522	235.440	101.391	1.823	19.314	24898	138	666.928	69.569	115.605	8.827	73.154	92036
100	34	716.235	159.250	9.547	2.941	29.799	24352	29	634.448	54.594	27.083	1.182	28.485	18399	34	672.882	52.472	62.830	4.145	29.556	22878	33	868	80.051	70.046	3.098	23.314	28644	58	954.603	142.397	79.963	4.830	45.698	55367	23	1036.565	212.899	101.382	1.830	19.314	23841	138	653.942	62.642	115.639	8.831	73.154	90244
101	34	722.029	161.781	9.541	2.940	29.799	24549	29	643.069	56.459	27.041	1.183	28.485	18649	34	664.941	50.939	62.834	4.148	29.556	22608	33	875.212	82.589	70.050	3.095	23.314	28882	58	945.879	140.577	79.967	4.828	45.698	54861	23	1012.652	205.563	101.385	1.837	19.314	23291	138	649.804	59.918	115.627	8.831	73.154	89673
102	34	722.118	155.573	9.537	2.959	29.799	24552	29	653.138	61.078	27.043	1.185	28.485	18941	34	673.618	53.365	62.832	4.157	29.556	22903	33	885.303	85.477	70.044	3.087	23.314	29215	58	951.121	139.918	79.969	4.831	45.698	55165	23	1002.217	203.117	101.377	1.834	19.314	23051	138	647.609	56.979	115.648	8.830	73.154	89370
103	34	729.912	163.858	9.539	2.934	29.799	24817	29	657.724	59.984	27.061	1.183	28.485	19074	34	679.765	56.746	62.831	4.133	29.556	23112	33	894.515	85.351	70.052	3.099	23.314	29519	58	958.483	143.339	79.959	4.839	45.698	55592	23	1003.565	196.265	101.382	1.840	19.314	23082	138	647.072	54.665	115.654	8.814	73.154	89296
104	34	730.441	155.076	9.546	2.961	29.799	24835	29	674.828	63.540	27.087	1.176	28.485	19570	34	674.676	53.537	62.836	4.141	29.556	22939	33	915.394	79.178	70.052	3.123	23.314	30208	58	977.914	150.998	79.950	4.828	45.698	56719	23	1031.435	211.614	101.383	1.834	19.314	23723	138	643.312	54.135	115.647	8.816	73.154	88777
105	34	738.294	163.410	9.537	2.940	29.799	25102	29	678.448	66.542	27.071	1.177	28.485	19675	34	676.324	56.269	62.838	4.134	29.556	22995	33	935.121	89.560	70.055	3.096	23.314	30859	58	997.034	164.515	79.955	4.798	45.698	57828	23	1037.304	214.125	101.385	1.828	19.314	23858	138	634.572	55.466	115.651	8.825	73.154	87571
106	34	751.324	165.754	9.531	2.936	29.799	25545	29	692.345	68.991	27.053	1.176	28.485	20078	34	676.412	54.661	62.840	4.140	29.556	22998	33	981.151	99.359	70.049	3.084	23.314	32378	58	1030.466	168.185	79.930	4.816	45.698	59767	23	1043.130	216.256	101.374	1.828	19.314	23992	138	630.174	51.980	115.653	8.812	73.154	86964
107	34	766.147	170.874	9.536	2.931	29.799	26049	29	720.276	76.943	27.053	1.177	28.485	20888	34	686.588	56.748	62.839	4.136	29.556	23344	33	1064.606	113.863	70.053	3.085	23.314	35132	58	1121.276	214.154	79.911	4.765	45.698	65034	23	1068.043	223.662	101.370	1.827	19.314	24565	138	633.906	53.899	115.651	8.803	73.154	87479
108	34	781.588	170.307	9.537	2.939	29.799	26574	29	762.276	87.571	27.062	1.174	28.485	22106	34	689.529	59.123	62.835	4.125	29.556	23444	33	1250.576	117.537	70.050	3.127	23.314	41269	58	1194.862	230.305	79.902	4.759	45.698	69302	23	1095.739	233.039	101.379	1.820	19.314	25202	138	637.623	53.716	115.636	8.807	73.154	87992
109	34	797.382	174.027	9.559	2.931	29.799	27111	29	801.690	97.348	27.069	1.172	28.485	23249	34	697.559	58.634	62.845	4.131	29.556	23717	33	1618.758	263.246	70.054	2.962	23.314	53419	58	1313.052	274.470	79.889	4.725	45.698	76157	23	1113.174	237.651	101.379	1.817	19.314	25603	138	635.768	52.826	115.643	8.795	73.154	87736
110	34	827.029	162.899	9.604	2.965	29.799	28119	29	854.138	111.590	27.073	1.165	28.485	24770	34	705.382	61.974	62.855	4.124	29.556	23983	33	2061.636	407.918	70.032	2.881	23.314	68034	58	1391.862	327.248	79.911	4.655	45.698	80728	23	1127.217	242.833	101.377	1.826	19.314	25926	138	635.783	52.620	115.652	8.820	73.154	87738
111	34	844.441	176.111	9.642	2.942	29.799	28711	29	849.862	109.370	27.077	1.170	28.485	24646	34	702.353	60.468	62.855	4.130	29.556	23880	33	2113.121	408.250	70.028	2.891	23.314	69733	58	1343.379	307.340	79.915	4.655	45.698	77916	23	1143.913	248.424	101.378	1.819	19.314	26310	138	636.783	54.891	115.645	8.806	73.154	87876
112	34	833.941	180.413	9.649	2.926	29.799	28354	29	806.069	97.194	27.075	1.172	28.485	23376	34	703.088	61.354	62.852	4.123	29.556	23905	33	2038.212	389.779	70.028	2.897	23.314	67261	58	1293.207	293.562	79.928	4.652	45.698	75006	23	1122.957	246.368	101.369	1.812	19.314	25828	138	635.862	52.805	115.646	8.808	73.154	87749
113	34	817.353	172.027	9.636	2.937	29.799	27790	29	758.586	84.266	27.066	1.174	28.485	21999	34	709.735	67.195	62.858	4.103	29.556	24131	33	1920	355.072	70.022	2.908	23.314	63360	58	1263.241	281.935	79.935	4.651	45.698	73268	23	1115.261	243.709	101.371	1.817	19.314	25651	138	645.377	53.245	115.654	8.813	73.154	89062
114	34	802.294	170.375	9.611	2.927	29.799	27278	29	717.897	78.930	27.062	1.171	28.485	20819	34	702.265	63.230	62.852	4.114	29.556	23877	33	1774.030	315.037	70.025	2.924	23.314	58543	58	1190.276	251.936	79.946	4.674	45.698	69036	23	1084.696	219.291	101.379	1.840	19.314	24948	138	646.891	57.354	115.635	8.806	73.154	89271
115	34	774.647	169.583	9.587	2.917	29.799	26338	29	687.172	68.839	27.059	1.176	28.485	19928	34	685.088	59.694	62.846	4.120	29.556	23293	33	1621.818	276.614	70.027	2.936	23.314	53520	58	1120.845	225.992	79.952	4.697	45.698	65009	23	1041.217	210.433	101.375	1.838	19.314	23948	138	638.529	56.423	115.629	8.802	73.154	88117
116	34	757.176	165.485	9.572	2.924	29.799	25744	29	663.379	62.799	27.043	1.180	28.485	19238	34	682.647	57.207	62.845	4.129	29.556	23210	33	1482.697	236.708	70.027	2.960	23.314	48929	58	1065.569	199.992	79.964	4.728	45.698	61803	23	1012.739	204.613	101.374	1.832	19.314	23293	138	635.377	53.761	115.643	8.803	73.154	87682
117	34	752.088	162.361	9.556	2.942	29.799	25571	29	648.276	64.732	27.024	1.177	28.485	18800	34	679.529	54.201	62.843	4.146	29.556	23104	33	1341.818	201.702	70.030	2.977	23.314	44280	58	1028.328	184.522	79.944	4.757	45.698	59643	23	997.130	195.460	101.372	1.846	19.314	22934	138	639.841	56.579	115.648	8.811	73.154	88298
118	34	747.735	167.123	9.554	2.925	29.799	25423	29	636.448	54.725	27.043	1.183	28.485	18457	34	680.382	53.863	62.839	4.140	29.556	23133	33	1213.879	166.059	70.032	3.003	23.314	40058	58	998.379	172.785	79.953	4.778	45.698	57906	23	990.913	192.570	101.373	1.846	19.314	22791	138	636.370	58.682	115.625	8.810	73.154	87819
119	34	739.971	164.982	9.544	2.937	29.799	25159	29	635.379	57.190	27.044	1.182	28.485	18426	34	678.059	57.944	62.840	4.127	29.556	23054	33	1105.242	145.553	70.033	3.013	23.314	36473	58	970.948	159.066	79.948	4.798	45.698	56315	23	1000.565	199.183	101.368	1.841	19.314	23013	138	637.283	58.602	115.640	8.800	73.154	87945
120	34	731.912	160.143	9.539	2.944	29.799	24885	29	634.207	56.017	27.042	1.182	28.485	18392	34	684.471	55.683	62.832	4.140	29.556	23272	33	1015.455	117.794	70.045	3.045	23.314	33510	58	964.741	154.784	79.954	4.805	45.698	55955	23	1015.261	208.611	101.376	1.837	19.314	23351	138	634.304	55.947	115.639	8.797	73.154	87534
121	34	727.618	163.828	9.534	2.935	29.799	24739	29	638.034	58.637	27.057	1.178	28.485	18503	34	686.176	53.631	62.832	4.153	29.556	23330	33	947.818	99.954	70.038	3.063	23.314	31278	58	948.793	150.913	79.949	4.820	45.698	55030	23	1040.478	215.442	101.369	1.834	19.314	23931	138	636.739	53.821	115.663	8.798	73.154	87870
122	34	727.235	166.307	9.532	2.935	29.799	24726	29	646.931	63.799	27.021	1.178	28.485	18761	34	690.647	53.071	62.833	4.144	29.556	23482	33	898.576	85.812	70.042	3.089	23.314	29653	58	955.931	150.488	79.962	4.811	45.698	55444	23	1097.174	232.104	101.373	1.827	19.314	25235	138	642.471	59.029	115.627	8.798	73.154	88661
123	34	737.441	163.815	9.538	2.941	29.799	25073	29	652.448	62.200	27.035	1.178	28.485	18921	34	700.794	51.516	62.829	4.164	29.556	23827	33	868.333	74.288	70.042	3.108	23.314	28655	58	948.724	148.378	79.956	4.818	45.698	55026	23	1183.478	271.940	101.394	1.809	19.314	27220	138	646.210	59.107	115.626	8.805	73.154	89177
124	34	740.147	165.434	9.536	2.934	29.799	25165	29	667.034	68.664	27.003	1.173	28.485	19344	34	703.559	55.311	62.829	4.149	29.556	23921	33	846.606	71.209	70.050	3.118	23.314	27938	58	950.517	149.510	79.960	4.816	45.698	55130	23	1308.261	311.189	101.398	1.791	19.314	30090	138	648.565	63.250	115.625	8.809	73.154	89502
125	34	742.088	164.294	9.528	2.949	29.799	25231	29	676.379	70.987	27.033	1.182	28.485	19615	34	694.794	52.454	62.834	4.163	29.556	23623	33	832.182	71.825	70.047	3.108	23.314	27462	58	974.983	165.346	79.936	4.790	45.698	56549	23	1692.870	454.198	101.391	1.762	19.314	38936	138	644.616	62.340	115.635	8.815	73.154	88957
126	34	747.765	167.437	9.529	2.949	29.799	25424	29	687.138	67.479	27.042	1.181	28.485	19927	34	703.353	58.903	62.832	4.139	29.556	23914	33	824.455	73.366	70.052	3.105	23.314	27207	58	1001.259	171.897	79.948	4.786	45.698	58073	23	2138.348	623.519	101.396	1.746	19.314	49182	138	651.710	67.275	115.608	8.823	73.154	89936
127	34	766.176	166.931	9.529	2.967	29.799	26050	29	722.276	79.726	27.056	1.174	28.485	20946	34	714.147	59.161	62.831	4.143	29.556	24281	33	821.061	72.255	70.056	3.116	23.314	27095	58	1045.069	181.054	79.907	4.797	45.698	60614	23	2357.087	700.020	101.403	1.745	19.314	54213	138	658.797	66.418	115.622	8.800	73.154	90914
128	34	773.941	166.016	9.532	2.970	29.799	26314	29	760.621	84.384	27.082	1.175	28.485	22058	34	733.647	59.986	62.832	4.142	29.556	24944	33	831.212	72.894	70.062	3.118	23.314	27430	58	1144.397	204.583	79.874	4.825	45.698	66375	23	2464	743.515	101.397	1.738	19.314	56672	138	665.681	70.915	115.598	8.814	73.154	91864
129	34	772.059	169.236	9.531	2.966	29.799	26250	29	815.517	103.917	27.080	1.167	28.485	23650	34	745.147	67.980	62.829	4.125	29.556	25335	33	833.576	72.102	70.053	3.114	23.314	27508	58	1288.103	267.176	79.875	4.747	45.698	74710	23	2505.174	759.966	101.403	1.737	19.314	57619	138	674.877	71.386	115.622	8.842	73.154	93133
130	34	773.147	170.857	9.513	2.944	29.799	26287	29	947.241	136.043	27.081	1.167	28.485	27470	34	753.353	69.810	62.833	4.123	29.556	25614	33	826.424	66.259	70.048	3.120	23.314	27272	58	1355.707	301.881	79.881	4.700	45.698	78631	23	2466.522	746.331	101.393	1.738	19.314	56730	138	680.116	74.413	115.605	8.823	73.154	93856
131	34	782.706	174.552	9.519	2.952	29.799	26612	29	999.517	151.000	27.182	1.166	28.485	28986	34	763.353	71.636	62.830	4.110	29.556	25954	33	835.061	70.153	70.046	3.111	23.314	27557	58	1379.345	324.615	79.883	4.660	45.698	80002	23	2346.870	687.390	101.389	1.749	19.314	53978	138	689.109	76.258	115.634	8.804	73.154	95097
132	34	771.794	167.182	9.543	2.947	29.799	26241	29	975.793	140.120	27.142	1.169	28.485	28298	34	765.941	65.098	62.823	4.136	29.556	26042	33	836	72.225	70.048	3.105	23.314	27588	58	1348.914	312.088	79.910	4.656	45.698	78237	23	2150.957	622.738	101.396	1.754	19.314	49472	138	697.341	83.061	115.591	8.829	73.154	96233
133	34	764.824	168.970	9.534	2.945	29.799	26004	29	876.379	108.674	27.147	1.170	28.485	25415	34	769.206	72.759	62.831	4.114	29.556	26153	33	838.212	70.154	70.045	3.113	23.314	27661	58	1308.759	307.462	79.923	4.634	45.698	75908	23	1932.087	536.467	101.391	1.770	19.314	44438	138	730.355	98.520	115.587	8.834	73.154	100789
134	34	757.059	168.503	9.539	2.942	29.799	25740	29	781.207	87.929	27.107	1.175	28.485	22655	34	776.176	72.375	62.833	4.112	29.556	26390	33	834.424	63.266	70.049	3.136	23.314	27536	58	1226.362	271.726	79.936	4.655	45.698	71129	23	1715.174	462.212	101.388	1.774	19.314	39449	138	739.130	102.080	115.581	8.856	73.154	102000
135	34	747.176	168.620	9.532	2.935	29.799	25404	29	713	72.175	27.077	1.177	28.485	20677	34	752.941	70.074	62.833	4.112	29.556	25600	33	819.849	63.829	70.046	3.126	23.314	27055	58	1134.224	237.373	79.934	4.689	45.698	65785	23	1496.391	379.604	101.387	1.791	19.314	34417	138	722.283	94.223	115.579	8.841	73.154	99675
136	34	741.265	163.576	9.534	2.949	29.799	25203	29	677.690	68.366	27.059	1.177	28.485	19653	34	741.735	63.191	62.830	4.142	29.556	25219	33	811.333	60.590	70.047	3.134	23.314	26774	58	1059.483	204.893	79.950	4.720	45.698	61450	23	1335.783	319.531	101.391	1.804	19.314	30723	138	707.254	88.963	115.564	8.825	73.154	97601
137	34	732.500	163.368	9.542	2.943	29.799	24905	29	652.586	61.491	27.041	1.182	28.485	18925	34	729.765	63.016	62.832	4.134	29.556	24812	33	808.273	59.161	70.048	3.130	23.314	26673	58	1009.966	178.117	79.950	4.769	45.698	58578	23	1211.130	272.012	101.384	1.820	19.314	27856	138	700.116	87.431	115.571	8.831	73.154	96616
138	34	729.853	164.680	9.534	2.943	29.799	24815	29	643.414	59.616	27.058	1.178	28.485	18659	34	722.118	59.775	62.828	4.138	29.556	24552	33	802.303	63.570	70.046	3.120	23.314	26476	58	976.431	164.830	79.936	4.782	45.698	56633	23	1114.870	237.783	101.378	1.828	19.314	25642	138	691.877	81.658	115.588	8.837	73.154	95479
139	34	726.324	159.027	9.539	2.957	29.799	24695	29	640.724	62.900	27.032	1.175	28.485	18581	34	716.235	58.674	62.836	4.144	29.556	24352	33	801.091	65.084	70.052	3.121	23.314	26436	58	955.534	152.625	79.949	4.811	45.698	55421	23	1057.174	217.037	101.372	1.841	19.314	24315	138	692.384	80.971	115.574	8.812	73.154	95549
140	34	724.324	161.490	9.536	2.945	29.799	24627	29	633.241	55.818	27.044	1.183	28.485	18364	34	706.147	59.226	62.827	4.137	29.556	24009	33	802.939	62.764	70.047	3.123	23.314	26497	58	937.310	144.214	79.951	4.821	45.698	54364	23	1006.522	195.344	101.360	1.847	19.314	23150	138	690.486	82.353	115.588	8.810	73.154	95287
141	34	723.353	158.466	9.543	2.952	29.799	24594	29	646.172	61.101	27.026	1.181	28.485	18739	34	708.029	60.631	62.822	4.132	29.556	24073	33	808.485	65.924	70.044	3.122	23.314	26680	58	939.345	144.674	79.927	4.831	45.698	54482	23	991.783	192.069	101.364	1.847	19.314	22811	138	705.833	85.530	115.601	8.795	73.154	97405
142	34	728.265	157.678	9.539	2.958	29.799	24761	29	640.345	62.021	27.034	1.180	28.485	18570	34	704.529	60.534	62.829	4.129	29.556	23954	33	815.606	62.671	70.044	3.126	23.314	26915	58	934.517	145.364	79.955	4.825	45.698	54202	23	977.304	186.997	101.365	1.843	19.314	22478	138	724.493	97.716	115.575	8.831	73.154	99980
143	34	745.441	162.805	9.528	2.953	29.799	25345	29	655.276	62.612	27.043	1.181	28.485	19003	34	700.353	64.011	62.830	4.116	29.556	23812	33	826.030	66.664	70.049	3.120	23.314	27259	58	938.466	142.288	79.941	4.827	45.698	54431	23	968.435	182.698	101.363	1.844	19.314	22274	138	738.420	100.409	115.564	8.834	73.154	101902
144	34	754.029	153.826	9.546	2.991	29.799	25637	29	676.276	72.458	27.005	1.178	28.485	19612	34	703.588	59.237	62.826	4.136	29.556	23922	33	839.394	67.841	70.052	3.120	23.314	27700	58	944.655	139.910	79.928	4.849	45.698	54790	23	973.739	181.557	101.357	1.855	19.314	22396	138	773.087	114.300	115.566	8.842	73.154	106686
145	34	767.500	159.727	9.543	2.990	29.799	26095	29	684.552	69.427	27.058	1.176	28.485	19852	34	706.941	64.945	62.833	4.109	29.556	24036	33	841	70.213	70.046	3.116	23.314	27753	58	945.621	142.376	79.923	4.846	45.698	54846	23	983.565	183.893	101.374	1.850	19.314	22622	138	860.384	144.772	115.606	8.881	73.154	118733
146	34	787	152.456	9.550	3.043	29.799	26758	29	705.759	77.161	27.033	1.173	28.485	20467	34	711.647	62.871	62.839	4.121	29.556	24196	33	848.879	75.776	70.051	3.106	23.314	28013	58	957.517	143.970	79.922	4.848	45.698	55536	23	998.478	191.703	101.362	1.843	19.314	22965	138	1261.957	299.877	115.626	8.771	73.154	174150
147	34	799.676	166.564	9.539	2.980	29.799	27189	29	730.448	76.632	27.047	1.174	28.485	21183	34	729.765	60.303	62.823	4.140	29.556	24812	33	870.030	72.454	70.056	3.125	23.314	28711	58	1014.948	173.661	79.901	4.806	45.698	58867	23	1029.391	195.686	101.367	1.846	19.314	23676	138	1654.659	475.559	115.417	8.670	73.154	228343
148	34	810.059	163.730	9.545	2.980	29.799	27542	29	796.034	102.168	27.045	1.169	28.485	23085	34	741.471	67.786	62.834	4.115	29.556	25210	33	898.485	76.701	70.047	3.110	23.314	29650	58	1045.724	176.288	79.879	4.831	45.698	60652	23	1049.957	205.145	101.374	1.840	19.314	24149	138	1666.493	484.745	115.384	8.703	73.154	229976
149	34	845.118	140.106	9.619	3.034	29.799	28734	29	860.138	116.216	27.067	1.168	28.485	24944	34	741.118	63.586	62.824	4.128	29.556	25198	33	910.970	93.635	70.053	3.083	23.314	30062	58	1099.155	207.998	79.863	4.790	45.698	63751	23	1055.261	205.764	101.370	1.839	19.314	24271	138	1577.942	456.791	115.377	8.725	73.154	217756
150	34	884.824	156.583	9.680	3.028	29.799	30084	29	942.034	134.669	27.115	1.164	28.485	27319	34	746.412	73.657	62.838	4.098	29.556	25378	33	958.030	102.618	70.052	3.062	23.314	31615	58	1177.431	232.828	79.878	4.758	45.698	68291	23	1068.261	214.908	101.375	1.837	19.314	24570	138	1463.594	414.226	115.371	8.759	73.154	201976
151	34	871.765	167.525	9.691	2.995	29.799	29640	29	937.276	132.783	27.140	1.166	28.485	27181	34	746.176	75.421	62.841	4.090	29.556	25370	33	1034.939	121.673	70.051	3.046	23.314	34153	58	1197.672	254.112	79.912	4.701	45.698	69465	23	1074.087	215.429	101.372	1.839	19.314	24704	138	1319.761	360.237	115.364	8.781	73.154	182127
152	34	859.971	162.414	9.676	2.989	29.799	29239	29	917.241	125.685	27.161	1.166	28.485	26600	34	765.294	76.719	62.840	4.087	29.556	26020	33	1368.061	244.857	70.074	2.922	23.314	45146	58	1199.793	250.087	79.902	4.706	45.698	69588	23	1074.739	215.779	101.368	1.838	19.314	24719	138	1175.797	301.458	115.385	8.791	73.154	162260
153	34	831.588	155.123	9.650	2.978	29.799	28274	29	858.483	106.959	27.144	1.170	28.485	24896	34	770.647	78.195	62.849	4.083	29.556	26202	33	1888.030	368.268	70.035	2.886	23.314	62305	58	1182.052	232.682	79.884	4.737	45.698	68559	23	1095.043	216.879	101.359	1.840	19.314	25186	138	1041.094	237.672	115.416	8.802	73.154	143671
154	34	793.441	148.167	9.624	2.968	29.799	26977	29	787.241	91.236	27.130	1.173	28.485	22830	34	758.235	71.935	62.847	4.104	29.556	25780	33	1921.182	371.235	70.022	2.889	23.314	63399	58	1134.017	216.726	79.901	4.744	45.698	65773	23	1078.783	207.993	101.363	1.846	19.314	24812	138	915.572	184.667	115.454	8.807	73.154	126349
155	34	770.529	144.891	9.600	2.971	29.799	26198	29	719.552	74.961	27.085	1.179	28.485	20867	34	756.324	75.649	62.842	4.087	29.556	25715	33	1846.879	351.588	70.024	2.898	23.314	60947	58	1086.690	196.984	79.897	4.771	45.698	63028	23	1052.957	202.330	101.366	1.845	19.314	24218	138	813.290	139.793	115.489	8.818	73.154	112234
156	34	742.912	139.018	9.590	2.979	29.799	25259	29	677.138	64.707	27.074	1.184	28.485	19637	34	730.588	71.606	62.844	4.098	29.556	24840	33	1727.727	316.970	70.024	2.910	23.314	57015	58	1026.241	178.160	79.911	4.784	45.698	59522	23	1027.609	202.002	101.360	1.850	19.314	23635	138	737.920	105.590	115.541	8.817	73.154	101833
157	34	723.353	134.630	9.564	2.985	29.799	24594	29	653.103	58.924	27.090	1.185	28.485	18940	34	727.882	60.786	62.841	4.129	29.556	24748	33	1613.273	279.878	70.025	2.927	23.314	53238	58	979.810	159.427	79.906	4.810	45.698	56829	23	1010.348	186.847	101.357	1.850	19.314	23238	138	690.471	80.483	115.586	8.803	73.154	95285
158	34	717.382	136.429	9.562	2.984	29.799	24391	29	645.897	53.380	27.086	1.184	28.485	18731	34	716.441	65.109	62.841	4.115	29.556	24359	33	1482.636	244.454	70.027	2.946	23.314	48927	58	954.190	145.350	79.920	4.835	45.698	55343	23	992.087	181.855	101.363	1.861	19.314	22818	138	664.094	68.669	115.612	8.788	73.154	91645
159	34	709.912	138.815	9.548	2.976	29.799	24137	29	640.966	51.422	27.077	1.184	28.485	18588	34	712.735	58.723	62.837	4.137	29.556	24233	33	1348.758	203.079	70.025	2.979	23.314	44509	58	923.552	128.177	79.917	4.867	45.698	53566	23	984.435	180.061	101.363	1.858	19.314	22642	138	644.246	62.735	115.612	8.805	73.154	88906
160	34	711.824	137.464	9.562	2.987	29.799	24202	29	634.897	53.211	27.071	1.182	28.485	18412	34	700.941	58.454	62.837	4.137	29.556	23832	33	1226.455	173.650	70.028	2.990	23.314	40473	58	915.500	122.943	79.916	4.881	45.698	53099	23	995.609	183.324	101.370	1.856	19.314	22899	138	641.703	59.749	115.630	8.801	73.154	88555
161	34	704.941	134.443	9.557	2.999	29.799	23968	29	640.172	59.778	27.022	1.178	28.485	18565	34	695.794	56.667	62.838	4.141	29.556	23657	33	1114.030	150.416	70.030	3.007	23.314	36763	58	903.362	121.934	79.930	4.875	45.698	52395	23	1016.609	196.952	101.368	1.852	19.314	23382	138	632.746	54.141	115.633	8.783	73.154	87319
162	34	711.206	137.948	9.553	2.997	29.799	24181	29	650.172	59.979	27.026	1.176	28.485	18855	34	697.118	55.736	62.831	4.147	29.556	23702	33	1026.758	121.465	70.027	3.041	23.314	33883	58	913.586	123.159	79.938	4.874	45.698	52988	23	1047.043	194.464	101.360	1.855	19.314	24082	138	633.406	54.731	115.645	8.797	73.154	87410
163	34	720.235	143.283	9.536	2.977	29.799	24488	29	653.172	62.924	27.033	1.176	28.485	18942	34	703.647	60.123	62.838	4.129	29.556	23924	33	947.333	102.859	70.040	3.064	23.314	31262	58	937.690	130.834	79.917	4.868	45.698	54386	23	1086.174	214.906	101.370	1.841	19.314	24982	138	634.630	53.421	115.639	8.786	73.154	87579
164	34	720.882	141.368	9.537	2.989	29.799	24510	29	660.655	64.791	27.035	1.178	28.485	19159	34	705.353	60.536	62.827	4.132	29.556	23982	33	903.727	88.631	70.038	3.077	23.314	29823	58	948.862	133.952	79.912	4.865	45.698	55034	23	1144.217	240.175	101.363	1.823	19.314	26317	138	633.464	54.978	115.629	8.806	73.154	87418
165	34	729.588	147.622	9.533	2.983	29.799	24806	29	669.034	67.276	27.024	1.176	28.485	19402	34	694.912	60.603	62.831	4.126	29.556	23627	33	870.909	83.527	70.034	3.087	23.314	28740	58	952	141.570	79.908	4.854	45.698	55216	23	1205.870	265.862	101.365	1.819	19.314	27735	138	625.333	57.547	115.618	8.816	73.154	86296
166	34	721.941	145.775	9.529	2.979	29.799	24546	29	679.103	66.783	27.058	1.175	28.485	19694	34	690.059	60.133	62.831	4.123	29.556	23462	33	830.758	73.230	70.043	3.104	23.314	27415	58	962.914	147.301	79.899	4.847	45.698	55849	23	1309.174	296.350	101.367	1.806	19.314	30111	138	614.906	55.736	115.620	8.803	73.154	84857
167	34	730.294	147.576	9.534	2.975	29.799	24830	29	698.448	72.081	27.047	1.175	28.485	20255	34	698.500	61.399	62.833	4.126	29.556	23749	33	821.818	69.613	70.052	3.114	23.314	27120	58	1003.190	157.122	79.871	4.864	45.698	58185	23	1399.609	333.059	101.377	1.792	19.314	32191	138	614.217	53.155	115.633	8.803	73.154	84762
168	34	726.059	145.280	9.532	2.971	29.799	24686	29	728.310	79.913	27.055	1.170	28.485	21121	34	707.265	66.247	62.835	4.109	29.556	24047	33	811.909	66.027	70.046	3.122	23.314	26793	58	1045.534	182.615	79.857	4.824	45.698	60641	23	1663.652	421.215	101.350	1.776	19.314	38264	138	614.710	53.352	115.633	8.807	73.154	84830
169	34	729.441	141.930	9.535	2.995	29.799	24801	29	734.828	75.825	27.080	1.175	28.485	21310	34	709.971	66.467	62.832	4.108	29.556	24139	33	805.909	65.804	70.052	3.116	23.314	26595	58	1113.690	191.815	79.826	4.849	45.698	64594	23	1943.478	519.225	101.387	1.773	19.314	44700	138	615.514	53.151	115.641	8.807	73.154	84941
170	34	734.471	143.448	9.539	2.983	29.799	24972	29	741.276	83.562	27.071	1.177	28.485	21497	34	720.853	63.636	62.826	4.126	29.556	24509	33	796.303	61.460	70.049	3.128	23.314	26278	58	1218.845	243.569	79.874	4.755	45.698	70693	23	2144.783	601.364	101.389	1.760	19.314	49330	138	616.123	50.878	115.655	8.828	73.154	85025
171	34	730.735	149.669	9.528	2.973	29.799	24845	29	753.379	81.866	27.101	1.175	28.485	21848	34	744.882	71.892	62.830	4.097	29.556	25326	33	794.636	64.315	70.050	3.122	23.314	26223	58	1287.259	279.695	79.872	4.716	45.698	74661	23	2124.739	594.872	101.398	1.765	19.314	48869	138	612.355	49.473	115.652	8.818	73.154	84505
172	34	732.500	145.279	9.532	2.985	29.799	24905	29	755.379	84.541	27.097	1.173	28.485	21906	34	741.500	79.598	62.844	4.073	29.556	25211	33	793.121	60.929	70.042	3.122	23.314	26173	58	1298.034	291.109	79.862	4.695	45.698	75286	23	2055.478	564.127	101.390	1.776	19.314	47276	138	610.043	49.619	115.655	8.827	73.154	84186
173	34	733.824	151.508	9.533	2.961	29.799	24950	29	775.207	84.661	27.136	1.173	28.485	22481	34	761.882	74.812	62.836	4.104	29.556	25904	33	807.333	63.901	70.051	3.131	23.314	26642	58	1275.948	282.668	79.903	4.676	45.698	74005	23	1959.522	525.587	101.390	1.780	19.314	45069	138	629.580	51.921	115.681	8.781	73.154	86882
174	34	729.382	138.463	9.546	2.996	29.799	24799	29	764.172	82.336	27.122	1.173	28.485	22161	34	763.647	74.552	62.842	4.099	29.556	25964	33	798.091	59.689	70.050	3.132	23.314	26337	58	1226.052	268.399	79.912	4.671	45.698	71111	23	1804.087	467.071	101.395	1.792	19.314	41494	138	625.667	47.492	115.662	8.797	73.154	86342
175	34	727.882	145.624	9.546	2.972	29.799	24748	29	730.828	73.424	27.096	1.177	28.485	21194	34	756.824	75.453	62.836	4.094	29.556	25732	33	797.273	58.302	70.052	3.134	23.314	26310	58	1156.328	240.192	79.906	4.705	45.698	67067	23	1650.652	416.818	101.378	1.796	19.314	37965	138	629.754	58.668	115.716	8.760	73.154	86906
176	34	713.676	143.120	9.537	2.978	29.799	24265	29	697.379	64.101	27.094	1.183	28.485	20224	34	745.265	71.994	62.831	4.112	29.556	25339	33	789.758	65.110	70.051	3.121	23.314	26062	58	1096.397	215.932	79.917	4.730	45.698	63591	23	1480.739	354.870	101.380	1.808	19.314	34057	138	618.507	47.848	115.649	8.790	73.154	85354
177	34	717.559	138.325	9.538	2.994	29.799	24397	29	675.207	63.857	27.068	1.180	28.485	19581	34	735.500	69.143	62.837	4.117	29.556	25007	33	788.030	62.713	70.055	3.133	23.314	26005	58	1042.897	191.469	79.920	4.755	45.698	60488	23	1341.478	306.369	101.377	1.822	19.314	30854	138	619.826	49.016	115.644	8.805	73.154	85536
178	34	724.941	135.781	9.548	3.010	29.799	24648	29	664.069	59.978	27.071	1.183	28.485	19258	34	733.529	67.293	62.827	4.118	29.556	24940	33	789.364	60.941	70.050	3.130	23.314	26049	58	1004.310	174.855	79.918	4.783	45.698	58250	23	1227.348	268.466	101.380	1.825	19.314	28229	138	627.333	49.709	115.646	8.813	73.154	86572
179	34	715.500	138.354	9.538	2.998	29.799	24327	29	668.414	58.495	27.090	1.180	28.485	19384	34	734.647	71.432	62.822	4.106	29.556	24978	33	796.242	59.564	70.053	3.145	23.314	26276	58	972.724	160.886	79.926	4.798	45.698	56418	23	1148.522	244.464	101.381	1.833	19.314	26416	138	628.725	49.139	115.644	8.796	73.154	86764
180	34	719.647	141.854	9.543	2.986	29.799	24468	29	666.828	61.143	27.075	1.180	28.485	19338	34	737.353	68.034	62.833	4.113	29.556	25070	33	801.273	57.311	70.046	3.142	23.314	26442	58	959.483	147.934	79.942	4.819	45.698	55650	23	1090.783	224.198	101.367	1.840	19.314	25088	138	632.638	49.947	115.626	8.798	73.154	87304
181	34	719.765	139.005	9.535	2.984	29.799	24472	29	664.586	61.957	27.062	1.178	28.485	19273	34	741.559	72.375	62.833	4.099	29.556	25213	33	804.667	68.364	70.049	3.119	23.314	26554	58	946.552	144.167	79.923	4.830	45.698	54900	23	1059.174	202.766	101.368	1.850	19.314	24361	138	633.188	50.494	115.648	8.790	73.154	87380
182	34	725.529	145.409	9.541	2.973	29.799	24668	29	665.655	62.686	27.074	1.179	28.485	19304	34	751.088	76.242	62.828	4.091	29.556	25537	33	809.879	66.565	70.056	3.122	23.314	26726	58	948.034	141.031	79.934	4.838	45.698	54986	23	1044.696	201.086	101.367	1.855	19.314	24028	138	638.877	54.112	115.640	8.797	73.154	88165
183	34	721.324	139.958	9.550	2.992	29.799	24525	29	674.966	65.169	27.088	1.179	28.485	19574	34	762.971	70.850	62.825	4.117	29.556	25941	33	817.121	64.170	70.042	3.122	23.314	26965	58	952.414	139.569	79.905	4.859	45.698	55240	23	1037.261	194.591	101.364	1.853	19.314	23857	138	643.833	54.632	115.640	8.797	73.154	88849
184	34	721.353	146.823	9.540	2.956	29.799	24526	29	692.172	65.068	27.074	1.181	28.485	20073	34	786.735	82.522	62.835	4.080	29.556	26749	33	816.606	70.445	70.044	3.107	23.314	26948	58	953.397	141.723	79.907	4.853	45.698	55297	23	1033.957	202.380	101.367	1.842	19.314	23781	138	643.906	55.747	115.641	8.796	73.154	88859
185	34	721.500	139.997	9.547	2.980	29.799	24531	29	709.517	72.305	27.076	1.181	28.485	20576	34	798.824	94.524	62.836	4.050	29.556	27160	33	831.455	75.560	70.043	3.096	23.314	27438	58	942.259	141.336	79.887	4.865	45.698	54651	23	1039.913	203.607	101.367	1.848	19.314	23918	138	631.507	58.305	115.627	8.793	73.154	87148
186	34	714.588	138.401	9.541	2.981	29.799	24296	29	712.966	78.653	27.077	1.171	28.485	20676	34	805.118	95.738	62.838	4.044	29.556	27374	33	833.455	77.668	70.054	3.099	23.314	27504	58	935.414	134.367	79.892	4.884	45.698	54254	23	1034.478	211.502	101.367	1.835	19.314	23793	138	621.826	57.260	115.633	8.790	73.154	85812
187	34	724.647	142.249	9.545	2.983	29.799	24638	29	752.793	83.594	27.077	1.174	28.485	21831	34	842.618	102.162	62.840	4.048	29.556	28649	33	852.667	82.542	70.047	3.084	23.314	28138	58	960.603	141.099	79.855	4.897	45.698	55715	23	1052	213.626	101.355	1.837	19.314	24196	138	620.746	56.114	115.627	8.803	73.154	85663
188	34	752.500	147.191	9.544	2.980	29.799	25585	29	802.103	93.220	27.115	1.172	28.485	23261	34	891.118	105.395	62.832	4.054	29.556	30298	33	883.303	85.351	70.042	3.079	23.314	29149	58	1012.483	159.678	79.821	4.893	45.698	58724	23	1076.087	216.429	101.353	1.841	19.314	24750	138	626.514	58.481	115.617	8.804	73.154	86459
189	34	753.206	146.936	9.546	2.988	29.799	25609	29	867.793	115.330	27.138	1.168	28.485	25166	34	944.765	130.865	62.829	4.007	29.556	32122	33	916.636	96.264	70.042	3.070	23.314	30249	58	1043.086	174.917	79.878	4.828	45.698	60499	23	1085.826	225.912	101.367	1.826	19.314	24974	138	625.717	58.089	115.626	8.785	73.154	86349
190	34	753.147	143.615	9.551	2.990	29.799	25607	29	1015.345	156.861	27.133	1.159	28.485	29445	34	1007.441	149.268	62.837	3.981	29.556	34253	33	975.515	107.193	70.039	3.056	23.314	32192	58	1063.672	186.846	79.889	4.796	45.698	61693	23	1114.478	236.874	101.363	1.822	19.314	25633	138	626.283	58.151	115.624	8.791	73.154	86427
191	34	761.647	140.454	9.559	2.995	29.799	25896	29	1070.793	168.183	27.152	1.158	28.485	31053	34	1157.235	181.378	62.834	3.965	29.556	39346	33	1079.788	120.607	70.044	3.063	23.314	35633	58	1071.741	201.143	79.908	4.759	45.698	62161	23	1214.652	265.534	101.364	1.819	19.314	27937	138	629.174	61.179	115.627	8.806	73.154	86826
192	34	768.794	136.197	9.584	3.001	29.799	26139	29	1016.793	152.647	27.176	1.166	28.485	29487	34	1480.529	275.316	62.830	3.898	29.556	50338	33	1446.364	191.262	70.055	3.031	23.314	47730	58	1066.293	201.618	79.896	4.746	45.698	61845	23	1231.870	277.486	101.384	1.820	19.314	28333	138	627.391	61.689	115.612	8.800	73.154	86580
193	34	783.294	142.590	9.608	2.985	29.799	26632	29	972.552	137.336	27.163	1.168	28.485	28204	34	1724.265	307.616	62.838	3.923	29.556	58625	33	1855.364	335.031	70.028	2.916	23.314	61227	58	1063.586	194.977	79.916	4.751	45.698	61688	23	1234.261	269.602	101.365	1.825	19.314	28388	138	652.674	60.326	115.626	8.805	73.154	90069
194	34	782.853	143.828	9.622	2.980	29.799	26617	29	907.552	113.455	27.173	1.173	28.485	26319	34	1789.971	306.562	62.845	3.942	29.556	60859	33	1938.182	360.404	70.022	2.905	23.314	63960	58	1049	184.788	79.896	4.780	45.698	60842	23	1200.435	254.039	101.376	1.826	19.314	27610	138	660.261	62.628	115.619	8.797	73.154	91116
195	34	780.118	134.905	9.631	3.002	29.799	26524	29	816.621	89.461	27.160	1.175	28.485	23682	34	1737.912	292.585	62.845	3.948	29.556	59089	33	1900.242	354.700	70.019	2.903	23.314	62708	58	1015.448	171.243	79.881	4.803	45.698	58896	23	1145.957	237.320	101.363	1.836	19.314	26357	138	652.754	59.282	115.631	8.800	73.154	90080
196	34	757.412	135.169	9.617	2.993	29.799	25752	29	746.655	74.629	27.126	1.177	28.485	21653	34	1635.235	265.722	62.845	3.963	29.556	55598	33	1817.606	337.401	70.021	2.903	23.314	59981	58	982.103	152.833	79.907	4.823	45.698	56962	23	1116.348	231.868	101.375	1.831	19.314	25676	138	643.790	58.695	115.640	8.805	73.154	88843
197	34	752.353	138.641	9.606	2.980	29.799	25580	29	699.966	66.071	27.127	1.176	28.485	20299	34	1518.471	236.871	62.849	3.972	29.556	51628	33	1688.970	307.740	70.020	2.912	23.314	55736	58	953.431	149.193	79.906	4.825	45.698	55299	23	1101.130	224.599	101.366	1.843	19.314	25326	138	641.971	57.088	115.633	8.802	73.154	88592
198	34	742.853	136.607	9.589	2.981	29.799	25257	29	681.655	60.177	27.103	1.181	28.485	19768	34	1390.971	216.359	62.847	3.977	29.556	47293	33	1561.364	272.834	70.019	2.921	23.314	51525	58	935.776	142.417	79.906	4.834	45.698	54275	23	1109.565	232.871	101.364	1.838	19.314	25520	138	644.341	60.794	115.626	8.809	73.154	88919
199	34	733.353	136.272	9.578	2.989	29.799	24934	29	650.586	56.260	27.096	1.181	28.485	18867	34	1252.059	181.832	62.849	3.998	29.556	42570	33	1407.455	228.164	70.018	2.949	23.314	46446	58	920.069	131.129	79.923	4.852	45.698	53364	23	1078.348	220.618	101.373	1.835	19.314	24802	138	645.377	59.805	115.630	8.820	73.154	89062
200	34	739.618	131.881	9.566	3.006	29.799	25147	29	651.483	59.161	27.050	1.180	28.485	18893	34	1133.147	151.428	62.844	4.025	29.556	38527	33	1284.697	196.024	70.026	2.968	23.314	42395	58	908.448	122.625	79.926	4.873	45.698	52690	23	1062.696	213.138	101.357	1.842	19.314	24442	138	647.841	57.161	115.638	8.806	73.154	89402
201	34	731.882	136.625	9.557	2.997	29.799	24884	29	646.241	55.940	27.080	1.181	28.485	18741	34	1023.471	130.821	62.853	4.042	29.556	34798	33	1154.364	158.535	70.029	2.999	23.314	38094	58	901.121	125.170	79.914	4.867	45.698	52265	23	1032.522	197.559	101.363	1.851	19.314	23748	138	649.486	58.961	115.642	8.799	73.154	89629
202	34	719	131.109	9.560	3.013	29.799	24446	29	644.034	55.458	27.069	1.184	28.485	18677	34	925.882	114.256	62.844	4.045	29.556	31480	33	1054.849	137.377	70.030	3.015	23.314	34810	58	897.328	125.628	79.929	4.862	45.698	52045	23	1030.348	193.553	101.362	1.853	19.314	23698	138	648.587	59.684	115.635	8.790	73.154	89505
203	34	720.265	131.341	9.546	3.021	29.799	24489	29	638.621	53.526	27.079	1.184	28.485	18520	34	850.824	93.502	62.839	4.078	29.556	28928	33	968.303	109.220	70.034	3.045	23.314	31954	58	914.724	140.663	79.924	4.825	45.698	53054	23	1049.870	207.725	101.365	1.840	19.314	24147	138	650.717	60.498	115.628	8.801	73.154	89799
204	34	713.500	132.248	9.546	3.003	29.799	24259	29	641	53.622	27.094	1.181	28.485	18589	34	791.794	83.541	62.838	4.088	29.556	26921	33	907.909	93.465	70.037	3.072	23.314	29961	58	921.034	142.804	79.939	4.809	45.698	53420	23	1076.261	217.640	101.373	1.841	19.314	24754	138	655.797	65.032	115.615	8.815	73.154	90500
205	34	719.176	135.972	9.545	3.008	29.799	24452	29	642.276	57.659	27.069	1.179	28.485	18626	34	741.500	78.815	62.835	4.083	29.556	25211	33	861.455	81.824	70.038	3.085	23.314	28428	58	925.690	148.815	79.924	4.806	45.698	53690	23	1129.783	229.116	101.339	1.831	19.314	25985	138	655.652	69.350	115.616	8.811	73.154	90480
206	34	718.912	134.424	9.545	3.007	29.799	24443	29	645.621	61.636	27.091	1.173	28.485	18723	34	700.971	63.431	62.836	4.121	29.556	23833	33	825.485	74.843	70.048	3.102	23.314	27241	58	944.466	159.784	79.916	4.791	45.698	54779	23	1288.087	299.097	101.346	1.802	19.314	29626	138	659.978	73.667	115.608	8.830	73.154	91077
207	34	723.441	132.296	9.550	3.027	29.799	24597	29	664.862	71.553	27.059	1.169	28.485	19281	34	684.735	54.988	62.826	4.140	29.556	23281	33	805.030	69.859	70.049	3.110	23.314	26566	58	1011.828	166.471	79.844	4.850	45.698	58686	23	1479.696	377.363	101.362	1.778	19.314	34033	138	683.435	89.985	115.591	8.862	73.154	94314
208	34	734.794	129.597	9.542	3.035	29.799	24983	29	690.483	71.474	27.087	1.173	28.485	20024	34	677.941	56.676	62.836	4.134	29.556	23050	33	794.970	63.993	70.047	3.117	23.314	26234	58	1111.983	197.924	79.775	4.872	45.698	64495	23	1755.435	474.604	101.368	1.763	19.314	40375	138	741.246	109.640	115.574	8.908	73.154	102292
209	34	745.441	138.319	9.540	3.024	29.799	25345	29	727.379	85.836	27.035	1.166	28.485	21094	34	672.794	62.621	62.829	4.112	29.556	22875	33	789.606	65.064	70.064	3.127	23.314	26057	58	1211.638	241.384	79.748	4.858	45.698	70275	23	1995.174	552.888	101.381	1.759	19.314	45889	138	858.775	163.901	115.579	9.008	73.154	118511
210	34	799.853	123.166	9.553	3.146	29.799	27195	29	792.172	103.916	27.065	1.165	28.485	22973	34	670.941	54.886	62.826	4.139	29.556	22812	33	787.576	66.361	70.059	3.120	23.314	25990	58	1292.328	273.031	79.785	4.776	45.698	74955	23	2189.043	634.629	101.387	1.747	19.314	50348	138	1345.638	353.251	115.540	8.680	73.154	185698
211	34	834.912	126.648	9.553	3.171	29.799	28387	29	833.759	108.989	27.098	1.167	28.485	24179	34	666.412	54.758	62.833	4.136	29.556	22658	33	789.212	66.020	70.052	3.119	23.314	26044	58	1323.431	301.204	79.812	4.715	45.698	76759	23	2251.478	646.426	101.386	1.754	19.314	51784	138	1555.029	445.201	115.406	8.658	73.154	214594
212	34	806.588	119.897	9.563	3.136	29.799	27424	29	830.379	105.189	27.125	1.167	28.485	24081	34	659.235	54.734	62.830	4.134	29.556	22414	33	775.818	62.167	70.058	3.121	23.314	25602	58	1319.862	298.428	79.830	4.714	45.698	76552	23	2213.609	624.702	101.391	1.759	19.314	50913	138	1525.536	440.823	115.383	8.701	73.154	210524
213	34	787.529	126.062	9.557	3.087	29.799	26776	29	842.207	107.995	27.137	1.164	28.485	24424	34	674.324	51.520	62.830	4.154	29.556	22927	33	788.151	60.874	70.059	3.130	23.314	26009	58	1338.828	306.969	79.849	4.690	45.698	77652	23	2098.522	582.388	101.383	1.769	19.314	48266	138	1456.804	406.399	115.382	8.726	73.154	201039
214	34	769.118	137.347	9.563	3.019	29.799	26150	29	831.345	94.285	27.148	1.172	28.485	24109	34	682.206	49.507	62.829	4.166	29.556	23195	33	804.758	62.728	70.052	3.131	23.314	26557	58	1320.517	295.222	79.885	4.682	45.698	76590	23	1936.913	518.681	101.389	1.776	19.314	44549	138	1329.391	353.388	115.383	8.751	73.154	183456
215	34	748.059	130.839	9.561	3.017	29.799	25434	29	786.483	87.285	27.157	1.174	28.485	22808	34	681.500	54.578	62.825	4.142	29.556	23171	33	793.970	61.526	70.056	3.130	23.314	26201	58	1242.034	277.918	79.877	4.684	45.698	72038	23	1718.478	449.069	101.386	1.781	19.314	39525	138	1180.891	297.318	115.390	8.755	73.154	162963
216	34	737.853	127.133	9.572	3.025	29.799	25087	29	750.414	79.444	27.133	1.178	28.485	21762	34	676.500	51.311	62.823	4.152	29.556	23001	33	784.636	59.981	70.055	3.134	23.314	25893	58	1171.172	246.536	79.867	4.722	45.698	67928	23	1526.043	376.351	101.380	1.797	19.314	35099	138	1040.507	239.062	115.414	8.777	73.154	143590
217	34	720.706	126.226	9.564	3.013	29.799	24504	29	740.759	70.526	27.144	1.183	28.485	21482	34	676.235	51.796	62.828	4.150	29.556	22992	33	784.212	64.943	70.051	3.120	23.314	25879	58	1107.655	217.034	79.879	4.758	45.698	64244	23	1351.261	313.594	101.377	1.813	19.314	31079	138	918.986	185.122	115.447	8.811	73.154	126820
218	34	717.059	125.726	9.567	3.011	29.799	24380	29	687.862	69.280	27.056	1.178	28.485	19948	34	675.971	53.256	62.831	4.138	29.556	22983	33	783.091	59.963	70.050	3.133	23.314	25842	58	1058.121	192.551	79.875	4.798	45.698	61371	23	1237.696	276.321	101.369	1.816	19.314	28467	138	822.167	146.126	115.490	8.806	73.154	113459
219	34	716.382	130.504	9.569	2.995	29.799	24357	29	682.759	66.073	27.064	1.182	28.485	19800	34	672.029	49.142	62.821	4.165	29.556	22849	33	787.636	59.089	70.045	3.131	23.314	25992	58	1012.431	173.526	79.868	4.829	45.698	58721	23	1146.478	242.987	101.368	1.835	19.314	26369	138	751.565	110.272	115.532	8.818	73.154	103716
220	34	728.412	127.933	9.583	3.013	29.799	24766	29	673.793	62.150	27.091	1.181	28.485	19540	34	672.588	49.616	62.825	4.153	29.556	22868	33	784.788	61.272	70.054	3.136	23.314	25898	58	981.828	160.629	79.875	4.844	45.698	56946	23	1078.348	217.607	101.364	1.842	19.314	24802	138	705.413	89.020	115.576	8.807	73.154	97347
221	34	720.118	129.712	9.576	2.992	29.799	24484	29	679.552	68.136	27.065	1.180	28.485	19707	34	678.294	51.737	62.828	4.148	29.556	23062	33	791.394	59.583	70.050	3.129	23.314	26116	58	959.086	154.359	79.867	4.856	45.698	55627	23	1031.043	195.715	101.352	1.853	19.314	23714	138	673.203	74.662	115.584	8.807	73.154	92902
222	34	727.765	129.858	9.594	2.993	29.799	24744	29	677.759	68.483	27.041	1.174	28.485	19655	34	668.559	51.488	62.828	4.152	29.556	22731	33	795.242	61.126	70.044	3.126	23.314	26243	58	947.948	147.840	79.864	4.880	45.698	54981	23	998.087	189.058	101.363	1.848	19.314	22956	138	659.630	69.672	115.603	8.822	73.154	91029
223	34	726.088	126.793	9.585	3.005	29.799	24687	29	686.138	70.346	27.069	1.175	28.485	19898	34	667.882	53.216	62.832	4.145	29.556	22708	33	800.788	66.600	70.051	3.115	23.314	26426	58	947.552	146.493	79.865	4.873	45.698	54958	23	984.696	181.348	101.356	1.861	19.314	22648	138	642.703	54.206	115.632	8.810	73.154	88693
224	34	727.882	126.074	9.608	3.007	29.799	24748	29	693.897	64.497	27.102	1.178	28.485	20123	34	666.500	51.392	62.824	4.149	29.556	22661	33	799.091	63.559	70.045	3.121	23.314	26370	58	942.466	140.714	79.857	4.901	45.698	54663	23	973.130	184.266	101.369	1.848	19.314	22382	138	637.790	56.944	115.632	8.810	73.154	88015
225	34	734.941	136.075	9.615	2.972	29.799	24988	29	701.724	73.834	27.105	1.172	28.485	20350	34	655.588	46.934	62.825	4.159	29.556	22290	33	797.788	68.014	70.044	3.105	23.314	26327	58	916.017	136.344	79.861	4.903	45.698	53129	23	968.957	181.449	101.355	1.854	19.314	22286	138	616.232	54.332	115.648	8.807	73.154	85040
226	34	759.618	135.317	9.615	2.989	29.799	25827	29	714.759	77.322	27.123	1.175	28.485	20728	34	644.353	50.763	62.825	4.146	29.556	21908	33	797.515	72.516	70.049	3.093	23.314	26318	58	922.862	140.577	79.867	4.887	45.698	53526	23	959.522	183.678	101.352	1.845	19.314	22069	138	601.775	51.475	115.649	8.816	73.154	83045
227	34	773.794	143.048	9.645	2.986	29.799	26309	29	720.690	75.458	27.118	1.172	28.485	20900	34	652.412	52.108	62.835	4.138	29.556	22182	33	806.061	72.788	70.047	3.107	23.314	26600	58	927.776	145.947	79.856	4.885	45.698	53811	23	972.261	188.376	101.362	1.842	19.314	22362	138	601.768	52.697	115.647	8.812	73.154	83044
228	34	777.853	142.715	9.648	2.985	29.799	26447	29	730.241	82.262	27.098	1.171	28.485	21177	34	658.618	55.168	62.833	4.132	29.556	22393	33	823.909	74.374	70.048	3.106	23.314	27189	58	943.155	153.123	79.858	4.871	45.698	54703	23	989.348	193.475	101.365	1.842	19.314	22755	138	605.652	50.523	115.640	8.803	73.154	83580
229	34	783.765	140.713	9.641	2.994	29.799	26648	29	775.931	90.261	27.088	1.171	28.485	22502	34	666.059	53.660	62.835	4.139	29.556	22646	33	829.455	77.796	70.051	3.093	23.314	27372	58	963.138	154.960	79.845	4.877	45.698	55862	23	1013.478	198.905	101.362	1.841	19.314	23310	138	605.196	49.681	115.637	8.789	73.154	83517
230	34	803	145.338	9.642	2.989	29.799	27302	29	827.931	111.548	27.055	1.165	28.485	24010	34	661.941	52.407	62.833	4.146	29.556	22506	33	843.091	79.497	70.053	3.096	23.314	27822	58	986.724	163.164	79.833	4.875	45.698	57230	23	1022.783	199.305	101.353	1.839	19.314	23524	138	602.696	49.964	115.643	8.803	73.154	83172
231	34	800.059	144.569	9.625	2.982	29.799	27202	29	857.828	116.620	27.108	1.164	28.485	24877	34	660.765	55.029	62.835	4.140	29.556	22466	33	870.939	85.469	70.055	3.097	23.314	28741	58	1025.724	180.949	79.849	4.834	45.698	59492	23	1024.565	203.994	101.363	1.835	19.314	23565	138	603.268	49.698	115.655	8.795	73.154	83251
232	34	792.529	144.749	9.627	2.986	29.799	26946	29	925.448	125.949	27.133	1.169	28.485	26838	34	663.235	50.773	62.829	4.148	29.556	22550	33	918.909	101.348	70.056	3.060	23.314	30324	58	1040.862	183.998	79.850	4.826	45.698	60370	23	1019.217	201.503	101.364	1.838	19.314	23442	138	600.478	50.191	115.645	8.797	73.154	82866
233	34	784.088	142.876	9.595	2.981	29.799	26659	29	970.655	136.954	27.170	1.166	28.485	28149	34	684.382	52.413	62.828	4.159	29.556	23269	33	1016.879	125.460	70.049	3.033	23.314	33557	58	1088.621	197.437	79.845	4.815	45.698	63140	23	1048.261	204.030	101.362	1.841	19.314	24110	138	628.746	52.603	115.645	8.795	73.154	86767
234	34	769.294	140.616	9.584	2.985	29.799	26156	29	993.069	142.322	27.186	1.164	28.485	28799	34	693.265	55.701	62.840	4.142	29.556	23571	33	1275	209.379	70.064	2.955	23.314	42075	58	1094.828	197.522	79.847	4.815	45.698	63500	23	1045.522	201.110	101.354	1.845	19.314	24047	138	634.413	48.347	115.654	8.781	73.154	87549
235	34	755.853	137.467	9.565	2.994	29.799	25699	29	942.448	132.196	27.200	1.165	28.485	27331	34	686.471	58.712	62.845	4.125	29.556	23340	33	1694.849	325.671	70.040	2.897	23.314	55930	58	1078.328	188.004	79.837	4.834	45.698	62543	23	1018.391	198.226	101.369	1.852	19.314	23423	138	630.181	46.118	115.661	8.793	73.154	86965
236	34	746.206	137.983	9.559	2.997	29.799	25371	29	861.897	105.787	27.161	1.171	28.485	24995	34	689.941	65.449	62.854	4.101	29.556	23458	33	1823.303	345.282	70.031	2.898	23.314	60169	58	1083.138	188.854	79.839	4.832	45.698	62822	23	1014.391	190.676	101.364	1.855	19.314	23331	138	621.993	46.801	115.649	8.791	73.154	85835
237	34	737	134.104	9.560	3.011	29.799	25058	29	807.172	92.140	27.164	1.172	28.485	23408	34	691.647	59.224	62.842	4.124	29.556	23516	33	1822.121	345.625	70.028	2.895	23.314	60130	58	1053.310	183.579	79.838	4.826	45.698	61092	23	1010.739	195.620	101.370	1.851	19.314	23247	138	623.971	47.453	115.649	8.783	73.154	86108
238	34	725.618	130.037	9.559	3.021	29.799	24671	29	750.069	74.296	27.157	1.178	28.485	21752	34	683.206	56.102	62.842	4.133	29.556	23229	33	1729.394	324.460	70.024	2.900	23.314	57070	58	1046.483	185.266	79.847	4.815	45.698	60696	23	998.478	189.501	101.356	1.841	19.314	22965	138	621.725	47.255	115.653	8.778	73.154	85798
239	34	719.353	134.315	9.558	3.001	29.799	24458	29	715.172	70.714	27.114	1.176	28.485	20740	34	683.412	56.271	62.849	4.133	29.556	23236	33	1628.636	297.662	70.029	2.914	23.314	53745	58	1039.655	184.036	79.854	4.812	45.698	60300	23	1000	187.451	101.357	1.851	19.314	23000	138	622.174	47.815	115.648	8.782	73.154	85860
240	34	715.588	132.148	9.548	3.008	29.799	24330	29	698.793	67.585	27.134	1.176	28.485	20265	34	675.529	56.873	62.835	4.127	29.556	22968	33	1501.151	256.928	70.020	2.932	23.314	49538	58	1030.017	179.522	79.868	4.819	45.698	59741	23	1017.652	192.215	101.361	1.846	19.314	23406	138	619.188	46.994	115.650	8.777	73.154	85448
241	34	702.853	128.991	9.552	3.010	29.799	23897	29	682.207	63.541	27.144	1.178	28.485	19784	34	677.441	55.860	62.838	4.132	29.556	23033	33	1376.515	217.489	70.027	2.962	23.314	45425	58	1038.431	179.845	79.855	4.823	45.698	60229	23	1027.696	198.851	101.374	1.853	19.314	23637	138	624.486	49.016	115.646	8.781	73.154	86179
242	34	704.059	129.885	9.551	3.007	29.799	23938	29	671.138	62.224	27.134	1.179	28.485	19463	34	681.529	53.247	62.836	4.143	29.556	23172	33	1261.424	182.969	70.032	2.991	23.314	41627	58	1053	197.647	79.861	4.787	45.698	61074	23	1046.696	204.634	101.361	1.847	19.314	24074	138	627.978	49.554	115.653	8.804	73.154	86661
243	34	692.706	129.834	9.544	3.001	29.799	23552	29	687.897	65.198	27.083	1.178	28.485	19949	34	680.029	53.965	62.836	4.136	29.556	23121	33	1137.576	154.456	70.031	3.010	23.314	37540	58	1070.138	201.010	79.868	4.770	45.698	62068	23	1083.130	219.549	101.359	1.837	19.314	24912	138	631.464	51.301	115.647	8.796	73.154	87142
244	34	702.735	129.000	9.548	3.008	29.799	23893	29	676.552	65.095	27.087	1.176	28.485	19620	34	684.824	52.490	62.830	4.151	29.556	23284	33	1037.849	127.042	70.034	3.032	23.314	34249	58	1075.707	202.531	79.867	4.776	45.698	62391	23	1159.435	241.288	101.353	1.834	19.314	26667	138	635.420	52.760	115.653	8.799	73.154	87688
245	34	707.088	123.749	9.554	3.023	29.799	24041	29	677.207	65.948	27.105	1.174	28.485	19639	34	670	57.882	62.829	4.124	29.556	22780	33	950.273	109.382	70.036	3.044	23.314	31359	58	1082.017	207.306	79.852	4.785	45.698	62757	23	1205.043	263.501	101.372	1.823	19.314	27716	138	618.696	53.437	115.646	8.798	73.154	85380
246	34	694.353	121.577	9.556	3.032	29.799	23608	29	675.690	68.483	27.074	1.173	28.485	19595	34	665.912	56.647	62.837	4.126	29.556	22641	33	887.849	92.978	70.036	3.069	23.314	29299	58	1096.448	222.304	79.837	4.754	45.698	63594	23	1272.739	298.086	101.348	1.797	19.314	29273	138	605.543	52.504	115.642	8.801	73.154	83565
247	34	702.059	132.870	9.541	2.993	29.799	23870	29	686.345	67.343	27.075	1.177	28.485	19904	34	661.824	58.706	62.841	4.122	29.556	22502	33	851.485	81.583	70.048	3.090	23.314	28099	58	1127.017	226.266	79.807	4.783	45.698	65367	23	1705.696	449.176	101.352	1.764	19.314	39231	138	611.500	54.098	115.634	8.797	73.154	84387
248	34	708.294	121.242	9.556	3.042	29.799	24082	29	694.552	71.907	27.087	1.174	28.485	20142	34	660.235	56.950	62.830	4.122	29.556	22448	33	822.061	77.003	70.040	3.088	23.314	27128	58	1250.638	265.746	79.774	4.789	45.698	72537	23	2100.435	578.109	101.365	1.759	19.314	48310	138	619.667	55.180	115.646	8.808	73.154	85514
249	34	713.441	129.560	9.548	3.007	29.799	24257	29	708.241	69.262	27.094	1.176	28.485	20539	34	675.382	58.223	62.826	4.130	29.556	22963	33	805.091	69.964	70.051	3.107	23.314	26568	58	1315.448	291.394	79.815	4.725	45.698	76296	23	2355.435	671.706	101.378	1.759	19.314	54175	138	620.297	57.692	115.629	8.812	73.154	85601
250	34	736.676	124.305	9.549	3.048	29.799	25047	29	725.103	72.531	27.114	1.175	28.485	21028	34	677.529	55.054	62.834	4.134	29.556	23036	33	797.455	68.603	70.053	3.110	23.314	26316	58	1331.672	308.542	79.839	4.686	45.698	77237	23	2380.261	671.914	101.376	1.764	19.314	54746	138	623.007	55.086	115.653	8.820	73.154	85975
251	34	731.765	134.176	9.558	3.001	29.799	24880	29	740.586	81.305	27.105	1.173	28.485	21477	34	679.765	61.145	62.832	4.114	29.556	23112	33	792.182	63.344	70.051	3.119	23.314	26142	58	1294.931	301.478	79.855	4.669	45.698	75106	23	2277.087	636.226	101.380	1.767	19.314	52373	138	625.036	57.996	115.633	8.809	73.154	86255
252	34	731.324	132.248	9.536	3.015	29.799	24865	29	754.862	79.435	27.146	1.177	28.485	21891	34	687.206	59.559	62.828	4.131	29.556	23365	33	787.576	65.938	70.054	3.123	23.314	25990	58	1256.517	278.867	79.846	4.702	45.698	72878	23	2126.609	584.085	101.376	1.776	19.314	48912	138	624.449	60.096	115.621	8.811	73.154	86174
253	34	731.676	128.923	9.548	3.019	29.799	24877	29	768.793	80.928	27.128	1.175	28.485	22295	34	711.676	62.707	62.830	4.121	29.556	24197	33	800.424	62.799	70.049	3.122	23.314	26414	58	1228.534	261.089	79.870	4.715	45.698	71255	23	1959.913	509.530	101.370	1.787	19.314	45078	138	657.109	63.949	115.617	8.810	73.154	90681
254	34	734.147	131.486	9.564	3.011	29.799	24961	29	766.379	79.497	27.112	1.178	28.485	22225	34	720.559	61.819	62.832	4.127	29.556	24499	33	798.242	61.780	70.049	3.128	23.314	26342	58	1166.086	241.334	79.867	4.725	45.698	67633	23	1767.261	443.603	101.371	1.798	19.314	40647	138	661.319	58.685	115.640	8.807	73.154	91262
255	34	729.647	130.338	9.558	3.012	29.799	24808	29	750.069	78.696	27.138	1.176	28.485	21752	34	722.529	62.133	62.832	4.133	29.556	24566	33	796.030	65.275	70.056	3.123	23.314	26269	58	1106.707	214.158	79.872	4.763	45.698	64189	23	1549.696	370.893	101.372	1.809	19.314	35643	138	653.710	60.676	115.626	8.789	73.154	90212
256	34	743.765	135.206	9.555	3.008	29.799	25288	29	741.586	75.208	27.105	1.173	28.485	21506	34	714.529	58.117	62.838	4.146	29.556	24294	33	790.636	61.034	70.045	3.123	23.314	26091	58	1057.914	198.789	79.873	4.780	45.698	61359	23	1376.130	309.706	101.372	1.822	19.314	31651	138	649.775	59.715	115.623	8.811	73.154	89669
257	34	734.500	135.826	9.565	3.000	29.799	24973	29	732.138	71.351	27.127	1.180	28.485	21232	34	708.676	61.168	62.830	4.133	29.556	24095	33	788.667	61.750	70.046	3.126	23.314	26026	58	1015.931	181.423	79.865	4.809	45.698	58924	23	1226.087	262.021	101.374	1.831	19.314	28200	138	644.949	56.825	115.629	8.784	73.154	89003
258	34	718.706	129.942	9.555	3.004	29.799	24436	29	716.345	69.336	27.130	1.176	28.485	20774	34	702.265	66.082	62.838	4.107	29.556	23877	33	787.879	62.660	70.044	3.123	23.314	26000	58	980.345	163.864	79.867	4.843	45.698	56860	23	1125.609	222.414	101.365	1.844	19.314	25889	138	645.384	59.579	115.631	8.812	73.154	89063
259	34	722.706	127.787	9.569	3.017	29.799	24572	29	710.345	67.211	27.098	1.179	28.485	20600	34	698.265	59.352	62.824	4.129	29.556	23741	33	780.182	63.546	70.053	3.120	23.314	25746	58	962.862	150.040	79.877	4.860	45.698	55846	23	1050.391	202.198	101.361	1.853	19.314	24159	138	642.949	54.457	115.638	8.793	73.154	88727
260	34	709.853	127.900	9.557	3.010	29.799	24135	29	699.448	62.525	27.096	1.180	28.485	20284	34	707.647	55.267	62.819	4.152	29.556	24060	33	790.455	59.226	70.051	3.131	23.314	26085	58	956.655	146.636	79.870	4.879	45.698	55486	23	1013.261	184.093	101.362	1.864	19.314	23305	138	650.109	58.949	115.644	8.817	73.154	89715
261	34	727.206	128.922	9.563	3.007	29.799	24725	29	684.310	59.569	27.115	1.180	28.485	19845	34	703.500	61.901	62.828	4.131	29.556	23919	33	785.273	56.429	70.045	3.140	23.314	25914	58	957.500	147.392	79.872	4.872	45.698	55535	23	980.870	171.609	101.362	1.871	19.314	22560	138	653.920	61.830	115.640	8.795	73.154	90241
262	34	718.412	131.670	9.553	3.007	29.799	24426	29	696.586	65.514	27.121	1.178	28.485	20201	34	707.647	59.554	62.833	4.131	29.556	24060	33	785.788	55.894	70.048	3.144	23.314	25931	58	956.603	144.708	79.875	4.876	45.698	55483	23	962.957	173.229	101.365	1.869	19.314	22148	138	653.268	61.108	115.623	8.811	73.154	90151
263	34	728.294	124.001	9.556	3.036	29.799	24762	29	693.828	67.788	27.100	1.176	28.485	20121	34	706.353	58.802	62.826	4.133	29.556	24016	33	778.242	53.863	70.047	3.144	23.314	25682	58	957.276	142.500	79.865	4.891	45.698	55522	23	953.391	165.344	101.357	1.867	19.314	21928	138	663.420	65.746	115.610	8.809	73.154	91552
264	34	727.029	126.331	9.552	3.029	29.799	24719	29	699.276	65.572	27.105	1.179	28.485	20279	34	702.941	60.990	62.829	4.127	29.556	23900	33	786.636	62.090	70.052	3.130	23.314	25959	58	956.948	148.045	79.864	4.875	45.698	55503	23	942.435	160.136	101.348	1.871	19.314	21676	138	669.319	69.089	115.611	8.814	73.154	92366
265	34	734.706	131.263	9.546	3.006	29.799	24980	29	708.172	71.866	27.100	1.181	28.485	20537	34	688.353	59.578	62.832	4.128	29.556	23404	33	781.212	59.823	70.048	3.131	23.314	25780	58	964.431	163.653	79.866	4.833	45.698	55937	23	918.522	163.043	101.366	1.870	19.314	21126	138	666.210	73.871	115.604	8.830	73.154	91937
266	34	737.941	125.172	9.562	3.039	29.799	25090	29	714.793	76.183	27.095	1.178	28.485	20729	34	672.206	56.276	62.823	4.137	29.556	22855	33	768.667	60.168	70.044	3.124	23.314	25366	58	961.879	165.319	79.874	4.815	45.698	55789	23	904.435	156.166	101.347	1.868	19.314	20802	138	671.333	81.637	115.606	8.830	73.154	92644
267	34	757.706	120.939	9.586	3.057	29.799	25762	29	733.552	83.188	27.080	1.175	28.485	21273	34	682.029	58.489	62.831	4.129	29.556	23189	33	777.545	66.536	70.043	3.107	23.314	25659	58	964.397	164.028	79.866	4.832	45.698	55935	23	914.304	158.775	101.339	1.866	19.314	21029	138	716.471	96.809	115.616	8.807	73.154	98873
268	34	785.176	132.378	9.622	3.016	29.799	26696	29	768.690	85.965	27.108	1.171	28.485	22292	34	679.559	58.685	62.827	4.119	29.556	23105	33	781.576	61.420	70.050	3.126	23.314	25792	58	975.845	163.695	79.847	4.848	45.698	56599	23	914.522	157.416	101.355	1.865	19.314	21034	138	773.522	118.175	115.581	8.795	73.154	106746
269	34	808.765	134.567	9.653	3.032	29.799	27498	29	829.034	107.729	27.125	1.166	28.485	24042	34	681.059	56.457	62.831	4.135	29.556	23156	33	796.576	66.525	70.056	3.125	23.314	26287	58	1028.086	182.492	79.859	4.822	45.698	59629	23	929.043	159.696	101.353	1.862	19.314	21368	138	957.703	186.878	115.610	8.776	73.154	132163
270	34	821.147	147.914	9.663	3.003	29.799	27919	29	965.345	144.633	27.158	1.160	28.485	27995	34	680.353	56.468	62.831	4.136	29.556	23132	33	795.212	67.533	70.050	3.111	23.314	26242	58	1097.172	214.880	79.829	4.783	45.698	63636	23	949.696	175.227	101.361	1.850	19.314	21843	138	1337.043	353.240	115.484	8.685	73.154	184512
271	34	812.853	141.646	9.666	3.019	29.799	27637	29	1044.069	158.477	27.171	1.160	28.485	30278	34	684.147	58.273	62.827	4.130	29.556	23261	33	794.151	67.680	70.054	3.120	23.314	26207	58	1195.310	228.248	79.741	4.865	45.698	69328	23	963.522	178.259	101.366	1.854	19.314	22161	138	1434.435	403.628	115.391	8.710	73.154	197952
272	34	787.324	136.276	9.656	3.019	29.799	26769	29	1075.172	164.326	27.194	1.164	28.485	31180	34	696.765	62.674	62.832	4.114	29.556	23690	33	794.576	69.282	70.046	3.105	23.314	26221	58	1336.879	301.069	79.782	4.728	45.698	77539	23	956.913	167.434	101.359	1.859	19.314	22009	138	1443.971	412.250	115.376	8.719	73.154	199268
273	34	791.676	125.328	9.652	3.051	29.799	26917	29	1059.828	159.888	27.187	1.163	28.485	30735	34	717.706	63.688	62.833	4.125	29.556	24402	33	824.394	68.799	70.047	3.106	23.314	27205	58	1355.845	306.463	79.813	4.705	45.698	78639	23	982.870	171.861	101.358	1.861	19.314	22606	138	1419.333	395.769	115.363	8.713	73.154	195868
274	34	784.500	128.674	9.612	3.029	29.799	26673	29	973.379	131.720	27.208	1.168	28.485	28228	34	720.029	63.106	62.831	4.124	29.556	24481	33	837.727	72.940	70.048	3.110	23.314	27645	58	1306.603	289.793	79.845	4.701	45.698	75783	23	989.348	179.261	101.363	1.857	19.314	22755	138	1332.703	359.833	115.369	8.747	73.154	183913
275	34	753.353	125.376	9.597	3.021	29.799	25614	29	864.862	108.702	27.206	1.176	28.485	25081	34	721.794	63.768	62.835	4.115	29.556	24541	33	835.061	66.751	70.043	3.116	23.314	27557	58	1236.379	265.942	79.860	4.710	45.698	71710	23	989	168.943	101.365	1.867	19.314	22747	138	1205.073	307.673	115.376	8.772	73.154	166300
276	34	728.824	123.460	9.577	3.021	29.799	24780	29	782.103	77.010	27.168	1.181	28.485	22681	34	724.441	61.345	62.828	4.135	29.556	24631	33	832.697	80.551	70.045	3.086	23.314	27479	58	1184.241	248.406	79.850	4.729	45.698	68686	23	976.826	171.321	101.359	1.863	19.314	22467	138	1077.558	252.877	115.404	8.782	73.154	148703
277	34	709.147	122.593	9.564	3.017	29.799	24111	29	726.207	67.804	27.149	1.184	28.485	21060	34	723.853	63.598	62.833	4.121	29.556	24611	33	822.667	75.347	70.039	3.093	23.314	27148	58	1132.069	235.254	79.870	4.716	45.698	65660	23	960.348	166.979	101.368	1.868	19.314	22088	138	965.275	205.040	115.436	8.799	73.154	133208
278	34	708.971	118.233	9.559	3.046	29.799	24105	29	707.138	67.405	27.106	1.179	28.485	20507	34	718.441	61.933	62.830	4.129	29.556	24427	33	821.273	64.170	70.043	3.123	23.314	27102	58	1084.448	207.396	79.874	4.759	45.698	62898	23	968.043	170.540	101.368	1.865	19.314	22265	138	861.239	161.640	115.463	8.813	73.154	118851
279	34	693.176	123.383	9.559	3.017	29.799	23568	29	671.069	64.082	27.085	1.181	28.485	19461	34	714.471	59.681	62.824	4.139	29.556	24292	33	815.424	67.990	70.046	3.109	23.314	26909	58	1044.810	187.283	79.855	4.806	45.698	60599	23	961.043	171.189	101.356	1.862	19.314	22104	138	783.630	123.625	115.507	8.813	73.154	108141
280	34	679.353	123.202	9.553	3.008	29.799	23098	29	659.828	57.835	27.103	1.182	28.485	19135	34	708.765	57.904	62.832	4.140	29.556	24098	33	817.909	65.339	70.041	3.114	23.314	26991	58	1004.759	169.808	79.864	4.823	45.698	58276	23	973.565	171.301	101.349	1.868	19.314	22392	138	726.899	96.641	115.555	8.809	73.154	100312
281	34	676.029	123.357	9.553	2.997	29.799	22985	29	652.931	53.259	27.105	1.185	28.485	18935	34	703.382	60.293	62.826	4.130	29.556	23915	33	814.788	65.583	70.039	3.117	23.314	26888	58	975.810	157.221	79.874	4.845	45.698	56597	23	967.087	162.887	101.344	1.873	19.314	22243	138	687.471	75.408	115.589	8.795	73.154	94871
282	34	671.382	118.455	9.560	3.019	29.799	22827	29	653.724	56.859	27.084	1.180	28.485	18958	34	704.294	64.948	62.828	4.111	29.556	23946	33	821.970	69.213	70.040	3.114	23.314	27125	58	967.845	155.963	79.867	4.847	45.698	56135	23	1008.652	180.285	101.356	1.867	19.314	23199	138	665.138	66.525	115.605	8.796	73.154	91789
283	34	680.618	121.755	9.555	3.016	29.799	23141	29	646.586	51.508	27.097	1.186	28.485	18751	34	707.676	61.116	62.830	4.127	29.556	24061	33	820.424	66.708	70.043	3.117	23.314	27074	58	944.379	141.849	79.853	4.888	45.698	54774	23	996.739	176.708	101.353	1.863	19.314	22925	138	651.261	60.273	115.624	8.795	73.154	89874
284	34	684.235	124.925	9.548	3.006	29.799	23264	29	636.759	48.709	27.111	1.185	28.485	18466	34	709.706	60.694	62.835	4.137	29.556	24130	33	828.515	69.811	70.042	3.110	23.314	27341	58	927.793	141.526	79.863	4.880	45.698	53812	23	1021.783	186.424	101.357	1.857	19.314	23501	138	642.159	55.359	115.627	8.799	73.154	88618
285	34	668.824	123.174	9.544	2.995	29.799	22740	29	636.690	55.129	27.067	1.183	28.485	18464	34	695.265	61.351	62.827	4.123	29.556	23639	33	819.394	71.629	70.038	3.105	23.314	27040	58	900.759	133.882	79.866	4.885	45.698	52244	23	1034.348	200.890	101.354	1.842	19.314	23790	138	615.246	52.975	115.635	8.790	73.154	84904
286	34	669.353	117.723	9.555	3.024	29.799	22758	29	617.586	53.089	27.098	1.182	28.485	17910	34	683.324	58.916	62.831	4.130	29.556	23233	33	817.697	76.535	70.040	3.092	23.314	26984	58	889.190	131.127	79.859	4.898	45.698	51573	23	1093.130	224.190	101.349	1.831	19.314	25142	138	597.080	52.077	115.627	8.802	73.154	82397
287	34	679.294	117.202	9.543	3.036	29.799	23096	29	629.345	54.773	27.071	1.179	28.485	18251	34	703.794	62.014	62.823	4.124	29.556	23929	33	843.151	83.816	70.048	3.089	23.314	27824	58	891.500	133.298	79.841	4.903	45.698	51707	23	1184.957	252.934	101.344	1.827	19.314	27254	138	594.065	49.262	115.633	8.800	73.154	81981
288	34	678.529	120.274	9.546	3.018	29.799	23070	29	632.552	57.965	27.088	1.178	28.485	18344	34	709.853	63.265	62.832	4.123	29.556	24135	33	877.515	90.950	70.039	3.073	23.314	28958	58	893.379	129.840	79.834	4.910	45.698	51816	23	1452.391	358.535	101.328	1.788	19.314	33405	138	590.101	48.855	115.633	8.782	73.154	81434
289	34	708.176	134.942	9.527	3.001	29.799	24078	29	639.517	57.342	27.106	1.178	28.485	18546	34	716.206	64.268	62.829	4.121	29.556	24351	33	963.212	123.438	70.040	3.019	23.314	31786	58	984.069	166.881	79.602	5.170	45.698	57076	23	1930.565	521.866	101.370	1.768	19.314	44403	138	589.717	44.562	115.641	8.778	73.154	81381
290	34	704.794	130.355	9.539	3.006	29.799	23963	29	655.690	60.835	27.099	1.179	28.485	19015	34	718.176	73.204	62.844	4.087	29.556	24418	33	1300.606	242.020	70.066	2.903	23.314	42920	58	1016.517	163.034	79.704	5.007	45.698	58958	23	2138.565	587.634	101.381	1.766	19.314	49187	138	589.478	45.674	115.636	8.790	73.154	81348
291	34	709.618	130.172	9.542	3.015	29.799	24127	29	655.862	65.132	27.060	1.174	28.485	19020	34	717.441	67.735	62.846	4.099	29.556	24393	33	1714.545	329.825	70.029	2.899	23.314	56580	58	1040.707	175.289	79.760	4.912	45.698	60361	23	2220.087	617.121	101.375	1.774	19.314	51062	138	584.449	46.641	115.646	8.775	73.154	80654
292	34	708.029	126.951	9.541	3.020	29.799	24073	29	647.241	59.058	27.089	1.180	28.485	18770	34	714.088	66.892	62.842	4.099	29.556	24279	33	1778.303	330.606	70.022	2.910	23.314	58684	58	1050.414	185.740	79.796	4.848	45.698	60924	23	2144.609	582.911	101.386	1.776	19.314	49326	138	584.188	46.609	115.639	8.771	73.154	80618
293	34	708.176	125.055	9.543	3.020	29.799	24078	29	668.138	59.409	27.101	1.181	28.485	19376	34	741.529	67.078	62.840	4.119	29.556	25212	33	1787.212	323.222	70.014	2.916	23.314	58978	58	1061.397	185.263	79.845	4.821	45.698	61561	23	2066.565	537.619	101.371	1.788	19.314	47531	138	619.246	44.370	115.651	8.767	73.154	85456
294	34	725.706	124.837	9.547	3.037	29.799	24674	29	682.655	56.804	27.109	1.185	28.485	19797	34	748.176	68.080	62.844	4.114	29.556	25438	33	1710.636	301.208	70.016	2.929	23.314	56451	58	1054.690	179.466	79.849	4.823	45.698	61172	23	1903.261	476.407	101.375	1.798	19.314	43775	138	634.420	47.585	115.646	8.799	73.154	87550
295	34	718.294	127.645	9.553	3.024	29.799	24422	29	691.793	58.218	27.099	1.182	28.485	20062	34	747.529	68.610	62.839	4.114	29.556	25416	33	1603.515	280.495	70.019	2.930	23.314	52916	58	1019.948	168.335	79.861	4.827	45.698	59157	23	1724.696	420.202	101.371	1.807	19.314	39668	138	639.319	45.942	115.661	8.808	73.154	88226
296	34	710.912	125.578	9.559	3.026	29.799	24171	29	685.517	61.593	27.092	1.182	28.485	19880	34	746.882	67.612	62.837	4.113	29.556	25394	33	1451.818	230.287	70.013	2.958	23.314	47910	58	998.448	163.724	79.866	4.838	45.698	57910	23	1544.478	360.029	101.369	1.810	19.314	35523	138	634.362	47.150	115.644	8.792	73.154	87542
297	34	707.647	121.060	9.558	3.045	29.799	24060	29	687.138	63.451	27.100	1.178	28.485	19927	34	744.059	69.806	62.841	4.110	29.556	25298	33	1313.849	200.374	70.014	2.974	23.314	43357	58	970.707	150.703	79.872	4.861	45.698	56301	23	1396.609	312.978	101.368	1.825	19.314	32122	138	633.775	46.771	115.659	8.788	73.154	87461
298	34	700.412	122.103	9.556	3.028	29.799	23814	29	688.172	59.747	27.132	1.183	28.485	19957	34	730.118	68.105	62.835	4.109	29.556	24824	33	1183.697	162.524	70.017	2.999	23.314	39062	58	945.190	139.522	79.874	4.873	45.698	54821	23	1274.565	267.364	101.359	1.834	19.314	29315	138	633.978	49.057	115.639	8.788	73.154	87489
299	34	688.147	117.814	9.556	3.033	29.799	23397	29	678.759	61.339	27.109	1.179	28.485	19684	34	719.353	59.953	62.837	4.138	29.556	24458	33	1062.727	130.612	70.021	3.028	23.314	35070	58	929.845	133.845	79.871	4.894	45.698	53931	23	1173.913	238.972	101.369	1.845	19.314	27000	138	630.268	46.537	115.659	8.803	73.154	86977
300	34	681.941	125.750	9.548	2.998	29.799	23186	29	677.414	61.535	27.102	1.182	28.485	19645	34	708.412	63.960	62.833	4.121	29.556	24086	33	966.182	112.135	70.023	3.044	23.314	31884	58	912.948	136.004	79.878	4.872	45.698	52951	23	1105.783	212.985	101.365	1.853	19.314	25433	138	626.942	47.543	115.650	8.792	73.154	86518
301	34	684.176	121.426	9.553	3.015	29.799	23262	29	680	60.967	27.120	1.181	28.485	19720	34	710.559	57.608	62.831	4.148	29.556	24159	33	898.758	88.510	70.030	3.077	23.314	29659	58	920.931	137.708	79.867	4.880	45.698	53414	23	1059.391	206.101	101.366	1.851	19.314	24366	138	626.529	46.010	115.645	8.793	73.154	86461
302	34	673.588	113.889	9.557	3.035	29.799	22902	29	690.448	64.457	27.115	1.179	28.485	20023	34	708.676	61.293	62.827	4.131	29.556	24095	33	848.606	73.958	70.041	3.105	23.314	28004	58	913.483	130.432	79.877	4.894	45.698	52982	23	1015.217	184.885	101.360	1.860	19.314	23350	138	632.072	49.075	115.647	8.778	73.154	87226
303	34	680.912	119.608	9.550	3.012	29.799	23151	29	696.103	64.262	27.128	1.175	28.485	20187	34	700.853	54.505	62.829	4.152	29.556	23829	33	820.061	64.043	70.039	3.121	23.314	27062	58	921.052	129.791	79.890	4.889	45.698	53421	23	1005.913	171.688	101.352	1.867	19.314	23136	138	631.319	49.101	115.644	8.791	73.154	87122
304	34	679.618	116.596	9.560	3.015	29.799	23107	29	722.069	74.570	27.092	1.181	28.485	20940	34	704.588	61.829	62.832	4.130	29.556	23956	33	808.606	67.361	70.044	3.111	23.314	26684	58	913.776	131.344	79.893	4.883	45.698	52999	23	990.304	175.239	101.366	1.866	19.314	22777	138	628.065	48.139	115.632	8.797	73.154	86673
305	34	682	119.055	9.564	3.016	29.799	23188	29	738.793	78.341	27.108	1.173	28.485	21425	34	685.882	56.570	62.836	4.142	29.556	23320	33	785.030	62.958	70.045	3.116	23.314	25906	58	906.172	137.009	79.888	4.867	45.698	52558	23	958.348	168.785	101.360	1.864	19.314	22042	138	608.913	49.157	115.635	8.792	73.154	84030
306	34	671.294	119.136	9.560	3.007	29.799	22824	29	755.690	84.409	27.108	1.173	28.485	21915	34	666.118	61.709	62.832	4.116	29.556	22648	33	756.455	60.237	70.044	3.127	23.314	24963	58	891.069	138.067	79.871	4.874	45.698	51682	23	935.348	167.055	101.360	1.863	19.314	21513	138	589.645	47.139	115.636	8.793	73.154	81371
307	34	673.529	115.825	9.564	3.023	29.799	22900	29	754.414	86.111	27.119	1.173	28.485	21878	34	672	56.733	62.818	4.136	29.556	22848	33	756.818	57.965	70.046	3.129	23.314	24975	58	910.828	140.699	79.879	4.861	45.698	52828	23	939.565	166.236	101.367	1.865	19.314	21610	138	590.630	50.068	115.644	8.798	73.154	81507
308	34	684.706	119.533	9.566	3.016	29.799	23280	29	764.138	90.111	27.123	1.173	28.485	22160	34	675.147	55.715	62.827	4.140	29.556	22955	33	760.879	54.313	70.042	3.136	23.314	25109	58	908.431	139.789	79.862	4.872	45.698	52689	23	958	175.641	101.362	1.856	19.314	22034	138	595.384	49.089	115.640	8.791	73.154	82163
309	34	686.971	118.306	9.560	3.022	29.799	23357	29	789.897	94.118	27.110	1.171	28.485	22907	34	678.647	59.964	62.828	4.124	29.556	23074	33	751.636	57.701	70.043	3.123	23.314	24804	58	913.931	140.166	79.881	4.859	45.698	53008	23	991.304	182.509	101.359	1.854	19.314	22800	138	598.507	51.879	115.630	8.801	73.154	82594
310	34	706.176	112.057	9.584	3.060	29.799	24010	29	824.172	104.006	27.134	1.170	28.485	23901	34	675.765	53.186	62.823	4.150	29.556	22976	33	751.121	56.994	70.044	3.124	23.314	24787	58	938.224	150.897	79.865	4.851	45.698	54417	23	1016.478	189.912	101.353	1.847	19.314	23379	138	596.341	49.350	115.632	8.789	73.154	82295
311	34	722.147	109.097	9.608	3.074	29.799	24553	29	797.414	89.617	27.147	1.175	28.485	23125	34	676.265	58.236	62.828	4.131	29.556	22993	33	753.849	55.649	70.048	3.135	23.314	24877	58	964.345	169.619	79.871	4.809	45.698	55932	23	1020.957	191.616	101.347	1.849	19.314	23482	138	593.630	48.380	115.633	8.787	73.154	81921
312	34	742.147	107.394	9.645	3.080	29.799	25233	29	796.069	89.354	27.137	1.175	28.485	23086	34	675.618	61.944	62.832	4.114	29.556	22971	33	753.515	54.209	70.041	3.130	23.314	24866	58	985.414	173.771	79.869	4.818	45.698	57154	23	1008.043	189.986	101.358	1.850	19.314	23185	138	592.899	47.606	115.638	8.812	73.154	81820
313	34	769.176	129.757	9.658	3.030	29.799	26152	29	800.310	87.747	27.156	1.175	28.485	23209	34	695.471	60.018	62.828	4.129	29.556	23646	33	771.515	59.243	70.044	3.123	23.314	25460	58	1034.466	189.018	79.889	4.773	45.698	59999	23	1021.957	183.714	101.366	1.861	19.314	23505	138	628.645	48.721	115.638	8.800	73.154	86753
314	34	775.647	130.751	9.652	3.031	29.799	26372	29	805.276	95.083	27.137	1.172	28.485	23353	34	706.500	55.472	62.828	4.148	29.556	24021	33	781.364	57.931	70.052	3.137	23.314	25785	58	1047.621	188.367	79.889	4.784	45.698	60762	23	1007.261	182.095	101.363	1.867	19.314	23167	138	642.181	48.275	115.648	8.795	73.154	88621
315	34	760.912	121.892	9.652	3.045	29.799	25871	29	797.931	89.334	27.175	1.176	28.485	23140	34	704.735	55.308	62.826	4.147	29.556	23961	33	786.182	61.749	70.055	3.123	23.314	25944	58	1029.569	184.023	79.880	4.795	45.698	59715	23	995.087	172.415	101.352	1.868	19.314	22887	138	641.957	48.368	115.642	8.799	73.154	88590
316	34	747	126.497	9.641	3.019	29.799	25398	29	769.931	77.286	27.149	1.179	28.485	22328	34	699.912	56.962	62.829	4.134	29.556	23797	33	781.151	51.939	70.047	3.152	23.314	25778	58	1010.362	172.859	79.896	4.800	45.698	58601	23	969.174	167.392	101.356	1.873	19.314	22291	138	637.101	52.028	115.643	8.802	73.154	87920
317	34	740.853	118.039	9.620	3.036	29.799	25189	29	758.931	77.745	27.134	1.177	28.485	22009	34	705.588	58.315	62.830	4.134	29.556	23990	33	776.364	53.106	70.044	3.144	23.314	25620	58	1008.810	178.509	79.890	4.794	45.698	58511	23	952.391	162.128	101.356	1.874	19.314	21905	138	634.870	51.247	115.648	8.801	73.154	87612
318	34	716.559	116.426	9.611	3.034	29.799	24363	29	748.069	76.042	27.133	1.180	28.485	21694	34	703.676	58.479	62.823	4.142	29.556	23925	33	771.727	52.994	70.044	3.142	23.314	25467	58	1000.345	176.631	79.886	4.788	45.698	58020	23	951.783	160.641	101.359	1.873	19.314	21891	138	634.522	53.408	115.624	8.800	73.154	87564
319	34	711.912	118.678	9.594	3.027	29.799	24205	29	731	72.470	27.129	1.177	28.485	21199	34	705.265	61.100	62.825	4.126	29.556	23979	33	774	54.628	70.042	3.136	23.314	25542	58	991.431	165.258	79.896	4.817	45.698	57503	23	968.261	173.434	101.357	1.868	19.314	22270	138	638.688	54.030	115.634	8.801	73.154	88139
320	34	690.588	117.976	9.573	3.014	29.799	23480	29	699.897	68.981	27.098	1.174	28.485	20297	34	698.971	57.734	62.821	4.143	29.556	23765	33	772.303	54.420	70.051	3.146	23.314	25486	58	987.466	163.739	79.890	4.824	45.698	57273	23	961.348	166.540	101.346	1.864	19.314	22111	138	637.761	53.216	115.642	8.803	73.154	88011
321	34	683.882	110.647	9.574	3.040	29.799	23252	29	691.690	60.281	27.152	1.186	28.485	20059	34	708.882	58.284	62.821	4.140	29.556	24102	33	770.576	53.128	70.039	3.145	23.314	25429	58	993.534	166.587	79.890	4.824	45.698	57625	23	964.304	167.135	101.350	1.866	19.314	22179	138	641.551	54.019	115.631	8.799	73.154	88534
322	34	685.559	114.835	9.579	3.029	29.799	23309	29	688.034	61.654	27.161	1.182	28.485	19953	34	709.647	56.013	62.824	4.147	29.556	24128	33	773.758	58.915	70.044	3.130	23.314	25534	58	984.672	162.360	79.893	4.822	45.698	57111	23	967.261	170.833	101.359	1.862	19.314	22247	138	640.725	55.985	115.613	8.801	73.154	88420
323	34	683.471	111.073	9.574	3.044	29.799	23238	29	684.138	60.186	27.126	1.187	28.485	19840	34	712.235	57.975	62.823	4.142	29.556	24216	33	771.818	57.696	70.054	3.140	23.314	25470	58	995.534	167.316	79.875	4.819	45.698	57741	23	983.609	175.053	101.354	1.860	19.314	22623	138	642.471	55.630	115.625	8.805	73.154	88661
324	34	692.941	120.419	9.564	3.019	29.799	23560	29	685.138	56.419	27.125	1.185	28.485	19869	34	706.941	56.725	62.822	4.144	29.556	24036	33	778.606	54.882	70.052	3.145	23.314	25694	58	975.379	156.209	79.882	4.837	45.698	56572	23	1002.696	174.969	101.340	1.870	19.314	23062	138	646.826	55.204	115.615	8.803	73.154	89262
325	34	672.353	115.064	9.574	3.025	29.799	22860	29	685.690	66.938	27.120	1.178	28.485	19885	34	697.088	62.191	62.829	4.122	29.556	23701	33	758.697	55.382	70.052	3.138	23.314	25037	58	946.069	148.472	79.872	4.857	45.698	54872	23	1001.130	186.620	101.361	1.853	19.314	23026	138	617.014	56.042	115.619	8.798	73.154	85148
326	34	659	117.676	9.568	3.001	29.799	22406	29	657.724	61.230	27.100	1.178	28.485	19074	34	684.029	60.378	62.831	4.134	29.556	23257	33	748.424	56.261	70.047	3.130	23.314	24698	58	918.707	148.682	79.868	4.844	45.698	53285	23	1015.174	190.625	101.359	1.854	19.314	23349	138	601.254	56.707	115.613	8.807	73.154	82973
327	34	663.765	120.998	9.548	3.002	29.799	22568	29	662.621	65.881	27.097	1.176	28.485	19216	34	691.324	61.282	62.831	4.126	29.556	23505	33	752.303	51.005	70.041	3.145	23.314	24826	58	931.690	144.638	79.875	4.854	45.698	54038	23	1044.130	203.223	101.361	1.846	19.314	24015	138	603.261	57.894	115.618	8.796	73.154	83250
328	34	669.500	118.877	9.540	3.015	29.799	22763	29	664.621	62.878	27.104	1.176	28.485	19274	34	692.029	63.559	62.828	4.121	29.556	23529	33	767.636	55.292	70.044	3.137	23.314	25332	58	958.414	158.245	79.842	4.858	45.698	55588	23	1114.348	229.437	101.365	1.839	19.314	25630	138	606.022	56.618	115.608	8.774	73.154	83631
329	34	682	126.412	9.544	3.002	29.799	23188	29	679.138	67.814	27.104	1.173	28.485	19695	34	696.735	61.120	62.834	4.134	29.556	23689	33	773.303	60.861	70.047	3.124	23.314	25519	58	987.052	167.051	79.852	4.835	45.698	57249	23	1219.348	261.816	101.353	1.819	19.314	28045	138	612.986	58.832	115.594	8.787	73.154	84592
330	34	694.647	115.336	9.566	3.059	29.799	23618	29	729.517	75.735	27.115	1.177	28.485	21156	34	705.235	67.603	62.832	4.111	29.556	23978	33	775.576	60.542	70.048	3.134	23.314	25594	58	1017.569	177.896	79.850	4.819	45.698	59019	23	1295.696	285.871	101.359	1.822	19.314	29801	138	612.746	59.413	115.605	8.777	73.154	84559
331	34	701.529	117.041	9.547	3.055	29.799	23852	29	775.138	94.147	27.071	1.173	28.485	22479	34	697.971	62.287	62.827	4.124	29.556	23731	33	781.636	68.712	70.052	3.107	23.314	25794	58	1052.707	193.087	79.843	4.798	45.698	61057	23	1454.609	340.098	101.376	1.801	19.314	33456	138	611.507	58.855	115.602	8.796	73.154	84388
332	34	687.471	119.139	9.549	3.031	29.799	23374	29	809.207	100.811	27.158	1.168	28.485	23467	34	696.824	62.008	62.833	4.130	29.556	23692	33	785.182	60.690	70.048	3.131	23.314	25911	58	1066	212.890	79.854	4.750	45.698	61828	23	1606	390.337	101.359	1.805	19.314	36938	138	612.514	59.147	115.602	8.771	73.154	84527
333	34	695.559	116.534	9.550	3.046	29.799	23649	29	867.241	111.732	27.138	1.169	28.485	25150	34	722	63.640	62.831	4.123	29.556	24548	33	806.273	61.961	70.047	3.126	23.314	26607	58	1078.017	202.412	79.870	4.766	45.698	62525	23	1643.696	394.182	101.363	1.811	19.314	37805	138	652.348	59.654	115.620	8.770	73.154	90024
334	34	691.706	116.411	9.548	3.039	29.799	23518	29	869.862	114.536	27.147	1.166	28.485	25226	34	728.206	63.418	62.827	4.132	29.556	24759	33	825.545	67.618	70.049	3.124	23.314	27243	58	1084.776	206.250	79.862	4.765	45.698	62917	23	1582.043	372.993	101.358	1.809	19.314	36387	138	660.232	61.095	115.620	8.803	73.154	91112
335	34	683.824	113.832	9.566	3.039	29.799	23250	29	861.345	109.981	27.114	1.169	28.485	24979	34	720.206	59.873	62.829	4.137	29.556	24487	33	827.485	64.590	70.044	3.122	23.314	27307	58	1092.414	203.477	79.875	4.774	45.698	63360	23	1509.087	340.077	101.358	1.819	19.314	34709	138	663.399	62.753	115.615	8.779	73.154	91549
336	34	680.029	116.058	9.565	3.030	29.799	23121	29	818.828	96.181	27.157	1.170	28.485	23746	34	722.794	59.894	62.828	4.143	29.556	24575	33	829.818	66.521	70.040	3.116	23.314	27384	58	1067.810	200.923	79.873	4.763	45.698	61933	23	1411.043	321.077	101.356	1.819	19.314	32454	138	660.913	63.001	115.625	8.792	73.154	91206
337	34	676.882	112.490	9.565	3.048	29.799	23014	29	784.586	88.104	27.152	1.177	28.485	22753	34	713.118	57.376	62.831	4.145	29.556	24246	33	842.697	74.739	70.042	3.103	23.314	27809	58	1033.724	184.533	79.879	4.792	45.698	59956	23	1327.130	289.419	101.354	1.829	19.314	30524	138	663.928	61.804	115.624	8.812	73.154	91622
338	34	678.147	112.361	9.562	3.040	29.799	23057	29	735.345	73.687	27.144	1.180	28.485	21325	34	709.794	63.713	62.829	4.115	29.556	24133	33	849.273	72.238	70.038	3.107	23.314	28026	58	1017.569	177.597	79.852	4.816	45.698	59019	23	1248.174	266.160	101.356	1.834	19.314	28708	138	656.384	62.139	115.606	8.775	73.154	90581
339	34	678.412	116.660	9.555	3.019	29.799	23066	29	700.276	66.012	27.109	1.178	28.485	20308	34	707.382	56.356	62.822	4.149	29.556	24051	33	855.364	78.451	70.047	3.093	23.314	28227	58	1002.276	169.520	79.856	4.830	45.698	58132	23	1210	252.991	101.359	1.836	19.314	27830	138	657.116	62.274	115.615	8.806	73.154	90682
340	34	668.618	110.058	9.569	3.038	29.799	22733	29	680.897	61.818	27.107	1.182	28.485	19746	34	704.206	58.886	62.824	4.142	29.556	23943	33	849.121	78.713	70.033	3.087	23.314	28021	58	991.517	166.314	79.852	4.840	45.698	57508	23	1147.696	227.222	101.349	1.846	19.314	26397	138	660.558	61.824	115.614	8.800	73.154	91157
341	34	667.912	115.203	9.559	3.026	29.799	22709	29	659.207	58.445	27.118	1.179	28.485	19117	34	705.559	57.429	62.819	4.147	29.556	23989	33	861.212	76.083	70.040	3.099	23.314	28420	58	983.397	166.773	79.861	4.829	45.698	57037	23	1114.696	216.607	101.353	1.849	19.314	25638	138	661.355	63.845	115.617	8.792	73.154	91267
342	34	667.824	116.084	9.560	3.014	29.799	22706	29	651.793	54.601	27.087	1.184	28.485	18902	34	707.294	59.134	62.829	4.137	29.556	24048	33	868.273	83.450	70.033	3.080	23.314	28653	58	979.431	161.745	79.829	4.866	45.698	56807	23	1081.739	207.584	101.350	1.856	19.314	24880	138	667.870	65.809	115.610	8.804	73.154	92166
343	34	678.735	109.712	9.563	3.051	29.799	23077	29	650.793	55.439	27.107	1.183	28.485	18873	34	702.618	51.919	62.819	4.162	29.556	23889	33	882.970	84.133	70.039	3.087	23.314	29138	58	1003.328	162.939	79.827	4.872	45.698	58193	23	1073.783	202.058	101.352	1.850	19.314	24697	138	676.413	66.477	115.624	8.792	73.154	93345
344	34	676.618	112.577	9.557	3.033	29.799	23005	29	637.069	49.885	27.114	1.186	28.485	18475	34	704.265	55.896	62.829	4.142	29.556	23945	33	882.091	82.596	70.031	3.082	23.314	29109	58	1021.914	180.089	79.836	4.821	45.698	59271	23	1059.870	204.138	101.357	1.850	19.314	24377	138	690.891	75.411	115.603	8.807	73.154	95343
345	34	671.441	110.332	9.556	3.043	29.799	22829	29	637.379	54.495	27.093	1.180	28.485	18484	34	676.706	59.240	62.833	4.121	29.556	23008	33	897.879	92.520	70.029	3.069	23.314	29630	58	1013.069	176.778	79.835	4.823	45.698	58758	23	1044.130	203.154	101.343	1.851	19.314	24015	138	675.254	80.620	115.585	8.806	73.154	93185
346	34	663.059	113.570	9.566	3.024	29.799	22544	29	633.310	57.324	27.092	1.182	28.485	18366	34	657.794	55.333	62.820	4.133	29.556	22365	33	948.697	101.700	70.039	3.063	23.314	31307	58	1015.103	187.736	79.834	4.807	45.698	58876	23	1042.522	208.310	101.348	1.848	19.314	23978	138	678.029	88.572	115.574	8.846	73.154	93568
347	34	668.029	113.492	9.565	3.030	29.799	22713	29	630.897	58.180	27.091	1.180	28.485	18296	34	668.853	58.910	62.842	4.131	29.556	22741	33	1142.788	158.148	70.046	3.011	23.314	37712	58	1036.793	197.076	79.830	4.786	45.698	60134	23	1045.522	210.334	101.346	1.842	19.314	24047	138	715.623	103.024	115.585	8.875	73.154	98756
348	34	669.382	106.084	9.574	3.061	29.799	22759	29	632.103	57.576	27.107	1.179	28.485	18331	34	668.382	57.576	62.845	4.132	29.556	22725	33	1570.030	286.276	70.022	2.911	23.314	51811	58	1068.259	201.425	79.846	4.786	45.698	61959	23	1073.087	223.378	101.354	1.834	19.314	24681	138	783.899	131.875	115.557	8.846	73.154	108178
349	34	689.912	107.592	9.562	3.073	29.799	23457	29	640.379	55.472	27.136	1.182	28.485	18571	34	673.529	54.570	62.840	4.141	29.556	22900	33	1733.303	323.110	70.014	2.909	23.314	57199	58	1107.052	216.370	79.823	4.767	45.698	64209	23	1133.130	232.404	101.352	1.831	19.314	26062	138	994.058	208.251	115.553	8.846	73.154	137180
350	34	686.676	111.017	9.566	3.047	29.799	23347	29	657.552	58.194	27.118	1.176	28.485	19069	34	672	59.130	62.848	4.119	29.556	22848	33	1725.545	314.940	70.005	2.910	23.314	56943	58	1119.086	222.290	79.838	4.753	45.698	64907	23	1259.391	275.919	101.342	1.817	19.314	28966	138	1366.152	372.185	115.419	8.698	73.154	188529
351	34	697.441	116.266	9.579	3.026	29.799	23713	29	662.552	62.062	27.090	1.181	28.485	19214	34	677.324	55.186	62.844	4.138	29.556	23029	33	1680.364	303.932	70.008	2.915	23.314	55452	58	1109.431	223.590	79.863	4.726	45.698	64347	23	1376.696	321.919	101.354	1.797	19.314	31664	138	1441.217	414.103	115.367	8.721	73.154	198888
352	34	696.029	110.865	9.594	3.045	29.799	23665	29	659.586	64.053	27.095	1.176	28.485	19128	34	673.794	58.758	62.840	4.120	29.556	22909	33	1576.151	275.305	70.009	2.928	23.314	52013	58	1076.103	210.280	79.873	4.741	45.698	62414	23	1532.304	372.985	101.354	1.791	19.314	35243	138	1419.493	407.303	115.358	8.724	73.154	195890
353	34	721.176	112.231	9.623	3.047	29.799	24520	29	677.207	61.300	27.143	1.183	28.485	19639	34	697.853	59.825	62.834	4.131	29.556	23727	33	1486.151	248.903	70.010	2.943	23.314	49043	58	1063.552	194.354	79.886	4.765	45.698	61686	23	1649.739	396.598	101.349	1.795	19.314	37944	138	1384.696	379.090	115.361	8.732	73.154	191088
354	34	728.118	114.803	9.630	3.045	29.799	24756	29	670.897	59.096	27.118	1.182	28.485	19456	34	710.265	57.723	62.838	4.135	29.556	24149	33	1364.909	220.572	70.011	2.955	23.314	45042	58	1045.052	189.559	79.886	4.769	45.698	60613	23	1717.739	424.168	101.338	1.788	19.314	39508	138	1292.413	343.283	115.357	8.757	73.154	178353
355	34	731.118	119.692	9.647	3.035	29.799	24858	29	679.724	60.467	27.108	1.179	28.485	19712	34	704.676	59.811	62.842	4.127	29.556	23959	33	1230.939	174.514	70.009	2.986	23.314	40621	58	1020.552	181.428	79.870	4.788	45.698	59192	23	1715.565	416.359	101.334	1.797	19.314	39458	138	1165.210	293.507	115.356	8.768	73.154	160799
356	34	749.794	123.154	9.669	3.053	29.799	25493	29	682.241	65.384	27.110	1.178	28.485	19785	34	707.941	51.291	62.826	4.167	29.556	24070	33	1103.758	144.308	70.013	3.016	23.314	36424	58	984.190	162.577	79.874	4.823	45.698	57083	23	1670.652	410.811	101.330	1.798	19.314	38425	138	1039.949	241.940	115.390	8.778	73.154	143513
357	34	727.324	119.739	9.655	3.029	29.799	24729	29	676.552	64.559	27.109	1.176	28.485	19620	34	707.059	51.165	62.828	4.158	29.556	24040	33	996.970	116.165	70.017	3.042	23.314	32900	58	971	157.950	79.899	4.811	45.698	56318	23	1557.478	369.650	101.332	1.801	19.314	35822	138	935.007	197.836	115.417	8.785	73.154	129031
358	34	717.412	113.929	9.649	3.038	29.799	24392	29	668.759	60.591	27.098	1.182	28.485	19394	34	713.500	57.646	62.822	4.150	29.556	24259	33	918.758	95.434	70.022	3.064	23.314	30319	58	950.017	149.210	79.905	4.826	45.698	55101	23	1444	329.917	101.321	1.810	19.314	33212	138	835.348	152.934	115.453	8.799	73.154	115278
359	34	706.265	117.565	9.628	3.020	29.799	24013	29	663.345	58.759	27.129	1.184	28.485	19237	34	706.500	61.392	62.829	4.131	29.556	24021	33	859.758	79.478	70.027	3.086	23.314	28372	58	933.207	152.600	79.886	4.815	45.698	54126	23	1341.435	286.539	101.332	1.825	19.314	30853	138	759.848	116.016	115.512	8.807	73.154	104859
360	34	695.206	111.990	9.616	3.034	29.799	23637	29	661.966	57.328	27.114	1.181	28.485	19197	34	717.824	64.915	62.825	4.123	29.556	24406	33	823.697	72.421	70.042	3.100	23.314	27182	58	924.707	145.317	79.917	4.816	45.698	53633	23	1281.957	269.334	101.314	1.825	19.314	29485	138	715.529	93.370	115.555	8.802	73.154	98743
361	34	687.735	110.146	9.596	3.034	29.799	23383	29	661.897	63.784	27.086	1.175	28.485	19195	34	708.235	59.353	62.828	4.134	29.556	24080	33	806.818	65.261	70.035	3.115	23.314	26625	58	916.121	130.456	79.923	4.855	45.698	53135	23	1213.957	251.444	101.309	1.825	19.314	27921	138	681.899	76.127	115.581	8.790	73.154	94102
362	34	683.294	109.573	9.582	3.043	29.799	23232	29	664.103	61.132	27.116	1.177	28.485	19259	34	712.206	60.430	62.830	4.136	29.556	24215	33	790	67.766	70.039	3.106	23.314	26070	58	924.224	140.112	79.911	4.842	45.698	53605	23	1185.478	239.698	101.317	1.838	19.314	27266	138	658.667	68.162	115.596	8.807	73.154	90896
363	34	683.706	111.519	9.579	3.040	29.799	23246	29	669.483	62.851	27.110	1.178	28.485	19415	34	705.088	55.379	62.827	4.144	29.556	23973	33	787.939	58.333	70.036	3.131	23.314	26002	58	931.362	150.013	79.900	4.811	45.698	54019	23	1155.043	228.450	101.316	1.842	19.314	26566	138	647.029	57.865	115.623	8.796	73.154	89290
364	34	693.147	103.103	9.569	3.093	29.799	23567	29	672.103	68.001	27.087	1.175	28.485	19491	34	706.471	60.745	62.828	4.126	29.556	24020	33	781.424	57.834	70.046	3.131	23.314	25787	58	938.638	148.139	79.909	4.826	45.698	54441	23	1129.522	222.556	101.302	1.834	19.314	25979	138	641.101	55.198	115.631	8.785	73.154	88472
365	34	694.618	104.937	9.564	3.084	29.799	23617	29	674.552	65.455	27.115	1.177	28.485	19562	34	691.235	63.689	62.829	4.112	29.556	23502	33	750.545	56.790	70.041	3.124	23.314	24768	58	932.828	157.101	79.884	4.813	45.698	54104	23	1072.826	206.391	101.317	1.843	19.314	24675	138	610.391	54.609	115.628	8.775	73.154	84234
366	34	678.529	115.697	9.557	3.039	29.799	23070	29	661.345	65.911	27.101	1.175	28.485	19179	34	670.500	59.602	62.827	4.123	29.556	22797	33	734.091	56.021	70.043	3.131	23.314	24225	58	935.328	160.023	79.873	4.808	45.698	54249	23	1037.130	203.707	101.308	1.837	19.314	23854	138	593.080	52.802	115.627	8.791	73.154	81845
367	34	697.294	112.043	9.549	3.070	29.799	23708	29	675.379	68.970	27.098	1.173	28.485	19586	34	675.706	59.113	62.825	4.134	29.556	22974	33	735.061	50.457	70.045	3.139	23.314	24257	58	966.397	171.181	79.859	4.798	45.698	56051	23	1034.696	198.865	101.312	1.837	19.314	23798	138	589.739	50.658	115.628	8.783	73.154	81384
368	34	693.294	110.760	9.546	3.071	29.799	23572	29	690.345	68.745	27.130	1.179	28.485	20020	34	681.118	60.515	62.826	4.125	29.556	23158	33	739.151	54.769	70.052	3.136	23.314	24392	58	1016.845	192.912	79.847	4.776	45.698	58977	23	1072.391	210.731	101.316	1.833	19.314	24665	138	590.109	49.082	115.642	8.786	73.154	81435
369	34	675.941	111.593	9.555	3.056	29.799	22982	29	701.379	73.927	27.114	1.172	28.485	20340	34	683.912	64.065	62.828	4.116	29.556	23253	33	738.242	54.282	70.049	3.132	23.314	24362	58	1035.259	194.615	79.848	4.780	45.698	60045	23	1091.217	215.487	101.316	1.838	19.314	25098	138	590.862	47.072	115.645	8.777	73.154	81539
370	34	672.235	115.994	9.549	3.032	29.799	22856	29	727.172	82.759	27.082	1.170	28.485	21088	34	679.912	63.566	62.821	4.106	29.556	23117	33	740.091	55.668	70.051	3.135	23.314	24423	58	1014.017	186.362	79.865	4.777	45.698	58813	23	1107.783	223.161	101.322	1.834	19.314	25479	138	586.435	43.856	115.652	8.780	73.154	80928
371	34	664	110.277	9.553	3.046	29.799	22576	29	779.759	99.303	27.087	1.170	28.485	22613	34	684.471	63.473	62.833	4.121	29.556	23272	33	731.303	56.678	70.052	3.131	23.314	24133	58	1012.552	192.096	79.866	4.761	45.698	58728	23	1134.217	232.390	101.314	1.824	19.314	26087	138	586.457	46.532	115.648	8.795	73.154	80931
372	34	655.765	111.757	9.547	3.042	29.799	22296	29	816.517	102.981	27.125	1.167	28.485	23679	34	683.147	64.497	62.832	4.109	29.556	23227	33	735.485	53.123	70.044	3.138	23.314	24271	58	1000.879	196.785	79.876	4.732	45.698	58051	23	1161.217	240.416	101.312	1.821	19.314	26708	138	585.659	44.394	115.646	8.786	73.154	80821
373	34	666.676	110.463	9.559	3.040	29.799	22667	29	848.276	108.046	27.149	1.170	28.485	24600	34	704.265	60.166	62.830	4.127	29.556	23945	33	755.576	54.277	70.050	3.140	23.314	24934	58	1006.034	181.845	79.892	4.766	45.698	58350	23	1200	249.485	101.312	1.825	19.314	27600	138	617.493	45.097	115.656	8.784	73.154	85214
374	34	667.676	103.798	9.572	3.073	29.799	22701	29	850.379	106.174	27.204	1.175	28.485	24661	34	712.265	60.350	62.827	4.131	29.556	24217	33	756.970	51.722	70.038	3.138	23.314	24980	58	979.431	165.592	79.884	4.805	45.698	56807	23	1170.478	230.786	101.313	1.835	19.314	26921	138	623.486	45.632	115.652	8.785	73.154	86041
375	34	660.735	113.638	9.552	3.036	29.799	22465	29	851.448	113.295	27.184	1.167	28.485	24692	34	705.794	59.287	62.832	4.134	29.556	23997	33	756.970	53.383	70.048	3.143	23.314	24980	58	966.672	162.844	79.895	4.797	45.698	56067	23	1119.043	210.935	101.321	1.842	19.314	25738	138	620.399	47.220	115.645	8.793	73.154	85615
376	34	660.059	109.546	9.563	3.033	29.799	22442	29	836.034	106.899	27.178	1.165	28.485	24245	34	699.618	58.872	62.834	4.134	29.556	23787	33	758.970	52.717	70.048	3.145	23.314	25046	58	945.500	154.318	79.893	4.814	45.698	54839	23	1040.087	189.635	101.313	1.851	19.314	23922	138	617.623	46.403	115.650	8.788	73.154	85232
377	34	651.412	110.516	9.562	3.030	29.799	22148	29	816.103	95.764	27.184	1.170	28.485	23667	34	699.706	59.801	62.836	4.132	29.556	23790	33	755.364	56.797	70.040	3.124	23.314	24927	58	908.224	139.401	79.899	4.834	45.698	52677	23	979.739	159.688	101.301	1.869	19.314	22534	138	615.007	45.436	115.650	8.786	73.154	84871
378	34	657	108.642	9.560	3.039	29.799	22338	29	791.966	86.720	27.179	1.179	28.485	22967	34	697.118	57.786	62.832	4.137	29.556	23702	33	756.970	54.264	70.039	3.133	23.314	24980	58	887.345	128.483	79.922	4.840	45.698	51466	23	934.304	154.854	101.303	1.861	19.314	21489	138	614.971	45.021	115.655	8.786	73.154	84866
379	34	652.618	105.018	9.561	3.050	29.799	22189	29	752	81.579	27.179	1.175	28.485	21808	34	694.235	57.968	62.821	4.138	29.556	23604	33	759.576	55.632	70.043	3.132	23.314	25066	58	875.121	128.915	79.895	4.854	45.698	50757	23	898.696	141.731	101.296	1.868	19.314	20670	138	614.007	43.549	115.654	8.773	73.154	84733
380	34	660.529	110.375	9.562	3.037	29.799	22458	29	718.862	77.259	27.175	1.178	28.485	20847	34	704.765	53.515	62.827	4.154	29.556	23962	33	759.424	52.286	70.050	3.148	23.314	25061	58	873.345	118.757	79.908	4.875	45.698	50654	23	892.913	134.332	101.296	1.879	19.314	20537	138	615.159	47.053	115.652	8.788	73.154	84892
381	34	653.765	104.491	9.569	3.059	29.799	22228	29	693.207	63.680	27.165	1.183	28.485	20103	34	724.118	51.246	62.828	4.180	29.556	24620	33	755.727	57.366	70.048	3.135	23.314	24939	58	864.017	121.014	79.912	4.862	45.698	50113	23	864	128.568	101.300	1.875	19.314	19872	138	614.514	45.670	115.646	8.799	73.154	84803
382	34	656.853	103.093	9.568	3.065	29.799	22333	29	679.345	63.664	27.142	1.181	28.485	19701	34	733.882	53.813	62.823	4.175	29.556	24952	33	760.939	56.615	70.041	3.139	23.314	25111	58	866.224	121.741	79.908	4.871	45.698	50241	23	865.696	131.440	101.289	1.878	19.314	19911	138	616.899	46.506	115.650	8.768	73.154	85132
383	34	669.618	108.961	9.563	3.041	29.799	22767	29	678.345	62.066	27.124	1.179	28.485	19672	34	735.882	55.952	62.822	4.161	29.556	25020	33	760.182	58.197	70.043	3.122	23.314	25086	58	868.759	117.872	79.906	4.893	45.698	50388	23	853.783	120.954	101.295	1.891	19.314	19637	138	620.420	48.990	115.644	8.780	73.154	85618
384	34	669.206	110.804	9.560	3.037	29.799	22753	29	677.552	61.080	27.124	1.183	28.485	19649	34	745.971	56.020	62.828	4.162	29.556	25363	33	764.697	50.260	70.036	3.151	23.314	25235	58	865.207	121.136	79.892	4.876	45.698	50182	23	858.609	123.979	101.294	1.886	19.314	19748	138	620.217	47.088	115.640	8.787	73.154	85590
385	34	660.912	112.060	9.560	3.024	29.799	22471	29	683.793	68.225	27.121	1.177	28.485	19830	34	745.971	59.114	62.831	4.159	29.556	25363	33	753.061	56.842	70.048	3.130	23.314	24851	58	855.259	120.003	79.903	4.875	45.698	49605	23	840.435	124.107	101.304	1.876	19.314	19330	138	598.841	47.551	115.654	8.773	73.154	82640
386	34	655.676	109.993	9.563	3.037	29.799	22293	29	683.276	66.321	27.137	1.175	28.485	19815	34	730.147	67.575	62.826	4.121	29.556	24825	33	740.545	57.936	70.044	3.131	23.314	24438	58	836.586	115.260	79.896	4.878	45.698	48522	23	840.957	133.783	101.298	1.866	19.314	19342	138	591.920	49.408	115.663	8.729	73.154	81685
387	34	659.029	114.489	9.550	3.017	29.799	22407	29	694.828	71.577	27.165	1.180	28.485	20150	34	742.706	66.876	62.829	4.123	29.556	25252	33	751	58.051	70.040	3.121	23.314	24783	58	848	118.893	79.889	4.878	45.698	49184	23	855.870	134.449	101.295	1.870	19.314	19685	138	593.529	51.483	115.632	8.765	73.154	81907
388	34	662.500	115.350	9.555	3.020	29.799	22525	29	707.897	79.339	27.126	1.171	28.485	20529	34	746.853	74.519	62.828	4.113	29.556	25393	33	758.879	58.496	70.031	3.123	23.314	25043	58	852.759	122.007	79.889	4.873	45.698	49460	23	869.304	140.201	101.292	1.866	19.314	19994	138	595.065	52.024	115.629	8.754	73.154	82119
389	34	670.882	121.379	9.556	3.006	29.799	22810	29	718.172	78.621	27.137	1.175	28.485	20827	34	742.441	72.872	62.828	4.109	29.556	25243	33	767.788	54.632	70.035	3.137	23.314	25337	58	873.362	128.966	79.898	4.857	45.698	50655	23	889.957	149.029	101.310	1.862	19.314	20469	138	597.609	51.099	115.641	8.766	73.154	82470
390	34	683.794	112.608	9.569	3.047	29.799	23249	29	735.621	86.659	27.122	1.172	28.485	21333	34	742.500	77.468	62.830	4.088	29.556	25245	33	775.758	61.003	70.040	3.121	23.314	25600	58	898.845	140.438	79.862	4.855	45.698	52133	23	905.609	153.494	101.293	1.854	19.314	20829	138	596.964	55.609	115.645	8.784	73.154	82381
391	34	685.353	111.084	9.561	3.049	29.799	23302	29	758.241	92.021	27.139	1.171	28.485	21989	34	729.029	72.423	62.839	4.097	29.556	24787	33	781.364	62.305	70.040	3.114	23.314	25785	58	919.707	149.309	79.873	4.827	45.698	53343	23	915.391	161.586	101.300	1.846	19.314	21054	138	595.609	55.560	115.618	8.788	73.154	82194
392	34	685.294	113.464	9.562	3.032	29.799	23300	29	802.828	105.405	27.150	1.169	28.485	23282	34	727.912	73.044	62.828	4.099	29.556	24749	33	796.273	66.349	70.037	3.111	23.314	26277	58	960.483	169.715	79.842	4.815	45.698	55708	23	935.130	159.548	101.304	1.860	19.314	21508	138	594.949	54.233	115.622	8.780	73.154	82103
393	34	719.765	105.909	9.586	3.081	29.799	24472	29	832.276	109.070	27.194	1.166	28.485	24136	34	743.088	65.874	62.830	4.120	29.556	25265	33	832.212	71.533	70.039	3.100	23.314	27463	58	994.069	158.439	79.866	4.844	45.698	57656	23	979.739	171.164	101.320	1.851	19.314	22534	138	626.522	54.071	115.615	8.770	73.154	86460
394	34	709.500	114.134	9.587	3.034	29.799	24123	29	798.069	93.657	27.176	1.171	28.485	23144	34	740.794	71.343	62.830	4.106	29.556	25187	33	834.151	71.614	70.034	3.108	23.314	27527	58	1010.690	178.399	79.873	4.790	45.698	58620	23	980.435	167.769	101.302	1.863	19.314	22550	138	634.297	56.215	115.618	8.786	73.154	87533
395	34	709.588	105.531	9.615	3.064	29.799	24126	29	742.621	80.429	27.149	1.177	28.485	21536	34	739.588	64.648	62.829	4.138	29.556	25146	33	853.667	77.933	70.044	3.100	23.314	28171	58	1012.534	189.537	79.882	4.765	45.698	58727	23	977.652	172.260	101.310	1.854	19.314	22486	138	631.739	53.478	115.627	8.794	73.154	87180
396	34	706.529	98.524	9.621	3.086	29.799	24022	29	704.517	70.355	27.154	1.177	28.485	20431	34	736.206	62.921	62.830	4.128	29.556	25031	33	855.606	79.016	70.030	3.087	23.314	28235	58	1001.138	182.561	79.872	4.778	45.698	58066	23	959.043	158.725	101.317	1.868	19.314	22058	138	629.370	52.573	115.638	8.773	73.154	86853
397	34	690.059	99.362	9.627	3.073	29.799	23462	29	681.207	67.329	27.140	1.175	28.485	19755	34	723.618	65.077	62.822	4.119	29.556	24603	33	866.424	79.323	70.041	3.098	23.314	28592	58	984.966	171.925	79.872	4.799	45.698	57128	23	946.435	154.539	101.299	1.871	19.314	21768	138	628.507	52.898	115.632	8.785	73.154	86734
398	34	675	108.120	9.639	3.042	29.799	22950	29	669.448	63.745	27.142	1.178	28.485	19414	34	718.324	55.699	62.830	4.154	29.556	24423	33	861.727	76.164	70.034	3.098	23.314	28437	58	949.741	159.505	79.877	4.812	45.698	55085	23	945.087	160.602	101.307	1.862	19.314	21737	138	630.145	55.101	115.631	8.783	73.154	86960
399	34	668.206	101.455	9.639	3.059	29.799	22719	29	656.655	57.203	27.132	1.180	28.485	19043	34	709.176	58.703	62.825	4.142	29.556	24112	33	864.394	79.287	70.031	3.087	23.314	28525	58	936.172	154.366	79.880	4.812	45.698	54298	23	932.261	162.033	101.309	1.854	19.314	21442	138	626.732	55.785	115.626	8.780	73.154	86489
400	34	668.059	101.460	9.632	3.055	29.799	22714	29	644.172	52.319	27.138	1.183	28.485	18681	34	709.294	61.813	62.827	4.130	29.556	24116	33	869.667	84.624	70.032	3.085	23.314	28699	58	919.362	150.370	79.881	4.819	45.698	53323	23	921.087	154.723	101.310	1.863	19.314	21185	138	630.464	55.122	115.626	8.785	73.154	87004
401	34	658.765	103.302	9.624	3.043	29.799	22398	29	627.138	53.546	27.112	1.180	28.485	18187	34	706.265	61.201	62.834	4.131	29.556	24013	33	885.576	78.650	70.029	3.099	23.314	29224	58	920.069	140.580	79.889	4.844	45.698	53364	23	909.391	150.734	101.299	1.862	19.314	20916	138	625.674	54.122	115.620	8.786	73.154	86343
402	34	650.088	98.069	9.612	3.060	29.799	22103	29	624.621	48.930	27.128	1.180	28.485	18114	34	697.559	59.070	62.835	4.139	29.556	23717	33	917.606	98.257	70.036	3.067	23.314	30281	58	907.414	140.946	79.893	4.833	45.698	52630	23	924.783	151.058	101.317	1.862	19.314	21270	138	625.341	53.085	115.627	8.789	73.154	86297
403	34	645.059	95.912	9.603	3.063	29.799	21932	29	619.552	47.914	27.141	1.184	28.485	17967	34	697.235	58.994	62.829	4.128	29.556	23706	33	960.515	101.598	70.029	3.068	23.314	31697	58	916.448	143.387	79.884	4.842	45.698	53154	23	943.652	161.122	101.311	1.853	19.314	21704	138	625.442	54.240	115.632	8.785	73.154	86311
404	34	634.853	92.891	9.595	3.066	29.799	21585	29	621.172	49.399	27.123	1.188	28.485	18014	34	697.853	52.404	62.829	4.152	29.556	23727	33	1077.151	137.457	70.041	3.021	23.314	35546	58	924.483	148.531	79.869	4.834	45.698	53620	23	986.957	174.009	101.307	1.851	19.314	22700	138	628.406	54.080	115.632	8.774	73.154	86720
405	34	633.294	102.704	9.578	3.033	29.799	21532	29	603.759	46.207	27.118	1.187	28.485	17509	34	689.500	59.258	62.838	4.132	29.556	23443	33	1271.697	212.217	70.018	2.938	23.314	41966	58	935.845	159.167	79.880	4.795	45.698	54279	23	1011.304	184.155	101.291	1.848	19.314	23260	138	612.072	56.852	115.617	8.785	73.154	84466
406	34	627.176	96.111	9.587	3.051	29.799	21324	29	619.379	53.931	27.123	1.182	28.485	17962	34	678.735	61.857	62.840	4.109	29.556	23077	33	1423.758	245.253	70.013	2.927	23.314	46984	58	939.621	168.922	79.850	4.798	45.698	54498	23	1068.391	218.425	101.316	1.820	19.314	24573	138	602.232	57.849	115.613	8.783	73.154	83108
407	34	631.324	101.765	9.575	3.039	29.799	21465	29	607.517	51.956	27.116	1.183	28.485	17618	34	681.706	62.955	62.845	4.106	29.556	23178	33	1510.364	259.725	70.014	2.933	23.314	49842	58	954.034	167.212	79.890	4.781	45.698	55334	23	1226.870	274.222	101.318	1.806	19.314	28218	138	603.790	57.692	115.610	8.768	73.154	83323
408	34	631.735	104.934	9.576	3.033	29.799	21479	29	615.345	49.557	27.122	1.187	28.485	17845	34	674.294	62.508	62.843	4.107	29.556	22926	33	1517.273	263.540	70.009	2.927	23.314	50070	58	989.655	194.565	79.879	4.735	45.698	57400	23	1468.391	360.217	101.328	1.784	19.314	33773	138	605.558	57.532	115.604	8.790	73.154	83567
409	34	646.265	103.417	9.576	3.053	29.799	21973	29	629.690	55.572	27.151	1.180	28.485	18261	34	683.529	63.378	62.839	4.110	29.556	23240	33	1525.515	259.626	70.012	2.940	23.314	50342	58	998.466	195.328	79.863	4.746	45.698	57911	23	1749.391	461.336	101.353	1.773	19.314	40236	138	613.710	62.022	115.611	8.793	73.154	84692
410	34	641.412	102.815	9.578	3.054	29.799	21808	29	627.828	57.291	27.099	1.179	28.485	18207	34	676.941	62.080	62.846	4.110	29.556	23016	33	1475.394	247.657	70.007	2.942	23.314	48688	58	998.897	186.510	79.880	4.766	45.698	57936	23	1936.565	517.414	101.356	1.769	19.314	44541	138	617	63.144	115.610	8.790	73.154	85146
411	34	643.412	104.117	9.567	3.054	29.799	21876	29	628.345	57.680	27.134	1.179	28.485	18222	34	680.706	57.431	62.834	4.124	29.556	23144	33	1360.151	220.968	70.009	2.954	23.314	44885	58	1011.741	203.771	79.871	4.721	45.698	58681	23	1935.217	537.780	101.375	1.759	19.314	44510	138	619.877	65.961	115.608	8.776	73.154	85543
412	34	659.882	103.968	9.562	3.068	29.799	22436	29	655.966	63.898	27.121	1.174	28.485	19023	34	681.412	59.221	62.838	4.128	29.556	23168	33	1254.273	190.097	70.014	2.975	23.314	41391	58	1008.845	200.617	79.876	4.722	45.698	58513	23	1874.478	514.092	101.376	1.763	19.314	43113	138	626.210	67.232	115.596	8.782	73.154	86417
413	34	673.441	101.287	9.575	3.073	29.799	22897	29	678.310	65.763	27.138	1.177	28.485	19671	34	716.441	60.295	62.834	4.126	29.556	24359	33	1163.151	157.363	70.013	3.005	23.314	38384	58	1017.586	191.144	79.883	4.746	45.698	59020	23	1821.130	484.786	101.369	1.773	19.314	41886	138	658.014	68.301	115.601	8.779	73.154	90806
414	34	673.500	103.984	9.570	3.066	29.799	22899	29	686.172	63.117	27.153	1.177	28.485	19899	34	713.706	61.914	62.831	4.119	29.556	24266	33	1058.606	128.996	70.017	3.036	23.314	34934	58	989.017	174.157	79.888	4.778	45.698	57363	23	1673.130	430.110	101.368	1.778	19.314	38482	138	667.268	68.685	115.602	8.795	73.154	92083
415	34	666.765	106.659	9.557	3.056	29.799	22670	29	683.724	65.941	27.152	1.178	28.485	19828	34	708.029	61.058	62.829	4.122	29.556	24073	33	964.424	105.905	70.023	3.053	23.314	31826	58	971.914	174.984	79.871	4.772	45.698	56371	23	1522.913	376.406	101.368	1.792	19.314	35027	138	657.957	67.252	115.603	8.776	73.154	90798
416	34	656.118	107.043	9.562	3.046	29.799	22308	29	681.276	64.715	27.145	1.178	28.485	19757	34	707.147	57.036	62.822	4.135	29.556	24043	33	896.697	91.467	70.031	3.073	23.314	29591	58	974.707	159.720	79.875	4.825	45.698	56533	23	1328.826	310.229	101.352	1.809	19.314	30563	138	651.275	64.558	115.609	8.790	73.154	89876
417	34	654.235	101.273	9.565	3.064	29.799	22244	29	686.931	69.433	27.162	1.175	28.485	19921	34	708.971	62.652	62.831	4.122	29.556	24105	33	845.545	76.721	70.022	3.094	23.314	27903	58	975.207	170.474	79.876	4.793	45.698	56562	23	1178	257.834	101.342	1.817	19.314	27094	138	652.333	67.909	115.608	8.800	73.154	90022
418	34	666.500	112.560	9.542	3.027	29.799	22661	29	677.897	67.234	27.127	1.176	28.485	19659	34	706.824	58.674	62.823	4.137	29.556	24032	33	805.818	64.326	70.028	3.110	23.314	26592	58	950.897	165.960	79.876	4.790	45.698	55152	23	1052.826	207.279	101.340	1.840	19.314	24215	138	650.768	65.442	115.599	8.800	73.154	89806
419	34	659.882	106.515	9.561	3.048	29.799	22436	29	675.345	67.454	27.129	1.175	28.485	19585	34	714	57.053	62.820	4.144	29.556	24276	33	780.061	62.839	70.034	3.113	23.314	25742	58	938	155.398	79.886	4.811	45.698	54404	23	972.652	174.714	101.331	1.853	19.314	22371	138	654.261	65.780	115.605	8.799	73.154	90288
420	34	657.794	107.728	9.560	3.041	29.799	22365	29	658.276	62.191	27.156	1.178	28.485	19090	34	705.353	62.485	62.826	4.116	29.556	23982	33	765.697	53.690	70.037	3.134	23.314	25268	58	925.224	151.188	79.901	4.807	45.698	53663	23	910.391	156.051	101.317	1.863	19.314	20939	138	657.471	67.173	115.610	8.795	73.154	90731
421	34	661	106.370	9.549	3.049	29.799	22474	29	669.172	68.420	27.119	1.175	28.485	19406	34	706.176	67.046	62.826	4.111	29.556	24010	33	757.303	56.839	70.047	3.125	23.314	24991	58	915.586	144.803	79.895	4.824	45.698	53104	23	885.783	140.684	101.319	1.870	19.314	20373	138	658.362	66.793	115.614	8.787	73.154	90854
422	34	653.676	104.012	9.559	3.048	29.799	22225	29	671.448	67.528	27.112	1.175	28.485	19472	34	710.147	65.066	62.829	4.115	29.556	24145	33	757.273	55.745	70.042	3.137	23.314	24990	58	904.431	139.637	79.905	4.830	45.698	52457	23	872.304	135.820	101.311	1.870	19.314	20063	138	656.957	67.911	115.602	8.794	73.154	90660
423	34	657.941	108.254	9.563	3.045	29.799	22370	29	667.690	71.965	27.095	1.168	28.485	19363	34	712.853	62.923	62.829	4.120	29.556	24237	33	755.364	51.247	70.041	3.143	23.314	24927	58	897.534	134.595	79.888	4.847	45.698	52057	23	851.739	130.886	101.308	1.875	19.314	19590	138	664.551	68.999	115.599	8.802	73.154	91708
424	34	661.500	101.440	9.564	3.074	29.799	22491	29	676.276	66.838	27.127	1.172	28.485	19612	34	718.794	63.209	62.830	4.125	29.556	24439	33	750.061	51.106	70.038	3.144	23.314	24752	58	905.621	140.274	79.867	4.855	45.698	52526	23	850.130	130.580	101.311	1.875	19.314	19553	138	667.435	70.550	115.597	8.805	73.154	92106
425	34	659.176	111.497	9.559	3.033	29.799	22412	29	660.862	64.904	27.160	1.176	28.485	19165	34	702.500	62.863	62.830	4.115	29.556	23885	33	737.970	50.671	70.042	3.138	23.314	24353	58	889.466	144.438	79.880	4.824	45.698	51589	23	823.870	127.886	101.311	1.871	19.314	18949	138	654.551	75.002	115.590	8.797	73.154	90328
426	34	646.853	107.783	9.548	3.031	29.799	21993	29	648.345	64.949	27.138	1.171	28.485	18802	34	687.029	68.323	62.816	4.107	29.556	23359	33	717.879	51.339	70.036	3.132	23.314	23690	58	877.500	145.656	79.873	4.822	45.698	50895	23	817.304	131.282	101.320	1.868	19.314	18798	138	642.478	77.748	115.562	8.790	73.154	88662
427	34	656.676	110.102	9.549	3.042	29.799	22327	29	649.655	65.186	27.116	1.172	28.485	18840	34	701.647	64.231	62.823	4.117	29.556	23856	33	718.394	46.949	70.043	3.147	23.314	23707	58	904.397	148.461	79.910	4.808	45.698	52455	23	825.261	130.251	101.305	1.870	19.314	18981	138	654.957	80.302	115.551	8.793	73.154	90384
428	34	655.500	105.520	9.569	3.047	29.799	22287	29	677.448	72.999	27.124	1.172	28.485	19646	34	702	64.142	62.824	4.116	29.556	23868	33	725.455	48.406	70.041	3.146	23.314	23940	58	920.603	153.314	79.876	4.815	45.698	53395	23	839.130	141.893	101.305	1.857	19.314	19300	138	668.493	85.296	115.565	8.796	73.154	92252
429	34	671.088	106.092	9.562	3.060	29.799	22817	29	688.793	74.964	27.155	1.172	28.485	19975	34	701.618	64.781	62.827	4.115	29.556	23855	33	730.667	52.547	70.038	3.128	23.314	24112	58	939.207	164.833	79.875	4.793	45.698	54474	23	849.043	140.869	101.316	1.863	19.314	19528	138	699.500	100.217	115.531	8.809	73.154	96531
430	34	676.088	103.632	9.567	3.081	29.799	22987	29	709.448	78.673	27.144	1.174	28.485	20574	34	705.529	66.447	62.824	4.111	29.556	23988	33	726.818	50.586	70.034	3.140	23.314	23985	58	933.931	162.585	79.853	4.804	45.698	54168	23	849.957	136.575	101.324	1.869	19.314	19549	138	724.493	114.308	115.522	8.854	73.154	99980
431	34	685.706	109.919	9.557	3.068	29.799	23314	29	713.655	82.456	27.146	1.169	28.485	20696	34	702.412	61.106	62.823	4.128	29.556	23882	33	724.970	53.513	70.038	3.132	23.314	23924	58	942.103	157.421	79.846	4.826	45.698	54642	23	857.261	145.374	101.331	1.857	19.314	19717	138	783.341	138.358	115.516	8.868	73.154	108101
432	34	679.618	106.682	9.566	3.061	29.799	23107	29	690.034	77.178	27.147	1.168	28.485	20011	34	704.265	67.247	62.829	4.103	29.556	23945	33	735.182	49.392	70.046	3.157	23.314	24261	58	936.483	162.467	79.853	4.804	45.698	54316	23	850.130	138.963	101.325	1.857	19.314	19553	138	881.899	171.181	115.528	8.808	73.154	121702
433	34	680.265	112.759	9.570	3.039	29.799	23129	29	692.207	72.217	27.164	1.173	28.485	20074	34	721.941	61.867	62.816	4.133	29.556	24546	33	762.758	48.792	70.040	3.157	23.314	25171	58	949.810	158.834	79.886	4.806	45.698	55089	23	876.130	134.999	101.322	1.871	19.314	20151	138	1060.442	239.176	115.479	8.755	73.154	146341
434	34	663.559	96.507	9.580	3.072	29.799	22561	29	676.724	67.264	27.165	1.177	28.485	19625	34	716.824	62.143	62.827	4.129	29.556	24372	33	782.394	56.379	70.039	3.126	23.314	25819	58	934.397	153.816	79.905	4.802	45.698	54195	23	868.043	137.856	101.315	1.867	19.314	19965	138	1168.667	282.317	115.459	8.744	73.154	161276
435	34	656.765	99.687	9.572	3.072	29.799	22330	29	675.828	64.376	27.171	1.180	28.485	19599	34	712.529	60.078	62.827	4.130	29.556	24226	33	793	62.423	70.035	3.114	23.314	26169	58	915.034	146.936	79.914	4.810	45.698	53072	23	879.478	140.309	101.313	1.864	19.314	20228	138	1198.746	295.864	115.432	8.709	73.154	165427
436	34	659.853	100.200	9.588	3.082	29.799	22435	29	666	63.294	27.168	1.176	28.485	19314	34	712.647	59.143	62.823	4.142	29.556	24230	33	804.061	69.727	70.029	3.096	23.314	26534	58	910.690	144.854	79.907	4.819	45.698	52820	23	875.739	136.823	101.316	1.871	19.314	20142	138	1193.261	304.880	115.393	8.743	73.154	164670
437	34	656.676	98.955	9.586	3.069	29.799	22327	29	667.241	66.817	27.140	1.176	28.485	19350	34	709.794	60.592	62.832	4.133	29.556	24133	33	815.303	76.129	70.028	3.083	23.314	26905	58	896	141.883	79.896	4.821	45.698	51968	23	872.696	139.534	101.325	1.865	19.314	20072	138	1182.435	305.757	115.378	8.745	73.154	163176
438	34	656.559	100.487	9.578	3.068	29.799	22323	29	663.483	62.638	27.158	1.176	28.485	19241	34	699.647	58.461	62.832	4.131	29.556	23788	33	819.364	73.051	70.028	3.090	23.314	27039	58	880.690	130.641	79.904	4.849	45.698	51080	23	871.217	134.439	101.320	1.869	19.314	20038	138	1150.899	291.764	115.384	8.742	73.154	158824
439	34	651.882	101.771	9.589	3.051	29.799	22164	29	650.724	60.504	27.154	1.175	28.485	18871	34	696.912	64.377	62.830	4.110	29.556	23695	33	815.939	78.425	70.028	3.078	23.314	26926	58	868.862	127.949	79.911	4.845	45.698	50394	23	879.870	140.678	101.312	1.860	19.314	20237	138	1103.587	267.730	115.395	8.742	73.154	152295
440	34	650.353	101.741	9.584	3.048	29.799	22112	29	644	58.410	27.146	1.179	28.485	18676	34	694.706	58.994	62.828	4.128	29.556	23620	33	825.636	74.947	70.035	3.087	23.314	27246	58	869.603	126.332	79.889	4.866	45.698	50437	23	886.739	147.157	101.317	1.857	19.314	20395	138	1040.522	243.506	115.414	8.758	73.154	143592
441	34	642.324	95.578	9.597	3.069	29.799	21839	29	646.793	60.730	27.122	1.180	28.485	18757	34	685.559	57.130	62.831	4.139	29.556	23309	33	821.849	73.784	70.028	3.094	23.314	27121	58	870.379	126.731	79.904	4.855	45.698	50482	23	891.957	148.399	101.319	1.856	19.314	20515	138	967.804	209.937	115.430	8.757	73.154	133557
442	34	654.941	96.879	9.596	3.072	29.799	22268	29	639.690	54.265	27.142	1.186	28.485	18551	34	686.206	58.262	62.830	4.132	29.556	23331	33	814.455	71.064	70.037	3.102	23.314	26877	58	869.828	128.864	79.899	4.848	45.698	50450	23	908.130	154.219	101.321	1.856	19.314	20887	138	906.449	182.531	115.450	8.764	73.154	125090
443	34	653.765	94.755	9.613	3.071	29.799	22228	29	640.793	56.000	27.146	1.181	28.485	18583	34	684.735	64.350	62.831	4.107	29.556	23281	33	803.303	69.743	70.034	3.101	23.314	26509	58	870.379	127.918	79.896	4.856	45.698	50482	23	934.870	160.143	101.317	1.849	19.314	21502	138	841.877	153.551	115.473	8.793	73.154	116179
444	34	686.088	99.312	9.635	3.069	29.799	23327	29	651.586	57.797	27.143	1.182	28.485	18896	34	679.735	55.057	62.832	4.138	29.556	23111	33	794.727	66.480	70.029	3.105	23.314	26226	58	863.207	118.187	79.899	4.882	45.698	50066	23	990.261	183.020	101.329	1.845	19.314	22776	138	785.312	131.257	115.508	8.786	73.154	108373
445	34	703.647	111.836	9.668	3.050	29.799	23924	29	658.897	65.703	27.128	1.176	28.485	19108	34	667.235	54.645	62.825	4.129	29.556	22686	33	775.364	63.299	70.041	3.108	23.314	25587	58	849.293	117.699	79.893	4.873	45.698	49259	23	1036.870	207.709	101.325	1.825	19.314	23848	138	717.493	107.585	115.531	8.787	73.154	99014
446	34	716.500	124.011	9.685	3.028	29.799	24361	29	651.483	65.729	27.118	1.172	28.485	18893	34	646.529	54.802	62.834	4.130	29.556	21982	33	762.182	56.739	70.033	3.125	23.314	25152	58	845.879	131.752	79.882	4.842	45.698	49061	23	1078.609	227.045	101.341	1.815	19.314	24808	138	667.739	87.837	115.560	8.782	73.154	92148
447	34	729.382	122.760	9.653	3.022	29.799	24799	29	655.724	67.769	27.129	1.175	28.485	19016	34	641.853	56.195	62.828	4.120	29.556	21823	33	758.273	62.137	70.036	3.111	23.314	25023	58	845.259	127.948	79.894	4.847	45.698	49025	23	1176.217	263.643	101.343	1.799	19.314	27053	138	646.812	78.497	115.581	8.776	73.154	89260
448	34	746.265	124.669	9.637	3.022	29.799	25373	29	675.552	71.185	27.139	1.169	28.485	19591	34	648.647	56.821	62.839	4.126	29.556	22054	33	764.424	62.854	70.047	3.120	23.314	25226	58	847.017	122.671	79.898	4.866	45.698	49127	23	1392.348	344.118	101.348	1.787	19.314	32024	138	627.167	67.864	115.585	8.773	73.154	86549
449	34	727.471	132.167	9.612	3.037	29.799	24734	29	714.414	87.104	27.168	1.169	28.485	20718	34	647.853	53.182	62.832	4.139	29.556	22027	33	776.182	67.242	70.033	3.101	23.314	25614	58	862.397	133.905	79.897	4.837	45.698	50019	23	1631.043	438.642	101.374	1.762	19.314	37514	138	612.109	64.742	115.602	8.779	73.154	84471
450	34	722.588	123.457	9.608	3.052	29.799	24568	29	791.586	106.762	27.185	1.161	28.485	22956	34	647.941	56.153	62.829	4.126	29.556	22030	33	772.394	62.220	70.039	3.113	23.314	25489	58	868.776	135.897	79.888	4.833	45.698	50389	23	1775.348	487.400	101.372	1.762	19.314	40833	138	605.971	61.386	115.605	8.778	73.154	83624
451	34	720.647	125.620	9.582	3.058	29.799	24502	29	870.517	130.906	27.210	1.160	28.485	25245	34	642.676	53.967	62.834	4.125	29.556	21851	33	775.364	60.502	70.042	3.121	23.314	25587	58	884.793	143.739	79.897	4.807	45.698	51318	23	1848.609	507.519	101.388	1.765	19.314	42518	138	601.188	58.014	115.606	8.796	73.154	82964
452	34	713.353	136.554	9.600	3.055	29.799	24254	29	899.379	140.024	27.204	1.157	28.485	26082	34	645.088	51.528	62.830	4.144	29.556	21933	33	771.788	60.489	70.034	3.116	23.314	25469	58	884.328	142.296	79.878	4.831	45.698	51291	23	1776.696	492.110	101.375	1.765	19.314	40864	138	593.101	53.502	115.617	8.782	73.154	81848
453	34	710.353	121.282	9.609	3.076	29.799	24152	29	882.655	125.827	27.231	1.166	28.485	25597	34	662.176	52.266	62.832	4.141	29.556	22514	33	795.424	68.235	70.041	3.104	23.314	26249	58	889.828	136.001	79.898	4.836	45.698	51610	23	1681.217	430.919	101.382	1.785	19.314	38668	138	616.935	51.655	115.628	8.772	73.154	85137
454	34	670	100.454	9.577	3.072	29.799	22780	29	831.759	106.474	27.197	1.167	28.485	24121	34	666.529	54.313	62.832	4.138	29.556	22662	33	802.576	65.781	70.039	3.116	23.314	26485	58	891.983	136.516	79.902	4.837	45.698	51735	23	1545.087	381.217	101.368	1.792	19.314	35537	138	624.203	53.242	115.607	8.786	73.154	86140
455	34	658.235	100.867	9.574	3.064	29.799	22380	29	770.517	94.217	27.199	1.168	28.485	22345	34	667.735	50.398	62.824	4.154	29.556	22703	33	802.697	61.695	70.044	3.133	23.314	26489	58	881.466	129.061	79.889	4.866	45.698	51125	23	1390.261	331.371	101.366	1.801	19.314	31976	138	614.855	48.714	115.631	8.769	73.154	84850
456	34	655.824	103.407	9.560	3.055	29.799	22298	29	715.897	79.455	27.189	1.172	28.485	20761	34	661.735	52.848	62.822	4.141	29.556	22499	33	811.182	65.229	70.034	3.119	23.314	26769	58	874.517	130.043	79.899	4.848	45.698	50722	23	1271.652	285.922	101.362	1.813	19.314	29248	138	608.746	48.048	115.631	8.773	73.154	84007
457	34	643.765	103.397	9.563	3.052	29.799	21888	29	689.897	70.392	27.182	1.175	28.485	20007	34	659.412	47.886	62.826	4.162	29.556	22420	33	818.121	65.727	70.039	3.122	23.314	26998	58	864.190	130.129	79.908	4.837	45.698	50123	23	1161.696	245.014	101.354	1.821	19.314	26719	138	610.435	50.664	115.632	8.799	73.154	84240
458	34	641.588	95.745	9.576	3.070	29.799	21814	29	662.207	56.446	27.173	1.185	28.485	19204	34	660.206	52.693	62.819	4.144	29.556	22447	33	813.818	66.801	70.036	3.117	23.314	26856	58	857.328	126.006	79.895	4.856	45.698	49725	23	1069.348	210.961	101.343	1.837	19.314	24595	138	606.630	48.217	115.635	8.781	73.154	83715
459	34	644.882	100.190	9.557	3.064	29.799	21926	29	629.966	52.000	27.154	1.184	28.485	18269	34	657.353	51.591	62.830	4.145	29.556	22350	33	811.030	69.308	70.030	3.110	23.314	26764	58	849.845	125.504	79.885	4.862	45.698	49291	23	1000.913	186.577	101.330	1.848	19.314	23021	138	603.913	46.643	115.637	8.786	73.154	83340
460	34	629.706	94.498	9.569	3.078	29.799	21410	29	621.241	52.354	27.133	1.184	28.485	18016	34	661.588	50.807	62.830	4.151	29.556	22494	33	804.909	65.085	70.042	3.121	23.314	26562	58	838.672	122.784	79.896	4.858	45.698	48643	23	944.478	173.601	101.329	1.844	19.314	21723	138	604.246	46.457	115.636	8.791	73.154	83386
461	34	631.029	99.237	9.558	3.054	29.799	21455	29	618.172	50.964	27.110	1.184	28.485	17927	34	658.353	50.854	62.828	4.150	29.556	22384	33	793.788	65.903	70.043	3.118	23.314	26195	58	835.431	117.494	79.888	4.878	45.698	48455	23	906.261	153.152	101.336	1.860	19.314	20844	138	605.043	47.159	115.633	8.779	73.154	83496
462	34	634.059	97.607	9.560	3.061	29.799	21558	29	609.931	50.217	27.152	1.185	28.485	17688	34	658.294	52.207	62.830	4.147	29.556	22382	33	790.030	59.908	70.034	3.125	23.314	26071	58	830.828	113.518	79.900	4.884	45.698	48188	23	874	143.974	101.339	1.863	19.314	20102	138	601.913	45.308	115.643	8.773	73.154	83064
463	34	635.382	103.631	9.561	3.051	29.799	21603	29	603.586	49.358	27.146	1.186	28.485	17504	34	661.971	52.254	62.829	4.139	29.556	22507	33	796.303	64.553	70.029	3.110	23.314	26278	58	831.948	113.835	79.901	4.878	45.698	48253	23	871.783	139.511	101.329	1.868	19.314	20051	138	604.978	45.796	115.651	8.775	73.154	83487
464	34	628.971	95.674	9.564	3.071	29.799	21385	29	604.276	51.273	27.132	1.178	28.485	17524	34	665.353	54.908	62.825	4.134	29.556	22622	33	789.424	61.473	70.030	3.121	23.314	26051	58	828.828	114.397	79.906	4.868	45.698	48072	23	867.087	135.369	101.328	1.873	19.314	19943	138	606.529	46.753	115.639	8.783	73.154	83701
465	34	621.382	96.833	9.566	3.065	29.799	21127	29	597.690	49.124	27.126	1.185	28.485	17333	34	662.882	58.506	62.826	4.119	29.556	22538	33	780.212	67.270	70.034	3.106	23.314	25747	58	822.483	118.402	79.891	4.867	45.698	47704	23	854	143.682	101.315	1.865	19.314	19642	138	587.594	46.658	115.634	8.782	73.154	81088
466	34	617.206	98.560	9.559	3.053	29.799	20985	29	586.069	51.180	27.102	1.182	28.485	16996	34	664.588	58.601	62.832	4.120	29.556	22596	33	765.879	68.027	70.035	3.104	23.314	25274	58	811.672	121.805	79.876	4.858	45.698	47077	23	838.870	136.325	101.333	1.865	19.314	19294	138	578.428	50.467	115.626	8.776	73.154	79823
467	34	616.912	97.271	9.560	3.059	29.799	20975	29	585.310	48.150	27.134	1.180	28.485	16974	34	673.676	62.853	62.819	4.106	29.556	22905	33	761.939	59.850	70.032	3.112	23.314	25144	58	818.483	121.271	79.891	4.855	45.698	47472	23	834.913	136.700	101.325	1.864	19.314	19203	138	579.333	45.928	115.637	8.778	73.154	79948
468	34	625.118	97.298	9.567	3.063	29.799	21254	29	598.828	55.746	27.109	1.179	28.485	17366	34	677.794	61.485	62.828	4.115	29.556	23045	33	768.606	59.293	70.038	3.123	23.314	25364	58	832.052	122.605	79.887	4.864	45.698	48259	23	843.913	138.450	101.309	1.861	19.314	19410	138	586.333	50.419	115.640	8.761	73.154	80914
469	34	628.765	103.759	9.560	3.045	29.799	21378	29	596.379	49.814	27.132	1.179	28.485	17295	34	670.618	62.397	62.827	4.108	29.556	22801	33	774.394	61.822	70.036	3.119	23.314	25555	58	837.707	125.220	79.898	4.847	45.698	48587	23	843.783	145.136	101.315	1.856	19.314	19407	138	585.196	50.369	115.636	8.780	73.154	80757
470	34	629.529	102.483	9.552	3.056	29.799	21404	29	599.069	47.321	27.123	1.186	28.485	17373	34	676.118	63.456	62.825	4.111	29.556	22988	33	781.121	62.758	70.031	3.111	23.314	25777	58	848.310	123.055	79.895	4.867	45.698	49202	23	862.522	148.795	101.333	1.850	19.314	19838	138	585.877	51.704	115.626	8.790	73.154	80851
471	34	635.147	102.834	9.557	3.050	29.799	21595	29	596.586	51.223	27.123	1.182	28.485	17301	34	668.706	61.686	62.835	4.110	29.556	22736	33	772	62.329	70.034	3.115	23.314	25476	58	849.655	129.680	79.885	4.849	45.698	49280	23	867.304	150.768	101.321	1.852	19.314	19948	138	581.007	49.963	115.635	8.777	73.154	80179
472	34	637.941	102.199	9.572	3.056	29.799	21690	29	600.448	49.416	27.133	1.182	28.485	17413	34	665.588	58.256	62.829	4.128	29.556	22630	33	786.970	62.897	70.034	3.116	23.314	25970	58	844.569	130.566	79.892	4.841	45.698	48985	23	889.565	159.608	101.333	1.848	19.314	20460	138	584.891	49.024	115.633	8.778	73.154	80715
473	34	643.176	94.791	9.566	3.084	29.799	21868	29	606.690	52.036	27.118	1.179	28.485	17594	34	682.412	57.520	62.826	4.130	29.556	23202	33	809	65.404	70.034	3.113	23.314	26697	58	861.414	127.608	79.904	4.845	45.698	49962	23	920.174	158.828	101.333	1.853	19.314	21164	138	611.855	47.298	115.652	8.784	73.154	84436
474	34	648.118	101.722	9.570	3.066	29.799	22036	29	617	49.526	27.128	1.183	28.485	17893	34	682.618	54.526	62.827	4.144	29.556	23209	33	808.151	64.798	70.037	3.115	23.314	26669	58	872.241	132.106	79.914	4.840	45.698	50590	23	914.348	151.983	101.328	1.857	19.314	21030	138	618.326	49.120	115.638	8.772	73.154	85329
475	34	638.706	100.298	9.563	3.053	29.799	21716	29	620.621	50.186	27.118	1.184	28.485	17998	34	676.029	53.054	62.829	4.147	29.556	22985	33	799.061	63.834	70.037	3.119	23.314	26369	58	869.569	131.360	79.903	4.849	45.698	50435	23	907	155.595	101.339	1.857	19.314	20861	138	613.964	47.854	115.643	8.775	73.154	84727
476	34	638.647	101.506	9.560	3.049	29.799	21714	29	615.138	51.731	27.127	1.183	28.485	17839	34	671.206	52.650	62.829	4.144	29.556	22821	33	792.849	60.609	70.037	3.122	23.314	26164	58	861.414	129.290	79.895	4.846	45.698	49962	23	882.043	147.447	101.323	1.860	19.314	20287	138	607.971	49.518	115.631	8.781	73.154	83900
477	34	641.294	102.304	9.557	3.053	29.799	21804	29	617.897	51.131	27.128	1.183	28.485	17919	34	666.059	52.139	62.828	4.146	29.556	22646	33	798.879	69.015	70.034	3.100	23.314	26363	58	859.293	125.346	79.885	4.866	45.698	49839	23	873.870	140.494	101.329	1.874	19.314	20099	138	607.500	48.752	115.632	8.781	73.154	83835
478	34	651.118	101.267	9.562	3.063	29.799	22138	29	614.897	57.308	27.117	1.178	28.485	17832	34	655.647	50.219	62.831	4.146	29.556	22292	33	800.364	63.158	70.033	3.114	23.314	26412	58	852.603	122.089	79.910	4.867	45.698	49451	23	865.783	133.987	101.328	1.867	19.314	19913	138	609.203	48.479	115.645	8.775	73.154	84070
479	34	655.618	96.986	9.577	3.092	29.799	22291	29	607.379	48.860	27.134	1.181	28.485	17614	34	653.824	47.376	62.814	4.162	29.556	22230	33	803.485	66.231	70.036	3.111	23.314	26515	58	855.603	127.646	79.885	4.858	45.698	49625	23	849.217	138.665	101.315	1.867	19.314	19532	138	608.812	47.791	115.634	8.778	73.154	84016
480	34	657.971	100.977	9.561	3.072	29.799	22371	29	608.276	50.390	27.129	1.185	28.485	17640	34	659.588	53.291	62.828	4.137	29.556	22426	33	804.970	68.131	70.028	3.104	23.314	26564	58	860.759	126.226	79.880	4.864	45.698	49924	23	852.478	136.130	101.317	1.861	19.314	19607	138	613.203	49.690	115.651	8.780	73.154	84622
481	34	657.588	109.083	9.557	3.037	29.799	22358	29	612.690	50.061	27.124	1.185	28.485	17768	34	660.471	57.893	62.826	4.119	29.556	22456	33	816.667	72.337	70.039	3.101	23.314	26950	58	855.534	128.007	79.892	4.852	45.698	49621	23	848.957	132.826	101.316	1.868	19.314	19526	138	609.457	49.328	115.633	8.780	73.154	84105
482	34	668.765	108.780	9.565	3.051	29.799	22738	29	609.966	51.819	27.145	1.184	28.485	17689	34	660.824	57.370	62.838	4.137	29.556	22468	33	816.212	69.897	70.041	3.105	23.314	26935	58	867.483	128.664	79.893	4.860	45.698	50314	23	841.870	131.819	101.325	1.869	19.314	19363	138	612.246	50.621	115.650	8.781	73.154	84490
483	34	686.206	112.545	9.554	3.051	29.799	23331	29	616.552	53.025	27.126	1.180	28.485	17880	34	657.824	53.268	62.832	4.137	29.556	22366	33	839.273	74.375	70.039	3.103	23.314	27696	58	866.931	128.608	79.880	4.869	45.698	50282	23	839.522	135.396	101.319	1.863	19.314	19309	138	614.572	50.721	115.637	8.786	73.154	84811
484	34	693.618	114.404	9.561	3.047	29.799	23583	29	630.414	54.584	27.124	1.179	28.485	18282	34	661.176	52.607	62.830	4.145	29.556	22480	33	873.303	76.210	70.037	3.111	23.314	28819	58	877.914	129.083	79.875	4.875	45.698	50919	23	848.609	130.142	101.320	1.872	19.314	19518	138	616.732	52.803	115.630	8.808	73.154	85109
485	34	674.500	109.116	9.564	3.048	29.799	22933	29	630.897	60.875	27.110	1.175	28.485	18296	34	648.029	51.861	62.834	4.140	29.556	22033	33	867.697	88.792	70.028	3.072	23.314	28634	58	870.224	128.686	79.848	4.886	45.698	50473	23	825.739	134.465	101.319	1.863	19.314	18992	138	593.507	51.557	115.631	8.783	73.154	81904
486	34	662.706	114.016	9.555	3.026	29.799	22532	29	631.241	59.096	27.130	1.178	28.485	18306	34	640.588	56.181	62.827	4.126	29.556	21780	33	876.970	104.148	70.024	3.032	23.314	28940	58	916.603	149.560	79.760	4.926	45.698	53163	23	828.391	131.738	101.309	1.862	19.314	19053	138	583.667	51.191	115.622	8.783	73.154	80546
487	34	726.500	237.478	9.332	2.860	29.799	24701	29	625.759	58.571	27.141	1.180	28.485	18147	34	642.647	53.045	62.830	4.137	29.556	21850	33	941.879	123.166	70.032	3.009	23.314	31082	58	962.259	166.190	79.762	4.889	45.698	55811	23	853.087	140.374	101.328	1.858	19.314	19621	138	588.739	50.588	115.631	8.775	73.154	81246
488	34	774.235	397.158	9.208	2.827	29.799	26324	29	633.966	60.998	27.151	1.177	28.485	18385	34	650.618	55.584	62.835	4.126	29.556	22121	33	1166.636	205.888	70.035	2.915	23.314	38499	58	990.534	176.080	79.779	4.853	45.698	57451	23	875.739	152.159	101.319	1.848	19.314	20142	138	591.420	53.120	115.624	8.784	73.154	81616
489	34	777	386.991	9.322	3.002	29.799	26418	29	629.897	55.433	27.140	1.182	28.485	18267	34	650.118	50.910	62.840	4.143	29.556	22104	33	1424.849	246.321	70.013	2.934	23.314	47020	58	1010.431	193.346	79.796	4.799	45.698	58605	23	904.435	161.871	101.332	1.846	19.314	20802	138	595.362	53.242	115.629	8.772	73.154	82160
490	34	820.235	455.488	9.398	3.141	29.799	27888	29	642.690	67.140	27.114	1.173	28.485	18638	34	661.324	58.177	62.840	4.120	29.556	22485	33	1499	253.164	70.008	2.943	23.314	49467	58	1029.966	199.911	79.821	4.774	45.698	59738	23	919	165.344	101.330	1.842	19.314	21137	138	593.536	55.688	115.622	8.783	73.154	81908
491	34	797.676	357.034	9.546	3.220	29.799	27121	29	636.448	57.718	27.130	1.180	28.485	18457	34	667.441	60.002	62.848	4.116	29.556	22693	33	1519.485	261.100	70.006	2.936	23.314	50143	58	1031.759	207.654	79.851	4.738	45.698	59842	23	941.739	173.381	101.327	1.843	19.314	21660	138	592.449	53.053	115.615	8.772	73.154	81758
492	34	747.441	286.904	9.656	3.216	29.799	25413	29	641.138	61.009	27.140	1.178	28.485	18593	34	672.412	56.803	62.832	4.122	29.556	22862	33	1491.455	254.733	70.002	2.934	23.314	49218	58	1006.690	199.387	79.853	4.743	45.698	58388	23	967.696	188.323	101.334	1.827	19.314	22257	138	594.029	51.807	115.627	8.763	73.154	81976
493	34	682.765	105.571	9.634	3.110	29.799	23214	29	659.241	64.809	27.132	1.177	28.485	19118	34	689.529	58.150	62.833	4.124	29.556	23444	33	1437.939	232.960	70.001	2.948	23.314	47452	58	1010.500	196.060	79.862	4.749	45.698	58609	23	989	185.970	101.326	1.838	19.314	22747	138	621.812	53.776	115.625	8.786	73.154	85810
494	34	677.176	100.029	9.618	3.057	29.799	23024	29	655.862	63.033	27.169	1.179	28.485	19020	34	705.765	57.373	62.827	4.130	29.556	23996	33	1360.545	216.489	70.007	2.960	23.314	44898	58	988.672	183.862	79.850	4.777	45.698	57343	23	989.696	191.271	101.334	1.838	19.314	22763	138	631.304	55.152	115.629	8.784	73.154	87120
495	34	674.294	94.049	9.629	3.085	29.799	22926	29	656.552	66.094	27.141	1.172	28.485	19040	34	707.147	54.483	62.832	4.144	29.556	24043	33	1249.849	178.349	70.004	2.989	23.314	41245	58	968.638	176.763	79.862	4.778	45.698	56181	23	992.826	183.441	101.339	1.846	19.314	22835	138	626.790	53.239	115.638	8.791	73.154	86497
496	34	672.912	97.571	9.642	3.076	29.799	22879	29	655.310	61.396	27.121	1.177	28.485	19004	34	695.794	59.776	62.835	4.128	29.556	23657	33	1143	157.799	70.004	3.004	23.314	37719	58	948.328	168.445	79.876	4.791	45.698	55003	23	999.435	188.330	101.340	1.844	19.314	22987	138	623.899	58.206	115.626	8.780	73.154	86098
497	34	667.235	99.141	9.636	3.058	29.799	22686	29	654.724	62.382	27.117	1.182	28.485	18987	34	693.176	58.593	62.831	4.129	29.556	23568	33	1039.788	127.726	70.016	3.030	23.314	34313	58	937.897	160.603	79.895	4.795	45.698	54398	23	997.435	190.926	101.347	1.832	19.314	22941	138	620.761	53.628	115.621	8.786	73.154	85665
498	34	660.794	103.331	9.637	3.045	29.799	22467	29	650.276	57.805	27.173	1.183	28.485	18858	34	682.647	54.725	62.827	4.142	29.556	23210	33	948.151	107.178	70.017	3.045	23.314	31289	58	912.879	154.252	79.886	4.801	45.698	52947	23	996.913	190.923	101.334	1.832	19.314	22929	138	622.210	56.544	115.623	8.780	73.154	85865
499	34	660.853	98.732	9.621	3.052	29.799	22469	29	633.414	56.343	27.148	1.180	28.485	18369	34	679.706	57.479	62.825	4.128	29.556	23110	33	871.667	80.125	70.017	3.086	23.314	28765	58	898.845	149.009	79.878	4.819	45.698	52133	23	987.739	182.998	101.341	1.845	19.314	22718	138	621.435	54.544	115.619	8.775	73.154	85758
500	34	651.029	96.140	9.618	3.060	29.799	22135	29	627.345	55.351	27.129	1.179	28.485	18193	34	676.206	53.913	62.820	4.144	29.556	22991	33	821.364	72.810	70.031	3.096	23.314	27105	58	895.017	143.229	79.883	4.835	45.698	51911	23	986.957	180.210	101.333	1.848	19.314	22700	138	618.928	55.390	115.610	8.774	73.154	85412
501	34	652.500	93.915	9.613	3.072	29.799	22185	29	626.414	52.239	27.133	1.184	28.485	18166	34	681.647	59.256	62.827	4.127	29.556	23176	33	790.182	66.226	70.029	3.105	23.314	26076	58	890.569	142.484	79.879	4.840	45.698	51653	23	996.130	186.878	101.343	1.843	19.314	22911	138	621.725	53.244	115.617	8.793	73.154	85798
502	34	654.441	99.315	9.608	3.054	29.799	22251	29	623.483	56.980	27.112	1.179	28.485	18081	34	690.618	59.375	62.830	4.127	29.556	23481	33	767.485	57.460	70.031	3.123	23.314	25327	58	881.879	138.631	79.883	4.837	45.698	51149	23	999.174	196.214	101.344	1.835	19.314	22981	138	621.870	53.376	115.637	8.804	73.154	85818
503	34	658.471	101.739	9.592	3.043	29.799	22388	29	630.793	55.220	27.143	1.177	28.485	18293	34	688.735	58.419	62.824	4.130	29.556	23417	33	747.515	53.745	70.035	3.137	23.314	24668	58	881.483	135.295	79.893	4.842	45.698	51126	23	1014.652	189.362	101.328	1.848	19.314	23337	138	623.304	55.591	115.633	8.777	73.154	86016
504	34	647.618	100.213	9.590	3.050	29.799	22019	29	627.345	55.918	27.142	1.181	28.485	18193	34	694.294	56.316	62.823	4.156	29.556	23606	33	745.121	53.283	70.033	3.128	23.314	24589	58	875	137.682	79.882	4.840	45.698	50750	23	1010.391	194.803	101.342	1.841	19.314	23239	138	621.362	55.604	115.619	8.788	73.154	85748
505	34	639.529	105.118	9.581	3.026	29.799	21744	29	615.207	55.308	27.121	1.180	28.485	17841	34	674.912	56.670	62.825	4.133	29.556	22947	33	721.182	51.382	70.034	3.134	23.314	23799	58	863.414	137.136	79.881	4.835	45.698	50078	23	1000.261	194.383	101.348	1.836	19.314	23006	138	602.659	55.423	115.622	8.785	73.154	83167
506	34	638.382	100.370	9.588	3.040	29.799	21705	29	605.828	55.910	27.122	1.180	28.485	17569	34	665.618	56.668	62.826	4.134	29.556	22631	33	703.485	44.944	70.037	3.151	23.314	23215	58	868.224	141.281	79.857	4.838	45.698	50357	23	1044.913	217.198	101.333	1.821	19.314	24033	138	597.268	58.578	115.620	8.795	73.154	82423
507	34	634.882	97.967	9.571	3.050	29.799	21586	29	612.793	56.581	27.134	1.179	28.485	17771	34	669.735	60.612	62.823	4.123	29.556	22771	33	709.242	47.391	70.046	3.147	23.314	23405	58	881.448	145.243	79.859	4.829	45.698	51124	23	1115.522	240.712	101.342	1.815	19.314	25657	138	603.674	61.739	115.593	8.781	73.154	83307
508	34	643.059	105.757	9.571	3.034	29.799	21864	29	640.276	63.240	27.147	1.179	28.485	18568	34	672.265	62.239	62.832	4.106	29.556	22857	33	713.424	46.454	70.039	3.157	23.314	23543	58	888.448	154.036	79.867	4.811	45.698	51530	23	1168.913	251.733	101.354	1.819	19.314	26885	138	610.710	61.282	115.598	8.773	73.154	84278
509	34	647.147	101.759	9.572	3.053	29.799	22003	29	640.483	61.942	27.118	1.180	28.485	18574	34	675.059	68.449	62.835	4.095	29.556	22952	33	713.849	48.968	70.039	3.141	23.314	23557	58	892.828	156.959	79.884	4.789	45.698	51784	23	1260.870	294.259	101.372	1.796	19.314	29000	138	608.333	61.750	115.593	8.776	73.154	83950
510	34	647.971	103.852	9.558	3.047	29.799	22031	29	643.103	62.154	27.156	1.180	28.485	18650	34	680.588	62.944	62.825	4.112	29.556	23140	33	714.939	49.185	70.044	3.142	23.314	23593	58	904.810	156.780	79.858	4.806	45.698	52479	23	1316.696	314.838	101.373	1.797	19.314	30284	138	618.514	65.076	115.592	8.773	73.154	85355
511	34	653.941	100.935	9.569	3.067	29.799	22234	29	643.690	62.407	27.112	1.180	28.485	18667	34	679.235	61.588	62.827	4.121	29.556	23094	33	711.455	46.772	70.045	3.150	23.314	23478	58	898.138	147.461	79.862	4.837	45.698	52092	23	1403.043	346.619	101.372	1.781	19.314	32270	138	623.384	66.833	115.602	8.786	73.154	86027
512	34	646.882	100.128	9.570	3.063	29.799	21994	29	640.483	62.573	27.136	1.178	28.485	18574	34	685.471	62.389	62.826	4.122	29.556	23306	33	717.333	46.591	70.036	3.153	23.314	23672	58	894.190	142.787	79.840	4.862	45.698	51863	23	1427.043	346.047	101.365	1.799	19.314	32822	138	626.703	68.341	115.597	8.779	73.154	86485
513	34	654.971	108.241	9.561	3.047	29.799	22269	29	649.621	58.356	27.136	1.180	28.485	18839	34	695.765	59.935	62.836	4.123	29.556	23656	33	729.909	46.983	70.038	3.149	23.314	24087	58	910.724	138.168	79.853	4.878	45.698	52822	23	1388.130	330.924	101.382	1.801	19.314	31927	138	649.290	68.860	115.597	8.785	73.154	89602
514	34	662.441	100.969	9.557	3.070	29.799	22523	29	641.414	58.995	27.143	1.181	28.485	18601	34	698.882	62.453	62.834	4.125	29.556	23762	33	741.091	45.498	70.040	3.158	23.314	24456	58	911.052	141.910	79.845	4.869	45.698	52841	23	1324.130	310.164	101.355	1.804	19.314	30455	138	654.558	67.863	115.594	8.775	73.154	90329
515	34	653.912	98.359	9.567	3.076	29.799	22233	29	627.724	54.977	27.122	1.180	28.485	18204	34	687.882	55.720	62.823	4.140	29.556	23388	33	734.939	45.833	70.041	3.164	23.314	24253	58	903.603	139.252	79.865	4.864	45.698	52409	23	1246.348	276.148	101.364	1.817	19.314	28666	138	642.725	62.194	115.603	8.773	73.154	88696
516	34	642.353	98.889	9.561	3.062	29.799	21840	29	628.966	53.289	27.147	1.184	28.485	18240	34	676.412	53.764	62.824	4.145	29.556	22998	33	728.697	49.726	70.039	3.146	23.314	24047	58	892.897	139.624	79.866	4.851	45.698	51788	23	1150.304	239.302	101.350	1.828	19.314	26457	138	640.261	64.768	115.611	8.785	73.154	88356
517	34	627.824	94.578	9.575	3.065	29.799	21346	29	613.931	49.406	27.167	1.182	28.485	17804	34	671.029	54.497	62.823	4.144	29.556	22815	33	730.576	46.806	70.044	3.154	23.314	24109	58	882.121	139.762	79.875	4.834	45.698	51163	23	1066.261	220.126	101.348	1.830	19.314	24524	138	638.478	63.134	115.615	8.782	73.154	88110
518	34	616.941	91.054	9.565	3.071	29.799	20976	29	625	55.525	27.153	1.177	28.485	18125	34	666.882	50.137	62.825	4.152	29.556	22674	33	730.939	48.969	70.041	3.152	23.314	24121	58	877.569	134.432	79.865	4.863	45.698	50899	23	1002.739	194.084	101.340	1.840	19.314	23063	138	638.949	61.122	115.612	8.774	73.154	88175
519	34	617.088	96.406	9.569	3.046	29.799	20981	29	614.862	54.917	27.146	1.176	28.485	17831	34	660.235	53.144	62.822	4.141	29.556	22448	33	728.485	46.639	70.043	3.150	23.314	24040	58	889.121	141.648	79.877	4.840	45.698	51569	23	968	181.525	101.330	1.847	19.314	22264	138	634.920	61.469	115.612	8.775	73.154	87619
520	34	630.206	96.058	9.576	3.068	29.799	21427	29	610.207	51.373	27.125	1.180	28.485	17696	34	666.765	50.964	62.826	4.153	29.556	22670	33	723.151	44.680	70.041	3.158	23.314	23864	58	887.224	137.761	79.871	4.841	45.698	51459	23	926.435	167.952	101.335	1.850	19.314	21308	138	638.500	61.278	115.614	8.791	73.154	88113
521	34	628.794	96.891	9.577	3.060	29.799	21379	29	618.310	54.292	27.136	1.183	28.485	17931	34	668.382	54.910	62.821	4.143	29.556	22725	33	727.394	44.910	70.040	3.160	23.314	24004	58	893.655	134.884	79.855	4.873	45.698	51832	23	912.435	156.910	101.337	1.861	19.314	20986	138	640.891	63.452	115.609	8.771	73.154	88443
522	34	631.647	96.137	9.577	3.058	29.799	21476	29	620.483	52.294	27.134	1.180	28.485	17994	34	666.853	56.356	62.826	4.131	29.556	22673	33	737.849	50.780	70.049	3.155	23.314	24349	58	901.621	141.708	79.854	4.859	45.698	52294	23	902.217	149.402	101.332	1.867	19.314	20751	138	645.797	64.906	115.608	8.788	73.154	89120
523	34	645.912	103.846	9.564	3.045	29.799	21961	29	629.034	56.121	27.133	1.176	28.485	18242	34	668.441	48.041	62.816	4.160	29.556	22727	33	735.515	51.478	70.045	3.143	23.314	24272	58	901.500	144.045	79.881	4.838	45.698	52287	23	902.870	156.101	101.324	1.847	19.314	20766	138	649.790	66.865	115.616	8.786	73.154	89671
524	34	640.971	104.093	9.572	3.038	29.799	21793	29	632	57.176	27.123	1.179	28.485	18328	34	671.235	56.599	62.829	4.129	29.556	22822	33	737.424	48.133	70.035	3.146	23.314	24335	58	895.845	146.674	79.868	4.830	45.698	51959	23	904.783	155.980	101.331	1.855	19.314	20810	138	656.239	71.434	115.608	8.791	73.154	90561
525	34	636.471	105.596	9.573	3.027	29.799	21640	29	640.103	62.907	27.121	1.178	28.485	18563	34	661.853	54.580	62.826	4.135	29.556	22503	33	713.242	44.676	70.036	3.149	23.314	23537	58	881.069	152.585	79.882	4.794	45.698	51102	23	894.304	159.014	101.324	1.845	19.314	20569	138	634.739	71.612	115.582	8.763	73.154	87594
526	34	641.294	111.070	9.564	3.023	29.799	21804	29	636.172	64.785	27.151	1.178	28.485	18449	34	651.353	54.572	62.819	4.136	29.556	22146	33	705.545	48.554	70.046	3.142	23.314	23283	58	884.069	153.365	79.875	4.796	45.698	51276	23	896.609	165.021	101.335	1.843	19.314	20622	138	632.145	72.731	115.589	8.783	73.154	87236
527	34	647.735	106.914	9.563	3.031	29.799	22023	29	657.862	71.094	27.144	1.171	28.485	19078	34	667.618	59.102	62.827	4.128	29.556	22699	33	720.909	50.443	70.046	3.142	23.314	23790	58	911.414	158.177	79.884	4.787	45.698	52862	23	922.130	171.450	101.335	1.842	19.314	21209	138	633.906	72.233	115.580	8.769	73.154	87479
528	34	648.441	105.827	9.566	3.039	29.799	22047	29	695.724	80.002	27.082	1.170	28.485	20176	34	672.382	61.329	62.816	4.117	29.556	22861	33	727.273	51.206	70.036	3.136	23.314	24000	58	929.603	162.495	79.856	4.812	45.698	53917	23	949.174	179.510	101.341	1.839	19.314	21831	138	635.058	74.623	115.572	8.786	73.154	87638
529	34	640.676	100.960	9.565	3.049	29.799	21783	29	716.103	85.410	27.144	1.171	28.485	20767	34	671.500	57.813	62.831	4.130	29.556	22831	33	720.879	49.815	70.039	3.140	23.314	23789	58	935.931	168.982	79.871	4.787	45.698	54284	23	956.435	177.650	101.337	1.844	19.314	21998	138	640.188	75.073	115.593	8.772	73.154	88346
530	34	639.794	92.970	9.582	3.082	29.799	21753	29	758.310	101.606	27.148	1.163	28.485	21991	34	667.794	58.686	62.822	4.120	29.556	22705	33	713.879	45.616	70.035	3.153	23.314	23558	58	944.897	169.672	79.860	4.792	45.698	54804	23	951.130	180.708	101.337	1.837	19.314	21876	138	648.543	78.674	115.590	8.770	73.154	89499
531	34	649.147	99.785	9.567	3.066	29.799	22071	29	808.759	113.383	27.159	1.165	28.485	23454	34	663.559	56.667	62.824	4.137	29.556	22561	33	719.485	48.076	70.040	3.148	23.314	23743	58	939.431	175.003	79.867	4.771	45.698	54487	23	960.652	183.647	101.335	1.839	19.314	22095	138	654.913	83.895	115.576	8.783	73.154	90378
532	34	637.265	98.447	9.575	3.051	29.799	21667	29	807.862	108.183	27.178	1.166	28.485	23428	34	668.676	57.605	62.822	4.133	29.556	22735	33	724.273	50.252	70.041	3.138	23.314	23901	58	923.310	165.562	79.862	4.791	45.698	53552	23	962.217	174.367	101.332	1.849	19.314	22131	138	673.087	88.759	115.579	8.807	73.154	92886
533	34	654.500	99.523	9.567	3.060	29.799	22253	29	777.655	96.573	27.207	1.171	28.485	22552	34	690.529	55.081	62.829	4.144	29.556	23478	33	743.758	51.647	70.037	3.142	23.314	24544	58	932.190	161.716	79.870	4.803	45.698	54067	23	978.217	179.326	101.332	1.850	19.314	22499	138	714.080	100.567	115.559	8.852	73.154	98543
534	34	643.471	99.465	9.573	3.047	29.799	21878	29	758.138	89.632	27.167	1.171	28.485	21986	34	692.706	55.891	62.823	4.149	29.556	23552	33	744.909	52.676	70.043	3.140	23.314	24582	58	914.207	154.034	79.891	4.808	45.698	53024	23	966.435	171.956	101.338	1.851	19.314	22228	138	720.725	97.093	115.578	8.839	73.154	99460
535	34	646.529	104.085	9.576	3.041	29.799	21982	29	716.897	81.349	27.191	1.174	28.485	20790	34	683.118	52.744	62.828	4.152	29.556	23226	33	740.091	54.191	70.046	3.132	23.314	24423	58	894.879	146.273	79.891	4.822	45.698	51903	23	966.174	176.022	101.335	1.851	19.314	22222	138	712.203	97.266	115.561	8.818	73.154	98284
536	34	648.912	106.935	9.568	3.032	29.799	22063	29	672.379	67.044	27.182	1.179	28.485	19499	34	679.029	53.708	62.819	4.145	29.556	23087	33	735.364	53.002	70.041	3.141	23.314	24267	58	884.828	141.834	79.896	4.828	45.698	51320	23	942.652	171.605	101.343	1.852	19.314	21681	138	702.493	94.268	115.558	8.812	73.154	96944
537	34	649.941	97.480	9.584	3.069	29.799	22098	29	658.621	64.013	27.158	1.182	28.485	19100	34	679.529	59.133	62.827	4.122	29.556	23104	33	731.394	45.580	70.033	3.147	23.314	24136	58	875.017	141.801	79.879	4.827	45.698	50751	23	920.870	159.416	101.328	1.853	19.314	21180	138	701.884	94.209	115.570	8.783	73.154	96860
538	34	635.382	94.771	9.582	3.069	29.799	21603	29	631	57.712	27.147	1.177	28.485	18299	34	677.735	53.669	62.818	4.155	29.556	23043	33	730.091	48.047	70.040	3.144	23.314	24093	58	855.759	138.022	79.902	4.816	45.698	49634	23	904.435	152.486	101.340	1.858	19.314	20802	138	695.688	91.778	115.563	8.793	73.154	96005
539	34	626.588	94.453	9.586	3.055	29.799	21304	29	608.103	49.189	27.141	1.183	28.485	17635	34	671.441	53.090	62.826	4.152	29.556	22829	33	735	53.021	70.039	3.133	23.314	24255	58	852.621	129.690	79.904	4.843	45.698	49452	23	885.913	153.001	101.327	1.855	19.314	20376	138	691.094	89.830	115.568	8.810	73.154	95371
540	34	633.500	96.106	9.590	3.066	29.799	21539	29	603.966	51.860	27.127	1.183	28.485	17515	34	666.412	50.501	62.817	4.153	29.556	22658	33	733.364	48.417	70.033	3.136	23.314	24201	58	839.310	119.607	79.903	4.872	45.698	48680	23	881.913	152.871	101.332	1.858	19.314	20284	138	693.913	91.557	115.562	8.799	73.154	95760
541	34	623.324	97.344	9.587	3.047	29.799	21193	29	600.103	48.036	27.156	1.185	28.485	17403	34	661.794	51.484	62.814	4.147	29.556	22501	33	733.364	49.262	70.043	3.148	23.314	24201	58	832.759	120.068	79.900	4.866	45.698	48300	23	867.913	145.607	101.325	1.861	19.314	19962	138	702.268	95.283	115.563	8.825	73.154	96913
542	34	623.971	96.133	9.592	3.049	29.799	21215	29	607.379	54.501	27.132	1.180	28.485	17614	34	667.235	52.083	62.830	4.140	29.556	22686	33	737.424	53.889	70.039	3.130	23.314	24335	58	831.379	122.586	79.885	4.866	45.698	48220	23	873.870	146.621	101.332	1.857	19.314	20099	138	707.978	92.503	115.581	8.800	73.154	97701
543	34	627.294	90.519	9.598	3.073	29.799	21328	29	597.517	48.620	27.140	1.184	28.485	17328	34	660.706	49.835	62.818	4.161	29.556	22464	33	732.364	46.508	70.033	3.141	23.314	24168	58	836.138	118.392	79.895	4.880	45.698	48496	23	878.435	144.254	101.327	1.862	19.314	20204	138	724.196	104.062	115.557	8.801	73.154	99939
544	34	629.412	90.354	9.595	3.067	29.799	21400	29	602.483	51.347	27.151	1.184	28.485	17472	34	662.147	49.613	62.822	4.153	29.556	22513	33	736.849	49.911	70.036	3.137	23.314	24316	58	834.448	118.283	79.895	4.871	45.698	48398	23	886.043	150.225	101.338	1.857	19.314	20379	138	754.348	115.924	115.522	8.802	73.154	104100
545	34	617.206	94.401	9.599	3.051	29.799	20985	29	581.897	47.032	27.143	1.186	28.485	16875	34	647.059	50.690	62.823	4.148	29.556	22000	33	724.939	53.785	70.034	3.139	23.314	23923	58	811.707	119.125	79.889	4.863	45.698	47079	23	876.957	153.552	101.333	1.845	19.314	20170	138	759.283	128.659	115.509	8.809	73.154	104781
546	34	628.529	95.988	9.606	3.051	29.799	21370	29	582.966	47.046	27.146	1.184	28.485	16906	34	640.853	53.612	62.823	4.135	29.556	21789	33	716.909	52.222	70.038	3.140	23.314	23658	58	818.655	123.201	79.887	4.860	45.698	47482	23	887.478	157.291	101.336	1.842	19.314	20412	138	824.572	148.495	115.556	8.816	73.154	113791
547	34	630.147	97.771	9.617	3.038	29.799	21425	29	584.414	50.614	27.136	1.181	28.485	16948	34	640.941	51.776	62.826	4.144	29.556	21792	33	723.818	51.886	70.039	3.132	23.314	23886	58	829.207	125.990	79.892	4.844	45.698	48094	23	896.261	156.980	101.331	1.850	19.314	20614	138	1044.775	248.996	115.507	8.817	73.154	144179
548	34	649.941	95.927	9.632	3.054	29.799	22098	29	587.448	51.761	27.143	1.181	28.485	17036	34	641.294	49.217	62.825	4.153	29.556	21804	33	728.879	53.573	70.037	3.134	23.314	24053	58	833.707	128.319	79.894	4.845	45.698	48355	23	924.261	163.168	101.330	1.843	19.314	21258	138	1254.268	344.793	115.391	8.713	73.154	173089
549	34	664.059	108.509	9.666	3.042	29.799	22578	29	597.448	51.325	27.136	1.183	28.485	17326	34	643.794	50.329	62.827	4.147	29.556	21889	33	730.303	48.842	70.037	3.146	23.314	24100	58	831.914	131.256	79.877	4.848	45.698	48251	23	976.783	186.889	101.342	1.827	19.314	22466	138	1290.283	365.625	115.368	8.727	73.154	178059
550	34	681.412	110.214	9.655	3.040	29.799	23168	29	603.414	56.105	27.104	1.175	28.485	17499	34	640.618	52.180	62.823	4.140	29.556	21781	33	742.364	57.957	70.044	3.123	23.314	24498	58	841.052	128.058	79.886	4.852	45.698	48781	23	1045.043	212.145	101.338	1.825	19.314	24036	138	1265.174	352.715	115.355	8.715	73.154	174594
551	34	685.118	112.843	9.667	3.039	29.799	23294	29	603.966	58.554	27.117	1.179	28.485	17515	34	643.706	50.679	62.822	4.147	29.556	21886	33	749.182	59.326	70.030	3.112	23.314	24723	58	842.138	129.153	79.876	4.857	45.698	48844	23	1126.043	249.140	101.348	1.803	19.314	25899	138	1216.927	334.890	115.354	8.737	73.154	167936
552	34	695.794	109.457	9.646	3.044	29.799	23657	29	613.897	57.259	27.147	1.183	28.485	17803	34	653.176	51.199	62.821	4.143	29.556	22208	33	755.151	64.746	70.037	3.104	23.314	24920	58	846.603	133.499	79.890	4.838	45.698	49103	23	1189.783	271.435	101.338	1.802	19.314	27365	138	1150.500	307.940	115.360	8.748	73.154	158769
553	34	692.324	109.670	9.644	3.044	29.799	23539	29	626.414	56.645	27.149	1.178	28.485	18166	34	670.618	51.731	62.817	4.151	29.556	22801	33	775.970	62.591	70.037	3.117	23.314	25607	58	860.328	128.847	79.882	4.859	45.698	49899	23	1266.565	287.175	101.365	1.804	19.314	29131	138	1098.558	272.711	115.385	8.751	73.154	151601
554	34	684.882	107.092	9.618	3.040	29.799	23286	29	625.138	59.566	27.122	1.178	28.485	18129	34	671.912	51.583	62.823	4.156	29.556	22845	33	780.121	64.088	70.033	3.113	23.314	25744	58	864.897	130.135	79.892	4.847	45.698	50164	23	1271.957	289.531	101.376	1.810	19.314	29255	138	1007.043	234.748	115.392	8.772	73.154	138972
555	34	668.765	92.090	9.628	3.089	29.799	22738	29	618.448	55.855	27.133	1.182	28.485	17935	34	669.529	50.729	62.826	4.152	29.556	22764	33	779.333	65.758	70.040	3.106	23.314	25718	58	864.086	132.707	79.899	4.835	45.698	50117	23	1239.348	278.476	101.365	1.810	19.314	28505	138	913.587	194.445	115.415	8.785	73.154	126075
556	34	660.588	102.688	9.597	3.044	29.799	22460	29	616.379	53.064	27.122	1.181	28.485	17875	34	667.147	49.475	62.818	4.160	29.556	22683	33	773.727	67.593	70.038	3.109	23.314	25533	58	856.897	131.977	79.895	4.848	45.698	49700	23	1233.609	277.045	101.348	1.809	19.314	28373	138	825.500	154.256	115.445	8.793	73.154	113919
557	34	651.324	95.553	9.590	3.063	29.799	22145	29	609.483	49.119	27.155	1.184	28.485	17675	34	666.029	50.422	62.825	4.153	29.556	22645	33	776.849	61.999	70.033	3.116	23.314	25636	58	859.724	132.229	79.884	4.851	45.698	49864	23	1247.087	283.180	101.353	1.812	19.314	28683	138	755.659	123.488	115.489	8.805	73.154	104281
558	34	647.559	97.119	9.577	3.064	29.799	22017	29	610.034	52.507	27.129	1.185	28.485	17691	34	666.971	50.752	62.819	4.152	29.556	22677	33	779.242	66.931	70.034	3.101	23.314	25715	58	840.793	126.726	79.884	4.849	45.698	48766	23	1228.913	277.541	101.358	1.815	19.314	28265	138	704.333	101.520	115.522	8.801	73.154	97198
559	34	669.853	129.856	9.503	2.980	29.799	22775	29	604.276	51.771	27.141	1.182	28.485	17524	34	661.794	52.328	62.829	4.148	29.556	22501	33	782.455	63.917	70.023	3.104	23.314	25821	58	832.052	122.112	79.899	4.856	45.698	48259	23	1194.348	259.737	101.352	1.821	19.314	27470	138	670.101	81.316	115.561	8.800	73.154	92474
560	34	663.412	127.903	9.549	3.039	29.799	22556	29	606.172	51.630	27.146	1.180	28.485	17579	34	658.912	47.919	62.821	4.161	29.556	22403	33	780.333	62.814	70.036	3.115	23.314	25751	58	837.052	126.447	79.882	4.850	45.698	48549	23	1169.696	258.968	101.350	1.813	19.314	26903	138	643.754	67.351	115.583	8.789	73.154	88838
561	34	663.912	119.038	9.580	3.083	29.799	22573	29	606.034	55.366	27.124	1.179	28.485	17575	34	658.676	50.662	62.821	4.146	29.556	22395	33	780.515	59.095	70.035	3.122	23.314	25757	58	836.793	121.027	79.890	4.866	45.698	48534	23	1130.696	239.062	101.344	1.825	19.314	26006	138	626.754	60.760	115.603	8.798	73.154	86492
562	34	649.176	102.578	9.569	3.053	29.799	22072	29	613.897	56.719	27.109	1.180	28.485	17803	34	660.235	49.317	62.820	4.156	29.556	22448	33	788.424	58.609	70.036	3.134	23.314	26018	58	833.828	123.915	79.881	4.858	45.698	48362	23	1097.870	228.462	101.351	1.826	19.314	25251	138	619.275	54.809	115.626	8.783	73.154	85460
563	34	662.206	101.663	9.566	3.065	29.799	22515	29	628.724	60.046	27.119	1.180	28.485	18233	34	673.176	50.078	62.825	4.165	29.556	22888	33	784.485	66.095	70.038	3.105	23.314	25888	58	833.431	118.807	79.894	4.873	45.698	48339	23	1083.304	220.746	101.353	1.823	19.314	24916	138	617.174	52.520	115.624	8.789	73.154	85170
564	34	664.088	99.666	9.562	3.076	29.799	22579	29	634.724	59.399	27.120	1.179	28.485	18407	34	670.588	49.900	62.820	4.167	29.556	22800	33	784.697	64.898	70.025	3.105	23.314	25895	58	831.534	119.152	79.896	4.873	45.698	48229	23	1053	210.868	101.341	1.837	19.314	24219	138	607.703	49.591	115.636	8.791	73.154	83863
[truncated: 2,604 more columns]
