# Supplementary material for: Cellular Interrogation: Exploiting Cell-to-Cell Variability to Discriminate Regulatory Mechanisms in Oscillatory Signalling
Source: PLoS Comput Biol. 2016 Jul 1;12(7):e1004995. doi: 10.1371/journal.pcbi.1004995 (PMC4930170; doi:10.1371/journal.pcbi.1004995)
Supplement: S16 Dataset — (ZIP) [file pcbi.1004995.s017.zip › data21.txt]

1	26	281.885	34.440	107.592	1.107	7329	7329	105	295.905	33.359	128.268	4.624	31070	31070	66	272.682	31.195	142.971	3.958	17997	17997	79	297.861	44.088	156.217	5.486	23531	23531	57	312.070	52.976	203.396	2.566	17788	17788	36	223.111	12.904	288.804	3.106	8032	8032	82	291.463	33.802	110.978	9.068	23900	23900
2	26	281.808	35.506	107.569	1.110	7327	7327	105	294.857	33.769	128.273	4.618	30960	30960	66	273.848	31.158	142.967	3.964	18074	18074	79	297.228	45.821	156.241	5.479	23481	23481	57	315.982	55.872	203.422	2.575	18011	18011	36	223.306	14.376	288.833	3.087	8039	8039	82	293.037	34.934	110.973	9.058	24029	24029
3	26	280.846	33.067	107.618	1.113	7302	7302	105	296.114	33.508	128.274	4.628	31092	31092	66	273.076	31.136	142.970	3.957	18023	18023	79	297.051	43.999	156.231	5.495	23467	23467	57	317.018	56.548	203.422	2.563	18070	18070	36	223.944	14.670	288.817	3.093	8062	8062	82	291.171	34.491	110.984	9.068	23876	23876
4	26	281.154	34.479	107.589	1.109	7310	7310	105	294.848	33.922	128.292	4.618	30959	30959	66	274.909	31.792	142.967	3.957	18144	18144	79	295.772	44.958	156.229	5.487	23366	23366	57	314.228	57.153	203.385	2.549	17911	17911	36	223.556	14.632	288.844	3.082	8048	8048	82	290.232	33.170	110.983	9.067	23799	23799
5	26	285.654	35.828	107.586	1.111	7427	7427	105	292.933	32.722	128.285	4.630	30758	30758	66	273.091	32.604	142.973	3.949	18024	18024	79	298.316	43.851	156.228	5.475	23567	23567	57	314.772	57.110	203.375	2.557	17942	17942	36	225.750	14.923	288.857	3.072	8127	8127	82	290.500	35.038	110.978	9.066	23821	23821
6	26	280.154	34.594	107.594	1.109	7284	7284	105	290.229	32.260	128.287	4.629	30474	30474	66	270.227	31.999	142.968	3.951	17835	17835	79	291.848	44.512	156.225	5.484	23056	23056	57	310.439	57.587	203.384	2.551	17695	17695	36	224.222	14.757	288.827	3.091	8072	8072	82	287.963	33.140	111.001	9.061	23613	23613
7	26	274.462	37.159	107.544	1.105	7136	7136	105	282.210	31.643	128.296	4.629	29632	29632	66	263.348	31.845	142.971	3.937	17381	17381	79	283.987	45.740	156.225	5.491	22435	22435	57	298.807	56.694	203.345	2.533	17032	17032	36	219.083	16.519	288.875	3.062	7887	7887	82	280.524	33.278	110.986	9.065	23003	23003
8	26	267.615	36.377	107.576	1.104	6958	6958	105	276.933	33.931	128.279	4.601	29078	29078	66	259.318	32.942	142.971	3.928	17115	17115	79	279.114	43.299	156.224	5.486	22050	22050	57	293.070	54.849	203.355	2.542	16705	16705	36	217.472	12.169	288.824	3.103	7829	7829	82	275.512	34.609	110.972	9.074	22592	22592
9	26	265.308	37.792	107.523	1.103	6898	6898	105	273.867	32.836	128.284	4.609	28756	28756	66	255.364	33.301	142.971	3.916	16854	16854	79	275.443	43.823	156.230	5.471	21760	21760	57	289.298	53.400	203.372	2.555	16490	16490	36	213.694	14.665	288.832	3.084	7693	7693	82	271.866	34.186	110.963	9.076	22293	22293
10	26	266.231	37.908	107.557	1.103	6922	6922	105	270.371	32.651	128.281	4.612	28389	28389	66	251.561	32.287	142.969	3.923	16603	16603	79	272.911	42.996	156.224	5.479	21560	21560	57	286.632	53.195	203.341	2.544	16338	16338	36	210.806	14.534	288.865	3.063	7589	7589	82	268.780	34.452	110.967	9.064	22040	22040
11	26	260.462	34.976	107.575	1.109	6772	6772	105	269.229	32.199	128.293	4.612	28269	28269	66	251.939	33.923	142.967	3.904	16628	16628	79	271.291	43.134	156.246	5.494	21432	21432	57	285.316	54.737	203.347	2.536	16263	16263	36	214.222	14.357	288.835	3.082	7712	7712	82	267.573	33.280	110.975	9.075	21941	21941
12	26	262.192	34.422	107.576	1.109	6817	6817	105	269.190	32.609	128.283	4.605	28265	28265	66	250.591	33.968	142.982	3.903	16539	16539	79	271.266	43.844	156.218	5.489	21430	21430	57	280.684	53.504	203.340	2.541	15999	15999	36	211.361	15.525	288.838	3.080	7609	7609	82	265.976	33.641	110.975	9.076	21810	21810
13	26	261.077	32.758	107.582	1.107	6788	6788	105	268.590	32.361	128.277	4.613	28202	28202	66	251.379	34.229	142.971	3.906	16591	16591	79	271.519	43.330	156.213	5.499	21450	21450	57	282.982	55.355	203.340	2.539	16130	16130	36	211.250	15.504	288.884	3.058	7605	7605	82	265.707	33.817	110.974	9.061	21788	21788
14	26	262.038	33.437	107.575	1.108	6813	6813	105	270.095	31.616	128.260	4.628	28360	28360	66	255.227	34.080	142.984	3.910	16845	16845	79	272.253	44.334	156.230	5.486	21508	21508	57	284.737	55.072	203.331	2.538	16230	16230	36	213.972	14.471	288.842	3.080	7703	7703	82	267.354	33.816	110.964	9.067	21923	21923
15	26	262.308	34.232	107.569	1.107	6820	6820	105	275.867	31.645	128.277	4.626	28966	28966	66	268.758	30.979	142.959	3.981	17738	17738	79	276.025	44.305	156.204	5.481	21806	21806	57	287.807	50.550	203.332	2.550	16405	16405	36	211.750	13.872	288.844	3.084	7623	7623	82	268.573	35.055	110.976	9.071	22023	22023
16	26	268.385	35.872	107.555	1.109	6978	6978	105	282.238	31.868	128.266	4.632	29635	29635	66	362.924	65.495	142.803	4.563	23953	23953	79	280.392	46.598	156.222	5.499	22151	22151	57	289.684	53.431	203.317	2.539	16512	16512	36	213.278	14.308	288.850	3.078	7678	7678	82	269.756	34.239	110.972	9.075	22120	22120
17	26	271.385	35.642	107.614	1.107	7056	7056	105	298.533	33.916	128.257	4.642	31346	31346	66	678.424	128.268	142.898	3.927	44776	44776	79	288.886	46.457	156.201	5.501	22822	22822	57	289.842	54.748	203.320	2.530	16521	16521	36	214.083	13.666	288.797	3.102	7707	7707	82	271.354	33.661	110.976	9.072	22251	22251
18	26	275.962	35.238	107.629	1.109	7175	7175	105	319.333	36.245	128.233	4.663	33530	33530	66	738.758	172.114	142.986	3.737	48758	48758	79	303.291	47.412	156.187	5.507	23960	23960	57	294.439	53.989	203.325	2.529	16783	16783	36	216.167	16.131	288.864	3.074	7782	7782	82	277.988	35.299	110.996	9.084	22795	22795
19	26	282.462	37.792	107.583	1.106	7344	7344	105	371.829	43.506	128.135	4.764	39042	39042	66	765.818	191.036	142.993	3.692	50544	50544	79	314.911	53.387	156.185	5.501	24878	24878	57	296.684	56.703	203.346	2.537	16911	16911	36	218	15.560	288.853	3.071	7848	7848	82	287.378	35.715	110.987	9.085	23565	23565
20	26	309.731	39.169	107.695	1.110	8053	8053	105	510.638	85.860	127.937	4.851	53617	53617	66	784.303	210.497	142.997	3.656	51764	51764	79	330.038	56.487	156.162	5.457	26073	26073	57	302.351	59.820	203.331	2.527	17234	17234	36	218.361	15.723	288.864	3.070	7861	7861	82	302.098	42.808	110.991	9.104	24772	24772
21	26	353.885	52.023	107.728	1.106	9201	9201	105	749.790	147.214	128.127	4.582	78728	78728	66	796.030	209.983	142.992	3.662	52538	52538	79	395.911	88.642	156.132	5.172	31277	31277	57	308.123	60.908	203.319	2.529	17563	17563	36	219.583	14.583	288.836	3.082	7905	7905	82	320.817	45.051	110.992	9.077	26307	26307
22	26	434.654	66.519	107.807	1.107	11301	11301	105	819.219	194.439	128.320	4.387	86018	86018	66	804.349	211.041	142.999	3.657	53087	53087	79	903.203	349.268	156.126	5.400	71353	71353	57	320.509	65.014	203.332	2.527	18269	18269	36	222.639	13.516	288.776	3.116	8015	8015	82	349.610	54.191	111.008	9.097	28668	28668
23	26	606.654	146.546	107.653	1.081	15773	15773	105	831.781	208.439	128.344	4.360	87337	87337	66	796.364	208.010	143.009	3.657	52560	52560	79	1023.177	374.346	156.182	5.626	80831	80831	57	333.544	70.529	203.293	2.508	19012	19012	36	224.556	14.620	288.813	3.094	8084	8084	82	393.646	67.820	111.046	9.055	32279	32279
24	26	788.385	243.444	107.218	1.047	20498	20498	105	839.886	209.925	128.346	4.357	88188	88188	66	788.318	202.065	142.995	3.672	52029	52029	79	1020.633	374.415	156.172	5.626	80630	80630	57	354.158	76.822	203.300	2.506	20187	20187	36	227.917	14.769	288.816	3.097	8205	8205	82	537.268	120.547	111.108	9.033	44056	44056
25	26	826.577	256.626	107.168	1.046	21491	21491	105	840.190	210.223	128.353	4.357	88220	88220	66	781.727	201.369	143.005	3.672	51594	51594	79	1008.582	363.317	156.181	5.616	79678	79678	57	401.649	93.906	203.223	2.470	22894	22894	36	229.889	15.480	288.803	3.102	8276	8276	82	691.232	177.119	110.965	9.139	56681	56681
26	26	831.846	257.441	107.141	1.046	21628	21628	105	835.571	207.784	128.360	4.356	87735	87735	66	763.697	191.364	143.005	3.688	50404	50404	79	990.279	352.484	156.178	5.616	78232	78232	57	517.088	142.874	203.165	2.439	29474	29474	36	234.972	16.998	288.823	3.088	8459	8459	82	765.500	209.622	110.866	9.187	62771	62771
27	26	822.692	255.450	107.159	1.040	21390	21390	105	824.067	201.925	128.357	4.364	86527	86527	66	748.576	187.365	143.002	3.686	49406	49406	79	970.557	341.267	156.168	5.613	76674	76674	57	925.912	352.107	203.238	2.327	52777	52777	36	243.306	15.069	288.724	3.144	8759	8759	82	793.244	224.191	110.823	9.193	65046	65046
28	26	805.577	246.803	107.163	1.046	20945	20945	105	814.086	202.065	128.366	4.356	85479	85479	66	726.258	178.039	143.007	3.697	47933	47933	79	950.139	327.479	156.162	5.613	75061	75061	57	963.649	361.660	203.407	2.376	54928	54928	36	251.778	17.087	288.700	3.153	9064	9064	82	800.037	222.356	110.825	9.183	65603	65603
29	26	792.154	240.725	107.167	1.044	20596	20596	105	799.067	198.880	128.360	4.353	83902	83902	66	706.727	169.981	142.999	3.714	46644	46644	79	924.354	317.632	156.160	5.603	73024	73024	57	945.263	351.275	203.449	2.393	53880	53880	36	267.694	20.751	288.524	3.239	9637	9637	82	795.073	221.686	110.811	9.192	65196	65196
30	26	777.115	228.257	107.202	1.048	20205	20205	105	784.876	191.875	128.369	4.360	82412	82412	66	687.349	163.400	142.996	3.714	45365	45365	79	898.228	306.408	156.168	5.611	70960	70960	57	922.491	340.651	203.474	2.408	52582	52582	36	314.444	40.461	288.341	3.337	11320	11320	82	784.610	216.593	110.820	9.186	64338	64338
31	26	767.731	217.649	107.220	1.051	19961	19961	105	775.771	188.950	128.370	4.367	81456	81456	66	669.621	158.360	143.008	3.718	44195	44195	79	875.696	296.254	156.161	5.609	69180	69180	57	901.982	327.350	203.477	2.410	51413	51413	36	365.333	45.856	288.479	3.257	13152	13152	82	773.390	212.502	110.817	9.188	63418	63418
32	26	742.346	217.247	107.204	1.048	19301	19301	105	755.286	183.094	128.373	4.360	79305	79305	66	650.364	150.240	142.994	3.727	42924	42924	79	846.240	283.969	156.159	5.599	66853	66853	57	870.228	316.443	203.469	2.409	49603	49603	36	404.694	52.976	288.692	3.145	14569	14569	82	754.878	203.538	110.822	9.180	61900	61900
33	26	725.308	207.804	107.205	1.047	18858	18858	105	743.790	177.515	128.375	4.370	78098	78098	66	629.151	143.262	143.003	3.740	41524	41524	79	818.506	267.455	156.157	5.595	64662	64662	57	845.316	302.267	203.474	2.413	48183	48183	36	451.694	68.488	288.871	3.042	16261	16261	82	738.866	197.657	110.838	9.182	60587	60587
34	26	709.346	195.424	107.246	1.055	18443	18443	105	733.086	176.468	128.377	4.363	76974	76974	66	616.258	135.838	142.998	3.757	40673	40673	79	798.190	260.353	156.164	5.592	63057	63057	57	815.316	285.277	203.479	2.424	46473	46473	36	479.472	79.687	288.980	2.989	17261	17261	82	725.524	190.239	110.835	9.175	59493	59493
35	26	687.500	190.587	107.239	1.053	17875	17875	105	714.733	173.178	128.373	4.361	75047	75047	66	599.227	130.080	142.990	3.779	39549	39549	79	765.924	245.369	156.163	5.589	60508	60508	57	782.702	274.267	203.480	2.426	44614	44614	36	490.889	82.599	289.032	2.966	17672	17672	82	704.219	185.697	110.823	9.180	57746	57746
36	26	671.654	185.900	107.251	1.051	17463	17463	105	702.838	166.815	128.374	4.372	73798	73798	66	584.727	125.245	142.997	3.767	38592	38592	79	742.316	234.308	156.160	5.576	58643	58643	57	757.947	258.455	203.479	2.430	43203	43203	36	501.500	88.271	289.088	2.939	18054	18054	82	690.061	178.977	110.830	9.164	56585	56585
37	26	649.500	175.129	107.250	1.053	16887	16887	105	688.295	162.570	128.375	4.369	72271	72271	66	569.591	121.555	142.984	3.770	37593	37593	79	721.215	224.782	156.166	5.580	56976	56976	57	736.404	251.233	203.459	2.419	41975	41975	36	499.667	86.032	289.060	2.950	17988	17988	82	673.366	174.043	110.823	9.175	55216	55216
38	26	625.654	163.412	107.278	1.056	16267	16267	105	675.305	157.246	128.373	4.385	70907	70907	66	554.758	115.727	142.993	3.785	36614	36614	79	694.608	211.740	156.163	5.576	54874	54874	57	705.456	238.270	203.478	2.436	40211	40211	36	502.667	86.259	289.076	2.943	18096	18096	82	651.951	165.813	110.834	9.172	53460	53460
39	26	604.115	153.670	107.273	1.060	15707	15707	105	662.362	154.824	128.365	4.383	69548	69548	66	543.803	110.291	142.986	3.793	35891	35891	79	671.038	201.377	156.151	5.571	53012	53012	57	681.175	227.339	203.477	2.435	38827	38827	36	498.778	84.483	289.066	2.949	17956	17956	82	634.561	159.902	110.837	9.171	52034	52034
40	26	591.615	150.281	107.299	1.057	15382	15382	105	649.152	148.306	128.372	4.390	68161	68161	66	534.136	104.759	142.983	3.815	35253	35253	79	651.684	192.559	156.161	5.573	51483	51483	57	660.772	216.425	203.466	2.440	37664	37664	36	502.667	82.166	289.064	2.954	18096	18096	82	612.951	150.574	110.842	9.169	50262	50262
41	26	566.846	137.920	107.279	1.063	14738	14738	105	630.981	143.656	128.365	4.390	66253	66253	66	517.364	98.612	142.972	3.825	34146	34146	79	625.747	180.985	156.161	5.559	49434	49434	57	634.140	203.249	203.459	2.446	36146	36146	36	492.389	83.588	289.081	2.935	17726	17726	82	594.415	145.957	110.833	9.168	48742	48742
42	26	548.692	133.762	107.300	1.061	14266	14266	105	622.676	140.682	128.369	4.403	65381	65381	66	504.152	98.775	142.981	3.817	33274	33274	79	607.608	176.821	156.154	5.561	48001	48001	57	614.860	194.821	203.472	2.450	35047	35047	36	490.778	87.879	289.126	2.918	17668	17668	82	578.195	140.421	110.850	9.164	47412	47412
43	26	532.962	125.475	107.329	1.068	13857	13857	105	607.857	134.968	128.366	4.406	63825	63825	66	491.591	93.128	142.977	3.829	32445	32445	79	586.494	166.229	156.165	5.547	46333	46333	57	594.456	183.947	203.466	2.456	33884	33884	36	488.861	82.099	289.093	2.938	17599	17599	82	561.476	131.652	110.848	9.157	46041	46041
44	26	511.808	123.329	107.301	1.061	13307	13307	105	595.733	132.058	128.358	4.412	62552	62552	66	480.485	89.738	142.980	3.844	31712	31712	79	569.620	158.447	156.164	5.550	45000	45000	57	573.474	174.981	203.454	2.461	32688	32688	36	489.083	84.638	289.092	2.937	17607	17607	82	539.524	126.848	110.853	9.165	44241	44241
45	26	503.077	116.332	107.324	1.065	13080	13080	105	587.543	127.306	128.353	4.420	61692	61692	66	472.712	85.787	142.971	3.846	31199	31199	79	553.240	150.494	156.166	5.543	43706	43706	57	555.158	165.839	203.430	2.456	31644	31644	36	488.722	81.697	289.066	2.949	17594	17594	82	526.195	118.296	110.865	9.152	43148	43148
46	26	484.577	111.024	107.375	1.062	12599	12599	105	576.981	126.233	128.352	4.410	60583	60583	66	462.212	84.322	142.974	3.851	30506	30506	79	541.481	146.209	156.167	5.546	42777	42777	57	537.789	157.364	203.427	2.463	30654	30654	36	475.083	76.856	289.058	2.952	17103	17103	82	508.122	115.210	110.859	9.148	41666	41666
47	26	474.923	103.594	107.358	1.070	12348	12348	105	562.600	122.395	128.366	4.420	59073	59073	66	457.727	81.691	142.973	3.856	30210	30210	79	521.684	138.707	156.158	5.544	41213	41213	57	520.667	147.382	203.436	2.478	29678	29678	36	470.556	74.716	289.047	2.957	16940	16940	82	492.524	107.503	110.858	9.151	40387	40387
48	26	456.423	102.106	107.355	1.067	11867	11867	105	555.400	118.045	128.351	4.430	58317	58317	66	448.394	79.134	142.968	3.862	29594	29594	79	505.354	130.131	156.151	5.525	39923	39923	57	502.474	144.491	203.418	2.466	28641	28641	36	465.444	70.946	288.996	2.981	16756	16756	82	477.073	102.754	110.877	9.148	39120	39120
49	26	442.769	95.160	107.369	1.068	11512	11512	105	544.438	113.835	128.352	4.429	57166	57166	66	437.485	76.372	142.972	3.870	28874	28874	79	490.215	124.291	156.141	5.519	38727	38727	57	486.228	135.791	203.401	2.470	27715	27715	36	453.472	67.147	288.958	3.002	16325	16325	82	461.951	96.960	110.869	9.134	37880	37880
50	26	436.308	90.640	107.378	1.071	11344	11344	105	536.981	111.565	128.354	4.447	56383	56383	66	429.818	71.117	142.962	3.889	28368	28368	79	481.658	119.358	156.148	5.528	38051	38051	57	474.105	129.846	203.408	2.475	27024	27024	36	445.667	64.656	288.957	3.003	16044	16044	82	450.537	94.502	110.875	9.141	36944	36944
51	26	421.808	82.795	107.414	1.075	10967	10967	105	530.448	112.865	128.349	4.431	55697	55697	66	425.121	70.548	142.957	3.886	28058	28058	79	468.342	113.704	156.158	5.514	36999	36999	57	461.526	124.582	203.403	2.477	26307	26307	36	437.194	61.727	288.949	3.011	15739	15739	82	439.573	90.002	110.881	9.127	36045	36045
52	26	410.923	78.809	107.450	1.080	10684	10684	105	521.352	110.801	128.350	4.431	54742	54742	66	416.848	66.315	142.952	3.907	27512	27512	79	457.101	107.748	156.159	5.501	36111	36111	57	450.421	118.972	203.404	2.482	25674	25674	36	425.056	58.594	288.927	3.018	15302	15302	82	429.646	86.077	110.895	9.126	35231	35231
53	26	400.231	74.279	107.470	1.081	10406	10406	105	511.038	103.827	128.331	4.454	53659	53659	66	413.818	65.602	142.957	3.901	27312	27312	79	445.873	105.605	156.145	5.508	35224	35224	57	435.281	113.051	203.381	2.485	24811	24811	36	418.722	55.785	288.903	3.031	15074	15074	82	417.720	84.706	110.889	9.127	34253	34253
54	26	392.077	74.869	107.456	1.077	10194	10194	105	505.210	104.226	128.330	4.451	53047	53047	66	408.742	65.822	142.963	3.904	26977	26977	79	437.835	100.094	156.162	5.500	34589	34589	57	426.298	109.492	203.384	2.490	24299	24299	36	412.361	51.635	288.872	3.053	14845	14845	82	409.963	79.650	110.898	9.121	33617	33617
55	26	387	72.253	107.449	1.078	10062	10062	105	499.667	100.706	128.328	4.463	52465	52465	66	403.788	60.921	142.961	3.928	26650	26650	79	430.696	98.040	156.153	5.501	34025	34025	57	414.982	105.731	203.368	2.483	23654	23654	36	404.389	52.584	288.877	3.039	14558	14558	82	400.402	76.153	110.915	9.120	32833	32833
56	26	379.423	66.525	107.485	1.082	9865	9865	105	494.400	98.949	128.326	4.457	51912	51912	66	402.273	62.548	142.945	3.913	26550	26550	79	418.354	92.386	156.173	5.500	33050	33050	57	406.719	100.910	203.344	2.480	23183	23183	36	394.639	49.147	288.867	3.049	14207	14207	82	394.939	73.952	110.915	9.114	32385	32385
57	26	368.385	65.232	107.472	1.081	9578	9578	105	486.848	97.287	128.335	4.460	51119	51119	66	400.167	63.797	142.968	3.901	26411	26411	79	413.354	93.174	156.155	5.496	32655	32655	57	397.544	97.647	203.357	2.492	22660	22660	36	383.722	43.888	288.848	3.062	13814	13814	82	387.256	73.129	110.917	9.119	31755	31755
58	26	362.808	60.408	107.513	1.084	9433	9433	105	481.562	94.988	128.335	4.462	50564	50564	66	395.894	63.281	142.965	3.911	26129	26129	79	406.494	89.870	156.158	5.483	32113	32113	57	390.070	92.861	203.346	2.492	22234	22234	36	375	44.533	288.841	3.065	13500	13500	82	377.256	67.316	110.916	9.119	30935	30935
59	26	357	58.911	107.530	1.084	9282	9282	105	476.686	92.833	128.335	4.468	50052	50052	66	392.364	59.550	142.966	3.920	25896	25896	79	402.772	87.965	156.162	5.482	31819	31819	57	382.737	92.643	203.345	2.489	21816	21816	36	371.917	44.440	288.838	3.068	13389	13389	82	368.732	63.644	110.930	9.113	30236	30236
60	26	348.115	60.572	107.510	1.081	9051	9051	105	470.914	93.812	128.328	4.470	49446	49446	66	387.909	57.900	142.957	3.932	25602	25602	79	395.063	83.016	156.176	5.480	31210	31210	57	377.193	89.456	203.327	2.486	21500	21500	36	362.278	42.179	288.808	3.078	13042	13042	82	363.415	62.375	110.938	9.104	29800	29800
61	26	345.346	55.061	107.530	1.092	8979	8979	105	465.476	91.500	128.341	4.473	48875	48875	66	386.470	59.467	142.964	3.926	25507	25507	79	394.114	84.927	156.149	5.482	31135	31135	57	371.316	86.228	203.336	2.495	21165	21165	36	357.750	42.051	288.844	3.065	12879	12879	82	358.098	61.662	110.914	9.103	29364	29364
62	26	340.808	57.185	107.513	1.087	8861	8861	105	459.886	89.831	128.338	4.467	48288	48288	66	382.561	56.608	142.948	3.941	25249	25249	79	391.291	83.219	156.157	5.485	30912	30912	57	366.754	84.095	203.343	2.498	20905	20905	36	347.222	36.247	288.805	3.084	12500	12500	82	352.793	59.568	110.939	9.099	28929	28929
63	26	334.038	52.912	107.536	1.090	8685	8685	105	454.371	88.013	128.327	4.475	47709	47709	66	385.197	57.366	142.938	3.933	25423	25423	79	386.835	80.691	156.144	5.477	30560	30560	57	365.965	82.484	203.331	2.495	20860	20860	36	343.250	37.618	288.799	3.083	12357	12357	82	349.488	58.038	110.942	9.092	28658	28658
64	26	332.269	49.687	107.562	1.095	8639	8639	105	455.410	89.058	128.319	4.470	47818	47818	66	385.606	58.536	142.952	3.935	25450	25450	79	385.089	79.805	156.158	5.476	30422	30422	57	360.281	81.831	203.337	2.493	20536	20536	36	338.556	34.653	288.792	3.090	12188	12188	82	346.768	60.644	110.929	9.107	28435	28435
65	26	329.846	51.479	107.507	1.086	8576	8576	105	454.162	86.089	128.319	4.485	47687	47687	66	384.530	57.359	142.968	3.932	25379	25379	79	384	80.575	156.171	5.475	30336	30336	57	355.684	80.737	203.312	2.489	20274	20274	36	333.861	34.310	288.808	3.085	12019	12019	82	345.195	58.770	110.931	9.080	28306	28306
66	26	328.038	47.288	107.554	1.090	8529	8529	105	452.333	85.651	128.322	4.491	47495	47495	66	380.152	57.641	142.959	3.935	25090	25090	79	380.785	79.596	156.154	5.478	30082	30082	57	350.316	79.105	203.328	2.503	19968	19968	36	331.167	33.286	288.771	3.106	11922	11922	82	342.110	57.164	110.929	9.101	28053	28053
67	26	325.192	45.902	107.558	1.093	8455	8455	105	449.095	84.619	128.315	4.487	47155	47155	66	379.197	52.609	142.941	3.968	25027	25027	79	378.316	77.158	156.159	5.465	29887	29887	57	347.807	75.685	203.314	2.498	19825	19825	36	327.278	32.828	288.781	3.093	11782	11782	82	342.549	56.581	110.937	9.093	28089	28089
68	26	322.769	48.227	107.531	1.092	8392	8392	105	448.952	84.474	128.322	4.491	47140	47140	66	378.621	53.836	142.963	3.958	24989	24989	79	377.772	78.852	156.152	5.479	29844	29844	57	343.491	76.401	203.330	2.505	19579	19579	36	318.361	32.096	288.762	3.108	11461	11461	82	342.256	57.628	110.934	9.090	28065	28065
69	26	320.423	48.283	107.530	1.096	8331	8331	105	447.610	84.772	128.328	4.487	46999	46999	66	376.758	57.710	142.955	3.927	24866	24866	79	373.127	76.490	156.162	5.480	29477	29477	57	335	71.832	203.325	2.509	19095	19095	36	315	33.966	288.813	3.079	11340	11340	82	339.756	57.600	110.941	9.095	27860	27860
70	26	316.846	47.500	107.553	1.090	8238	8238	105	446.105	83.087	128.303	4.490	46841	46841	66	376.167	54.885	142.943	3.936	24827	24827	79	371.595	74.348	156.153	5.466	29356	29356	57	333.123	71.819	203.319	2.510	18988	18988	36	308.528	30.996	288.761	3.106	11107	11107	82	336.037	54.768	110.927	9.092	27555	27555
71	26	315.308	46.831	107.534	1.091	8198	8198	105	447.867	84.502	128.307	4.495	47026	47026	66	378.848	55.039	142.956	3.955	25004	25004	79	371.165	76.163	156.162	5.475	29322	29322	57	330.158	72.439	203.309	2.502	18819	18819	36	305.722	30.618	288.785	3.097	11006	11006	82	334.122	54.187	110.937	9.095	27398	27398
72	26	310.808	46.908	107.550	1.092	8081	8081	105	446.552	84.340	128.308	4.490	46888	46888	66	377.076	55.828	142.953	3.934	24887	24887	79	368.329	74.374	156.160	5.488	29098	29098	57	329.035	69.170	203.318	2.509	18755	18755	36	301.944	29.713	288.758	3.106	10870	10870	82	332.659	52.702	110.936	9.102	27278	27278
73	26	312.577	45.602	107.546	1.092	8127	8127	105	449.705	86.149	128.295	4.482	47219	47219	66	376.879	56.512	142.948	3.942	24874	24874	79	367.443	74.220	156.161	5.464	29028	29028	57	326.175	68.837	203.280	2.504	18592	18592	36	299.306	25.916	288.758	3.109	10775	10775	82	331.171	54.331	110.934	9.086	27156	27156
74	26	313.885	47.166	107.527	1.093	8161	8161	105	448.752	86.497	128.319	4.482	47119	47119	66	377.121	56.243	142.942	3.953	24890	24890	79	368.797	76.168	156.174	5.490	29135	29135	57	323.105	69.126	203.312	2.501	18417	18417	36	297.278	27.678	288.761	3.104	10702	10702	82	331.524	53.624	110.928	9.090	27185	27185
75	26	312.846	45.566	107.562	1.091	8134	8134	105	447.305	86.506	128.314	4.467	46967	46967	66	376.348	56.020	142.956	3.941	24839	24839	79	368.278	75.873	156.148	5.497	29094	29094	57	319.807	65.301	203.319	2.516	18229	18229	36	293.389	26.851	288.760	3.109	10562	10562	82	328.037	53.812	110.925	9.102	26899	26899
76	26	310.154	44.126	107.552	1.095	8064	8064	105	448.857	85.318	128.304	4.483	47130	47130	66	378.697	55.936	142.942	3.950	24994	24994	79	369.177	77.044	156.158	5.482	29165	29165	57	319.807	67.415	203.300	2.507	18229	18229	36	290.694	25.845	288.747	3.112	10465	10465	82	330.890	53.886	110.922	9.106	27133	27133
77	26	308.962	44.713	107.554	1.094	8033	8033	105	447.562	86.710	128.308	4.471	46994	46994	66	377.576	55.823	142.941	3.948	24920	24920	79	368.709	76.826	156.171	5.491	29128	29128	57	316.877	66.592	203.295	2.502	18062	18062	36	285.472	24.550	288.759	3.110	10277	10277	82	327.988	55.462	110.925	9.107	26895	26895
78	26	305.692	46.546	107.539	1.091	7948	7948	105	450.971	88.112	128.321	4.466	47352	47352	66	381.379	55.682	142.942	3.955	25171	25171	79	368.810	76.693	156.151	5.495	29136	29136	57	316.298	66.550	203.268	2.495	18029	18029	36	282.278	26.880	288.761	3.108	10162	10162	82	328.573	54.234	110.918	9.103	26943	26943
79	26	305.808	42.921	107.565	1.096	7951	7951	105	449.095	86.957	128.320	4.469	47155	47155	66	380.636	57.603	142.937	3.939	25122	25122	79	371.835	78.800	156.156	5.493	29375	29375	57	314.877	66.191	203.271	2.507	17948	17948	36	279.833	24.835	288.771	3.108	10074	10074	82	328.561	55.101	110.921	9.094	26942	26942
80	26	309.500	45.443	107.571	1.096	8047	8047	105	453.581	88.978	128.318	4.469	47626	47626	66	383.212	57.754	142.927	3.945	25292	25292	79	371.759	77.282	156.169	5.497	29369	29369	57	314.596	64.233	203.262	2.506	17932	17932	36	280.194	24.994	288.790	3.097	10087	10087	82	326.256	55.727	110.903	9.099	26753	26753
81	26	306.923	46.143	107.545	1.092	7980	7980	105	451.952	89.403	128.333	4.464	47455	47455	66	384.409	57.524	142.932	3.949	25371	25371	79	368.975	76.325	156.159	5.503	29149	29149	57	310.895	63.357	203.265	2.503	17721	17721	36	275.444	26.210	288.805	3.089	9916	9916	82	327.549	55.137	110.927	9.095	26859	26859
82	26	308.923	46.771	107.520	1.098	8032	8032	105	455.505	89.880	128.312	4.467	47828	47828	66	390.985	57.324	142.937	3.966	25805	25805	79	368.658	77.726	156.162	5.487	29124	29124	57	310.018	64.655	203.283	2.499	17671	17671	36	271.944	23.291	288.790	3.103	9790	9790	82	328.402	53.978	110.930	9.084	26929	26929
83	26	308.962	46.542	107.541	1.088	8033	8033	105	459.295	90.885	128.322	4.462	48226	48226	66	394.621	59.253	142.945	3.950	26045	26045	79	368.519	77.236	156.168	5.493	29113	29113	57	311.421	66.647	203.277	2.495	17751	17751	36	270.889	23.844	288.755	3.109	9752	9752	82	326.768	55.559	110.920	9.103	26795	26795
84	26	303.577	45.917	107.540	1.092	7893	7893	105	459.190	93.461	128.324	4.451	48215	48215	66	396.318	60.707	142.950	3.947	26157	26157	79	370.924	81.123	156.169	5.497	29303	29303	57	308.509	64.710	203.278	2.504	17585	17585	36	265.944	24.326	288.786	3.096	9574	9574	82	326.476	55.123	110.915	9.085	26771	26771
85	26	305.885	47.394	107.529	1.089	7953	7953	105	462.152	93.609	128.302	4.458	48526	48526	66	397.197	62.308	142.938	3.934	26215	26215	79	372.734	78.366	156.154	5.478	29446	29446	57	309.474	65.486	203.291	2.502	17640	17640	36	264.194	23.952	288.784	3.095	9511	9511	82	325.500	55.664	110.920	9.092	26691	26691
86	26	300.038	44.858	107.534	1.091	7801	7801	105	466.010	95.668	128.321	4.441	48931	48931	66	396.864	62.980	142.942	3.928	26193	26193	79	373.506	78.488	156.170	5.492	29507	29507	57	307.544	64.250	203.285	2.499	17530	17530	36	267.333	24.682	288.807	3.082	9624	9624	82	325.098	54.168	110.927	9.090	26658	26658
87	26	303.269	46.332	107.526	1.091	7885	7885	105	465.952	94.203	128.308	4.454	48925	48925	66	398.576	60.299	142.943	3.937	26306	26306	79	373.304	80.940	156.161	5.491	29491	29491	57	308.544	65.021	203.278	2.497	17587	17587	36	266.417	22.410	288.757	3.108	9591	9591	82	324.268	53.555	110.923	9.089	26590	26590
88	26	303.500	44.908	107.542	1.091	7891	7891	105	470.267	96.237	128.324	4.452	49378	49378	66	401.530	62.810	142.948	3.935	26501	26501	79	380.203	83.374	156.166	5.482	30036	30036	57	303.526	63.048	203.306	2.507	17301	17301	36	264.667	20.625	288.752	3.113	9528	9528	82	322.415	52.525	110.937	9.088	26438	26438
89	26	301.962	48.116	107.521	1.092	7851	7851	105	476.267	94.636	128.311	4.466	50008	50008	66	411.182	64.708	142.926	3.949	27138	27138	79	391.165	88.517	156.138	5.461	30902	30902	57	307.561	66.091	203.279	2.490	17531	17531	36	265.389	23.101	288.754	3.108	9554	9554	82	322.768	53.969	110.924	9.091	26467	26467
90	26	299.654	46.950	107.524	1.088	7791	7791	105	480.038	97.803	128.310	4.455	50404	50404	66	416.682	66.726	142.921	3.925	27501	27501	79	396.405	92.219	156.147	5.467	31316	31316	57	305	60.879	203.263	2.509	17385	17385	36	264.667	22.567	288.761	3.113	9528	9528	82	323.939	53.013	110.928	9.090	26563	26563
91	26	306.269	46.419	107.509	1.094	7963	7963	105	484.257	98.469	128.301	4.457	50847	50847	66	428.167	66.744	142.934	3.945	28259	28259	79	401.747	95.642	156.133	5.503	31738	31738	57	305.053	62.668	203.257	2.500	17388	17388	36	264.444	23.659	288.772	3.105	9520	9520	82	325.707	55.458	110.911	9.090	26708	26708
92	26	305.462	48.048	107.518	1.087	7942	7942	105	488.629	100.455	128.303	4.445	51306	51306	66	441.288	70.426	142.930	3.935	29125	29125	79	411.165	99.896	156.162	5.498	32482	32482	57	307.088	63.505	203.276	2.507	17504	17504	36	263.639	20.171	288.745	3.115	9491	9491	82	329	57.471	110.902	9.092	26978	26978
93	26	301.038	46.893	107.518	1.089	7827	7827	105	490.857	101.565	128.306	4.442	51540	51540	66	450.333	75.410	142.931	3.941	29722	29722	79	416.772	101.119	156.152	5.495	32925	32925	57	309.351	65.129	203.280	2.505	17633	17633	36	264.361	22.573	288.754	3.112	9517	9517	82	334.268	59.470	110.887	9.085	27410	27410
94	26	302.769	47.094	107.509	1.092	7872	7872	105	499.162	102.274	128.289	4.452	52412	52412	66	462.591	78.679	142.910	3.922	30531	30531	79	430.101	108.754	156.150	5.489	33978	33978	57	311.316	67.019	203.276	2.494	17745	17745	36	264.972	21.936	288.759	3.110	9539	9539	82	336.659	61.053	110.881	9.094	27606	27606
95	26	305	47.877	107.519	1.091	7930	7930	105	506.362	107.573	128.309	4.429	53168	53168	66	480.258	81.028	142.919	3.909	31697	31697	79	447.329	115.559	156.150	5.487	35339	35339	57	310.614	64.816	203.271	2.502	17705	17705	36	264.889	21.425	288.730	3.125	9536	9536	82	340.061	63.258	110.887	9.102	27885	27885
96	26	305.231	47.351	107.503	1.093	7936	7936	105	509.438	109.634	128.298	4.423	53491	53491	66	492.864	87.855	142.930	3.898	32529	32529	79	463.671	125.695	156.134	5.507	36630	36630	57	308.684	66.997	203.267	2.493	17595	17595	36	266.528	26.073	288.757	3.104	9595	9595	82	340.793	62.028	110.888	9.100	27945	27945
97	26	307.923	48.349	107.518	1.091	8006	8006	105	515.248	110.943	128.308	4.422	54101	54101	66	502.106	91.247	142.933	3.889	33139	33139	79	482.709	135.253	156.129	5.508	38134	38134	57	310.316	66.902	203.309	2.501	17688	17688	36	268.611	24.041	288.782	3.095	9670	9670	82	341.280	62.550	110.890	9.092	27985	27985
98	26	303.346	46.797	107.527	1.093	7887	7887	105	521.590	113.852	128.306	4.411	54767	54767	66	511.591	94.154	142.941	3.876	33765	33765	79	506.038	148.003	156.116	5.519	39977	39977	57	310.649	66.210	203.302	2.511	17707	17707	36	266.833	22.001	288.764	3.111	9606	9606	82	345.415	63.010	110.900	9.104	28324	28324
99	26	306.692	49.167	107.513	1.087	7974	7974	105	525.381	114.926	128.319	4.408	55165	55165	66	527.682	98.573	142.932	3.878	34827	34827	79	532.279	163.004	156.121	5.542	42050	42050	57	311.228	66.339	203.300	2.502	17740	17740	36	266.861	23.156	288.790	3.096	9607	9607	82	343.256	64.077	110.887	9.105	28147	28147
100	26	307.308	50.875	107.467	1.088	7990	7990	105	533.648	117.457	128.313	4.408	56033	56033	66	546.394	103.456	142.940	3.884	36062	36062	79	562.620	177.454	156.124	5.547	44447	44447	57	312.158	66.653	203.308	2.510	17793	17793	36	264.444	22.907	288.809	3.090	9520	9520	82	345.329	65.145	110.910	9.116	28317	28317
101	26	305.231	50.136	107.492	1.089	7936	7936	105	539.190	119.857	128.323	4.408	56615	56615	66	562.151	113.069	142.938	3.833	37102	37102	79	588.937	190.744	156.120	5.546	46526	46526	57	314.053	67.296	203.320	2.507	17901	17901	36	263.528	24.030	288.795	3.094	9487	9487	82	346.756	65.155	110.908	9.111	28434	28434
102	26	304.577	50.292	107.471	1.090	7919	7919	105	545.476	120.917	128.321	4.402	57275	57275	66	569.303	114.879	142.918	3.836	37574	37574	79	619.354	205.052	156.116	5.547	48929	48929	57	312.228	67.261	203.289	2.496	17797	17797	36	261.917	23.354	288.818	3.082	9429	9429	82	344.378	65.142	110.887	9.122	28239	28239
103	26	305.115	53.004	107.486	1.086	7933	7933	105	548.667	122.589	128.318	4.402	57610	57610	66	581.394	124.002	142.941	3.804	38372	38372	79	653.949	219.712	156.119	5.543	51662	51662	57	312.842	67.628	203.301	2.507	17832	17832	36	263.194	23.639	288.796	3.088	9475	9475	82	344.915	63.031	110.901	9.110	28283	28283
104	26	315.462	53.798	107.455	1.086	8202	8202	105	552.924	125.263	128.328	4.392	58057	58057	66	586.576	125.880	142.951	3.796	38714	38714	79	683.544	235.240	156.111	5.552	54000	54000	57	318.474	70.726	203.283	2.498	18153	18153	36	258.889	23.220	288.772	3.102	9320	9320	82	345.841	64.642	110.890	9.126	28359	28359
105	26	307.154	50.905	107.481	1.088	7986	7986	105	558.267	126.255	128.324	4.395	58618	58618	66	595.182	132.590	142.947	3.773	39282	39282	79	699.316	241.705	156.112	5.570	55246	55246	57	317.947	68.489	203.313	2.507	18123	18123	36	258	22.807	288.770	3.103	9288	9288	82	344.293	63.697	110.891	9.114	28232	28232
106	26	308.269	50.583	107.479	1.091	8015	8015	105	567.190	130.440	128.326	4.387	59555	59555	66	599.076	137.093	142.951	3.748	39539	39539	79	710	252.448	156.120	5.604	56090	56090	57	320.158	69.833	203.291	2.500	18249	18249	36	256.611	23.317	288.783	3.095	9238	9238	82	344.293	62.886	110.899	9.113	28232	28232
107	26	310.192	53.678	107.453	1.085	8065	8065	105	570.857	132.436	128.342	4.378	59940	59940	66	598.742	136.114	142.951	3.754	39517	39517	79	725.266	260.854	156.112	5.606	57296	57296	57	319.368	68.775	203.275	2.494	18204	18204	36	254.028	24.183	288.799	3.088	9145	9145	82	341	62.058	110.906	9.106	27962	27962
108	26	310	51.839	107.471	1.084	8060	8060	105	576.324	135.284	128.336	4.374	60514	60514	66	599.167	140.771	142.960	3.731	39545	39545	79	726.785	262.435	156.109	5.626	57416	57416	57	318.754	72.066	203.288	2.499	18169	18169	36	258.083	21.852	288.777	3.104	9291	9291	82	344.695	64.473	110.892	9.103	28265	28265
109	26	310.577	52.033	107.495	1.088	8075	8075	105	579.886	135.093	128.322	4.379	60888	60888	66	597.439	140.290	142.951	3.730	39431	39431	79	722.468	260.261	156.109	5.622	57075	57075	57	317.158	69.164	203.307	2.499	18078	18078	36	256.611	21.525	288.774	3.103	9238	9238	82	347.183	65.313	110.896	9.101	28469	28469
110	26	313.923	54.397	107.467	1.086	8162	8162	105	585.019	137.872	128.333	4.375	61427	61427	66	596.742	142.140	142.961	3.723	39385	39385	79	713.760	256.707	156.105	5.621	56387	56387	57	318.649	70.339	203.279	2.495	18163	18163	36	254.250	21.621	288.779	3.105	9153	9153	82	344.341	67.080	110.884	9.120	28236	28236
111	26	313.423	51.793	107.504	1.087	8149	8149	105	584.781	137.761	128.326	4.373	61402	61402	66	592.197	142.966	142.952	3.713	39085	39085	79	700.709	247.646	156.105	5.627	55356	55356	57	320.649	70.329	203.315	2.509	18277	18277	36	256.889	21.009	288.765	3.118	9248	9248	82	344.927	66.642	110.880	9.126	28284	28284
112	26	316.577	51.718	107.482	1.089	8231	8231	105	584.609	137.317	128.329	4.372	61384	61384	66	580.258	143.599	142.958	3.699	38297	38297	79	687.760	243.562	156.107	5.620	54333	54333	57	321.456	72.489	203.305	2.495	18323	18323	36	260.139	20.979	288.751	3.118	9365	9365	82	347.012	64.444	110.903	9.114	28455	28455
113	26	318.731	54.654	107.472	1.087	8287	8287	105	590.152	139.231	128.342	4.372	61966	61966	66	569.030	140.655	142.954	3.704	37556	37556	79	674.329	236.927	156.100	5.622	53272	53272	57	322.860	73.062	203.302	2.492	18403	18403	36	258.694	23.293	288.765	3.114	9313	9313	82	345.683	64.805	110.887	9.127	28346	28346
114	26	319.654	59.550	107.463	1.082	8311	8311	105	588.724	139.809	128.327	4.374	61816	61816	66	559.636	134.721	142.964	3.714	36936	36936	79	662.013	226.616	156.121	5.618	52299	52299	57	321.404	73.088	203.314	2.499	18320	18320	36	261.861	23.188	288.754	3.112	9427	9427	82	345.232	63.157	110.885	9.114	28309	28309
115	26	322.269	57.093	107.445	1.086	8379	8379	105	590.829	140.537	128.339	4.366	62037	62037	66	552.227	132.862	142.964	3.701	36447	36447	79	643.772	223.575	156.111	5.628	50858	50858	57	321.474	73.371	203.279	2.485	18324	18324	36	257.222	23.386	288.764	3.106	9260	9260	82	345.037	65.256	110.883	9.108	28293	28293
116	26	323.308	58.203	107.427	1.085	8406	8406	105	587.790	138.110	128.336	4.373	61718	61718	66	540.970	126.325	142.959	3.728	35704	35704	79	629.114	212.880	156.120	5.612	49700	49700	57	324.561	72.314	203.304	2.499	18500	18500	36	256.778	23.227	288.789	3.096	9244	9244	82	344.512	64.086	110.881	9.112	28250	28250
117	26	325.231	62.622	107.402	1.077	8456	8456	105	587.457	139.133	128.337	4.369	61683	61683	66	529.727	123.937	142.959	3.722	34962	34962	79	617.709	208.133	156.113	5.624	48799	48799	57	328.509	74.399	203.292	2.492	18725	18725	36	263.694	23.871	288.757	3.110	9493	9493	82	344.329	65.179	110.894	9.111	28235	28235
118	26	329	62.422	107.393	1.079	8554	8554	105	586.895	141.028	128.338	4.362	61624	61624	66	517.136	120.688	142.971	3.725	34131	34131	79	599.228	201.084	156.106	5.618	47339	47339	57	331.649	75.134	203.302	2.499	18904	18904	36	267.389	25.068	288.755	3.111	9626	9626	82	345.915	65.122	110.869	9.112	28365	28365
119	26	333.423	63.864	107.431	1.079	8669	8669	105	583.429	137.893	128.332	4.372	61260	61260	66	506.167	117.547	142.946	3.727	33407	33407	79	582.405	194.402	156.109	5.623	46010	46010	57	330.193	76.166	203.325	2.495	18821	18821	36	270.722	24.168	288.770	3.109	9746	9746	82	342.463	64.140	110.885	9.117	28082	28082
120	26	338	64.806	107.418	1.079	8788	8788	105	581.067	140.256	128.335	4.358	61012	61012	66	495.364	112.691	142.962	3.732	32694	32694	79	570.304	186.934	156.113	5.614	45054	45054	57	332.298	78.553	203.310	2.492	18941	18941	36	269.194	26.591	288.793	3.082	9691	9691	82	342.366	64.227	110.882	9.110	28074	28074
121	26	336.500	65.287	107.363	1.074	8749	8749	105	578.990	139.142	128.330	4.364	60794	60794	66	481.470	107.604	142.957	3.742	31777	31777	79	554.316	178.475	156.112	5.610	43791	43791	57	336.456	77.960	203.313	2.489	19178	19178	36	272.944	26.782	288.759	3.102	9826	9826	82	340.829	65.414	110.885	9.121	27948	27948
122	26	337.538	67.038	107.388	1.075	8776	8776	105	578.533	138.521	128.332	4.361	60746	60746	66	470.258	104.820	142.960	3.749	31037	31037	79	540.595	168.389	156.115	5.615	42707	42707	57	337.070	79.582	203.306	2.487	19213	19213	36	278.389	23.279	288.743	3.122	10022	10022	82	342.341	66.121	110.869	9.119	28072	28072
123	26	346	71.782	107.384	1.078	8996	8996	105	572.790	134.601	128.319	4.374	60143	60143	66	456.985	99.990	142.952	3.758	30161	30161	79	522.949	164.532	156.096	5.611	41313	41313	57	342.807	81.898	203.323	2.491	19540	19540	36	279.694	25.655	288.748	3.113	10069	10069	82	342.085	64.826	110.887	9.109	28051	28051
124	26	346.500	70.552	107.390	1.077	9009	9009	105	565.952	134.821	128.327	4.361	59425	59425	66	444.818	96.269	142.953	3.762	29358	29358	79	509.430	158.618	156.109	5.614	40245	40245	57	343.140	81.788	203.324	2.493	19559	19559	36	277.361	26.041	288.778	3.102	9985	9985	82	339.976	64.492	110.899	9.116	27878	27878
125	26	350.115	76.378	107.341	1.069	9103	9103	105	563.295	133.043	128.332	4.369	59146	59146	66	439.303	93.162	142.945	3.769	28994	28994	79	495.772	151.434	156.122	5.599	39166	39166	57	349.035	87.121	203.315	2.476	19895	19895	36	279.917	28.703	288.727	3.117	10077	10077	82	339.256	63.659	110.892	9.112	27819	27819
126	26	356.154	72.976	107.364	1.075	9260	9260	105	564.781	132.627	128.320	4.373	59302	59302	66	429.924	88.713	142.949	3.789	28375	28375	79	483.734	144.662	156.130	5.604	38215	38215	57	351.123	87.647	203.303	2.465	20014	20014	36	285.111	28.087	288.738	3.110	10264	10264	82	341.500	63.340	110.886	9.111	28003	28003
127	26	359.885	70.954	107.381	1.076	9357	9357	105	554.210	131.209	128.334	4.369	58192	58192	66	418.182	86.907	142.954	3.790	27600	27600	79	471.076	138.653	156.126	5.597	37215	37215	57	351.351	88.874	203.314	2.477	20027	20027	36	283.111	26.471	288.737	3.117	10192	10192	82	341.305	64.360	110.887	9.125	27987	27987
128	26	367.500	80.854	107.331	1.068	9555	9555	105	552.105	128.925	128.326	4.380	57971	57971	66	408.742	79.037	142.937	3.818	26977	26977	79	462.038	135.110	156.125	5.588	36501	36501	57	351.719	86.387	203.309	2.473	20048	20048	36	286.861	30.247	288.759	3.103	10327	10327	82	342.963	63.967	110.896	9.128	28123	28123
129	26	368.231	84.660	107.338	1.067	9574	9574	105	551.162	128.976	128.314	4.379	57872	57872	66	403.394	77.165	142.947	3.828	26624	26624	79	452.532	130.485	156.120	5.579	35750	35750	57	354.772	89.107	203.334	2.474	20222	20222	36	285.667	30.059	288.798	3.086	10284	10284	82	340.476	64.778	110.877	9.119	27919	27919
130	26	372.423	80.827	107.347	1.071	9683	9683	105	545.362	127.267	128.324	4.379	57263	57263	66	389.970	75.063	142.941	3.823	25738	25738	79	443.772	125.558	156.119	5.581	35058	35058	57	356.228	89.735	203.330	2.479	20305	20305	36	287.944	29.663	288.779	3.091	10366	10366	82	340.939	63.882	110.889	9.120	27957	27957
131	26	378.923	83.482	107.328	1.069	9852	9852	105	547.029	127.449	128.326	4.376	57438	57438	66	385	71.582	142.953	3.833	25410	25410	79	437.392	123.227	156.123	5.579	34554	34554	57	357.333	88.752	203.328	2.481	20368	20368	36	294.583	31.693	288.781	3.099	10605	10605	82	341.122	61.760	110.888	9.118	27972	27972
132	26	377.231	83.236	107.329	1.072	9808	9808	105	543.629	126.730	128.332	4.374	57081	57081	66	374.227	69.720	142.941	3.833	24699	24699	79	427.949	117.442	156.130	5.570	33808	33808	57	363.316	90.989	203.349	2.485	20709	20709	36	300.139	32.190	288.806	3.079	10805	10805	82	341.317	63.479	110.874	9.112	27988	27988
133	26	386.462	88.385	107.317	1.066	10048	10048	105	538.952	127.867	128.333	4.363	56590	56590	66	366.076	67.924	142.947	3.829	24161	24161	79	419.544	113.365	156.131	5.582	33144	33144	57	365.386	92.546	203.350	2.477	20827	20827	36	298.611	32.386	288.821	3.070	10750	10750	82	339.780	65.705	110.880	9.114	27862	27862
134	26	385.385	89.472	107.290	1.071	10020	10020	105	536.257	125.019	128.334	4.373	56307	56307	66	360.409	66.091	142.947	3.840	23787	23787	79	411.190	110.027	156.111	5.564	32484	32484	57	367.140	96.017	203.327	2.471	20927	20927	36	304.500	34.679	288.841	3.064	10962	10962	82	340.512	63.735	110.868	9.113	27922	27922
135	26	389.577	94.414	107.270	1.060	10129	10129	105	533.257	123.748	128.316	4.374	55992	55992	66	354.136	64.591	142.942	3.846	23373	23373	79	405.253	106.222	156.139	5.570	32015	32015	57	373.474	97.529	203.347	2.476	21288	21288	36	309.139	32.068	288.808	3.073	11129	11129	82	338.585	63.770	110.879	9.116	27764	27764
136	26	396.154	93.157	107.299	1.069	10300	10300	105	529.562	121.431	128.312	4.383	55604	55604	66	346.394	57.884	142.944	3.867	22862	22862	79	397.582	102.115	156.127	5.564	31409	31409	57	376.947	100.939	203.334	2.466	21486	21486	36	316.361	37.071	288.782	3.094	11389	11389	82	338.890	63.168	110.878	9.119	27789	27789
137	26	392.154	96.557	107.273	1.059	10196	10196	105	528.981	123.353	128.317	4.378	55543	55543	66	341.455	55.271	142.940	3.884	22536	22536	79	392.101	98.804	156.141	5.555	30976	30976	57	385.789	101.210	203.341	2.472	21990	21990	36	319.917	35.121	288.811	3.081	11517	11517	82	342.573	65.461	110.878	9.110	28091	28091
138	26	393.385	97.055	107.264	1.063	10228	10228	105	528.543	123.713	128.319	4.377	55497	55497	66	339.333	54.525	142.927	3.897	22396	22396	79	388.291	97.219	156.131	5.549	30675	30675	57	388.719	104.346	203.332	2.463	22157	22157	36	327.694	39.749	288.814	3.072	11797	11797	82	343.378	65.525	110.872	9.117	28157	28157
139	26	395.308	97.463	107.245	1.059	10278	10278	105	524.724	121.055	128.327	4.378	55096	55096	66	332.333	54.254	142.937	3.894	21934	21934	79	379.101	93.962	156.155	5.548	29949	29949	57	390.632	107.995	203.320	2.451	22266	22266	36	344.944	43.293	288.797	3.075	12418	12418	82	344.207	66.054	110.879	9.108	28225	28225
140	26	401.885	99.350	107.249	1.061	10449	10449	105	521.657	120.489	128.327	4.371	54774	54774	66	330.045	53.027	142.942	3.880	21783	21783	79	375.266	91.751	156.148	5.557	29646	29646	57	395.404	108.668	203.317	2.454	22538	22538	36	364.083	44.517	288.819	3.069	13107	13107	82	343.561	66.999	110.871	9.124	28172	28172
141	26	399.654	98.119	107.254	1.061	10391	10391	105	520.105	120.438	128.325	4.371	54611	54611	66	322.788	50.157	142.924	3.897	21304	21304	79	373.329	90.774	156.128	5.546	29493	29493	57	401.825	111.820	203.330	2.461	22904	22904	36	376.639	50.740	288.849	3.050	13559	13559	82	344.159	67.335	110.872	9.118	28221	28221
142	26	399.885	105.076	107.216	1.056	10397	10397	105	515.533	119.072	128.321	4.375	54131	54131	66	318.803	50.160	142.939	3.884	21041	21041	79	367.861	89.388	156.135	5.539	29061	29061	57	404.737	113.571	203.318	2.449	23070	23070	36	394.056	61.267	288.953	2.990	14186	14186	82	345.280	67.380	110.864	9.133	28313	28313
143	26	405.615	100.854	107.229	1.060	10546	10546	105	513.762	117.825	128.347	4.380	53945	53945	66	316.515	46.229	142.932	3.914	20890	20890	79	365	88.019	156.122	5.551	28835	28835	57	407.175	114.527	203.338	2.455	23209	23209	36	405.222	66.480	288.980	2.977	14588	14588	82	348.037	69.720	110.864	9.129	28539	28539
144	26	408.077	107.084	107.195	1.058	10610	10610	105	512.876	118.253	128.324	4.376	53852	53852	66	314.015	49.531	142.930	3.911	20725	20725	79	359.646	85.258	156.143	5.536	28412	28412	57	409.930	117.769	203.350	2.454	23366	23366	36	414.472	64.188	288.953	2.997	14921	14921	82	348.122	70.155	110.867	9.112	28546	28546
145	26	405.808	103.558	107.226	1.058	10551	10551	105	510.495	116.495	128.314	4.383	53602	53602	66	312.015	45.875	142.915	3.923	20593	20593	79	356.025	83.499	156.145	5.530	28126	28126	57	417.561	120.726	203.360	2.458	23801	23801	36	419.639	67.642	288.973	2.985	15107	15107	82	347.634	68.434	110.853	9.113	28506	28506
146	26	404.538	105.832	107.202	1.055	10518	10518	105	508.219	115.218	128.335	4.384	53363	53363	66	310.258	44.396	142.916	3.930	20477	20477	79	354.620	83.424	156.146	5.527	28015	28015	57	424.947	121.866	203.358	2.449	24222	24222	36	423.056	70.196	289.004	2.964	15230	15230	82	346.659	68.797	110.855	9.114	28426	28426
147	26	405.577	107.166	107.189	1.058	10545	10545	105	505.419	115.175	128.319	4.384	53069	53069	66	309.500	44.957	142.932	3.926	20427	20427	79	353.468	81.790	156.143	5.521	27924	27924	57	431.789	126.118	203.363	2.454	24612	24612	36	429.861	76.038	289.049	2.943	15475	15475	82	344.732	66.919	110.873	9.117	28268	28268
148	26	408.346	104.863	107.210	1.058	10617	10617	105	503.829	116.173	128.318	4.381	52902	52902	66	306.515	43.646	142.931	3.933	20230	20230	79	349.076	79.718	156.141	5.528	27577	27577	57	440.789	130.305	203.377	2.458	25125	25125	36	433	76.270	289.028	2.951	15588	15588	82	345.890	66.119	110.869	9.108	28363	28363
149	26	410.115	103.560	107.225	1.055	10663	10663	105	500.876	115.110	128.306	4.380	52592	52592	66	304.773	43.783	142.926	3.914	20115	20115	79	346.873	77.969	156.135	5.528	27403	27403	57	447.614	133.054	203.367	2.457	25514	25514	36	437.083	77.804	289.059	2.936	15735	15735	82	344.280	68.036	110.871	9.122	28231	28231
150	26	412.500	107.071	107.202	1.061	10725	10725	105	500.581	112.937	128.304	4.393	52561	52561	66	303.439	43.398	142.934	3.919	20027	20027	79	344.532	78.044	156.121	5.540	27218	27218	57	451.474	137.164	203.358	2.447	25734	25734	36	443.861	78.367	289.047	2.941	15979	15979	82	346.439	69.079	110.859	9.122	28408	28408
151	26	407.346	103.495	107.229	1.060	10591	10591	105	496.962	109.652	128.316	4.396	52181	52181	66	300.712	42.916	142.918	3.916	19847	19847	79	344.747	79.166	156.141	5.535	27235	27235	57	456.018	137.806	203.370	2.445	25993	25993	36	449.750	80.616	289.061	2.934	16191	16191	82	347.695	68.408	110.867	9.114	28511	28511
152	26	413.385	107.329	107.226	1.059	10748	10748	105	498.705	111.740	128.316	4.397	52364	52364	66	299.515	43.935	142.928	3.909	19768	19768	79	347.861	80.013	156.133	5.526	27481	27481	57	464.754	143.183	203.373	2.443	26491	26491	36	455.306	83.790	289.081	2.927	16391	16391	82	350.951	70.069	110.866	9.115	28778	28778
153	26	417.154	105.479	107.260	1.057	10846	10846	105	499.762	112.991	128.318	4.385	52475	52475	66	295.409	40.667	142.928	3.942	19497	19497	79	344.911	81.030	156.121	5.544	27248	27248	57	469.404	143.419	203.339	2.426	26756	26756	36	455.083	84.538	289.086	2.919	16383	16383	82	348.939	68.771	110.875	9.120	28613	28613
154	26	422	108.625	107.243	1.056	10972	10972	105	497.505	112.076	128.306	4.391	52238	52238	66	295.939	42.148	142.921	3.920	19532	19532	79	344.937	77.893	156.133	5.527	27250	27250	57	474.772	149.251	203.361	2.431	27062	27062	36	451.167	79.315	289.059	2.940	16242	16242	82	349.037	70.487	110.865	9.108	28621	28621
155	26	423.269	111.867	107.206	1.058	11005	11005	105	495.067	110.324	128.307	4.397	51982	51982	66	292.470	42.960	142.927	3.915	19303	19303	79	344.228	79.192	156.133	5.533	27194	27194	57	482.228	151.793	203.346	2.419	27487	27487	36	445.250	80.218	289.057	2.932	16029	16029	82	349.732	70.861	110.852	9.118	28678	28678
156	26	425.808	116.374	107.181	1.053	11071	11071	105	493.019	107.842	128.301	4.407	51767	51767	66	291.091	39.800	142.923	3.936	19212	19212	79	338.203	75.815	156.129	5.531	26718	26718	57	498.474	159.822	203.306	2.414	28413	28413	36	442.250	76.207	289.045	2.943	15921	15921	82	347.841	68.660	110.850	9.114	28523	28523
157	26	422.885	116.181	107.166	1.051	10995	10995	105	495.143	110.648	128.298	4.396	51990	51990	66	292.545	41.304	142.924	3.927	19308	19308	79	336.127	74.161	156.140	5.522	26554	26554	57	506	162.174	203.312	2.416	28842	28842	36	440.833	73.336	289.001	2.966	15870	15870	82	346.841	68.847	110.853	9.115	28441	28441
158	26	421.192	113.242	107.185	1.053	10951	10951	105	493.238	108.315	128.303	4.402	51790	51790	66	289.636	41.189	142.935	3.923	19116	19116	79	338.329	76.339	156.136	5.535	26728	26728	57	510.088	164.860	203.328	2.417	29075	29075	36	435.750	72.427	289.013	2.965	15687	15687	82	346.780	70.731	110.851	9.115	28436	28436
159	26	421.231	109.898	107.205	1.055	10952	10952	105	491.267	109.391	128.298	4.392	51583	51583	66	288	40.047	142.925	3.926	19008	19008	79	336.696	75.461	156.135	5.524	26599	26599	57	513.263	165.986	203.356	2.424	29256	29256	36	432.389	73.144	289.023	2.954	15566	15566	82	351.317	72.056	110.841	9.122	28808	28808
160	26	421.231	115.263	107.168	1.051	10952	10952	105	491.219	108.223	128.296	4.405	51578	51578	66	286.758	41.521	142.925	3.920	18926	18926	79	337.709	77.437	156.135	5.524	26679	26679	57	517.737	167.639	203.341	2.418	29511	29511	36	424.833	71.526	289.009	2.960	15294	15294	82	350.951	70.315	110.854	9.117	28778	28778
161	26	420.846	111.405	107.198	1.053	10942	10942	105	490.600	107.765	128.307	4.400	51513	51513	66	285.364	40.723	142.927	3.912	18834	18834	79	339.367	76.480	156.128	5.517	26810	26810	57	520.333	170.702	203.343	2.410	29659	29659	36	412.917	66.707	288.987	2.973	14865	14865	82	349.195	70.815	110.859	9.119	28634	28634
162	26	419.769	109.962	107.233	1.056	10914	10914	105	490.600	109.083	128.306	4.401	51513	51513	66	284.455	38.860	142.918	3.925	18774	18774	79	338.506	76.199	156.134	5.522	26742	26742	57	520.702	170.150	203.340	2.415	29680	29680	36	410.139	67.653	289.008	2.960	14765	14765	82	349.841	70.080	110.854	9.115	28687	28687
163	26	425.808	112.608	107.220	1.054	11071	11071	105	490.410	108.311	128.306	4.397	51493	51493	66	284.848	40.299	142.915	3.917	18800	18800	79	337.342	75.117	156.127	5.519	26650	26650	57	535.053	176.853	203.355	2.414	30498	30498	36	404.139	66.816	289.002	2.965	14549	14549	82	353.476	71.559	110.846	9.112	28985	28985
164	26	429.654	113.410	107.225	1.057	11171	11171	105	487.829	108.554	128.302	4.394	51222	51222	66	285.045	39.948	142.916	3.928	18813	18813	79	337.544	76.240	156.124	5.530	26666	26666	57	540.772	179.100	203.340	2.406	30824	30824	36	397.611	66.333	289.011	2.960	14314	14314	82	357.549	73.135	110.858	9.120	29319	29319
165	26	428.423	114.380	107.215	1.060	11139	11139	105	484.619	109.472	128.305	4.385	50885	50885	66	286.515	39.885	142.909	3.936	18910	18910	79	338.165	78.295	156.112	5.529	26715	26715	57	543.579	181.427	203.340	2.408	30984	30984	36	387.778	57.819	288.958	2.991	13960	13960	82	356.061	73.574	110.843	9.114	29197	29197
166	26	428.308	114.470	107.210	1.053	11136	11136	105	482.067	108.507	128.311	4.385	50617	50617	66	283.121	39.428	142.915	3.926	18686	18686	79	338.797	77.275	156.121	5.523	26765	26765	57	546.912	185.158	203.338	2.401	31174	31174	36	382.917	57.050	288.950	2.999	13785	13785	82	358.390	76.757	110.836	9.119	29388	29388
167	26	424.885	115.223	107.180	1.056	11047	11047	105	481.210	108.338	128.304	4.389	50527	50527	66	284.879	39.223	142.925	3.931	18802	18802	79	338.873	77.838	156.136	5.527	26771	26771	57	551.825	183.316	203.336	2.407	31454	31454	36	374.750	52.706	288.943	3.001	13491	13491	82	359.659	77.288	110.837	9.118	29492	29492
168	26	416.538	110.127	107.193	1.057	10830	10830	105	478.581	106.766	128.298	4.393	50251	50251	66	286.273	39.590	142.914	3.941	18894	18894	79	341.139	78.368	156.132	5.530	26950	26950	57	552.175	184.966	203.335	2.404	31474	31474	36	370.583	53.085	288.948	2.998	13341	13341	82	357.585	74.333	110.828	9.122	29322	29322
169	26	414.808	110.279	107.183	1.053	10785	10785	105	477.800	107.178	128.298	4.388	50169	50169	66	286.667	38.651	142.914	3.951	18920	18920	79	342.962	79.149	156.129	5.521	27094	27094	57	556.035	189.127	203.374	2.415	31694	31694	36	366.194	51.067	288.910	3.016	13183	13183	82	358.317	75.060	110.847	9.126	29382	29382
170	26	412.923	110.653	107.165	1.061	10736	10736	105	474.381	105.478	128.310	4.389	49810	49810	66	287.045	37.933	142.918	3.944	18945	18945	79	346.038	82.475	156.138	5.522	27337	27337	57	553.579	188.102	203.337	2.405	31554	31554	36	359.806	48.769	288.891	3.030	12953	12953	82	358.061	76.072	110.853	9.119	29361	29361
171	26	406.423	108.581	107.181	1.055	10567	10567	105	474.686	103.512	128.298	4.412	49842	49842	66	286.970	38.371	142.912	3.947	18940	18940	79	348.785	82.822	156.123	5.515	27554	27554	57	546.281	182.595	203.368	2.413	31138	31138	36	353.833	47.080	288.913	3.021	12738	12738	82	359.756	76.941	110.859	9.131	29500	29500
172	26	403.923	108.110	107.165	1.059	10502	10502	105	479.610	105.531	128.299	4.400	50359	50359	66	289.333	39.093	142.925	3.942	19096	19096	79	352.810	84.176	156.126	5.519	27872	27872	57	542.737	182.510	203.363	2.407	30936	30936	36	348.556	43.909	288.879	3.036	12548	12548	82	363.073	76.894	110.846	9.115	29772	29772
173	26	401.500	105.115	107.212	1.055	10439	10439	105	477.762	105.093	128.291	4.401	50165	50165	66	289.106	39.673	142.927	3.934	19081	19081	79	356.038	88.566	156.113	5.537	28127	28127	57	533.404	177.123	203.357	2.415	30404	30404	36	341.694	45.092	288.869	3.033	12301	12301	82	362.915	77.275	110.831	9.119	29759	29759
174	26	397.577	102.506	107.209	1.056	10337	10337	105	477.619	107.121	128.295	4.391	50150	50150	66	290.288	39.476	142.910	3.951	19159	19159	79	353.722	86.314	156.115	5.546	27944	27944	57	528.158	175.289	203.370	2.420	30105	30105	36	335.472	43.589	288.885	3.031	12077	12077	82	361.024	76.193	110.832	9.122	29604	29604
175	26	395.962	105.488	107.208	1.050	10295	10295	105	481.067	105.870	128.288	4.404	50512	50512	66	290.576	39.494	142.910	3.937	19178	19178	79	359.696	91.118	156.089	5.551	28416	28416	57	522.912	173.005	203.385	2.424	29806	29806	36	331.083	39.879	288.869	3.045	11919	11919	82	365.793	78.652	110.850	9.118	29995	29995
176	26	394.385	101.759	107.221	1.058	10254	10254	105	479.648	106.743	128.304	4.389	50363	50363	66	293.924	39.888	142.923	3.944	19399	19399	79	361.544	88.956	156.103	5.531	28562	28562	57	512.140	167.640	203.392	2.425	29192	29192	36	327.472	39.085	288.838	3.056	11789	11789	82	365.402	78.805	110.837	9.128	29963	29963
177	26	390.538	97.520	107.235	1.058	10154	10154	105	482.981	107.453	128.296	4.401	50713	50713	66	295.500	41.350	142.922	3.930	19503	19503	79	365.810	92.686	156.096	5.555	28899	28899	57	505.737	165.085	203.392	2.426	28827	28827	36	322.333	39.997	288.828	3.060	11604	11604	82	366.476	78.620	110.840	9.130	30051	30051
178	26	384.808	96.383	107.244	1.063	10005	10005	105	481.590	106.990	128.289	4.398	50567	50567	66	297.152	42.624	142.923	3.925	19612	19612	79	365.430	92.646	156.114	5.548	28869	28869	57	499.439	160.399	203.376	2.436	28468	28468	36	318.556	39.665	288.875	3.039	11468	11468	82	370.915	82.452	110.832	9.148	30415	30415
179	26	379.538	92.315	107.275	1.060	9868	9868	105	483.286	107.383	128.287	4.387	50745	50745	66	296.197	41.524	142.926	3.942	19549	19549	79	364.937	91.531	156.106	5.543	28830	28830	57	488.474	158.414	203.379	2.429	27843	27843	36	313.667	37.509	288.840	3.056	11292	11292	82	366.585	78.675	110.839	9.127	30060	30060
180	26	374.577	91.016	107.253	1.065	9739	9739	105	482.571	109.356	128.281	4.390	50670	50670	66	298.242	43.606	142.904	3.928	19684	19684	79	367.203	91.979	156.121	5.540	29009	29009	57	477.246	150.677	203.372	2.434	27203	27203	36	311.444	37.155	288.861	3.043	11212	11212	82	369.195	79.926	110.836	9.126	30274	30274
181	26	370.962	93.788	107.236	1.057	9645	9645	105	484.390	108.484	128.292	4.390	50861	50861	66	302.258	42.988	142.917	3.930	19949	19949	79	374.101	96.508	156.104	5.547	29554	29554	57	474.175	150.552	203.379	2.434	27028	27028	36	306.333	36.570	288.850	3.051	11028	11028	82	369.098	79.364	110.831	9.128	30266	30266
182	26	368.077	88.714	107.266	1.065	9570	9570	105	482.257	107.781	128.294	4.396	50637	50637	66	306.212	44.010	142.923	3.940	20210	20210	79	375.772	97.956	156.109	5.551	29686	29686	57	466.596	141.815	203.363	2.437	26596	26596	36	301.917	35.542	288.862	3.044	10869	10869	82	369.707	80.453	110.826	9.124	30316	30316
183	26	368.385	90.212	107.227	1.065	9578	9578	105	480.248	108.106	128.292	4.397	50426	50426	66	308.424	43.677	142.916	3.948	20356	20356	79	380.722	96.963	156.121	5.541	30077	30077	57	456.316	138.583	203.369	2.442	26010	26010	36	298.583	33.054	288.852	3.059	10749	10749	82	372.110	81.586	110.821	9.135	30513	30513
184	26	362.269	89.353	107.240	1.062	9419	9419	105	482.267	108.420	128.304	4.387	50638	50638	66	310.455	45.583	142.923	3.911	20490	20490	79	386.608	102.194	156.112	5.526	30542	30542	57	445.982	134.468	203.365	2.437	25421	25421	36	296.917	32.564	288.829	3.063	10689	10689	82	376.927	82.640	110.828	9.123	30908	30908
185	26	356.115	83.273	107.284	1.067	9259	9259	105	483.971	108.399	128.284	4.388	50817	50817	66	310.833	43.681	142.913	3.937	20515	20515	79	392.696	105.834	156.099	5.522	31023	31023	57	438.421	131.924	203.353	2.440	24990	24990	36	292.250	32.703	288.864	3.052	10521	10521	82	377.598	83.999	110.824	9.122	30963	30963
186	26	355.692	83.352	107.269	1.066	9248	9248	105	484.324	107.685	128.289	4.396	50854	50854	66	312.924	44.669	142.905	3.936	20653	20653	79	405.241	111.237	156.091	5.527	32014	32014	57	436.368	129.780	203.345	2.442	24873	24873	36	288.167	31.743	288.863	3.052	10374	10374	82	380.537	84.597	110.829	9.130	31204	31204
187	26	354.654	81.069	107.276	1.072	9221	9221	105	484.848	110.649	128.277	4.376	50909	50909	66	317.530	46.213	142.917	3.928	20957	20957	79	417.582	118.190	156.096	5.534	32989	32989	57	428.281	127.424	203.329	2.439	24412	24412	36	285.333	32.436	288.897	3.034	10272	10272	82	384.061	87.206	110.812	9.146	31493	31493
188	26	350.154	83.505	107.272	1.065	9104	9104	105	485.114	109.189	128.296	4.382	50937	50937	66	321.333	48.523	142.917	3.919	21208	21208	79	426.785	121.533	156.093	5.531	33716	33716	57	422.386	123.367	203.354	2.444	24076	24076	36	282.917	28.979	288.831	3.063	10185	10185	82	383.829	86.112	110.830	9.127	31474	31474
189	26	349.308	80.657	107.272	1.067	9082	9082	105	485.267	109.869	128.290	4.386	50953	50953	66	327.697	50.850	142.901	3.909	21628	21628	79	436.620	125.404	156.100	5.527	34493	34493	57	411.825	119.934	203.372	2.452	23474	23474	36	281.333	30.450	288.842	3.053	10128	10128	82	383.427	85.200	110.822	9.134	31441	31441
190	26	346	78.758	107.284	1.064	8996	8996	105	485	110.316	128.296	4.384	50925	50925	66	334.591	50.848	142.911	3.912	22083	22083	79	443.823	132.338	156.096	5.545	35062	35062	57	404.088	112.069	203.362	2.465	23033	23033	36	283	31.458	288.860	3.049	10188	10188	82	384.756	87.045	110.815	9.136	31550	31550
191	26	350.769	81.520	107.280	1.062	9120	9120	105	483.714	107.801	128.295	4.398	50790	50790	66	338.379	52.296	142.904	3.919	22333	22333	79	451.456	133.318	156.093	5.550	35665	35665	57	400.544	111.935	203.341	2.449	22831	22831	36	277.083	29.823	288.852	3.053	9975	9975	82	386.671	87.227	110.821	9.144	31707	31707
192	26	347.731	75.555	107.320	1.074	9041	9041	105	483.981	108.479	128.289	4.392	50818	50818	66	339.273	52.071	142.921	3.924	22392	22392	79	463.215	142.283	156.102	5.551	36594	36594	57	394.719	111.103	203.351	2.456	22499	22499	36	276.028	31.580	288.879	3.039	9937	9937	82	385.390	85.630	110.829	9.136	31602	31602
193	26	348.346	80.411	107.296	1.067	9057	9057	105	482.610	107.654	128.305	4.388	50674	50674	66	346.091	55.551	142.918	3.907	22842	22842	79	475.203	147.537	156.091	5.557	37541	37541	57	386.491	105.116	203.326	2.462	22030	22030	36	272.167	29.026	288.857	3.048	9798	9798	82	386.659	85.775	110.821	9.124	31706	31706
194	26	346.231	78.499	107.289	1.066	9002	9002	105	484.429	110.284	128.308	4.385	50865	50865	66	355.136	58.211	142.907	3.886	23439	23439	79	485.696	154.207	156.081	5.563	38370	38370	57	382.053	103.452	203.349	2.462	21777	21777	36	270.972	29.083	288.878	3.038	9755	9755	82	388.305	88.790	110.830	9.138	31841	31841
195	26	342.231	76.079	107.310	1.073	8898	8898	105	484.210	109.125	128.289	4.386	50842	50842	66	357.500	59.456	142.906	3.886	23595	23595	79	503.810	162.748	156.081	5.582	39801	39801	57	375.702	100.631	203.327	2.465	21415	21415	36	270.028	28.548	288.873	3.045	9721	9721	82	388.915	87.473	110.814	9.141	31891	31891
196	26	345.692	76.541	107.316	1.073	8988	8988	105	488.971	109.685	128.300	4.393	51342	51342	66	366.652	60.139	142.898	3.895	24199	24199	79	517.835	171.177	156.072	5.590	40909	40909	57	372.860	98.476	203.321	2.467	21253	21253	36	269.194	27.282	288.863	3.054	9691	9691	82	387.768	86.540	110.822	9.135	31797	31797
197	26	340.269	78.107	107.289	1.065	8847	8847	105	483.800	108.120	128.286	4.393	50799	50799	66	368.167	61.486	142.917	3.878	24299	24299	79	533.089	176.683	156.082	5.567	42114	42114	57	367.158	95.751	203.312	2.462	20928	20928	36	267.972	26.913	288.851	3.051	9647	9647	82	388.744	88.341	110.814	9.127	31877	31877
198	26	338.885	76.546	107.312	1.074	8811	8811	105	484.676	109.010	128.299	4.389	50891	50891	66	372.470	63.706	142.915	3.875	24583	24583	79	555.747	187.329	156.070	5.570	43904	43904	57	364.579	95.027	203.323	2.474	20781	20781	36	265.694	28.183	288.877	3.038	9565	9565	82	388.110	88.163	110.813	9.133	31825	31825
199	26	341.731	73.127	107.328	1.073	8885	8885	105	486.248	110.913	128.288	4.390	51056	51056	66	379.121	64.561	142.906	3.884	25022	25022	79	568.848	193.718	156.078	5.568	44939	44939	57	364.211	94.960	203.325	2.468	20760	20760	36	263.667	27.332	288.869	3.049	9492	9492	82	385.451	84.975	110.826	9.126	31607	31607
200	26	341.115	76.906	107.306	1.072	8869	8869	105	488.467	107.818	128.295	4.397	51289	51289	66	385.303	68.460	142.906	3.875	25430	25430	79	581.582	200.996	156.056	5.576	45945	45945	57	359.386	91.718	203.313	2.470	20485	20485	36	261.861	28.262	288.894	3.039	9427	9427	82	383.793	87.242	110.804	9.116	31471	31471
201	26	334.654	72.528	107.311	1.074	8701	8701	105	488.676	107.266	128.287	4.400	51311	51311	66	400.591	73.133	142.899	3.861	26439	26439	79	595.646	211.628	156.065	5.592	47056	47056	57	356.018	91.218	203.296	2.470	20293	20293	36	262.861	25.671	288.878	3.048	9463	9463	82	381.927	86.484	110.804	9.137	31318	31318
202	26	337.654	73.741	107.335	1.070	8779	8779	105	489.190	109.681	128.279	4.397	51365	51365	66	415.561	74.489	142.897	3.869	27427	27427	79	610.165	216.229	156.068	5.594	48203	48203	57	355.175	91.088	203.298	2.463	20245	20245	36	262.417	27.872	288.893	3.030	9447	9447	82	383.378	85.544	110.810	9.124	31437	31437
203	26	337.077	71.956	107.311	1.073	8764	8764	105	494.305	110.661	128.299	4.398	51902	51902	66	443.697	81.615	142.876	3.873	29284	29284	79	616.810	221.230	156.059	5.615	48728	48728	57	355.211	90.559	203.308	2.465	20247	20247	36	262.639	29.694	288.889	3.034	9455	9455	82	383.573	86.293	110.798	9.127	31453	31453
204	26	336.154	73.027	107.319	1.073	8740	8740	105	491.352	110.880	128.288	4.384	51592	51592	66	472.879	91.334	142.890	3.848	31210	31210	79	623.025	223.650	156.059	5.618	49219	49219	57	348	89.612	203.310	2.465	19836	19836	36	258.472	28.569	288.907	3.030	9305	9305	82	382.524	84.688	110.812	9.135	31367	31367
205	26	335	72.104	107.320	1.075	8710	8710	105	495.743	110.778	128.289	4.394	52053	52053	66	496.712	98.058	142.890	3.826	32783	32783	79	620.620	224.267	156.056	5.627	49029	49029	57	348.965	85.943	203.312	2.477	19891	19891	36	260.139	28.102	288.861	3.052	9365	9365	82	381.585	86.630	110.805	9.120	31290	31290
206	26	334.154	72.977	107.327	1.070	8688	8688	105	498.733	113.359	128.291	4.381	52367	52367	66	523.197	113.753	142.892	3.781	34531	34531	79	615.063	222.209	156.055	5.625	48590	48590	57	345.947	87.734	203.320	2.475	19719	19719	36	260.028	28.594	288.891	3.033	9361	9361	82	383.293	85.617	110.815	9.120	31430	31430
207	26	332.231	73.046	107.305	1.069	8638	8638	105	499.552	110.687	128.290	4.398	52453	52453	66	534.758	118.803	142.899	3.755	35294	35294	79	615.835	218.304	156.051	5.618	48651	48651	57	342.561	83.571	203.305	2.480	19526	19526	36	261.167	27.395	288.863	3.047	9402	9402	82	379.329	84.527	110.831	9.124	31105	31105
208	26	333.692	75.042	107.311	1.072	8676	8676	105	502.629	110.616	128.289	4.403	52776	52776	66	552.606	126.860	142.915	3.738	36472	36472	79	618.013	221.597	156.049	5.622	48823	48823	57	339.895	83.400	203.313	2.477	19374	19374	36	258.694	27.082	288.870	3.047	9313	9313	82	378.195	85.623	110.820	9.146	31012	31012
209	26	332.654	72.543	107.294	1.073	8649	8649	105	506.543	113.684	128.293	4.394	53187	53187	66	570.530	136.870	142.923	3.712	37655	37655	79	609.240	217.948	156.047	5.621	48130	48130	57	337.053	79.932	203.304	2.473	19212	19212	36	260.111	27.112	288.898	3.036	9364	9364	82	383.500	84.581	110.824	9.125	31447	31447
210	26	339.115	75.285	107.287	1.074	8817	8817	105	505.724	112.824	128.295	4.395	53101	53101	66	575.909	137.988	142.926	3.712	38010	38010	79	601.468	213.128	156.045	5.621	47516	47516	57	338.719	82.691	203.305	2.483	19307	19307	36	260.028	27.662	288.856	3.057	9361	9361	82	379.378	85.385	110.815	9.130	31109	31109
211	26	344.308	78.093	107.301	1.070	8952	8952	105	511.705	116.907	128.290	4.382	53729	53729	66	587.682	146.781	142.918	3.684	38787	38787	79	589.709	207.784	156.059	5.632	46587	46587	57	336.333	83.408	203.319	2.476	19171	19171	36	267.333	25.881	288.860	3.054	9624	9624	82	378.171	82.565	110.832	9.120	31010	31010
212	26	339.423	75.515	107.305	1.072	8825	8825	105	515.333	119.673	128.297	4.377	54110	54110	66	599.530	152.781	142.912	3.674	39569	39569	79	581.975	204.034	156.061	5.613	45976	45976	57	333.912	81.031	203.307	2.480	19033	19033	36	266.944	25.748	288.862	3.054	9610	9610	82	375.963	84.175	110.820	9.133	30829	30829
213	26	339.269	73.047	107.311	1.074	8821	8821	105	518.495	116.237	128.282	4.390	54442	54442	66	606.197	156.097	142.914	3.661	40009	40009	79	569.203	196.409	156.051	5.626	44967	44967	57	333.579	81.509	203.316	2.478	19014	19014	36	266.167	28.521	288.876	3.041	9582	9582	82	375.659	81.559	110.817	9.129	30804	30804
214	26	340.385	77.196	107.292	1.072	8850	8850	105	518.743	120.377	128.296	4.370	54468	54468	66	610.545	159.811	142.930	3.656	40296	40296	79	554.532	189.599	156.049	5.620	43808	43808	57	331.895	80.519	203.313	2.483	18918	18918	36	272.639	28.246	288.840	3.067	9815	9815	82	380.098	84.196	110.822	9.130	31168	31168
215	26	343.385	76.165	107.317	1.070	8928	8928	105	519.429	120.282	128.295	4.374	54540	54540	66	611.894	162.223	142.922	3.647	40385	40385	79	545.101	183.109	156.066	5.615	43063	43063	57	329.368	77.233	203.322	2.490	18774	18774	36	271.194	28.679	288.884	3.038	9763	9763	82	378.939	84.738	110.814	9.137	31073	31073
216	26	343.269	76.224	107.285	1.072	8925	8925	105	520.486	121.277	128.296	4.374	54651	54651	66	605.879	159.816	142.926	3.650	39988	39988	79	533.101	178.334	156.059	5.616	42115	42115	57	328.316	81.233	203.311	2.479	18714	18714	36	269.667	29.612	288.882	3.040	9708	9708	82	377.415	82.897	110.813	9.133	30948	30948
217	26	343.385	76.630	107.300	1.073	8928	8928	105	522.029	119.949	128.299	4.374	54813	54813	66	601.909	162.274	142.930	3.639	39726	39726	79	521.760	173.636	156.057	5.623	41219	41219	57	328.281	76.641	203.297	2.477	18712	18712	36	271.139	29.679	288.883	3.040	9761	9761	82	376.634	83.079	110.826	9.127	30884	30884
218	26	341.231	71.715	107.324	1.076	8872	8872	105	526.600	123.390	128.300	4.361	55293	55293	66	600.667	158.456	142.931	3.643	39644	39644	79	515.354	170.063	156.059	5.619	40713	40713	57	322.070	77.073	203.288	2.474	18358	18358	36	275.500	32.466	288.887	3.034	9918	9918	82	376.756	81.055	110.820	9.129	30894	30894
219	26	339.808	72.587	107.360	1.074	8835	8835	105	526.495	121.267	128.288	4.374	55282	55282	66	584.636	153.310	142.929	3.651	38586	38586	79	502.911	162.834	156.063	5.611	39730	39730	57	321.035	76.002	203.282	2.469	18299	18299	36	276.472	32.872	288.898	3.024	9953	9953	82	372.073	80.874	110.824	9.137	30510	30510
220	26	344.115	76.798	107.276	1.070	8947	8947	105	528.152	120.532	128.296	4.380	55456	55456	66	576.151	150.624	142.927	3.649	38026	38026	79	497	158.067	156.056	5.601	39263	39263	57	323.105	75.350	203.277	2.484	18417	18417	36	274.444	30.213	288.901	3.031	9880	9880	82	370.232	80.507	110.823	9.115	30359	30359
221	26	345.231	79.421	107.297	1.072	8976	8976	105	526.800	122.940	128.300	4.374	55314	55314	66	564.061	148.193	142.935	3.638	37228	37228	79	493.051	158.868	156.051	5.597	38951	38951	57	322.737	76.918	203.287	2.475	18396	18396	36	278.500	30.297	288.872	3.044	10026	10026	82	368.293	80.679	110.806	9.125	30200	30200
222	26	346.192	76.715	107.293	1.071	9001	9001	105	527.114	122.530	128.309	4.376	55347	55347	66	546.182	139.894	142.942	3.657	36048	36048	79	483.392	153.145	156.074	5.597	38188	38188	57	320.053	75.430	203.276	2.477	18243	18243	36	275.250	31.164	288.892	3.035	9909	9909	82	364.439	76.702	110.822	9.132	29884	29884
223	26	348.462	79.260	107.320	1.066	9060	9060	105	529.162	123.900	128.312	4.367	55562	55562	66	539.879	138.332	142.934	3.659	35632	35632	79	476.430	149.209	156.064	5.598	37638	37638	57	321.263	74.481	203.277	2.478	18312	18312	36	274.889	32.159	288.880	3.033	9896	9896	82	365.524	77.366	110.811	9.112	29973	29973
224	26	340.423	77.449	107.271	1.067	8851	8851	105	529.010	122.697	128.298	4.378	55546	55546	66	524.182	133.298	142.937	3.653	34596	34596	79	474.203	149.667	156.063	5.595	37462	37462	57	320.719	76.510	203.273	2.479	18281	18281	36	277.722	31.311	288.890	3.030	9998	9998	82	364.037	76.957	110.827	9.112	29851	29851
225	26	344.231	79.136	107.305	1.066	8950	8950	105	527.895	123.674	128.289	4.371	55429	55429	66	505.364	125.305	142.937	3.675	33354	33354	79	466.418	145.786	156.071	5.599	36847	36847	57	319.193	72.888	203.289	2.482	18194	18194	36	275.972	30.515	288.893	3.029	9935	9935	82	361.585	76.634	110.840	9.114	29650	29650
226	26	343.269	78.011	107.284	1.072	8925	8925	105	527.867	122.099	128.291	4.381	55426	55426	66	493	122.779	142.934	3.670	32538	32538	79	457.671	140.679	156.089	5.593	36156	36156	57	317.632	75.385	203.287	2.484	18105	18105	36	276.972	32.050	288.886	3.035	9971	9971	82	363.037	74.804	110.838	9.115	29769	29769
227	26	345.615	77.348	107.304	1.072	8986	8986	105	530.629	126.659	128.293	4.357	55716	55716	66	478.015	118.909	142.935	3.678	31549	31549	79	455.949	141.101	156.078	5.598	36020	36020	57	319.018	74.816	203.268	2.478	18184	18184	36	277.306	27.592	288.840	3.060	9983	9983	82	363.305	77.159	110.823	9.124	29791	29791
228	26	343.115	74.106	107.323	1.071	8921	8921	105	529.505	125.901	128.307	4.355	55598	55598	66	463.030	111.056	142.938	3.687	30560	30560	79	445.722	134.579	156.065	5.592	35212	35212	57	319.070	74.002	203.295	2.485	18187	18187	36	282.028	29.342	288.789	3.083	10153	10153	82	361.451	76.301	110.814	9.119	29639	29639
229	26	349.154	77.984	107.337	1.069	9078	9078	105	526.752	124.858	128.298	4.362	55309	55309	66	449.652	106.849	142.935	3.702	29677	29677	79	436.468	130.930	156.082	5.593	34481	34481	57	319.281	72.241	203.302	2.492	18199	18199	36	279.722	29.934	288.824	3.065	10070	10070	82	359.646	76.432	110.825	9.120	29491	29491
230	26	346.808	76.664	107.322	1.073	9017	9017	105	529.971	126.744	128.296	4.354	55647	55647	66	437.197	102.849	142.940	3.704	28855	28855	79	430.772	128.459	156.084	5.586	34031	34031	57	316.877	73.643	203.298	2.481	18062	18062	36	283	31.583	288.826	3.057	10188	10188	82	359.585	76.782	110.823	9.137	29486	29486
231	26	350.154	77.972	107.300	1.071	9104	9104	105	527.686	125.188	128.295	4.361	55407	55407	66	424.803	97.929	142.928	3.711	28037	28037	79	423.937	124.385	156.080	5.584	33491	33491	57	316.193	72.610	203.302	2.494	18023	18023	36	282.139	29.613	288.840	3.061	10157	10157	82	355.500	73.445	110.822	9.119	29151	29151
232	26	351.808	79.835	107.304	1.072	9147	9147	105	528.733	124.770	128.293	4.367	55517	55517	66	411.152	92.274	142.939	3.725	27136	27136	79	418.595	121.288	156.082	5.579	33069	33069	57	315.702	73.734	203.283	2.480	17995	17995	36	285.444	28.945	288.830	3.065	10276	10276	82	356.963	74.524	110.825	9.121	29271	29271
233	26	350.923	80.896	107.285	1.070	9124	9124	105	527.476	123.904	128.295	4.373	55385	55385	66	400.121	86.892	142.930	3.739	26408	26408	79	412.089	117.503	156.091	5.578	32555	32555	57	314.018	72.874	203.271	2.479	17899	17899	36	289.333	31.613	288.833	3.062	10416	10416	82	353.939	73.263	110.835	9.112	29023	29023
234	26	356.269	83.750	107.270	1.067	9263	9263	105	528.400	124.460	128.293	4.367	55482	55482	66	389.682	83.803	142.944	3.739	25719	25719	79	409.278	117.375	156.079	5.571	32333	32333	57	316.123	73.416	203.292	2.486	18019	18019	36	294.972	34.877	288.863	3.045	10619	10619	82	351.841	72.346	110.827	9.113	28851	28851
235	26	351.615	81.420	107.277	1.067	9142	9142	105	528.276	124.921	128.287	4.370	55469	55469	66	378.879	79.279	142.932	3.754	25006	25006	79	405.329	114.678	156.071	5.556	32021	32021	57	316.316	73.586	203.290	2.486	18030	18030	36	296.500	35.147	288.841	3.054	10674	10674	82	349.744	71.335	110.841	9.109	28679	28679
236	26	351.462	80.178	107.288	1.066	9138	9138	105	527	122.903	128.296	4.377	55335	55335	66	370.758	75.627	142.914	3.765	24470	24470	79	403.127	113.782	156.086	5.558	31847	31847	57	317.632	75.779	203.285	2.482	18105	18105	36	295.722	35.755	288.881	3.030	10646	10646	82	350.293	71.555	110.846	9.106	28724	28724
237	26	349	81.885	107.266	1.064	9074	9074	105	526	123.850	128.287	4.367	55230	55230	66	361.409	71.963	142.930	3.790	23853	23853	79	398.962	110.421	156.098	5.564	31518	31518	57	314.982	74.156	203.277	2.481	17954	17954	36	295.111	34.475	288.872	3.038	10624	10624	82	345.817	69.290	110.829	9.110	28357	28357
238	26	347.846	82.089	107.257	1.071	9044	9044	105	525.838	122.894	128.279	4.366	55213	55213	66	355.833	70.036	142.932	3.786	23485	23485	79	393.595	109.290	156.081	5.554	31094	31094	57	318.123	75.780	203.286	2.484	18133	18133	36	299.361	35.058	288.856	3.046	10777	10777	82	345.841	68.633	110.841	9.112	28359	28359
239	26	350.962	81.344	107.260	1.068	9125	9125	105	522.771	125.557	128.285	4.363	54891	54891	66	349.197	69.016	142.932	3.788	23047	23047	79	386.810	105.207	156.095	5.559	30558	30558	57	316.614	75.004	203.300	2.481	18047	18047	36	303.139	37.088	288.840	3.053	10913	10913	82	342.732	68.694	110.826	9.115	28104	28104
240	26	346.923	80.583	107.278	1.066	9020	9020	105	516.752	120.108	128.295	4.369	54259	54259	66	340.167	63.930	142.925	3.809	22451	22451	79	383.165	100.451	156.092	5.539	30270	30270	57	319.632	70.943	203.296	2.491	18219	18219	36	307.222	36.700	288.850	3.044	11060	11060	82	342.805	69.993	110.836	9.116	28110	28110
241	26	342.808	79.397	107.273	1.070	8913	8913	105	516.467	123.211	128.296	4.360	54229	54229	66	331.591	61.297	142.926	3.821	21885	21885	79	377.127	98.895	156.079	5.534	29793	29793	57	319.579	74.911	203.312	2.488	18216	18216	36	308.500	35.677	288.795	3.072	11106	11106	82	339.134	66.762	110.846	9.108	27809	27809
242	26	346.038	77.604	107.302	1.070	8997	8997	105	513.838	119.724	128.284	4.371	53953	53953	66	328.379	60.174	142.920	3.823	21673	21673	79	375.089	98.826	156.084	5.554	29632	29632	57	319.649	74.833	203.303	2.488	18220	18220	36	312.528	36.401	288.824	3.061	11251	11251	82	339.915	67.100	110.844	9.114	27873	27873
243	26	348.269	81.129	107.286	1.068	9055	9055	105	512.552	120.060	128.285	4.372	53818	53818	66	320.742	57.780	142.932	3.829	21169	21169	79	372.494	99.034	156.093	5.547	29427	29427	57	320.298	75.314	203.274	2.474	18257	18257	36	318.556	39.165	288.815	3.059	11468	11468	82	339.829	65.956	110.864	9.102	27866	27866
244	26	346.692	81.265	107.248	1.070	9014	9014	105	506.400	119.922	128.284	4.362	53172	53172	66	313.970	55.994	142.922	3.817	20722	20722	79	369.228	95.996	156.109	5.559	29169	29169	57	323.579	75.238	203.287	2.482	18444	18444	36	320.583	40.843	288.842	3.051	11541	11541	82	339.756	68.882	110.840	9.115	27860	27860
245	26	344.962	79.546	107.300	1.069	8969	8969	105	499.819	117.260	128.281	4.373	52481	52481	66	308.273	53.226	142.917	3.840	20346	20346	79	365.506	96.246	156.096	5.546	28875	28875	57	318.649	71.683	203.273	2.484	18163	18163	36	330.972	42.188	288.825	3.051	11915	11915	82	336.183	67.593	110.835	9.109	27567	27567
246	26	343.808	80.729	107.260	1.067	8939	8939	105	500.629	116.575	128.293	4.368	52566	52566	66	307.985	51.978	142.928	3.850	20327	20327	79	365.443	94.441	156.103	5.552	28870	28870	57	320.421	74.409	203.272	2.478	18264	18264	36	331	43.020	288.851	3.045	11916	11916	82	336.293	65.684	110.843	9.105	27576	27576
247	26	339.192	79.489	107.262	1.071	8819	8819	105	497.495	116.782	128.286	4.367	52237	52237	66	301.909	49.128	142.937	3.864	19926	19926	79	360.152	94.031	156.102	5.555	28452	28452	57	321.211	75.315	203.288	2.478	18309	18309	36	335.167	41.970	288.840	3.051	12066	12066	82	336.890	66.684	110.841	9.120	27625	27625
248	26	339.615	73.726	107.328	1.075	8830	8830	105	494.400	115.193	128.292	4.369	51912	51912	66	297.818	49.138	142.918	3.857	19656	19656	79	360.506	91.716	156.104	5.551	28480	28480	57	321.368	75.897	203.287	2.481	18318	18318	36	337.083	45.477	288.868	3.024	12135	12135	82	336.549	64.470	110.842	9.120	27597	27597
249	26	340.769	75.081	107.302	1.067	8860	8860	105	492.867	115.926	128.285	4.368	51751	51751	66	295.121	48.386	142.938	3.855	19478	19478	79	358.329	91.399	156.084	5.546	28308	28308	57	319.491	76.519	203.299	2.481	18211	18211	36	341.583	49.827	288.886	3.008	12297	12297	82	340.951	67.243	110.849	9.111	27958	27958
250	26	343.269	74.400	107.334	1.072	8925	8925	105	492.390	114.088	128.288	4.376	51701	51701	66	290.212	46.097	142.925	3.864	19154	19154	79	353.886	90.334	156.095	5.544	27957	27957	57	321.404	75.899	203.281	2.478	18320	18320	36	339.778	51.094	288.936	2.996	12232	12232	82	344.256	68.703	110.831	9.120	28229	28229
251	26	337.654	74.612	107.318	1.074	8779	8779	105	489.781	113.196	128.281	4.375	51427	51427	66	288.303	43.756	142.931	3.883	19028	19028	79	352.810	88.374	156.104	5.565	27872	27872	57	324.719	76.121	203.257	2.477	18509	18509	36	348.972	53.925	288.928	2.987	12563	12563	82	344.232	68.257	110.839	9.112	28227	28227
252	26	335.192	76.203	107.287	1.071	8715	8715	105	492.286	114.451	128.282	4.377	51690	51690	66	286.561	44.638	142.929	3.883	18913	18913	79	348.468	88.414	156.097	5.568	27529	27529	57	326.579	77.418	203.239	2.468	18615	18615	36	351.139	52.456	288.921	2.996	12641	12641	82	342.927	67.196	110.847	9.112	28120	28120
253	26	332.923	75.229	107.283	1.071	8656	8656	105	489.562	111.007	128.281	4.385	51404	51404	66	284.061	43.535	142.928	3.875	18748	18748	79	343.367	84.258	156.116	5.558	27126	27126	57	328.947	78.848	203.275	2.473	18750	18750	36	352.917	48.104	288.874	3.025	12705	12705	82	341.744	66.663	110.827	9.099	28023	28023
254	26	340.154	72.501	107.331	1.073	8844	8844	105	486.410	108.932	128.266	4.398	51073	51073	66	280.136	42.895	142.928	3.874	18489	18489	79	343.570	84.943	156.102	5.552	27142	27142	57	331.351	80.037	203.278	2.476	18887	18887	36	351.306	50.719	288.889	3.022	12647	12647	82	343.549	68.568	110.834	9.111	28171	28171
255	26	338.538	73.934	107.323	1.074	8802	8802	105	487.410	110.786	128.283	4.392	51178	51178	66	279.667	40.508	142.910	3.892	18458	18458	79	338.519	81.765	156.109	5.559	26743	26743	57	333.246	81.629	203.284	2.476	18995	18995	36	357.472	52.419	288.923	2.996	12869	12869	82	341.500	67.701	110.833	9.111	28003	28003
256	26	332.808	69.840	107.327	1.077	8653	8653	105	483.381	110.374	128.282	4.385	50755	50755	66	277.242	40.183	142.930	3.889	18298	18298	79	337.013	81.335	156.107	5.557	26624	26624	57	333.544	83.367	203.287	2.467	19012	19012	36	357.806	51.357	288.909	3.011	12881	12881	82	339.268	67.317	110.820	9.107	27820	27820
257	26	330.962	73.201	107.289	1.071	8605	8605	105	485.171	109.064	128.268	4.399	50943	50943	66	276.545	40.522	142.913	3.892	18252	18252	79	334.835	81.847	156.114	5.560	26452	26452	57	338.702	85.682	203.288	2.466	19306	19306	36	360.833	53.640	288.925	3.005	12990	12990	82	339.049	68.503	110.826	9.120	27802	27802
258	26	334.269	77.755	107.255	1.071	8691	8691	105	482.324	108.222	128.268	4.396	50644	50644	66	272.773	39.212	142.912	3.898	18003	18003	79	335.367	79.349	156.107	5.533	26494	26494	57	339.526	84.823	203.278	2.467	19353	19353	36	364.722	55.346	288.960	2.977	13130	13130	82	340.927	67.908	110.835	9.113	27956	27956
259	26	332.038	71.587	107.331	1.077	8633	8633	105	483.610	110.007	128.268	4.390	50779	50779	66	269.758	37.961	142.923	3.919	17804	17804	79	334.367	79.992	156.098	5.541	26415	26415	57	340.632	84.418	203.299	2.474	19416	19416	36	367.111	56.660	288.971	2.979	13216	13216	82	336.268	67.881	110.828	9.112	27574	27574
260	26	329.654	73.479	107.313	1.075	8571	8571	105	483.229	109.275	128.279	4.397	50739	50739	66	269.394	37.797	142.935	3.901	17780	17780	79	334.051	80.279	156.114	5.546	26390	26390	57	343.491	85.826	203.314	2.480	19579	19579	36	375.472	60.103	288.944	2.983	13517	13517	82	335.573	64.684	110.827	9.096	27517	27517
261	26	330.115	71.980	107.314	1.073	8583	8583	105	484.476	108.721	128.267	4.399	50870	50870	66	268.697	38.648	142.923	3.893	17734	17734	79	332.354	78.087	156.121	5.548	26256	26256	57	347.368	87.474	203.309	2.476	19800	19800	36	378.778	58.117	288.932	2.987	13636	13636	82	336.732	66.774	110.822	9.114	27612	27612
262	26	328.115	67.430	107.362	1.082	8531	8531	105	481.981	108.101	128.268	4.397	50608	50608	66	266.818	38.344	142.926	3.899	17610	17610	79	331.241	78.849	156.117	5.539	26168	26168	57	346.333	86.446	203.297	2.467	19741	19741	36	382.806	59.927	288.975	2.978	13781	13781	82	333.256	63.610	110.838	9.108	27327	27327
263	26	330.423	70.428	107.354	1.074	8591	8591	105	483.400	110.317	128.272	4.389	50757	50757	66	268.076	38.278	142.926	3.907	17693	17693	79	336.051	80.802	156.114	5.536	26548	26548	57	346.439	88.343	203.312	2.467	19747	19747	36	382.472	57.950	288.923	2.998	13769	13769	82	334.622	62.906	110.844	9.105	27439	27439
264	26	331.192	71.999	107.301	1.074	8611	8611	105	483.971	109.042	128.275	4.393	50817	50817	66	268.364	36.680	142.907	3.911	17712	17712	79	337.076	81.382	156.108	5.537	26629	26629	57	347.649	87.740	203.297	2.461	19816	19816	36	386.750	60.379	288.935	2.989	13923	13923	82	333.354	62.895	110.844	9.096	27335	27335
265	26	329.962	70.657	107.331	1.074	8579	8579	105	480.190	108.721	128.284	4.388	50420	50420	66	267.894	37.017	142.903	3.913	17681	17681	79	335.823	81.266	156.099	5.544	26530	26530	57	350.123	88.660	203.293	2.464	19957	19957	36	386.194	61.633	288.934	2.983	13903	13903	82	330.646	62.933	110.836	9.106	27113	27113
266	26	329.192	69.354	107.343	1.078	8559	8559	105	482.086	108.735	128.262	4.393	50619	50619	66	265.394	36.882	142.908	3.911	17516	17516	79	331.405	77.733	156.092	5.535	26181	26181	57	349.947	89.371	203.278	2.458	19947	19947	36	378	58.778	288.980	2.969	13608	13608	82	329.293	65.496	110.841	9.107	27002	27002
267	26	334	70.372	107.330	1.079	8684	8684	105	478.600	107.576	128.277	4.398	50253	50253	66	267.303	37.127	142.919	3.915	17642	17642	79	334.177	79.963	156.105	5.536	26400	26400	57	351.719	89.743	203.309	2.459	20048	20048	36	377.806	59.845	288.992	2.965	13601	13601	82	330.915	63.445	110.837	9.107	27135	27135
268	26	334.077	73.858	107.303	1.070	8686	8686	105	480.648	110.180	128.278	4.380	50468	50468	66	267.515	34.323	142.918	3.927	17656	17656	79	332.367	78.581	156.105	5.540	26257	26257	57	351.439	91.237	203.286	2.459	20032	20032	36	373.528	58.380	288.981	2.970	13447	13447	82	330.073	61.766	110.838	9.095	27066	27066
269	26	328.077	71.015	107.316	1.071	8530	8530	105	480.533	108.996	128.272	4.392	50456	50456	66	265.106	36.048	142.921	3.916	17497	17497	79	330.696	77.564	156.099	5.528	26125	26125	57	351.702	88.990	203.300	2.466	20047	20047	36	372.583	58.768	288.958	2.979	13413	13413	82	330.561	63.677	110.845	9.116	27106	27106
270	26	326.462	71.883	107.310	1.077	8488	8488	105	482.514	110.527	128.263	4.385	50664	50664	66	265.924	36.965	142.915	3.903	17551	17551	79	331.177	78.451	156.104	5.538	26163	26163	57	352.491	90.498	203.302	2.465	20092	20092	36	373.861	57.673	288.983	2.972	13459	13459	82	328.110	61.754	110.840	9.093	26905	26905
271	26	323.538	70.857	107.321	1.073	8412	8412	105	483.724	109.018	128.270	4.394	50791	50791	66	267.136	35.174	142.913	3.923	17631	17631	79	332.127	78.804	156.095	5.527	26238	26238	57	353.456	91.130	203.310	2.460	20147	20147	36	374.333	59.198	288.989	2.966	13476	13476	82	331.829	62.211	110.838	9.091	27210	27210
272	26	327.538	72.644	107.303	1.077	8516	8516	105	485.552	108.938	128.270	4.396	50983	50983	66	265.455	36.768	142.903	3.909	17520	17520	79	331.949	78.727	156.108	5.524	26224	26224	57	354.281	92.977	203.306	2.469	20194	20194	36	372.444	59.620	288.971	2.972	13408	13408	82	331.549	63.869	110.844	9.100	27187	27187
273	26	328.115	71.622	107.307	1.074	8531	8531	105	484.257	111.259	128.265	4.387	50847	50847	66	266	36.814	142.920	3.916	17556	17556	79	331.316	77.894	156.107	5.525	26174	26174	57	356.965	92.013	203.311	2.469	20347	20347	36	369.833	58.236	288.974	2.976	13314	13314	82	332.488	62.267	110.842	9.092	27264	27264
274	26	329.808	71.449	107.297	1.074	8575	8575	105	488.390	109.627	128.273	4.388	51281	51281	66	267.667	36.957	142.912	3.911	17666	17666	79	333.025	79.888	156.087	5.530	26309	26309	57	365	95.750	203.323	2.466	20805	20805	36	368.750	58.295	288.978	2.972	13275	13275	82	331.976	63.153	110.853	9.103	27222	27222
275	26	329.654	68.735	107.316	1.078	8571	8571	105	486.448	110.322	128.263	4.388	51077	51077	66	265.303	37.052	142.931	3.899	17510	17510	79	332.443	80.799	156.094	5.537	26263	26263	57	366.474	96.768	203.313	2.466	20889	20889	36	369.444	59.047	288.966	2.973	13300	13300	82	328.963	63.355	110.840	9.114	26975	26975
276	26	330.500	68.284	107.333	1.076	8593	8593	105	486.676	110.471	128.257	4.386	51101	51101	66	264.258	36.516	142.906	3.913	17441	17441	79	331.101	77.324	156.090	5.533	26157	26157	57	363.614	92.889	203.312	2.463	20726	20726	36	367.194	58.265	288.993	2.962	13219	13219	82	326.098	61.330	110.850	9.109	26740	26740
277	26	328.500	72.174	107.319	1.074	8541	8541	105	488.933	110.576	128.266	4.395	51338	51338	66	266.212	37.661	142.904	3.908	17570	17570	79	333.532	79.190	156.100	5.537	26349	26349	57	367.456	95.920	203.293	2.461	20945	20945	36	367.250	57.927	288.960	2.979	13221	13221	82	328.317	63.288	110.842	9.099	26922	26922
278	26	327.308	68.915	107.306	1.077	8510	8510	105	485.457	110.354	128.255	4.392	50973	50973	66	266.379	37.572	142.919	3.904	17581	17581	79	332.557	78.452	156.105	5.545	26272	26272	57	369.860	97.360	203.277	2.458	21082	21082	36	369	57.507	288.981	2.967	13284	13284	82	329.159	63.410	110.824	9.111	26991	26991
279	26	325.231	68.901	107.319	1.072	8456	8456	105	488.429	110.259	128.262	4.390	51285	51285	66	264.682	37.899	142.913	3.898	17469	17469	79	334.215	79.078	156.108	5.551	26403	26403	57	372.211	99.423	203.280	2.445	21216	21216	36	371.750	57.724	288.928	2.996	13383	13383	82	327.854	61.085	110.833	9.099	26884	26884
280	26	324.846	68.173	107.349	1.078	8446	8446	105	486.600	110.369	128.266	4.387	51093	51093	66	265.621	38.011	142.921	3.891	17531	17531	79	338.304	83.821	156.106	5.541	26726	26726	57	380	103.646	203.316	2.455	21660	21660	36	376.250	55.433	288.924	2.998	13545	13545	82	328.024	63.401	110.843	9.114	26898	26898
281	26	320.038	69.267	107.301	1.074	8321	8321	105	485.371	109.249	128.262	4.393	50964	50964	66	265.515	38.166	142.919	3.895	17524	17524	79	335.975	80.932	156.108	5.540	26542	26542	57	379.421	101.198	203.306	2.460	21627	21627	36	374.028	57.580	288.949	2.986	13465	13465	82	328.488	62.005	110.823	9.113	26936	26936
282	26	320.538	66.360	107.330	1.079	8334	8334	105	488.524	110.167	128.262	4.396	51295	51295	66	265.803	38.688	142.911	3.896	17543	17543	79	337.392	84.460	156.097	5.562	26654	26654	57	378.842	103.655	203.312	2.457	21594	21594	36	371.583	58.136	288.965	2.977	13377	13377	82	329.537	61.439	110.851	9.104	27022	27022
283	26	323.192	64.913	107.349	1.080	8403	8403	105	488.305	110.729	128.261	4.393	51272	51272	66	265.288	37.226	142.925	3.900	17509	17509	79	340.266	83.650	156.079	5.549	26881	26881	57	376.368	99.643	203.316	2.465	21453	21453	36	371.944	56.479	288.926	2.997	13390	13390	82	330.244	62.993	110.850	9.102	27080	27080
284	26	325	69.945	107.317	1.076	8450	8450	105	486.476	111.887	128.268	4.386	51080	51080	66	266.818	38.012	142.924	3.897	17610	17610	79	342.759	82.720	156.091	5.534	27078	27078	57	379.842	101.857	203.293	2.455	21651	21651	36	370.556	54.038	288.901	3.006	13340	13340	82	329.659	60.620	110.846	9.095	27032	27032
285	26	322.923	70.873	107.326	1.075	8396	8396	105	487.162	111.983	128.280	4.378	51152	51152	66	264.955	37.309	142.918	3.896	17487	17487	79	342.076	82.801	156.106	5.514	27024	27024	57	383.912	104.337	203.331	2.459	21883	21883	36	369.639	55.786	288.921	2.995	13307	13307	82	328.378	62.535	110.853	9.110	26927	26927
286	26	326.385	70.727	107.331	1.077	8486	8486	105	487.124	112.206	128.270	4.381	51148	51148	66	264.742	37.779	142.910	3.896	17473	17473	79	347.127	86.109	156.068	5.529	27423	27423	57	384.246	105.861	203.300	2.457	21902	21902	36	365.639	53.000	288.928	2.994	13163	13163	82	328.720	63.834	110.845	9.102	26955	26955
287	26	327.808	69.173	107.339	1.076	8523	8523	105	483.638	112.297	128.282	4.383	50782	50782	66	264.985	37.712	142.914	3.896	17489	17489	79	347.646	87.406	156.072	5.541	27464	27464	57	386.316	103.891	203.293	2.454	22020	22020	36	360.889	52.841	288.937	2.998	12992	12992	82	328.963	61.272	110.845	9.099	26975	26975
288	26	330.192	71.581	107.320	1.074	8585	8585	105	483.981	110.700	128.289	4.388	50818	50818	66	264.288	38.272	142.917	3.887	17443	17443	79	348.177	85.996	156.098	5.531	27506	27506	57	388.439	105.889	203.291	2.452	22141	22141	36	357.722	51.922	288.919	3.001	12878	12878	82	328.902	62.281	110.845	9.114	26970	26970
289	26	331.192	74.591	107.287	1.073	8611	8611	105	485.590	112.588	128.274	4.373	50987	50987	66	265.712	40.234	142.909	3.872	17537	17537	79	348.911	86.737	156.099	5.525	27564	27564	57	394.860	108.762	203.284	2.444	22507	22507	36	356.083	52.863	288.970	2.976	12819	12819	82	327.744	62.077	110.822	9.103	26875	26875
290	26	335.192	75.216	107.266	1.074	8715	8715	105	482.324	112.537	128.269	4.372	50644	50644	66	264.409	37.324	142.921	3.899	17451	17451	79	348.949	87.239	156.101	5.537	27567	27567	57	402.368	109.916	203.302	2.457	22935	22935	36	352.500	51.897	288.948	2.988	12690	12690	82	326.122	61.007	110.851	9.098	26742	26742
291	26	333.423	75.470	107.293	1.072	8669	8669	105	483.705	110.343	128.261	4.382	50789	50789	66	266.045	39.161	142.921	3.888	17559	17559	79	351.582	86.043	156.101	5.522	27775	27775	57	410.140	114.195	203.308	2.448	23378	23378	36	349	49.736	288.916	3.008	12564	12564	82	328.171	61.616	110.842	9.098	26910	26910
292	26	335.846	73.766	107.315	1.073	8732	8732	105	485	110.218	128.268	4.386	50925	50925	66	267	38.556	142.918	3.890	17622	17622	79	358.658	90.064	156.090	5.527	28334	28334	57	421.456	122.200	203.309	2.441	24023	24023	36	354.556	52.258	288.956	2.981	12764	12764	82	327.061	62.065	110.842	9.096	26819	26819
293	26	338	75.912	107.287	1.076	8788	8788	105	482.971	107.999	128.267	4.393	50712	50712	66	266.152	37.940	142.908	3.914	17566	17566	79	361.646	93.499	156.087	5.528	28570	28570	57	421.789	122.122	203.316	2.442	24042	24042	36	348.389	51.532	288.925	2.997	12542	12542	82	324.598	60.500	110.838	9.112	26617	26617
294	26	337.654	71.333	107.331	1.077	8779	8779	105	483.438	111.341	128.266	4.382	50761	50761	66	268.894	37.806	142.902	3.912	17747	17747	79	372.924	96.809	156.094	5.515	29461	29461	57	422.667	122.885	203.318	2.440	24092	24092	36	349.306	49.093	288.923	3.001	12575	12575	82	326.329	61.465	110.837	9.109	26759	26759
295	26	338.846	74.919	107.294	1.071	8810	8810	105	483.971	108.086	128.259	4.396	50817	50817	66	275.136	38.749	142.910	3.910	18159	18159	79	379.342	102.783	156.102	5.512	29968	29968	57	424.772	122.757	203.305	2.443	24212	24212	36	343.750	48.151	288.940	2.995	12375	12375	82	323.500	59.403	110.843	9.103	26527	26527
296	26	337.500	74.096	107.321	1.072	8775	8775	105	485.152	109.031	128.246	4.394	50941	50941	66	279.879	36.203	142.912	3.946	18472	18472	79	387.367	106.371	156.096	5.524	30602	30602	57	423.860	123.770	203.327	2.439	24160	24160	36	341.889	49.291	288.966	2.986	12308	12308	82	322.512	61.856	110.834	9.115	26446	26446
297	26	338.231	72.513	107.323	1.075	8794	8794	105	482.552	111.981	128.274	4.381	50668	50668	66	281.258	39.632	142.906	3.915	18563	18563	79	390.924	108.050	156.070	5.530	30883	30883	57	426.456	121.745	203.301	2.446	24308	24308	36	340.528	51.194	288.946	2.981	12259	12259	82	321.744	59.483	110.844	9.095	26383	26383
298	26	344.385	74.985	107.309	1.078	8954	8954	105	483.543	109.153	128.269	4.397	50772	50772	66	282.955	41.444	142.908	3.905	18675	18675	79	400	111.788	156.078	5.535	31600	31600	57	434.684	127.385	203.313	2.440	24777	24777	36	338.889	49.271	288.949	2.985	12200	12200	82	323.805	60.194	110.849	9.095	26552	26552
299	26	338.808	75.061	107.308	1.077	8809	8809	105	484.695	109.258	128.274	4.390	50893	50893	66	286.167	40.879	142.903	3.907	18887	18887	79	403.430	115.006	156.088	5.545	31871	31871	57	441.877	129.972	203.299	2.430	25187	25187	36	336.306	49.348	288.960	2.986	12107	12107	82	321.451	58.758	110.843	9.096	26359	26359
300	26	337	74.078	107.297	1.071	8762	8762	105	481.514	109.683	128.262	4.390	50559	50559	66	289.076	43.948	142.914	3.880	19079	19079	79	411.582	118.181	156.081	5.527	32515	32515	57	450.456	136.353	203.256	2.410	25676	25676	36	337.639	49.073	288.952	2.983	12155	12155	82	319.768	58.809	110.839	9.087	26221	26221
301	26	340.423	76.777	107.292	1.072	8851	8851	105	481.505	109.736	128.274	4.390	50558	50558	66	285.364	43.004	142.907	3.894	18834	18834	79	428.367	124.086	156.058	5.515	33841	33841	57	462.965	140.866	203.277	2.421	26389	26389	36	338	48.143	288.944	2.997	12168	12168	82	318.268	58.525	110.829	9.100	26098	26098
302	26	344.308	80.476	107.266	1.070	8952	8952	105	481.048	108.433	128.268	4.399	50510	50510	66	288.591	43.754	142.917	3.882	19047	19047	79	434.608	130.161	156.064	5.537	34334	34334	57	472.561	150.291	203.273	2.402	26936	26936	36	337.972	49.695	288.966	2.982	12167	12167	82	317.512	58.926	110.836	9.088	26036	26036
303	26	340.115	76.084	107.292	1.070	8843	8843	105	479.819	107.136	128.269	4.402	50381	50381	66	289.167	43.313	142.922	3.882	19085	19085	79	444.899	136.146	156.065	5.540	35147	35147	57	487.842	156.843	203.278	2.398	27807	27807	36	333.139	49.610	288.969	2.978	11993	11993	82	313.817	57.523	110.834	9.102	25733	25733
304	26	341.885	76.567	107.263	1.071	8889	8889	105	479.162	107.539	128.267	4.392	50312	50312	66	289.818	44.098	142.913	3.878	19128	19128	79	458.823	142.744	156.065	5.527	36247	36247	57	503.158	166.944	203.276	2.388	28680	28680	36	332.972	47.778	288.924	2.992	11987	11987	82	315.561	57.433	110.846	9.094	25876	25876
305	26	340.962	75.852	107.294	1.071	8865	8865	105	479.486	108.569	128.271	4.389	50346	50346	66	290.242	43.514	142.914	3.883	19156	19156	79	475.418	149.692	156.062	5.532	37558	37558	57	524.088	171.644	203.235	2.380	29873	29873	36	332.111	46.745	288.941	2.988	11956	11956	82	314.354	55.470	110.855	9.083	25777	25777
306	26	344.615	80.253	107.254	1.069	8960	8960	105	477.581	107.029	128.258	4.398	50146	50146	66	291.682	46.940	142.933	3.869	19251	19251	79	487.557	153.991	156.053	5.514	38517	38517	57	546.316	185.379	203.211	2.365	31140	31140	36	330.556	48.053	288.937	2.990	11900	11900	82	312.329	55.627	110.838	9.084	25611	25611
307	26	341.154	77.060	107.295	1.067	8870	8870	105	481.533	109.596	128.256	4.391	50561	50561	66	293.273	46.280	142.915	3.862	19356	19356	79	505.734	163.721	156.046	5.515	39953	39953	57	560.263	187.216	203.236	2.379	31935	31935	36	336.333	47.858	288.912	3.003	12108	12108	82	313.793	57.191	110.850	9.093	25731	25731
308	26	347.423	80.200	107.273	1.069	9033	9033	105	478.095	109.312	128.273	4.382	50200	50200	66	293.970	45.899	142.905	3.869	19402	19402	79	525.924	177.457	156.028	5.541	41548	41548	57	579.561	202.506	203.224	2.360	33035	33035	36	333.111	45.514	288.912	3.007	11992	11992	82	314.512	56.471	110.832	9.092	25790	25790
309	26	343	77.978	107.272	1.068	8918	8918	105	480.962	107.753	128.266	4.400	50501	50501	66	299.848	46.331	142.914	3.880	19790	19790	79	544.924	184.587	156.049	5.556	43049	43049	57	592.965	209.935	203.260	2.363	33799	33799	36	335.194	44.543	288.879	3.025	12067	12067	82	312.463	55.197	110.841	9.093	25622	25622
310	26	342.846	78.921	107.269	1.066	8914	8914	105	480.190	111.018	128.265	4.378	50420	50420	66	300.273	46.722	142.906	3.873	19818	19818	79	562.684	195.071	156.027	5.557	44452	44452	57	597.228	206.069	203.264	2.375	34042	34042	36	336.167	44.966	288.895	3.015	12102	12102	82	311.598	55.405	110.860	9.097	25551	25551
311	26	344.462	79.318	107.255	1.070	8956	8956	105	481.914	110.759	128.267	4.376	50601	50601	66	302.803	47.434	142.906	3.871	19985	19985	79	583.051	205.469	156.032	5.565	46061	46061	57	596.719	209.378	203.293	2.376	34013	34013	36	337.639	49.133	288.928	2.994	12155	12155	82	312.280	55.149	110.850	9.105	25607	25607
312	26	346.192	79.648	107.276	1.070	9001	9001	105	476.010	108.995	128.270	4.384	49981	49981	66	305.742	48.507	142.924	3.872	20179	20179	79	592.975	212.089	156.038	5.582	46845	46845	57	594.754	207.721	203.304	2.385	33901	33901	36	336.472	48.147	288.941	2.992	12113	12113	82	315.049	57.580	110.846	9.080	25834	25834
313	26	343.654	76.992	107.306	1.073	8935	8935	105	478.352	108.525	128.273	4.389	50227	50227	66	308.833	49.480	142.908	3.863	20383	20383	79	603.949	220.620	156.043	5.597	47712	47712	57	592.105	207.190	203.298	2.384	33750	33750	36	336	45.409	288.897	3.015	12096	12096	82	315.463	56.806	110.843	9.091	25868	25868
314	26	345.154	78.060	107.279	1.071	8974	8974	105	478.381	110.184	128.265	4.387	50230	50230	66	316.424	49.864	142.915	3.868	20884	20884	79	613.671	224.448	156.023	5.619	48480	48480	57	584.211	203.556	203.303	2.382	33300	33300	36	338.583	49.294	288.954	2.984	12189	12189	82	315.976	58.842	110.835	9.099	25910	25910
315	26	343.577	78.664	107.287	1.068	8933	8933	105	476.600	107.341	128.264	4.394	50043	50043	66	320.742	53.840	142.905	3.852	21169	21169	79	612.380	224.721	156.026	5.634	48378	48378	57	572.877	195.848	203.321	2.403	32654	32654	36	335.917	45.280	288.922	3.006	12093	12093	82	310.378	56.443	110.843	9.094	25451	25451
316	26	348.769	81.934	107.274	1.073	9068	9068	105	479.781	108.816	128.253	4.391	50377	50377	66	327.864	54.579	142.909	3.856	21639	21639	79	614.481	226.737	156.029	5.629	48544	48544	57	568.281	196.742	203.314	2.389	32392	32392	36	335.194	45.192	288.911	3.008	12067	12067	82	313.037	55.234	110.846	9.098	25669	25669
317	26	350.231	79.538	107.264	1.069	9106	9106	105	483.962	112.627	128.269	4.373	50816	50816	66	332.182	53.671	142.917	3.865	21924	21924	79	618.937	228.649	156.034	5.637	48896	48896	57	564.596	192.316	203.325	2.399	32182	32182	36	334.417	47.682	288.925	2.995	12039	12039	82	316.585	57.350	110.839	9.091	25960	25960
318	26	352.154	82.074	107.269	1.068	9156	9156	105	481.610	110.238	128.265	4.386	50569	50569	66	337.439	54.905	142.913	3.880	22271	22271	79	616.873	226.362	156.029	5.629	48733	48733	57	550.719	185.274	203.327	2.402	31391	31391	36	336.750	47.420	288.945	2.991	12123	12123	82	316.037	57.556	110.841	9.095	25915	25915
319	26	356.269	83.998	107.233	1.068	9263	9263	105	482.505	110.798	128.255	4.383	50663	50663	66	346.894	58.711	142.893	3.860	22895	22895	79	609.354	225.917	156.025	5.634	48139	48139	57	540.825	183.043	203.342	2.405	30827	30827	36	332.389	47.971	288.947	2.989	11966	11966	82	316.098	57.066	110.839	9.087	25920	25920
320	26	361.308	86.791	107.246	1.063	9394	9394	105	486.800	112.660	128.277	4.374	51114	51114	66	360.061	60.829	142.911	3.864	23764	23764	79	601.329	219.138	156.029	5.636	47505	47505	57	535.140	177.688	203.338	2.412	30503	30503	36	332.472	47.498	288.935	2.992	11969	11969	82	316.707	58.836	110.819	9.100	25970	25970
321	26	362.500	84.526	107.269	1.070	9425	9425	105	484.352	111.245	128.269	4.374	50857	50857	66	367.848	64.799	142.900	3.854	24278	24278	79	593.772	216.722	156.031	5.637	46908	46908	57	524.298	175.710	203.331	2.408	29885	29885	36	329.639	46.841	288.951	2.989	11867	11867	82	314.317	56.665	110.826	9.082	25774	25774
322	26	364.308	85.203	107.265	1.069	9472	9472	105	490.105	115.783	128.268	4.364	51461	51461	66	376.621	64.229	142.899	3.872	24857	24857	79	583.911	213.239	156.029	5.616	46129	46129	57	516.491	170.341	203.342	2.414	29440	29440	36	329.056	48.952	288.954	2.986	11846	11846	82	317.951	56.685	110.841	9.097	26072	26072
323	26	359.962	85.637	107.257	1.070	9359	9359	105	490.952	113.973	128.262	4.373	51550	51550	66	396.515	71.660	142.890	3.843	26170	26170	79	578.051	206.341	156.028	5.619	45666	45666	57	508.368	165.906	203.345	2.417	28977	28977	36	333.083	46.686	288.949	2.991	11991	11991	82	319.671	58.631	110.833	9.101	26213	26213
324	26	360.577	83.619	107.271	1.071	9375	9375	105	489	112.556	128.277	4.377	51345	51345	66	422.455	76.424	142.873	3.857	27882	27882	79	564.443	198.779	156.033	5.614	44591	44591	57	496.789	160.259	203.336	2.420	28317	28317	36	331.417	46.873	288.927	3.002	11931	11931	82	322.573	59.466	110.825	9.092	26451	26451
325	26	365.192	87.319	107.273	1.067	9495	9495	105	491.676	113.313	128.273	4.375	51626	51626	66	450.045	83.396	142.883	3.867	29703	29703	79	553.937	193.674	156.019	5.617	43761	43761	57	482.123	155.072	203.314	2.415	27481	27481	36	331.472	43.632	288.908	3.013	11933	11933	82	323.061	57.642	110.843	9.086	26491	26491
326	26	369.269	91.123	107.240	1.064	9601	9601	105	490.743	115.195	128.266	4.360	51528	51528	66	475.470	90.439	142.882	3.848	31381	31381	79	544.760	189.493	156.028	5.612	43036	43036	57	476.667	150.040	203.336	2.425	27170	27170	36	336.639	43.933	288.883	3.029	12119	12119	82	322.134	59.373	110.842	9.086	26415	26415
327	26	372.923	90.390	107.225	1.064	9696	9696	105	489.819	114.875	128.274	4.370	51431	51431	66	488.485	98.501	142.884	3.810	32240	32240	79	537.127	185.028	156.030	5.619	42433	42433	57	472.509	149.754	203.339	2.429	26933	26933	36	341.306	46.175	288.867	3.023	12287	12287	82	325.220	58.696	110.845	9.087	26668	26668
328	26	375.769	92.930	107.215	1.064	9770	9770	105	491.714	114.177	128.271	4.368	51630	51630	66	513.636	105.970	142.880	3.799	33900	33900	79	523.949	178.729	156.035	5.614	41392	41392	57	460.912	141.407	203.331	2.435	26272	26272	36	341.806	46.332	288.933	2.999	12305	12305	82	325.354	58.923	110.837	9.090	26679	26679
329	26	371.231	90.960	107.249	1.067	9652	9652	105	492.752	115.638	128.270	4.362	51739	51739	66	533.712	115.944	142.880	3.773	35225	35225	79	510.734	169.890	156.038	5.611	40348	40348	57	448.439	136.994	203.341	2.434	25561	25561	36	342.889	45.292	288.871	3.030	12344	12344	82	328.573	61.345	110.837	9.096	26943	26943
330	26	373.923	93.547	107.226	1.063	9722	9722	105	493.086	113.429	128.275	4.376	51774	51774	66	547.621	122.359	142.894	3.751	36143	36143	79	500	166.684	156.034	5.613	39500	39500	57	441.965	135.491	203.318	2.429	25192	25192	36	347.917	49.482	288.902	3.008	12525	12525	82	328.037	60.921	110.836	9.092	26899	26899
331	26	376.692	91.956	107.218	1.065	9794	9794	105	493.724	115.244	128.270	4.366	51841	51841	66	557.742	131.299	142.902	3.708	36811	36811	79	487.785	162.626	156.026	5.615	38535	38535	57	427.842	129.046	203.303	2.428	24387	24387	36	349.250	47.414	288.901	3.012	12573	12573	82	331.073	59.834	110.857	9.085	27148	27148
332	26	380.385	94.863	107.229	1.060	9890	9890	105	492.838	112.838	128.266	4.379	51748	51748	66	569.803	140.280	142.904	3.688	37607	37607	79	472.886	151.213	156.028	5.610	37358	37358	57	424.158	124.383	203.307	2.440	24177	24177	36	349.528	48.963	288.904	3.011	12583	12583	82	332.646	61.737	110.840	9.095	27277	27277
333	26	374.615	90.281	107.246	1.064	9740	9740	105	496.743	114.395	128.273	4.372	52158	52158	66	573.182	142.378	142.910	3.674	37830	37830	79	464.152	145.564	156.050	5.597	36668	36668	57	417.211	120.521	203.347	2.456	23781	23781	36	356	51.303	288.923	3.002	12816	12816	82	336	64.411	110.836	9.095	27552	27552
334	26	377.038	94.517	107.215	1.061	9803	9803	105	497.305	111.370	128.267	4.392	52217	52217	66	575.955	145.213	142.915	3.662	38013	38013	79	450.570	141.181	156.031	5.602	35595	35595	57	407.895	115.631	203.326	2.450	23250	23250	36	355.250	49.940	288.914	3.003	12789	12789	82	340.085	65.235	110.819	9.096	27887	27887
335	26	377.692	90.624	107.256	1.066	9820	9820	105	500.333	113.782	128.259	4.390	52535	52535	66	582.439	153.400	142.906	3.646	38441	38441	79	440.886	135.655	156.037	5.607	34830	34830	57	401.702	113.295	203.314	2.448	22897	22897	36	358.528	51.888	288.938	2.994	12907	12907	82	344	68.015	110.818	9.097	28208	28208
336	26	382.154	95.465	107.256	1.060	9936	9936	105	499.038	114.309	128.280	4.387	52399	52399	66	581.364	150.007	142.909	3.655	38370	38370	79	434.506	128.353	156.052	5.596	34326	34326	57	398.263	115.056	203.322	2.449	22701	22701	36	360.778	49.086	288.902	3.011	12988	12988	82	343.476	66.995	110.811	9.105	28165	28165
337	26	382.192	90.621	107.274	1.064	9937	9937	105	499.952	113.356	128.269	4.389	52495	52495	66	581.151	154.461	142.908	3.631	38356	38356	79	423.734	123.692	156.043	5.582	33475	33475	57	390.333	110.676	203.311	2.447	22249	22249	36	354.389	50.121	288.921	2.999	12758	12758	82	345.220	68.962	110.810	9.101	28308	28308
338	26	386.923	97.080	107.239	1.065	10060	10060	105	501.571	118.211	128.272	4.362	52665	52665	66	574.773	153.748	142.907	3.633	37935	37935	79	416.241	121.459	156.056	5.585	32883	32883	57	384.175	109.278	203.314	2.456	21898	21898	36	360.278	53.028	288.944	2.986	12970	12970	82	347.939	68.041	110.801	9.111	28531	28531
339	26	386.923	95.269	107.230	1.063	10060	10060	105	503.038	115.019	128.284	4.375	52819	52819	66	570.288	149.594	142.917	3.635	37639	37639	79	409.646	117.999	156.042	5.580	32362	32362	57	375.561	103.684	203.319	2.462	21407	21407	36	358.528	52.929	288.955	2.982	12907	12907	82	348.061	70.814	110.795	9.100	28541	28541
340	26	392.192	96.818	107.232	1.060	10197	10197	105	499.114	117.889	128.275	4.364	52407	52407	66	562.242	148.360	142.919	3.626	37108	37108	79	397.215	110.854	156.047	5.583	31380	31380	57	370.719	98.402	203.326	2.468	21131	21131	36	359.583	56.521	288.963	2.973	12945	12945	82	349.683	69.212	110.816	9.100	28674	28674
341	26	392.231	96.140	107.244	1.062	10198	10198	105	501.657	117.960	128.291	4.361	52674	52674	66	554.621	144.588	142.904	3.642	36605	36605	79	387.747	107.134	156.061	5.573	30632	30632	57	363.140	94.703	203.318	2.471	20699	20699	36	362.694	59.047	288.986	2.957	13057	13057	82	351	70.765	110.808	9.104	28782	28782
342	26	404.500	100.286	107.233	1.060	10517	10517	105	507.514	118.299	128.278	4.376	53289	53289	66	550.030	145.537	142.912	3.628	36302	36302	79	383.899	103.101	156.063	5.556	30328	30328	57	358.439	92.256	203.325	2.471	20431	20431	36	368.250	57.433	288.990	2.965	13257	13257	82	354.634	72.071	110.807	9.104	29080	29080
343	26	405.462	99.555	107.233	1.063	10542	10542	105	506.067	117.985	128.284	4.368	53137	53137	66	542.606	142.802	142.910	3.630	35812	35812	79	375.013	99.934	156.067	5.563	29626	29626	57	355.158	89.325	203.293	2.471	20244	20244	36	369.389	57.989	288.990	2.960	13298	13298	82	352.951	70.644	110.796	9.109	28942	28942
344	26	406.538	101.790	107.215	1.064	10570	10570	105	508.581	118.357	128.269	4.374	53401	53401	66	531.530	134.625	142.917	3.657	35081	35081	79	369.354	96.266	156.062	5.559	29179	29179	57	351.035	88.713	203.290	2.470	20009	20009	36	371.472	58.833	289.011	2.956	13373	13373	82	356.512	72.989	110.812	9.106	29234	29234
345	26	410.692	108.578	107.202	1.053	10678	10678	105	507.486	116.569	128.273	4.377	53286	53286	66	523.349	137.423	142.914	3.632	34541	34541	79	362.671	93.112	156.068	5.561	28651	28651	57	350.368	88.122	203.270	2.466	19971	19971	36	370.639	61.618	289.031	2.939	13343	13343	82	355.354	71.071	110.806	9.103	29139	29139
346	26	412.538	110.578	107.198	1.054	10726	10726	105	508.200	117.990	128.264	4.368	53361	53361	66	505.318	129.535	142.918	3.646	33351	33351	79	356.620	89.186	156.069	5.549	28173	28173	57	345.070	87.197	203.294	2.468	19669	19669	36	376.194	61.806	289.062	2.934	13543	13543	82	351.402	70.517	110.808	9.099	28815	28815
347	26	412.231	107.290	107.190	1.058	10718	10718	105	507.848	118.080	128.264	4.367	53324	53324	66	492.712	127.441	142.917	3.643	32519	32519	79	351.025	86.644	156.065	5.547	27731	27731	57	341.088	84.278	203.303	2.473	19442	19442	36	374.389	65.211	289.058	2.923	13478	13478	82	348.707	69.824	110.813	9.107	28594	28594
348	26	407.346	104.617	107.193	1.060	10591	10591	105	509.419	121.255	128.262	4.362	53489	53489	66	480.121	117.908	142.913	3.668	31688	31688	79	346.215	85.205	156.065	5.560	27351	27351	57	334.421	81.117	203.315	2.487	19062	19062	36	375.778	65.882	289.031	2.936	13528	13528	82	346.927	70.569	110.809	9.115	28448	28448
349	26	410.769	113.195	107.146	1.054	10680	10680	105	510.371	119.820	128.268	4.368	53589	53589	66	466.818	118.259	142.913	3.650	30810	30810	79	338.962	81.573	156.065	5.555	26778	26778	57	331.333	80.847	203.280	2.477	18886	18886	36	382.611	67.363	289.082	2.913	13774	13774	82	346.585	68.922	110.804	9.108	28420	28420
350	26	410.808	103.878	107.200	1.062	10681	10681	105	510.086	118.430	128.247	4.375	53559	53559	66	454.167	110.100	142.918	3.678	29975	29975	79	335.810	80.761	156.078	5.552	26529	26529	57	329.754	79.019	203.273	2.482	18796	18796	36	385.694	67.744	289.051	2.925	13885	13885	82	348.012	67.639	110.809	9.105	28537	28537
351	26	409.731	109.582	107.156	1.054	10653	10653	105	506.895	117.385	128.245	4.382	53224	53224	66	440.682	105.200	142.912	3.685	29085	29085	79	334.405	79.184	156.065	5.522	26418	26418	57	325.088	79.210	203.264	2.467	18530	18530	36	390.889	70.926	289.057	2.923	14072	14072	82	348.524	67.101	110.809	9.096	28579	28579
352	26	404.923	104.987	107.193	1.065	10528	10528	105	508.410	119.179	128.258	4.370	53383	53383	66	430.045	102.305	142.924	3.688	28383	28383	79	332.570	79.070	156.072	5.537	26273	26273	57	322.614	73.303	203.290	2.489	18389	18389	36	395.500	71.741	289.066	2.914	14238	14238	82	351.049	69.388	110.796	9.095	28786	28786
353	26	398	101.306	107.201	1.063	10348	10348	105	504.848	118.178	128.251	4.376	53009	53009	66	419.152	96.994	142.917	3.696	27664	27664	79	329.671	77.877	156.072	5.541	26044	26044	57	318.737	74.720	203.288	2.482	18168	18168	36	391.056	66.268	289.042	2.935	14078	14078	82	350.561	72.669	110.787	9.102	28746	28746
354	26	395.846	100.793	107.204	1.059	10292	10292	105	503.314	118.211	128.258	4.370	52848	52848	66	408.076	93.882	142.921	3.699	26933	26933	79	327	76.386	156.089	5.538	25833	25833	57	317.860	72.764	203.282	2.480	18118	18118	36	398.639	71.109	289.065	2.924	14351	14351	82	352.963	71.974	110.797	9.119	28943	28943
355	26	394.154	101.734	107.190	1.060	10248	10248	105	505.895	120.237	128.270	4.360	53119	53119	66	395.833	89.159	142.910	3.713	26125	26125	79	324.278	76.662	156.077	5.537	25618	25618	57	313.158	70.671	203.262	2.483	17850	17850	36	402.556	71.285	289.025	2.936	14492	14492	82	355.354	70.923	110.790	9.113	29139	29139
356	26	388.308	98.454	107.211	1.059	10096	10096	105	501.962	118.217	128.275	4.366	52706	52706	66	386.576	86.510	142.929	3.715	25514	25514	79	323.747	75.340	156.085	5.522	25576	25576	57	313.947	72.862	203.285	2.489	17895	17895	36	402.333	73.918	289.092	2.907	14484	14484	82	354.963	71.258	110.803	9.100	29107	29107
357	26	383.731	98.290	107.193	1.061	9977	9977	105	503.648	118.485	128.257	4.377	52883	52883	66	375.091	82.931	142.921	3.723	24756	24756	79	319.506	72.155	156.088	5.530	25241	25241	57	310.228	68.747	203.281	2.487	17683	17683	36	400.889	75.398	289.097	2.901	14432	14432	82	352.244	70.313	110.796	9.115	28884	28884
358	26	384.731	91.831	107.240	1.068	10003	10003	105	499.800	117.516	128.252	4.364	52479	52479	66	364.939	79.185	142.919	3.732	24086	24086	79	317.139	71.230	156.093	5.520	25054	25054	57	309.316	69.418	203.257	2.491	17631	17631	36	403.500	74.722	289.099	2.901	14526	14526	82	349.951	70.479	110.799	9.109	28696	28696
359	26	375.769	89.975	107.230	1.067	9770	9770	105	498.914	116.357	128.263	4.371	52386	52386	66	358	75.760	142.909	3.741	23628	23628	79	312.810	71.264	156.081	5.530	24712	24712	57	305.737	68.783	203.273	2.492	17427	17427	36	410.056	77.014	289.077	2.910	14762	14762	82	346	68.438	110.804	9.119	28372	28372
360	26	375.269	92.108	107.209	1.068	9757	9757	105	496.362	116.414	128.267	4.368	52118	52118	66	346.091	70.771	142.913	3.757	22842	22842	79	314.342	69.756	156.093	5.524	24833	24833	57	304.193	67.292	203.263	2.488	17339	17339	36	406.167	74.883	289.056	2.919	14622	14622	82	344.598	67.567	110.797	9.105	28257	28257
361	26	373.462	91.307	107.226	1.060	9710	9710	105	498.133	114.505	128.265	4.376	52304	52304	66	339.530	66.272	142.912	3.781	22409	22409	79	312.456	70.100	156.094	5.503	24684	24684	57	304.860	66.979	203.263	2.498	17377	17377	36	408.444	71.914	289.061	2.923	14704	14704	82	347.232	69.197	110.795	9.103	28473	28473
362	26	367.231	84.924	107.289	1.069	9548	9548	105	495.276	115.637	128.266	4.371	52004	52004	66	331.515	64.899	142.914	3.779	21880	21880	79	311.051	69.981	156.079	5.514	24573	24573	57	304.368	66.663	203.287	2.499	17349	17349	36	411.444	70.923	289.016	2.942	14812	14812	82	343.585	67.715	110.809	9.100	28174	28174
363	26	367.615	87.166	107.258	1.069	9558	9558	105	496.838	114.780	128.264	4.377	52168	52168	66	327.742	63.382	142.908	3.784	21631	21631	79	308.747	68.783	156.089	5.520	24391	24391	57	304.877	66.498	203.246	2.488	17378	17378	36	412.444	69.414	289.003	2.949	14848	14848	82	342.488	67.100	110.802	9.098	28084	28084
364	26	361.231	86.759	107.260	1.066	9392	9392	105	497.895	117.086	128.264	4.369	52279	52279	66	321.136	62.585	142.923	3.770	21195	21195	79	305.101	66.066	156.099	5.536	24103	24103	57	302.070	65.377	203.250	2.490	17218	17218	36	415.083	70.470	288.978	2.955	14943	14943	82	341.134	67.922	110.788	9.094	27973	27973
365	26	356.077	86.273	107.222	1.067	9258	9258	105	495.571	115.584	128.253	4.373	52035	52035	66	311.667	57.485	142.911	3.793	20570	20570	79	302.949	65.417	156.105	5.517	23933	23933	57	301.105	66.077	203.266	2.495	17163	17163	36	409.722	70.477	289.004	2.942	14750	14750	82	338.866	65.929	110.803	9.095	27787	27787
366	26	353.346	83.038	107.239	1.066	9187	9187	105	492.905	114.530	128.253	4.382	51755	51755	66	305.742	54.869	142.917	3.815	20179	20179	79	302.241	66.226	156.090	5.513	23877	23877	57	303.842	68.869	203.272	2.497	17319	17319	36	411.472	72.045	289.025	2.933	14813	14813	82	338.793	65.220	110.808	9.102	27781	27781
367	26	350.423	82.314	107.270	1.072	9111	9111	105	493.305	115.746	128.254	4.368	51797	51797	66	301.970	53.801	142.908	3.813	19930	19930	79	299.215	65.063	156.093	5.521	23638	23638	57	303.754	68.125	203.255	2.484	17314	17314	36	407.250	67.837	288.980	2.959	14661	14661	82	338.415	65.102	110.814	9.101	27750	27750
368	26	348.077	80.320	107.266	1.069	9050	9050	105	489.343	113.299	128.249	4.381	51381	51381	66	299.212	50.150	142.919	3.830	19748	19748	79	298.177	62.881	156.093	5.497	23556	23556	57	300.298	64.374	203.266	2.497	17117	17117	36	403.083	67.280	288.977	2.961	14511	14511	82	334.707	66.408	110.806	9.096	27446	27446
369	26	344.808	77.476	107.284	1.074	8965	8965	105	491.133	114.117	128.263	4.379	51569	51569	66	295.485	51.230	142.906	3.832	19502	19502	79	295.937	61.609	156.117	5.502	23379	23379	57	300.070	62.852	203.263	2.502	17104	17104	36	400.417	65.310	288.951	2.977	14415	14415	82	335.159	64.188	110.816	9.110	27483	27483
370	26	343.269	77.991	107.277	1.073	8925	8925	105	488.848	111.023	128.234	4.390	51329	51329	66	289.061	48.407	142.911	3.837	19078	19078	79	294.962	61.936	156.087	5.516	23302	23302	57	300.193	63.772	203.262	2.501	17111	17111	36	393.306	64.244	288.961	2.970	14159	14159	82	334.244	65.115	110.803	9.103	27408	27408
371	26	342.500	76.345	107.304	1.074	8905	8905	105	485.067	112.140	128.246	4.384	50932	50932	66	286.864	46.698	142.911	3.851	18933	18933	79	294.190	62.604	156.105	5.506	23241	23241	57	300.404	65.106	203.251	2.491	17123	17123	36	387.944	59.391	288.945	2.984	13966	13966	82	333.854	63.812	110.811	9.112	27376	27376
372	26	339.308	76.293	107.278	1.074	8822	8822	105	484.933	111.545	128.245	4.382	50918	50918	66	282.076	46.384	142.900	3.844	18617	18617	79	293.342	61.163	156.110	5.504	23174	23174	57	302.807	65.165	203.248	2.497	17260	17260	36	387.111	59.796	288.934	2.983	13936	13936	82	333.598	64.317	110.814	9.113	27355	27355
373	26	334.308	73.811	107.276	1.076	8692	8692	105	485.200	111.663	128.244	4.382	50946	50946	66	281.652	46.261	142.909	3.840	18589	18589	79	294.506	61.090	156.102	5.503	23266	23266	57	302.509	65.830	203.261	2.498	17243	17243	36	383.417	56.466	288.888	3.009	13803	13803	82	331.256	63.684	110.810	9.104	27163	27163
374	26	331.538	70.603	107.288	1.079	8620	8620	105	480.819	110.186	128.234	4.388	50486	50486	66	278.727	43.573	142.917	3.858	18396	18396	79	294.215	60.532	156.094	5.508	23243	23243	57	300.807	64.673	203.258	2.494	17146	17146	36	380.444	54.396	288.886	3.016	13696	13696	82	332.585	63.168	110.804	9.102	27272	27272
375	26	330.346	68.642	107.339	1.080	8589	8589	105	480.705	110.180	128.253	4.386	50474	50474	66	278.197	43.386	142.897	3.878	18361	18361	79	293.266	61.882	156.101	5.521	23168	23168	57	303.263	67.184	203.246	2.487	17286	17286	36	379.028	54.974	288.845	3.028	13645	13645	82	331.317	64.762	110.814	9.097	27168	27168
376	26	327.192	68.321	107.305	1.078	8507	8507	105	477.552	109.817	128.244	4.379	50143	50143	66	271.318	41.679	142.900	3.868	17907	17907	79	293.595	60.378	156.117	5.519	23194	23194	57	302.351	65.797	203.260	2.495	17234	17234	36	373.556	53.606	288.831	3.034	13448	13448	82	332.915	63.494	110.831	9.101	27299	27299
377	26	327.615	70.571	107.276	1.077	8518	8518	105	479.895	111.871	128.237	4.376	50389	50389	66	273.379	41.008	142.902	3.875	18043	18043	79	294.190	60.808	156.104	5.514	23241	23241	57	304.561	66.042	203.250	2.484	17360	17360	36	373.167	51.879	288.852	3.031	13434	13434	82	334.707	64.079	110.812	9.097	27446	27446
378	26	327.654	69.735	107.326	1.077	8519	8519	105	478.810	109.880	128.238	4.383	50275	50275	66	271.591	41.321	142.909	3.873	17925	17925	79	295.190	62.741	156.084	5.514	23320	23320	57	301.789	65.783	203.252	2.493	17202	17202	36	373.417	53.488	288.880	3.023	13443	13443	82	334.256	65.424	110.823	9.105	27409	27409
379	26	323.192	68.153	107.316	1.079	8403	8403	105	477.381	109.027	128.251	4.386	50125	50125	66	268.045	39.078	142.903	3.895	17691	17691	79	295.557	64.428	156.095	5.518	23349	23349	57	302.474	65.576	203.256	2.497	17241	17241	36	372.194	52.522	288.828	3.041	13399	13399	82	333.671	65.230	110.809	9.103	27361	27361
380	26	324.154	68.191	107.308	1.080	8428	8428	105	478.867	108.033	128.244	4.391	50281	50281	66	266.394	40.259	142.900	3.880	17582	17582	79	295.633	63.639	156.100	5.514	23355	23355	57	303.930	65.540	203.269	2.503	17324	17324	36	366.306	48.084	288.817	3.049	13187	13187	82	336.110	62.856	110.814	9.096	27561	27561
381	26	320.423	67.512	107.314	1.077	8331	8331	105	476.705	108.844	128.257	4.386	50054	50054	66	265.667	37.272	142.915	3.896	17534	17534	79	293.494	61.394	156.095	5.516	23186	23186	57	304.561	66.368	203.250	2.490	17360	17360	36	365.889	51.475	288.850	3.028	13172	13172	82	337.122	65.995	110.820	9.092	27644	27644
382	26	313.846	66.306	107.300	1.078	8160	8160	105	476.790	109.324	128.252	4.385	50063	50063	66	265.015	38.738	142.905	3.888	17491	17491	79	294.785	61.363	156.111	5.509	23288	23288	57	306.439	65.030	203.260	2.494	17467	17467	36	358.306	48.339	288.835	3.037	12899	12899	82	335.829	64.999	110.798	9.108	27538	27538
383	26	312.192	62.713	107.351	1.080	8117	8117	105	478.429	109.733	128.259	4.389	50235	50235	66	263.288	39.543	142.897	3.879	17377	17377	79	295.190	61.121	156.113	5.502	23320	23320	57	310.386	71.053	203.269	2.488	17692	17692	36	356.167	49.107	288.849	3.031	12822	12822	82	336.280	66.489	110.805	9.103	27575	27575
384	26	309.615	61.331	107.380	1.083	8050	8050	105	478.914	109.585	128.243	4.387	50286	50286	66	261.288	39.082	142.899	3.878	17245	17245	79	293.316	61.589	156.100	5.508	23172	23172	57	310.789	70.097	203.257	2.486	17715	17715	36	356.278	46.560	288.853	3.032	12826	12826	82	337.317	64.367	110.811	9.095	27660	27660
385	26	312.692	61.217	107.354	1.077	8130	8130	105	478.990	107.171	128.243	4.399	50294	50294	66	262.303	39.728	142.897	3.870	17312	17312	79	295.152	62.658	156.098	5.511	23317	23317	57	310.474	70.726	203.255	2.489	17697	17697	36	350.806	47.222	288.846	3.034	12629	12629	82	335.122	64.778	110.810	9.090	27480	27480
386	26	308.192	61.087	107.341	1.082	8013	8013	105	478.657	107.405	128.239	4.396	50259	50259	66	262.727	39.183	142.889	3.874	17340	17340	79	295.266	61.234	156.098	5.523	23326	23326	57	313.105	68.668	203.245	2.494	17847	17847	36	351.444	51.136	288.886	3.013	12652	12652	82	334.780	66.159	110.802	9.099	27452	27452
387	26	306.923	63.484	107.337	1.083	7980	7980	105	478.943	107.634	128.249	4.394	50289	50289	66	264.652	41.867	142.891	3.853	17467	17467	79	297.266	63.516	156.103	5.504	23484	23484	57	313.404	69.719	203.241	2.482	17864	17864	36	349.111	47.572	288.851	3.029	12568	12568	82	334.841	65.481	110.809	9.105	27457	27457
388	26	309.692	61.073	107.352	1.083	8052	8052	105	478.819	109.561	128.247	4.385	50276	50276	66	269.788	40.071	142.879	3.879	17806	17806	79	298.405	62.123	156.098	5.510	23574	23574	57	312.211	70.232	203.249	2.482	17796	17796	36	346.361	45.071	288.855	3.032	12469	12469	82	335.976	63.915	110.806	9.098	27550	27550
389	26	308.077	58.518	107.372	1.081	8010	8010	105	478.971	108.340	128.226	4.402	50292	50292	66	268.106	40.103	142.882	3.875	17695	17695	79	297.291	63.003	156.106	5.510	23486	23486	57	311.649	68.750	203.260	2.487	17764	17764	36	348.056	46.991	288.869	3.022	12530	12530	82	333.476	64.070	110.796	9.094	27345	27345
390	26	305.923	60.437	107.345	1.083	7954	7954	105	478.714	109.873	128.245	4.392	50265	50265	66	268.652	40.628	142.876	3.875	17731	17731	79	298.380	64.835	156.080	5.510	23572	23572	57	312.368	68.995	203.254	2.500	17805	17805	36	344.056	45.304	288.856	3.028	12386	12386	82	332.268	64.457	110.815	9.094	27246	27246
391	26	305.731	62.352	107.351	1.076	7949	7949	105	479.924	107.804	128.243	4.397	50392	50392	66	269.273	41.697	142.891	3.859	17772	17772	79	300.228	62.287	156.085	5.515	23718	23718	57	315.684	71.929	203.222	2.472	17994	17994	36	343.861	47.678	288.837	3.032	12379	12379	82	332.915	62.836	110.819	9.095	27299	27299
392	26	301.500	57.948	107.362	1.083	7839	7839	105	479.210	109.098	128.236	4.397	50317	50317	66	269.061	41.412	142.883	3.865	17758	17758	79	300.873	65.570	156.082	5.506	23769	23769	57	314.140	70.442	203.231	2.485	17906	17906	36	345.639	48.673	288.874	3.019	12443	12443	82	336.402	65.918	110.821	9.093	27585	27585
393	26	298.692	59.008	107.329	1.082	7766	7766	105	481.067	110.714	128.236	4.390	50512	50512	66	268	38.812	142.894	3.884	17688	17688	79	304.899	66.623	156.094	5.520	24087	24087	57	316.351	72.587	203.255	2.481	18032	18032	36	351.444	47.212	288.868	3.026	12652	12652	82	332.805	65.070	110.821	9.097	27290	27290
394	26	301.115	58.885	107.346	1.080	7829	7829	105	478.314	108.718	128.240	4.396	50223	50223	66	268.530	40.467	142.892	3.874	17723	17723	79	304.823	65.552	156.093	5.533	24081	24081	57	316.281	71.627	203.225	2.472	18028	18028	36	346.722	48.166	288.880	3.017	12482	12482	82	333.122	62.666	110.809	9.092	27316	27316
395	26	296.923	59.272	107.342	1.079	7720	7720	105	478.657	109.080	128.238	4.394	50259	50259	66	268.939	40.105	142.898	3.874	17750	17750	79	305.570	66.888	156.087	5.525	24140	24140	57	321.386	72.647	203.213	2.478	18319	18319	36	346.583	48.938	288.864	3.023	12477	12477	82	332.732	64.834	110.809	9.093	27284	27284
396	26	295.962	57.563	107.350	1.080	7695	7695	105	481.943	111.503	128.246	4.389	50604	50604	66	266.379	39.791	142.907	3.878	17581	17581	79	304.785	67.428	156.071	5.546	24078	24078	57	320.965	75.418	203.213	2.464	18295	18295	36	350.278	50.195	288.859	3.024	12610	12610	82	329.720	64.478	110.800	9.101	27037	27037
397	26	294.115	57.703	107.342	1.082	7647	7647	105	482.800	110.955	128.251	4.385	50694	50694	66	266.364	39.442	142.895	3.888	17580	17580	79	306.810	68.300	156.090	5.534	24238	24238	57	324.123	75.878	203.232	2.470	18475	18475	36	348.639	48.124	288.878	3.015	12551	12551	82	326.305	60.469	110.811	9.081	26757	26757
398	26	292.308	54.481	107.406	1.084	7600	7600	105	482.895	109.862	128.242	4.387	50704	50704	66	263.697	36.725	142.911	3.903	17404	17404	79	306.380	67.069	156.088	5.522	24204	24204	57	325.649	76.635	203.237	2.476	18562	18562	36	350.750	47.997	288.846	3.033	12627	12627	82	327.195	62.090	110.800	9.098	26830	26830
399	26	296.923	54.821	107.381	1.085	7720	7720	105	484.933	112.458	128.241	4.382	50918	50918	66	266.697	38.088	142.902	3.888	17602	17602	79	307.772	67.326	156.092	5.522	24314	24314	57	328.404	77.832	203.244	2.482	18719	18719	36	354.667	51.616	288.884	3.013	12768	12768	82	328.159	63.538	110.795	9.105	26909	26909
400	26	290.769	55.340	107.370	1.081	7560	7560	105	485.210	113.455	128.241	4.380	50947	50947	66	264.379	37.292	142.910	3.899	17449	17449	79	305.114	65.060	156.094	5.523	24104	24104	57	327.649	76.323	203.234	2.472	18676	18676	36	351.667	48.343	288.869	3.021	12660	12660	82	325.939	61.392	110.816	9.114	26727	26727
401	26	291.808	54.309	107.373	1.087	7587	7587	105	488.733	111.578	128.229	4.393	51317	51317	66	266.348	38.115	142.903	3.881	17579	17579	79	307.101	67.148	156.084	5.523	24261	24261	57	331.351	78.508	203.210	2.461	18887	18887	36	354.944	52.361	288.938	2.988	12778	12778	82	325.854	62.581	110.799	9.109	26720	26720
402	26	292.346	51.294	107.419	1.088	7601	7601	105	491.152	112.145	128.231	4.401	51571	51571	66	265.500	38.482	142.912	3.884	17523	17523	79	308.127	67.550	156.092	5.551	24342	24342	57	330.719	77.874	203.243	2.481	18851	18851	36	361.778	52.352	288.901	3.008	13024	13024	82	327.573	59.977	110.820	9.095	26861	26861
403	26	287.308	51.870	107.400	1.092	7470	7470	105	486.657	110.028	128.217	4.402	51099	51099	66	262.091	36.015	142.920	3.908	17298	17298	79	308.316	68.177	156.090	5.537	24357	24357	57	332.158	79.262	203.258	2.469	18933	18933	36	366.861	54.334	288.921	2.993	13207	13207	82	327.878	61.537	110.811	9.093	26886	26886
404	26	286.846	50.740	107.395	1.086	7458	7458	105	487.867	108.622	128.231	4.402	51226	51226	66	262.591	37.345	142.906	3.891	17331	17331	79	309.063	68.462	156.098	5.542	24416	24416	57	336.088	79.312	203.225	2.468	19157	19157	36	375.139	59.126	288.936	2.978	13505	13505	82	326.439	60.861	110.822	9.093	26768	26768
405	26	286.846	51.625	107.404	1.088	7458	7458	105	490.552	114.992	128.218	4.389	51508	51508	66	263.985	37.999	142.916	3.879	17423	17423	79	307.873	67.171	156.096	5.531	24322	24322	57	336.754	81.237	203.218	2.468	19195	19195	36	379.167	57.780	288.941	2.987	13650	13650	82	324.890	62.474	110.811	9.107	26641	26641
406	26	283.423	52.084	107.386	1.087	7369	7369	105	487.467	111.149	128.234	4.399	51184	51184	66	263.727	38.822	142.909	3.877	17406	17406	79	308.557	66.152	156.102	5.532	24376	24376	57	341.544	84.595	203.232	2.471	19468	19468	36	385.333	61.858	288.955	2.974	13872	13872	82	324.159	60.198	110.829	9.106	26581	26581
407	26	284	50.937	107.400	1.088	7384	7384	105	488.562	111.131	128.211	4.400	51299	51299	66	263.727	36.203	142.913	3.898	17406	17406	79	311.342	68.486	156.092	5.531	24596	24596	57	342.632	83.651	203.217	2.464	19530	19530	36	389.556	64.439	288.963	2.963	14024	14024	82	325.756	58.058	110.827	9.094	26712	26712
408	26	281.423	47.670	107.407	1.095	7317	7317	105	488.619	113.392	128.225	4.382	51305	51305	66	265.333	38.512	142.908	3.890	17512	17512	79	310.342	69.136	156.090	5.533	24517	24517	57	345.351	83.988	203.201	2.461	19685	19685	36	388.833	65.563	288.991	2.955	13998	13998	82	329.500	61.249	110.827	9.120	27019	27019
409	26	281.692	51.460	107.400	1.083	7324	7324	105	489.619	112.723	128.213	4.390	51410	51410	66	266.955	37.114	142.913	3.901	17619	17619	79	311.152	69.267	156.082	5.533	24581	24581	57	350.860	88.443	203.212	2.458	19999	19999	36	395.889	68.346	288.980	2.957	14252	14252	82	337.244	65.138	110.821	9.130	27654	27654
410	26	278.808	47.948	107.403	1.091	7249	7249	105	490.495	111.833	128.222	4.396	51502	51502	66	264.924	36.591	142.897	3.900	17485	17485	79	315.443	71.559	156.054	5.535	24920	24920	57	348.930	88.537	203.234	2.460	19889	19889	36	402.833	67.308	288.981	2.958	14502	14502	82	339.866	69.201	110.789	9.153	27869	27869
411	26	278	48.399	107.423	1.092	7228	7228	105	494.371	113.942	128.223	4.387	51909	51909	66	264.515	37.055	142.891	3.902	17458	17458	79	319.443	72.702	156.081	5.520	25236	25236	57	352.158	90.089	203.255	2.464	20073	20073	36	410.444	73.496	289.014	2.936	14776	14776	82	347.427	69.775	110.804	9.141	28489	28489
412	26	279.423	46.921	107.413	1.092	7265	7265	105	493.943	115.814	128.216	4.384	51864	51864	66	265.879	37.459	142.915	3.888	17548	17548	79	320.747	73.489	156.077	5.514	25339	25339	57	357.965	91.627	203.217	2.462	20404	20404	36	416.278	72.021	288.975	2.954	14986	14986	82	352.378	72.846	110.797	9.154	28895	28895
413	26	277.692	48.906	107.414	1.089	7220	7220	105	492.657	114.424	128.239	4.378	51729	51729	66	266.773	37.872	142.899	3.909	17607	17607	79	320.911	72.637	156.092	5.519	25352	25352	57	358.404	93.808	203.230	2.458	20429	20429	36	414.917	73.133	289.004	2.943	14937	14937	82	353.902	72.152	110.799	9.154	29020	29020
414	26	280.962	47.647	107.408	1.092	7305	7305	105	493.581	113.713	128.243	4.385	51826	51826	66	266.364	38.583	142.907	3.887	17580	17580	79	322.544	73.272	156.092	5.518	25481	25481	57	359.298	93.430	203.241	2.460	20480	20480	36	418.500	72.849	288.998	2.942	15066	15066	82	359.585	74.544	110.789	9.137	29486	29486
415	26	281.385	53.232	107.361	1.086	7316	7316	105	493.029	115.790	128.244	4.373	51768	51768	66	269.242	39.925	142.882	3.891	17770	17770	79	325.152	74.648	156.083	5.531	25687	25687	57	366.018	95.052	203.226	2.451	20863	20863	36	424.250	78.074	289.036	2.923	15273	15273	82	366.098	77.460	110.797	9.129	30020	30020
416	26	281.769	49.985	107.386	1.089	7326	7326	105	492.619	114.042	128.238	4.381	51725	51725	66	269.470	36.920	142.905	3.902	17785	17785	79	327.810	77.541	156.069	5.534	25897	25897	57	369.105	96.697	203.242	2.453	21039	21039	36	428.500	76.257	289.024	2.936	15426	15426	82	367.524	77.256	110.787	9.128	30137	30137
417	26	281.346	51.493	107.345	1.087	7315	7315	105	494.248	115.338	128.241	4.373	51896	51896	66	269.485	37.915	142.899	3.896	17786	17786	79	330.734	78.527	156.054	5.523	26128	26128	57	378.965	100.832	203.200	2.436	21601	21601	36	423.611	74.780	288.997	2.948	15250	15250	82	370.720	79.414	110.783	9.121	30399	30399
418	26	282.385	52.260	107.360	1.088	7342	7342	105	495.600	115.913	128.252	4.375	52038	52038	66	268.636	37.497	142.907	3.900	17730	17730	79	338.456	82.858	156.072	5.535	26738	26738	57	379.053	101.450	203.223	2.444	21606	21606	36	424.167	75.767	289.006	2.940	15270	15270	82	371.854	78.869	110.775	9.103	30492	30492
419	26	286.615	55.400	107.348	1.085	7452	7452	105	494.648	114.680	128.217	4.382	51938	51938	66	270.076	38.860	142.901	3.895	17825	17825	79	341.241	85.556	156.064	5.520	26958	26958	57	378.719	101.877	203.210	2.438	21587	21587	36	423.806	74.653	289.000	2.944	15257	15257	82	372.915	79.750	110.789	9.118	30579	30579
420	26	284.346	50.084	107.396	1.089	7393	7393	105	495.905	114.989	128.246	4.379	52070	52070	66	271.500	38.975	142.896	3.886	17919	17919	79	344.494	86.411	156.064	5.535	27215	27215	57	387.772	104.419	203.198	2.434	22103	22103	36	423.556	73.786	288.986	2.950	15248	15248	82	369.671	77.421	110.775	9.120	30313	30313
421	26	284.538	50.730	107.377	1.088	7398	7398	105	495.848	115.680	128.241	4.377	52064	52064	66	272.167	40.617	142.887	3.884	17963	17963	79	349.329	89.959	156.059	5.538	27597	27597	57	397.298	112.658	203.207	2.426	22646	22646	36	420.056	74.619	289.008	2.939	15122	15122	82	369.976	77.395	110.785	9.110	30338	30338
422	26	284.077	49.711	107.418	1.088	7386	7386	105	494.029	114.549	128.237	4.378	51873	51873	66	273.242	42.070	142.913	3.871	18034	18034	79	353.468	90.957	156.072	5.526	27924	27924	57	398.982	111.837	203.214	2.434	22742	22742	36	417.583	74.398	289.031	2.931	15033	15033	82	369.037	78.930	110.755	9.112	30261	30261
423	26	286.346	49.774	107.395	1.088	7445	7445	105	495.429	116.625	128.256	4.371	52020	52020	66	273.455	41.847	142.904	3.871	18048	18048	79	359.810	94.004	156.064	5.539	28425	28425	57	409.684	116.681	203.184	2.418	23352	23352	36	417.583	75.635	289.022	2.928	15033	15033	82	368.695	77.028	110.785	9.114	30233	30233
424	26	288.538	53.655	107.367	1.084	7502	7502	105	495.610	115.411	128.235	4.378	52039	52039	66	278.167	43.086	142.891	3.873	18359	18359	79	364.506	95.831	156.052	5.536	28796	28796	57	414.211	118.334	203.202	2.426	23610	23610	36	418.361	73.835	288.999	2.940	15061	15061	82	367.561	77.004	110.773	9.113	30140	30140
425	26	287.308	52.069	107.363	1.087	7470	7470	105	497.162	115.585	128.237	4.374	52202	52202	66	279.803	41.178	142.900	3.888	18467	18467	79	369.367	98.994	156.056	5.543	29180	29180	57	417.702	121.761	203.218	2.430	23809	23809	36	414.528	74.091	288.987	2.947	14923	14923	82	365.488	75.951	110.789	9.103	29970	29970
426	26	289.577	50.398	107.392	1.094	7529	7529	105	502.448	118.186	128.248	4.367	52757	52757	66	279.530	41.618	142.897	3.891	18449	18449	79	379.051	103.366	156.057	5.538	29945	29945	57	421.684	123.936	203.221	2.424	24036	24036	36	415.472	75.383	289.030	2.930	14957	14957	82	364.451	76.320	110.782	9.118	29885	29885
427	26	288.577	52.762	107.368	1.088	7503	7503	105	501.067	118.037	128.260	4.372	52612	52612	66	283.636	42.901	142.910	3.869	18720	18720	79	386.861	108.188	156.058	5.535	30562	30562	57	423.263	122.828	203.246	2.433	24126	24126	36	414.722	73.592	288.957	2.957	14930	14930	82	361.805	73.881	110.789	9.111	29668	29668
428	26	286.500	52.194	107.395	1.087	7449	7449	105	499.638	116.684	128.246	4.377	52462	52462	66	282.242	44.405	142.893	3.850	18628	18628	79	393.367	111.513	156.037	5.512	31076	31076	57	424.193	123.213	203.222	2.426	24179	24179	36	408.694	68.033	288.957	2.965	14713	14713	82	356.451	73.348	110.783	9.115	29229	29229
429	26	289.692	55.031	107.351	1.085	7532	7532	105	497.590	117.532	128.244	4.370	52247	52247	66	285.682	45.071	142.908	3.869	18855	18855	79	400.861	114.718	156.039	5.523	31668	31668	57	425.842	123.634	203.207	2.425	24273	24273	36	405.528	66.835	288.940	2.974	14599	14599	82	354.305	72.092	110.801	9.103	29053	29053
430	26	290.154	55.415	107.358	1.086	7544	7544	105	498.581	117.877	128.235	4.368	52351	52351	66	290.258	47.231	142.884	3.846	19157	19157	79	412.215	118.673	156.038	5.526	32565	32565	57	430.035	122.777	203.214	2.429	24512	24512	36	406.472	69.196	288.979	2.949	14633	14633	82	353.902	71.823	110.797	9.103	29020	29020
431	26	294.192	53.943	107.369	1.090	7649	7649	105	500.305	118.573	128.226	4.375	52532	52532	66	293.667	44.641	142.892	3.884	19382	19382	79	425.658	125.041	156.029	5.517	33627	33627	57	435.754	127.875	203.207	2.416	24838	24838	36	403.417	67.718	288.965	2.955	14523	14523	82	352.183	70.324	110.799	9.118	28879	28879
432	26	291.923	54.078	107.372	1.084	7590	7590	105	500.362	117.357	128.234	4.374	52538	52538	66	298.076	45.501	142.872	3.884	19673	19673	79	443.063	135.259	156.021	5.505	35002	35002	57	434.526	125.579	203.214	2.422	24768	24768	36	397.694	65.130	288.931	2.975	14317	14317	82	350.768	69.858	110.796	9.112	28763	28763
433	26	292.962	55.950	107.347	1.085	7617	7617	105	495.933	116.096	128.235	4.380	52073	52073	66	299.970	45.788	142.884	3.881	19798	19798	79	468.127	146.456	156.015	5.495	36982	36982	57	439.509	128.855	203.200	2.424	25052	25052	36	394.694	62.192	288.921	2.982	14209	14209	82	352.329	70.029	110.799	9.107	28891	28891
434	26	296.154	58.858	107.350	1.084	7700	7700	105	498.952	118.023	128.233	4.370	52390	52390	66	306.485	49.576	142.878	3.867	20228	20228	79	499.329	160.023	156.017	5.492	39447	39447	57	443.018	133.415	203.210	2.417	25252	25252	36	390	63.367	288.952	2.973	14040	14040	82	349.049	71.929	110.795	9.113	28622	28622
435	26	295.538	56.321	107.332	1.086	7684	7684	105	497.914	114.693	128.241	4.385	52281	52281	66	307.091	51.377	142.892	3.836	20268	20268	79	526.481	175.442	156.025	5.500	41592	41592	57	445.614	131.575	203.203	2.415	25400	25400	36	383.417	63.367	288.963	2.963	13803	13803	82	349.854	70.030	110.803	9.109	28688	28688
436	26	296.962	56.773	107.354	1.086	7721	7721	105	497.019	112.658	128.230	4.393	52187	52187	66	312.439	50.291	142.883	3.859	20621	20621	79	559.772	194.694	156.010	5.521	44222	44222	57	453.877	134.952	203.231	2.427	25871	25871	36	376.250	55.751	288.901	2.995	13545	13545	82	350.451	70.359	110.819	9.111	28737	28737
437	26	300.654	59.654	107.315	1.083	7817	7817	105	497.752	114.587	128.237	4.387	52264	52264	66	315.364	51.771	142.891	3.863	20814	20814	79	588.721	210.788	156.001	5.554	46509	46509	57	458.930	140.810	203.202	2.409	26159	26159	36	374.167	58.473	288.938	2.977	13470	13470	82	349.659	71.767	110.789	9.103	28672	28672
438	26	301.154	57.799	107.350	1.085	7830	7830	105	495.171	117.240	128.261	4.367	51993	51993	66	320.197	55.924	142.904	3.824	21133	21133	79	605.253	218.918	155.997	5.577	47815	47815	57	465.088	142.411	203.201	2.413	26510	26510	36	373.333	57.886	288.919	2.990	13440	13440	82	351.341	70.826	110.786	9.115	28810	28810
439	26	303.154	58.442	107.345	1.082	7882	7882	105	493.629	116.702	128.237	4.370	51831	51831	66	327.970	58.336	142.897	3.830	21646	21646	79	629.633	231.976	155.976	5.571	49741	49741	57	478.228	151.072	203.195	2.400	27259	27259	36	374.361	55.620	288.881	3.010	13477	13477	82	348.378	68.447	110.809	9.111	28567	28567
440	26	306.538	61.579	107.326	1.087	7970	7970	105	494.848	114.775	128.237	4.377	51959	51959	66	341.061	54.603	142.888	3.871	22510	22510	79	653.203	248.475	155.982	5.591	51603	51603	57	483.702	151.002	203.227	2.407	27571	27571	36	370.639	55.800	288.885	2.999	13343	13343	82	349.415	69.467	110.797	9.108	28652	28652
441	26	307.462	58.876	107.360	1.085	7994	7994	105	492.924	113.479	128.224	4.391	51757	51757	66	350.606	59.282	142.868	3.864	23140	23140	79	655.848	249.160	155.982	5.610	51812	51812	57	481.474	150.787	203.249	2.416	27444	27444	36	368.333	54.404	288.899	3.005	13260	13260	82	347.110	69.801	110.799	9.104	28463	28463
442	26	311.038	60.547	107.359	1.083	8087	8087	105	492.257	117.558	128.237	4.368	51687	51687	66	362.121	63.978	142.882	3.847	23900	23900	79	657.089	247.738	155.992	5.605	51910	51910	57	492.702	153.860	203.218	2.406	28084	28084	36	363.722	52.390	288.899	3.006	13094	13094	82	347.610	66.700	110.800	9.090	28504	28504
443	26	310.692	62.368	107.342	1.082	8078	8078	105	488.352	112.989	128.241	4.379	51277	51277	66	371.485	68.149	142.887	3.819	24518	24518	79	658.190	248.659	155.984	5.616	51997	51997	57	499.772	157.410	203.200	2.405	28487	28487	36	353.972	52.091	288.920	2.992	12743	12743	82	344.232	66.416	110.811	9.092	28227	28227
444	26	314.577	62.406	107.338	1.080	8179	8179	105	490.914	113.987	128.229	4.382	51546	51546	66	385.591	72.336	142.881	3.814	25449	25449	79	657.658	250.589	155.979	5.624	51955	51955	57	509.053	164.975	203.199	2.386	29016	29016	36	353.917	50.898	288.876	3.007	12741	12741	82	346.378	68.731	110.791	9.103	28403	28403
445	26	312.654	63.184	107.331	1.078	8129	8129	105	488.362	114.259	128.235	4.375	51278	51278	66	398.924	73.793	142.851	3.837	26329	26329	79	648.240	244.244	155.992	5.624	51211	51211	57	508.404	160.008	203.213	2.405	28979	28979	36	349.528	51.001	288.884	3.007	12583	12583	82	343.854	65.703	110.810	9.097	28196	28196
446	26	316.231	64.599	107.318	1.079	8222	8222	105	486.524	113.370	128.221	4.387	51085	51085	66	422.955	77.830	142.866	3.845	27915	27915	79	640.911	241.010	155.985	5.619	50632	50632	57	511.368	164.836	203.233	2.409	29148	29148	36	347.583	50.004	288.883	3.001	12513	12513	82	343.463	66.219	110.819	9.099	28164	28164
447	26	324	69.733	107.319	1.078	8424	8424	105	486.695	112.381	128.240	4.375	51103	51103	66	442.939	87.108	142.845	3.820	29234	29234	79	632.494	235.711	155.992	5.624	49967	49967	57	513.158	162.819	203.239	2.408	29250	29250	36	345	47.032	288.845	3.031	12420	12420	82	344.854	67.443	110.815	9.097	28278	28278
448	26	325.615	70.038	107.295	1.071	8466	8466	105	485.286	112.831	128.246	4.376	50955	50955	66	461.303	95.145	142.853	3.798	30446	30446	79	620.797	229.712	155.982	5.632	49043	49043	57	515.316	163.807	203.196	2.404	29373	29373	36	344.556	47.348	288.889	3.007	12404	12404	82	339.598	64.556	110.809	9.088	27847	27847
449	26	327.462	69.864	107.287	1.076	8514	8514	105	480.552	112.312	128.258	4.374	50458	50458	66	478.273	99.288	142.864	3.793	31566	31566	79	604.367	222.629	155.998	5.623	47745	47745	57	512.737	163.674	203.210	2.404	29226	29226	36	343.417	47.035	288.868	3.016	12363	12363	82	336.866	63.554	110.807	9.100	27623	27623
450	26	334	74.904	107.270	1.073	8684	8684	105	478.181	108.812	128.242	4.389	50209	50209	66	501.030	109.277	142.858	3.774	33068	33068	79	586.608	213.237	155.990	5.619	46342	46342	57	515.614	168.633	203.225	2.401	29390	29390	36	340.861	46.324	288.876	3.010	12271	12271	82	337.939	66.251	110.796	9.089	27711	27711
451	26	335.654	74.086	107.286	1.071	8727	8727	105	478.124	109.362	128.238	4.384	50203	50203	66	515.970	115.404	142.848	3.743	34054	34054	79	566.734	202.471	155.988	5.627	44772	44772	57	511.982	163.683	203.199	2.396	29183	29183	36	339.861	47.017	288.851	3.022	12235	12235	82	334.976	62.626	110.816	9.101	27468	27468
452	26	340.577	75.983	107.265	1.074	8855	8855	105	475.952	109.374	128.253	4.374	49975	49975	66	536.833	123.163	142.868	3.727	35431	35431	79	547.721	191.505	156.007	5.610	43270	43270	57	505.544	162.419	203.225	2.409	28816	28816	36	336.056	45.593	288.837	3.033	12098	12098	82	332.829	61.883	110.805	9.097	27292	27292
453	26	337.538	77.336	107.256	1.074	8776	8776	105	474.076	110.429	128.264	4.366	49778	49778	66	544.242	130.109	142.876	3.701	35920	35920	79	527.519	183.560	155.997	5.617	41674	41674	57	501.070	159.929	203.212	2.404	28561	28561	36	335.639	44.211	288.875	3.019	12083	12083	82	331.427	61.484	110.804	9.096	27177	27177
454	26	341.538	76.756	107.253	1.074	8880	8880	105	473.333	107.464	128.248	4.382	49700	49700	66	545.667	131.313	142.875	3.706	36014	36014	79	509.848	173.131	156.004	5.611	40278	40278	57	501.860	160.421	203.211	2.405	28606	28606	36	331.667	44.285	288.885	3.011	11940	11940	82	331.049	61.396	110.809	9.094	27146	27146
455	26	351.077	78.198	107.261	1.074	9128	9128	105	474.038	106.310	128.242	4.386	49774	49774	66	551.849	135.705	142.862	3.681	36422	36422	79	490.608	165.066	155.995	5.615	38758	38758	57	496.456	156.485	203.216	2.408	28298	28298	36	335.333	46.865	288.883	3.010	12072	12072	82	328.732	63.367	110.783	9.080	26956	26956
456	26	355	85.901	107.212	1.065	9230	9230	105	475.990	108.094	128.260	4.378	49979	49979	66	554.182	136.013	142.877	3.681	36576	36576	79	473.215	151.509	156.016	5.606	37384	37384	57	490.088	155.420	203.227	2.412	27935	27935	36	336.167	45.507	288.847	3.031	12102	12102	82	328.524	62.307	110.815	9.101	26939	26939
457	26	358.654	86.504	107.211	1.066	9325	9325	105	474.495	109.994	128.247	4.372	49822	49822	66	554.849	141.001	142.885	3.664	36620	36620	79	455.734	144.383	156.021	5.599	36003	36003	57	490.053	156.040	203.224	2.409	27933	27933	36	338.611	46.091	288.876	3.013	12190	12190	82	329.098	61.096	110.806	9.096	26986	26986
458	26	361.154	88.738	107.192	1.065	9390	9390	105	472.629	106.553	128.241	4.393	49626	49626	66	552.212	143.028	142.878	3.645	36446	36446	79	440.671	136.897	156.015	5.603	34813	34813	57	483.719	152.118	203.212	2.404	27572	27572	36	341.556	47.475	288.887	3.015	12296	12296	82	325.976	59.876	110.820	9.085	26730	26730
459	26	357.308	86.193	107.198	1.066	9290	9290	105	470.981	108.389	128.252	4.371	49453	49453	66	552.955	139.803	142.880	3.651	36495	36495	79	429.873	131.322	156.008	5.583	33960	33960	57	479.702	149.583	203.229	2.416	27343	27343	36	342.278	47.864	288.907	3.000	12322	12322	82	325.268	59.083	110.815	9.088	26672	26672
460	26	362.538	85.701	107.245	1.072	9426	9426	105	472.524	109.809	128.248	4.372	49615	49615	66	553.379	144.237	142.876	3.642	36523	36523	79	413.038	124.297	156.031	5.584	32630	32630	57	475.298	146.270	203.235	2.418	27092	27092	36	342.722	46.690	288.898	3.007	12338	12338	82	325.110	59.300	110.794	9.075	26659	26659
461	26	358.846	87.462	107.222	1.065	9330	9330	105	472.019	106.830	128.235	4.389	49562	49562	66	550.182	148.294	142.878	3.625	36312	36312	79	398.304	115.560	156.027	5.586	31466	31466	57	472.088	147.489	203.234	2.417	26909	26909	36	341.944	46.992	288.915	3.000	12310	12310	82	324.659	58.552	110.814	9.082	26622	26622
462	26	362.731	91.520	107.190	1.060	9431	9431	105	474.343	105.716	128.241	4.397	49806	49806	66	543.333	141.968	142.885	3.629	35860	35860	79	390.076	108.226	156.037	5.574	30816	30816	57	468.316	145.401	203.230	2.419	26694	26694	36	345.222	49.981	288.906	2.998	12428	12428	82	324.073	59.768	110.805	9.084	26574	26574
463	26	364.077	90.594	107.188	1.067	9466	9466	105	473.162	106.008	128.228	4.397	49682	49682	66	538.424	141.624	142.881	3.631	35536	35536	79	381.253	105.654	156.044	5.574	30119	30119	57	463.386	139.817	203.218	2.417	26413	26413	36	348.306	48.575	288.899	3.007	12539	12539	82	323.134	59.775	110.818	9.098	26497	26497
464	26	372.885	88.527	107.212	1.070	9695	9695	105	474.295	107.409	128.256	4.386	49801	49801	66	529.682	137.647	142.890	3.638	34959	34959	79	368.013	99.405	156.055	5.575	29073	29073	57	459.333	140.638	203.206	2.413	26182	26182	36	358.639	51.626	288.935	2.984	12911	12911	82	323.512	59.622	110.798	9.095	26528	26528
465	26	377.192	97.069	107.161	1.063	9807	9807	105	473.838	105.692	128.235	4.392	49753	49753	66	522.394	134.119	142.890	3.648	34478	34478	79	360.405	95.815	156.043	5.561	28472	28472	57	457.404	138.202	203.209	2.411	26072	26072	36	364.472	51.355	288.912	3.001	13121	13121	82	322.756	58.946	110.795	9.091	26466	26466
466	26	382.692	97.052	107.198	1.064	9950	9950	105	477.676	108.543	128.228	4.389	50156	50156	66	519.318	132.330	142.889	3.655	34275	34275	79	357.089	93.140	156.053	5.554	28210	28210	57	462.035	140.459	203.220	2.427	26336	26336	36	367.694	52.368	288.913	2.996	13237	13237	82	324.085	60.480	110.815	9.091	26575	26575
467	26	387.962	97.378	107.198	1.062	10087	10087	105	477.838	108.803	128.237	4.382	50173	50173	66	505.652	125.856	142.886	3.667	33373	33373	79	345.709	87.101	156.059	5.556	27311	27311	57	455.544	136.657	203.219	2.424	25966	25966	36	373.444	52.881	288.879	3.010	13444	13444	82	321.659	58.397	110.813	9.085	26376	26376
468	26	388.269	98.092	107.189	1.061	10095	10095	105	476.581	110.207	128.221	4.385	50041	50041	66	496.318	126.646	142.889	3.645	32757	32757	79	341.646	84.734	156.061	5.549	26990	26990	57	451.035	134.286	203.211	2.423	25709	25709	36	378.528	57.388	288.902	2.991	13627	13627	82	321.890	57.054	110.823	9.081	26395	26395
469	26	389.231	100.469	107.173	1.057	10120	10120	105	475.048	108.316	128.228	4.391	49880	49880	66	485.106	119.844	142.892	3.666	32017	32017	79	334.557	78.928	156.063	5.541	26430	26430	57	442.070	130.579	203.201	2.421	25198	25198	36	380.167	59.423	288.953	2.971	13686	13686	82	321.890	56.356	110.829	9.081	26395	26395
470	26	391.423	101.708	107.163	1.063	10177	10177	105	479.752	109.346	128.226	4.384	50374	50374	66	478.394	118.660	142.897	3.664	31574	31574	79	327.241	77.107	156.058	5.534	25852	25852	57	441.246	131.270	203.213	2.427	25151	25151	36	387.611	63.454	288.950	2.967	13954	13954	82	320.841	56.917	110.821	9.074	26309	26309
471	26	392.962	105.553	107.134	1.056	10217	10217	105	477.200	109.531	128.223	4.384	50106	50106	66	468.136	112.073	142.897	3.685	30897	30897	79	323.456	74.741	156.067	5.533	25553	25553	57	428.667	125.932	203.230	2.429	24434	24434	36	389.722	63.749	288.983	2.958	14030	14030	82	322.500	57.340	110.819	9.083	26445	26445
472	26	397.269	106.417	107.146	1.057	10329	10329	105	478.962	111.445	128.220	4.372	50291	50291	66	458.530	109.390	142.875	3.693	30263	30263	79	318.089	73.138	156.073	5.526	25129	25129	57	426.947	122.096	203.238	2.439	24336	24336	36	393.917	68.800	288.989	2.943	14181	14181	82	321.183	58.446	110.804	9.072	26337	26337
473	26	403.769	105.672	107.136	1.059	10498	10498	105	483.495	110.823	128.229	4.387	50767	50767	66	453.167	107.604	142.887	3.699	29909	29909	79	314.228	69.043	156.072	5.530	24824	24824	57	422.298	121.176	203.221	2.434	24071	24071	36	397.611	66.542	289.002	2.938	14314	14314	82	322.098	58.554	110.802	9.082	26412	26412
474	26	403.115	107.052	107.141	1.057	10481	10481	105	489.571	112.873	128.226	4.381	51405	51405	66	441.136	100.496	142.893	3.714	29115	29115	79	311.013	68.660	156.073	5.532	24570	24570	57	417.526	122.358	203.244	2.430	23799	23799	36	405.778	67.517	288.971	2.958	14608	14608	82	321.720	56.841	110.802	9.088	26381	26381
475	26	405.154	108.428	107.135	1.058	10534	10534	105	490.543	113.502	128.230	4.385	51507	51507	66	431.803	97.780	142.879	3.726	28499	28499	79	308.025	66.756	156.078	5.527	24334	24334	57	411.333	118.422	203.227	2.441	23446	23446	36	409.778	72.021	288.999	2.941	14752	14752	82	322.110	58.555	110.808	9.084	26413	26413
476	26	407.731	109.393	107.143	1.057	10601	10601	105	492.990	114.348	128.226	4.381	51764	51764	66	420.833	93.976	142.891	3.722	27775	27775	79	304.608	65.829	156.085	5.525	24064	24064	57	407.175	113.624	203.239	2.446	23209	23209	36	420.528	74.435	289.004	2.937	15139	15139	82	318.927	56.478	110.815	9.104	26152	26152
477	26	408.385	110.857	107.138	1.053	10618	10618	105	493.133	114.037	128.224	4.386	51779	51779	66	407.015	90.870	142.889	3.725	26863	26863	79	302.354	64.625	156.065	5.516	23886	23886	57	397.140	112.477	203.208	2.437	22637	22637	36	426.444	77.372	289.034	2.926	15352	15352	82	318.927	57.343	110.798	9.096	26152	26152
478	26	414.038	113.890	107.113	1.055	10765	10765	105	495.590	115.485	128.217	4.380	52037	52037	66	397.242	89.642	142.880	3.721	26218	26218	79	299.633	62.881	156.080	5.517	23671	23671	57	395.421	106.746	203.210	2.452	22539	22539	36	428.556	79.701	289.024	2.924	15428	15428	82	316.988	56.818	110.798	9.076	25993	25993
479	26	414.462	111.470	107.152	1.055	10776	10776	105	494.629	113.022	128.225	4.390	51936	51936	66	388.182	84.821	142.897	3.727	25620	25620	79	296.911	61.842	156.099	5.500	23456	23456	57	385.526	105.086	203.223	2.447	21975	21975	36	431.694	75.028	288.994	2.943	15541	15541	82	318.841	57.014	110.809	9.083	26145	26145
480	26	411.500	112.807	107.131	1.054	10699	10699	105	496.038	114.741	128.225	4.387	52084	52084	66	376.924	81.146	142.891	3.740	24877	24877	79	294.506	59.475	156.100	5.519	23266	23266	57	381.702	103.727	203.218	2.447	21757	21757	36	433	78.821	289.027	2.925	15588	15588	82	317.683	56.664	110.817	9.094	26050	26050
481	26	413.692	111.781	107.141	1.055	10756	10756	105	497.924	114.651	128.212	4.395	52282	52282	66	369.212	74.381	142.889	3.769	24368	24368	79	293.886	59.270	156.091	5.509	23217	23217	57	379.351	102.956	203.204	2.440	21623	21623	36	434.306	78.664	288.992	2.942	15635	15635	82	320.366	58.454	110.814	9.091	26270	26270
482	26	414.423	109.941	107.157	1.061	10775	10775	105	500.105	116.603	128.219	4.385	52511	52511	66	361.273	69.849	142.900	3.785	23844	23844	79	292.570	59.611	156.095	5.515	23113	23113	57	373.596	98.728	203.203	2.446	21295	21295	36	427.667	79.347	289.032	2.924	15396	15396	82	317.366	58.337	110.796	9.089	26024	26024
483	26	408.962	107.050	107.170	1.059	10633	10633	105	504.514	115.837	128.192	4.399	52974	52974	66	353.121	70.750	142.901	3.767	23306	23306	79	291.025	58.697	156.092	5.507	22991	22991	57	368.632	95.826	203.198	2.449	21012	21012	36	425.639	76.340	289.009	2.932	15323	15323	82	317.976	57.071	110.816	9.097	26074	26074
484	26	406.231	110.876	107.133	1.057	10562	10562	105	502.295	116.322	128.211	4.384	52741	52741	66	343.667	65.537	142.901	3.794	22682	22682	79	289.696	59.704	156.090	5.499	22886	22886	57	365.947	93.670	203.195	2.456	20859	20859	36	424.917	75.090	288.970	2.947	15297	15297	82	317.902	57.718	110.805	9.092	26068	26068
485	26	402.615	108.940	107.141	1.058	10468	10468	105	503.590	114.649	128.212	4.403	52877	52877	66	336.939	64.751	142.884	3.789	22238	22238	79	286.937	58.400	156.099	5.510	22668	22668	57	363.754	93.808	203.192	2.451	20734	20734	36	417.778	73.008	288.985	2.946	15040	15040	82	317.366	57.528	110.808	9.093	26024	26024
486	26	402.231	107.228	107.120	1.059	10458	10458	105	506.800	117.171	128.215	4.386	53214	53214	66	329.924	64.195	142.888	3.786	21775	21775	79	288.152	57.976	156.099	5.514	22764	22764	57	360.667	92.220	203.197	2.458	20558	20558	36	421.722	70.567	288.966	2.956	15182	15182	82	318.268	56.893	110.813	9.086	26098	26098
487	26	398.269	104.144	107.148	1.056	10355	10355	105	505.619	119.637	128.205	4.379	53090	53090	66	322.621	59.605	142.879	3.794	21293	21293	79	283.392	55.512	156.099	5.514	22388	22388	57	357	90.338	203.190	2.451	20349	20349	36	417.139	71.772	288.970	2.953	15017	15017	82	317.439	57.092	110.816	9.086	26030	26030
488	26	400.308	107.441	107.128	1.062	10408	10408	105	507.248	118.388	128.212	4.380	53261	53261	66	317.591	57.425	142.895	3.812	20961	20961	79	284.506	57.969	156.087	5.504	22476	22476	57	357.614	92.251	203.186	2.450	20384	20384	36	413.167	69.244	288.974	2.957	14874	14874	82	316.573	56.182	110.794	9.101	25959	25959
489	26	398.346	106.792	107.153	1.055	10357	10357	105	509.076	118.794	128.190	4.391	53453	53453	66	313.242	54.777	142.904	3.814	20674	20674	79	286.228	56.167	156.089	5.493	22612	22612	57	355.368	88.311	203.213	2.465	20256	20256	36	411.361	72.022	288.958	2.956	14809	14809	82	314.707	55.912	110.809	9.093	25806	25806
490	26	388.654	100.653	107.148	1.065	10105	10105	105	506.181	117.997	128.194	4.390	53149	53149	66	306.061	55.145	142.889	3.821	20200	20200	79	282.025	54.498	156.096	5.499	22280	22280	57	349.263	90.105	203.211	2.452	19908	19908	36	406.194	69.289	288.970	2.951	14623	14623	82	311.732	55.061	110.794	9.095	25562	25562
491	26	382.769	102.005	107.141	1.062	9952	9952	105	501.838	116.332	128.205	4.389	52693	52693	66	299.909	52.422	142.894	3.828	19794	19794	79	280.987	55.589	156.101	5.514	22198	22198	57	350.719	88.987	203.195	2.457	19991	19991	36	399.944	63.369	288.933	2.970	14398	14398	82	309.207	55.304	110.803	9.101	25355	25355
492	26	383.615	102.044	107.146	1.058	9974	9974	105	507.867	116.481	128.202	4.400	53326	53326	66	297.864	48.533	142.891	3.850	19659	19659	79	282.506	56.363	156.089	5.503	22318	22318	57	348.053	87.815	203.210	2.460	19839	19839	36	400.111	63.498	288.912	2.984	14404	14404	82	309.317	54.574	110.795	9.091	25364	25364
493	26	379.769	96.709	107.164	1.064	9874	9874	105	503.933	117.784	128.208	4.387	52913	52913	66	293.591	49.894	142.894	3.835	19377	19377	79	279.937	54.597	156.106	5.492	22115	22115	57	347.860	84.318	203.205	2.466	19828	19828	36	397.278	62.130	288.937	2.977	14302	14302	82	304.659	52.579	110.816	9.087	24982	24982
494	26	373.769	95.604	107.168	1.066	9718	9718	105	506.238	119.779	128.203	4.379	53155	53155	66	287	46.652	142.900	3.850	18942	18942	79	279.646	54.427	156.099	5.499	22092	22092	57	346.404	84.201	203.189	2.461	19745	19745	36	393.722	64.562	288.944	2.969	14174	14174	82	307.098	53.422	110.812	9.084	25182	25182
495	26	371	95.808	107.163	1.058	9646	9646	105	507.895	122.784	128.224	4.363	53329	53329	66	287.152	44.217	142.896	3.879	18952	18952	79	279.899	55.582	156.095	5.490	22112	22112	57	345.579	85.406	203.155	2.448	19698	19698	36	387.028	62.150	288.911	2.985	13933	13933	82	304.159	52.244	110.823	9.079	24941	24941
496	26	367.885	94.852	107.154	1.063	9565	9565	105	507.095	116.874	128.219	4.395	53245	53245	66	284.136	46.285	142.895	3.854	18753	18753	79	280.797	55.884	156.119	5.500	22183	22183	57	346	84.962	203.175	2.459	19722	19722	36	383.111	60.871	288.912	2.988	13792	13792	82	303.439	51.882	110.799	9.079	24882	24882
497	26	366.462	90.529	107.170	1.065	9528	9528	105	507.305	119.251	128.218	4.385	53267	53267	66	283.258	43.374	142.895	3.869	18695	18695	79	281.937	55.864	156.096	5.495	22273	22273	57	347.298	86.324	203.166	2.457	19796	19796	36	383.722	61.598	288.925	2.978	13814	13814	82	305.927	52.241	110.813	9.097	25086	25086
498	26	369.423	95.015	107.146	1.060	9605	9605	105	507.457	117.961	128.203	4.384	53283	53283	66	280.258	43.410	142.905	3.871	18497	18497	79	281.532	55.433	156.107	5.487	22241	22241	57	345.860	86.414	203.202	2.461	19714	19714	36	384.833	62.012	288.938	2.972	13854	13854	82	304.463	52.072	110.808	9.084	24966	24966
499	26	362.808	88.813	107.193	1.069	9433	9433	105	507.895	120.621	128.214	4.376	53329	53329	66	278.894	42.602	142.888	3.880	18407	18407	79	281.481	55.051	156.093	5.505	22237	22237	57	340.018	84.411	203.210	2.468	19381	19381	36	383.306	61.357	288.931	2.976	13799	13799	82	302.098	52.452	110.814	9.090	24772	24772
500	26	359.654	89.383	107.163	1.065	9351	9351	105	507.857	118.820	128.220	4.381	53325	53325	66	278.758	43.353	142.886	3.864	18398	18398	79	281.835	55.798	156.099	5.490	22265	22265	57	336.561	79.751	203.207	2.475	19184	19184	36	383.278	58.204	288.923	2.986	13798	13798	82	301.744	50.550	110.830	9.091	24743	24743
501	26	356.846	88.265	107.197	1.061	9278	9278	105	505.819	119.202	128.223	4.375	53111	53111	66	275.439	42.225	142.886	3.869	18179	18179	79	282.975	58.038	156.094	5.492	22355	22355	57	338.351	79.359	203.199	2.475	19286	19286	36	380.750	59.383	288.904	2.989	13707	13707	82	298.854	51.621	110.820	9.098	24506	24506
502	26	358.077	87.611	107.192	1.065	9310	9310	105	501	116.939	128.217	4.380	52605	52605	66	271.515	41.220	142.882	3.881	17920	17920	79	282.494	57.936	156.097	5.499	22317	22317	57	333.368	78.091	203.219	2.479	19002	19002	36	377.694	58.131	288.917	2.986	13597	13597	82	299.085	51.406	110.823	9.088	24525	24525
503	26	354.923	84.340	107.203	1.073	9228	9228	105	498.362	119.407	128.221	4.374	52328	52328	66	268.530	39.677	142.886	3.884	17723	17723	79	282.595	58.033	156.091	5.504	22325	22325	57	332.088	78.649	203.190	2.471	18929	18929	36	380.944	59.999	288.901	2.991	13714	13714	82	301.634	51.185	110.836	9.093	24734	24734
504	26	351.500	87.218	107.192	1.063	9139	9139	105	493.657	118.592	128.218	4.360	51834	51834	66	269.045	40.823	142.886	3.873	17757	17757	79	282.278	57.407	156.096	5.504	22300	22300	57	331.193	78.580	203.195	2.469	18878	18878	36	380.333	58.162	288.875	3.001	13692	13692	82	300.427	51.289	110.823	9.080	24635	24635
505	26	347.654	84.410	107.200	1.066	9039	9039	105	491.752	117.965	128.214	4.367	51634	51634	66	268.379	39.222	142.891	3.887	17713	17713	79	284.291	56.620	156.095	5.502	22459	22459	57	332.053	79.766	203.204	2.471	18927	18927	36	378.917	57.007	288.901	2.987	13641	13641	82	303.061	51.375	110.822	9.091	24851	24851
506	26	349.308	83.128	107.207	1.069	9082	9082	105	490.819	112.663	128.220	4.388	51536	51536	66	268.788	39.198	142.888	3.893	17740	17740	79	283.608	57.976	156.083	5.508	22405	22405	57	331.526	78.139	203.199	2.466	18897	18897	36	372.722	58.241	288.860	3.006	13418	13418	82	300.171	50.833	110.843	9.094	24614	24614
507	26	344.038	82.727	107.204	1.066	8945	8945	105	488.829	116.559	128.214	4.371	51327	51327	66	267.530	38.986	142.876	3.897	17657	17657	79	282.190	56.975	156.090	5.505	22293	22293	57	331.123	77.150	203.215	2.478	18874	18874	36	376.806	57.497	288.900	2.998	13565	13565	82	302.524	52.806	110.813	9.091	24807	24807
508	26	338.846	77.928	107.216	1.069	8810	8810	105	489.724	114.655	128.222	4.380	51421	51421	66	265.076	39.079	142.883	3.878	17495	17495	79	283.494	57.402	156.087	5.500	22396	22396	57	332.561	80.121	203.201	2.471	18956	18956	36	374.250	56.220	288.876	3.005	13473	13473	82	301.085	52.615	110.817	9.097	24689	24689
509	26	335.462	76.527	107.241	1.074	8722	8722	105	487.010	111.958	128.226	4.388	51136	51136	66	264.818	38.744	142.892	3.879	17478	17478	79	283	57.823	156.091	5.508	22357	22357	57	330.684	80.595	203.202	2.468	18849	18849	36	370.333	56.663	288.884	2.997	13332	13332	82	302.293	50.965	110.826	9.081	24788	24788
510	26	332	72.556	107.261	1.076	8632	8632	105	488.571	114.605	128.218	4.383	51300	51300	66	264.152	37.294	142.882	3.906	17434	17434	79	282.709	57.389	156.105	5.501	22334	22334	57	331.193	78.167	203.198	2.474	18878	18878	36	378.500	60.276	288.927	2.979	13626	13626	82	300.537	50.110	110.829	9.074	24644	24644
511	26	330.154	74.978	107.241	1.073	8584	8584	105	488.781	114.181	128.207	4.381	51322	51322	66	264.409	37.483	142.884	3.901	17451	17451	79	281.759	56.703	156.089	5.509	22259	22259	57	328.684	77.115	203.218	2.471	18735	18735	36	381.639	60.321	288.869	3.005	13739	13739	82	302.110	50.856	110.829	9.076	24773	24773
512	26	324.385	72.679	107.261	1.074	8434	8434	105	486.505	114.587	128.210	4.384	51083	51083	66	262.303	36.984	142.887	3.903	17312	17312	79	282.405	57.552	156.092	5.502	22310	22310	57	326.474	76.853	203.211	2.485	18609	18609	36	385.917	58.691	288.859	3.012	13893	13893	82	300.061	51.312	110.809	9.071	24605	24605
513	26	325	73.155	107.240	1.073	8450	8450	105	488.095	115.423	128.218	4.377	51250	51250	66	261.273	37.660	142.888	3.898	17244	17244	79	283.266	57.605	156.101	5.516	22378	22378	57	326.351	76.621	203.216	2.485	18602	18602	36	390.472	61.943	288.880	2.997	14057	14057	82	298.585	51.269	110.818	9.077	24484	24484
514	26	320.077	72.881	107.250	1.072	8322	8322	105	483.171	116.158	128.216	4.367	50733	50733	66	261.379	36.472	142.885	3.896	17251	17251	79	282.038	56.901	156.104	5.497	22281	22281	57	328.193	76.013	203.207	2.487	18707	18707	36	394.528	60.082	288.868	3.006	14203	14203	82	298.061	51.698	110.804	9.086	24441	24441
515	26	319.769	70.571	107.258	1.076	8314	8314	105	481.524	111.914	128.217	4.386	50560	50560	66	260.076	36.300	142.888	3.906	17165	17165	79	283.633	57.810	156.089	5.482	22407	22407	57	325.667	75.534	203.212	2.481	18563	18563	36	399.778	63.202	288.883	2.994	14392	14392	82	298.232	51.146	110.817	9.094	24455	24455
516	26	320.692	69.684	107.282	1.074	8338	8338	105	477.876	108.771	128.218	4.394	50177	50177	66	262.515	35.843	142.885	3.914	17326	17326	79	283.063	58.369	156.107	5.493	22362	22362	57	325.737	77.131	203.203	2.477	18567	18567	36	396.611	62.190	288.869	3.004	14278	14278	82	296.463	49.363	110.835	9.077	24310	24310
517	26	312.654	66.461	107.309	1.077	8129	8129	105	477.438	112.015	128.198	4.382	50131	50131	66	261.333	37.006	142.888	3.904	17248	17248	79	285.038	59.059	156.097	5.504	22518	22518	57	327.544	72.853	203.219	2.491	18670	18670	36	397.750	64.956	288.933	2.976	14319	14319	82	298.805	51.263	110.814	9.090	24502	24502
518	26	314.346	67.875	107.272	1.074	8173	8173	105	476.048	110.809	128.207	4.385	49985	49985	66	261.561	37.111	142.888	3.902	17263	17263	79	282.823	57.847	156.098	5.492	22343	22343	57	327.333	75.074	203.196	2.476	18658	18658	36	397.083	64.923	288.923	2.979	14295	14295	82	298.756	49.730	110.819	9.081	24498	24498
519	26	312.808	67.562	107.266	1.077	8133	8133	105	472.229	110.131	128.215	4.378	49584	49584	66	259.273	37.488	142.890	3.895	17112	17112	79	287.810	59.852	156.115	5.493	22737	22737	57	326.281	75.011	203.205	2.483	18598	18598	36	399.417	66.452	288.913	2.978	14379	14379	82	299.232	50.421	110.815	9.082	24537	24537
520	26	307.500	65.687	107.271	1.072	7995	7995	105	472.105	108.084	128.209	4.388	49571	49571	66	259.833	37.733	142.890	3.883	17149	17149	79	288.456	59.205	156.086	5.504	22788	22788	57	327.456	75.417	203.208	2.480	18665	18665	36	397.694	61.951	288.874	2.999	14317	14317	82	300.061	52.042	110.816	9.099	24605	24605
521	26	305.846	62.847	107.314	1.076	7952	7952	105	471.057	110.230	128.210	4.386	49461	49461	66	260.576	35.926	142.895	3.909	17198	17198	79	288.354	60.465	156.094	5.499	22780	22780	57	328.632	75.668	203.206	2.479	18732	18732	36	401.111	63.621	288.885	2.994	14440	14440	82	299.988	52.304	110.809	9.092	24599	24599
522	26	300.192	59.163	107.326	1.083	7805	7805	105	468.657	110.110	128.213	4.375	49209	49209	66	260.121	36.759	142.898	3.899	17168	17168	79	286.823	59.125	156.093	5.496	22659	22659	57	331.316	77.544	203.205	2.482	18885	18885	36	400.444	65.532	288.934	2.968	14416	14416	82	299.537	51.138	110.808	9.080	24562	24562
523	26	298.346	57.569	107.339	1.085	7757	7757	105	465.038	107.290	128.209	4.386	48829	48829	66	262.773	33.577	142.891	3.938	17343	17343	79	289.544	60.088	156.082	5.493	22874	22874	57	334	77.738	203.206	2.479	19038	19038	36	395.583	65.954	288.919	2.978	14241	14241	82	301.122	51.556	110.826	9.084	24692	24692
524	26	295.846	56.400	107.324	1.081	7692	7692	105	466.276	105.943	128.195	4.401	48959	48959	66	262.424	33.327	142.890	3.940	17320	17320	79	290.456	61.317	156.082	5.503	22946	22946	57	337.632	80.356	203.218	2.478	19245	19245	36	396.194	64.048	288.931	2.974	14263	14263	82	302.512	52.369	110.814	9.086	24806	24806
525	26	294.769	58.728	107.305	1.085	7664	7664	105	461.629	105.620	128.203	4.395	48471	48471	66	263.545	35.368	142.887	3.925	17394	17394	79	289.582	61.560	156.067	5.498	22877	22877	57	336.947	78.304	203.247	2.492	19206	19206	36	398.833	65.299	288.932	2.974	14358	14358	82	303.744	52.524	110.816	9.082	24907	24907
526	26	294.385	54.393	107.355	1.088	7654	7654	105	461.162	107.276	128.220	4.384	48422	48422	66	264.061	36.285	142.881	3.912	17428	17428	79	291.468	62.280	156.095	5.499	23026	23026	57	338.351	78.455	203.226	2.484	19286	19286	36	405.194	68.314	288.932	2.976	14587	14587	82	304.732	51.611	110.831	9.092	24988	24988
527	26	292.808	58.596	107.315	1.084	7613	7613	105	460.781	106.546	128.207	4.389	48382	48382	66	262.621	37.698	142.889	3.894	17333	17333	79	291.405	62.081	156.090	5.514	23021	23021	57	343.228	83.383	203.220	2.484	19564	19564	36	409.222	65.070	288.917	2.978	14732	14732	82	306.646	53.006	110.815	9.076	25145	25145
528	26	289.808	53.367	107.365	1.085	7535	7535	105	458.790	103.915	128.210	4.393	48173	48173	66	261.545	35.681	142.891	3.915	17262	17262	79	289.190	61.503	156.079	5.505	22846	22846	57	342.316	80.363	203.219	2.484	19512	19512	36	410.417	68.283	288.909	2.978	14775	14775	82	306.317	52.885	110.810	9.070	25118	25118
529	26	293.808	57.315	107.341	1.083	7639	7639	105	459.686	103.887	128.196	4.398	48267	48267	66	263.788	37.649	142.894	3.895	17410	17410	79	291.608	62.230	156.074	5.499	23037	23037	57	342.456	78.532	203.214	2.485	19520	19520	36	411.056	72.591	288.954	2.953	14798	14798	82	309.732	54.036	110.822	9.080	25398	25398
530	26	288.154	55.092	107.321	1.080	7492	7492	105	464.686	106.743	128.204	4.387	48792	48792	66	266.439	38.179	142.880	3.899	17585	17585	79	292.861	62.798	156.089	5.501	23136	23136	57	348.333	84.551	203.170	2.471	19855	19855	36	413.083	72.002	288.948	2.962	14871	14871	82	311.293	54.787	110.808	9.101	25526	25526
531	26	285.423	55.087	107.337	1.083	7421	7421	105	462.276	105.272	128.202	4.396	48539	48539	66	265.939	38.239	142.892	3.896	17552	17552	79	291.443	62.329	156.083	5.502	23024	23024	57	342.456	80.958	203.212	2.473	19520	19520	36	410.167	71.290	288.947	2.956	14766	14766	82	314.159	58.350	110.794	9.096	25761	25761
532	26	289.038	55.790	107.322	1.087	7515	7515	105	464.171	106.054	128.190	4.395	48738	48738	66	266.985	38.313	142.875	3.911	17621	17621	79	292.633	63.823	156.085	5.501	23118	23118	57	348.825	85.769	203.194	2.466	19883	19883	36	410.861	72.265	288.986	2.941	14791	14791	82	312.902	56.744	110.802	9.097	25658	25658
533	26	286.500	55.381	107.340	1.084	7449	7449	105	464.305	105.370	128.190	4.400	48752	48752	66	268.106	37.913	142.876	3.907	17695	17695	79	291.430	62.634	156.082	5.497	23023	23023	57	351.088	85.571	203.193	2.464	20012	20012	36	409.583	69.469	288.981	2.950	14745	14745	82	318.707	57.603	110.810	9.097	26134	26134
534	26	286.231	51.045	107.378	1.088	7442	7442	105	461.886	105.107	128.202	4.396	48498	48498	66	265.061	40.416	142.877	3.874	17494	17494	79	290.759	62.525	156.079	5.492	22970	22970	57	352.211	86.013	203.207	2.464	20076	20076	36	409.944	73.303	288.985	2.945	14758	14758	82	317.854	57.476	110.824	9.088	26064	26064
535	26	289.038	52.753	107.350	1.088	7515	7515	105	461.943	105.570	128.197	4.399	48504	48504	66	264.197	38.978	142.888	3.880	17437	17437	79	293.494	62.872	156.077	5.505	23186	23186	57	354.702	89.608	203.179	2.455	20218	20218	36	410.389	73.974	288.987	2.939	14774	14774	82	319.098	58.265	110.820	9.086	26166	26166
536	26	292.385	55.384	107.346	1.084	7602	7602	105	460.267	103.172	128.187	4.410	48328	48328	66	265.909	38.066	142.888	3.901	17550	17550	79	292.316	63.069	156.057	5.516	23093	23093	57	353.982	88.084	203.181	2.459	20177	20177	36	405.222	69.719	288.981	2.949	14588	14588	82	319.341	58.640	110.793	9.084	26186	26186
537	26	293.077	54.832	107.353	1.086	7620	7620	105	462.648	102.234	128.177	4.422	48578	48578	66	267.636	39.197	142.896	3.894	17664	17664	79	294.797	63.904	156.075	5.505	23289	23289	57	361.509	89.070	203.158	2.450	20606	20606	36	414.472	71.730	288.955	2.958	14921	14921	82	321.098	57.089	110.815	9.100	26330	26330
538	26	292.038	58.298	107.331	1.082	7593	7593	105	461	102.312	128.190	4.412	48405	48405	66	266.939	39.441	142.880	3.881	17618	17618	79	296.316	64.254	156.076	5.501	23409	23409	57	359.667	90.744	203.173	2.453	20501	20501	36	411.972	71.586	288.952	2.955	14831	14831	82	322.366	58.124	110.816	9.093	26434	26434
539	26	293.154	55.939	107.370	1.084	7622	7622	105	460.962	102.882	128.176	4.413	48401	48401	66	267.773	39.614	142.880	3.893	17673	17673	79	296.506	65.937	156.063	5.503	23424	23424	57	364.561	92.082	203.163	2.453	20780	20780	36	410.194	72.811	288.977	2.944	14767	14767	82	322.500	60.017	110.811	9.077	26445	26445
540	26	293.962	57.598	107.321	1.081	7643	7643	105	461.590	102.831	128.176	4.416	48467	48467	66	268.773	40.672	142.878	3.869	17739	17739	79	297.873	65.141	156.079	5.509	23532	23532	57	366.754	96.536	203.170	2.442	20905	20905	36	409.222	71.175	288.967	2.954	14732	14732	82	323.049	60.381	110.786	9.090	26490	26490
541	26	293.577	55.998	107.363	1.084	7633	7633	105	462.810	105.481	128.194	4.399	48595	48595	66	266.758	38.745	142.894	3.887	17606	17606	79	295.962	64.235	156.061	5.491	23381	23381	57	367.175	94.547	203.158	2.446	20929	20929	36	401.889	67.744	288.947	2.962	14468	14468	82	320.878	58.395	110.813	9.097	26312	26312
542	26	293.269	54.753	107.350	1.085	7625	7625	105	462.848	105.070	128.202	4.400	48599	48599	66	267.409	40.824	142.891	3.875	17649	17649	79	300.481	66.495	156.067	5.498	23738	23738	57	371.702	97.703	203.176	2.450	21187	21187	36	398	68.694	288.969	2.946	14328	14328	82	319.927	58.440	110.791	9.092	26234	26234
543	26	298.154	57.371	107.343	1.083	7752	7752	105	464.276	106.098	128.197	4.397	48749	48749	66	266.939	39.196	142.881	3.886	17618	17618	79	300.684	67.808	156.066	5.492	23754	23754	57	376.982	98.891	203.161	2.446	21488	21488	36	396.694	67.926	288.982	2.948	14281	14281	82	322.585	60.650	110.798	9.094	26452	26452
544	26	295.423	52.833	107.386	1.089	7681	7681	105	463.429	104.830	128.190	4.403	48660	48660	66	268.227	41.691	142.884	3.860	17703	17703	79	303.418	65.901	156.074	5.497	23970	23970	57	378.386	100.637	203.166	2.443	21568	21568	36	397.778	68.754	288.968	2.950	14320	14320	82	319.220	56.908	110.804	9.094	26176	26176
545	26	297.308	57.328	107.337	1.083	7730	7730	105	465.648	104.037	128.199	4.406	48893	48893	66	268.561	40.200	142.894	3.882	17725	17725	79	306.861	69.076	156.066	5.501	24242	24242	57	380.684	103.039	203.177	2.447	21699	21699	36	397.556	67.907	288.994	2.940	14312	14312	82	319.537	59.494	110.798	9.081	26202	26202
546	26	299.808	59.304	107.298	1.085	7795	7795	105	467.895	106.977	128.204	4.395	49129	49129	66	270.348	40.905	142.892	3.877	17843	17843	79	307.266	70.681	156.060	5.513	24274	24274	57	382.018	101.175	203.159	2.445	21775	21775	36	394.056	66.412	288.984	2.949	14186	14186	82	318.024	57.873	110.789	9.094	26078	26078
547	26	296.038	59.526	107.317	1.082	7697	7697	105	466.076	106.393	128.201	4.395	48938	48938	66	271.530	41.930	142.883	3.864	17921	17921	79	306.886	68.483	156.072	5.506	24244	24244	57	380.123	101.198	203.187	2.443	21667	21667	36	391.306	64.583	288.962	2.960	14087	14087	82	319.683	58.375	110.798	9.098	26214	26214
548	26	297.269	57.482	107.346	1.082	7729	7729	105	465.352	106.950	128.193	4.389	48862	48862	66	271.470	41.728	142.876	3.861	17917	17917	79	310.620	71.861	156.058	5.518	24539	24539	57	382.614	102.968	203.183	2.438	21809	21809	36	393.556	65.549	288.959	2.957	14168	14168	82	318.927	58.349	110.800	9.096	26152	26152
549	26	298.038	57.820	107.339	1.083	7749	7749	105	468.210	108.568	128.219	4.379	49162	49162	66	272.212	42.143	142.889	3.867	17966	17966	79	312.468	71.796	156.065	5.509	24685	24685	57	382.579	102.810	203.181	2.452	21807	21807	36	393.306	65.028	288.958	2.962	14159	14159	82	321.146	56.954	110.810	9.084	26334	26334
550	26	300.962	58.405	107.364	1.080	7825	7825	105	468.267	108.981	128.211	4.381	49168	49168	66	277	43.995	142.877	3.857	18282	18282	79	311.823	73.299	156.062	5.519	24634	24634	57	378.439	100.896	203.183	2.446	21571	21571	36	394.944	63.208	288.943	2.966	14218	14218	82	320.232	59.895	110.795	9.086	26259	26259
551	26	297.923	58.506	107.337	1.081	7746	7746	105	468.981	109.629	128.192	4.389	49243	49243	66	280.227	42.664	142.876	3.882	18495	18495	79	314.443	73.371	156.060	5.520	24841	24841	57	381.544	102.072	203.202	2.449	21748	21748	36	393.389	65.162	288.938	2.965	14162	14162	82	318.280	60.088	110.795	9.082	26099	26099
552	26	297.423	56.818	107.334	1.089	7733	7733	105	474.648	108.457	128.182	4.393	49838	49838	66	282.242	45.015	142.879	3.864	18628	18628	79	316.532	74.450	156.054	5.509	25006	25006	57	381.614	101.096	203.175	2.445	21752	21752	36	395.611	66.868	288.957	2.959	14242	14242	82	317.268	57.772	110.799	9.085	26016	26016
553	26	298.462	56.486	107.354	1.090	7760	7760	105	476.886	111.508	128.193	4.385	50073	50073	66	288.167	47.296	142.870	3.849	19019	19019	79	318.797	72.611	156.052	5.517	25185	25185	57	385.088	101.452	203.210	2.458	21950	21950	36	398.778	68.113	288.945	2.957	14356	14356	82	315.280	58.859	110.778	9.093	25853	25853
554	26	291.538	56.321	107.356	1.084	7580	7580	105	476.781	108.859	128.176	4.401	50062	50062	66	292.879	47.948	142.877	3.867	19330	19330	79	322.228	74.307	156.063	5.518	25456	25456	57	387.456	104.204	203.201	2.454	22085	22085	36	395.250	69.199	288.980	2.944	14229	14229	82	315.780	58.559	110.803	9.083	25894	25894
555	26	295.500	57.733	107.347	1.082	7683	7683	105	479.419	110.967	128.179	4.392	50339	50339	66	293.106	46.974	142.893	3.853	19345	19345	79	326.684	77.832	156.041	5.527	25808	25808	57	389.035	102.903	203.191	2.454	22175	22175	36	403.361	70.199	288.955	2.957	14521	14521	82	312.512	56.822	110.809	9.084	25626	25626
556	26	298.846	58.582	107.331	1.080	7770	7770	105	485.019	111.984	128.196	4.386	50927	50927	66	299.379	48.871	142.879	3.847	19759	19759	79	330.848	79.248	156.041	5.531	26137	26137	57	390	102.833	203.188	2.456	22230	22230	36	404.639	66.920	288.957	2.962	14567	14567	82	311.244	54.724	110.809	9.088	25522	25522
557	26	303.577	58.901	107.359	1.087	7893	7893	105	484.943	112.933	128.190	4.384	50919	50919	66	301.833	50.579	142.881	3.834	19921	19921	79	332.241	80.189	156.032	5.511	26247	26247	57	388.263	104.928	203.206	2.447	22131	22131	36	402.639	65.745	288.938	2.968	14495	14495	82	310.488	55.233	110.808	9.087	25460	25460
558	26	302	60.871	107.311	1.079	7852	7852	105	489.990	116.933	128.192	4.372	51449	51449	66	307.803	54.751	142.874	3.819	20315	20315	79	335.228	81.854	156.048	5.526	26483	26483	57	389.298	107.359	203.171	2.453	22190	22190	36	402.194	62.775	288.914	2.985	14479	14479	82	307.354	53.369	110.807	9.084	25203	25203
559	26	302	59.879	107.363	1.083	7852	7852	105	492.238	117.708	128.192	4.373	51685	51685	66	312.273	52.178	142.872	3.845	20610	20610	79	340.013	83.309	156.054	5.500	26861	26861	57	396.404	109.092	203.185	2.442	22595	22595	36	406.194	65.267	288.904	2.983	14623	14623	82	306.024	54.035	110.804	9.081	25094	25094
560	26	303	56.108	107.375	1.082	7878	7878	105	493.800	116.043	128.188	4.376	51849	51849	66	315.273	56.836	142.886	3.808	20808	20808	79	346.899	88.053	156.048	5.512	27405	27405	57	399.702	110.761	203.154	2.433	22783	22783	36	405.917	64.683	288.913	2.987	14613	14613	82	304.146	52.569	110.820	9.089	24940	24940
561	26	301.654	58.075	107.357	1.085	7843	7843	105	500.457	118.603	128.183	4.373	52548	52548	66	326.409	56.021	142.856	3.846	21543	21543	79	358.139	88.661	156.036	5.502	28293	28293	57	400.351	111.267	203.171	2.439	22820	22820	36	406.639	66.071	288.914	2.981	14639	14639	82	307.622	53.778	110.815	9.083	25225	25225
562	26	307.346	62.639	107.307	1.077	7991	7991	105	505.362	118.537	128.195	4.386	53063	53063	66	335.439	60.389	142.858	3.837	22139	22139	79	363.772	94.280	156.034	5.497	28738	28738	57	404.526	113.684	203.175	2.438	23058	23058	36	408.917	64.410	288.875	2.997	14721	14721	82	307.646	52.818	110.822	9.089	25227	25227
563	26	307.385	61.862	107.332	1.080	7992	7992	105	505.857	119.434	128.188	4.385	53115	53115	66	343.561	61.726	142.872	3.832	22675	22675	79	370.646	98.203	156.017	5.522	29281	29281	57	410.088	112.479	203.198	2.449	23375	23375	36	410.972	67.524	288.902	2.985	14795	14795	82	306.451	53.097	110.806	9.086	25129	25129
564	26	305.769	62.105	107.307	1.076	7950	7950	105	509.867	119.488	128.180	4.382	53536	53536	66	353.409	64.126	142.860	3.838	23325	23325	79	380.127	103.970	156.010	5.523	30030	30030	57	411.667	113.837	203.171	2.441	23465	23465	36	406.861	64.797	288.906	2.984	14647	14647	82	304.293	52.558	110.815	9.091	24952	24952
565	26	309.923	65.296	107.282	1.075	8058	8058	105	513.343	120.736	128.194	4.379	53901	53901	66	357.515	67.572	142.866	3.808	23596	23596	79	391.076	108.094	156.006	5.505	30895	30895	57	416.263	118.896	203.147	2.426	23727	23727	36	410.778	68.522	288.938	2.971	14788	14788	82	301.195	49.433	110.815	9.083	24698	24698
566	26	315.231	66.929	107.307	1.078	8196	8196	105	515.257	124.696	128.203	4.361	54102	54102	66	367.576	66.510	142.864	3.841	24260	24260	79	402.595	115.811	156.004	5.527	31805	31805	57	423.105	122.120	203.142	2.427	24117	24117	36	413.917	71.134	288.960	2.952	14901	14901	82	301.341	52.491	110.803	9.083	24710	24710
567	26	317.808	67.157	107.283	1.077	8263	8263	105	516.095	124.450	128.190	4.371	54190	54190	66	377.712	70.977	142.867	3.814	24929	24929	79	418.114	119.853	155.991	5.520	33031	33031	57	428.614	124.236	203.164	2.429	24431	24431	36	412.750	66.651	288.972	2.960	14859	14859	82	302.146	52.513	110.799	9.084	24776	24776
568	26	319.154	67.794	107.293	1.073	8298	8298	105	515.914	123.986	128.187	4.373	54171	54171	66	388.652	74.932	142.859	3.810	25651	25651	79	430.506	130.659	155.982	5.533	34010	34010	57	432.579	127.310	203.167	2.419	24657	24657	36	413.583	70.074	288.978	2.953	14889	14889	82	300.793	51.539	110.815	9.087	24665	24665
569	26	323.731	68.004	107.282	1.078	8417	8417	105	515.143	120.722	128.193	4.384	54090	54090	66	401.136	79.442	142.848	3.797	26475	26475	79	442.304	134.595	155.984	5.545	34942	34942	57	431.018	123.278	203.180	2.438	24568	24568	36	413.722	69.684	288.972	2.953	14894	14894	82	303.756	52.010	110.814	9.087	24908	24908
570	26	320.731	70.010	107.257	1.078	8339	8339	105	514.190	122.672	128.193	4.373	53990	53990	66	414.167	85.144	142.863	3.778	27335	27335	79	451.608	141.043	155.960	5.568	35677	35677	57	435.105	127.224	203.176	2.417	24801	24801	36	410.639	67.394	288.932	2.970	14783	14783	82	304.329	50.859	110.827	9.083	24955	24955
571	26	324.538	69.009	107.265	1.077	8438	8438	105	513.781	122.510	128.187	4.373	53947	53947	66	434.455	87.464	142.845	3.783	28674	28674	79	471.013	149.388	155.972	5.540	37210	37210	57	439.351	127.907	203.158	2.425	25043	25043	36	412.083	68.226	288.952	2.961	14835	14835	82	302.122	51.805	110.810	9.085	24774	24774
572	26	322.423	73.870	107.215	1.075	8383	8383	105	518.819	124.918	128.209	4.364	54476	54476	66	464.318	97.147	142.842	3.782	30645	30645	79	482.658	160.109	155.968	5.562	38130	38130	57	446.316	133.992	203.193	2.420	25440	25440	36	413.417	70.223	288.971	2.952	14883	14883	82	303.293	50.411	110.824	9.082	24870	24870
573	26	323.115	71.633	107.243	1.079	8401	8401	105	517.314	124.737	128.215	4.359	54318	54318	66	488.152	104.171	142.838	3.774	32218	32218	79	494.937	163.754	155.967	5.570	39100	39100	57	452.281	132.030	203.183	2.428	25780	25780	36	410.167	70.468	288.976	2.943	14766	14766	82	304.232	51.852	110.808	9.085	24947	24947
574	26	325.615	71.659	107.244	1.074	8466	8466	105	517.095	124.018	128.202	4.365	54295	54295	66	510.394	113.391	142.838	3.758	33686	33686	79	513.747	172.676	155.965	5.569	40586	40586	57	456.263	136.575	203.143	2.419	26007	26007	36	408.361	71.359	288.980	2.944	14701	14701	82	303.293	51.151	110.824	9.084	24870	24870
575	26	327.385	72.625	107.265	1.073	8512	8512	105	519.829	126.322	128.213	4.351	54582	54582	66	531.500	123.719	142.832	3.721	35079	35079	79	524.671	178.209	155.968	5.584	41449	41449	57	458.947	138.150	203.172	2.426	26160	26160	36	411.833	70.345	288.961	2.954	14826	14826	82	305.573	53.079	110.816	9.083	25057	25057
576	26	327.192	72.801	107.237	1.076	8507	8507	105	518.190	123.245	128.205	4.373	54410	54410	66	538.985	128.566	142.844	3.707	35573	35573	79	539.240	185.274	155.948	5.579	42600	42600	57	461.947	139.754	203.162	2.414	26331	26331	36	414.417	74.388	288.998	2.927	14919	14919	82	306.585	51.400	110.823	9.075	25140	25140
577	26	326.038	71.141	107.253	1.074	8477	8477	105	518.886	124.736	128.203	4.365	54483	54483	66	550.833	134.746	142.845	3.693	36355	36355	79	556.671	195.379	155.932	5.584	43977	43977	57	460.298	136.466	203.173	2.428	26237	26237	36	415.667	73.219	288.980	2.943	14964	14964	82	304.573	52.724	110.808	9.094	24975	24975
578	26	326.462	72.199	107.272	1.072	8488	8488	105	517.876	124.580	128.209	4.365	54377	54377	66	567.621	141.761	142.846	3.683	37463	37463	79	568.354	200.888	155.925	5.601	44900	44900	57	467.754	142.315	203.157	2.418	26662	26662	36	412.111	71.526	288.958	2.953	14836	14836	82	302.256	49.915	110.811	9.082	24785	24785
579	26	335.654	72.999	107.257	1.072	8727	8727	105	518.762	125.317	128.187	4.369	54470	54470	66	571.712	143.646	142.857	3.676	37733	37733	79	588.532	213.012	155.935	5.605	46494	46494	57	471.930	145.562	203.153	2.405	26900	26900	36	411.583	67.470	288.942	2.969	14817	14817	82	302.524	52.710	110.796	9.094	24807	24807
580	26	342.923	74.040	107.266	1.078	8916	8916	105	519.057	123.565	128.197	4.362	54501	54501	66	575.136	146.665	142.849	3.652	37959	37959	79	594.481	218.707	155.933	5.608	46964	46964	57	476.930	149.567	203.146	2.409	27185	27185	36	417.222	71.155	288.948	2.956	15020	15020	82	300.963	50.867	110.808	9.088	24679	24679
581	26	342	76.063	107.265	1.070	8892	8892	105	516.086	121.472	128.191	4.383	54189	54189	66	570.803	148.476	142.863	3.637	37673	37673	79	596.519	216.887	155.947	5.616	47125	47125	57	480.211	148.491	203.128	2.402	27372	27372	36	412.500	69.367	288.927	2.970	14850	14850	82	301.829	50.290	110.805	9.084	24750	24750
582	26	346.462	75.390	107.246	1.073	9008	9008	105	517.400	124.346	128.196	4.367	54327	54327	66	568.849	150.972	142.862	3.631	37544	37544	79	598.709	216.525	155.939	5.613	47298	47298	57	480.439	145.319	203.150	2.413	27385	27385	36	414.750	72.756	288.966	2.949	14931	14931	82	304.634	52.853	110.814	9.076	24980	24980
583	26	343.192	77.525	107.238	1.073	8923	8923	105	515.619	122.187	128.188	4.377	54140	54140	66	561.985	143.916	142.861	3.647	37091	37091	79	590.646	213.700	155.947	5.610	46661	46661	57	479.193	149.042	203.121	2.406	27314	27314	36	409.944	69.825	288.981	2.943	14758	14758	82	305.476	53.385	110.798	9.082	25049	25049
584	26	346.192	81.740	107.214	1.070	9001	9001	105	514.867	124.331	128.195	4.369	54061	54061	66	556	144.615	142.858	3.637	36696	36696	79	583.304	210.659	155.945	5.604	46081	46081	57	480.684	148.035	203.152	2.404	27399	27399	36	413.639	73.616	288.954	2.950	14891	14891	82	305.451	51.373	110.822	9.090	25047	25047
585	26	345.577	79.542	107.212	1.071	8985	8985	105	513.476	122.587	128.187	4.372	53915	53915	66	547.045	142.740	142.863	3.634	36105	36105	79	574.266	207.212	155.953	5.608	45367	45367	57	483.544	145.185	203.161	2.418	27562	27562	36	413.917	73.077	288.960	2.952	14901	14901	82	306.037	52.357	110.822	9.087	25095	25095
586	26	343.115	79.162	107.224	1.071	8921	8921	105	509.495	122.604	128.193	4.368	53497	53497	66	540.833	144.210	142.866	3.627	35695	35695	79	568	205.071	155.940	5.610	44872	44872	57	479.404	151.500	203.154	2.408	27326	27326	36	415.278	70.353	288.949	2.963	14950	14950	82	305.293	54.051	110.802	9.083	25034	25034
587	26	347.192	81.316	107.235	1.068	9027	9027	105	508.524	121.523	128.187	4.370	53395	53395	66	528.985	137.577	142.856	3.640	34913	34913	79	557.114	199.306	155.941	5.612	44012	44012	57	477.860	150.275	203.148	2.405	27238	27238	36	414.583	71.603	288.919	2.967	14925	14925	82	304.659	51.903	110.815	9.080	24982	24982
588	26	350.346	80.061	107.238	1.068	9109	9109	105	508.895	122.709	128.200	4.363	53434	53434	66	517.818	134.774	142.861	3.639	34176	34176	79	550.291	194.783	155.940	5.608	43473	43473	57	470.754	145.832	203.146	2.408	26833	26833	36	412.944	67.652	288.910	2.978	14866	14866	82	303.598	51.698	110.814	9.083	24895	24895
589	26	346.808	79.188	107.255	1.070	9017	9017	105	503.924	119.724	128.200	4.368	52912	52912	66	510.167	128.487	142.867	3.654	33671	33671	79	540.076	190.273	155.944	5.616	42666	42666	57	472.982	144.298	203.140	2.403	26960	26960	36	412.944	66.970	288.892	2.989	14866	14866	82	303.268	51.844	110.802	9.068	24868	24868
590	26	353.115	80.894	107.213	1.070	9181	9181	105	504.533	119.193	128.200	4.374	52976	52976	66	496.258	129.575	142.869	3.637	32753	32753	79	532.367	185.363	155.949	5.627	42057	42057	57	475.912	148.239	203.103	2.398	27127	27127	36	416.528	70.283	288.933	2.967	14995	14995	82	303.805	51.544	110.800	9.077	24912	24912
591	26	355.962	85.245	107.202	1.065	9255	9255	105	503.162	119.379	128.185	4.371	52832	52832	66	484.364	123.609	142.867	3.652	31968	31968	79	520.279	179.045	155.955	5.605	41102	41102	57	472.088	146.632	203.121	2.399	26909	26909	36	415.222	68.449	288.920	2.978	14948	14948	82	306.634	53.188	110.807	9.080	25144	25144
592	26	355.808	85.000	107.186	1.068	9251	9251	105	503.238	119.492	128.198	4.375	52840	52840	66	473.455	119.022	142.870	3.654	31248	31248	79	508.848	174.218	155.954	5.617	40199	40199	57	475.754	145.064	203.123	2.404	27118	27118	36	415.694	69.893	288.933	2.967	14965	14965	82	308.610	53.776	110.821	9.076	25306	25306
593	26	355.462	82.518	107.197	1.070	9242	9242	105	502.448	119.441	128.178	4.373	52757	52757	66	462.333	112.922	142.864	3.670	30514	30514	79	495.127	167.481	155.946	5.609	39115	39115	57	468.579	145.217	203.131	2.407	26709	26709	36	414.306	70.171	288.910	2.972	14915	14915	82	312.841	53.959	110.797	9.086	25653	25653
594	26	357.538	83.262	107.202	1.070	9296	9296	105	502.495	121.193	128.190	4.367	52762	52762	66	449.121	109.360	142.874	3.673	29642	29642	79	486.013	163.916	155.953	5.604	38395	38395	57	469.684	146.114	203.148	2.412	26772	26772	36	418.917	73.104	288.945	2.955	15081	15081	82	315.232	56.905	110.785	9.096	25849	25849
595	26	355.231	80.298	107.223	1.076	9236	9236	105	499.152	117.731	128.192	4.376	52411	52411	66	437.061	103.389	142.863	3.690	28846	28846	79	471.253	155.144	155.974	5.587	37229	37229	57	464.930	146.824	203.163	2.411	26501	26501	36	415.139	70.273	288.930	2.967	14945	14945	82	316.390	57.205	110.799	9.099	25944	25944
596	26	355.077	79.892	107.241	1.070	9232	9232	105	497.486	118.826	128.184	4.372	52236	52236	66	426.652	99.748	142.862	3.700	28159	28159	79	458.177	150.792	155.973	5.605	36196	36196	57	460.018	142.494	203.161	2.417	26221	26221	36	412.306	66.799	288.929	2.975	14843	14843	82	317.268	60.199	110.780	9.112	26016	26016
597	26	354	82.668	107.227	1.071	9204	9204	105	492.181	115.888	128.204	4.379	51679	51679	66	417.833	94.171	142.863	3.722	27577	27577	79	450.835	145.807	155.969	5.583	35616	35616	57	450.579	138.550	203.164	2.410	25683	25683	36	411.667	67.963	288.938	2.968	14820	14820	82	319.329	57.763	110.800	9.103	26185	26185
598	26	357.500	86.725	107.165	1.069	9295	9295	105	488.990	116.646	128.188	4.369	51344	51344	66	406.576	92.089	142.872	3.712	26834	26834	79	440.038	140.050	155.970	5.593	34763	34763	57	444.982	134.028	203.155	2.419	25364	25364	36	410.833	70.113	288.934	2.960	14790	14790	82	321.500	57.482	110.801	9.095	26363	26363
599	26	355.538	83.123	107.222	1.067	9244	9244	105	485.229	113.174	128.189	4.386	50949	50949	66	397.242	91.099	142.874	3.700	26218	26218	79	427.443	134.223	155.982	5.602	33768	33768	57	438.246	128.874	203.164	2.426	24980	24980	36	411.056	68.337	288.934	2.969	14798	14798	82	322.085	60.835	110.777	9.101	26411	26411
600	26	354.538	85.231	107.197	1.066	9218	9218	105	484.305	115.158	128.180	4.376	50852	50852	66	387.879	85.632	142.873	3.721	25600	25600	79	416.215	129.063	155.980	5.602	32881	32881	57	440.386	133.189	203.187	2.430	25102	25102	36	409.417	65.555	288.934	2.968	14739	14739	82	322.817	59.875	110.789	9.102	26471	26471
601	26	355.077	83.957	107.203	1.068	9232	9232	105	479.771	110.791	128.185	4.383	50376	50376	66	374.652	82.715	142.881	3.720	24727	24727	79	408.532	124.533	155.987	5.587	32274	32274	57	438.070	128.521	203.157	2.424	24970	24970	36	409.556	66.466	288.953	2.960	14744	14744	82	322.354	59.663	110.783	9.097	26433	26433
602	26	354.731	83.516	107.218	1.071	9223	9223	105	477.105	111.331	128.193	4.372	50096	50096	66	366.909	78.402	142.882	3.738	24216	24216	79	394.785	119.100	156.001	5.589	31188	31188	57	431.982	127.743	203.168	2.427	24623	24623	36	401.861	69.360	288.953	2.954	14467	14467	82	321.256	59.869	110.781	9.096	26343	26343
603	26	352.885	86.411	107.196	1.068	9175	9175	105	475.133	109.575	128.195	4.384	49889	49889	66	355.924	75.239	142.869	3.739	23491	23491	79	385.443	113.309	156.003	5.580	30450	30450	57	427.772	123.987	203.156	2.426	24383	24383	36	406	69.940	288.958	2.950	14616	14616	82	323.415	60.355	110.782	9.092	26520	26520
604	26	353.462	86.169	107.183	1.068	9190	9190	105	469.533	108.453	128.190	4.389	49301	49301	66	344.636	70.086	142.878	3.763	22746	22746	79	372.722	106.428	155.995	5.582	29445	29445	57	420.263	123.407	203.129	2.413	23955	23955	36	398.917	69.857	288.980	2.939	14361	14361	82	321.415	61.224	110.794	9.103	26356	26356
605	26	350.885	83.924	107.212	1.065	9123	9123	105	467.114	108.843	128.179	4.390	49047	49047	66	334.818	67.449	142.878	3.773	22098	22098	79	362.911	102.003	156.014	5.578	28670	28670	57	416.175	122.866	203.141	2.418	23722	23722	36	401.361	71.985	288.973	2.940	14449	14449	82	322.037	60.643	110.759	9.086	26407	26407
606	26	359.154	85.935	107.196	1.067	9338	9338	105	464.495	109.193	128.185	4.385	48772	48772	66	327.045	66.419	142.889	3.758	21585	21585	79	354.076	97.388	155.997	5.576	27972	27972	57	414.088	123.620	203.146	2.417	23603	23603	36	399.889	69.474	288.934	2.959	14396	14396	82	321.476	61.953	110.759	9.094	26361	26361
607	26	360.346	89.165	107.166	1.065	9369	9369	105	461.200	105.492	128.189	4.396	48426	48426	66	319.015	64.577	142.875	3.769	21055	21055	79	344.709	93.483	156.007	5.557	27232	27232	57	411.140	119.945	203.166	2.429	23435	23435	36	403.444	69.822	288.987	2.941	14524	14524	82	321.134	62.729	110.759	9.107	26333	26333
608	26	360.500	90.550	107.154	1.058	9373	9373	105	458.581	106.944	128.199	4.388	48151	48151	66	313.879	58.302	142.871	3.797	20716	20716	79	339.468	92.058	156.009	5.563	26818	26818	57	408.632	118.941	203.154	2.423	23292	23292	36	403.750	69.988	288.973	2.947	14535	14535	82	320.902	62.840	110.747	9.108	26314	26314
609	26	358.385	88.809	107.161	1.065	9318	9318	105	454.571	106.854	128.198	4.373	47730	47730	66	304.106	57.205	142.874	3.788	20071	20071	79	333.430	87.985	156.018	5.557	26341	26341	57	400.158	114.076	203.152	2.430	22809	22809	36	400.722	67.093	288.933	2.970	14426	14426	82	316.720	62.266	110.757	9.107	25971	25971
610	26	362.577	92.277	107.142	1.062	9427	9427	105	449.048	103.777	128.202	4.385	47150	47150	66	299.409	53.968	142.882	3.804	19761	19761	79	327.089	84.638	156.022	5.538	25840	25840	57	396.175	115.862	203.128	2.424	22582	22582	36	403.361	70.497	288.951	2.953	14521	14521	82	319.037	63.036	110.764	9.109	26161	26161
611	26	362.846	95.241	107.128	1.063	9434	9434	105	448.181	102.894	128.191	4.394	47059	47059	66	294.758	52.644	142.879	3.806	19454	19454	79	321.481	81.520	156.040	5.545	25397	25397	57	395.877	113.978	203.131	2.416	22565	22565	36	406.667	70.581	288.981	2.943	14640	14640	82	318.024	60.769	110.754	9.104	26078	26078
612	26	368.231	97.512	107.099	1.060	9574	9574	105	443.638	102.307	128.188	4.392	46582	46582	66	289.970	51.759	142.887	3.810	19138	19138	79	316.152	79.878	156.035	5.538	24976	24976	57	395.719	114.185	203.109	2.417	22556	22556	36	406.361	71.276	288.958	2.950	14629	14629	82	317.220	60.372	110.774	9.092	26012	26012
613	26	374.346	99.317	107.120	1.060	9733	9733	105	443.571	100.236	128.185	4.401	46575	46575	66	286.803	51.795	142.877	3.801	18929	18929	79	313.443	77.322	156.041	5.532	24762	24762	57	392.140	110.194	203.123	2.427	22352	22352	36	406.333	70.361	288.962	2.951	14628	14628	82	314.390	61.102	110.761	9.107	25780	25780
614	26	377.346	103.736	107.068	1.058	9811	9811	105	441.905	101.584	128.186	4.392	46400	46400	66	285.773	49.931	142.884	3.823	18861	18861	79	310.342	75.176	156.052	5.526	24517	24517	57	394	114.322	203.102	2.419	22458	22458	36	408.278	68.964	288.941	2.959	14698	14698	82	315.841	60.482	110.772	9.104	25899	25899
615	26	384.154	101.572	107.106	1.057	9988	9988	105	442.286	101.646	128.189	4.387	46440	46440	66	282.439	48.468	142.874	3.835	18641	18641	79	308.810	74.391	156.038	5.522	24396	24396	57	394.667	111.749	203.090	2.418	22496	22496	36	406.056	69.899	288.950	2.956	14618	14618	82	315.720	60.606	110.754	9.098	25889	25889
616	26	387.577	105.067	107.113	1.057	10077	10077	105	442.610	100.955	128.182	4.394	46474	46474	66	281.121	47.839	142.889	3.822	18554	18554	79	305.076	71.656	156.048	5.517	24101	24101	57	396.035	111.463	203.103	2.428	22574	22574	36	407.944	70.817	288.956	2.952	14686	14686	82	319.537	60.639	110.764	9.100	26202	26202
617	26	386.731	103.649	107.117	1.060	10055	10055	105	439.371	97.455	128.186	4.404	46134	46134	66	275.485	45.059	142.881	3.847	18182	18182	79	301.418	70.566	156.051	5.532	23812	23812	57	393.035	108.870	203.139	2.430	22403	22403	36	407.917	69.439	288.964	2.954	14685	14685	82	322.622	60.879	110.768	9.097	26455	26455
618	26	380	100.825	107.127	1.057	9880	9880	105	435.971	98.279	128.184	4.395	45777	45777	66	273.985	44.506	142.873	3.853	18083	18083	79	298.152	68.198	156.063	5.524	23554	23554	57	390.316	108.563	203.154	2.436	22248	22248	36	407.028	68.648	288.946	2.958	14653	14653	82	322.512	60.224	110.773	9.102	26446	26446
619	26	381.923	103.195	107.097	1.056	9930	9930	105	436.343	99.292	128.185	4.393	45816	45816	66	273.864	44.797	142.874	3.854	18075	18075	79	295.671	67.135	156.052	5.521	23358	23358	57	389.140	107.176	203.148	2.435	22181	22181	36	408.639	73.305	288.981	2.937	14711	14711	82	323.024	62.782	110.757	9.106	26488	26488
620	26	377.538	99.658	107.122	1.059	9816	9816	105	430.733	97.191	128.160	4.410	45227	45227	66	268.091	42.880	142.873	3.851	17694	17694	79	291.506	64.369	156.057	5.522	23029	23029	57	382.719	105.148	203.114	2.429	21815	21815	36	407.500	71.373	288.961	2.952	14670	14670	82	323.110	61.513	110.777	9.090	26495	26495
621	26	375.192	96.505	107.138	1.063	9755	9755	105	429.048	96.517	128.179	4.400	45050	45050	66	267.273	41.623	142.895	3.862	17640	17640	79	290.114	62.188	156.073	5.509	22919	22919	57	378.632	104.374	203.129	2.437	21582	21582	36	410.972	69.161	288.953	2.956	14795	14795	82	320.085	62.478	110.761	9.093	26247	26247
622	26	370.923	96.293	107.124	1.059	9644	9644	105	424.429	95.030	128.163	4.403	44565	44565	66	263.485	41.051	142.885	3.866	17390	17390	79	288.722	63.235	156.067	5.510	22809	22809	57	376.561	104.656	203.143	2.440	21464	21464	36	409.056	69.179	288.936	2.961	14726	14726	82	317.305	58.762	110.782	9.095	26019	26019
623	26	366.462	91.937	107.147	1.064	9528	9528	105	422.971	96.331	128.181	4.394	44412	44412	66	261.530	39.636	142.896	3.865	17261	17261	79	283.215	59.968	156.068	5.506	22374	22374	57	371.807	99.815	203.134	2.439	21193	21193	36	407.528	70.491	288.969	2.944	14671	14671	82	314.829	57.494	110.780	9.105	25816	25816
624	26	358.615	91.570	107.123	1.062	9324	9324	105	424.105	93.885	128.169	4.416	44531	44531	66	260.515	39.530	142.875	3.878	17194	17194	79	281.253	59.043	156.083	5.496	22219	22219	57	370.281	101.157	203.143	2.436	21106	21106	36	405.222	68.783	288.968	2.948	14588	14588	82	310.366	57.753	110.779	9.095	25450	25450
625	26	356.731	87.800	107.156	1.063	9275	9275	105	420.162	92.720	128.177	4.406	44117	44117	66	257.924	38.691	142.885	3.874	17023	17023	79	277.886	58.068	156.073	5.514	21953	21953	57	362.474	95.015	203.123	2.440	20661	20661	36	403.583	66.373	288.945	2.962	14529	14529	82	306.744	55.176	110.792	9.098	25153	25153
626	26	351.808	85.925	107.159	1.066	9147	9147	105	418.810	93.609	128.177	4.401	43975	43975	66	258.561	39.098	142.876	3.873	17065	17065	79	276.835	57.336	156.076	5.508	21870	21870	57	358.298	95.308	203.122	2.438	20423	20423	36	407.778	68.247	288.925	2.968	14680	14680	82	306.537	54.907	110.792	9.092	25136	25136
627	26	345.538	85.245	107.140	1.063	8984	8984	105	414.457	91.484	128.167	4.409	43518	43518	66	257.424	37.946	142.878	3.882	16990	16990	79	274.063	54.708	156.068	5.501	21651	21651	57	357.614	93.370	203.156	2.450	20384	20384	36	406.472	70.498	288.930	2.961	14633	14633	82	304.427	53.275	110.793	9.092	24963	24963
628	26	343.231	84.036	107.162	1.068	8924	8924	105	411.905	89.816	128.171	4.415	43250	43250	66	255.788	37.458	142.879	3.884	16882	16882	79	271.190	55.481	156.080	5.519	21424	21424	57	351.474	92.121	203.144	2.447	20034	20034	36	400.833	68.797	288.976	2.946	14430	14430	82	301.415	52.744	110.799	9.081	24716	24716
629	26	337.308	80.962	107.187	1.066	8770	8770	105	413.333	91.394	128.174	4.415	43400	43400	66	254.712	38.342	142.897	3.869	16811	16811	79	269.418	52.904	156.081	5.497	21284	21284	57	346.053	86.618	203.154	2.456	19725	19725	36	404.778	68.497	288.941	2.960	14572	14572	82	298.622	52.555	110.788	9.080	24487	24487
630	26	336.962	80.204	107.183	1.070	8761	8761	105	412.581	89.745	128.173	4.416	43321	43321	66	253.803	36.659	142.872	3.887	16751	16751	79	269.203	53.738	156.088	5.502	21267	21267	57	340.456	86.271	203.172	2.462	19406	19406	36	403.194	66.036	288.952	2.964	14515	14515	82	295.976	50.798	110.783	9.082	24270	24270
631	26	331.615	76.026	107.205	1.070	8622	8622	105	411.829	89.130	128.180	4.418	43242	43242	66	253.045	34.927	142.881	3.905	16701	16701	79	267.557	51.645	156.085	5.499	21137	21137	57	336.316	85.352	203.150	2.464	19170	19170	36	401.306	66.611	288.957	2.957	14447	14447	82	295.049	50.268	110.790	9.089	24194	24194
632	26	326.308	72.429	107.235	1.074	8484	8484	105	408.714	89.422	128.168	4.416	42915	42915	66	250.955	35.671	142.869	3.901	16563	16563	79	265.899	52.168	156.083	5.496	21006	21006	57	334.491	83.855	203.142	2.455	19066	19066	36	398.639	65.886	288.930	2.968	14351	14351	82	291.098	50.244	110.797	9.090	23870	23870
633	26	318.846	70.361	107.227	1.075	8290	8290	105	408.324	88.610	128.154	4.429	42874	42874	66	251.273	36.310	142.880	3.891	16584	16584	79	264.747	52.298	156.082	5.489	20915	20915	57	330.702	83.179	203.171	2.462	18850	18850	36	398.944	64.308	288.915	2.973	14362	14362	82	291.256	50.616	110.794	9.082	23883	23883
634	26	316.077	69.597	107.241	1.074	8218	8218	105	412.324	89.077	128.159	4.430	43294	43294	66	252.333	36.968	142.880	3.891	16654	16654	79	265.405	50.882	156.077	5.496	20967	20967	57	329.035	79.277	203.162	2.466	18755	18755	36	401.861	66.027	288.921	2.973	14467	14467	82	289.573	47.677	110.807	9.064	23745	23745
635	26	316.385	67.873	107.255	1.073	8226	8226	105	408.990	89.040	128.151	4.427	42944	42944	66	250.500	35.216	142.879	3.913	16533	16533	79	262.759	49.759	156.095	5.495	20758	20758	57	330.228	79.733	203.140	2.470	18823	18823	36	398.694	61.677	288.857	3.008	14353	14353	82	288.280	48.396	110.811	9.072	23639	23639
636	26	314.462	69.395	107.241	1.074	8176	8176	105	409.029	88.331	128.155	4.432	42948	42948	66	253.182	35.832	142.888	3.900	16710	16710	79	262.848	49.409	156.092	5.480	20765	20765	57	326.596	79.288	203.132	2.456	18616	18616	36	397.167	64.300	288.913	2.977	14298	14298	82	289.573	48.834	110.813	9.082	23745	23745
637	26	316.154	72.153	107.204	1.071	8220	8220	105	408.610	88.294	128.167	4.424	42904	42904	66	249	33.038	142.897	3.914	16434	16434	79	261.203	48.752	156.090	5.492	20635	20635	57	322.912	74.358	203.150	2.482	18406	18406	36	396.333	65.206	288.918	2.972	14268	14268	82	288.622	48.511	110.816	9.075	23667	23667
638	26	310.538	67.798	107.240	1.077	8074	8074	105	406.581	87.992	128.160	4.428	42691	42691	66	250.258	34.010	142.882	3.905	16517	16517	79	260.405	49.392	156.076	5.507	20572	20572	57	324.298	77.429	203.122	2.465	18485	18485	36	395.722	63.551	288.919	2.978	14246	14246	82	287.878	47.896	110.808	9.076	23606	23606
639	26	307.769	67.311	107.240	1.074	8002	8002	105	408.410	90.351	128.177	4.405	42883	42883	66	249.424	35.221	142.874	3.897	16462	16462	79	259.709	47.466	156.094	5.482	20517	20517	57	321.316	78.336	203.113	2.456	18315	18315	36	395.306	63.264	288.891	2.981	14231	14231	82	289.037	49.134	110.810	9.092	23701	23701
640	26	305.692	64.453	107.244	1.080	7948	7948	105	408.543	90.009	128.176	4.406	42897	42897	66	247.288	33.305	142.889	3.907	16321	16321	79	258.823	48.018	156.089	5.491	20447	20447	57	322.281	78.015	203.147	2.463	18370	18370	36	394.194	65.878	288.927	2.965	14191	14191	82	288.085	47.935	110.804	9.085	23623	23623
641	26	304.808	63.842	107.271	1.081	7925	7925	105	407.362	86.945	128.164	4.430	42773	42773	66	249.818	34.917	142.881	3.898	16488	16488	79	259.367	48.384	156.101	5.490	20490	20490	57	319.281	75.951	203.147	2.474	18199	18199	36	392.056	65.278	288.928	2.970	14114	14114	82	288.366	48.886	110.805	9.078	23646	23646
642	26	302.308	63.477	107.269	1.077	7860	7860	105	409.257	90.237	128.160	4.414	42972	42972	66	246.773	34.638	142.882	3.903	16287	16287	79	259.620	48.250	156.083	5.490	20510	20510	57	321.088	78.162	203.139	2.467	18302	18302	36	397.167	65.876	288.923	2.973	14298	14298	82	288.439	48.432	110.801	9.078	23652	23652
643	26	301.192	64.989	107.246	1.077	7831	7831	105	408.867	88.027	128.161	4.426	42931	42931	66	248.773	34.596	142.882	3.900	16419	16419	79	259.886	47.828	156.088	5.482	20531	20531	57	314.351	73.974	203.125	2.466	17918	17918	36	391.278	62.771	288.876	2.991	14086	14086	82	290.341	48.396	110.810	9.072	23808	23808
644	26	300.231	60.827	107.287	1.082	7806	7806	105	409.010	88.797	128.167	4.421	42946	42946	66	248.985	34.851	142.888	3.896	16433	16433	79	261.076	49.902	156.080	5.480	20625	20625	57	315.088	73.822	203.119	2.465	17960	17960	36	394.528	65.432	288.906	2.974	14203	14203	82	288.963	49.226	110.801	9.087	23695	23695
645	26	301.077	59.896	107.314	1.080	7828	7828	105	412.171	88.048	128.165	4.429	43278	43278	66	248.394	34.395	142.878	3.906	16394	16394	79	261.013	50.671	156.066	5.491	20620	20620	57	314.456	74.045	203.139	2.468	17924	17924	36	393.639	64.995	288.913	2.972	14171	14171	82	286.805	48.387	110.795	9.079	23518	23518
646	26	301.154	61.205	107.294	1.083	7830	7830	105	413.533	89.714	128.158	4.424	43421	43421	66	247.636	36.269	142.894	3.881	16344	16344	79	261.835	49.798	156.097	5.489	20685	20685	57	315.789	72.175	203.135	2.469	18000	18000	36	391.083	64.461	288.957	2.955	14079	14079	82	289.037	49.023	110.803	9.089	23701	23701
647	26	301.462	64.232	107.252	1.077	7838	7838	105	413.705	90.515	128.174	4.422	43439	43439	66	248.742	35.150	142.892	3.892	16417	16417	79	263.646	51.282	156.097	5.482	20828	20828	57	312.895	74.024	203.131	2.474	17835	17835	36	394.333	62.474	288.912	2.978	14196	14196	82	287.939	47.686	110.810	9.089	23611	23611
648	26	295.077	60.241	107.300	1.081	7672	7672	105	414.095	89.587	128.167	4.428	43480	43480	66	248.182	35.041	142.876	3.903	16380	16380	79	263.620	50.837	156.088	5.476	20826	20826	57	316.246	71.367	203.132	2.472	18026	18026	36	398.694	66.893	288.936	2.963	14353	14353	82	285.585	48.216	110.809	9.084	23418	23418
649	26	296.423	60.591	107.257	1.079	7707	7707	105	416.476	90.140	128.162	4.429	43730	43730	66	248.788	35.084	142.879	3.900	16420	16420	79	265.051	51.250	156.083	5.486	20939	20939	57	316.246	73.715	203.129	2.468	18026	18026	36	397.389	66.985	288.957	2.955	14306	14306	82	286.256	46.421	110.813	9.076	23473	23473
650	26	297.615	60.941	107.271	1.081	7738	7738	105	416.686	91.445	128.168	4.422	43752	43752	66	249.136	34.696	142.881	3.903	16443	16443	79	264.418	52.733	156.075	5.497	20889	20889	57	318.263	75.018	203.124	2.461	18141	18141	36	396.194	70.634	288.965	2.944	14263	14263	82	285.512	47.135	110.797	9.093	23412	23412
651	26	293.692	61.768	107.270	1.076	7636	7636	105	417.324	92.709	128.178	4.414	43819	43819	66	251.803	33.769	142.877	3.926	16619	16619	79	265.924	51.689	156.066	5.480	21008	21008	57	317.965	73.497	203.111	2.470	18124	18124	36	395.444	67.850	288.947	2.957	14236	14236	82	286.402	48.224	110.799	9.083	23485	23485
652	26	292.231	56.821	107.299	1.089	7598	7598	105	422.429	92.750	128.145	4.427	44355	44355	66	254.121	33.558	142.878	3.937	16772	16772	79	265.823	50.836	156.074	5.505	21000	21000	57	317.246	74.179	203.097	2.455	18083	18083	36	398.611	68.992	288.939	2.954	14350	14350	82	289.061	47.477	110.823	9.076	23703	23703
653	26	296.962	60.010	107.278	1.082	7721	7721	105	423.114	93.060	128.144	4.423	44427	44427	66	254.909	33.493	142.864	3.934	16824	16824	79	266.354	50.666	156.066	5.503	21042	21042	57	320.281	77.361	203.122	2.459	18256	18256	36	399.833	70.224	288.913	2.969	14394	14394	82	288.451	46.922	110.815	9.082	23653	23653
654	26	295	61.948	107.284	1.077	7670	7670	105	426.724	95.281	128.156	4.414	44806	44806	66	254.576	33.992	142.869	3.917	16802	16802	79	266.557	50.930	156.075	5.496	21058	21058	57	320.509	75.656	203.107	2.457	18269	18269	36	400.389	67.009	288.906	2.971	14414	14414	82	286.634	47.562	110.796	9.078	23504	23504
655	26	295.615	61.248	107.267	1.081	7686	7686	105	428.181	96.433	128.151	4.408	44959	44959	66	253.667	33.674	142.878	3.926	16742	16742	79	267.405	50.153	156.085	5.487	21125	21125	57	323.105	78.834	203.111	2.454	18417	18417	36	409.250	68.818	288.912	2.973	14733	14733	82	288.280	46.827	110.833	9.082	23639	23639
656	26	292.115	58.787	107.305	1.082	7595	7595	105	434.648	95.725	128.149	4.418	45638	45638	66	254.030	37.217	142.876	3.890	16766	16766	79	270.646	51.400	156.089	5.492	21381	21381	57	322.123	76.357	203.122	2.454	18361	18361	36	406.750	65.832	288.885	2.984	14643	14643	82	287.902	46.963	110.824	9.075	23608	23608
657	26	293.885	60.652	107.275	1.079	7641	7641	105	439.248	98.669	128.154	4.404	46121	46121	66	251.758	34.031	142.877	3.916	16616	16616	79	271.924	51.940	156.080	5.495	21482	21482	57	324.140	76.152	203.114	2.462	18476	18476	36	407.139	67.643	288.925	2.965	14657	14657	82	293.695	48.472	110.827	9.075	24083	24083
658	26	292.231	56.183	107.306	1.086	7598	7598	105	441.190	100.313	128.156	4.399	46325	46325	66	254.379	35.765	142.871	3.909	16789	16789	79	270.671	52.287	156.088	5.495	21383	21383	57	321.491	78.646	203.136	2.462	18325	18325	36	411	66.772	288.897	2.980	14796	14796	82	291.073	48.197	110.811	9.077	23868	23868
659	26	294.500	57.233	107.314	1.087	7657	7657	105	445.848	100.457	128.136	4.419	46814	46814	66	255.803	35.505	142.882	3.904	16883	16883	79	273.253	53.080	156.075	5.514	21587	21587	57	324.088	77.259	203.124	2.457	18473	18473	36	411.056	71.014	288.931	2.964	14798	14798	82	291.805	49.492	110.805	9.065	23928	23928
660	26	294.192	58.516	107.297	1.084	7649	7649	105	451.390	103.073	128.145	4.411	47396	47396	66	256.833	35.696	142.864	3.906	16951	16951	79	275.025	51.324	156.090	5.498	21727	21727	57	326.491	77.559	203.119	2.461	18610	18610	36	416.056	76.201	288.958	2.939	14978	14978	82	295.537	50.110	110.823	9.071	24234	24234
661	26	293.231	57.632	107.291	1.080	7624	7624	105	454.990	105.812	128.129	4.406	47774	47774	66	256.439	34.362	142.863	3.915	16925	16925	79	275.734	54.139	156.054	5.519	21783	21783	57	322.579	78.091	203.130	2.470	18387	18387	36	417.583	74.389	288.967	2.944	15033	15033	82	299.207	50.530	110.822	9.074	24535	24535
662	26	294.423	55.826	107.325	1.089	7655	7655	105	463.771	105.408	128.142	4.407	48696	48696	66	259.015	34.762	142.875	3.922	17095	17095	79	277.873	54.626	156.074	5.509	21952	21952	57	322.561	75.815	203.090	2.456	18386	18386	36	417.806	72.482	288.948	2.952	15041	15041	82	301.098	51.454	110.818	9.080	24690	24690
663	26	294.077	57.921	107.281	1.086	7646	7646	105	468.143	109.554	128.137	4.392	49155	49155	66	261.470	37.031	142.872	3.904	17257	17257	79	283.165	55.135	156.072	5.519	22370	22370	57	327.228	81.274	203.079	2.441	18652	18652	36	418.083	71.269	288.962	2.952	15051	15051	82	303.195	50.738	110.835	9.072	24862	24862
664	26	292	56.862	107.312	1.084	7592	7592	105	474.019	109.868	128.140	4.401	49772	49772	66	260.712	35.525	142.883	3.908	17207	17207	79	282.696	57.281	156.061	5.526	22333	22333	57	327.614	78.445	203.104	2.458	18674	18674	36	420.639	75.799	288.988	2.935	15143	15143	82	307.915	51.223	110.833	9.078	25249	25249
665	26	295.577	58.184	107.296	1.084	7685	7685	105	481.219	112.607	128.145	4.400	50528	50528	66	262.985	36.707	142.867	3.909	17357	17357	79	283.823	55.494	156.069	5.514	22422	22422	57	326.667	79.001	203.113	2.460	18620	18620	36	424.111	76.259	288.958	2.947	15268	15268	82	310.829	54.021	110.838	9.066	25488	25488
666	26	296.308	58.199	107.301	1.083	7704	7704	105	485.695	114.480	128.156	4.385	50998	50998	66	267.561	36.623	142.880	3.911	17659	17659	79	285.203	58.056	156.067	5.529	22531	22531	57	328.175	78.138	203.106	2.457	18706	18706	36	425.472	78.927	288.995	2.926	15317	15317	82	310.866	55.080	110.812	9.101	25491	25491
667	26	292.692	57.970	107.292	1.084	7610	7610	105	488.819	117.357	128.152	4.374	51326	51326	66	269.864	37.751	142.872	3.901	17811	17811	79	284.570	56.700	156.075	5.518	22481	22481	57	329.474	78.102	203.096	2.458	18780	18780	36	427.611	79.557	289.001	2.917	15394	15394	82	310.951	55.730	110.795	9.087	25498	25498
668	26	293.115	57.524	107.318	1.085	7621	7621	105	494.371	118.965	128.159	4.373	51909	51909	66	268.318	37.662	142.888	3.899	17709	17709	79	285.772	57.032	156.063	5.530	22576	22576	57	328.018	78.586	203.105	2.450	18697	18697	36	428.944	79.902	288.979	2.940	15442	15442	82	311.098	55.018	110.799	9.085	25510	25510
669	26	300.577	62.812	107.266	1.080	7815	7815	105	494.781	118.593	128.151	4.369	51952	51952	66	268.955	38.298	142.882	3.896	17751	17751	79	285.051	58.523	156.065	5.502	22519	22519	57	330.088	79.999	203.098	2.455	18815	18815	36	429.222	77.384	289.011	2.923	15452	15452	82	311.085	54.655	110.806	9.090	25509	25509
670	26	305.731	63.212	107.288	1.079	7949	7949	105	501.781	120.560	128.152	4.373	52687	52687	66	273.652	42.152	142.860	3.880	18061	18061	79	284.532	57.308	156.076	5.524	22478	22478	57	329.421	78.395	203.110	2.456	18777	18777	36	429.444	76.317	288.993	2.930	15460	15460	82	313.207	54.596	110.795	9.070	25683	25683
671	26	305.346	66.062	107.230	1.079	7939	7939	105	502.752	123.133	128.147	4.373	52789	52789	66	272.606	39.560	142.854	3.907	17992	17992	79	282.646	56.850	156.061	5.534	22329	22329	57	329	79.203	203.117	2.455	18753	18753	36	428.944	76.005	288.990	2.933	15442	15442	82	312.183	57.169	110.786	9.089	25599	25599
672	26	304.500	63.251	107.273	1.079	7917	7917	105	505.067	123.895	128.155	4.367	53032	53032	66	273.576	39.219	142.876	3.901	18056	18056	79	284.924	57.086	156.070	5.505	22509	22509	57	331.684	78.051	203.124	2.470	18906	18906	36	427.167	72.736	288.957	2.954	15378	15378	82	310.549	55.491	110.792	9.085	25465	25465
673	26	308.885	65.485	107.247	1.077	8031	8031	105	512.676	123.223	128.145	4.376	53831	53831	66	275.697	42.543	142.877	3.871	18196	18196	79	285.658	59.024	156.074	5.519	22567	22567	57	331.211	79.661	203.117	2.456	18879	18879	36	433.583	76.275	288.928	2.961	15609	15609	82	313.049	57.572	110.789	9.089	25670	25670
674	26	305.115	61.154	107.291	1.083	7933	7933	105	512	123.834	128.166	4.372	53760	53760	66	275.091	42.039	142.863	3.878	18156	18156	79	283.215	57.397	156.076	5.506	22374	22374	57	332.649	80.655	203.124	2.459	18961	18961	36	429.111	75.046	288.965	2.951	15448	15448	82	309.988	55.455	110.793	9.086	25419	25419
675	26	307.462	64.757	107.264	1.080	7994	7994	105	515.086	126.839	128.150	4.358	54084	54084	66	277.288	45.081	142.872	3.855	18301	18301	79	285.949	59.546	156.061	5.524	22590	22590	57	333.667	81.136	203.113	2.455	19019	19019	36	429.583	71.813	288.945	2.958	15465	15465	82	312.805	56.968	110.788	9.082	25650	25650
676	26	303.846	64.093	107.265	1.079	7900	7900	105	520.838	127.974	128.168	4.361	54688	54688	66	281.591	44.003	142.863	3.872	18585	18585	79	285.671	60.251	156.047	5.524	22568	22568	57	334.193	80.978	203.121	2.460	19049	19049	36	430.306	76.553	288.979	2.939	15491	15491	82	311.622	55.534	110.812	9.094	25553	25553
677	26	303.731	65.873	107.230	1.076	7897	7897	105	523.562	129.738	128.160	4.356	54974	54974	66	285.500	45.163	142.859	3.874	18843	18843	79	286.139	60.120	156.049	5.525	22605	22605	57	337.018	81.440	203.125	2.458	19210	19210	36	428.444	78.680	289.001	2.927	15424	15424	82	311.244	55.525	110.784	9.095	25522	25522
678	26	304.846	65.708	107.254	1.077	7926	7926	105	527.333	127.673	128.161	4.375	55370	55370	66	286.015	44.604	142.858	3.872	18877	18877	79	284.658	59.790	156.039	5.532	22488	22488	57	338.509	81.391	203.110	2.451	19295	19295	36	425.611	75.366	288.961	2.948	15322	15322	82	314.902	57.467	110.784	9.085	25822	25822
679	26	307.500	62.471	107.271	1.079	7995	7995	105	529.324	132.007	128.153	4.363	55579	55579	66	287.894	45.153	142.847	3.885	19001	19001	79	285.139	58.569	156.057	5.517	22526	22526	57	338.263	83.441	203.108	2.453	19281	19281	36	422.444	74.241	288.971	2.945	15208	15208	82	313.073	55.932	110.799	9.086	25672	25672
680	26	306.692	63.483	107.275	1.079	7974	7974	105	528.829	132.916	128.161	4.347	55527	55527	66	292.515	45.835	142.858	3.881	19306	19306	79	285.772	58.608	156.056	5.509	22576	22576	57	343.807	87.478	203.105	2.454	19597	19597	36	424.472	77.445	288.977	2.934	15281	15281	82	313.841	55.586	110.788	9.081	25735	25735
681	26	312.692	67.915	107.259	1.078	8130	8130	105	528.114	131.272	128.143	4.361	55452	55452	66	298.288	49.733	142.863	3.845	19687	19687	79	285.899	58.745	156.045	5.512	22586	22586	57	343.719	86.877	203.136	2.459	19592	19592	36	426.194	75.629	288.980	2.942	15343	15343	82	317.610	56.989	110.792	9.085	26044	26044
682	26	310.077	65.204	107.260	1.078	8062	8062	105	528.533	133.047	128.147	4.349	55496	55496	66	301.803	49.827	142.854	3.859	19919	19919	79	288.709	60.780	156.064	5.504	22808	22808	57	340.018	82.672	203.121	2.456	19381	19381	36	422.639	73.461	288.954	2.954	15215	15215	82	315.463	56.148	110.798	9.090	25868	25868
683	26	314.115	67.706	107.240	1.077	8167	8167	105	532.895	131.761	128.152	4.357	55954	55954	66	308.470	50.501	142.839	3.872	20359	20359	79	289.873	60.361	156.027	5.506	22900	22900	57	343.386	86.164	203.127	2.451	19573	19573	36	423.528	74.191	288.942	2.955	15247	15247	82	316.402	57.545	110.780	9.090	25945	25945
684	26	314.308	65.326	107.252	1.081	8172	8172	105	530.048	130.789	128.155	4.361	55655	55655	66	315.864	51.613	142.843	3.882	20847	20847	79	292.291	58.858	156.023	5.519	23091	23091	57	342.649	84.837	203.104	2.446	19531	19531	36	424	69.096	288.907	2.975	15264	15264	82	314.122	57.027	110.787	9.088	25758	25758
685	26	317.692	64.761	107.300	1.082	8260	8260	105	527.762	131.285	128.170	4.354	55415	55415	66	322.697	54.214	142.828	3.871	21298	21298	79	297.063	63.755	156.018	5.509	23468	23468	57	347.263	87.992	203.112	2.453	19794	19794	36	421.194	73.444	288.924	2.962	15163	15163	82	316.780	57.389	110.803	9.080	25976	25976
686	26	318.885	65.080	107.273	1.081	8291	8291	105	527.695	133.673	128.152	4.347	55408	55408	66	330.258	54.617	142.835	3.873	21797	21797	79	299.380	63.873	156.017	5.497	23651	23651	57	347.684	86.631	203.106	2.457	19818	19818	36	422.111	73.754	288.953	2.950	15196	15196	82	317.451	57.201	110.785	9.079	26031	26031
687	26	318.923	70.571	107.249	1.077	8292	8292	105	526.657	132.529	128.162	4.355	55299	55299	66	335.030	56.026	142.823	3.874	22112	22112	79	300.557	64.160	156.022	5.515	23744	23744	57	350.035	87.752	203.097	2.452	19952	19952	36	419.472	72.754	288.951	2.952	15101	15101	82	316.183	56.988	110.786	9.089	25927	25927
688	26	319.692	66.817	107.281	1.075	8312	8312	105	524.629	130.226	128.164	4.353	55086	55086	66	339.515	58.796	142.828	3.861	22408	22408	79	303.734	69.108	156.025	5.510	23995	23995	57	351.807	89.114	203.091	2.442	20053	20053	36	417.583	70.139	288.941	2.956	15033	15033	82	313.037	55.996	110.785	9.089	25669	25669
689	26	324.846	68.393	107.244	1.079	8446	8446	105	521.771	128.673	128.166	4.359	54786	54786	66	351.697	61.901	142.819	3.856	23212	23212	79	302.506	67.755	156.029	5.511	23898	23898	57	354.877	91.355	203.098	2.450	20228	20228	36	419.500	71.294	288.942	2.956	15102	15102	82	312.402	55.972	110.794	9.084	25617	25617
690	26	325.808	71.126	107.273	1.073	8471	8471	105	518.867	128.456	128.155	4.364	54481	54481	66	366.561	65.175	142.798	3.883	24193	24193	79	305.709	70.491	156.003	5.520	24151	24151	57	358.070	92.791	203.104	2.436	20410	20410	36	419.306	73.675	288.953	2.954	15095	15095	82	310.610	54.965	110.790	9.084	25470	25470
691	26	325.654	72.774	107.232	1.077	8467	8467	105	518.505	128.497	128.161	4.351	54443	54443	66	385.924	67.634	142.803	3.883	25471	25471	79	306.911	70.876	156.037	5.517	24246	24246	57	358.123	93.055	203.104	2.446	20413	20413	36	418.222	73.406	288.939	2.955	15056	15056	82	313.963	56.587	110.797	9.081	25745	25745
692	26	326.269	74.673	107.220	1.068	8483	8483	105	515.276	129.873	128.147	4.350	54104	54104	66	410.924	77.923	142.816	3.836	27121	27121	79	308.759	71.490	156.045	5.529	24392	24392	57	362.316	94.969	203.100	2.441	20652	20652	36	414.250	71.509	288.920	2.962	14913	14913	82	309.890	54.437	110.795	9.085	25411	25411
693	26	328.154	73.174	107.251	1.076	8532	8532	105	515.524	128.778	128.161	4.349	54130	54130	66	432.303	80.756	142.804	3.850	28532	28532	79	311.316	70.511	156.047	5.514	24594	24594	57	368.632	96.150	203.111	2.444	21012	21012	36	418.194	72.500	288.930	2.962	15055	15055	82	312.988	55.244	110.797	9.079	25665	25665
694	26	332.654	74.191	107.233	1.071	8649	8649	105	512.514	127.378	128.164	4.351	53814	53814	66	456.121	91.886	142.797	3.824	30104	30104	79	313.089	73.721	156.038	5.505	24734	24734	57	374.965	99.223	203.117	2.445	21373	21373	36	418.861	70.613	288.912	2.972	15079	15079	82	313.720	55.263	110.804	9.080	25725	25725
695	26	334.577	74.424	107.234	1.075	8699	8699	105	514.067	125.147	128.164	4.359	53977	53977	66	486.212	103.736	142.807	3.789	32090	32090	79	314.076	74.173	156.005	5.522	24812	24812	57	377.368	100.687	203.122	2.440	21510	21510	36	415.778	72.541	288.904	2.966	14968	14968	82	313.122	55.156	110.802	9.082	25676	25676
696	26	334	73.887	107.241	1.077	8684	8684	105	514.629	126.843	128.168	4.353	54036	54036	66	510.985	114.866	142.803	3.759	33725	33725	79	319.089	75.696	156.025	5.516	25208	25208	57	382.158	102.906	203.123	2.448	21783	21783	36	410.722	70.847	288.932	2.959	14786	14786	82	316.768	56.711	110.796	9.095	25975	25975
697	26	332.192	77.709	107.194	1.068	8637	8637	105	515.438	127.276	128.187	4.352	54121	54121	66	527.045	119.405	142.816	3.749	34785	34785	79	321.367	75.383	156.015	5.505	25388	25388	57	386.930	104.063	203.111	2.440	22055	22055	36	414.111	67.373	288.909	2.976	14908	14908	82	313.524	55.355	110.803	9.089	25709	25709
698	26	335.423	77.082	107.195	1.071	8721	8721	105	513.533	127.125	128.179	4.350	53921	53921	66	540.182	130.959	142.815	3.704	35652	35652	79	325.823	77.599	156.013	5.510	25740	25740	57	390.404	107.318	203.103	2.429	22253	22253	36	409.861	68.949	288.898	2.976	14755	14755	82	314.268	58.127	110.775	9.082	25770	25770
699	26	338.115	76.063	107.212	1.078	8791	8791	105	511.200	126.213	128.166	4.359	53676	53676	66	549.970	134.417	142.826	3.689	36298	36298	79	330.646	80.490	156.013	5.510	26121	26121	57	394.228	108.690	203.113	2.423	22471	22471	36	409.528	67.719	288.901	2.981	14743	14743	82	315.037	55.597	110.782	9.080	25833	25833
700	26	336.154	79.839	107.191	1.071	8740	8740	105	509.914	124.489	128.168	4.355	53541	53541	66	561.712	141.758	142.821	3.673	37073	37073	79	332.924	81.117	156.018	5.523	26301	26301	57	405.526	111.272	203.101	2.430	23115	23115	36	409	70.088	288.889	2.979	14724	14724	82	313.671	57.101	110.778	9.083	25721	25721
701	26	342.885	75.002	107.242	1.074	8915	8915	105	507.695	124.156	128.175	4.361	53308	53308	66	572.121	148.868	142.827	3.653	37760	37760	79	333.899	82.546	156.009	5.510	26378	26378	57	407.404	115.180	203.099	2.423	23222	23222	36	407.778	70.404	288.912	2.968	14680	14680	82	314.146	55.482	110.785	9.079	25760	25760
702	26	340.385	80.731	107.207	1.072	8850	8850	105	507.990	122.918	128.165	4.365	53339	53339	66	581.061	156.746	142.824	3.628	38350	38350	79	338.228	84.655	155.996	5.503	26720	26720	57	407.877	113.917	203.110	2.419	23249	23249	36	406.472	71.674	288.931	2.953	14633	14633	82	313.854	56.758	110.780	9.089	25736	25736
703	26	342.154	76.142	107.222	1.075	8896	8896	105	505.371	123.692	128.169	4.358	53064	53064	66	585.485	156.346	142.827	3.626	38642	38642	79	345.873	89.070	155.984	5.498	27324	27324	57	412.719	117.283	203.094	2.432	23525	23525	36	406.139	70.954	288.923	2.962	14621	14621	82	316.732	55.122	110.799	9.098	25972	25972
704	26	343.385	74.426	107.232	1.081	8928	8928	105	501.476	122.545	128.169	4.355	52655	52655	66	588.833	158.897	142.830	3.620	38863	38863	79	350.481	91.770	155.983	5.501	27688	27688	57	417.211	118.348	203.100	2.421	23781	23781	36	406.389	71.023	288.922	2.960	14630	14630	82	316.341	56.318	110.795	9.081	25940	25940
705	26	342.962	82.203	107.195	1.066	8917	8917	105	498.590	123.194	128.160	4.353	52352	52352	66	584.803	155.348	142.829	3.629	38597	38597	79	361.203	93.694	155.980	5.494	28535	28535	57	428.368	124.315	203.059	2.415	24417	24417	36	406.833	64.774	288.882	2.982	14646	14646	82	315.976	57.127	110.786	9.089	25910	25910
706	26	341.962	82.625	107.168	1.068	8891	8891	105	498.600	122.468	128.177	4.355	52353	52353	66	576.364	158.819	142.828	3.611	38040	38040	79	370.101	98.645	155.986	5.502	29238	29238	57	438.702	128.575	203.097	2.425	25006	25006	36	407.417	70.666	288.917	2.965	14667	14667	82	316.402	57.668	110.765	9.085	25945	25945
707	26	347.038	82.259	107.175	1.073	9023	9023	105	494.133	120.041	128.185	4.358	51884	51884	66	570.349	158.163	142.837	3.602	37643	37643	79	382.658	103.931	155.964	5.492	30230	30230	57	444.246	130.329	203.096	2.415	25322	25322	36	407.861	72.478	288.913	2.963	14683	14683	82	318.317	57.045	110.783	9.094	26102	26102
708	26	346.462	81.677	107.200	1.071	9008	9008	105	491.352	119.720	128.188	4.357	51592	51592	66	567.227	155.809	142.835	3.610	37437	37437	79	398.051	114.358	155.959	5.499	31446	31446	57	453.649	137.533	203.055	2.402	25858	25858	36	412.556	72.269	288.947	2.948	14852	14852	82	316.207	57.189	110.777	9.084	25929	25929
709	26	346.423	84.489	107.176	1.066	9007	9007	105	488.610	118.168	128.189	4.358	51304	51304	66	555.106	151.174	142.840	3.613	36637	36637	79	428.114	127.065	155.955	5.480	33821	33821	57	461.491	139.078	203.049	2.405	26305	26305	36	409.861	72.561	288.958	2.950	14755	14755	82	315.244	55.762	110.781	9.081	25850	25850
710	26	345.231	82.789	107.177	1.070	8976	8976	105	487.362	117.915	128.185	4.363	51173	51173	66	548.939	147.923	142.831	3.616	36230	36230	79	459.038	142.314	155.941	5.493	36264	36264	57	466.982	145.191	203.062	2.399	26618	26618	36	416.833	75.309	288.952	2.948	15006	15006	82	314.659	54.974	110.782	9.087	25802	25802
711	26	346	84.204	107.180	1.070	8996	8996	105	484.210	115.833	128.195	4.363	50842	50842	66	537.712	144.571	142.838	3.616	35489	35489	79	487.962	160.283	155.926	5.505	38549	38549	57	472	144.603	203.051	2.398	26904	26904	36	413.139	71.876	288.935	2.956	14873	14873	82	314.256	56.982	110.784	9.100	25769	25769
712	26	347	84.745	107.160	1.065	9022	9022	105	481.962	114.645	128.184	4.367	50606	50606	66	529.121	138.505	142.843	3.634	34922	34922	79	522.772	178.916	155.913	5.512	41299	41299	57	472.825	149.065	203.068	2.391	26951	26951	36	410.722	71.850	288.944	2.951	14786	14786	82	316.793	57.661	110.781	9.090	25977	25977
713	26	351	83.103	107.191	1.068	9126	9126	105	479.952	115.076	128.172	4.365	50395	50395	66	516.970	135.044	142.843	3.632	34120	34120	79	560.190	198.109	155.913	5.548	44255	44255	57	478.789	149.451	203.050	2.391	27291	27291	36	415.611	74.786	288.928	2.953	14962	14962	82	317.280	56.763	110.787	9.066	26017	26017
714	26	348.885	84.545	107.155	1.071	9071	9071	105	473.886	111.052	128.174	4.376	49758	49758	66	502.136	131.027	142.849	3.633	33141	33141	79	587.367	213.442	155.890	5.578	46402	46402	57	479.439	151.876	203.068	2.384	27328	27328	36	409.778	70.459	288.931	2.960	14752	14752	82	318.854	57.841	110.780	9.074	26146	26146
715	26	352.385	81.048	107.197	1.071	9162	9162	105	473.810	112.640	128.185	4.371	49750	49750	66	488.652	122.763	142.853	3.657	32251	32251	79	609.911	226.883	155.882	5.597	48183	48183	57	485.842	151.787	203.052	2.392	27693	27693	36	410.167	70.732	288.915	2.959	14766	14766	82	320.841	56.748	110.788	9.069	26309	26309
716	26	350.192	83.737	107.179	1.071	9105	9105	105	472.914	111.213	128.175	4.376	49656	49656	66	478.894	122.248	142.858	3.645	31607	31607	79	630.177	234.645	155.873	5.600	49784	49784	57	494.421	157.710	203.017	2.383	28182	28182	36	408	70.366	288.925	2.961	14688	14688	82	318.902	59.298	110.768	9.084	26150	26150
717	26	351.692	84.210	107.183	1.070	9144	9144	105	469.162	109.033	128.177	4.377	49262	49262	66	462.697	112.855	142.849	3.675	30538	30538	79	631.987	236.899	155.888	5.614	49927	49927	57	500.860	159.421	203.043	2.389	28549	28549	36	406.556	67.495	288.898	2.974	14636	14636	82	316.451	56.311	110.791	9.082	25949	25949
718	26	349.769	86.610	107.154	1.068	9094	9094	105	465.733	108.779	128.174	4.384	48902	48902	66	452.076	108.362	142.853	3.682	29837	29837	79	636.709	240.872	155.891	5.622	50300	50300	57	509.632	164.540	203.033	2.385	29049	29049	36	402.667	66.857	288.889	2.979	14496	14496	82	317.159	57.531	110.790	9.085	26007	26007
719	26	349.154	83.984	107.182	1.072	9078	9078	105	464.848	107.831	128.157	4.394	48809	48809	66	439.758	106.507	142.847	3.675	29024	29024	79	638.240	242.306	155.889	5.619	50421	50421	57	512.474	161.948	203.054	2.395	29211	29211	36	401.722	68.432	288.885	2.978	14462	14462	82	316.402	57.707	110.784	9.096	25945	25945
720	26	352.731	86.679	107.169	1.069	9171	9171	105	461.810	108.246	128.157	4.384	48490	48490	66	425.152	100.015	142.837	3.688	28060	28060	79	627.215	236.178	155.897	5.624	49550	49550	57	512.368	168.289	203.051	2.381	29205	29205	36	402.583	67.356	288.888	2.980	14493	14493	82	316.415	56.831	110.791	9.089	25946	25946
721	26	352.269	87.105	107.150	1.067	9159	9159	105	457.286	107.529	128.169	4.378	48015	48015	66	414.348	95.279	142.852	3.704	27347	27347	79	619.658	231.825	155.880	5.632	48953	48953	57	518.930	170.643	203.059	2.382	29579	29579	36	399.056	67.256	288.904	2.971	14366	14366	82	316.512	55.174	110.780	9.090	25954	25954
722	26	349.654	86.384	107.149	1.068	9091	9091	105	455.990	107.279	128.167	4.370	47879	47879	66	402.364	90.630	142.860	3.705	26556	26556	79	603.734	225.187	155.899	5.618	47695	47695	57	521.456	171.181	203.051	2.382	29723	29723	36	396.861	65.496	288.885	2.981	14287	14287	82	315.549	56.905	110.780	9.099	25875	25875
723	26	351.692	86.085	107.150	1.071	9144	9144	105	453.333	105.014	128.160	4.387	47600	47600	66	387.985	85.691	142.857	3.722	25607	25607	79	591.456	221.114	155.899	5.645	46725	46725	57	519.421	172.852	203.067	2.383	29607	29607	36	394.194	65.436	288.887	2.979	14191	14191	82	316.134	56.158	110.794	9.085	25923	25923
724	26	354.885	85.429	107.154	1.070	9227	9227	105	450.733	105.489	128.157	4.384	47327	47327	66	377.636	82.640	142.869	3.714	24924	24924	79	574.734	210.499	155.906	5.628	45404	45404	57	518.421	169.758	203.072	2.385	29550	29550	36	395.944	65.962	288.921	2.964	14254	14254	82	316.622	56.149	110.788	9.081	25963	25963
725	26	360.500	90.493	107.134	1.067	9373	9373	105	451.200	104.616	128.178	4.382	47376	47376	66	370.545	79.778	142.864	3.727	24456	24456	79	557.911	201.268	155.911	5.623	44075	44075	57	518.211	172.165	203.089	2.392	29538	29538	36	396.111	65.318	288.886	2.980	14260	14260	82	312.634	56.057	110.777	9.091	25636	25636
726	26	359.731	89.458	107.154	1.064	9353	9353	105	447.257	103.337	128.160	4.383	46962	46962	66	362.076	78.092	142.845	3.741	23897	23897	79	544.861	192.997	155.919	5.624	43044	43044	57	514.158	169.150	203.096	2.388	29307	29307	36	398	63.974	288.905	2.976	14328	14328	82	314.768	57.220	110.778	9.082	25811	25811
727	26	360.385	88.800	107.155	1.067	9370	9370	105	445.143	102.081	128.169	4.389	46740	46740	66	347.833	70.083	142.860	3.758	22957	22957	79	523.013	183.898	155.926	5.617	41318	41318	57	508.649	164.792	203.077	2.383	28993	28993	36	392.806	65.613	288.926	2.962	14141	14141	82	311	54.867	110.796	9.083	25502	25502
728	26	359.038	89.956	107.108	1.066	9335	9335	105	445.124	102.177	128.173	4.390	46738	46738	66	342.076	69.164	142.869	3.755	22577	22577	79	509.886	177.131	155.922	5.614	40281	40281	57	510.754	166.495	203.083	2.393	29113	29113	36	396.028	67.616	288.898	2.967	14257	14257	82	311.183	56.566	110.786	9.077	25517	25517
729	26	363.692	92.138	107.128	1.066	9456	9456	105	442.514	100.631	128.154	4.401	46464	46464	66	334.076	67.030	142.867	3.767	22049	22049	79	495.430	168.196	155.937	5.605	39139	39139	57	512.982	167.869	203.078	2.388	29240	29240	36	395.083	65.965	288.915	2.966	14223	14223	82	310.329	53.635	110.778	9.079	25447	25447
730	26	361.423	93.042	107.090	1.065	9397	9397	105	438.981	99.656	128.156	4.403	46093	46093	66	325.409	63.154	142.860	3.784	21477	21477	79	476.063	159.584	155.934	5.601	37609	37609	57	509.737	162.141	203.080	2.400	29055	29055	36	394.583	64.612	288.908	2.971	14205	14205	82	309.402	55.349	110.777	9.071	25371	25371
731	26	359.077	91.669	107.114	1.062	9336	9336	105	436.210	98.740	128.155	4.400	45802	45802	66	320.061	60.846	142.857	3.793	21124	21124	79	458.481	149.473	155.940	5.602	36220	36220	57	507.912	161.670	203.080	2.396	28951	28951	36	402.194	64.722	288.895	2.982	14479	14479	82	311.695	55.155	110.787	9.073	25559	25559
732	26	360.269	91.898	107.128	1.066	9367	9367	105	438.152	100.771	128.152	4.392	46006	46006	66	313.485	58.150	142.852	3.788	20690	20690	79	442.076	141.529	155.947	5.598	34924	34924	57	502.351	162.995	203.098	2.394	28634	28634	36	397.583	69.640	288.941	2.950	14313	14313	82	309.634	53.655	110.790	9.076	25390	25390
733	26	358.077	90.174	107.123	1.063	9310	9310	105	437.629	99.085	128.156	4.400	45951	45951	66	307.273	56.403	142.868	3.800	20280	20280	79	426.152	132.516	155.951	5.590	33666	33666	57	491.228	155.997	203.096	2.399	28000	28000	36	400.389	69.553	288.908	2.966	14414	14414	82	309.256	55.319	110.776	9.084	25359	25359
734	26	361.577	93.123	107.112	1.065	9401	9401	105	436.486	98.297	128.143	4.409	45831	45831	66	301.909	57.614	142.867	3.782	19926	19926	79	411.646	124.890	155.955	5.580	32520	32520	57	479	150.902	203.096	2.398	27303	27303	36	401.111	68.939	288.919	2.961	14440	14440	82	307.805	53.786	110.790	9.084	25240	25240
735	26	360.385	92.051	107.119	1.061	9370	9370	105	436.505	96.574	128.149	4.412	45833	45833	66	297.591	54.555	142.873	3.795	19641	19641	79	401.911	119.075	155.975	5.585	31751	31751	57	473.667	148.069	203.109	2.407	26999	26999	36	404.944	70.929	288.927	2.955	14578	14578	82	307.049	54.110	110.778	9.084	25178	25178
736	26	363.192	89.394	107.163	1.068	9443	9443	105	438.381	99.930	128.146	4.400	46030	46030	66	295.242	52.038	142.860	3.820	19486	19486	79	387.304	113.466	155.969	5.587	30597	30597	57	466.702	144.612	203.102	2.408	26602	26602	36	408.917	73.159	288.981	2.931	14721	14721	82	306.988	53.776	110.793	9.084	25173	25173
737	26	361.731	90.556	107.122	1.069	9405	9405	105	436.410	98.594	128.168	4.397	45823	45823	66	286.758	49.578	142.872	3.824	18926	18926	79	376.114	106.886	155.984	5.588	29713	29713	57	455.035	138.462	203.092	2.406	25937	25937	36	412.306	76.110	288.960	2.937	14843	14843	82	305.098	53.482	110.793	9.085	25018	25018
738	26	362.346	93.643	107.120	1.061	9421	9421	105	436.305	98.463	128.156	4.406	45812	45812	66	284.742	48.574	142.866	3.838	18793	18793	79	368.658	102.586	155.979	5.569	29124	29124	57	449.965	138.564	203.086	2.406	25648	25648	36	416.750	74.887	288.965	2.936	15003	15003	82	304.183	53.049	110.803	9.089	24943	24943
739	26	360.269	89.978	107.139	1.065	9367	9367	105	433.695	99.181	128.152	4.396	45538	45538	66	282.773	47.791	142.870	3.828	18663	18663	79	359.456	98.051	155.998	5.565	28397	28397	57	443.772	135.140	203.097	2.411	25295	25295	36	425.722	78.458	288.950	2.939	15326	15326	82	303.756	52.664	110.795	9.078	24908	24908
740	26	356.808	86.592	107.168	1.067	9277	9277	105	434.781	98.985	128.153	4.401	45652	45652	66	278.667	46.071	142.859	3.843	18392	18392	79	350.848	96.487	156.003	5.565	27717	27717	57	435.263	128.441	203.102	2.421	24810	24810	36	430.194	79.233	288.966	2.936	15487	15487	82	301.939	52.228	110.797	9.083	24759	24759
741	26	359.731	91.842	107.130	1.065	9353	9353	105	433.105	98.354	128.138	4.402	45476	45476	66	274.758	45.922	142.857	3.845	18134	18134	79	341.747	88.767	156.014	5.558	26998	26998	57	427.684	125.391	203.105	2.421	24378	24378	36	428.056	80.002	288.971	2.932	15410	15410	82	301.585	52.707	110.800	9.084	24730	24730
742	26	356.500	85.400	107.174	1.068	9269	9269	105	431.600	98.903	128.134	4.406	45318	45318	66	271.379	43.935	142.862	3.849	17911	17911	79	336.076	84.569	156.018	5.549	26550	26550	57	423.228	125.669	203.098	2.421	24124	24124	36	431.167	82.130	288.976	2.923	15522	15522	82	302.195	53.121	110.793	9.090	24780	24780
743	26	357.269	90.293	107.143	1.062	9289	9289	105	429.914	97.352	128.155	4.405	45141	45141	66	269.167	40.961	142.879	3.874	17765	17765	79	330.835	84.594	155.994	5.551	26136	26136	57	417.439	121.433	203.102	2.424	23794	23794	36	427.833	81.132	288.975	2.930	15402	15402	82	301.610	51.847	110.801	9.083	24732	24732
744	26	353.500	86.779	107.127	1.065	9191	9191	105	430.429	97.176	128.156	4.399	45195	45195	66	267.121	40.085	142.868	3.876	17630	17630	79	322.443	79.205	156.025	5.544	25473	25473	57	408.351	116.438	203.133	2.432	23276	23276	36	428.250	79.771	288.971	2.932	15417	15417	82	301.744	51.716	110.799	9.088	24743	24743
745	26	353.115	91.573	107.116	1.062	9181	9181	105	432.133	95.908	128.154	4.413	45374	45374	66	267.273	41.381	142.875	3.866	17640	17640	79	318.051	78.566	156.030	5.539	25126	25126	57	400.789	115.174	203.121	2.427	22845	22845	36	424.417	81.569	288.983	2.923	15279	15279	82	298.951	50.728	110.800	9.090	24514	24514
746	26	355.654	89.854	107.121	1.067	9247	9247	105	433.971	98.093	128.153	4.399	45567	45567	66	265.470	41.603	142.872	3.868	17521	17521	79	314.354	74.863	156.024	5.543	24834	24834	57	393.754	113.185	203.117	2.424	22444	22444	36	427.528	78.273	288.981	2.931	15391	15391	82	299.488	49.676	110.813	9.075	24558	24558
747	26	353.577	91.515	107.119	1.060	9193	9193	105	430.800	98.366	128.146	4.402	45234	45234	66	262.061	39.708	142.866	3.882	17296	17296	79	307.304	71.294	156.019	5.525	24277	24277	57	390.018	108.144	203.109	2.435	22231	22231	36	421.722	77.263	288.995	2.923	15182	15182	82	300.341	51.560	110.808	9.088	24628	24628
748	26	349.538	88.479	107.123	1.064	9088	9088	105	429.933	97.070	128.160	4.412	45143	45143	66	262.212	40.222	142.871	3.868	17306	17306	79	304.089	71.070	156.026	5.516	24023	24023	57	386.579	107.112	203.093	2.438	22035	22035	36	422.528	75.790	288.965	2.942	15211	15211	82	302.805	53.446	110.802	9.089	24830	24830
749	26	347.885	85.746	107.140	1.067	9045	9045	105	431.371	98.209	128.130	4.408	45294	45294	66	261.576	39.430	142.862	3.881	17264	17264	79	299.570	68.735	156.033	5.512	23666	23666	57	384.298	107.990	203.128	2.439	21905	21905	36	419.806	79.406	288.967	2.925	15113	15113	82	302.512	54.082	110.788	9.093	24806	24806
750	26	345.154	84.994	107.136	1.066	8974	8974	105	429.952	96.773	128.137	4.416	45145	45145	66	258.606	36.712	142.882	3.900	17068	17068	79	296.646	65.844	156.026	5.527	23435	23435	57	379.246	103.011	203.124	2.440	21617	21617	36	417	75.793	288.967	2.936	15012	15012	82	304.622	53.379	110.788	9.076	24979	24979
751	26	343.654	82.877	107.159	1.068	8935	8935	105	427.686	95.776	128.137	4.416	44907	44907	66	258.136	37.692	142.877	3.886	17037	17037	79	295.823	65.231	156.033	5.511	23370	23370	57	375.491	104.430	203.109	2.438	21403	21403	36	417.056	75.163	288.966	2.939	15014	15014	82	304.402	55.378	110.787	9.086	24961	24961
752	26	340.577	83.377	107.141	1.069	8855	8855	105	430.419	96.742	128.134	4.412	45194	45194	66	256.970	38.197	142.881	3.876	16960	16960	79	291.696	61.746	156.038	5.512	23044	23044	57	370.947	100.650	203.121	2.439	21144	21144	36	415.611	76.525	288.988	2.923	14962	14962	82	305.500	54.156	110.779	9.091	25051	25051
753	26	337.500	82.149	107.119	1.072	8775	8775	105	429.210	98.458	128.134	4.400	45067	45067	66	256.348	37.298	142.873	3.884	16919	16919	79	289.038	62.023	156.046	5.512	22834	22834	57	366.140	98.970	203.140	2.448	20870	20870	36	410.833	74.368	288.968	2.934	14790	14790	82	308.110	56.976	110.768	9.087	25265	25265
754	26	331.692	79.069	107.151	1.070	8624	8624	105	429.238	96.822	128.138	4.413	45070	45070	66	255.424	37.310	142.871	3.889	16858	16858	79	285.430	59.267	156.051	5.509	22549	22549	57	362.877	94.142	203.119	2.449	20684	20684	36	411.028	72.837	288.946	2.947	14797	14797	82	308.805	57.791	110.772	9.093	25322	25322
755	26	332.269	77.050	107.165	1.074	8639	8639	105	429.590	96.696	128.139	4.411	45107	45107	66	255.121	38.087	142.875	3.877	16838	16838	79	284.595	59.854	156.053	5.507	22483	22483	57	359.702	92.799	203.111	2.449	20503	20503	36	409.917	72.655	288.937	2.952	14757	14757	82	306.488	55.124	110.789	9.086	25132	25132
756	26	331.423	75.921	107.188	1.074	8617	8617	105	430.286	96.310	128.139	4.413	45180	45180	66	255.485	38.053	142.862	3.888	16862	16862	79	284.810	60.660	156.039	5.525	22500	22500	57	355.614	92.111	203.106	2.447	20270	20270	36	410.278	71.710	288.938	2.952	14770	14770	82	311.280	57.045	110.779	9.082	25525	25525
757	26	332.692	75.437	107.191	1.073	8650	8650	105	430.981	96.854	128.141	4.407	45253	45253	66	254.894	36.036	142.857	3.903	16823	16823	79	279.684	55.672	156.061	5.509	22095	22095	57	350.456	88.964	203.103	2.450	19976	19976	36	402.389	73.465	288.936	2.945	14486	14486	82	309.780	56.700	110.772	9.088	25402	25402
758	26	332.385	79.518	107.165	1.068	8642	8642	105	430.552	95.465	128.138	4.415	45208	45208	66	255.485	37.428	142.867	3.888	16862	16862	79	280.861	56.902	156.051	5.514	22188	22188	57	347.053	87.323	203.101	2.449	19782	19782	36	401.806	72.679	288.961	2.939	14465	14465	82	312.890	57.377	110.771	9.087	25657	25657
759	26	326.462	75.688	107.173	1.074	8488	8488	105	431.914	98.058	128.140	4.404	45351	45351	66	253.742	37.495	142.867	3.884	16747	16747	79	277.304	54.666	156.052	5.507	21907	21907	57	347.158	85.744	203.124	2.452	19788	19788	36	401.361	71.628	288.951	2.946	14449	14449	82	312.537	57.058	110.770	9.085	25628	25628
760	26	328.538	75.611	107.207	1.070	8542	8542	105	433.076	96.674	128.134	4.413	45473	45473	66	254.242	36.282	142.856	3.906	16780	16780	79	276.873	54.735	156.056	5.499	21873	21873	57	337.807	84.287	203.115	2.457	19255	19255	36	392.694	66.743	288.918	2.963	14137	14137	82	313.061	58.289	110.766	9.088	25671	25671
761	26	328.308	75.090	107.203	1.072	8536	8536	105	435.876	99.775	128.137	4.400	45767	45767	66	254.364	37.489	142.852	3.894	16788	16788	79	275.709	54.569	156.047	5.521	21781	21781	57	340.947	83.745	203.108	2.461	19434	19434	36	395.694	66.599	288.905	2.973	14245	14245	82	313.902	58.078	110.773	9.090	25740	25740
762	26	326.538	76.547	107.182	1.071	8490	8490	105	437.600	100.268	128.136	4.404	45948	45948	66	254.015	37.724	142.869	3.884	16765	16765	79	275.747	54.228	156.061	5.509	21784	21784	57	339.421	84.710	203.112	2.460	19347	19347	36	394.667	65.802	288.906	2.972	14208	14208	82	311.573	56.981	110.771	9.095	25549	25549
763	26	328.769	76.438	107.180	1.070	8548	8548	105	441.486	101.180	128.114	4.406	46356	46356	66	254.606	35.911	142.867	3.905	16804	16804	79	276.886	54.215	156.059	5.512	21874	21874	57	337.228	83.505	203.093	2.454	19222	19222	36	391.778	65.788	288.896	2.969	14104	14104	82	313.720	57.294	110.783	9.101	25725	25725
764	26	334.538	77.961	107.189	1.073	8698	8698	105	442.771	103.126	128.127	4.400	46491	46491	66	253.727	35.972	142.872	3.905	16746	16746	79	275.380	53.883	156.065	5.506	21755	21755	57	333.474	80.513	203.112	2.462	19008	19008	36	389.639	64.119	288.907	2.970	14027	14027	82	314.220	58.529	110.770	9.090	25766	25766
765	26	336.923	81.271	107.158	1.070	8760	8760	105	445.362	101.096	128.119	4.416	46763	46763	66	255.091	33.349	142.862	3.926	16836	16836	79	276.861	54.332	156.059	5.515	21872	21872	57	326.842	77.763	203.113	2.457	18630	18630	36	388.278	62.468	288.887	2.985	13978	13978	82	315.585	56.500	110.773	9.080	25878	25878
766	26	333.769	77.677	107.188	1.071	8678	8678	105	445.933	103.294	128.131	4.395	46823	46823	66	255.864	33.211	142.872	3.934	16887	16887	79	274.228	54.486	156.068	5.524	21664	21664	57	326.579	78.047	203.112	2.458	18615	18615	36	386.972	61.588	288.881	2.985	13931	13931	82	319.293	57.190	110.794	9.089	26182	26182
767	26	334.115	79.543	107.146	1.070	8687	8687	105	445.257	103.795	128.118	4.402	46752	46752	66	255.409	33.961	142.866	3.918	16857	16857	79	272.684	52.515	156.056	5.510	21542	21542	57	321.632	76.232	203.112	2.461	18333	18333	36	380.806	61.567	288.906	2.968	13709	13709	82	320.756	58.362	110.787	9.092	26302	26302
768	26	333.115	77.296	107.174	1.074	8661	8661	105	448.038	105.052	128.131	4.396	47044	47044	66	257.455	35.106	142.861	3.925	16992	16992	79	275.013	54.571	156.067	5.519	21726	21726	57	322.474	75.978	203.118	2.462	18381	18381	36	382.472	67.178	288.925	2.956	13769	13769	82	323.073	61.134	110.779	9.086	26492	26492
769	26	336.115	73.377	107.245	1.074	8739	8739	105	449.010	104.210	128.141	4.397	47146	47146	66	259.545	34.820	142.848	3.932	17130	17130	79	275.304	53.454	156.071	5.523	21749	21749	57	322.772	76.699	203.104	2.470	18398	18398	36	379.694	61.560	288.892	2.982	13669	13669	82	322.488	59.270	110.780	9.083	26444	26444
770	26	333.077	77.163	107.188	1.071	8660	8660	105	451.781	103.787	128.124	4.405	47437	47437	66	261.364	35.133	142.868	3.931	17250	17250	79	274.380	53.389	156.049	5.523	21676	21676	57	320.491	75.877	203.100	2.466	18268	18268	36	378	61.453	288.896	2.983	13608	13608	82	323.110	59.570	110.761	9.082	26495	26495
771	26	334.692	79.212	107.155	1.071	8702	8702	105	449.724	105.058	128.128	4.397	47221	47221	66	263.106	37.777	142.847	3.901	17365	17365	79	273.557	53.035	156.062	5.529	21611	21611	57	320.509	76.744	203.098	2.454	18269	18269	36	377.028	61.474	288.910	2.970	13573	13573	82	321.415	59.680	110.764	9.089	26356	26356
772	26	336.231	81.030	107.144	1.071	8742	8742	105	452.543	104.269	128.129	4.401	47517	47517	66	263.348	37.356	142.859	3.910	17381	17381	79	272.696	52.656	156.049	5.512	21543	21543	57	318.982	74.790	203.123	2.469	18182	18182	36	374.611	60.496	288.898	2.976	13486	13486	82	319.707	57.982	110.784	9.084	26216	26216
773	26	340.269	83.926	107.138	1.068	8847	8847	105	454.552	105.400	128.125	4.395	47728	47728	66	263.061	37.463	142.845	3.917	17362	17362	79	272.646	53.455	156.050	5.521	21539	21539	57	317.842	73.758	203.114	2.468	18117	18117	36	376.417	60.610	288.897	2.980	13551	13551	82	319.890	58.633	110.771	9.081	26231	26231
774	26	338.385	81.612	107.172	1.070	8798	8798	105	453.076	105.872	128.122	4.394	47573	47573	66	263.152	37.956	142.863	3.901	17368	17368	79	272.962	51.236	156.064	5.502	21564	21564	57	318.649	73.122	203.123	2.469	18163	18163	36	378.417	60.310	288.909	2.970	13623	13623	82	318.024	57.401	110.771	9.074	26078	26078
775	26	340.231	84.904	107.133	1.063	8846	8846	105	455.610	106.611	128.127	4.399	47839	47839	66	260.894	38.660	142.847	3.895	17219	17219	79	275.367	53.137	156.059	5.515	21754	21754	57	316.614	73.587	203.108	2.470	18047	18047	36	376.833	60.858	288.915	2.971	13566	13566	82	317.171	58.269	110.767	9.088	26008	26008
776	26	339.692	82.001	107.164	1.069	8832	8832	105	453.933	107.409	128.115	4.388	47663	47663	66	260.091	36.630	142.873	3.897	17166	17166	79	276.823	54.666	156.050	5.517	21869	21869	57	316.860	72.501	203.113	2.478	18061	18061	36	382.667	64.331	288.924	2.962	13776	13776	82	316.829	57.778	110.773	9.088	25980	25980
777	26	338.423	82.516	107.148	1.069	8799	8799	105	452.467	106.094	128.124	4.392	47509	47509	66	259.242	38.558	142.858	3.885	17110	17110	79	273.519	53.223	156.061	5.512	21608	21608	57	314.246	71.473	203.105	2.474	17912	17912	36	380.417	62.699	288.911	2.973	13695	13695	82	314.049	58.475	110.760	9.088	25752	25752
778	26	336.500	80.022	107.160	1.068	8749	8749	105	454.514	109.269	128.137	4.383	47724	47724	66	258.576	37.021	142.852	3.898	17066	17066	79	275.266	55.595	156.044	5.513	21746	21746	57	316.912	72.277	203.107	2.467	18064	18064	36	381.083	62.664	288.912	2.969	13719	13719	82	312.585	56.942	110.779	9.083	25632	25632
779	26	342.615	81.877	107.165	1.074	8908	8908	105	451.267	105.257	128.127	4.399	47383	47383	66	260.242	36.995	142.863	3.895	17176	17176	79	274.089	52.873	156.066	5.499	21653	21653	57	319.561	75.262	203.072	2.461	18215	18215	36	379.583	62.280	288.909	2.969	13665	13665	82	314.220	57.078	110.770	9.095	25766	25766
780	26	340.231	80.239	107.184	1.071	8846	8846	105	452.714	106.540	128.121	4.387	47535	47535	66	259.152	37.918	142.858	3.899	17104	17104	79	273.278	53.490	156.057	5.501	21589	21589	57	322.526	75.768	203.062	2.459	18384	18384	36	380.583	62.328	288.916	2.965	13701	13701	82	311.963	57.071	110.776	9.086	25581	25581
781	26	336.846	76.934	107.193	1.070	8758	8758	105	457.238	107.005	128.107	4.403	48010	48010	66	260.015	37.210	142.860	3.899	17161	17161	79	273.519	54.090	156.053	5.509	21608	21608	57	322.632	76.483	203.088	2.467	18390	18390	36	380.250	62.995	288.915	2.965	13689	13689	82	313.915	57.777	110.771	9.083	25741	25741
782	26	335.731	77.441	107.193	1.072	8729	8729	105	456.390	107.100	128.126	4.389	47921	47921	66	262.652	36.496	142.855	3.915	17335	17335	79	273.418	52.603	156.048	5.503	21600	21600	57	321.982	76.662	203.111	2.469	18353	18353	36	382.333	63.335	288.899	2.972	13764	13764	82	312.049	57.702	110.766	9.091	25588	25588
783	26	336.115	80.507	107.167	1.072	8739	8739	105	456.390	105.817	128.111	4.407	47921	47921	66	262.924	38.685	142.851	3.895	17353	17353	79	272.722	53.903	156.053	5.511	21545	21545	57	324.474	75.383	203.103	2.465	18495	18495	36	385.833	63.656	288.894	2.977	13890	13890	82	311.390	58.294	110.767	9.087	25534	25534
784	26	337.538	80.061	107.159	1.073	8776	8776	105	455.657	105.106	128.115	4.408	47844	47844	66	264.909	39.644	142.839	3.897	17484	17484	79	272.835	52.806	156.051	5.502	21554	21554	57	326.947	77.593	203.085	2.470	18636	18636	36	386.806	63.183	288.916	2.972	13925	13925	82	309.976	56.596	110.765	9.099	25418	25418
785	26	337.115	78.737	107.153	1.075	8765	8765	105	455.010	109.381	128.114	4.385	47776	47776	66	264.864	39.567	142.843	3.887	17481	17481	79	270.759	52.072	156.053	5.508	21390	21390	57	329.175	79.378	203.107	2.466	18763	18763	36	390.194	66.893	288.938	2.950	14047	14047	82	309.549	56.381	110.760	9.095	25383	25383
786	26	335.923	82.247	107.158	1.069	8734	8734	105	459.305	108.500	128.123	4.387	48227	48227	66	268.985	40.955	142.840	3.895	17753	17753	79	270.861	52.111	156.058	5.513	21398	21398	57	328.702	78.721	203.087	2.463	18736	18736	36	393.639	70.374	288.962	2.938	14171	14171	82	309.207	55.524	110.771	9.082	25355	25355
787	26	335.654	77.999	107.164	1.073	8727	8727	105	454.905	108.775	128.113	4.389	47765	47765	66	269.697	39.628	142.849	3.897	17800	17800	79	270.418	51.893	156.054	5.498	21363	21363	57	329.281	78.624	203.095	2.467	18769	18769	36	393.083	69.931	288.973	2.933	14151	14151	82	307.927	54.371	110.775	9.084	25250	25250
788	26	337.962	77.555	107.176	1.073	8787	8787	105	457.848	106.770	128.124	4.394	48074	48074	66	271.955	40.448	142.859	3.891	17949	17949	79	271.468	53.012	156.053	5.505	21446	21446	57	325.825	77.774	203.109	2.464	18572	18572	36	392	68.953	288.947	2.946	14112	14112	82	310.341	55.758	110.777	9.093	25448	25448
789	26	344.154	82.907	107.152	1.070	8948	8948	105	460.762	107.210	128.116	4.402	48380	48380	66	272.803	40.531	142.853	3.901	18005	18005	79	271.481	53.357	156.038	5.503	21447	21447	57	326.579	77.597	203.108	2.467	18615	18615	36	399.750	73.031	288.983	2.929	14391	14391	82	309.915	56.539	110.765	9.092	25413	25413
790	26	343.154	82.623	107.165	1.067	8922	8922	105	464.190	107.731	128.111	4.405	48740	48740	66	274.515	40.464	142.852	3.890	18118	18118	79	272.709	53.870	156.050	5.501	21544	21544	57	326.175	76.481	203.096	2.464	18592	18592	36	396.472	69.346	288.949	2.948	14273	14273	82	308.927	56.450	110.768	9.093	25332	25332
791	26	343.423	82.797	107.160	1.068	8929	8929	105	466.476	110.675	128.107	4.394	48980	48980	66	276.227	41.696	142.857	3.893	18231	18231	79	272.519	53.994	156.049	5.502	21529	21529	57	329.579	77.473	203.107	2.470	18786	18786	36	393.194	70.539	288.979	2.932	14155	14155	82	311.720	56.411	110.776	9.093	25561	25561
792	26	347	86.638	107.117	1.069	9022	9022	105	468.571	111.759	128.107	4.387	49200	49200	66	277.742	41.939	142.844	3.888	18331	18331	79	273.911	53.645	156.046	5.516	21639	21639	57	330	79.944	203.085	2.466	18810	18810	36	398.167	68.214	288.977	2.936	14334	14334	82	314.549	57.953	110.773	9.084	25793	25793
793	26	347.423	87.129	107.117	1.062	9033	9033	105	468.762	112.281	128.121	4.387	49220	49220	66	277.697	44.604	142.850	3.868	18328	18328	79	273.987	52.828	156.046	5.502	21645	21645	57	328.456	78.085	203.106	2.460	18722	18722	36	396.750	71.197	288.970	2.933	14283	14283	82	312.256	56.550	110.781	9.080	25605	25605
794	26	344.500	86.010	107.111	1.067	8957	8957	105	467.686	112.404	128.132	4.377	49107	49107	66	276.924	41.569	142.847	3.884	18277	18277	79	274.253	55.430	156.038	5.497	21666	21666	57	329.684	79.852	203.104	2.460	18792	18792	36	398.861	75.489	288.999	2.913	14359	14359	82	311.329	57.153	110.764	9.090	25529	25529
795	26	346.577	85.797	107.125	1.067	9011	9011	105	469.848	111.577	128.118	4.392	49334	49334	66	277.909	43.941	142.846	3.878	18342	18342	79	274.177	53.126	156.039	5.507	21660	21660	57	331.439	80.850	203.074	2.455	18892	18892	36	395.944	71.051	288.964	2.935	14254	14254	82	313.024	57.494	110.758	9.082	25668	25668
796	26	350.308	89.231	107.103	1.068	9108	9108	105	473.352	115.147	128.116	4.381	49702	49702	66	276.955	43.893	142.859	3.854	18279	18279	79	275.456	54.832	156.051	5.495	21761	21761	57	332.105	80.392	203.102	2.462	18930	18930	36	398.611	69.560	288.969	2.937	14350	14350	82	312.268	57.135	110.760	9.081	25606	25606
797	26	352.500	84.789	107.166	1.067	9165	9165	105	472.067	113.977	128.114	4.384	49567	49567	66	280.606	44.798	142.855	3.867	18520	18520	79	275.785	55.745	156.049	5.507	21787	21787	57	326.421	77.328	203.091	2.456	18606	18606	36	398.222	70.667	288.969	2.937	14336	14336	82	313.805	57.919	110.769	9.093	25732	25732
798	26	349.423	87.339	107.141	1.066	9085	9085	105	477.343	115.166	128.102	4.387	50121	50121	66	281.152	46.495	142.845	3.851	18556	18556	79	274.671	54.932	156.044	5.501	21699	21699	57	328.211	78.095	203.089	2.460	18708	18708	36	399.306	71.431	288.961	2.937	14375	14375	82	313.220	58.873	110.764	9.086	25684	25684
799	26	348.192	87.229	107.107	1.068	9053	9053	105	474.990	113.936	128.114	4.380	49874	49874	66	284.424	47.502	142.840	3.858	18772	18772	79	275.835	55.403	156.047	5.515	21791	21791	57	325.561	78.403	203.077	2.461	18557	18557	36	395.250	70.867	288.970	2.934	14229	14229	82	313.671	57.775	110.767	9.081	25721	25721
800	26	351.385	87.184	107.131	1.067	9136	9136	105	472.019	114.149	128.134	4.381	49562	49562	66	284.500	46.260	142.853	3.861	18777	18777	79	275.734	55.699	156.042	5.514	21783	21783	57	327.561	76.004	203.085	2.465	18671	18671	36	397.028	73.702	288.997	2.919	14293	14293	82	311.329	56.000	110.784	9.067	25529	25529
801	26	352.462	88.626	107.081	1.069	9164	9164	105	475.838	114.118	128.122	4.385	49963	49963	66	288.106	44.467	142.859	3.885	19015	19015	79	277.848	57.362	156.034	5.509	21950	21950	57	327.877	78.540	203.059	2.458	18689	18689	36	393.944	70.040	288.970	2.937	14182	14182	82	313.659	56.931	110.784	9.075	25720	25720
802	26	352.923	89.287	107.107	1.063	9176	9176	105	473.733	113.512	128.137	4.379	49742	49742	66	288.318	45.821	142.846	3.873	19029	19029	79	280.089	58.630	156.036	5.511	22127	22127	57	329.158	78.443	203.075	2.459	18762	18762	36	395.083	69.616	288.945	2.943	14223	14223	82	312.927	56.883	110.785	9.086	25660	25660
803	26	356.423	89.581	107.125	1.066	9267	9267	105	473.905	113.417	128.141	4.377	49760	49760	66	292	46.881	142.839	3.866	19272	19272	79	279.810	58.589	156.033	5.505	22105	22105	57	328.298	79.244	203.095	2.458	18713	18713	36	393.444	72.990	288.980	2.924	14164	14164	82	312.195	56.997	110.777	9.067	25600	25600
804	26	354.923	87.581	107.125	1.071	9228	9228	105	475.886	115.792	128.130	4.373	49968	49968	66	296.424	46.962	142.836	3.883	19564	19564	79	281.152	57.860	156.026	5.503	22211	22211	57	327.193	76.866	203.090	2.464	18650	18650	36	395.750	72.223	288.974	2.932	14247	14247	82	312.476	56.723	110.768	9.072	25623	25623
805	26	351.769	90.508	107.113	1.057	9146	9146	105	474.810	114.137	128.119	4.385	49855	49855	66	302.985	49.675	142.846	3.865	19997	19997	79	280.975	60.076	156.027	5.509	22197	22197	57	324.561	76.205	203.104	2.470	18500	18500	36	394.167	70.712	288.972	2.934	14190	14190	82	312.524	57.458	110.770	9.080	25627	25627
806	26	348.038	85.219	107.132	1.067	9049	9049	105	477.762	115.938	128.119	4.375	50165	50165	66	303.348	49.527	142.840	3.864	20021	20021	79	281.633	58.965	156.028	5.506	22249	22249	57	324.754	75.270	203.099	2.465	18511	18511	36	399.611	69.657	288.930	2.952	14386	14386	82	311.902	55.264	110.769	9.076	25576	25576
807	26	347.269	84.927	107.169	1.068	9029	9029	105	474.943	118.993	128.121	4.356	49869	49869	66	306.045	51.273	142.834	3.853	20199	20199	79	281.329	60.022	156.026	5.504	22225	22225	57	325	78.680	203.090	2.459	18525	18525	36	398.417	70.208	288.962	2.939	14343	14343	82	311.098	58.011	110.755	9.098	25510	25510
808	26	351.346	89.938	107.103	1.065	9135	9135	105	476.733	115.414	128.126	4.373	50057	50057	66	312.879	53.434	142.819	3.862	20650	20650	79	282.241	57.898	156.036	5.510	22297	22297	57	324.825	76.384	203.130	2.466	18515	18515	36	395.806	73.895	288.962	2.933	14249	14249	82	308.817	56.579	110.757	9.080	25323	25323
809	26	344.462	81.977	107.147	1.069	8956	8956	105	473.029	118.082	128.105	4.359	49668	49668	66	322.606	56.816	142.807	3.855	21292	21292	79	282.987	61.716	156.015	5.511	22356	22356	57	323.947	77.035	203.100	2.465	18465	18465	36	395.556	73.866	288.972	2.926	14240	14240	82	309.780	57.910	110.762	9.092	25402	25402
810	26	346.654	85.321	107.120	1.068	9013	9013	105	473.990	116.038	128.110	4.378	49769	49769	66	330.076	61.395	142.828	3.822	21785	21785	79	280.203	59.338	156.019	5.524	22136	22136	57	325.526	77.439	203.062	2.460	18555	18555	36	393.639	71.232	288.972	2.934	14171	14171	82	311.366	57.505	110.769	9.098	25532	25532
811	26	345.846	86.571	107.127	1.064	8992	8992	105	473.343	112.564	128.125	4.380	49701	49701	66	331.985	62.886	142.809	3.816	21911	21911	79	281.924	60.890	156.010	5.521	22272	22272	57	328.298	79.232	203.096	2.454	18713	18713	36	392.694	71.100	288.969	2.937	14137	14137	82	306.500	55.544	110.766	9.086	25133	25133
812	26	343.731	83.161	107.155	1.070	8937	8937	105	471.781	114.653	128.120	4.374	49537	49537	66	337.394	66.370	142.817	3.794	22268	22268	79	280.278	59.681	156.016	5.529	22142	22142	57	325.421	76.513	203.096	2.462	18549	18549	36	395.500	71.008	288.978	2.932	14238	14238	82	308.720	55.755	110.778	9.073	25315	25315
813	26	350.154	88.871	107.111	1.062	9104	9104	105	473.410	114.135	128.121	4.375	49708	49708	66	344	64.666	142.825	3.816	22704	22704	79	282.063	58.621	156.016	5.510	22283	22283	57	325.439	77.919	203.097	2.466	18550	18550	36	391.222	66.956	288.933	2.953	14084	14084	82	308.671	55.754	110.769	9.084	25311	25311
814	26	342.731	82.604	107.151	1.071	8911	8911	105	468.514	113.555	128.110	4.377	49194	49194	66	353.348	67.988	142.798	3.821	23321	23321	79	283.658	59.300	156.019	5.513	22409	22409	57	324.947	78.088	203.093	2.461	18522	18522	36	392.222	69.967	288.949	2.940	14120	14120	82	306.012	54.823	110.783	9.089	25093	25093
815	26	346.962	86.232	107.122	1.071	9021	9021	105	472.467	117.262	128.116	4.364	49609	49609	66	365.788	69.117	142.801	3.830	24142	24142	79	285.456	61.918	156.018	5.494	22551	22551	57	325.930	77.631	203.090	2.463	18578	18578	36	393.056	71.047	288.958	2.938	14150	14150	82	306.512	54.664	110.783	9.093	25134	25134
816	26	346.846	85.722	107.142	1.069	9018	9018	105	470.257	115.588	128.115	4.369	49377	49377	66	374.333	72.004	142.812	3.803	24706	24706	79	285.342	60.861	156.031	5.509	22542	22542	57	327.474	77.958	203.084	2.458	18666	18666	36	394.667	70.873	288.928	2.947	14208	14208	82	308.500	54.790	110.790	9.082	25297	25297
817	26	344.731	82.779	107.153	1.071	8963	8963	105	470.971	114.679	128.113	4.372	49452	49452	66	382.909	77.528	142.797	3.804	25272	25272	79	283.013	59.998	156.017	5.515	22358	22358	57	332.035	80.751	203.075	2.452	18926	18926	36	391.556	69.024	288.946	2.943	14096	14096	82	306.183	53.467	110.781	9.081	25107	25107
818	26	345.885	87.131	107.117	1.065	8993	8993	105	471.867	116.040	128.126	4.361	49546	49546	66	399.924	79.205	142.783	3.826	26395	26395	79	286.063	61.361	156.024	5.505	22599	22599	57	329.667	79.995	203.071	2.456	18791	18791	36	390.694	68.837	288.912	2.957	14065	14065	82	307.890	54.523	110.781	9.082	25247	25247
819	26	343.615	84.978	107.127	1.068	8934	8934	105	471.362	115.150	128.117	4.370	49493	49493	66	416.894	83.500	142.794	3.820	27515	27515	79	284.316	59.631	156.018	5.518	22461	22461	57	331.509	82.204	203.094	2.458	18896	18896	36	387.250	67.783	288.941	2.946	13941	13941	82	309.573	54.968	110.782	9.066	25385	25385
820	26	341.846	84.895	107.109	1.069	8888	8888	105	472.086	114.494	128.137	4.364	49569	49569	66	428.212	88.323	142.785	3.805	28262	28262	79	285.266	61.155	156.014	5.503	22536	22536	57	328.947	77.780	203.087	2.455	18750	18750	36	387.139	65.852	288.945	2.952	13937	13937	82	309.683	56.242	110.774	9.081	25394	25394
821	26	346.231	88.030	107.099	1.068	9002	9002	105	471.448	114.686	128.138	4.364	49502	49502	66	437.924	91.873	142.798	3.786	28903	28903	79	284.797	60.254	156.024	5.500	22499	22499	57	334.211	79.963	203.084	2.459	19050	19050	36	385.861	65.417	288.921	2.960	13891	13891	82	311.512	56.999	110.761	9.085	25544	25544
822	26	346.615	86.088	107.112	1.070	9012	9012	105	470.848	112.384	128.125	4.379	49439	49439	66	452.742	100.610	142.802	3.750	29881	29881	79	288.595	62.043	156.021	5.516	22799	22799	57	333.561	80.406	203.106	2.465	19013	19013	36	383.944	67.969	288.920	2.951	13822	13822	82	311.098	56.653	110.764	9.069	25510	25510
823	26	348.769	89.736	107.101	1.067	9068	9068	105	473.905	114.386	128.122	4.371	49760	49760	66	460.636	107.253	142.801	3.722	30402	30402	79	289.494	62.938	156.014	5.509	22870	22870	57	335.421	80.270	203.093	2.460	19119	19119	36	384.333	65.913	288.917	2.961	13836	13836	82	313.390	57.912	110.759	9.088	25698	25698
824	26	354.115	91.612	107.092	1.063	9207	9207	105	470.410	115.237	128.140	4.360	49393	49393	66	477.545	113.381	142.795	3.709	31518	31518	79	289.228	61.611	156.014	5.505	22849	22849	57	339.561	84.003	203.067	2.445	19355	19355	36	383.111	66.643	288.931	2.953	13792	13792	82	315.280	58.705	110.759	9.087	25853	25853
825	26	351.231	86.493	107.134	1.068	9132	9132	105	470.848	114.552	128.128	4.373	49439	49439	66	491.409	118.779	142.798	3.697	32433	32433	79	291.354	63.973	156.008	5.508	23017	23017	57	340.754	87.045	203.067	2.438	19423	19423	36	379.333	64.601	288.926	2.958	13656	13656	82	313.683	58.051	110.756	9.084	25722	25722
826	26	355.808	89.069	107.133	1.065	9251	9251	105	471.105	113.961	128.137	4.366	49466	49466	66	512.651	124.419	142.783	3.698	33835	33835	79	291.291	63.676	156.008	5.519	23012	23012	57	343.035	85.985	203.062	2.445	19553	19553	36	387.500	70.952	288.971	2.925	13950	13950	82	316.268	59.026	110.764	9.077	25934	25934
827	26	354.808	87.849	107.113	1.071	9225	9225	105	468.790	112.378	128.147	4.367	49223	49223	66	524.879	130.705	142.794	3.688	34642	34642	79	293.127	64.246	156.001	5.510	23157	23157	57	343.316	87.125	203.086	2.452	19569	19569	36	380.722	67.771	288.985	2.925	13706	13706	82	314.378	59.406	110.752	9.094	25779	25779
828	26	357.115	86.342	107.165	1.066	9285	9285	105	468	113.370	128.137	4.366	49140	49140	66	530.106	134.183	142.789	3.681	34987	34987	79	296.481	66.038	155.985	5.522	23422	23422	57	341.526	83.815	203.080	2.450	19467	19467	36	384.500	69.393	288.989	2.928	13842	13842	82	312.890	57.231	110.772	9.078	25657	25657
829	26	356.077	83.360	107.180	1.073	9258	9258	105	467.667	113.556	128.134	4.365	49105	49105	66	539.894	140.475	142.793	3.663	35633	35633	79	296.215	66.553	155.989	5.515	23401	23401	57	342.544	84.975	203.116	2.466	19525	19525	36	388.083	68.657	288.952	2.940	13971	13971	82	314.390	57.648	110.766	9.080	25780	25780
830	26	357.538	87.125	107.148	1.064	9296	9296	105	468.467	113.713	128.137	4.358	49189	49189	66	547.576	145.633	142.808	3.640	36140	36140	79	299.759	67.196	156.004	5.513	23681	23681	57	341.702	84.617	203.100	2.460	19477	19477	36	389.667	68.722	288.946	2.944	14028	14028	82	313.976	56.715	110.766	9.073	25746	25746
831	26	356.654	86.660	107.159	1.072	9273	9273	105	471.390	114.071	128.134	4.366	49496	49496	66	548.045	141.950	142.797	3.661	36171	36171	79	302.671	68.942	156.002	5.520	23911	23911	57	343.439	88.046	203.092	2.457	19576	19576	36	384.056	69.572	288.966	2.933	13826	13826	82	308.537	55.677	110.771	9.064	25300	25300
832	26	355.154	87.168	107.139	1.067	9234	9234	105	472.400	112.094	128.118	4.383	49602	49602	66	547.788	143.189	142.802	3.650	36154	36154	79	301.937	69.845	156.006	5.525	23853	23853	57	348.386	89.406	203.082	2.453	19858	19858	36	382	70.516	288.990	2.919	13752	13752	82	313.085	58.339	110.742	9.086	25673	25673
833	26	352.654	86.493	107.138	1.071	9169	9169	105	473.914	114.027	128.133	4.369	49761	49761	66	549.015	144.631	142.803	3.641	36235	36235	79	303.405	68.910	155.993	5.515	23969	23969	57	348.175	87.021	203.095	2.451	19846	19846	36	382.194	68.591	288.979	2.928	13759	13759	82	312.805	59.332	110.757	9.078	25650	25650
834	26	347.308	83.741	107.169	1.065	9030	9030	105	473.933	114.013	128.126	4.375	49763	49763	66	541.955	145.635	142.810	3.628	35769	35769	79	303.962	68.856	156.006	5.517	24013	24013	57	348.246	88.248	203.115	2.454	19850	19850	36	380.528	67.667	288.957	2.938	13699	13699	82	310.793	56.108	110.753	9.070	25485	25485
835	26	353.769	86.137	107.145	1.067	9198	9198	105	472.905	114.566	128.133	4.369	49655	49655	66	535.591	143.022	142.812	3.629	35349	35349	79	303.418	69.021	156.008	5.515	23970	23970	57	349.439	87.060	203.084	2.453	19918	19918	36	380.556	66.071	288.927	2.951	13700	13700	82	309.024	54.788	110.763	9.075	25340	25340
836	26	352.423	86.945	107.129	1.068	9163	9163	105	474.600	114.106	128.137	4.370	49833	49833	66	526.273	140.317	142.814	3.628	34734	34734	79	306.658	71.111	155.993	5.518	24226	24226	57	352.684	90.139	203.082	2.453	20103	20103	36	378.583	63.994	288.954	2.945	13629	13629	82	308	55.893	110.764	9.093	25256	25256
837	26	350.769	86.062	107.147	1.066	9120	9120	105	473.019	115.178	128.140	4.363	49667	49667	66	518.227	134.606	142.810	3.648	34203	34203	79	307.405	70.000	155.991	5.537	24285	24285	57	348.053	87.365	203.097	2.450	19839	19839	36	380.139	66.647	288.954	2.944	13685	13685	82	311.024	56.677	110.764	9.081	25504	25504
838	26	353.769	86.882	107.158	1.068	9198	9198	105	474.229	115.442	128.144	4.364	49794	49794	66	502.833	133.652	142.809	3.635	33187	33187	79	309.177	72.264	155.988	5.527	24425	24425	57	351.702	90.062	203.060	2.445	20047	20047	36	377.111	63.288	288.925	2.956	13576	13576	82	309.524	56.683	110.767	9.082	25381	25381
839	26	350.769	85.785	107.134	1.069	9120	9120	105	473.248	114.331	128.148	4.360	49691	49691	66	493.864	127.780	142.813	3.654	32595	32595	79	311.785	73.077	155.989	5.522	24631	24631	57	353.053	90.253	203.079	2.455	20124	20124	36	378.139	64.661	288.931	2.955	13613	13613	82	313.451	57.977	110.764	9.088	25703	25703
840	26	355	85.116	107.149	1.070	9230	9230	105	471.543	115.559	128.128	4.359	49512	49512	66	485.121	123.090	142.813	3.660	32018	32018	79	312.975	74.213	155.997	5.522	24725	24725	57	355.263	91.200	203.084	2.444	20250	20250	36	376.167	65.360	288.957	2.941	13542	13542	82	312.256	57.038	110.773	9.074	25605	25605
841	26	354.500	86.692	107.144	1.070	9217	9217	105	470.600	113.088	128.130	4.366	49413	49413	66	475.091	120.583	142.802	3.660	31356	31356	79	313.633	73.463	156.005	5.523	24777	24777	57	354.035	91.681	203.064	2.440	20180	20180	36	376.806	63.563	288.934	2.954	13565	13565	82	316.171	58.655	110.760	9.075	25926	25926
842	26	354.231	84.141	107.153	1.068	9210	9210	105	470.790	113.121	128.118	4.374	49433	49433	66	464.364	115.712	142.820	3.665	30648	30648	79	315.430	75.188	156.001	5.518	24919	24919	57	355.298	91.766	203.068	2.446	20252	20252	36	375.417	61.751	288.900	2.968	13515	13515	82	316.622	59.199	110.756	9.087	25963	25963
843	26	349.500	85.032	107.142	1.074	9087	9087	105	473.495	114.753	128.120	4.366	49717	49717	66	451.288	111.406	142.816	3.674	29785	29785	79	321.013	79.145	155.969	5.538	25360	25360	57	361.596	94.281	203.058	2.445	20611	20611	36	372.556	63.319	288.928	2.958	13412	13412	82	320.134	60.838	110.772	9.078	26251	26251
844	26	351.038	86.076	107.138	1.070	9127	9127	105	473.067	111.930	128.121	4.386	49672	49672	66	437.818	106.153	142.816	3.687	28896	28896	79	322.038	78.865	155.995	5.542	25441	25441	57	363.684	92.950	203.071	2.447	20730	20730	36	369.611	62.689	288.924	2.958	13306	13306	82	321.524	61.181	110.753	9.090	26365	26365
845	26	349.269	81.230	107.193	1.075	9081	9081	105	475.114	115.718	128.115	4.374	49887	49887	66	423.409	102.548	142.832	3.686	27945	27945	79	327.861	81.029	155.971	5.527	25901	25901	57	366.754	94.152	203.072	2.445	20905	20905	36	373.417	65.064	288.948	2.948	13443	13443	82	324.037	58.902	110.790	9.084	26571	26571
846	26	348.846	83.090	107.149	1.070	9070	9070	105	478.248	116.946	128.123	4.368	50216	50216	66	415.879	98.501	142.820	3.690	27448	27448	79	334.582	85.835	155.960	5.529	26432	26432	57	367.825	96.131	203.034	2.434	20966	20966	36	370.889	61.284	288.906	2.966	13352	13352	82	327.793	60.748	110.777	9.072	26879	26879
847	26	346.692	79.717	107.204	1.072	9014	9014	105	475.552	116.025	128.137	4.364	49933	49933	66	404.197	97.346	142.833	3.679	26677	26677	79	337.013	87.531	155.951	5.535	26624	26624	57	372.509	100.296	203.044	2.431	21233	21233	36	369.778	61.608	288.923	2.959	13312	13312	82	328.512	64.064	110.748	9.076	26938	26938
848	26	347.538	80.956	107.167	1.073	9036	9036	105	478.514	116.665	128.111	4.369	50244	50244	66	396.197	89.580	142.829	3.719	26149	26149	79	342.608	87.013	155.955	5.534	27066	27066	57	382.193	104.917	203.031	2.424	21785	21785	36	368.667	61.876	288.924	2.958	13272	13272	82	328.854	63.361	110.740	9.089	26966	26966
849	26	340.500	81.343	107.160	1.070	8853	8853	105	477.800	117.082	128.127	4.366	50169	50169	66	386.182	85.957	142.823	3.730	25488	25488	79	344.114	89.788	155.967	5.534	27185	27185	57	389.263	105.824	203.027	2.426	22188	22188	36	369	61.110	288.894	2.967	13284	13284	82	330.524	65.569	110.732	9.082	27103	27103
850	26	340.577	80.115	107.149	1.068	8855	8855	105	477.352	117.010	128.135	4.362	50122	50122	66	377.288	83.744	142.840	3.720	24901	24901	79	353.241	96.767	155.950	5.544	27906	27906	57	394.368	108.804	203.010	2.428	22479	22479	36	369.083	61.658	288.899	2.967	13287	13287	82	331.927	64.497	110.748	9.093	27218	27218
851	26	339	82.677	107.123	1.073	8814	8814	105	480.724	118.647	128.128	4.360	50476	50476	66	366.727	79.884	142.835	3.728	24204	24204	79	363.165	98.876	155.939	5.534	28690	28690	57	402.825	113.905	203.046	2.421	22961	22961	36	371.389	61.256	288.912	2.967	13370	13370	82	333.061	64.009	110.756	9.080	27311	27311
852	26	336.654	76.725	107.192	1.076	8753	8753	105	473.590	118.109	128.131	4.355	49727	49727	66	358.379	75.798	142.835	3.752	23653	23653	79	367.063	101.855	155.943	5.540	28998	28998	57	408.719	115.892	203.031	2.417	23297	23297	36	371.194	62.499	288.950	2.946	13363	13363	82	329.451	64.820	110.740	9.084	27015	27015
853	26	338.538	78.616	107.172	1.070	8802	8802	105	475.181	118.066	128.142	4.351	49894	49894	66	353.545	73.165	142.830	3.760	23334	23334	79	374.544	105.001	155.930	5.557	29589	29589	57	413.053	120.012	203.052	2.418	23544	23544	36	380.278	66.219	288.936	2.951	13690	13690	82	337.963	66.505	110.744	9.082	27713	27713
854	26	333.538	79.822	107.147	1.071	8672	8672	105	473	116.972	128.128	4.358	49665	49665	66	344.106	69.467	142.836	3.767	22711	22711	79	380.241	110.521	155.912	5.559	30039	30039	57	415.053	117.238	203.031	2.420	23658	23658	36	379.611	66.636	288.956	2.939	13666	13666	82	336.622	66.052	110.751	9.081	27603	27603
855	26	336.500	80.005	107.143	1.070	8749	8749	105	472.762	117.543	128.138	4.356	49640	49640	66	339.470	66.760	142.842	3.781	22405	22405	79	381.291	109.511	155.921	5.563	30122	30122	57	419.842	124.537	203.043	2.411	23931	23931	36	380.056	66.762	288.932	2.952	13682	13682	82	337.793	67.778	110.732	9.089	27699	27699
856	26	333.308	80.400	107.138	1.072	8666	8666	105	468.762	117.989	128.137	4.345	49220	49220	66	330.121	63.308	142.838	3.796	21788	21788	79	388.278	113.100	155.939	5.568	30674	30674	57	427.333	127.598	203.038	2.411	24358	24358	36	379.583	65.852	288.936	2.954	13665	13665	82	341.671	69.164	110.726	9.082	28017	28017
857	26	336.231	83.140	107.131	1.068	8742	8742	105	468.238	114.602	128.129	4.362	49165	49165	66	325.909	61.101	142.844	3.801	21510	21510	79	400.899	118.464	155.904	5.584	31671	31671	57	432.281	128.521	203.055	2.408	24640	24640	36	383.722	65.988	288.931	2.956	13814	13814	82	343.268	68.013	110.752	9.073	28148	28148
858	26	336	81.015	107.157	1.068	8736	8736	105	467.838	112.613	128.125	4.374	49123	49123	66	317.773	59.704	142.846	3.806	20973	20973	79	408.468	123.240	155.931	5.572	32269	32269	57	431.351	128.688	203.050	2.407	24587	24587	36	383.167	65.968	288.918	2.954	13794	13794	82	342.195	69.658	110.737	9.080	28060	28060
859	26	340.423	84.330	107.126	1.070	8851	8851	105	467.029	114.461	128.128	4.362	49038	49038	66	311.803	57.113	142.846	3.803	20579	20579	79	419.785	127.073	155.912	5.571	33163	33163	57	434.035	127.433	203.047	2.418	24740	24740	36	384	70.160	288.951	2.937	13824	13824	82	348.878	69.198	110.757	9.072	28608	28608
860	26	335.577	82.289	107.134	1.070	8725	8725	105	468.152	114.245	128.117	4.374	49156	49156	66	309.697	54.830	142.857	3.832	20440	20440	79	428.772	134.433	155.915	5.580	33873	33873	57	434.544	128.219	203.046	2.416	24769	24769	36	384.500	67.064	288.949	2.945	13842	13842	82	353.683	74.491	110.712	9.086	29002	29002
861	26	333.269	84.727	107.120	1.066	8665	8665	105	469.019	114.826	128.110	4.369	49247	49247	66	303.152	52.510	142.848	3.848	20008	20008	79	440.696	140.202	155.900	5.570	34815	34815	57	437.018	129.290	203.035	2.418	24910	24910	36	385.528	66.762	288.953	2.940	13879	13879	82	353.402	74.480	110.705	9.095	28979	28979
862	26	331	80.731	107.134	1.067	8606	8606	105	468.762	114.767	128.117	4.361	49220	49220	66	300.182	51.657	142.844	3.847	19812	19812	79	455.063	145.209	155.904	5.546	35950	35950	57	443.719	134.465	203.016	2.407	25292	25292	36	387.389	70.488	288.986	2.923	13946	13946	82	358.720	75.824	110.708	9.104	29415	29415
863	26	330.462	79.123	107.123	1.072	8592	8592	105	468.638	115.619	128.127	4.362	49207	49207	66	297.697	51.510	142.851	3.834	19648	19648	79	472.848	153.883	155.918	5.558	37355	37355	57	444.158	133.667	202.999	2.401	25317	25317	36	392.556	70.541	288.995	2.924	14132	14132	82	359.354	76.940	110.686	9.098	29467	29467
864	26	331.154	80.928	107.129	1.069	8610	8610	105	463.457	110.880	128.116	4.382	48663	48663	66	293.697	49.273	142.860	3.840	19384	19384	79	492.873	166.267	155.892	5.570	38937	38937	57	440.088	132.962	203.009	2.398	25085	25085	36	392.111	68.423	288.957	2.942	14116	14116	82	357.622	78.104	110.693	9.108	29325	29325
865	26	329.077	78.585	107.150	1.074	8556	8556	105	463.924	111.454	128.115	4.382	48712	48712	66	287.227	48.550	142.861	3.838	18957	18957	79	508.532	173.172	155.880	5.574	40174	40174	57	443.053	133.302	203.040	2.406	25254	25254	36	393.528	70.274	288.954	2.937	14167	14167	82	362.427	78.885	110.697	9.108	29719	29719
866	26	329.154	78.711	107.150	1.072	8558	8558	105	466.438	113.145	128.105	4.377	48976	48976	66	283.303	48.169	142.858	3.834	18698	18698	79	526.772	182.819	155.878	5.581	41615	41615	57	442.123	132.601	203.016	2.400	25201	25201	36	395.500	71.085	288.959	2.934	14238	14238	82	361.744	79.523	110.685	9.112	29663	29663
867	26	331.538	80.709	107.124	1.068	8620	8620	105	469.600	114.414	128.104	4.371	49308	49308	66	281.379	46.939	142.860	3.840	18571	18571	79	537.152	189.909	155.865	5.598	42435	42435	57	439.860	130.353	203.034	2.410	25072	25072	36	395.111	71.520	288.947	2.944	14224	14224	82	364.744	78.791	110.688	9.100	29909	29909
868	26	332.269	80.216	107.125	1.072	8639	8639	105	469.629	114.547	128.102	4.383	49311	49311	66	277.773	44.972	142.860	3.857	18333	18333	79	553.506	196.608	155.857	5.601	43727	43727	57	436.368	131.691	203.031	2.408	24873	24873	36	394.694	70.563	288.964	2.937	14209	14209	82	364.146	80.500	110.690	9.109	29860	29860
869	26	334.462	79.126	107.146	1.075	8696	8696	105	466.552	113.146	128.108	4.377	48988	48988	66	275.818	43.607	142.864	3.854	18204	18204	79	562.468	205.056	155.841	5.608	44435	44435	57	436.140	132.339	203.022	2.407	24860	24860	36	396.111	71.673	288.964	2.935	14260	14260	82	364.976	78.976	110.678	9.103	29928	29928
870	26	337.077	81.239	107.152	1.073	8764	8764	105	466.181	116.884	128.107	4.364	48949	48949	66	274.242	43.313	142.853	3.863	18100	18100	79	575.899	212.830	155.835	5.628	45496	45496	57	434.491	129.429	203.045	2.407	24766	24766	36	394.778	72.104	288.958	2.935	14212	14212	82	369.561	80.982	110.684	9.105	30304	30304
871	26	327.346	76.664	107.141	1.072	8511	8511	105	464.838	113.703	128.109	4.365	48808	48808	66	271.788	42.402	142.857	3.857	17938	17938	79	575.253	211.540	155.851	5.623	45445	45445	57	434.351	128.980	202.996	2.401	24758	24758	36	395.056	68.245	288.939	2.950	14222	14222	82	366.695	80.642	110.687	9.099	30069	30069
872	26	332.692	78.582	107.168	1.072	8650	8650	105	466.543	113.079	128.113	4.375	48987	48987	66	270.561	42.239	142.866	3.875	17857	17857	79	579.392	213.410	155.854	5.630	45772	45772	57	435.070	133.677	203.012	2.398	24799	24799	36	396.556	71.185	288.943	2.946	14276	14276	82	367	81.147	110.684	9.099	30094	30094
873	26	327.654	77.400	107.147	1.072	8519	8519	105	465.410	113.097	128.106	4.378	48868	48868	66	268.045	39.303	142.866	3.895	17691	17691	79	576.646	212.320	155.866	5.622	45555	45555	57	430.509	129.625	203.023	2.406	24539	24539	36	392.278	65.422	288.902	2.968	14122	14122	82	368.561	81.798	110.689	9.103	30222	30222
874	26	327.423	76.563	107.154	1.075	8513	8513	105	463.933	112.283	128.115	4.379	48713	48713	66	266.545	40.154	142.873	3.881	17592	17592	79	570.519	211.146	155.859	5.611	45071	45071	57	428.088	127.926	203.053	2.410	24401	24401	36	391.056	67.082	288.937	2.955	14078	14078	82	366.817	79.335	110.690	9.102	30079	30079
875	26	328.385	77.324	107.157	1.071	8538	8538	105	464.810	112.272	128.099	4.383	48805	48805	66	266.394	40.196	142.865	3.876	17582	17582	79	566.354	207.408	155.846	5.647	44742	44742	57	423.614	124.612	203.035	2.413	24146	24146	36	394.917	67.861	288.939	2.949	14217	14217	82	364.524	79.403	110.699	9.099	29891	29891
876	26	329.308	77.300	107.137	1.074	8562	8562	105	467.057	113.624	128.108	4.379	49041	49041	66	265.621	38.161	142.878	3.890	17531	17531	79	556.051	204.274	155.857	5.642	43928	43928	57	421.228	125.164	203.063	2.411	24010	24010	36	393.611	70.805	288.961	2.936	14170	14170	82	360.610	79.523	110.692	9.106	29570	29570
877	26	322.885	75.772	107.159	1.071	8395	8395	105	466.657	114.915	128.088	4.370	48999	48999	66	265.515	40.211	142.856	3.878	17524	17524	79	545.494	194.292	155.877	5.635	43094	43094	57	418.982	123.653	203.052	2.413	23882	23882	36	390.889	67.666	288.948	2.949	14072	14072	82	360.537	78.868	110.680	9.103	29564	29564
878	26	324.269	75.392	107.150	1.076	8431	8431	105	463.533	111.168	128.108	4.390	48671	48671	66	262.197	38.313	142.849	3.901	17305	17305	79	531.861	191.538	155.873	5.641	42017	42017	57	417.807	121.505	203.042	2.413	23815	23815	36	392.917	68.259	288.966	2.937	14145	14145	82	355.012	77.106	110.686	9.115	29111	29111
879	26	319.308	75.393	107.155	1.072	8302	8302	105	464.371	111.391	128.105	4.384	48759	48759	66	259.470	36.345	142.860	3.906	17125	17125	79	512.987	181.873	155.867	5.641	40526	40526	57	414.860	120.991	203.022	2.408	23647	23647	36	389.889	66.363	288.945	2.947	14036	14036	82	356.537	74.962	110.716	9.102	29236	29236
880	26	320.538	74.203	107.153	1.078	8334	8334	105	464.514	114.125	128.103	4.373	48774	48774	66	259.667	37.020	142.867	3.898	17138	17138	79	504.304	176.456	155.864	5.636	39840	39840	57	413.596	119.660	203.021	2.411	23575	23575	36	391.333	65.417	288.922	2.960	14088	14088	82	360.622	75.644	110.700	9.099	29571	29571
881	26	317.962	73.830	107.157	1.074	8267	8267	105	463.067	112.605	128.123	4.374	48622	48622	66	258.515	37.715	142.853	3.893	17062	17062	79	491.722	173.542	155.872	5.635	38846	38846	57	413.263	118.193	203.002	2.407	23556	23556	36	388.250	67.513	288.933	2.952	13977	13977	82	359.415	75.831	110.710	9.089	29472	29472
882	26	317.269	72.474	107.172	1.077	8249	8249	105	465.524	112.824	128.128	4.368	48880	48880	66	259.045	37.290	142.853	3.898	17097	17097	79	480.253	167.030	155.872	5.632	37940	37940	57	415.263	124.220	203.008	2.407	23670	23670	36	389.194	65.693	288.945	2.953	14011	14011	82	359.122	78.364	110.690	9.113	29448	29448
883	26	313.385	69.882	107.194	1.072	8148	8148	105	467.029	114.971	128.134	4.368	49038	49038	66	256.197	38.190	142.874	3.874	16909	16909	79	466.101	156.457	155.886	5.606	36822	36822	57	409.860	118.687	203.026	2.415	23362	23362	36	388.556	69.845	288.929	2.944	13988	13988	82	356.695	77.079	110.685	9.092	29249	29249
884	26	310.154	69.306	107.200	1.078	8064	8064	105	468.371	115.045	128.119	4.363	49179	49179	66	257.682	36.905	142.855	3.890	17007	17007	79	458.380	153.213	155.910	5.612	36212	36212	57	407.140	116.927	203.026	2.416	23207	23207	36	388.278	62.506	288.889	2.978	13978	13978	82	359.890	76.170	110.704	9.095	29511	29511
885	26	309.538	70.186	107.181	1.077	8048	8048	105	473.190	116.588	128.107	4.367	49685	49685	66	258.227	37.082	142.863	3.895	17043	17043	79	443.861	145.670	155.898	5.616	35065	35065	57	406.877	115.988	203.024	2.408	23192	23192	36	387.750	64.688	288.930	2.956	13959	13959	82	361.585	78.861	110.686	9.091	29650	29650
886	26	309.346	70.780	107.177	1.073	8043	8043	105	474.676	116.520	128.105	4.374	49841	49841	66	257.182	36.890	142.861	3.897	16974	16974	79	428.810	136.781	155.911	5.606	33876	33876	57	410.561	117.719	203.025	2.421	23402	23402	36	385.667	64.920	288.902	2.972	13884	13884	82	362.207	80.015	110.685	9.101	29701	29701
887	26	308.346	65.539	107.208	1.081	8017	8017	105	473.267	114.429	128.108	4.386	49693	49693	66	254.591	38.290	142.850	3.882	16803	16803	79	418.430	129.249	155.929	5.601	33056	33056	57	405.579	114.480	203.031	2.421	23118	23118	36	386.306	64.364	288.905	2.969	13907	13907	82	361.183	76.861	110.689	9.099	29617	29617
888	26	306.192	65.422	107.210	1.081	7961	7961	105	469.457	113.411	128.093	4.388	49293	49293	66	253.803	36.566	142.853	3.894	16751	16751	79	403.759	125.591	155.919	5.607	31897	31897	57	403.561	113.680	203.040	2.425	23003	23003	36	385.750	66.560	288.907	2.961	13887	13887	82	359.927	77.723	110.699	9.108	29514	29514
889	26	308.962	66.367	107.189	1.081	8033	8033	105	468.371	114.592	128.094	4.382	49179	49179	66	253.894	34.848	142.874	3.906	16757	16757	79	390.962	117.634	155.922	5.596	30886	30886	57	402.456	114.710	203.039	2.423	22940	22940	36	389.333	66.110	288.919	2.962	14016	14016	82	359.683	78.028	110.696	9.110	29494	29494
890	26	307.308	66.535	107.197	1.077	7990	7990	105	471.057	114.967	128.079	4.390	49461	49461	66	254.152	37.735	142.869	3.887	16774	16774	79	381.785	113.020	155.929	5.597	30161	30161	57	401.702	114.200	203.065	2.430	22897	22897	36	388.583	66.877	288.911	2.963	13989	13989	82	359.951	79.512	110.702	9.108	29516	29516
891	26	310.154	70.020	107.161	1.076	8064	8064	105	467.857	113.221	128.096	4.387	49125	49125	66	253.788	36.546	142.870	3.896	16750	16750	79	368.354	106.104	155.944	5.595	29100	29100	57	400.614	112.850	203.054	2.432	22835	22835	36	390.833	64.625	288.906	2.969	14070	14070	82	356.622	76.569	110.699	9.110	29243	29243
892	26	306.654	67.310	107.187	1.080	7973	7973	105	468.981	114.101	128.082	4.381	49243	49243	66	255.197	38.455	142.852	3.882	16843	16843	79	360.937	102.165	155.945	5.592	28514	28514	57	396.474	110.203	203.033	2.425	22599	22599	36	386.944	66.858	288.934	2.953	13930	13930	82	351.476	74.818	110.686	9.098	28821	28821
893	26	300.115	63.493	107.222	1.081	7803	7803	105	471.010	115.259	128.079	4.385	49456	49456	66	253.742	37.189	142.862	3.884	16747	16747	79	352.494	97.918	155.950	5.571	27847	27847	57	391.035	107.856	203.043	2.431	22289	22289	36	390.611	65.593	288.932	2.954	14062	14062	82	346.220	73.866	110.680	9.087	28390	28390
894	26	300.269	63.986	107.211	1.081	7807	7807	105	470.629	115.588	128.094	4.378	49416	49416	66	254.409	36.948	142.847	3.902	16791	16791	79	343.506	92.810	155.973	5.580	27137	27137	57	390.070	109.803	203.042	2.426	22234	22234	36	384.639	64.077	288.889	2.977	13847	13847	82	344.207	72.364	110.689	9.090	28225	28225
895	26	304.538	64.183	107.243	1.078	7918	7918	105	467.762	114.759	128.102	4.380	49115	49115	66	255.364	37.590	142.855	3.891	16854	16854	79	338.013	89.210	155.964	5.567	26703	26703	57	394.298	110.371	203.027	2.422	22475	22475	36	386.806	64.261	288.900	2.974	13925	13925	82	342.268	72.328	110.697	9.091	28066	28066
896	26	301.346	62.944	107.229	1.082	7835	7835	105	466.800	113.674	128.104	4.380	49014	49014	66	254.576	36.815	142.842	3.903	16802	16802	79	334.215	87.711	155.976	5.561	26403	26403	57	389.719	106.287	203.037	2.434	22214	22214	36	388.056	65.526	288.925	2.956	13970	13970	82	344.646	71.275	110.704	9.095	28261	28261
897	26	303.077	67.383	107.198	1.081	7880	7880	105	466.981	113.933	128.091	4.384	49033	49033	66	254.121	37.466	142.856	3.892	16772	16772	79	326.025	82.777	155.984	5.560	25756	25756	57	389.421	105.281	203.054	2.439	22197	22197	36	382.389	64.311	288.913	2.962	13766	13766	82	345.073	72.042	110.705	9.096	28296	28296
898	26	300.923	65.539	107.208	1.082	7824	7824	105	465.181	111.181	128.096	4.388	48844	48844	66	255.773	38.191	142.839	3.891	16881	16881	79	321.418	79.381	155.983	5.557	25392	25392	57	385.596	106.891	203.002	2.418	21979	21979	36	384.056	60.536	288.894	2.981	13826	13826	82	339.134	68.594	110.717	9.099	27809	27809
899	26	303.154	65.568	107.213	1.080	7882	7882	105	467.200	113.428	128.106	4.380	49056	49056	66	256.212	36.404	142.844	3.914	16910	16910	79	317.430	77.335	155.981	5.555	25077	25077	57	385.632	104.977	203.033	2.430	21981	21981	36	385	64.973	288.923	2.957	13860	13860	82	338.305	68.821	110.725	9.100	27741	27741
900	26	304.385	67.747	107.182	1.077	7914	7914	105	468.371	112.872	128.107	4.385	49179	49179	66	260.121	38.301	142.853	3.895	17168	17168	79	314.127	76.144	155.981	5.539	24816	24816	57	384.456	106.172	203.040	2.431	21914	21914	36	386.667	66.096	288.902	2.968	13920	13920	82	339.110	70.189	110.716	9.092	27807	27807
901	26	300.500	66.465	107.210	1.079	7813	7813	105	467.390	112.047	128.106	4.385	49076	49076	66	257.303	36.990	142.857	3.897	16982	16982	79	308.076	72.827	155.993	5.540	24338	24338	57	378.772	101.239	203.062	2.441	21590	21590	36	382.778	64.883	288.923	2.960	13780	13780	82	335.841	70.587	110.688	9.100	27539	27539
902	26	303.962	62.502	107.249	1.082	7903	7903	105	469.448	112.644	128.107	4.386	49292	49292	66	259.758	36.972	142.852	3.906	17144	17144	79	306.304	72.772	155.994	5.545	24198	24198	57	381.035	103.007	203.031	2.433	21719	21719	36	384.250	63.893	288.937	2.953	13833	13833	82	332.366	65.910	110.727	9.100	27254	27254
903	26	300.808	65.533	107.205	1.078	7821	7821	105	470.162	113.081	128.093	4.390	49367	49367	66	260.424	36.041	142.860	3.920	17188	17188	79	304.063	72.553	155.993	5.548	24021	24021	57	382.316	104.544	203.034	2.439	21792	21792	36	388.500	67.780	288.943	2.951	13986	13986	82	330.098	68.753	110.691	9.104	27068	27068
904	26	302.731	63.111	107.262	1.084	7871	7871	105	468.933	113.815	128.107	4.384	49238	49238	66	261.682	39.380	142.839	3.887	17271	17271	79	301.861	70.794	155.994	5.528	23847	23847	57	375.053	100.198	203.047	2.437	21378	21378	36	387.306	65.902	288.929	2.960	13943	13943	82	326.976	65.079	110.706	9.085	26812	26812
905	26	302.500	64.228	107.234	1.084	7865	7865	105	467.848	113.562	128.104	4.372	49124	49124	66	262.788	39.774	142.837	3.895	17344	17344	79	299.582	68.138	156.006	5.525	23667	23667	57	372.368	99.370	203.038	2.431	21225	21225	36	390.306	65.222	288.911	2.972	14051	14051	82	322.585	64.808	110.704	9.104	26452	26452
906	26	298.500	62.455	107.242	1.082	7761	7761	105	467.038	115.424	128.100	4.371	49039	49039	66	263.500	38.749	142.844	3.897	17391	17391	79	294.481	67.308	156.013	5.531	23264	23264	57	372.368	100.349	203.054	2.445	21225	21225	36	389.667	66.215	288.907	2.970	14028	14028	82	320.646	64.131	110.700	9.091	26293	26293
907	26	299.615	61.477	107.248	1.080	7790	7790	105	470.743	115.026	128.115	4.368	49428	49428	66	265.561	40.471	142.839	3.890	17527	17527	79	293.038	64.644	156.018	5.532	23150	23150	57	371.895	99.806	203.060	2.443	21198	21198	36	390.500	65.222	288.889	2.974	14058	14058	82	317.805	62.875	110.725	9.091	26060	26060
908	26	295.385	63.098	107.232	1.076	7680	7680	105	472.552	117.103	128.108	4.363	49618	49618	66	264.955	39.471	142.847	3.893	17487	17487	79	289.582	63.622	156.010	5.517	22877	22877	57	368.737	97.329	203.081	2.451	21018	21018	36	389.917	68.263	288.919	2.954	14037	14037	82	315.585	59.656	110.731	9.086	25878	25878
909	26	298.769	65.158	107.191	1.078	7768	7768	105	468.676	116.926	128.103	4.359	49211	49211	66	265.136	38.432	142.857	3.901	17499	17499	79	287.570	63.995	156.002	5.522	22718	22718	57	365.807	96.852	203.055	2.436	20851	20851	36	390.333	65.458	288.918	2.968	14052	14052	82	311.720	59.222	110.735	9.098	25561	25561
910	26	297.115	62.707	107.235	1.080	7725	7725	105	472	118.326	128.096	4.364	49560	49560	66	264.561	39.008	142.850	3.894	17461	17461	79	285.582	61.320	156.019	5.512	22561	22561	57	366.579	97.210	203.066	2.448	20895	20895	36	387.194	66.873	288.926	2.955	13939	13939	82	310.732	58.049	110.732	9.091	25480	25480
911	26	299.846	61.812	107.227	1.081	7796	7796	105	473.152	118.339	128.098	4.365	49681	49681	66	264.652	38.536	142.850	3.890	17467	17467	79	286.544	62.347	156.014	5.514	22637	22637	57	362.667	95.262	203.068	2.440	20672	20672	36	390.361	66.660	288.940	2.956	14053	14053	82	302.878	57.414	110.732	9.090	24836	24836
912	26	295.808	60.510	107.247	1.084	7691	7691	105	473.295	116.625	128.094	4.374	49696	49696	66	262.788	39.183	142.842	3.889	17344	17344	79	285.013	62.718	156.017	5.532	22516	22516	57	360.263	93.113	203.051	2.446	20535	20535	36	388.528	67.822	288.931	2.957	13987	13987	82	305.159	57.152	110.739	9.080	25023	25023
913	26	300.846	63.024	107.262	1.075	7822	7822	105	472.600	116.896	128.082	4.373	49623	49623	66	263.167	38.646	142.839	3.897	17369	17369	79	283.582	60.698	156.021	5.528	22403	22403	57	359.351	93.652	203.048	2.449	20483	20483	36	391.139	67.482	288.929	2.956	14081	14081	82	303.585	54.897	110.744	9.089	24894	24894
914	26	301.654	62.304	107.242	1.077	7843	7843	105	475.124	119.148	128.083	4.365	49888	49888	66	263.439	40.819	142.840	3.880	17387	17387	79	282.354	59.315	156.029	5.534	22306	22306	57	355.667	90.263	203.061	2.450	20273	20273	36	394.139	70.608	288.951	2.941	14189	14189	82	303.646	54.793	110.752	9.089	24899	24899
915	26	300.115	61.092	107.260	1.081	7803	7803	105	471.429	117.662	128.092	4.363	49500	49500	66	264.015	40.092	142.844	3.883	17425	17425	79	278.241	59.421	156.014	5.537	21981	21981	57	352.316	91.209	203.067	2.448	20082	20082	36	391.361	68.314	288.955	2.943	14089	14089	82	300.159	55.069	110.738	9.080	24613	24613
916	26	297.923	58.704	107.251	1.083	7746	7746	105	472.524	118.905	128.096	4.361	49615	49615	66	263.227	39.596	142.848	3.888	17373	17373	79	278.152	58.142	156.019	5.524	21974	21974	57	353.474	89.138	203.041	2.446	20148	20148	36	394.056	67.451	288.919	2.955	14186	14186	82	297.451	54.654	110.739	9.088	24391	24391
917	26	299.115	64.824	107.213	1.079	7777	7777	105	475.781	119.646	128.077	4.366	49957	49957	66	261.318	39.005	142.862	3.890	17247	17247	79	274.443	58.060	156.021	5.517	21681	21681	57	353.860	91.791	203.048	2.442	20170	20170	36	392.167	70.701	288.941	2.943	14118	14118	82	298.341	52.715	110.765	9.087	24464	24464
918	26	298.885	65.198	107.200	1.082	7771	7771	105	473.095	117.984	128.086	4.368	49675	49675	66	262.970	41.282	142.828	3.881	17356	17356	79	273.582	54.417	156.031	5.503	21613	21613	57	350.333	88.933	203.059	2.455	19969	19969	36	390.972	69.458	288.964	2.940	14075	14075	82	296.159	53.140	110.756	9.087	24285	24285
919	26	298.500	64.762	107.221	1.080	7761	7761	105	474.895	117.416	128.109	4.369	49864	49864	66	263.045	39.777	142.845	3.888	17361	17361	79	273.570	56.868	156.023	5.497	21612	21612	57	348.789	89.823	203.046	2.433	19881	19881	36	391.528	69.222	288.957	2.939	14095	14095	82	294.915	52.358	110.753	9.099	24183	24183
920	26	300.731	65.191	107.208	1.077	7819	7819	105	472.343	116.274	128.101	4.379	49596	49596	66	263.515	43.276	142.846	3.851	17392	17392	79	272.329	55.235	156.025	5.518	21514	21514	57	345.632	87.968	203.044	2.450	19701	19701	36	391.417	67.781	288.927	2.957	14091	14091	82	297.610	52.514	110.757	9.072	24404	24404
921	26	300.962	68.314	107.169	1.078	7825	7825	105	475.581	117.300	128.097	4.366	49936	49936	66	262.591	41.317	142.835	3.876	17331	17331	79	272.468	56.016	156.022	5.510	21525	21525	57	346.053	85.976	203.052	2.453	19725	19725	36	386.444	67.264	288.962	2.940	13912	13912	82	296.646	52.212	110.763	9.074	24325	24325
922	26	303.038	68.130	107.184	1.076	7879	7879	105	475.324	117.933	128.091	4.368	49909	49909	66	263	41.889	142.842	3.866	17358	17358	79	271.911	55.252	156.037	5.504	21481	21481	57	347.825	88.350	203.056	2.448	19826	19826	36	389.528	67.768	288.938	2.957	14023	14023	82	295.085	50.373	110.779	9.069	24197	24197
923	26	296.885	64.561	107.206	1.078	7719	7719	105	473.810	117.323	128.092	4.370	49750	49750	66	262.091	41.240	142.845	3.870	17298	17298	79	271.051	53.911	156.043	5.512	21413	21413	57	344.596	87.215	203.051	2.449	19642	19642	36	388.694	71.262	288.934	2.944	13993	13993	82	291.439	49.806	110.784	9.079	23898	23898
924	26	297.731	64.682	107.208	1.079	7741	7741	105	471.838	116.638	128.086	4.375	49543	49543	66	263.818	40.932	142.838	3.873	17412	17412	79	270.886	55.675	156.047	5.509	21400	21400	57	344.333	87.704	203.010	2.436	19627	19627	36	391.333	70.095	288.965	2.937	14088	14088	82	289.037	47.645	110.777	9.088	23701	23701
925	26	296.423	64.131	107.224	1.076	7707	7707	105	470.248	116.899	128.094	4.370	49376	49376	66	264.455	43.051	142.842	3.866	17454	17454	79	270.278	54.215	156.026	5.491	21352	21352	57	342.088	88.111	203.002	2.437	19499	19499	36	384.750	71.643	288.958	2.932	13851	13851	82	289.866	50.540	110.759	9.056	23769	23769
926	26	294.654	65.337	107.205	1.077	7661	7661	105	469.381	116.504	128.119	4.359	49285	49285	66	268.045	42.346	142.845	3.863	17691	17691	79	271.886	55.279	156.027	5.515	21479	21479	57	339.263	81.803	203.042	2.451	19338	19338	36	384.389	69.131	288.964	2.933	13838	13838	82	287.220	48.749	110.748	9.062	23552	23552
927	26	296.462	64.334	107.189	1.078	7708	7708	105	467.695	117.032	128.088	4.362	49108	49108	66	268.500	41.259	142.844	3.873	17721	17721	79	268.367	52.522	156.028	5.502	21201	21201	57	341.509	87.090	203.042	2.439	19466	19466	36	386.278	69.162	288.967	2.934	13906	13906	82	288.024	48.750	110.776	9.070	23618	23618
928	26	295.077	63.020	107.204	1.081	7672	7672	105	465.714	115.300	128.102	4.369	48900	48900	66	268.348	43.696	142.841	3.851	17711	17711	79	269.076	54.100	156.033	5.512	21257	21257	57	339.526	84.491	203.032	2.456	19353	19353	36	385.250	67.848	288.954	2.935	13869	13869	82	286.805	48.801	110.764	9.076	23518	23518
929	26	292.654	63.787	107.204	1.078	7609	7609	105	465.267	115.438	128.102	4.368	48853	48853	66	273.833	42.126	142.852	3.882	18073	18073	79	269.316	53.923	156.040	5.511	21276	21276	57	342.737	87.610	203.035	2.444	19536	19536	36	385.722	68.070	288.969	2.932	13886	13886	82	287.085	48.469	110.773	9.072	23541	23541
930	26	297.308	62.591	107.225	1.080	7730	7730	105	462.324	112.869	128.108	4.371	48544	48544	66	272.576	42.127	142.836	3.886	17990	17990	79	269.557	54.378	156.030	5.500	21295	21295	57	337.421	81.920	203.062	2.459	19233	19233	36	385.639	68.635	288.975	2.935	13883	13883	82	283.902	47.879	110.768	9.065	23280	23280
931	26	296.423	61.306	107.238	1.078	7707	7707	105	459.933	112.422	128.118	4.371	48293	48293	66	274.561	45.022	142.829	3.869	18121	18121	79	271	54.649	156.038	5.491	21409	21409	57	341.333	85.082	203.041	2.448	19456	19456	36	385.389	68.615	288.956	2.934	13874	13874	82	283.341	48.368	110.761	9.071	23234	23234
932	26	295.077	62.770	107.221	1.078	7672	7672	105	457.019	111.867	128.107	4.374	47987	47987	66	274.424	43.399	142.839	3.868	18112	18112	79	272.278	54.792	156.041	5.493	21510	21510	57	339.105	85.020	203.041	2.452	19329	19329	36	383.611	71.100	288.949	2.936	13810	13810	82	282.146	46.922	110.770	9.071	23136	23136
933	26	293.500	62.265	107.222	1.077	7631	7631	105	453.733	109.996	128.108	4.380	47642	47642	66	274.773	44.020	142.841	3.868	18135	18135	79	273.013	56.219	156.048	5.486	21568	21568	57	337.018	84.460	203.053	2.454	19210	19210	36	385.222	69.479	288.947	2.943	13868	13868	82	283.366	46.450	110.797	9.080	23236	23236
934	26	293.192	60.653	107.232	1.083	7623	7623	105	455.114	112.210	128.093	4.369	47787	47787	66	274.727	43.611	142.828	3.878	18132	18132	79	273.582	55.509	156.022	5.512	21613	21613	57	337.702	83.134	203.046	2.448	19249	19249	36	388.833	67.187	288.938	2.951	13998	13998	82	283.378	47.189	110.783	9.076	23237	23237
935	26	293.500	60.023	107.224	1.080	7631	7631	105	452.762	110.365	128.085	4.381	47540	47540	66	278.333	45.768	142.828	3.864	18370	18370	79	274.013	56.779	156.035	5.503	21647	21647	57	336.596	86.165	203.015	2.435	19186	19186	36	385.778	69.254	288.964	2.928	13888	13888	82	281.841	46.776	110.772	9.067	23111	23111
936	26	291.962	61.732	107.225	1.083	7591	7591	105	451.114	111.713	128.095	4.371	47367	47367	66	278.152	44.287	142.838	3.874	18358	18358	79	273.544	55.562	156.027	5.505	21610	21610	57	336.193	82.997	203.036	2.448	19163	19163	36	383.556	67.203	288.961	2.935	13808	13808	82	281.963	48.259	110.762	9.055	23121	23121
937	26	290.808	60.005	107.231	1.081	7561	7561	105	447.390	108.861	128.108	4.372	46976	46976	66	278.803	44.385	142.834	3.869	18401	18401	79	275.203	58.471	156.017	5.509	21741	21741	57	339.035	84.123	203.035	2.447	19325	19325	36	382.750	69.872	288.980	2.928	13779	13779	82	281.707	45.935	110.764	9.055	23100	23100
938	26	292.115	59.747	107.237	1.081	7595	7595	105	446.171	107.920	128.092	4.385	46848	46848	66	278.288	47.767	142.835	3.836	18367	18367	79	276.266	58.889	156.030	5.494	21825	21825	57	333.193	82.420	203.046	2.451	18992	18992	36	380.194	64.435	288.919	2.959	13687	13687	82	279.378	46.538	110.768	9.071	22909	22909
939	26	286.231	59.652	107.247	1.081	7442	7442	105	441.962	104.451	128.100	4.389	46406	46406	66	281.470	46.224	142.839	3.860	18577	18577	79	275.367	56.366	156.027	5.507	21754	21754	57	334.351	82.660	203.045	2.451	19058	19058	36	385.278	66.459	288.946	2.946	13870	13870	82	280.122	47.640	110.768	9.076	22970	22970
940	26	289.423	62.428	107.217	1.077	7525	7525	105	444.781	107.060	128.095	4.386	46702	46702	66	283.121	49.378	142.830	3.839	18686	18686	79	275.316	58.464	156.021	5.509	21750	21750	57	333.737	84.653	203.035	2.442	19023	19023	36	383.472	67.449	288.954	2.938	13805	13805	82	279.207	47.450	110.770	9.069	22895	22895
941	26	286.231	57.444	107.239	1.083	7442	7442	105	444.467	106.914	128.090	4.387	46669	46669	66	286.106	49.881	142.834	3.838	18883	18883	79	274.203	55.400	156.025	5.530	21662	21662	57	337.947	86.722	203.027	2.448	19263	19263	36	385.250	70.689	288.971	2.925	13869	13869	82	279.134	46.302	110.772	9.080	22889	22889
942	26	288.538	58.144	107.248	1.083	7502	7502	105	442.371	105.870	128.094	4.388	46449	46449	66	288.364	50.418	142.823	3.830	19032	19032	79	274.063	56.484	156.025	5.509	21651	21651	57	335.842	82.376	203.035	2.454	19143	19143	36	386.611	69.826	288.955	2.939	13918	13918	82	278.305	45.317	110.795	9.070	22821	22821
943	26	291.692	61.096	107.230	1.080	7584	7584	105	443.886	103.150	128.104	4.402	46608	46608	66	288.030	49.727	142.840	3.834	19010	19010	79	273.418	57.379	156.004	5.515	21600	21600	57	336.772	83.236	203.004	2.449	19196	19196	36	387.194	69.667	288.956	2.937	13939	13939	82	279.683	46.342	110.774	9.067	22934	22934
944	26	291.269	60.372	107.250	1.080	7573	7573	105	441.200	104.829	128.104	4.392	46326	46326	66	290.106	52.681	142.820	3.810	19147	19147	79	275.076	57.898	156.002	5.507	21731	21731	57	336.982	83.772	203.037	2.449	19208	19208	36	384.694	71.596	288.966	2.928	13849	13849	82	278.220	45.222	110.779	9.056	22814	22814
945	26	291.115	60.795	107.215	1.080	7569	7569	105	441.400	104.047	128.094	4.393	46347	46347	66	289.985	51.077	142.830	3.836	19139	19139	79	272.329	56.002	156.020	5.510	21514	21514	57	333.632	81.076	203.044	2.452	19017	19017	36	383.778	68.872	288.939	2.946	13816	13816	82	279.585	44.945	110.776	9.059	22926	22926
946	26	292.808	61.631	107.221	1.080	7613	7613	105	440.095	105.026	128.096	4.387	46210	46210	66	292.742	52.393	142.823	3.823	19321	19321	79	272.354	55.586	156.013	5.516	21516	21516	57	331.105	81.162	203.042	2.455	18873	18873	36	383.222	64.453	288.917	2.956	13796	13796	82	279.707	45.203	110.769	9.051	22936	22936
947	26	290.808	60.919	107.224	1.082	7561	7561	105	435.467	103.055	128.100	4.392	45724	45724	66	298.864	52.818	142.813	3.836	19725	19725	79	272.291	54.752	156.023	5.509	21511	21511	57	329.912	82.172	203.056	2.449	18805	18805	36	382.972	67.574	288.946	2.944	13787	13787	82	281.134	44.928	110.796	9.058	23053	23053
948	26	295.192	60.735	107.246	1.081	7675	7675	105	437.152	104.393	128.106	4.381	45901	45901	66	306.848	56.435	142.808	3.828	20252	20252	79	271.835	56.015	156.013	5.523	21475	21475	57	329.842	79.950	203.063	2.465	18801	18801	36	387.139	68.034	288.936	2.943	13937	13937	82	283.146	47.245	110.776	9.063	23218	23218
949	26	295.192	63.640	107.201	1.081	7675	7675	105	434.295	103.158	128.112	4.384	45601	45601	66	313.394	58.847	142.823	3.807	20684	20684	79	273.620	56.906	156.015	5.504	21616	21616	57	330.702	78.308	203.042	2.465	18850	18850	36	381.083	67.664	288.939	2.941	13719	13719	82	282.305	47.226	110.779	9.066	23149	23149
950	26	294.731	64.148	107.192	1.080	7663	7663	105	431.457	102.701	128.108	4.380	45303	45303	66	320.909	61.332	142.811	3.810	21180	21180	79	274.886	57.305	156.021	5.512	21716	21716	57	332.544	78.406	203.029	2.458	18955	18955	36	378.889	66.132	288.967	2.938	13640	13640	82	283.610	47.675	110.776	9.075	23256	23256
951	26	300.269	64.257	107.221	1.080	7807	7807	105	429.724	103.184	128.113	4.372	45121	45121	66	328.894	64.168	142.821	3.805	21707	21707	79	274.759	56.626	156.008	5.523	21706	21706	57	329.474	79.264	203.045	2.456	18780	18780	36	381.972	66.947	288.931	2.950	13751	13751	82	287.110	49.255	110.765	9.061	23543	23543
952	26	300.231	69.259	107.169	1.075	7806	7806	105	425.095	100.583	128.104	4.389	44635	44635	66	338.636	67.034	142.804	3.806	22350	22350	79	273.051	56.728	156.004	5.518	21571	21571	57	330.263	80.584	203.025	2.456	18825	18825	36	376.917	68.754	288.955	2.935	13569	13569	82	287.841	46.741	110.784	9.064	23603	23603
953	26	304.192	69.395	107.163	1.074	7909	7909	105	425.781	102.430	128.106	4.379	44707	44707	66	345.955	69.685	142.796	3.793	22833	22833	79	275.177	57.412	156.006	5.520	21739	21739	57	330.596	80.442	203.029	2.449	18844	18844	36	378.889	64.916	288.932	2.951	13640	13640	82	286.451	48.707	110.765	9.078	23489	23489
954	26	308.692	68.186	107.183	1.075	8026	8026	105	423.962	97.505	128.119	4.395	44516	44516	66	357.788	73.019	142.783	3.795	23614	23614	79	274.342	57.443	156.011	5.523	21673	21673	57	329.263	81.488	203.055	2.459	18768	18768	36	376.417	63.662	288.931	2.953	13551	13551	82	288.280	50.089	110.763	9.072	23639	23639
955	26	313	71.835	107.170	1.073	8138	8138	105	424.105	96.552	128.126	4.404	44531	44531	66	367.833	75.839	142.781	3.792	24277	24277	79	274.354	55.841	156.021	5.519	21674	21674	57	331.807	81.503	203.016	2.448	18913	18913	36	374.306	63.302	288.911	2.961	13475	13475	82	289.024	50.320	110.756	9.076	23700	23700
956	26	316.269	71.776	107.176	1.077	8223	8223	105	424.333	98.742	128.102	4.398	44555	44555	66	374.379	79.142	142.778	3.773	24709	24709	79	271.430	55.063	156.009	5.516	21443	21443	57	328.860	78.703	203.044	2.459	18745	18745	36	371.944	61.834	288.901	2.965	13390	13390	82	290.902	51.495	110.748	9.078	23854	23854
957	26	321.038	68.487	107.224	1.082	8347	8347	105	425.867	97.931	128.094	4.409	44716	44716	66	387.697	84.506	142.786	3.759	25588	25588	79	274.570	56.393	155.989	5.525	21691	21691	57	330.228	83.600	203.031	2.437	18823	18823	36	373.556	62.263	288.915	2.961	13448	13448	82	289.098	49.559	110.762	9.080	23706	23706
958	26	318.038	73.113	107.170	1.070	8269	8269	105	427.790	99.633	128.102	4.399	44918	44918	66	392.409	85.581	142.790	3.757	25899	25899	79	277.063	56.244	156.022	5.527	21888	21888	57	334.088	84.551	203.022	2.447	19043	19043	36	374.833	61.607	288.911	2.962	13494	13494	82	288.329	50.113	110.764	9.079	23643	23643
959	26	317.269	74.604	107.149	1.074	8249	8249	105	428.600	99.002	128.106	4.401	45003	45003	66	407.439	90.239	142.772	3.759	26891	26891	79	275	57.057	156.006	5.538	21725	21725	57	331.281	81.906	203.049	2.460	18883	18883	36	372.389	62.247	288.902	2.965	13406	13406	82	285.354	50.392	110.749	9.076	23399	23399
960	26	319.192	72.899	107.172	1.071	8299	8299	105	428.343	99.536	128.098	4.401	44976	44976	66	420.439	96.118	142.775	3.744	27749	27749	79	275.456	55.692	156.008	5.541	21761	21761	57	329.404	79.477	203.048	2.452	18776	18776	36	372.222	62.077	288.920	2.961	13400	13400	82	288.366	51.191	110.744	9.085	23646	23646
961	26	321.423	77.970	107.130	1.067	8357	8357	105	427.981	97.760	128.097	4.409	44938	44938	66	428.303	98.603	142.775	3.732	28268	28268	79	275.430	55.814	156.013	5.535	21759	21759	57	327.421	79.457	203.040	2.457	18663	18663	36	370.194	63.640	288.921	2.955	13327	13327	82	287.280	49.626	110.752	9.070	23557	23557
962	26	320.462	81.215	107.101	1.068	8332	8332	105	426.848	98.580	128.099	4.406	44819	44819	66	441.667	101.241	142.778	3.736	29150	29150	79	273.987	55.616	156.003	5.532	21645	21645	57	328.632	80.203	203.042	2.448	18732	18732	36	368.611	60.855	288.918	2.963	13270	13270	82	286.829	49.901	110.752	9.083	23520	23520
963	26	322.154	75.151	107.152	1.074	8376	8376	105	428.705	99.325	128.096	4.406	45014	45014	66	451.682	106.340	142.778	3.716	29811	29811	79	275.013	56.053	156.018	5.519	21726	21726	57	324.211	77.498	203.039	2.455	18480	18480	36	369.611	63.401	288.929	2.958	13306	13306	82	287.549	49.132	110.763	9.058	23579	23579
964	26	320.269	75.891	107.136	1.074	8327	8327	105	430.305	100.451	128.085	4.404	45182	45182	66	456.939	107.727	142.777	3.726	30158	30158	79	275.886	56.671	155.999	5.531	21795	21795	57	323.982	78.434	203.038	2.461	18467	18467	36	369.500	66.256	288.954	2.939	13302	13302	82	285.805	48.644	110.765	9.069	23436	23436
965	26	321.692	75.309	107.138	1.076	8364	8364	105	431.438	98.005	128.089	4.418	45301	45301	66	465.106	110.467	142.791	3.711	30697	30697	79	278.532	57.335	155.999	5.529	22004	22004	57	326.684	77.770	203.044	2.458	18621	18621	36	370.250	62.249	288.929	2.954	13329	13329	82	286.329	48.676	110.773	9.077	23479	23479
966	26	320.885	71.754	107.177	1.076	8343	8343	105	430.905	98.093	128.106	4.408	45245	45245	66	467.409	112.862	142.776	3.713	30849	30849	79	278.430	57.880	155.996	5.518	21996	21996	57	322.298	77.593	203.046	2.459	18371	18371	36	370.583	63.949	288.938	2.950	13341	13341	82	287.939	48.743	110.781	9.072	23611	23611
967	26	320.923	75.344	107.153	1.073	8344	8344	105	433.981	99.992	128.110	4.404	45568	45568	66	475.455	115.629	142.773	3.708	31380	31380	79	276.835	55.549	156.008	5.534	21870	21870	57	324.544	77.357	203.027	2.455	18499	18499	36	364.222	59.013	288.908	2.966	13112	13112	82	288.793	48.947	110.768	9.063	23681	23681
968	26	324.692	78.808	107.126	1.071	8442	8442	105	437.724	101.499	128.115	4.395	45961	45961	66	476.803	115.684	142.788	3.700	31469	31469	79	279.962	57.827	155.991	5.542	22117	22117	57	322.544	77.924	203.037	2.456	18385	18385	36	363.889	63.934	288.923	2.949	13100	13100	82	290.585	50.331	110.754	9.071	23828	23828
969	26	324.269	81.860	107.093	1.072	8431	8431	105	438.238	104.706	128.109	4.378	46015	46015	66	480.121	122.056	142.771	3.674	31688	31688	79	278.835	57.247	156.005	5.535	22028	22028	57	321.561	76.284	203.036	2.456	18329	18329	36	361.306	60.507	288.929	2.960	13007	13007	82	290.963	50.770	110.755	9.075	23859	23859
970	26	328.808	78.215	107.137	1.073	8549	8549	105	441.829	103.656	128.110	4.388	46392	46392	66	480.515	120.171	142.785	3.685	31714	31714	79	280.291	57.883	156.000	5.526	22143	22143	57	319.491	75.429	203.054	2.469	18211	18211	36	361.528	63.500	288.937	2.947	13015	13015	82	293.146	50.318	110.755	9.070	24038	24038
971	26	332.115	80.588	107.131	1.068	8635	8635	105	439.705	102.804	128.112	4.394	46169	46169	66	480.500	121.141	142.780	3.680	31713	31713	79	279.380	57.860	156.001	5.531	22071	22071	57	318.772	74.404	203.053	2.464	18170	18170	36	364.528	61.410	288.950	2.949	13123	13123	82	292.793	51.167	110.761	9.077	24009	24009
972	26	335.308	83.779	107.099	1.066	8718	8718	105	440.895	103.832	128.094	4.401	46294	46294	66	473.909	117.741	142.784	3.686	31278	31278	79	279.076	57.997	156.009	5.528	22047	22047	57	316.614	73.588	203.035	2.461	18047	18047	36	364.250	61.623	288.949	2.946	13113	13113	82	292.366	50.701	110.756	9.078	23974	23974
973	26	339.538	81.129	107.129	1.071	8828	8828	105	438.781	102.055	128.090	4.403	46072	46072	66	470.197	116.285	142.788	3.687	31033	31033	79	277.241	57.129	156.009	5.521	21902	21902	57	313.421	73.646	203.045	2.465	17865	17865	36	367.389	62.803	288.948	2.948	13226	13226	82	295.256	52.431	110.746	9.070	24211	24211
974	26	340.115	82.654	107.118	1.070	8843	8843	105	441.667	103.530	128.089	4.404	46375	46375	66	465.439	113.898	142.782	3.696	30719	30719	79	279.076	57.712	156.001	5.532	22047	22047	57	314.456	75.327	203.016	2.454	17924	17924	36	370.833	63.118	288.938	2.953	13350	13350	82	298.902	54.354	110.743	9.087	24510	24510
975	26	341.115	81.927	107.147	1.069	8869	8869	105	442.333	103.082	128.095	4.399	46445	46445	66	461.864	115.682	142.778	3.677	30483	30483	79	279.823	57.880	156.005	5.521	22106	22106	57	312.667	73.215	203.044	2.458	17822	17822	36	373.389	65.850	288.957	2.943	13442	13442	82	300.073	53.547	110.752	9.086	24606	24606
976	26	348.231	87.794	107.085	1.066	9054	9054	105	444.952	105.043	128.104	4.396	46720	46720	66	453.818	114.992	142.785	3.675	29952	29952	79	275.215	56.447	156.010	5.524	21742	21742	57	313.228	73.372	203.052	2.469	17854	17854	36	372.472	65.023	288.961	2.937	13409	13409	82	298.854	53.804	110.735	9.087	24506	24506
977	26	356.192	89.938	107.083	1.070	9261	9261	105	444.905	105.273	128.098	4.390	46715	46715	66	454.394	115.503	142.774	3.683	29990	29990	79	278.962	56.942	156.003	5.516	22038	22038	57	311.895	71.424	203.059	2.467	17778	17778	36	377.389	67.149	288.948	2.940	13586	13586	82	300.988	54.593	110.743	9.077	24681	24681
978	26	358.577	90.793	107.100	1.072	9323	9323	105	447.990	106.310	128.103	4.394	47039	47039	66	447.470	110.009	142.784	3.691	29533	29533	79	279.392	57.456	156.009	5.523	22072	22072	57	312.947	70.211	203.051	2.475	17838	17838	36	379.611	68.438	288.951	2.936	13666	13666	82	302.073	56.436	110.740	9.084	24770	24770
979	26	355.923	89.911	107.102	1.068	9254	9254	105	451.981	107.143	128.108	4.387	47458	47458	66	433.318	104.498	142.803	3.695	28599	28599	79	278.557	57.034	156.008	5.518	22006	22006	57	315.175	72.760	203.041	2.462	17965	17965	36	381.611	69.992	288.974	2.930	13738	13738	82	302.256	53.010	110.748	9.074	24785	24785
980	26	362.923	93.925	107.084	1.064	9436	9436	105	450.352	107.649	128.097	4.389	47287	47287	66	423.667	103.647	142.799	3.677	27962	27962	79	278.722	56.901	156.005	5.515	22019	22019	57	312.175	71.914	203.030	2.456	17794	17794	36	379.889	69.766	288.973	2.926	13676	13676	82	300.817	55.248	110.737	9.086	24667	24667
981	26	362.923	94.958	107.049	1.063	9436	9436	105	452.419	109.538	128.100	4.377	47504	47504	66	416.773	99.505	142.796	3.704	27507	27507	79	278.987	58.237	156.000	5.519	22040	22040	57	307.719	70.418	203.033	2.466	17540	17540	36	381.639	65.621	288.935	2.948	13739	13739	82	301.098	55.088	110.728	9.081	24690	24690
982	26	365.423	99.423	107.047	1.057	9501	9501	105	452.400	108.606	128.096	4.386	47502	47502	66	407.606	97.257	142.797	3.698	26902	26902	79	281.228	59.378	156.001	5.535	22217	22217	57	307.298	69.640	203.034	2.467	17516	17516	36	381.500	68.049	288.946	2.942	13734	13734	82	300.024	55.516	110.746	9.097	24602	24602
983	26	364.385	97.365	107.031	1.064	9474	9474	105	453.562	107.296	128.102	4.392	47624	47624	66	397.379	94.391	142.799	3.698	26227	26227	79	281.165	59.539	156.000	5.511	22212	22212	57	306.825	69.268	203.034	2.465	17489	17489	36	379.111	67.117	288.961	2.940	13648	13648	82	300.134	55.519	110.722	9.077	24611	24611
984	26	369.269	97.921	107.046	1.063	9601	9601	105	455.400	109.789	128.097	4.377	47817	47817	66	389.727	89.476	142.799	3.718	25722	25722	79	283.582	61.107	155.992	5.499	22403	22403	57	307.105	70.354	203.034	2.463	17505	17505	36	380.417	65.636	288.937	2.947	13695	13695	82	299.390	53.526	110.738	9.075	24550	24550
985	26	370.846	101.827	107.024	1.062	9642	9642	105	457.771	109.966	128.087	4.390	48066	48066	66	382.364	84.970	142.799	3.737	25236	25236	79	281.443	60.380	156.007	5.506	22234	22234	57	309.053	70.141	203.056	2.474	17616	17616	36	379.722	66.924	288.954	2.941	13670	13670	82	299.402	52.625	110.737	9.076	24551	24551
986	26	367.654	98.465	107.030	1.061	9559	9559	105	457.648	110.638	128.089	4.390	48053	48053	66	376.318	84.800	142.791	3.738	24837	24837	79	280.494	59.625	156.015	5.525	22159	22159	57	307.070	68.383	203.054	2.470	17503	17503	36	383	66.586	288.932	2.952	13788	13788	82	294.561	53.069	110.750	9.079	24154	24154
987	26	361.385	94.009	107.058	1.058	9396	9396	105	458.371	110.386	128.100	4.382	48129	48129	66	366.636	80.819	142.801	3.735	24198	24198	79	283.139	60.344	156.013	5.511	22368	22368	57	307.684	67.114	203.064	2.480	17538	17538	36	385.583	68.195	288.953	2.940	13881	13881	82	297.854	52.807	110.747	9.078	24424	24424
988	26	359.500	97.941	107.029	1.060	9347	9347	105	458.486	111.534	128.072	4.383	48141	48141	66	357.030	78.862	142.797	3.738	23564	23564	79	283.620	60.791	155.999	5.517	22406	22406	57	310.421	69.054	203.036	2.467	17694	17694	36	384.167	63.933	288.917	2.967	13830	13830	82	293.854	50.267	110.756	9.067	24096	24096
989	26	370.615	97.282	107.067	1.061	9636	9636	105	457.571	111.831	128.074	4.385	48045	48045	66	349.727	73.551	142.803	3.761	23082	23082	79	286.797	63.284	155.991	5.520	22657	22657	57	309.737	71.495	203.033	2.468	17655	17655	36	382.333	67.282	288.942	2.943	13764	13764	82	294.207	51.555	110.757	9.047	24125	24125
990	26	368.923	99.824	107.042	1.058	9592	9592	105	453.619	110.917	128.077	4.381	47630	47630	66	344.727	71.875	142.810	3.759	22752	22752	79	286.063	64.019	155.987	5.514	22599	22599	57	307.175	70.123	203.040	2.460	17509	17509	36	376	67.482	288.937	2.942	13536	13536	82	292.122	50.470	110.755	9.071	23954	23954
991	26	366.769	94.499	107.081	1.065	9536	9536	105	454.514	110.134	128.086	4.387	47724	47724	66	338.364	68.477	142.811	3.776	22332	22332	79	284.633	62.005	155.992	5.514	22486	22486	57	305.684	69.662	203.047	2.462	17424	17424	36	374.472	63.008	288.927	2.959	13481	13481	82	290.927	48.935	110.750	9.064	23856	23856
992	26	369.115	98.983	107.035	1.060	9597	9597	105	453.962	110.684	128.090	4.383	47666	47666	66	330.379	68.497	142.810	3.762	21805	21805	79	286.165	62.933	155.988	5.520	22607	22607	57	305.070	68.069	203.041	2.471	17389	17389	36	376.528	65.611	288.958	2.937	13555	13555	82	290.890	49.517	110.770	9.056	23853	23853
993	26	364.115	95.668	107.044	1.064	9467	9467	105	451.371	110.804	128.085	4.370	47394	47394	66	325.773	64.457	142.827	3.784	21501	21501	79	286.570	63.531	155.980	5.510	22639	22639	57	305.930	68.540	203.047	2.465	17438	17438	36	375.528	62.575	288.922	2.962	13519	13519	82	289.573	49.821	110.767	9.075	23745	23745
994	26	365.654	99.035	107.033	1.059	9507	9507	105	457.267	112.780	128.085	4.374	48013	48013	66	324.652	63.949	142.808	3.795	21427	21427	79	285.962	63.485	155.983	5.526	22591	22591	57	304.754	66.984	203.049	2.476	17371	17371	36	377.194	67.199	288.937	2.943	13579	13579	82	293.805	50.568	110.764	9.069	24092	24092
995	26	360.462	94.032	107.045	1.062	9372	9372	105	457.257	111.055	128.094	4.380	48012	48012	66	318.288	61.408	142.811	3.812	21007	21007	79	285.063	62.720	156.000	5.505	22520	22520	57	305.509	68.773	203.040	2.468	17414	17414	36	377.778	65.269	288.930	2.952	13600	13600	82	290.890	48.597	110.771	9.058	23853	23853
996	26	360.231	95.997	107.048	1.059	9366	9366	105	458.676	112.205	128.110	4.371	48161	48161	66	313.121	61.113	142.820	3.792	20666	20666	79	290.316	66.658	155.985	5.526	22935	22935	57	305.912	67.572	203.052	2.485	17437	17437	36	376.472	63.757	288.963	2.943	13553	13553	82	291.049	50.419	110.754	9.072	23866	23866
997	26	364.846	98.721	107.048	1.059	9486	9486	105	461.524	112.787	128.089	4.381	48460	48460	66	307.742	57.691	142.826	3.803	20311	20311	79	291.810	66.103	155.993	5.511	23053	23053	57	305.035	67.920	203.059	2.476	17387	17387	36	380.972	66.813	288.940	2.943	13715	13715	82	292.927	48.611	110.791	9.063	24020	24020
998	26	362	97.061	107.038	1.069	9412	9412	105	465.105	114.154	128.091	4.379	48836	48836	66	303.197	56.639	142.823	3.806	20011	20011	79	291.139	66.483	155.982	5.515	23000	23000	57	304.333	68.163	203.026	2.463	17347	17347	36	377.778	65.554	288.928	2.955	13600	13600	82	293.415	51.486	110.759	9.070	24060	24060
999	26	361.192	100.311	107.018	1.056	9391	9391	105	463.600	115.588	128.078	4.369	48678	48678	66	296.894	53.925	142.821	3.822	19595	19595	79	292.380	66.232	155.974	5.507	23098	23098	57	303.456	65.956	203.055	2.475	17297	17297	36	376.583	64.519	288.953	2.945	13557	13557	82	290.366	51.590	110.751	9.054	23810	23810
1000	26	358.154	98.682	107.022	1.059	9312	9312	105	460.143	111.962	128.093	4.384	48315	48315	66	293.833	52.592	142.822	3.828	19393	19393	79	293.089	66.408	155.999	5.509	23154	23154	57	304.895	67.270	203.046	2.465	17379	17379	36	374.667	61.594	288.928	2.962	13488	13488	82	292.329	50.642	110.759	9.074	23971	23971
1001	26	358.692	92.656	107.072	1.063	9326	9326	105	461.781	111.902	128.087	4.386	48487	48487	66	290.530	51.240	142.821	3.830	19175	19175	79	293.848	68.808	155.974	5.506	23214	23214	57	302.193	65.708	203.026	2.469	17225	17225	36	376.778	64.373	288.956	2.942	13564	13564	82	289.427	49.062	110.764	9.070	23733	23733
1002	26	360.731	95.114	107.047	1.063	9379	9379	105	462.667	113.631	128.095	4.373	48580	48580	66	287.379	51.712	142.829	3.825	18967	18967	79	295.633	69.399	155.981	5.527	23355	23355	57	303.965	67.979	203.038	2.471	17326	17326	36	378.278	65.313	288.951	2.943	13618	13618	82	289.768	49.857	110.755	9.074	23761	23761
1003	26	359.423	98.677	107.030	1.058	9345	9345	105	461.276	113.602	128.093	4.375	48434	48434	66	282.939	50.963	142.821	3.809	18674	18674	79	296.620	71.524	155.958	5.530	23433	23433	57	302.719	68.180	203.063	2.478	17255	17255	36	374.250	64.090	288.928	2.953	13473	13473	82	288.488	49.699	110.762	9.073	23656	23656
1004	26	357.577	95.596	107.049	1.057	9297	9297	105	463.762	116.699	128.095	4.362	48695	48695	66	282.015	48.602	142.818	3.841	18613	18613	79	299.722	70.811	155.989	5.527	23678	23678	57	304.561	68.408	203.058	2.473	17360	17360	36	376.833	66.281	288.932	2.949	13566	13566	82	290.171	50.839	110.751	9.084	23794	23794
1005	26	353.077	91.142	107.066	1.065	9180	9180	105	462.238	115.111	128.092	4.363	48535	48535	66	277.500	46.660	142.831	3.857	18315	18315	79	302.709	73.224	155.974	5.518	23914	23914	57	306.544	71.017	203.036	2.467	17473	17473	36	376.528	66.285	288.961	2.941	13555	13555	82	291.622	50.276	110.747	9.069	23913	23913
1006	26	345.077	92.952	107.024	1.060	8972	8972	105	460.543	115.674	128.088	4.358	48357	48357	66	277.242	44.757	142.833	3.862	18298	18298	79	303.241	72.857	155.967	5.514	23956	23956	57	307	68.438	203.031	2.468	17499	17499	36	375.778	62.986	288.920	2.959	13528	13528	82	289.134	49.278	110.776	9.076	23709	23709
1007	26	344.846	87.740	107.089	1.064	8966	8966	105	461.867	116.196	128.083	4.364	48496	48496	66	275.273	44.641	142.836	3.857	18168	18168	79	306.380	73.062	155.976	5.515	24204	24204	57	307.333	68.060	203.047	2.474	17518	17518	36	375.611	63.579	288.899	2.965	13522	13522	82	287.220	49.587	110.745	9.078	23552	23552
1008	26	343.500	87.391	107.086	1.065	8931	8931	105	460.686	117.336	128.074	4.361	48372	48372	66	272.364	45.336	142.822	3.854	17976	17976	79	309.962	75.227	155.955	5.514	24487	24487	57	306.491	69.671	203.017	2.461	17470	17470	36	379.083	65.004	288.924	2.953	13647	13647	82	288.585	51.003	110.738	9.087	23664	23664
1009	26	341.231	89.685	107.048	1.061	8872	8872	105	462.648	114.568	128.090	4.375	48578	48578	66	272.682	44.612	142.836	3.852	17997	17997	79	311.127	75.788	155.970	5.522	24579	24579	57	310.333	71.085	203.050	2.462	17689	17689	36	373.444	65.904	288.931	2.951	13444	13444	82	290.037	51.344	110.754	9.089	23783	23783
1010	26	340.538	86.025	107.095	1.066	8854	8854	105	458.181	112.212	128.091	4.375	48109	48109	66	270.409	43.493	142.827	3.861	17847	17847	79	313.937	78.174	155.975	5.512	24801	24801	57	306.246	70.495	203.030	2.458	17456	17456	36	370.417	60.484	288.889	2.975	13335	13335	82	286.463	49.477	110.760	9.073	23490	23490
1011	26	339.385	82.616	107.126	1.070	8824	8824	105	458.276	111.682	128.095	4.377	48119	48119	66	268.955	44.245	142.836	3.852	17751	17751	79	317.886	80.789	155.954	5.527	25113	25113	57	306.386	67.322	203.053	2.468	17464	17464	36	369.056	60.974	288.927	2.962	13286	13286	82	287.183	50.405	110.735	9.075	23549	23549
1012	26	332.192	86.340	107.062	1.066	8637	8637	105	457.705	112.899	128.081	4.373	48059	48059	66	266.606	44.173	142.816	3.859	17596	17596	79	318.228	80.679	155.948	5.520	25140	25140	57	310.947	70.008	203.012	2.469	17724	17724	36	370.444	65.162	288.949	2.946	13336	13336	82	286.573	51.217	110.735	9.082	23499	23499
1013	26	334.692	84.504	107.105	1.064	8702	8702	105	459.229	111.331	128.083	4.386	48219	48219	66	268.924	41.649	142.833	3.887	17749	17749	79	323.873	83.128	155.942	5.516	25586	25586	57	311.754	72.524	203.018	2.460	17770	17770	36	368.833	65.742	288.957	2.940	13278	13278	82	286.585	49.218	110.760	9.083	23500	23500
1014	26	332.192	82.740	107.097	1.069	8637	8637	105	458.371	111.568	128.070	4.388	48129	48129	66	266.515	41.652	142.848	3.870	17590	17590	79	325.696	83.439	155.935	5.526	25730	25730	57	313.211	74.118	203.017	2.458	17853	17853	36	373.083	63.609	288.934	2.951	13431	13431	82	286.354	48.504	110.767	9.074	23481	23481
1015	26	327.769	81.493	107.118	1.069	8522	8522	105	460.219	113.463	128.059	4.386	48323	48323	66	266.485	40.382	142.825	3.891	17588	17588	79	329.506	85.743	155.911	5.522	26031	26031	57	314.018	74.099	203.060	2.463	17899	17899	36	375.444	66.683	288.948	2.941	13516	13516	82	286.683	50.248	110.736	9.082	23508	23508
1016	26	327.885	77.286	107.150	1.073	8525	8525	105	460.457	114.118	128.074	4.377	48348	48348	66	265.894	40.617	142.835	3.881	17549	17549	79	335.823	89.393	155.907	5.510	26530	26530	57	317.035	73.904	203.035	2.465	18071	18071	36	381.472	72.047	288.993	2.913	13733	13733	82	286.463	48.814	110.756	9.072	23490	23490
1017	26	326.231	80.074	107.113	1.068	8482	8482	105	459.114	112.805	128.078	4.378	48207	48207	66	265.924	42.329	142.840	3.869	17551	17551	79	341.544	91.961	155.930	5.510	26982	26982	57	314.579	73.121	203.048	2.470	17931	17931	36	380.361	70.208	288.949	2.940	13693	13693	82	288.098	48.662	110.782	9.070	23624	23624
1018	26	329.538	80.820	107.131	1.069	8568	8568	105	458.771	112.897	128.066	4.380	48171	48171	66	263.606	39.815	142.836	3.882	17398	17398	79	349.392	97.323	155.929	5.519	27602	27602	57	320.579	76.053	203.024	2.464	18273	18273	36	382.639	70.890	288.952	2.929	13775	13775	82	287.378	47.689	110.767	9.072	23565	23565
1019	26	326.923	79.216	107.116	1.071	8500	8500	105	459.390	114.403	128.085	4.371	48236	48236	66	263.394	39.927	142.836	3.883	17384	17384	79	354.405	100.289	155.919	5.540	27998	27998	57	318.140	71.648	203.011	2.457	18134	18134	36	385.333	72.953	288.973	2.921	13872	13872	82	287.683	49.454	110.766	9.077	23590	23590
1020	26	323.577	77.809	107.117	1.074	8413	8413	105	458.314	113.087	128.094	4.367	48123	48123	66	261	38.575	142.846	3.893	17226	17226	79	359.291	101.452	155.933	5.549	28384	28384	57	319.912	76.736	203.012	2.463	18235	18235	36	385.556	69.195	288.947	2.941	13880	13880	82	287.671	49.375	110.764	9.072	23589	23589
1021	26	320.577	74.976	107.139	1.076	8335	8335	105	457.905	110.979	128.108	4.372	48080	48080	66	263.015	39.562	142.838	3.883	17359	17359	79	365.570	105.207	155.918	5.528	28880	28880	57	322	77.322	203.015	2.459	18354	18354	36	386.194	67.955	288.980	2.932	13903	13903	82	287.268	49.046	110.753	9.074	23556	23556
1022	26	321.077	76.777	107.130	1.072	8348	8348	105	457.590	116.467	128.081	4.355	48047	48047	66	260.030	39.966	142.841	3.872	17162	17162	79	379.494	113.383	155.905	5.533	29980	29980	57	322.667	74.560	203.005	2.465	18392	18392	36	385.083	70.178	288.941	2.941	13863	13863	82	287.415	49.573	110.761	9.065	23568	23568
1023	26	318.846	77.994	107.111	1.071	8290	8290	105	457.905	114.450	128.095	4.362	48080	48080	66	258.848	38.559	142.852	3.893	17084	17084	79	387.456	116.687	155.880	5.539	30609	30609	57	326.439	76.952	203.006	2.456	18607	18607	36	380.306	66.677	288.927	2.951	13691	13691	82	286.207	48.392	110.761	9.069	23469	23469
1024	26	317.731	74.699	107.142	1.072	8261	8261	105	455.971	111.951	128.099	4.372	47877	47877	66	258.939	38.963	142.843	3.900	17090	17090	79	400.633	122.636	155.868	5.555	31650	31650	57	325.035	77.732	203.007	2.454	18527	18527	36	380.278	65.079	288.928	2.952	13690	13690	82	288.780	48.343	110.769	9.066	23680	23680
1025	26	318.269	75.526	107.127	1.071	8275	8275	105	457.962	113.595	128.084	4.368	48086	48086	66	258.500	38.881	142.845	3.890	17061	17061	79	421.025	136.831	155.843	5.547	33261	33261	57	327.561	79.036	203.013	2.454	18671	18671	36	378.361	68.597	288.944	2.939	13621	13621	82	287.195	49.449	110.764	9.072	23550	23550
1026	26	316.885	72.206	107.163	1.074	8239	8239	105	458.114	114.717	128.087	4.364	48102	48102	66	260.212	38.788	142.833	3.894	17174	17174	79	442.405	147.059	155.844	5.534	34950	34950	57	331.018	80.353	202.993	2.446	18868	18868	36	380.944	69.313	288.961	2.933	13714	13714	82	290.341	49.973	110.761	9.068	23808	23808
1027	26	313.885	70.994	107.176	1.077	8161	8161	105	456.124	115.878	128.084	4.362	47893	47893	66	257.136	36.636	142.841	3.903	16971	16971	79	475.747	160.887	155.840	5.530	37584	37584	57	331.158	81.816	202.982	2.441	18876	18876	36	377.472	66.473	288.958	2.934	13589	13589	82	288.244	50.059	110.745	9.068	23636	23636
1028	26	310.154	71.596	107.141	1.077	8064	8064	105	457.781	116.685	128.071	4.355	48067	48067	66	257.152	36.332	142.840	3.905	16972	16972	79	515.772	185.260	155.835	5.555	40746	40746	57	334.596	83.903	202.998	2.441	19072	19072	36	379.833	68.132	288.947	2.938	13674	13674	82	291.671	52.141	110.741	9.071	23917	23917
1029	26	312.731	73.841	107.123	1.071	8131	8131	105	454.295	111.041	128.080	4.374	47701	47701	66	258.106	36.789	142.846	3.899	17035	17035	79	553.987	205.751	155.821	5.574	43765	43765	57	334.123	81.604	202.999	2.453	19045	19045	36	379.556	67.613	288.920	2.951	13664	13664	82	291.354	51.381	110.734	9.065	23891	23891
1030	26	311.462	73.742	107.128	1.072	8098	8098	105	452.362	110.272	128.085	4.382	47498	47498	66	258.515	36.099	142.863	3.904	17062	17062	79	588.051	226.192	155.788	5.600	46456	46456	57	341.456	84.341	202.988	2.451	19463	19463	36	378.889	68.005	288.949	2.938	13640	13640	82	289.683	51.993	110.735	9.083	23754	23754
1031	26	312.346	71.933	107.153	1.072	8121	8121	105	451.781	111.233	128.090	4.369	47437	47437	66	257.152	37.222	142.850	3.892	16972	16972	79	617.899	242.283	155.780	5.625	48814	48814	57	341.561	87.005	202.982	2.437	19469	19469	36	378.444	66.777	288.968	2.933	13624	13624	82	290.122	53.173	110.723	9.082	23790	23790
1032	26	306.769	70.786	107.163	1.073	7976	7976	105	451.533	112.085	128.088	4.368	47411	47411	66	255.303	35.788	142.855	3.906	16850	16850	79	640.051	257.811	155.772	5.641	50564	50564	57	344.018	87.582	202.992	2.438	19609	19609	36	380.111	68.861	288.948	2.939	13684	13684	82	290.732	51.578	110.734	9.065	23840	23840
1033	26	308.308	69.900	107.150	1.077	8016	8016	105	453.752	110.722	128.090	4.384	47644	47644	66	258.985	36.702	142.844	3.903	17093	17093	79	655.139	261.401	155.793	5.641	51756	51756	57	346.561	84.962	203.026	2.458	19754	19754	36	382	66.055	288.962	2.938	13752	13752	82	292.488	51.261	110.764	9.069	23984	23984
1034	26	305.769	73.120	107.123	1.070	7950	7950	105	450.410	108.358	128.088	4.388	47293	47293	66	256.894	36.489	142.853	3.894	16955	16955	79	649.025	260.886	155.783	5.645	51273	51273	57	349.193	88.165	203.011	2.439	19904	19904	36	375.944	65.610	288.965	2.937	13534	13534	82	290.585	51.014	110.739	9.051	23828	23828
1035	26	304.615	72.072	107.133	1.070	7920	7920	105	448.219	109.540	128.085	4.381	47063	47063	66	257.394	35.664	142.856	3.912	16988	16988	79	642.760	256.935	155.798	5.646	50778	50778	57	352.772	90.082	202.982	2.437	20108	20108	36	375.889	65.349	288.965	2.937	13532	13532	82	289.805	51.145	110.740	9.071	23764	23764
1036	26	306.615	69.328	107.175	1.076	7972	7972	105	445.981	110.747	128.088	4.368	46828	46828	66	257.864	37.106	142.860	3.898	17019	17019	79	634.760	252.442	155.784	5.651	50146	50146	57	357.842	92.280	203.000	2.442	20397	20397	36	375.444	65.167	288.955	2.940	13516	13516	82	290.110	51.008	110.747	9.074	23789	23789
1037	26	301.923	71.065	107.128	1.076	7850	7850	105	444.067	109.746	128.089	4.368	46627	46627	66	258.273	35.626	142.849	3.914	17046	17046	79	617.063	242.339	155.808	5.651	48748	48748	57	359.035	92.804	202.979	2.436	20465	20465	36	374.250	65.992	288.930	2.949	13473	13473	82	288.732	52.977	110.729	9.079	23676	23676
1038	26	299.846	68.538	107.150	1.076	7796	7796	105	444.971	110.225	128.079	4.379	46722	46722	66	258.485	38.507	142.843	3.885	17060	17060	79	603.392	235.048	155.805	5.657	47668	47668	57	366.982	97.379	202.999	2.440	20918	20918	36	373.722	65.714	288.937	2.946	13454	13454	82	290.683	51.809	110.731	9.079	23836	23836
1039	26	300.615	68.128	107.149	1.075	7816	7816	105	443.829	108.215	128.083	4.385	46602	46602	66	259.712	36.948	142.854	3.896	17141	17141	79	591.911	228.567	155.802	5.650	46761	46761	57	372.614	102.591	202.980	2.422	21239	21239	36	374.194	64.120	288.949	2.946	13471	13471	82	291.720	52.062	110.733	9.078	23921	23921
1040	26	299.962	67.289	107.151	1.076	7799	7799	105	441.810	107.162	128.072	4.384	46390	46390	66	259.015	39.639	142.843	3.876	17095	17095	79	576.734	218.478	155.807	5.638	45562	45562	57	379.439	108.505	202.944	2.400	21628	21628	36	370.389	64.856	288.963	2.936	13334	13334	82	289.439	50.410	110.731	9.080	23734	23734
1041	26	297.769	68.358	107.169	1.071	7742	7742	105	440.390	108.425	128.080	4.378	46241	46241	66	255.924	37.754	142.836	3.900	16891	16891	79	555.570	209.102	155.820	5.646	43890	43890	57	384.298	109.668	202.922	2.403	21905	21905	36	368.444	63.992	288.952	2.939	13264	13264	82	290.939	52.347	110.730	9.082	23857	23857
1042	26	298.769	68.340	107.152	1.075	7768	7768	105	440.400	107.205	128.068	4.385	46242	46242	66	257.136	36.353	142.852	3.899	16971	16971	79	539.456	200.824	155.819	5.647	42617	42617	57	388.702	109.911	202.958	2.415	22156	22156	36	369.694	66.564	288.960	2.929	13309	13309	82	294.073	53.454	110.735	9.069	24114	24114
1043	26	298.154	65.671	107.172	1.080	7752	7752	105	440.371	107.344	128.073	4.381	46239	46239	66	256.167	35.860	142.850	3.906	16907	16907	79	524.620	195.032	155.814	5.657	41445	41445	57	394.316	113.016	202.943	2.404	22476	22476	36	370.278	64.858	288.941	2.948	13330	13330	82	295.890	53.660	110.736	9.084	24263	24263
1044	26	301.962	69.813	107.162	1.077	7851	7851	105	437.343	104.769	128.072	4.394	45921	45921	66	256.364	37.018	142.844	3.888	16920	16920	79	506.127	182.726	155.842	5.648	39984	39984	57	393.947	111.943	202.951	2.410	22455	22455	36	368.778	65.629	288.948	2.941	13276	13276	82	294	52.962	110.733	9.075	24108	24108
1045	26	301	69.584	107.147	1.077	7826	7826	105	437.800	104.823	128.077	4.395	45969	45969	66	257.500	39.001	142.851	3.882	16995	16995	79	490.570	175.090	155.841	5.641	38755	38755	57	401.737	117.911	202.940	2.400	22899	22899	36	369.917	66.696	288.956	2.935	13317	13317	82	294.488	52.421	110.728	9.073	24148	24148
1046	26	301.500	70.876	107.115	1.078	7839	7839	105	437.724	106.934	128.081	4.376	45961	45961	66	257.409	37.229	142.856	3.896	16989	16989	79	473.418	166.103	155.841	5.637	37400	37400	57	405.614	117.153	202.950	2.414	23120	23120	36	365.667	61.665	288.914	2.958	13164	13164	82	296.512	55.037	110.727	9.083	24314	24314
1047	26	302.538	71.001	107.129	1.074	7866	7866	105	438.410	106.818	128.079	4.386	46033	46033	66	256.424	39.185	142.847	3.875	16924	16924	79	455.810	156.566	155.846	5.630	36009	36009	57	404.789	115.222	202.952	2.417	23073	23073	36	363.722	59.971	288.905	2.969	13094	13094	82	292.195	54.673	110.708	9.079	23960	23960
1048	26	299.692	69.216	107.158	1.075	7792	7792	105	435.067	103.709	128.074	4.400	45682	45682	66	254.879	38.830	142.837	3.878	16822	16822	79	440.861	150.408	155.846	5.625	34828	34828	57	408.333	118.966	202.966	2.407	23275	23275	36	361.750	59.072	288.910	2.963	13023	13023	82	294.341	53.911	110.711	9.077	24136	24136
1049	26	300.115	69.955	107.144	1.075	7803	7803	105	433.781	104.938	128.068	4.389	45547	45547	66	256.242	39.074	142.838	3.888	16912	16912	79	423.456	142.451	155.851	5.631	33453	33453	57	414.088	120.016	202.942	2.410	23603	23603	36	362.361	61.794	288.890	2.970	13045	13045	82	294.232	55.890	110.706	9.081	24127	24127
1050	26	299.269	68.122	107.162	1.071	7781	7781	105	433.790	103.925	128.076	4.398	45548	45548	66	252.818	38.436	142.838	3.879	16686	16686	79	410.013	133.451	155.864	5.629	32391	32391	57	418.474	125.536	202.972	2.408	23853	23853	36	365.889	67.245	288.939	2.938	13172	13172	82	295.976	54.407	110.711	9.071	24270	24270
1051	26	297.808	66.895	107.156	1.076	7743	7743	105	431	103.702	128.079	4.391	45255	45255	66	253.955	37.063	142.844	3.894	16761	16761	79	394.114	124.241	155.889	5.617	31135	31135	57	424.070	125.187	202.969	2.414	24172	24172	36	363.306	65.225	288.945	2.937	13079	13079	82	295.037	53.819	110.726	9.074	24193	24193
1052	26	297.808	66.505	107.171	1.077	7743	7743	105	432.933	104.524	128.080	4.387	45458	45458	66	253.803	38.313	142.840	3.890	16751	16751	79	378.696	117.387	155.886	5.620	29917	29917	57	426.807	127.319	202.953	2.409	24328	24328	36	365.611	64.665	288.951	2.938	13162	13162	82	294.488	54.808	110.719	9.080	24148	24148
1053	26	298.731	67.042	107.149	1.079	7767	7767	105	431.333	103.922	128.082	4.382	45290	45290	66	255.409	38.103	142.836	3.892	16857	16857	79	366.241	109.237	155.885	5.606	28933	28933	57	436.684	132.732	202.942	2.400	24891	24891	36	365.444	64.041	288.943	2.940	13156	13156	82	297.549	55.724	110.740	9.089	24399	24399
1054	26	294.385	68.351	107.140	1.076	7654	7654	105	427.667	101.736	128.075	4.400	44905	44905	66	255.864	38.702	142.832	3.893	16887	16887	79	354.620	103.777	155.902	5.616	28015	28015	57	446.561	139.715	202.911	2.390	25454	25454	36	363.639	63.190	288.943	2.946	13091	13091	82	297.366	54.455	110.726	9.082	24384	24384
1055	26	299.692	65.598	107.198	1.080	7792	7792	105	427.105	102.518	128.060	4.399	44846	44846	66	253.727	36.739	142.838	3.903	16746	16746	79	342.304	94.915	155.917	5.602	27042	27042	57	449.737	142.092	202.906	2.392	25635	25635	36	363.500	64.157	288.936	2.945	13086	13086	82	296.232	55.045	110.730	9.082	24291	24291
1056	26	292.115	65.473	107.173	1.078	7595	7595	105	422.019	101.060	128.080	4.387	44312	44312	66	255.273	36.973	142.831	3.910	16848	16848	79	331.709	89.818	155.931	5.596	26205	26205	57	460.386	147.465	202.911	2.378	26242	26242	36	366.306	64.548	288.942	2.940	13187	13187	82	293.024	54.570	110.721	9.076	24028	24028
1057	26	294.923	66.357	107.153	1.077	7668	7668	105	423.095	101.136	128.092	4.389	44425	44425	66	256.682	37.597	142.835	3.902	16941	16941	79	322.734	84.654	155.952	5.590	25496	25496	57	470.895	150.099	202.913	2.390	26841	26841	36	364.778	63.789	288.946	2.939	13132	13132	82	292.195	53.698	110.730	9.075	23960	23960
1058	26	293.615	64.472	107.170	1.078	7634	7634	105	422	100.561	128.080	4.391	44310	44310	66	256.955	39.982	142.828	3.881	16959	16959	79	313.253	79.515	155.946	5.572	24747	24747	57	485.404	158.619	202.901	2.381	27668	27668	36	363.056	61.333	288.942	2.951	13070	13070	82	290.744	52.783	110.725	9.084	23841	23841
1059	26	295.962	64.100	107.203	1.080	7695	7695	105	420.486	99.454	128.073	4.394	44151	44151	66	259.364	38.340	142.825	3.895	17118	17118	79	305.646	75.359	155.941	5.569	24146	24146	57	494.877	165.319	202.896	2.367	28208	28208	36	362.972	62.580	288.950	2.938	13067	13067	82	291.720	55.317	110.716	9.075	23921	23921
1060	26	296.462	64.906	107.185	1.082	7708	7708	105	422.400	101.023	128.066	4.402	44352	44352	66	261.742	40.334	142.832	3.880	17275	17275	79	301.911	72.614	155.957	5.572	23851	23851	57	506.298	170.560	202.888	2.365	28859	28859	36	366.917	63.354	288.965	2.933	13209	13209	82	293.561	53.482	110.730	9.079	24072	24072
1061	26	295.115	65.791	107.185	1.077	7673	7673	105	422.171	99.533	128.061	4.401	44328	44328	66	261.742	40.759	142.839	3.876	17275	17275	79	296.430	70.695	155.961	5.557	23418	23418	57	519.018	175.638	202.862	2.361	29584	29584	36	366.528	63.752	288.969	2.938	13195	13195	82	290.695	53.693	110.724	9.069	23837	23837
1062	26	292.346	61.887	107.198	1.079	7601	7601	105	419.962	100.219	128.058	4.400	44096	44096	66	259.121	39.944	142.831	3.885	17102	17102	79	291.418	67.766	155.977	5.550	23022	23022	57	524.544	178.503	202.890	2.364	29899	29899	36	365.444	63.500	288.937	2.949	13156	13156	82	294.390	52.265	110.745	9.072	24140	24140
1063	26	294.500	60.372	107.224	1.083	7657	7657	105	420.276	99.301	128.066	4.401	44129	44129	66	260.409	40.267	142.834	3.886	17187	17187	79	284.544	64.252	155.987	5.544	22479	22479	57	531.193	180.715	202.893	2.362	30278	30278	36	365.889	62.134	288.941	2.950	13172	13172	82	293.378	53.012	110.730	9.066	24057	24057
1064	26	295.654	62.490	107.217	1.077	7687	7687	105	421.171	99.357	128.084	4.399	44223	44223	66	261.500	41.148	142.826	3.871	17259	17259	79	283.810	64.405	155.972	5.551	22421	22421	57	531.912	182.310	202.894	2.365	30319	30319	36	367.611	65.614	288.980	2.928	13234	13234	82	295.720	53.835	110.746	9.070	24249	24249
1065	26	288.885	62.092	107.205	1.081	7511	7511	105	420.343	100.727	128.062	4.393	44136	44136	66	260.515	40.665	142.834	3.869	17194	17194	79	280.582	60.415	155.993	5.533	22166	22166	57	536.316	185.911	202.895	2.358	30570	30570	36	366.139	66.368	288.967	2.924	13181	13181	82	293.524	53.336	110.736	9.065	24069	24069
1066	26	289.346	61.022	107.195	1.079	7523	7523	105	422.333	102.123	128.066	4.389	44345	44345	66	261.667	41.620	142.830	3.870	17270	17270	79	276.152	60.214	155.985	5.542	21816	21816	57	537	184.881	202.912	2.365	30609	30609	36	365.944	60.423	288.948	2.950	13174	13174	82	292.256	53.195	110.743	9.069	23965	23965
1067	26	289.346	62.299	107.204	1.080	7523	7523	105	425.171	103.172	128.079	4.383	44643	44643	66	262.864	41.430	142.823	3.877	17349	17349	79	275.266	59.679	155.989	5.552	21746	21746	57	535.632	182.285	202.904	2.368	30531	30531	36	366.556	61.440	288.946	2.949	13196	13196	82	292.256	52.397	110.738	9.062	23965	23965
1068	26	290.154	60.810	107.193	1.084	7544	7544	105	426.133	104.483	128.086	4.369	44744	44744	66	262.470	41.546	142.830	3.871	17323	17323	79	272.633	58.773	155.991	5.526	21538	21538	57	534.281	183.379	202.911	2.368	30454	30454	36	367.639	64.185	288.955	2.938	13235	13235	82	290.829	52.763	110.742	9.068	23848	23848
1069	26	292.577	64.055	107.176	1.081	7607	7607	105	425.762	101.864	128.083	4.389	44705	44705	66	265.379	42.719	142.822	3.867	17515	17515	79	271.911	57.056	156.008	5.545	21481	21481	57	528.667	181.193	202.917	2.370	30134	30134	36	371.889	67.161	288.968	2.928	13388	13388	82	290.488	53.236	110.730	9.075	23820	23820
1070	26	288.808	63.554	107.170	1.078	7509	7509	105	426.543	103.768	128.082	4.384	44787	44787	66	267.712	42.990	142.829	3.865	17669	17669	79	271.076	56.693	156.022	5.528	21415	21415	57	528.333	180.053	202.931	2.376	30115	30115	36	377.278	70.172	288.973	2.923	13582	13582	82	289.720	52.538	110.731	9.071	23757	23757
1071	26	292.769	67.392	107.163	1.077	7612	7612	105	428.295	103.130	128.085	4.387	44971	44971	66	264.591	43.833	142.813	3.855	17463	17463	79	268.646	54.916	156.019	5.515	21223	21223	57	525.053	177.478	202.943	2.377	29928	29928	36	378.528	70.000	288.975	2.923	13627	13627	82	287.037	52.326	110.718	9.075	23537	23537
1072	26	290.846	62.407	107.197	1.080	7562	7562	105	429.190	102.334	128.066	4.401	45065	45065	66	265.121	42.613	142.817	3.876	17498	17498	79	266.671	54.836	156.004	5.554	21067	21067	57	520.596	174.688	202.952	2.382	29674	29674	36	373.833	67.723	288.976	2.923	13458	13458	82	287.195	52.443	110.729	9.062	23550	23550
1073	26	288.654	65.312	107.152	1.081	7505	7505	105	429.467	104.514	128.066	4.384	45094	45094	66	266.955	42.956	142.828	3.867	17619	17619	79	267.329	54.177	156.013	5.533	21119	21119	57	512.526	171.247	202.948	2.390	29214	29214	36	378.167	68.193	288.967	2.929	13614	13614	82	288.805	52.505	110.733	9.070	23682	23682
1074	26	288.462	61.004	107.207	1.080	7500	7500	105	429.571	106.040	128.064	4.379	45105	45105	66	268.485	42.224	142.816	3.873	17720	17720	79	265.747	54.423	155.996	5.535	20994	20994	57	507.825	168.869	202.957	2.384	28946	28946	36	375.194	67.887	288.997	2.919	13507	13507	82	291.268	52.729	110.728	9.065	23884	23884
1075	26	293.692	62.385	107.215	1.082	7636	7636	105	426.486	105.004	128.058	4.381	44781	44781	66	268.470	44.963	142.818	3.854	17719	17719	79	264.278	52.964	155.993	5.542	20878	20878	57	493.333	162.623	202.969	2.386	28120	28120	36	373.889	66.699	288.976	2.924	13460	13460	82	286.598	50.201	110.739	9.068	23501	23501
1076	26	290.731	61.697	107.200	1.078	7559	7559	105	427.324	102.529	128.064	4.397	44869	44869	66	268.742	44.202	142.809	3.873	17737	17737	79	262.228	52.839	155.996	5.537	20716	20716	57	486.386	158.141	202.965	2.394	27724	27724	36	374.389	67.951	289.001	2.914	13478	13478	82	285.183	50.464	110.733	9.058	23385	23385
1077	26	288.923	58.094	107.246	1.086	7512	7512	105	423.876	102.799	128.072	4.384	44507	44507	66	271.197	44.559	142.826	3.862	17899	17899	79	262.557	51.895	156.018	5.529	20742	20742	57	481.228	155.964	202.980	2.393	27430	27430	36	370.278	66.111	288.980	2.930	13330	13330	82	282.768	50.118	110.736	9.058	23187	23187
1078	26	288.269	65.495	107.161	1.079	7495	7495	105	422.019	102.086	128.077	4.390	44312	44312	66	269.227	45.187	142.822	3.852	17769	17769	79	261.481	51.475	156.015	5.529	20657	20657	57	475.965	153.695	202.990	2.405	27130	27130	36	370.694	67.133	288.992	2.920	13345	13345	82	280.622	49.500	110.733	9.065	23011	23011
1079	26	288.346	62.302	107.205	1.080	7497	7497	105	421.638	102.553	128.081	4.376	44272	44272	66	271.697	44.362	142.824	3.871	17932	17932	79	260.949	51.089	156.020	5.526	20615	20615	57	464.333	145.101	202.974	2.404	26467	26467	36	372.833	67.201	288.997	2.921	13422	13422	82	281.610	48.837	110.747	9.071	23092	23092
1080	26	288.769	62.428	107.188	1.081	7508	7508	105	420.400	101.865	128.079	4.385	44142	44142	66	274.909	43.248	142.829	3.872	18144	18144	79	260.228	50.919	156.006	5.536	20558	20558	57	452.404	141.438	202.990	2.409	25787	25787	36	374.389	69.231	288.997	2.915	13478	13478	82	280.073	48.191	110.749	9.072	22966	22966
1081	26	294.192	65.481	107.177	1.077	7649	7649	105	418.981	100.784	128.055	4.393	43993	43993	66	273.167	41.925	142.838	3.888	18029	18029	79	260.684	52.015	156.004	5.529	20594	20594	57	442.404	136.057	202.965	2.405	25217	25217	36	372	68.970	288.995	2.920	13392	13392	82	282.561	48.398	110.769	9.069	23170	23170
1082	26	289.962	61.496	107.204	1.081	7539	7539	105	417.105	99.424	128.064	4.403	43796	43796	66	275.212	42.404	142.819	3.889	18164	18164	79	260.848	51.757	155.998	5.537	20607	20607	57	433.351	132.234	202.982	2.409	24701	24701	36	371.028	66.559	288.972	2.929	13357	13357	82	281.317	49.966	110.729	9.075	23068	23068
1083	26	289.038	65.399	107.168	1.076	7515	7515	105	416.410	98.755	128.062	4.405	43723	43723	66	276.697	44.235	142.809	3.879	18262	18262	79	259.848	50.912	156.015	5.545	20528	20528	57	428.439	128.929	202.972	2.407	24421	24421	36	369.722	66.808	288.994	2.919	13310	13310	82	283.537	49.876	110.750	9.075	23250	23250
1084	26	290.115	63.520	107.203	1.076	7543	7543	105	412.952	96.795	128.074	4.408	43360	43360	66	276.061	46.911	142.810	3.857	18220	18220	79	260.304	52.464	156.005	5.539	20564	20564	57	416.877	124.672	202.972	2.408	23762	23762	36	370.833	68.373	288.984	2.915	13350	13350	82	283.780	50.373	110.746	9.062	23270	23270
1085	26	287.808	59.911	107.226	1.080	7483	7483	105	410.219	96.382	128.073	4.396	43073	43073	66	278.758	46.374	142.832	3.863	18398	18398	79	261.190	50.984	156.003	5.531	20634	20634	57	408.193	119.637	202.961	2.409	23267	23267	36	371.306	67.723	289.002	2.918	13367	13367	82	280.902	49.338	110.731	9.061	23034	23034
1086	26	288.308	59.620	107.223	1.081	7496	7496	105	408.133	95.765	128.073	4.406	42854	42854	66	279.348	47.735	142.827	3.842	18437	18437	79	260.987	50.792	156.015	5.534	20618	20618	57	406.105	118.266	202.987	2.418	23148	23148	36	371.083	66.998	288.982	2.924	13359	13359	82	278.988	48.790	110.723	9.074	22877	22877
1087	26	289.654	59.046	107.215	1.083	7531	7531	105	408.076	95.134	128.073	4.408	42848	42848	66	283.106	47.949	142.812	3.860	18685	18685	79	261.494	50.850	156.008	5.533	20658	20658	57	395.754	113.305	202.975	2.418	22558	22558	36	374.056	67.824	288.991	2.919	13466	13466	82	280.500	49.516	110.734	9.066	23001	23001
1088	26	290.385	59.583	107.224	1.084	7550	7550	105	407.905	95.271	128.072	4.406	42830	42830	66	283.348	48.691	142.817	3.844	18701	18701	79	259.861	50.958	156.005	5.539	20529	20529	57	390.825	111.540	202.981	2.422	22277	22277	36	371.639	67.151	288.996	2.920	13379	13379	82	281.341	49.115	110.735	9.076	23070	23070
1089	26	286.615	62.608	107.173	1.079	7452	7452	105	403.867	94.185	128.055	4.413	42406	42406	66	284.061	48.236	142.822	3.854	18748	18748	79	260.215	49.953	156.015	5.538	20557	20557	57	384.298	107.446	202.994	2.427	21905	21905	36	371.528	68.868	289.017	2.910	13375	13375	82	280.841	49.718	110.748	9.068	23029	23029
1090	26	294.077	65.943	107.165	1.075	7646	7646	105	402.981	94.051	128.067	4.409	42313	42313	66	284.409	49.682	142.806	3.846	18771	18771	79	259.481	51.314	156.007	5.533	20499	20499	57	377.702	107.052	203.020	2.432	21529	21529	36	373.583	67.641	289.007	2.912	13449	13449	82	282.659	50.886	110.742	9.053	23178	23178
1091	26	291.654	61.419	107.215	1.082	7583	7583	105	403.029	93.400	128.075	4.406	42318	42318	66	288.591	51.979	142.799	3.833	19047	19047	79	260.380	50.480	156.009	5.525	20570	20570	57	368.526	102.724	203.010	2.431	21006	21006	36	374.222	66.888	288.970	2.931	13472	13472	82	283.317	49.885	110.741	9.054	23232	23232
1092	26	293.423	61.227	107.225	1.079	7629	7629	105	403.067	93.528	128.058	4.408	42322	42322	66	289.333	53.462	142.800	3.827	19096	19096	79	259.975	51.842	156.002	5.535	20538	20538	57	363.281	95.810	203.010	2.438	20707	20707	36	372.389	67.929	288.982	2.918	13406	13406	82	283.610	48.324	110.751	9.052	23256	23256
1093	26	290.654	63.531	107.173	1.078	7557	7557	105	404.790	93.442	128.068	4.412	42503	42503	66	291.348	51.303	142.815	3.843	19229	19229	79	260.519	52.194	156.008	5.533	20581	20581	57	358.053	93.047	203.009	2.450	20409	20409	36	372.861	68.500	289.005	2.910	13423	13423	82	283.280	49.584	110.730	9.061	23229	23229
1094	26	294.192	61.930	107.217	1.082	7649	7649	105	406.257	95.091	128.054	4.408	42657	42657	66	292.727	51.016	142.814	3.842	19320	19320	79	261.873	51.964	156.011	5.524	20688	20688	57	350.982	92.020	203.007	2.441	20006	20006	36	372.056	69.531	289.002	2.915	13394	13394	82	285.915	51.377	110.737	9.079	23445	23445
1095	26	295.077	64.717	107.178	1.079	7672	7672	105	405.486	93.350	128.065	4.419	42576	42576	66	296.712	51.879	142.814	3.837	19583	19583	79	261.519	52.363	156.009	5.540	20660	20660	57	347	87.564	203.009	2.449	19779	19779	36	373.444	66.109	288.971	2.931	13444	13444	82	284.707	49.256	110.754	9.064	23346	23346
1096	26	294.808	63.645	107.167	1.083	7665	7665	105	407.495	93.075	128.053	4.433	42787	42787	66	300.530	54.740	142.790	3.826	19835	19835	79	260.443	51.066	156.006	5.528	20575	20575	57	338.544	86.286	203.025	2.448	19297	19297	36	371.972	63.298	288.959	2.941	13391	13391	82	285.256	48.950	110.741	9.060	23391	23391
1097	26	296.615	67.098	107.148	1.080	7712	7712	105	410.619	93.634	128.071	4.429	43115	43115	66	305.652	58.040	142.795	3.813	20173	20173	79	261.949	52.732	156.008	5.530	20694	20694	57	333.754	82.697	203.017	2.449	19024	19024	36	373.222	67.975	288.992	2.923	13436	13436	82	285.878	50.654	110.733	9.071	23442	23442
1098	26	294.538	65.978	107.167	1.073	7658	7658	105	410.619	92.283	128.060	4.430	43115	43115	66	308.091	60.065	142.792	3.797	20334	20334	79	260.658	52.110	155.990	5.542	20592	20592	57	328.649	80.220	203.022	2.452	18733	18733	36	373.389	66.565	288.990	2.924	13442	13442	82	288.646	50.681	110.735	9.075	23669	23669
1099	26	293.462	63.020	107.183	1.082	7630	7630	105	411.562	95.344	128.051	4.423	43214	43214	66	310.939	58.987	142.806	3.811	20522	20522	79	261.848	51.555	156.001	5.523	20686	20686	57	324.912	79.136	203.031	2.456	18520	18520	36	370.083	66.433	288.975	2.930	13323	13323	82	285.500	49.627	110.738	9.061	23411	23411
1100	26	291.769	64.053	107.172	1.079	7586	7586	105	413.381	94.343	128.051	4.424	43405	43405	66	313.712	61.236	142.792	3.809	20705	20705	79	260.949	52.290	156.007	5.530	20615	20615	57	322.702	77.105	203.027	2.459	18394	18394	36	371.250	63.484	288.933	2.949	13365	13365	82	288.085	51.855	110.741	9.061	23623	23623
1101	26	294.538	64.195	107.175	1.081	7658	7658	105	414.543	95.480	128.050	4.412	43527	43527	66	320.212	64.230	142.777	3.793	21134	21134	79	259.835	51.666	155.997	5.521	20527	20527	57	314.211	73.981	203.034	2.459	17910	17910	36	368.639	67.532	288.955	2.929	13271	13271	82	287.512	51.502	110.730	9.068	23576	23576
1102	26	292.077	63.683	107.174	1.082	7594	7594	105	419.752	97.725	128.064	4.409	44074	44074	66	326.061	63.941	142.790	3.815	21520	21520	79	259.924	50.514	156.002	5.528	20534	20534	57	312.175	72.390	203.025	2.463	17794	17794	36	372.306	65.343	288.936	2.944	13403	13403	82	288.585	50.757	110.721	9.068	23664	23664
1103	26	292.731	66.563	107.148	1.075	7611	7611	105	421.829	96.825	128.056	4.423	44292	44292	66	324.318	61.907	142.797	3.809	21405	21405	79	258.671	50.326	156.023	5.522	20435	20435	57	306.649	70.467	203.024	2.467	17479	17479	36	367.556	65.175	288.952	2.937	13232	13232	82	287.268	51.837	110.728	9.072	23556	23556
1104	26	291.115	66.119	107.156	1.073	7569	7569	105	424.200	98.224	128.064	4.417	44541	44541	66	326.136	64.722	142.780	3.799	21525	21525	79	259.570	51.572	155.995	5.524	20506	20506	57	301.807	68.523	203.044	2.463	17203	17203	36	364.861	62.413	288.940	2.950	13135	13135	82	288.817	52.311	110.738	9.083	23683	23683
1105	26	296.615	62.132	107.206	1.080	7712	7712	105	427.733	99.936	128.077	4.409	44912	44912	66	332.924	66.614	142.780	3.794	21973	21973	79	260.177	51.097	155.992	5.515	20554	20554	57	301.175	66.927	203.036	2.472	17167	17167	36	369.778	63.818	288.952	2.941	13312	13312	82	288.988	51.294	110.743	9.076	23697	23697
1106	26	296.731	63.163	107.196	1.078	7715	7715	105	429.495	100.290	128.078	4.409	45097	45097	66	341.227	67.351	142.788	3.808	22521	22521	79	259.671	52.125	156.001	5.518	20514	20514	57	297.193	67.022	203.032	2.470	16940	16940	36	362.750	61.644	288.924	2.957	13059	13059	82	286.110	51.906	110.726	9.071	23461	23461
1107	26	299.038	66.335	107.169	1.078	7775	7775	105	429.914	100.782	128.075	4.411	45141	45141	66	347.712	70.505	142.774	3.791	22949	22949	79	259.468	52.054	155.993	5.520	20498	20498	57	293.930	64.005	203.023	2.481	16754	16754	36	365.333	61.590	288.949	2.945	13152	13152	82	285.598	49.779	110.735	9.064	23419	23419
1108	26	303.885	66.590	107.185	1.080	7901	7901	105	431.886	103.687	128.061	4.391	45348	45348	66	349.470	72.888	142.773	3.787	23065	23065	79	260.329	51.794	155.991	5.529	20566	20566	57	293.649	62.629	203.031	2.473	16738	16738	36	364.639	64.704	288.935	2.941	13127	13127	82	286.354	50.293	110.736	9.071	23481	23481
1109	26	302.462	67.921	107.150	1.079	7864	7864	105	431.552	102.371	128.062	4.401	45313	45313	66	353.636	77.107	142.759	3.763	23340	23340	79	260.924	52.486	155.995	5.517	20613	20613	57	289.088	63.366	203.029	2.478	16478	16478	36	359.722	61.284	288.943	2.948	12950	12950	82	285.317	50.103	110.721	9.057	23396	23396
1110	26	306.731	66.594	107.185	1.078	7975	7975	105	431.838	101.434	128.060	4.410	45343	45343	66	358.485	76.827	142.762	3.768	23660	23660	79	258.253	50.818	155.996	5.526	20402	20402	57	287.228	59.671	203.065	2.486	16372	16372	36	361.556	62.494	288.954	2.941	13016	13016	82	286.500	50.307	110.737	9.068	23493	23493
1111	26	306	70.510	107.148	1.075	7956	7956	105	429.629	101.783	128.065	4.400	45111	45111	66	362.197	76.551	142.770	3.771	23905	23905	79	259.506	51.828	155.998	5.532	20501	20501	57	284.614	60.022	203.038	2.487	16223	16223	36	362.778	64.368	288.980	2.921	13060	13060	82	283.671	50.635	110.725	9.071	23261	23261
1112	26	311.077	69.773	107.165	1.077	8088	8088	105	432.543	102.965	128.069	4.404	45417	45417	66	368.955	81.991	142.780	3.745	24351	24351	79	261.329	51.742	156.000	5.510	20645	20645	57	285.596	58.992	203.035	2.478	16279	16279	36	364.278	66.448	288.984	2.923	13114	13114	82	286.159	50.668	110.723	9.061	23465	23465
1113	26	312.654	70.646	107.167	1.073	8129	8129	105	435.086	102.650	128.072	4.398	45684	45684	66	373.561	82.901	142.772	3.736	24655	24655	79	259.544	51.619	156.003	5.525	20504	20504	57	286.737	60.575	203.043	2.483	16344	16344	36	365.500	63.833	288.975	2.932	13158	13158	82	286.317	50.845	110.733	9.065	23478	23478
1114	26	312.885	74.000	107.139	1.070	8135	8135	105	434.352	103.034	128.076	4.400	45607	45607	66	378.576	84.952	142.772	3.736	24986	24986	79	259.013	49.675	155.995	5.509	20462	20462	57	285.614	61.385	203.004	2.476	16280	16280	36	363.250	65.693	288.995	2.918	13077	13077	82	288.244	52.176	110.715	9.066	23636	23636
1115	26	316.154	72.309	107.156	1.077	8220	8220	105	438.990	105.238	128.056	4.396	46094	46094	66	386.955	88.006	142.762	3.736	25539	25539	79	259.203	51.260	156.017	5.502	20477	20477	57	287.526	60.460	203.054	2.486	16389	16389	36	363.500	62.679	288.958	2.939	13086	13086	82	289.829	52.547	110.733	9.058	23766	23766
1116	26	312.654	72.265	107.151	1.072	8129	8129	105	437.743	105.450	128.058	4.395	45963	45963	66	391.379	87.923	142.771	3.747	25831	25831	79	257.557	49.737	155.997	5.510	20347	20347	57	285.667	60.876	203.038	2.478	16283	16283	36	366.944	65.252	288.965	2.932	13210	13210	82	289.500	51.961	110.737	9.068	23739	23739
1117	26	314.923	71.395	107.164	1.072	8188	8188	105	442.943	109.032	128.058	4.385	46509	46509	66	396.636	91.806	142.763	3.728	26178	26178	79	258.975	50.531	156.015	5.509	20459	20459	57	287	59.423	203.030	2.489	16359	16359	36	368.333	66.531	288.970	2.923	13260	13260	82	288.256	50.778	110.737	9.066	23637	23637
1118	26	316.462	74.612	107.142	1.068	8228	8228	105	444.476	105.333	128.056	4.403	46670	46670	66	401.030	93.292	142.762	3.730	26468	26468	79	258.608	50.774	155.995	5.511	20430	20430	57	287.158	60.803	202.996	2.476	16368	16368	36	359.722	62.900	288.962	2.936	12950	12950	82	287.963	51.488	110.735	9.072	23613	23613
1119	26	315.692	71.624	107.157	1.075	8208	8208	105	450.924	110.308	128.051	4.390	47347	47347	66	412.303	98.024	142.765	3.714	27212	27212	79	260.848	51.282	155.999	5.506	20607	20607	57	286.123	60.130	203.014	2.474	16309	16309	36	366.111	64.879	288.971	2.927	13180	13180	82	291.488	53.273	110.735	9.083	23902	23902
1120	26	312.538	70.647	107.160	1.077	8126	8126	105	450.324	106.467	128.069	4.397	47284	47284	66	414.424	101.131	142.751	3.696	27352	27352	79	260.203	50.051	156.005	5.501	20556	20556	57	284.263	60.456	203.007	2.475	16203	16203	36	366.361	64.394	288.946	2.940	13189	13189	82	294.146	54.610	110.729	9.066	24120	24120
1121	26	314.462	73.916	107.122	1.074	8176	8176	105	451.724	106.361	128.059	4.407	47431	47431	66	419.864	103.254	142.761	3.684	27711	27711	79	261.570	51.161	156.003	5.504	20664	20664	57	285.526	60.849	203.003	2.467	16275	16275	36	366.917	63.803	288.936	2.946	13209	13209	82	297.878	55.119	110.724	9.083	24426	24426
1122	26	313.231	76.058	107.114	1.074	8144	8144	105	454.867	108.758	128.059	4.397	47761	47761	66	419.788	103.023	142.773	3.681	27706	27706	79	262.380	52.377	155.995	5.523	20728	20728	57	287.158	60.487	203.043	2.479	16368	16368	36	367.944	64.798	288.945	2.940	13246	13246	82	296.659	55.354	110.719	9.068	24326	24326
1123	26	311.615	70.794	107.141	1.078	8102	8102	105	456.848	109.057	128.048	4.402	47969	47969	66	419.667	102.283	142.770	3.684	27698	27698	79	260.949	51.330	155.991	5.517	20615	20615	57	283.509	58.280	203.020	2.477	16160	16160	36	363.167	66.139	288.937	2.935	13074	13074	82	295.329	54.883	110.727	9.085	24217	24217
1124	26	318.423	73.667	107.127	1.074	8279	8279	105	457.733	110.970	128.074	4.387	48062	48062	66	431.909	111.992	142.752	3.663	28506	28506	79	263.316	53.299	155.983	5.502	20802	20802	57	283.386	60.318	203.008	2.475	16153	16153	36	365.333	63.950	288.930	2.947	13152	13152	82	296.122	54.135	110.722	9.073	24282	24282
1125	26	315.846	77.308	107.075	1.074	8212	8212	105	459.819	111.503	128.053	4.389	48281	48281	66	433.318	109.826	142.757	3.674	28599	28599	79	263.380	51.651	155.998	5.506	20807	20807	57	285.158	59.312	203.029	2.479	16254	16254	36	367.333	67.193	288.963	2.928	13224	13224	82	296.915	54.095	110.715	9.062	24347	24347
1126	26	314.308	76.004	107.108	1.068	8172	8172	105	461.371	112.891	128.048	4.397	48444	48444	66	438.061	110.998	142.766	3.670	28912	28912	79	262.785	53.148	155.997	5.506	20760	20760	57	284.877	58.403	203.010	2.483	16238	16238	36	365.333	64.243	288.908	2.954	13152	13152	82	296.951	54.563	110.717	9.062	24350	24350
1127	26	314.577	73.609	107.139	1.073	8179	8179	105	464.019	113.903	128.058	4.388	48722	48722	66	440.955	110.809	142.759	3.675	29103	29103	79	262.076	51.373	155.989	5.521	20704	20704	57	284.895	58.775	203.015	2.478	16239	16239	36	363.583	63.395	288.962	2.933	13089	13089	82	298.244	57.671	110.701	9.083	24456	24456
1128	26	317.269	75.405	107.125	1.071	8249	8249	105	466	115.124	128.046	4.384	48930	48930	66	439.652	111.803	142.759	3.668	29017	29017	79	263.620	53.575	155.993	5.517	20826	20826	57	283.421	58.816	203.022	2.478	16155	16155	36	361.444	59.751	288.939	2.953	13012	13012	82	299.122	54.899	110.725	9.073	24528	24528
1129	26	319.269	72.113	107.162	1.074	8301	8301	105	466.819	117.229	128.055	4.372	49016	49016	66	439.939	112.014	142.744	3.670	29036	29036	79	264.608	52.388	155.998	5.504	20904	20904	57	282.684	58.896	203.017	2.481	16113	16113	36	363.500	65.255	288.929	2.939	13086	13086	82	298.280	56.657	110.709	9.084	24459	24459
1130	26	318.038	74.768	107.148	1.071	8269	8269	105	467.829	114.848	128.066	4.383	49122	49122	66	441.167	114.936	142.763	3.653	29117	29117	79	262.392	52.955	155.990	5.515	20729	20729	57	280.316	57.021	203.034	2.489	15978	15978	36	364.222	66.046	288.934	2.940	13112	13112	82	295.915	54.677	110.723	9.071	24265	24265
1131	26	317	73.086	107.148	1.073	8242	8242	105	463.048	115.526	128.065	4.370	48620	48620	66	442.985	115.095	142.762	3.651	29237	29237	79	261.380	52.117	155.998	5.515	20649	20649	57	281.684	57.483	203.040	2.485	16056	16056	36	360.111	60.809	288.932	2.955	12964	12964	82	294.573	53.256	110.728	9.072	24155	24155
1132	26	314.731	72.601	107.137	1.073	8183	8183	105	465.200	115.521	128.066	4.376	48846	48846	66	444.455	116.447	142.766	3.641	29334	29334	79	264.696	52.737	155.998	5.518	20911	20911	57	281.404	56.619	203.028	2.484	16040	16040	36	361.306	63.019	288.945	2.943	13007	13007	82	295.207	54.655	110.721	9.070	24207	24207
1133	26	316.923	75.751	107.114	1.072	8240	8240	105	460.038	112.030	128.062	4.388	48304	48304	66	450.697	114.180	142.770	3.662	29746	29746	79	264.038	53.479	156.004	5.507	20859	20859	57	280.404	58.623	203.020	2.479	15983	15983	36	358.333	62.901	288.953	2.938	12900	12900	82	294.524	55.635	110.719	9.073	24151	24151
1134	26	318.115	73.481	107.142	1.075	8271	8271	105	459.971	113.080	128.080	4.375	48297	48297	66	449.833	115.894	142.767	3.654	29689	29689	79	263.899	53.136	155.994	5.500	20848	20848	57	280.965	56.787	203.032	2.483	16015	16015	36	362.222	62.443	288.932	2.953	13040	13040	82	295.024	52.456	110.730	9.064	24192	24192
1135	26	314.808	74.825	107.114	1.071	8185	8185	105	456	112.888	128.075	4.372	47880	47880	66	450.258	119.103	142.758	3.650	29717	29717	79	263.329	52.964	155.993	5.489	20803	20803	57	279.263	59.478	203.018	2.474	15918	15918	36	358.500	61.572	288.935	2.946	12906	12906	82	297.073	55.608	110.710	9.081	24360	24360
1136	26	318.308	76.864	107.105	1.071	8276	8276	105	454.457	111.761	128.089	4.371	47718	47718	66	448.030	114.658	142.773	3.655	29570	29570	79	265.025	52.961	155.994	5.514	20937	20937	57	280.737	57.628	203.032	2.474	16002	16002	36	359.444	60.462	288.928	2.954	12940	12940	82	292.902	53.955	110.711	9.071	24018	24018
1137	26	317.346	77.339	107.094	1.069	8251	8251	105	455.552	112.924	128.091	4.365	47833	47833	66	445.030	114.151	142.770	3.657	29372	29372	79	262.949	52.359	155.996	5.509	20773	20773	57	279.544	56.243	203.031	2.484	15934	15934	36	356.500	61.373	288.925	2.950	12834	12834	82	291.073	53.402	110.719	9.066	23868	23868
1138	26	318.538	77.574	107.095	1.071	8282	8282	105	451.971	110.683	128.067	4.375	47457	47457	66	439.545	111.965	142.769	3.667	29010	29010	79	262.304	52.527	155.993	5.500	20722	20722	57	278.193	56.738	203.032	2.481	15857	15857	36	352.194	63.629	288.960	2.930	12679	12679	82	291.122	52.851	110.722	9.067	23872	23872
1139	26	317.538	77.852	107.085	1.071	8256	8256	105	452.676	112.294	128.077	4.373	47531	47531	66	432.985	108.567	142.764	3.673	28577	28577	79	264.342	52.813	155.992	5.505	20883	20883	57	280.333	58.605	203.033	2.479	15979	15979	36	350.306	59.110	288.942	2.947	12611	12611	82	290.915	52.172	110.720	9.068	23855	23855
1140	26	320.192	78.536	107.088	1.068	8325	8325	105	449.114	112.263	128.074	4.363	47157	47157	66	421.773	106.387	142.772	3.663	27837	27837	79	265.734	53.907	155.994	5.513	20993	20993	57	277.193	57.372	203.011	2.474	15800	15800	36	354.222	61.814	288.944	2.946	12752	12752	82	291.927	51.394	110.735	9.069	23938	23938
1141	26	314.846	75.400	107.108	1.071	8186	8186	105	452.648	111.281	128.092	4.372	47528	47528	66	413.985	104.129	142.771	3.665	27323	27323	79	264.367	53.361	155.977	5.511	20885	20885	57	281.088	57.989	203.017	2.485	16022	16022	36	354.750	60.031	288.918	2.956	12771	12771	82	292.341	54.006	110.709	9.073	23972	23972
1142	26	316.692	80.359	107.054	1.067	8234	8234	105	449.743	112.318	128.083	4.360	47223	47223	66	405.409	99.011	142.772	3.687	26757	26757	79	264.190	53.547	155.989	5.497	20871	20871	57	280.807	58.566	203.024	2.474	16006	16006	36	355.250	60.282	288.914	2.957	12789	12789	82	291.744	54.534	110.702	9.078	23923	23923
1143	26	317.346	76.920	107.094	1.070	8251	8251	105	447.495	110.973	128.084	4.366	46987	46987	66	396.258	96.305	142.778	3.686	26153	26153	79	264.899	54.920	156.004	5.515	20927	20927	57	278.404	58.935	203.022	2.478	15869	15869	36	355.306	62.853	288.958	2.935	12791	12791	82	289.037	52.798	110.729	9.082	23701	23701
1144	26	315.115	80.650	107.063	1.070	8193	8193	105	449.914	109.894	128.074	4.381	47241	47241	66	386.152	93.589	142.773	3.684	25486	25486	79	267.228	54.349	155.986	5.510	21111	21111	57	281.842	60.054	203.034	2.487	16065	16065	36	356.694	66.136	288.987	2.917	12841	12841	82	292.171	52.264	110.720	9.074	23958	23958
1145	26	315.846	77.490	107.094	1.069	8212	8212	105	448.181	108.730	128.074	4.389	47059	47059	66	378.621	89.409	142.783	3.704	24989	24989	79	267.886	55.740	155.992	5.530	21163	21163	57	280.684	58.622	203.027	2.480	15999	15999	36	362.222	64.929	288.956	2.936	13040	13040	82	290.829	52.800	110.716	9.076	23848	23848
1146	26	316.962	78.501	107.085	1.072	8241	8241	105	446.352	108.653	128.076	4.377	46867	46867	66	373.606	87.807	142.782	3.698	24658	24658	79	268.835	56.312	155.990	5.523	21238	21238	57	282.719	57.205	203.029	2.484	16115	16115	36	362.861	62.645	288.939	2.949	13063	13063	82	292.390	53.577	110.725	9.074	23976	23976
1147	26	316.308	75.209	107.125	1.070	8224	8224	105	445.619	110.551	128.069	4.376	46790	46790	66	367.227	84.627	142.786	3.717	24237	24237	79	270.304	57.507	155.987	5.492	21354	21354	57	281.667	56.458	203.033	2.483	16055	16055	36	360.417	62.767	288.929	2.949	12975	12975	82	291.549	53.077	110.711	9.077	23907	23907
1148	26	317.423	75.922	107.113	1.070	8253	8253	105	443.762	108.817	128.070	4.376	46595	46595	66	360.848	83.496	142.782	3.707	23816	23816	79	271.063	56.872	155.979	5.516	21414	21414	57	282.930	59.239	203.020	2.483	16127	16127	36	359.861	60.264	288.911	2.960	12955	12955	82	291.159	51.989	110.715	9.074	23875	23875
1149	26	318.038	80.082	107.059	1.065	8269	8269	105	441.933	107.194	128.066	4.390	46403	46403	66	352.955	77.637	142.796	3.736	23295	23295	79	272.595	58.068	155.979	5.495	21535	21535	57	280.842	56.616	203.043	2.492	16008	16008	36	357.306	64.762	288.955	2.932	12863	12863	82	290.061	52.179	110.727	9.082	23785	23785
1150	26	315.577	78.079	107.079	1.066	8205	8205	105	436.390	107.851	128.078	4.372	45821	45821	66	344.833	76.272	142.793	3.724	22759	22759	79	272.278	58.712	155.976	5.519	21510	21510	57	280.491	56.123	203.037	2.487	15988	15988	36	358.694	63.387	288.956	2.931	12913	12913	82	286.988	52.317	110.718	9.075	23533	23533
1151	26	323	77.629	107.094	1.071	8398	8398	105	439.324	106.409	128.091	4.374	46129	46129	66	338.076	73.264	142.797	3.740	22313	22313	79	272.975	58.356	155.963	5.510	21565	21565	57	281.246	57.560	203.020	2.477	16031	16031	36	356.667	61.764	288.914	2.955	12840	12840	82	289.085	54.070	110.703	9.084	23705	23705
1152	26	323.923	78.179	107.104	1.070	8422	8422	105	435.381	106.241	128.082	4.379	45715	45715	66	333.803	72.224	142.780	3.748	22031	22031	79	272	59.574	155.976	5.513	21488	21488	57	282.018	59.062	203.028	2.476	16075	16075	36	359.556	62.532	288.928	2.950	12944	12944	82	295.073	54.252	110.712	9.080	24196	24196
1153	26	322.538	79.728	107.078	1.069	8386	8386	105	434.743	104.969	128.085	4.379	45648	45648	66	330.894	71.377	142.794	3.739	21839	21839	79	274	59.345	155.985	5.517	21646	21646	57	283.526	59.768	203.013	2.478	16161	16161	36	357.917	65.945	288.970	2.918	12885	12885	82	294.439	54.779	110.723	9.079	24144	24144
1154	26	318.154	78.363	107.094	1.070	8272	8272	105	434.562	105.784	128.072	4.380	45629	45629	66	325.076	69.051	142.800	3.743	21455	21455	79	274.215	60.292	155.968	5.512	21663	21663	57	281.474	59.450	203.000	2.478	16044	16044	36	358.861	65.021	288.945	2.934	12919	12919	82	295.073	54.313	110.727	9.075	24196	24196
1155	26	316.154	78.062	107.071	1.068	8220	8220	105	433.629	104.298	128.068	4.388	45531	45531	66	318.712	65.133	142.794	3.774	21035	21035	79	274.329	60.476	155.972	5.517	21672	21672	57	282.140	59.722	203.011	2.474	16082	16082	36	361.278	63.692	288.929	2.945	13006	13006	82	297.585	56.648	110.701	9.078	24402	24402
1156	26	319.923	77.093	107.101	1.072	8318	8318	105	432.267	102.842	128.069	4.394	45388	45388	66	313.348	63.859	142.788	3.777	20681	20681	79	277.203	59.506	155.979	5.525	21899	21899	57	284.526	59.521	203.006	2.476	16218	16218	36	360.583	65.025	288.957	2.931	12981	12981	82	297.866	56.632	110.713	9.072	24425	24425
1157	26	315.846	74.208	107.147	1.071	8212	8212	105	427.171	104.266	128.068	4.384	44853	44853	66	305.833	59.327	142.819	3.789	20185	20185	79	276.418	60.519	155.970	5.535	21837	21837	57	285.281	61.058	203.016	2.473	16261	16261	36	360.111	65.631	288.967	2.929	12964	12964	82	295.732	54.798	110.722	9.059	24250	24250
1158	26	314.346	73.920	107.129	1.074	8173	8173	105	426.571	103.282	128.059	4.390	44790	44790	66	303.121	58.222	142.815	3.802	20006	20006	79	275.646	60.041	155.975	5.535	21776	21776	57	283.789	59.348	203.004	2.478	16176	16176	36	363.417	63.956	288.939	2.944	13083	13083	82	297.817	54.456	110.720	9.061	24421	24421
1159	26	318.615	77.811	107.104	1.067	8284	8284	105	426.514	104.736	128.066	4.375	44784	44784	66	298.152	56.801	142.814	3.796	19678	19678	79	276.468	61.580	155.979	5.528	21841	21841	57	286.860	61.957	202.982	2.463	16351	16351	36	362.806	65.312	288.972	2.924	13061	13061	82	297.939	56.363	110.728	9.072	24431	24431
1160	26	320.115	75.784	107.122	1.068	8323	8323	105	423.181	102.884	128.054	4.391	44434	44434	66	296.652	56.143	142.796	3.806	19579	19579	79	276.101	61.917	155.972	5.529	21812	21812	57	285.421	59.894	203.025	2.477	16269	16269	36	361.389	64.562	288.957	2.931	13010	13010	82	297.061	54.695	110.723	9.070	24359	24359
1161	26	316.538	74.382	107.130	1.075	8230	8230	105	425.133	103.429	128.074	4.372	44639	44639	66	290.652	55.581	142.797	3.806	19183	19183	79	279.278	63.597	155.971	5.541	22063	22063	57	285.211	60.195	203.009	2.480	16257	16257	36	363.528	67.848	288.976	2.921	13087	13087	82	296.146	54.016	110.734	9.071	24284	24284
1162	26	317.192	75.116	107.126	1.074	8247	8247	105	423.371	100.204	128.077	4.397	44454	44454	66	289.136	52.941	142.800	3.819	19083	19083	79	284.152	65.583	155.963	5.525	22448	22448	57	285.737	59.681	202.996	2.476	16287	16287	36	363.833	68.192	288.999	2.912	13098	13098	82	296.732	55.132	110.710	9.078	24332	24332
1163	26	315.808	72.652	107.146	1.071	8211	8211	105	422.524	102.765	128.059	4.385	44365	44365	66	283.939	51.841	142.809	3.822	18740	18740	79	285.620	66.164	155.957	5.529	22564	22564	57	287.351	61.502	202.985	2.472	16379	16379	36	364.361	67.128	288.985	2.919	13117	13117	82	296.134	55.462	110.697	9.077	24283	24283
1164	26	314.115	72.680	107.131	1.072	8167	8167	105	420.410	100.198	128.078	4.397	44143	44143	66	281.500	51.298	142.818	3.819	18579	18579	79	288.519	68.367	155.960	5.529	22793	22793	57	286.737	60.756	203.023	2.481	16344	16344	36	363.639	65.753	288.974	2.928	13091	13091	82	297.390	55.949	110.716	9.080	24386	24386
1165	26	314.077	69.954	107.166	1.074	8166	8166	105	417.581	99.005	128.076	4.395	43846	43846	66	278.712	49.227	142.820	3.828	18395	18395	79	292.342	69.044	155.965	5.522	23095	23095	57	287.263	60.963	202.991	2.472	16374	16374	36	366.139	63.221	288.973	2.929	13181	13181	82	299.927	56.180	110.709	9.074	24594	24594
1166	26	315.154	76.874	107.102	1.071	8194	8194	105	416.686	100.303	128.050	4.397	43752	43752	66	275.485	47.925	142.832	3.826	18182	18182	79	294.139	70.679	155.956	5.524	23237	23237	57	288.526	60.959	203.008	2.467	16446	16446	36	368.806	70.001	288.995	2.912	13277	13277	82	300.085	56.801	110.707	9.071	24607	24607
1167	26	309.154	74.268	107.118	1.073	8038	8038	105	415.400	97.988	128.070	4.405	43617	43617	66	272.242	47.696	142.811	3.832	17968	17968	79	295.443	69.939	155.961	5.509	23340	23340	57	290.298	62.774	202.999	2.470	16547	16547	36	372.500	71.581	288.969	2.919	13410	13410	82	299.524	57.422	110.699	9.087	24561	24561
1168	26	312.385	75.040	107.102	1.073	8122	8122	105	416.981	100.881	128.073	4.389	43783	43783	66	270.288	44.311	142.826	3.857	17839	17839	79	296.544	70.689	155.957	5.516	23427	23427	57	289.509	62.441	203.004	2.478	16502	16502	36	370.972	68.310	288.973	2.927	13355	13355	82	296.488	56.668	110.695	9.063	24312	24312
1169	26	307.192	71.604	107.128	1.070	7987	7987	105	416.238	101.297	128.078	4.379	43705	43705	66	268.015	45.269	142.808	3.851	17689	17689	79	301.215	71.722	155.934	5.508	23796	23796	57	291.737	65.823	202.978	2.462	16629	16629	36	372.028	68.257	288.993	2.916	13393	13393	82	296.768	55.182	110.704	9.074	24335	24335
1170	26	313.192	72.605	107.145	1.071	8143	8143	105	417.048	100.863	128.072	4.384	43790	43790	66	265.833	44.358	142.826	3.852	17545	17545	79	303.899	75.534	155.922	5.511	24008	24008	57	294.070	65.696	202.999	2.466	16762	16762	36	377.361	71.357	288.985	2.915	13585	13585	82	294.549	54.938	110.716	9.063	24153	24153
1171	26	309.577	71.946	107.127	1.071	8049	8049	105	416.838	99.062	128.078	4.390	43768	43768	66	265.818	42.877	142.824	3.871	17544	17544	79	304.646	77.612	155.917	5.546	24067	24067	57	293.123	61.648	203.000	2.479	16708	16708	36	372.583	69.824	288.997	2.911	13413	13413	82	291.732	54.960	110.710	9.080	23922	23922
1172	26	307.538	73.888	107.105	1.074	7996	7996	105	417.105	99.467	128.062	4.393	43796	43796	66	260.515	43.244	142.832	3.861	17194	17194	79	308.848	77.782	155.920	5.537	24399	24399	57	293.158	65.293	202.994	2.460	16710	16710	36	374.611	68.478	288.994	2.914	13486	13486	82	295.354	55.911	110.693	9.070	24219	24219
1173	26	303.385	70.166	107.142	1.075	7888	7888	105	418.876	100.958	128.057	4.392	43982	43982	66	262.364	42.138	142.829	3.863	17316	17316	79	308.456	79.384	155.922	5.541	24368	24368	57	294	63.374	203.001	2.477	16758	16758	36	373.861	71.881	289.005	2.905	13459	13459	82	294.683	54.259	110.702	9.070	24164	24164
1174	26	300.269	66.045	107.171	1.078	7807	7807	105	416.048	97.238	128.055	4.407	43685	43685	66	261.045	42.618	142.819	3.865	17229	17229	79	310.443	79.053	155.910	5.550	24525	24525	57	291.246	63.541	202.998	2.468	16601	16601	36	374.611	71.815	289.000	2.909	13486	13486	82	292.915	54.974	110.710	9.086	24019	24019
1175	26	302.962	67.719	107.155	1.079	7877	7877	105	416.352	99.905	128.059	4.392	43717	43717	66	258.712	41.372	142.835	3.864	17075	17075	79	312.810	79.219	155.915	5.535	24712	24712	57	292.368	63.193	203.017	2.473	16665	16665	36	373.417	71.028	289.003	2.909	13443	13443	82	295.085	54.886	110.705	9.068	24197	24197
1176	26	300.308	66.839	107.165	1.079	7808	7808	105	416.257	98.277	128.048	4.411	43707	43707	66	256.364	40.432	142.835	3.862	16920	16920	79	312.949	81.026	155.907	5.540	24723	24723	57	291.404	62.969	203.001	2.466	16610	16610	36	370.083	70.365	289.002	2.903	13323	13323	82	290.280	53.862	110.711	9.068	23803	23803
1177	26	299.769	67.282	107.162	1.076	7794	7794	105	416.210	99.871	128.051	4.396	43702	43702	66	256.652	42.231	142.830	3.855	16939	16939	79	313.962	80.738	155.906	5.540	24803	24803	57	292.228	64.787	202.997	2.462	16657	16657	36	370.417	66.944	288.966	2.926	13335	13335	82	289.232	52.536	110.716	9.063	23717	23717
1178	26	300.423	66.856	107.150	1.079	7811	7811	105	415.495	100.691	128.046	4.393	43627	43627	66	252.773	40.186	142.842	3.861	16683	16683	79	314.911	81.684	155.921	5.536	24878	24878	57	294.298	66.142	202.965	2.463	16775	16775	36	372.361	68.191	288.980	2.922	13405	13405	82	288.146	53.467	110.706	9.074	23628	23628
1179	26	299.962	65.759	107.160	1.080	7799	7799	105	413.771	100.127	128.044	4.402	43446	43446	66	253.909	39.998	142.824	3.871	16758	16758	79	317.013	85.002	155.901	5.557	25044	25044	57	292.404	62.161	203.003	2.473	16667	16667	36	369.361	67.467	288.987	2.917	13297	13297	82	284.878	52.180	110.701	9.070	23360	23360
1180	26	299.885	68.396	107.142	1.074	7797	7797	105	415.933	100.178	128.044	4.402	43673	43673	66	251.591	38.218	142.836	3.879	16605	16605	79	320.633	86.399	155.901	5.549	25330	25330	57	293.754	65.088	202.965	2.459	16744	16744	36	370.083	68.608	288.956	2.927	13323	13323	82	287.146	52.487	110.706	9.080	23546	23546
1181	26	296.038	67.357	107.132	1.076	7697	7697	105	412.067	97.716	128.038	4.411	43267	43267	66	250.924	37.279	142.830	3.883	16561	16561	79	321.038	85.694	155.900	5.564	25362	25362	57	291.789	63.118	203.011	2.466	16632	16632	36	368.500	63.433	288.940	2.943	13266	13266	82	284.061	52.447	110.705	9.071	23293	23293
1182	26	297.192	66.841	107.162	1.074	7727	7727	105	412.638	99.211	128.054	4.394	43327	43327	66	248.636	39.377	142.824	3.865	16410	16410	79	323.253	86.283	155.896	5.577	25537	25537	57	294.982	65.498	202.994	2.472	16814	16814	36	370.611	66.352	288.961	2.931	13342	13342	82	285.402	51.015	110.714	9.067	23403	23403
1183	26	297.231	67.649	107.144	1.082	7728	7728	105	413.752	97.727	128.064	4.404	43444	43444	66	247.333	36.016	142.846	3.888	16324	16324	79	328.127	88.511	155.907	5.558	25922	25922	57	294.228	67.054	203.001	2.464	16771	16771	36	368.972	67.683	288.977	2.922	13283	13283	82	282.024	51.794	110.711	9.075	23126	23126
1184	26	294.308	66.741	107.147	1.073	7652	7652	105	412.505	99.393	128.053	4.398	43313	43313	66	249.727	39.435	142.822	3.872	16482	16482	79	330.595	91.365	155.900	5.548	26117	26117	57	296.211	67.318	202.990	2.454	16884	16884	36	370.750	68.717	288.964	2.926	13347	13347	82	280.512	49.760	110.724	9.064	23002	23002
1185	26	294.115	65.903	107.155	1.075	7647	7647	105	413.171	97.826	128.047	4.411	43383	43383	66	249.621	38.389	142.827	3.876	16475	16475	79	331.519	89.937	155.890	5.547	26190	26190	57	296.351	66.937	202.994	2.463	16892	16892	36	371.194	69.566	288.983	2.915	13363	13363	82	282.159	46.778	110.764	9.060	23137	23137
1186	26	294.038	64.310	107.179	1.080	7645	7645	105	412.495	98.339	128.057	4.400	43312	43312	66	247.515	36.486	142.833	3.898	16336	16336	79	333.987	92.514	155.900	5.556	26385	26385	57	297.930	67.210	202.984	2.466	16982	16982	36	369.583	69.603	289.009	2.906	13305	13305	82	281.390	48.500	110.735	9.069	23074	23074
1187	26	296.923	64.298	107.169	1.078	7720	7720	105	408.705	98.343	128.058	4.396	42914	42914	66	249.894	37.566	142.838	3.883	16493	16493	79	341.316	96.631	155.884	5.557	26964	26964	57	300.053	66.436	202.993	2.465	17103	17103	36	366.972	66.234	288.959	2.929	13211	13211	82	282.122	48.576	110.739	9.064	23134	23134
1188	26	292.731	65.912	107.156	1.076	7611	7611	105	409.267	96.322	128.047	4.410	42973	42973	66	249.212	37.692	142.829	3.886	16448	16448	79	345.013	100.187	155.865	5.566	27256	27256	57	299.035	67.855	202.994	2.465	17045	17045	36	366.417	64.756	288.965	2.931	13191	13191	82	280.207	47.694	110.741	9.081	22977	22977
1189	26	292.462	64.887	107.167	1.078	7604	7604	105	409.171	96.612	128.058	4.406	42963	42963	66	248.485	38.130	142.827	3.875	16400	16400	79	351.329	102.857	155.860	5.553	27755	27755	57	301.018	67.725	202.972	2.458	17158	17158	36	367.694	69.462	288.987	2.914	13237	13237	82	281.524	49.530	110.728	9.079	23085	23085
1190	26	295.462	66.109	107.153	1.082	7682	7682	105	407.219	96.638	128.041	4.410	42758	42758	66	246.712	37.938	142.826	3.872	16283	16283	79	356.810	104.436	155.877	5.558	28188	28188	57	302.386	70.531	202.978	2.467	17236	17236	36	371.472	66.672	288.967	2.931	13373	13373	82	282.098	50.994	110.714	9.066	23132	23132
1191	26	294	64.428	107.172	1.078	7644	7644	105	405.448	95.127	128.042	4.420	42572	42572	66	247.788	38.772	142.838	3.864	16354	16354	79	361.886	107.839	155.859	5.579	28589	28589	57	301.193	69.095	202.974	2.456	17168	17168	36	368.528	70.060	288.996	2.914	13267	13267	82	283.049	48.606	110.737	9.066	23210	23210
1192	26	292.808	65.532	107.146	1.076	7613	7613	105	403.895	95.161	128.035	4.415	42409	42409	66	247.076	37.188	142.846	3.870	16307	16307	79	363.899	109.589	155.860	5.562	28748	28748	57	303.351	71.065	202.968	2.459	17291	17291	36	366.139	69.840	288.973	2.917	13181	13181	82	283.695	50.172	110.739	9.062	23263	23263
1193	26	289.654	62.166	107.183	1.079	7531	7531	105	400.724	92.613	128.056	4.424	42076	42076	66	247.803	38.356	142.835	3.871	16355	16355	79	364.937	110.640	155.863	5.589	28830	28830	57	304.772	70.154	202.999	2.466	17372	17372	36	367.056	65.549	288.968	2.926	13214	13214	82	286.159	50.368	110.740	9.066	23465	23465
1194	26	292.115	63.832	107.183	1.078	7595	7595	105	404.629	95.345	128.037	4.416	42486	42486	66	247.545	37.663	142.828	3.884	16338	16338	79	370.582	113.665	155.864	5.590	29276	29276	57	303.368	70.223	202.960	2.448	17292	17292	36	368.306	63.822	288.921	2.952	13259	13259	82	286.659	49.984	110.741	9.057	23506	23506
1195	26	290.846	65.089	107.154	1.079	7562	7562	105	405.219	94.056	128.037	4.427	42548	42548	66	248.167	38.820	142.823	3.869	16379	16379	79	373.924	114.816	155.863	5.596	29540	29540	57	305.263	69.749	202.976	2.460	17400	17400	36	367.444	66.224	288.959	2.932	13228	13228	82	287.256	52.162	110.713	9.078	23555	23555
1196	26	290.077	63.425	107.165	1.080	7542	7542	105	406.781	96.094	128.052	4.411	42712	42712	66	247.348	37.971	142.816	3.891	16325	16325	79	376.924	115.979	155.845	5.579	29777	29777	57	304.491	70.085	202.993	2.466	17356	17356	36	365.972	67.162	288.976	2.926	13175	13175	82	287.012	50.190	110.734	9.063	23535	23535
1197	26	289.846	66.601	107.131	1.076	7536	7536	105	409.914	96.554	128.042	4.415	43041	43041	66	248.273	35.312	142.824	3.915	16386	16386	79	381.152	119.014	155.849	5.591	30111	30111	57	305.842	71.802	202.995	2.472	17433	17433	36	363.222	67.837	288.984	2.922	13076	13076	82	288.720	52.562	110.719	9.059	23675	23675
1198	26	289.538	62.745	107.196	1.077	7528	7528	105	407.210	96.398	128.049	4.402	42757	42757	66	247.970	36.949	142.829	3.904	16366	16366	79	376.215	116.762	155.851	5.599	29721	29721	57	304.088	69.659	202.983	2.453	17333	17333	36	364.194	65.059	288.928	2.940	13111	13111	82	288.659	51.710	110.725	9.065	23670	23670
1199	26	289.731	63.413	107.163	1.079	7533	7533	105	409.571	97.570	128.032	4.410	43005	43005	66	249.742	36.408	142.837	3.897	16483	16483	79	377.354	118.293	155.847	5.600	29811	29811	57	306.070	70.680	202.972	2.457	17446	17446	36	367.333	65.775	288.973	2.925	13224	13224	82	286.902	51.113	110.720	9.067	23526	23526
1200	26	292.500	62.155	107.202	1.084	7605	7605	105	407.762	95.126	128.047	4.417	42815	42815	66	246.833	35.906	142.828	3.897	16291	16291	79	380.772	118.734	155.821	5.600	30081	30081	57	305.807	70.705	202.987	2.464	17431	17431	36	368.861	63.835	288.944	2.944	13279	13279	82	286.427	51.415	110.724	9.062	23487	23487
1201	26	294.385	61.512	107.214	1.079	7654	7654	105	406.971	94.835	128.047	4.420	42732	42732	66	249.545	36.787	142.840	3.894	16470	16470	79	381.456	119.310	155.826	5.588	30135	30135	57	303.947	68.904	202.969	2.458	17325	17325	36	364.972	67.127	288.988	2.916	13139	13139	82	285.195	50.515	110.734	9.058	23386	23386
1202	26	290.692	60.691	107.192	1.079	7558	7558	105	407.486	94.833	128.053	4.419	42786	42786	66	248.773	35.966	142.829	3.907	16419	16419	79	384.443	120.199	155.844	5.605	30371	30371	57	306.947	69.959	202.978	2.462	17496	17496	36	363.028	67.291	288.987	2.912	13069	13069	82	285.829	50.891	110.717	9.050	23438	23438
1203	26	286.077	62.257	107.169	1.078	7438	7438	105	408.962	96.367	128.044	4.413	42941	42941	66	247.515	36.447	142.819	3.900	16336	16336	79	386.709	123.533	155.851	5.610	30550	30550	57	305.526	69.710	202.962	2.464	17415	17415	36	366.139	67.377	288.976	2.920	13181	13181	82	285.768	50.680	110.727	9.065	23433	23433
1204	26	289.231	60.680	107.199	1.082	7520	7520	105	410.943	96.922	128.036	4.415	43149	43149	66	248.894	36.793	142.844	3.881	16427	16427	79	390.949	122.506	155.844	5.596	30885	30885	57	309.982	71.829	202.971	2.457	17669	17669	36	366.278	64.176	288.950	2.941	13186	13186	82	287.232	50.388	110.723	9.058	23553	23553
1205	26	288.615	63.170	107.178	1.076	7504	7504	105	408.638	96.585	128.036	4.418	42907	42907	66	247.697	35.286	142.837	3.906	16348	16348	79	395.063	124.807	155.842	5.598	31210	31210	57	310.561	73.982	202.962	2.444	17702	17702	36	361.389	63.241	288.954	2.935	13010	13010	82	286.427	51.631	110.714	9.073	23487	23487
1206	26	286.538	61.157	107.202	1.079	7450	7450	105	408.895	95.389	128.048	4.414	42934	42934	66	248.242	36.238	142.823	3.900	16384	16384	79	398.063	124.862	155.857	5.599	31447	31447	57	316.439	75.336	202.945	2.447	18037	18037	36	364.250	61.925	288.938	2.946	13113	13113	82	287.110	51.770	110.723	9.059	23543	23543
1207	26	288.923	64.236	107.179	1.075	7512	7512	105	414.362	98.292	128.040	4.408	43508	43508	66	249.424	36.090	142.834	3.896	16462	16462	79	400.354	128.248	155.852	5.607	31628	31628	57	313.526	74.326	202.961	2.450	17871	17871	36	363.722	65.228	288.978	2.923	13094	13094	82	286.415	52.628	110.719	9.077	23486	23486
1208	26	289.962	64.492	107.141	1.082	7539	7539	105	412.467	96.455	128.040	4.414	43309	43309	66	251.061	37.015	142.819	3.895	16570	16570	79	401.038	129.204	155.850	5.592	31682	31682	57	314	74.251	202.987	2.457	17898	17898	36	360.889	63.675	288.959	2.929	12992	12992	82	285.646	50.711	110.738	9.066	23423	23423
1209	26	290.731	64.215	107.155	1.080	7559	7559	105	414.410	95.763	128.032	4.431	43513	43513	66	250.833	37.814	142.826	3.889	16555	16555	79	405.354	130.281	155.840	5.603	32023	32023	57	314.842	73.159	202.977	2.460	17946	17946	36	356.833	63.629	288.947	2.937	12846	12846	82	285.817	52.165	110.718	9.069	23437	23437
1210	26	290.923	65.413	107.159	1.076	7564	7564	105	415.286	97.460	128.049	4.419	43605	43605	66	251.379	37.780	142.829	3.892	16591	16591	79	412.620	133.226	155.827	5.590	32597	32597	57	316.544	77.629	202.974	2.449	18043	18043	36	356.694	62.992	288.978	2.928	12841	12841	82	287.512	51.628	110.706	9.068	23576	23576
1211	26	290.385	63.521	107.168	1.079	7550	7550	105	415.600	98.394	128.050	4.412	43638	43638	66	251.803	37.639	142.834	3.883	16619	16619	79	417.987	135.271	155.817	5.603	33021	33021	57	317.193	74.989	202.974	2.460	18080	18080	36	358.972	64.034	288.975	2.927	12923	12923	82	286.183	51.642	110.713	9.072	23467	23467
1212	26	290	62.232	107.171	1.079	7540	7540	105	419.057	98.400	128.065	4.411	44001	44001	66	254.258	39.921	142.831	3.870	16781	16781	79	422.013	140.738	155.808	5.593	33339	33339	57	319.351	75.786	202.983	2.458	18203	18203	36	360.972	66.393	288.978	2.921	12995	12995	82	287.171	51.827	110.711	9.083	23548	23548
1213	26	289.154	62.767	107.169	1.074	7518	7518	105	414.419	95.676	128.063	4.422	43514	43514	66	252.136	38.562	142.836	3.880	16641	16641	79	425.861	141.930	155.807	5.607	33643	33643	57	315.228	75.846	202.951	2.446	17968	17968	36	362.667	66.982	288.966	2.925	13056	13056	82	288.537	54.013	110.689	9.074	23660	23660
1214	26	288.500	63.225	107.171	1.078	7501	7501	105	414.476	99.087	128.043	4.404	43520	43520	66	248.121	36.297	142.838	3.888	16376	16376	79	428.443	144.914	155.797	5.603	33847	33847	57	314.842	75.816	202.963	2.451	17946	17946	36	357.222	65.359	288.991	2.917	12860	12860	82	287.146	52.988	110.702	9.072	23546	23546
1215	26	286	62.147	107.174	1.080	7436	7436	105	411.029	97.013	128.031	4.415	43158	43158	66	249.833	38.634	142.828	3.872	16489	16489	79	432.215	148.705	155.790	5.597	34145	34145	57	316.649	78.310	202.950	2.445	18049	18049	36	357.889	65.169	288.958	2.929	12884	12884	82	285.598	53.654	110.694	9.088	23419	23419
1216	26	286.846	62.422	107.174	1.076	7458	7458	105	407.838	96.521	128.042	4.411	42823	42823	66	249.136	37.426	142.827	3.887	16443	16443	79	435.063	149.840	155.791	5.616	34370	34370	57	319.474	79.957	202.950	2.442	18210	18210	36	357.583	65.687	288.945	2.936	12873	12873	82	284.256	53.986	110.697	9.078	23309	23309
1217	26	280.538	62.781	107.134	1.079	7294	7294	105	408.438	95.864	128.038	4.419	42886	42886	66	251.227	38.181	142.826	3.886	16581	16581	79	440.595	153.135	155.793	5.622	34807	34807	57	318.667	78.214	202.962	2.451	18164	18164	36	354.444	60.108	288.929	2.953	12760	12760	82	283.817	54.928	110.691	9.072	23273	23273
1218	26	279.154	62.557	107.154	1.078	7258	7258	105	406.057	95.664	128.045	4.416	42636	42636	66	250.712	36.555	142.835	3.897	16547	16547	79	439.304	154.382	155.776	5.612	34705	34705	57	323.281	81.593	202.926	2.436	18427	18427	36	356.083	62.926	288.953	2.938	12819	12819	82	282.366	52.837	110.701	9.074	23154	23154
1219	26	280.115	60.137	107.170	1.080	7283	7283	105	406.419	96.849	128.041	4.410	42674	42674	66	249.485	37.975	142.829	3.887	16466	16466	79	442.494	152.429	155.799	5.608	34957	34957	57	322.228	81.416	202.918	2.434	18367	18367	36	355.222	62.718	288.950	2.938	12788	12788	82	280.488	52.168	110.702	9.071	23000	23000
1220	26	279.423	62.039	107.158	1.083	7265	7265	105	402.324	95.284	128.051	4.404	42244	42244	66	248.924	38.148	142.824	3.877	16429	16429	79	436.266	149.558	155.790	5.631	34465	34465	57	322.035	81.276	202.954	2.438	18356	18356	36	353.472	63.528	288.934	2.940	12725	12725	82	278.671	50.999	110.697	9.077	22851	22851
1221	26	279.769	62.702	107.136	1.075	7274	7274	105	402.743	95.421	128.045	4.411	42288	42288	66	248.727	39.006	142.829	3.866	16416	16416	79	436.342	152.004	155.786	5.630	34471	34471	57	323.018	81.073	202.964	2.450	18412	18412	36	354.528	60.428	288.945	2.942	12763	12763	82	278.939	51.427	110.687	9.070	22873	22873
1222	26	276.923	60.093	107.176	1.077	7200	7200	105	400.838	93.051	128.061	4.413	42088	42088	66	251.833	37.658	142.823	3.895	16621	16621	79	429.570	147.333	155.782	5.632	33936	33936	57	325.421	81.072	202.944	2.448	18549	18549	36	352.417	62.768	288.933	2.938	12687	12687	82	278.683	50.218	110.703	9.069	22852	22852
1223	26	278.500	61.810	107.151	1.078	7241	7241	105	401.933	95.079	128.052	4.418	42203	42203	66	254.197	39.320	142.825	3.879	16777	16777	79	428.646	145.397	155.797	5.623	33863	33863	57	324.895	81.913	202.948	2.448	18519	18519	36	351.694	61.564	288.948	2.935	12661	12661	82	279.610	51.769	110.700	9.078	22928	22928
1224	26	275.885	57.067	107.201	1.085	7173	7173	105	401.314	94.137	128.062	4.407	42138	42138	66	253.667	37.474	142.834	3.892	16742	16742	79	420.911	142.613	155.808	5.628	33252	33252	57	328	82.330	202.975	2.443	18696	18696	36	353.917	62.953	288.947	2.936	12741	12741	82	278.451	50.931	110.707	9.070	22833	22833
1225	26	279	59.183	107.180	1.085	7254	7254	105	401.800	97.283	128.068	4.391	42189	42189	66	253.379	40.181	142.826	3.867	16723	16723	79	421.532	141.355	155.812	5.627	33301	33301	57	328.333	80.655	202.974	2.445	18715	18715	36	350.389	63.292	288.997	2.913	12614	12614	82	280.878	51.313	110.715	9.087	23032	23032
1226	26	279	57.551	107.204	1.084	7254	7254	105	401.162	94.036	128.052	4.411	42122	42122	66	255.985	38.923	142.837	3.886	16895	16895	79	415.051	138.518	155.806	5.632	32789	32789	57	328.526	81.482	202.974	2.444	18726	18726	36	351.917	63.327	288.981	2.923	12669	12669	82	279.841	50.500	110.710	9.083	22947	22947
1227	26	276.769	56.807	107.210	1.087	7196	7196	105	397.381	92.956	128.064	4.412	41725	41725	66	255.091	39.616	142.823	3.878	16836	16836	79	407.228	134.641	155.802	5.620	32171	32171	57	330.772	84.521	202.950	2.440	18854	18854	36	350.833	60.505	288.958	2.936	12630	12630	82	277.744	48.561	110.714	9.073	22775	22775
1228	26	277.115	59.126	107.179	1.079	7205	7205	105	396.800	92.371	128.058	4.412	41664	41664	66	255.530	40.753	142.823	3.863	16865	16865	79	403.658	132.908	155.804	5.615	31889	31889	57	333.456	84.055	202.970	2.443	19007	19007	36	353.500	61.132	288.949	2.937	12726	12726	82	278.805	49.076	110.715	9.072	22862	22862
1229	26	277.038	58.115	107.184	1.085	7203	7203	105	395.886	92.751	128.064	4.408	41568	41568	66	251.439	39.541	142.831	3.871	16595	16595	79	393.772	128.656	155.821	5.610	31108	31108	57	328.368	83.631	202.947	2.440	18717	18717	36	350.778	64.129	288.957	2.930	12628	12628	82	275.878	47.726	110.725	9.063	22622	22622
1230	26	275	60.226	107.177	1.080	7150	7150	105	394.752	91.558	128.061	4.413	41449	41449	66	251.773	39.644	142.826	3.863	16617	16617	79	385	124.199	155.824	5.637	30415	30415	57	330.105	83.200	202.937	2.444	18816	18816	36	351.361	59.100	288.922	2.954	12649	12649	82	276.720	48.317	110.718	9.072	22691	22691
1231	26	275.538	55.119	107.241	1.086	7164	7164	105	392.800	89.103	128.062	4.428	41244	41244	66	251.379	37.608	142.837	3.887	16591	16591	79	375.671	117.643	155.835	5.624	29678	29678	57	328.982	79.402	202.963	2.454	18752	18752	36	348.944	60.670	288.931	2.948	12562	12562	82	275.671	47.169	110.728	9.079	22605	22605
1232	26	276.808	54.785	107.224	1.088	7197	7197	105	392.771	91.798	128.041	4.413	41241	41241	66	249.636	36.973	142.829	3.887	16476	16476	79	364.089	112.021	155.840	5.609	28763	28763	57	325.789	79.698	202.971	2.456	18570	18570	36	345.500	56.707	288.900	2.966	12438	12438	82	272.329	48.098	110.717	9.068	22331	22331
1233	26	275.885	57.050	107.216	1.086	7173	7173	105	391.886	90.661	128.031	4.426	41148	41148	66	249.894	37.860	142.825	3.889	16493	16493	79	355.101	106.129	155.844	5.601	28053	28053	57	324.561	80.505	202.956	2.448	18500	18500	36	348.861	61.898	288.962	2.933	12559	12559	82	271.671	45.777	110.741	9.052	22277	22277
1234	26	273.615	56.044	107.205	1.084	7114	7114	105	390.971	88.775	128.017	4.443	41052	41052	66	249.773	38.957	142.836	3.873	16485	16485	79	345.886	101.375	155.860	5.600	27325	27325	57	325.386	79.095	202.991	2.464	18547	18547	36	348	60.915	288.951	2.940	12528	12528	82	269.305	46.347	110.730	9.060	22083	22083
1235	26	272	54.779	107.226	1.084	7072	7072	105	390.114	88.556	128.049	4.427	40962	40962	66	250.606	37.167	142.830	3.894	16540	16540	79	338.354	96.500	155.882	5.593	26730	26730	57	322.789	78.485	202.983	2.451	18399	18399	36	349.139	58.429	288.936	2.951	12569	12569	82	268.268	45.219	110.722	9.062	21998	21998
1236	26	267.692	54.975	107.205	1.080	6960	6960	105	388.324	89.440	128.042	4.427	40774	40774	66	249.773	38.052	142.827	3.882	16485	16485	79	328.646	93.159	155.878	5.597	25963	25963	57	319.439	76.424	202.980	2.457	18208	18208	36	344.611	55.894	288.936	2.952	12406	12406	82	265.134	44.378	110.735	9.058	21741	21741
1237	26	270.346	53.343	107.229	1.086	7029	7029	105	390.171	89.229	128.037	4.435	40968	40968	66	249.348	39.070	142.816	3.885	16457	16457	79	317.962	87.874	155.897	5.587	25119	25119	57	318.088	77.025	202.966	2.457	18131	18131	36	347.972	57.066	288.888	2.969	12527	12527	82	264.037	43.671	110.746	9.053	21651	21651
1238	26	266.462	51.170	107.239	1.086	6928	6928	105	390.990	88.561	128.033	4.440	41054	41054	66	252.273	39.050	142.826	3.886	16650	16650	79	312.785	83.407	155.883	5.585	24710	24710	57	318.386	76.181	202.955	2.455	18148	18148	36	346	59.450	288.936	2.943	12456	12456	82	262.683	43.437	110.749	9.068	21540	21540
1239	26	263.962	51.210	107.262	1.084	6863	6863	105	390.610	88.762	128.035	4.436	41014	41014	66	249.788	39.394	142.829	3.864	16486	16486	79	306.291	80.369	155.905	5.572	24197	24197	57	313.614	73.943	202.953	2.453	17876	17876	36	343.750	56.184	288.913	2.961	12375	12375	82	263.854	43.052	110.740	9.077	21636	21636
1240	26	264.231	52.653	107.233	1.089	6870	6870	105	387.200	87.970	128.034	4.435	40656	40656	66	249.333	38.359	142.822	3.897	16456	16456	79	300.911	77.872	155.915	5.571	23772	23772	57	314.772	75.474	202.965	2.457	17942	17942	36	349.028	57.742	288.906	2.964	12565	12565	82	262.195	42.434	110.755	9.069	21500	21500
1241	26	259.077	48.543	107.261	1.086	6736	6736	105	385.305	86.708	128.051	4.435	40457	40457	66	248.652	37.398	142.821	3.890	16411	16411	79	295.114	73.379	155.908	5.561	23314	23314	57	314.175	72.080	202.973	2.465	17908	17908	36	343.250	55.870	288.949	2.943	12357	12357	82	260	42.069	110.748	9.061	21320	21320
1242	26	258.962	51.837	107.238	1.085	6733	6733	105	387.295	88.703	128.038	4.437	40666	40666	66	247.242	37.957	142.829	3.879	16318	16318	79	290.519	72.539	155.917	5.560	22951	22951	57	314.333	76.384	202.965	2.450	17917	17917	36	344.250	57.504	288.913	2.959	12393	12393	82	262.524	43.558	110.737	9.051	21527	21527
1243	26	262.423	51.325	107.239	1.088	6823	6823	105	387.381	89.792	128.033	4.427	40675	40675	66	247.864	38.455	142.844	3.859	16359	16359	79	285.329	67.420	155.942	5.558	22541	22541	57	317.719	75.733	202.966	2.456	18110	18110	36	345.083	60.607	288.942	2.942	12423	12423	82	261.402	42.962	110.732	9.066	21435	21435
1244	26	259.846	48.659	107.263	1.091	6756	6756	105	385.724	89.051	128.018	4.433	40501	40501	66	250.909	39.383	142.825	3.866	16560	16560	79	283.949	66.636	155.953	5.552	22432	22432	57	319.719	77.974	202.925	2.441	18224	18224	36	345.806	59.160	288.932	2.944	12449	12449	82	260.488	41.845	110.746	9.063	21360	21360
1245	26	259.577	48.952	107.263	1.087	6749	6749	105	384.933	87.141	128.049	4.431	40418	40418	66	249.909	37.342	142.820	3.893	16494	16494	79	279.354	66.535	155.919	5.542	22069	22069	57	321.158	76.887	202.969	2.450	18306	18306	36	344.861	61.368	288.960	2.929	12415	12415	82	260.988	42.014	110.752	9.067	21401	21401
1246	26	260.038	49.692	107.257	1.087	6761	6761	105	384.629	86.096	128.050	4.438	40386	40386	66	249.894	38.940	142.811	3.881	16493	16493	79	274.911	64.089	155.938	5.539	21718	21718	57	316.368	79.030	202.931	2.447	18033	18033	36	346.556	58.799	288.968	2.932	12476	12476	82	260.415	43.303	110.748	9.059	21354	21354
1247	26	258.192	49.071	107.258	1.091	6713	6713	105	387.038	88.137	128.045	4.434	40639	40639	66	247.955	39.342	142.823	3.876	16365	16365	79	274.987	62.604	155.950	5.543	21724	21724	57	316.561	76.780	202.956	2.455	18044	18044	36	343.972	60.551	288.947	2.940	12383	12383	82	260.585	43.146	110.739	9.071	21368	21368
1248	26	257.654	46.857	107.281	1.092	6699	6699	105	386.562	88.542	128.050	4.419	40589	40589	66	248.955	38.839	142.829	3.878	16431	16431	79	271.114	61.517	155.941	5.536	21418	21418	57	311.614	73.454	202.971	2.454	17762	17762	36	341.667	60.898	288.958	2.931	12300	12300	82	261.854	42.593	110.742	9.055	21472	21472
1249	26	260.346	49.757	107.245	1.092	6769	6769	105	388.695	90.185	128.032	4.422	40813	40813	66	250.288	39.277	142.822	3.883	16519	16519	79	269.835	59.885	155.958	5.529	21317	21317	57	313.404	73.256	202.975	2.467	17864	17864	36	346.306	61.036	288.956	2.931	12467	12467	82	260.890	42.362	110.757	9.067	21393	21393
1250	26	255.731	48.040	107.261	1.091	6649	6649	105	387.952	89.009	128.048	4.421	40735	40735	66	247.652	38.632	142.819	3.875	16345	16345	79	266.215	56.724	155.959	5.524	21031	21031	57	312.404	74.375	202.955	2.456	17807	17807	36	346.361	61.572	288.956	2.935	12469	12469	82	261.549	42.777	110.756	9.060	21447	21447
1251	26	252.500	46.764	107.267	1.090	6565	6565	105	386.962	88.148	128.044	4.429	40631	40631	66	248.015	39.637	142.822	3.865	16369	16369	79	265.924	58.547	155.962	5.538	21008	21008	57	311.754	75.691	202.945	2.443	17770	17770	36	342.556	58.027	288.930	2.954	12332	12332	82	261.012	42.619	110.747	9.060	21403	21403
1252	26	252.731	46.023	107.280	1.092	6571	6571	105	390.181	90.766	128.052	4.420	40969	40969	66	251.379	41.089	142.808	3.865	16591	16591	79	263.949	57.363	155.961	5.537	20852	20852	57	311.930	75.303	202.965	2.451	17780	17780	36	342.833	60.358	288.909	2.954	12342	12342	82	263.902	43.140	110.750	9.067	21640	21640
1253	26	252.692	46.655	107.285	1.093	6570	6570	105	392.429	88.805	128.052	4.434	41205	41205	66	250.045	39.031	142.829	3.875	16503	16503	79	261.354	55.425	155.959	5.528	20647	20647	57	310.105	75.509	202.952	2.446	17676	17676	36	344.250	59.820	288.924	2.946	12393	12393	82	261.890	43.231	110.747	9.070	21475	21475
1254	26	254	45.940	107.277	1.094	6604	6604	105	395.133	90.875	128.053	4.418	41489	41489	66	251.333	38.079	142.822	3.900	16588	16588	79	260.684	54.925	155.976	5.520	20594	20594	57	313.579	73.806	202.944	2.459	17874	17874	36	347.056	61.200	288.961	2.937	12494	12494	82	264.976	43.741	110.765	9.054	21728	21728
1255	26	255.962	46.642	107.282	1.094	6655	6655	105	397.362	91.551	128.041	4.423	41723	41723	66	253.758	40.711	142.812	3.866	16748	16748	79	261.316	54.926	155.963	5.529	20644	20644	57	315.509	74.808	202.954	2.454	17984	17984	36	348.972	61.401	288.918	2.949	12563	12563	82	263.646	44.162	110.739	9.056	21619	21619
1256	26	253.423	44.362	107.303	1.093	6589	6589	105	400.400	94.493	128.026	4.415	42042	42042	66	251.879	39.140	142.815	3.883	16624	16624	79	258.886	54.140	155.976	5.528	20452	20452	57	314.298	75.137	202.938	2.451	17915	17915	36	348.861	62.918	288.934	2.938	12559	12559	82	262.963	42.374	110.754	9.066	21563	21563
1257	26	252.500	47.791	107.249	1.089	6565	6565	105	401.229	94.254	128.026	4.418	42129	42129	66	254.561	39.610	142.822	3.874	16801	16801	79	257.709	54.419	155.964	5.518	20359	20359	57	315.351	74.183	202.957	2.448	17975	17975	36	348.500	59.961	288.937	2.945	12546	12546	82	263.744	43.875	110.740	9.068	21627	21627
1258	26	252.192	46.666	107.282	1.087	6557	6557	105	406.162	93.488	128.028	4.431	42647	42647	66	253.394	40.347	142.824	3.869	16724	16724	79	257.354	53.121	155.961	5.526	20331	20331	57	314.474	73.516	202.969	2.462	17925	17925	36	346.472	60.417	288.924	2.950	12473	12473	82	262.951	43.069	110.749	9.068	21562	21562
1259	26	253.885	48.689	107.270	1.092	6601	6601	105	405.876	94.753	128.030	4.426	42617	42617	66	254.318	40.860	142.808	3.869	16785	16785	79	257.367	53.283	155.969	5.524	20332	20332	57	315.105	72.488	202.973	2.463	17961	17961	36	352.806	67.655	288.989	2.910	12701	12701	82	264.012	43.848	110.744	9.062	21649	21649
1260	26	255.846	48.283	107.256	1.087	6652	6652	105	411.771	97.128	128.031	4.421	43236	43236	66	258.212	42.361	142.799	3.871	17042	17042	79	255.430	51.896	155.971	5.516	20179	20179	57	314.018	74.158	202.950	2.458	17899	17899	36	349.611	61.288	288.933	2.944	12586	12586	82	264.573	43.803	110.741	9.075	21695	21695
1261	26	255.462	50.721	107.243	1.090	6642	6642	105	415.619	98.938	128.028	4.413	43640	43640	66	259.848	40.727	142.815	3.875	17150	17150	79	256	52.481	155.955	5.531	20224	20224	57	315.789	72.645	202.965	2.458	18000	18000	36	350.222	64.618	288.959	2.927	12608	12608	82	262.232	44.022	110.738	9.069	21503	21503
1262	26	254.115	48.188	107.266	1.088	6607	6607	105	418.038	97.859	128.019	4.429	43894	43894	66	261.803	44.394	142.809	3.856	17279	17279	79	254.241	51.751	155.962	5.519	20085	20085	57	317.333	76.631	202.945	2.449	18088	18088	36	350.889	63.388	288.933	2.941	12632	12632	82	263.073	43.140	110.736	9.062	21572	21572
1263	26	254.731	49.325	107.242	1.084	6623	6623	105	417.876	98.006	128.020	4.425	43877	43877	66	261.409	43.789	142.807	3.863	17253	17253	79	254.241	51.104	155.976	5.526	20085	20085	57	315.263	74.014	202.945	2.457	17970	17970	36	349.944	60.029	288.915	2.953	12598	12598	82	262.598	44.696	110.723	9.058	21533	21533
1264	26	253.154	45.633	107.273	1.092	6582	6582	105	424.257	101.041	128.034	4.411	44547	44547	66	261.697	44.319	142.810	3.840	17272	17272	79	254.696	52.228	155.966	5.515	20121	20121	57	318.596	76.437	202.951	2.452	18160	18160	36	353.722	62.119	288.947	2.943	12734	12734	82	263.451	44.923	110.725	9.060	21603	21603
1265	26	255.077	47.335	107.249	1.092	6632	6632	105	426.429	101.420	128.020	4.416	44775	44775	66	265.303	46.884	142.795	3.843	17510	17510	79	255.278	51.229	155.973	5.526	20167	20167	57	317.298	76.460	202.944	2.446	18086	18086	36	355.528	61.849	288.918	2.951	12799	12799	82	263.695	44.409	110.733	9.053	21623	21623
1266	26	254.269	50.238	107.220	1.089	6611	6611	105	430.990	105.959	128.020	4.403	45254	45254	66	266.818	45.474	142.792	3.859	17610	17610	79	252.671	51.115	155.977	5.526	19961	19961	57	318.193	76.527	202.942	2.457	18137	18137	36	354.528	60.696	288.918	2.953	12763	12763	82	264.695	44.052	110.744	9.060	21705	21705
1267	26	250.038	45.157	107.281	1.093	6501	6501	105	429.543	102.941	128.021	4.416	45102	45102	66	268.864	47.198	142.789	3.845	17745	17745	79	252.367	48.740	155.987	5.523	19937	19937	57	316.596	76.338	202.961	2.454	18046	18046	36	351.306	61.846	288.954	2.937	12647	12647	82	264.927	44.184	110.740	9.065	21724	21724
[truncated: 533 more rows]
[truncated: 1,799 more columns]
