# Supplementary material for: Cellular Interrogation: Exploiting Cell-to-Cell Variability to Discriminate Regulatory Mechanisms in Oscillatory Signalling
Source: PLoS Comput Biol. 2016 Jul 1;12(7):e1004995. doi: 10.1371/journal.pcbi.1004995 (PMC4930170; doi:10.1371/journal.pcbi.1004995)
Supplement: S17 Dataset — (ZIP) [file pcbi.1004995.s018.zip › data22.txt]

1	104	261.615	26.158	79.097	4.341	27208	27208	136	245.324	20.924	140.093	5.231	33364	33364	172	266.994	33.566	167.059	8.252	45923	45923	90	265.222	24.691	192.418	5.858	23870	23870	37	272.838	32.747	229.254	1.637	10095	10095	42	250.452	31.981	271.835	3.726	10519	10519	102	274.284	55.660	300.527	3.894	27977	27977
2	104	262.385	27.086	79.087	4.334	27288	27288	136	247.676	20.604	140.077	5.224	33684	33684	172	267.134	33.373	167.058	8.249	45947	45947	90	265.722	25.470	192.419	5.855	23915	23915	37	275.541	32.750	229.282	1.645	10195	10195	42	249.333	34.265	271.839	3.712	10472	10472	102	273.667	57.633	300.522	3.875	27914	27914
3	104	263.058	27.265	79.081	4.338	27358	27358	136	246.875	20.197	140.095	5.228	33575	33575	172	266.163	31.297	167.040	8.244	45780	45780	90	265.478	25.959	192.422	5.852	23893	23893	37	278.216	35.041	229.266	1.634	10294	10294	42	249.690	32.187	271.818	3.735	10487	10487	102	274.716	56.955	300.519	3.888	28021	28021
4	104	262.519	27.409	79.083	4.334	27302	27302	136	246.294	20.983	140.074	5.230	33496	33496	172	266.512	33.834	167.046	8.242	45840	45840	90	265.100	25.214	192.425	5.858	23859	23859	37	276.216	31.862	229.250	1.639	10220	10220	42	248.619	32.925	271.843	3.721	10442	10442	102	274.539	58.236	300.508	3.880	28003	28003
5	104	263.154	27.556	79.086	4.336	27368	27368	136	247.971	20.984	140.102	5.226	33724	33724	172	266.762	33.313	167.036	8.233	45883	45883	90	264.900	23.290	192.424	5.860	23841	23841	37	275.054	33.511	229.269	1.636	10177	10177	42	253.167	34.235	271.829	3.725	10633	10633	102	276.461	58.248	300.516	3.874	28199	28199
6	104	259.346	28.000	79.100	4.328	26972	26972	136	240.926	20.222	140.089	5.225	32766	32766	172	259.645	32.726	167.028	8.231	44659	44659	90	258.956	25.094	192.413	5.843	23306	23306	37	271.270	32.937	229.283	1.640	10037	10037	42	250.690	34.866	271.840	3.712	10529	10529	102	273.304	58.063	300.510	3.873	27877	27877
7	104	253.442	27.834	79.091	4.326	26358	26358	136	238.404	20.846	140.075	5.225	32423	32423	172	257.116	33.736	167.032	8.232	44224	44224	90	254.689	25.053	192.408	5.850	22922	22922	37	268.649	31.754	229.272	1.639	9940	9940	42	244.381	34.392	271.851	3.703	10264	10264	102	269.873	58.089	300.519	3.867	27527	27527
8	104	250.635	27.770	79.111	4.328	26066	26066	136	235.301	20.761	140.074	5.219	32001	32001	172	254.506	33.742	167.038	8.228	43775	43775	90	252.889	24.944	192.418	5.846	22760	22760	37	264.595	31.933	229.281	1.636	9790	9790	42	241.548	34.670	271.846	3.698	10145	10145	102	266.529	56.361	300.523	3.873	27186	27186
9	104	249.962	26.691	79.117	4.328	25996	25996	136	233.507	20.509	140.082	5.221	31757	31757	172	253.471	32.850	167.035	8.225	43597	43597	90	250.633	24.667	192.415	5.856	22557	22557	37	262.324	35.101	229.251	1.636	9706	9706	42	241.690	33.782	271.844	3.706	10151	10151	102	264.196	58.706	300.495	3.852	26948	26948
10	104	250.894	27.513	79.109	4.328	26093	26093	136	232.669	20.126	140.090	5.223	31643	31643	172	253.709	33.428	167.041	8.247	43638	43638	90	250.789	23.877	192.401	5.843	22571	22571	37	262.757	31.596	229.277	1.650	9722	9722	42	239.333	33.609	271.844	3.701	10052	10052	102	265	57.564	300.502	3.875	27030	27030
11	104	258.048	26.222	79.139	4.356	26837	26837	136	235.890	20.089	140.068	5.222	32081	32081	172	259.547	33.195	167.054	8.254	44642	44642	90	253.911	24.139	192.407	5.848	22852	22852	37	263.243	32.482	229.277	1.641	9740	9740	42	239.571	33.002	271.845	3.704	10062	10062	102	264.598	57.081	300.516	3.868	26989	26989
12	104	275.519	29.364	79.117	4.321	28654	28654	136	244.243	21.693	140.033	5.218	33217	33217	172	273.384	36.074	167.066	8.232	47022	47022	90	261.733	24.169	192.395	5.861	23556	23556	37	266.054	31.530	229.250	1.643	9844	9844	42	241.524	33.035	271.839	3.715	10144	10144	102	269.216	59.482	300.509	3.857	27460	27460
13	104	788.625	257.630	79.051	3.847	82017	82017	136	268.537	34.143	139.708	5.115	36521	36521	172	313.535	42.060	166.955	8.040	53928	53928	90	267.700	25.701	192.403	5.862	24093	24093	37	273.838	34.339	229.265	1.636	10132	10132	42	243.667	31.535	271.831	3.730	10234	10234	102	299.010	89.521	300.374	3.750	30499	30499
14	104	926.433	249.233	79.066	4.084	96349	96349	136	382.132	117.711	138.891	4.793	51970	51970	172	505.483	143.070	166.637	7.465	86943	86943	90	275.733	26.426	192.390	5.851	24816	24816	37	287.243	33.052	229.216	1.646	10628	10628	42	252.667	32.038	271.822	3.748	10612	10612	102	769.804	357.255	300.136	3.383	78520	78520
15	104	935.067	249.569	79.069	4.096	97247	97247	136	610.390	189.375	139.180	4.967	83013	83013	172	772.640	225.397	167.151	8.140	132894	132894	90	283.456	26.232	192.408	5.857	25511	25511	37	309.162	38.970	229.285	1.645	11439	11439	42	296.857	37.078	271.509	4.183	12468	12468	102	949.843	391.738	300.206	3.572	96884	96884
16	104	924.750	244.269	79.044	4.104	96174	96174	136	689.684	162.481	139.645	5.131	93797	93797	172	796.634	240.733	167.173	8.149	137021	137021	90	292.144	26.748	192.409	5.853	26293	26293	37	353.784	51.551	229.171	1.649	13090	13090	42	520.286	94.442	271.570	4.076	21852	21852	102	961	392.310	300.193	3.585	98022	98022
17	104	917.240	239.193	79.048	4.110	95393	95393	136	706.382	155.550	139.720	5.162	96068	96068	172	802.703	240.428	167.182	8.160	138065	138065	90	304.889	30.642	192.401	5.855	27440	27440	37	458.270	69.585	229.017	1.661	16956	16956	42	668.500	145.672	271.883	3.576	28077	28077	102	970.755	388.707	300.200	3.595	99017	99017
18	104	900.962	235.022	79.035	4.113	93700	93700	136	710.265	150.894	139.758	5.165	96596	96596	172	802.610	233.599	167.177	8.160	138049	138049	90	313.044	32.588	192.408	5.839	28174	28174	37	722.865	174.493	229.137	1.638	26746	26746	42	678.452	146.830	271.868	3.595	28495	28495	102	972.078	387.983	300.203	3.592	99152	99152
19	104	883.846	229.030	79.026	4.118	91920	91920	136	707.603	149.946	139.765	5.166	96234	96234	172	793.744	233.565	167.197	8.180	136524	136524	90	327.589	35.965	192.389	5.825	29483	29483	37	869.270	229.096	229.322	1.605	32163	32163	42	678.548	150.818	271.889	3.559	28499	28499	102	961.853	379.986	300.205	3.599	98109	98109
20	104	862.577	224.194	79.021	4.117	89708	89708	136	698.647	144.362	139.808	5.179	95016	95016	172	782.610	227.629	167.201	8.187	134609	134609	90	345.911	43.380	192.391	5.812	31132	31132	37	907.324	237.779	229.389	1.602	33571	33571	42	666.857	148.007	271.891	3.559	28008	28008	102	950.451	371.667	300.224	3.602	96946	96946
21	104	836.933	210.116	79.027	4.133	87041	87041	136	690.787	140.465	139.806	5.179	93947	93947	172	770.756	222.024	167.197	8.194	132570	132570	90	370.378	51.827	192.394	5.763	33334	33334	37	920.946	240.589	229.377	1.605	34075	34075	42	657.429	152.973	271.908	3.533	27612	27612	102	939.657	365.576	300.219	3.613	95845	95845
22	104	816.692	205.980	79.026	4.129	84936	84936	136	679.309	134.773	139.839	5.190	92386	92386	172	758.267	217.560	167.202	8.194	130422	130422	90	412.444	66.069	192.378	5.743	37120	37120	37	922.243	241.573	229.405	1.602	34123	34123	42	645.571	148.597	271.892	3.543	27114	27114	102	925.608	361.411	300.215	3.604	94412	94412
23	104	790.548	198.585	79.026	4.131	82217	82217	136	665.640	132.219	139.836	5.187	90527	90527	172	740.413	210.074	167.199	8.207	127351	127351	90	467.589	85.672	192.357	5.681	42083	42083	37	906.162	234.999	229.399	1.602	33528	33528	42	628.667	142.546	271.902	3.545	26404	26404	102	902	349.712	300.223	3.607	92004	92004
24	104	769.317	190.629	79.025	4.129	80009	80009	136	650.868	126.628	139.834	5.188	88518	88518	172	725.686	206.597	167.199	8.195	124818	124818	90	536.678	109.657	192.336	5.639	48301	48301	37	900	233.441	229.394	1.598	33300	33300	42	611.548	136.510	271.889	3.551	25685	25685	102	890.794	344.778	300.219	3.618	90861	90861
25	104	750.087	184.658	79.029	4.135	78009	78009	136	635.493	121.779	139.868	5.193	86427	86427	172	709.820	197.645	167.195	8.196	122089	122089	90	601.089	130.200	192.370	5.682	54098	54098	37	882.649	225.676	229.402	1.603	32658	32658	42	592.238	131.021	271.897	3.551	24874	24874	102	870.500	333.439	300.228	3.613	88791	88791
26	104	726.096	178.365	79.038	4.131	75514	75514	136	619.941	117.508	139.869	5.196	84312	84312	172	691.221	193.694	167.199	8.208	118890	118890	90	651.267	143.780	192.413	5.718	58614	58614	37	859.189	217.616	229.393	1.604	31790	31790	42	576.857	127.542	271.893	3.557	24228	24228	102	849.490	324.439	300.229	3.615	86648	86648
27	104	714.548	171.162	79.032	4.144	74313	74313	136	609.971	114.090	139.874	5.191	82956	82956	172	678.855	186.405	167.193	8.212	116763	116763	90	683.967	151.377	192.436	5.771	61557	61557	37	843.757	212.337	229.396	1.605	31219	31219	42	563.238	122.501	271.900	3.555	23656	23656	102	839.431	315.405	300.242	3.624	85622	85622
28	104	694.846	165.504	79.029	4.144	72264	72264	136	596.434	110.829	139.860	5.193	81115	81115	172	659.407	179.111	167.199	8.205	113418	113418	90	697.989	151.219	192.438	5.794	62819	62819	37	818.703	206.613	229.421	1.601	30292	30292	42	547.690	116.026	271.886	3.569	23003	23003	102	813.941	306.921	300.229	3.617	83022	83022
29	104	680.837	164.671	79.028	4.139	70807	70807	136	584.456	107.995	139.871	5.201	79486	79486	172	646.262	176.533	167.198	8.213	111157	111157	90	706.411	156.075	192.463	5.817	63577	63577	37	802.811	199.899	229.401	1.602	29704	29704	42	536.024	113.775	271.893	3.563	22513	22513	102	796.784	296.815	300.239	3.631	81272	81272
30	104	661.077	157.981	79.029	4.134	68752	68752	136	566.978	102.704	139.867	5.189	77109	77109	172	626.529	167.679	167.197	8.212	107763	107763	90	704.189	156.204	192.466	5.822	63377	63377	37	774.027	188.225	229.405	1.602	28639	28639	42	515.762	107.866	271.885	3.579	21662	21662	102	773.882	289.495	300.243	3.625	78936	78936
31	104	645.173	151.090	79.040	4.144	67098	67098	136	552.074	97.982	139.863	5.190	75082	75082	172	612.756	163.718	167.190	8.216	105394	105394	90	699.444	155.364	192.466	5.823	62950	62950	37	748.757	181.151	229.398	1.609	27704	27704	42	500.952	103.681	271.875	3.589	21040	21040	102	755.833	277.836	300.257	3.638	77095	77095
32	104	631.404	145.939	79.044	4.147	65666	65666	136	540.713	94.724	139.883	5.191	73537	73537	172	600.703	156.558	167.191	8.211	103321	103321	90	692.600	154.507	192.474	5.835	62334	62334	37	728.865	177.356	229.394	1.606	26968	26968	42	491.071	100.632	271.888	3.580	20625	20625	102	739.520	271.162	300.260	3.633	75431	75431
33	104	619.875	145.332	79.049	4.139	64467	64467	136	525.044	93.009	139.888	5.193	71406	71406	172	584.477	151.856	167.189	8.223	100530	100530	90	684.078	148.341	192.478	5.847	61567	61567	37	705.108	169.863	229.400	1.604	26089	26089	42	472.548	94.069	271.882	3.593	19847	19847	102	718.137	259.466	300.262	3.640	73250	73250
34	104	608.144	139.274	79.042	4.146	63247	63247	136	511.757	88.559	139.887	5.192	69599	69599	172	569.837	145.346	167.201	8.233	98012	98012	90	676.500	148.152	192.489	5.855	60885	60885	37	683.108	162.773	229.386	1.611	25275	25275	42	456.786	91.680	271.876	3.597	19185	19185	102	704.049	253.664	300.264	3.639	71813	71813
35	104	594.510	138.130	79.056	4.142	61829	61829	136	501.676	85.780	139.883	5.189	68228	68228	172	556.616	140.114	167.191	8.229	95738	95738	90	665.478	143.188	192.495	5.860	59893	59893	37	658.946	152.431	229.402	1.607	24381	24381	42	445.500	86.551	271.873	3.615	18711	18711	102	688.098	248.128	300.273	3.641	70186	70186
36	104	584.365	134.243	79.048	4.143	60774	60774	136	493.603	81.831	139.907	5.190	67130	67130	172	544.203	136.905	167.184	8.220	93603	93603	90	659.456	142.853	192.487	5.854	59351	59351	37	646.135	144.991	229.383	1.617	23907	23907	42	435.857	83.876	271.878	3.612	18306	18306	102	675.618	239.724	300.262	3.652	68913	68913
37	104	572.587	128.942	79.048	4.155	59549	59549	136	481.301	79.943	139.893	5.189	65457	65457	172	531.087	132.526	167.188	8.229	91347	91347	90	642.544	136.926	192.479	5.857	57829	57829	37	623.757	142.459	229.390	1.612	23079	23079	42	421.071	77.947	271.876	3.616	17685	17685	102	656.422	235.648	300.275	3.642	66955	66955
38	104	562.808	126.247	79.053	4.155	58532	58532	136	469.926	77.847	139.914	5.190	63910	63910	172	513.959	124.605	167.178	8.224	88401	88401	90	627.656	132.569	192.487	5.857	56489	56489	37	599.459	134.908	229.379	1.609	22180	22180	42	408.214	76.681	271.851	3.626	17145	17145	102	643.627	227.959	300.285	3.646	65650	65650
39	104	555.375	123.841	79.054	4.151	57759	57759	136	464.074	76.470	139.913	5.190	63114	63114	172	504.110	121.158	167.174	8.226	86707	86707	90	614.333	132.267	192.495	5.871	55290	55290	37	584.730	129.026	229.372	1.617	21635	21635	42	394.643	75.330	271.870	3.609	16575	16575	102	628.059	220.328	300.284	3.655	64062	64062
40	104	548.163	123.654	79.055	4.149	57009	57009	136	455.449	76.149	139.883	5.190	61941	61941	172	493.064	117.385	167.168	8.235	84807	84807	90	599.856	123.101	192.479	5.865	53987	53987	37	565.622	120.664	229.366	1.609	20928	20928	42	388.262	72.811	271.870	3.617	16307	16307	102	614.020	211.971	300.293	3.665	62630	62630
41	104	541.260	121.664	79.048	4.151	56291	56291	136	446.199	72.174	139.929	5.190	60683	60683	172	480.134	113.136	167.164	8.223	82583	82583	90	589.944	121.073	192.488	5.875	53095	53095	37	549.054	119.909	229.362	1.614	20315	20315	42	378.167	69.504	271.866	3.626	15883	15883	102	600.206	204.539	300.304	3.665	61221	61221
42	104	536.154	121.607	79.055	4.152	55760	55760	136	439.507	72.172	139.887	5.179	59773	59773	172	471.831	110.551	167.167	8.234	81155	81155	90	578.533	119.693	192.487	5.870	52068	52068	37	529.703	112.859	229.358	1.616	19599	19599	42	365.452	65.643	271.868	3.628	15349	15349	102	583.431	199.240	300.311	3.663	59510	59510
43	104	530.240	118.393	79.052	4.146	55145	55145	136	432.618	68.350	139.911	5.194	58836	58836	172	459.279	104.706	167.164	8.245	78996	78996	90	564.800	115.907	192.479	5.869	50832	50832	37	511.378	107.418	229.343	1.613	18921	18921	42	356.452	62.578	271.867	3.642	14971	14971	102	573.824	194.492	300.313	3.674	58530	58530
44	104	527.490	118.241	79.045	4.153	54859	54859	136	425.699	67.396	139.899	5.184	57895	57895	172	449.157	101.254	167.166	8.243	77255	77255	90	550.211	113.875	192.483	5.874	49519	49519	37	498.514	103.883	229.341	1.615	18445	18445	42	350.595	60.427	271.847	3.654	14725	14725	102	564.980	187.356	300.323	3.685	57628	57628
45	104	524.067	115.308	79.051	4.155	54503	54503	136	421.882	67.580	139.892	5.179	57376	57376	172	439.901	96.420	167.147	8.232	75663	75663	90	538.944	110.043	192.478	5.868	48505	48505	37	481.649	98.394	229.337	1.614	17821	17821	42	341.262	59.105	271.858	3.642	14333	14333	102	552.500	183.571	300.320	3.681	56355	56355
46	104	518.058	115.907	79.051	4.144	53878	53878	136	417.699	67.633	139.872	5.177	56807	56807	172	432.488	95.377	167.152	8.240	74388	74388	90	527.022	105.106	192.482	5.887	47432	47432	37	471.568	93.724	229.336	1.622	17448	17448	42	333.429	55.655	271.852	3.658	14004	14004	102	541.431	178.973	300.321	3.679	55226	55226
47	104	513.942	113.866	79.033	4.147	53450	53450	136	408.059	63.832	139.892	5.179	55496	55496	172	422.169	89.961	167.130	8.223	72613	72613	90	515.033	99.542	192.472	5.878	46353	46353	37	458.189	89.233	229.326	1.629	16953	16953	42	325.786	54.859	271.854	3.653	13683	13683	102	528.510	172.288	300.345	3.686	53908	53908
48	104	519.019	117.171	79.049	4.144	53978	53978	136	405.669	64.626	139.877	5.175	55171	55171	172	418.762	89.754	167.125	8.220	72027	72027	90	509.289	99.711	192.482	5.878	45836	45836	37	447	86.552	229.339	1.624	16539	16539	42	324.643	54.060	271.868	3.657	13635	13635	102	525.578	172.272	300.336	3.681	53609	53609
49	104	518.654	118.049	79.034	4.137	53940	53940	136	401.838	62.872	139.887	5.176	54650	54650	172	411.703	85.185	167.128	8.216	70813	70813	90	499.389	96.069	192.477	5.873	44945	44945	37	437.811	81.314	229.338	1.627	16199	16199	42	319.929	49.231	271.835	3.691	13437	13437	102	516.882	167.650	300.348	3.686	52722	52722
50	104	518.875	116.785	79.030	4.143	53963	53963	136	397.015	62.838	139.887	5.173	53994	53994	172	404.203	84.196	167.125	8.228	69523	69523	90	488.367	96.676	192.485	5.886	43953	43953	37	427.892	80.708	229.306	1.628	15832	15832	42	315.024	51.953	271.836	3.669	13231	13231	102	512.716	167.490	300.340	3.676	52297	52297
51	104	518.221	117.383	79.031	4.152	53895	53895	136	391.713	62.314	139.865	5.170	53273	53273	172	397.273	81.458	167.120	8.236	68331	68331	90	476.011	91.476	192.481	5.892	42841	42841	37	418.568	75.239	229.326	1.623	15487	15487	42	309.381	48.730	271.840	3.684	12994	12994	102	509.637	163.697	300.347	3.688	51983	51983
52	104	519.865	118.137	79.029	4.136	54066	54066	136	389.316	59.946	139.872	5.173	52947	52947	172	391.238	78.602	167.106	8.227	67293	67293	90	463.022	86.737	192.485	5.894	41672	41672	37	408.162	74.339	229.320	1.627	15102	15102	42	306	47.309	271.835	3.690	12852	12852	102	502.725	159.936	300.349	3.693	51278	51278
53	104	524.346	122.116	79.030	4.130	54532	54532	136	387.934	59.861	139.867	5.170	52759	52759	172	388.076	77.295	167.116	8.230	66749	66749	90	455.211	84.684	192.479	5.883	40969	40969	37	404.757	70.290	229.321	1.628	14976	14976	42	303.881	47.613	271.834	3.691	12763	12763	102	498.941	157.450	300.358	3.702	50892	50892
54	104	528.144	121.929	79.053	4.135	54927	54927	136	383.191	60.349	139.859	5.165	52114	52114	172	383.041	76.989	167.105	8.208	65883	65883	90	441.511	80.153	192.474	5.888	39736	39736	37	396.865	72.462	229.307	1.620	14684	14684	42	297.690	45.813	271.837	3.688	12503	12503	102	490	154.456	300.362	3.697	49980	49980
55	104	541.260	125.735	79.075	4.132	56291	56291	136	381.801	60.972	139.856	5.164	51925	51925	172	379.547	72.860	167.108	8.233	65282	65282	90	433.756	78.428	192.460	5.882	39038	39038	37	389.973	70.766	229.319	1.617	14429	14429	42	293.738	48.505	271.830	3.671	12337	12337	102	484.529	154.890	300.362	3.692	49422	49422
56	104	549.260	129.589	79.055	4.125	57123	57123	136	378.191	60.295	139.858	5.165	51434	51434	172	374.913	72.421	167.093	8.220	64485	64485	90	424	75.157	192.480	5.887	38160	38160	37	384.135	67.764	229.315	1.630	14213	14213	42	295.405	42.821	271.838	3.709	12407	12407	102	483.216	153.436	300.359	3.684	49288	49288
57	104	556.519	131.350	79.062	4.126	57878	57878	136	376.515	58.527	139.845	5.160	51206	51206	172	371.593	73.142	167.101	8.214	63914	63914	90	415.344	74.174	192.461	5.875	37381	37381	37	376.730	66.060	229.293	1.625	13939	13939	42	288.762	42.760	271.842	3.696	12128	12128	102	480.431	151.949	300.351	3.695	49004	49004
58	104	569.606	135.994	79.047	4.122	59239	59239	136	374.772	57.822	139.858	5.160	50969	50969	172	368.872	72.265	167.108	8.221	63446	63446	90	408.011	70.708	192.472	5.887	36721	36721	37	372.811	64.739	229.286	1.635	13794	13794	42	286.214	42.286	271.828	3.705	12021	12021	102	479.108	152.995	300.346	3.696	48869	48869
59	104	585.952	143.265	79.051	4.105	60939	60939	136	370.103	56.373	139.863	5.171	50334	50334	172	366.302	69.785	167.099	8.224	63004	63004	90	399.956	69.330	192.470	5.877	35996	35996	37	367.162	63.144	229.325	1.627	13585	13585	42	285.833	40.093	271.832	3.716	12005	12005	102	476.902	150.330	300.360	3.696	48644	48644
60	104	604.106	154.230	79.044	4.091	62827	62827	136	368.243	57.580	139.864	5.164	50081	50081	172	363.523	70.780	167.099	8.226	62526	62526	90	392.233	67.573	192.464	5.873	35301	35301	37	360.541	60.492	229.318	1.629	13340	13340	42	284.357	42.918	271.830	3.702	11943	11943	102	474.049	149.833	300.367	3.693	48353	48353
61	104	618.673	158.255	79.043	4.100	64342	64342	136	366.272	55.957	139.844	5.155	49813	49813	172	361.087	68.313	167.086	8.208	62107	62107	90	386.678	65.692	192.463	5.887	34801	34801	37	357.514	58.889	229.278	1.634	13228	13228	42	281.190	39.222	271.825	3.724	11810	11810	102	474.471	151.459	300.349	3.688	48396	48396
62	104	632.654	161.947	79.048	4.096	65796	65796	136	366.368	57.823	139.831	5.156	49826	49826	172	359.890	68.711	167.093	8.216	61901	61901	90	379.456	64.512	192.459	5.880	34151	34151	37	351.243	57.873	229.283	1.630	12996	12996	42	280.595	39.823	271.834	3.704	11785	11785	102	475.873	152.680	300.348	3.685	48539	48539
63	104	642.606	162.962	79.051	4.101	66831	66831	136	366.272	56.927	139.834	5.160	49813	49813	172	359.645	67.971	167.095	8.211	61859	61859	90	372.556	61.050	192.465	5.882	33530	33530	37	351.135	59.116	229.306	1.632	12992	12992	42	281.929	42.273	271.841	3.690	11841	11841	102	480.402	156.392	300.332	3.679	49001	49001
64	104	647.010	166.302	79.051	4.098	67289	67289	136	363.426	56.803	139.841	5.153	49426	49426	172	357.256	67.719	167.096	8.212	61448	61448	90	365.811	59.514	192.454	5.879	32923	32923	37	346.486	56.974	229.290	1.634	12820	12820	42	280.762	40.932	271.826	3.711	11792	11792	102	478.922	153.987	300.347	3.682	48850	48850
65	104	656.442	168.779	79.040	4.097	68270	68270	136	361.963	58.021	139.838	5.152	49227	49227	172	358.140	68.699	167.096	8.217	61600	61600	90	361.989	56.877	192.443	5.865	32579	32579	37	345.676	55.802	229.282	1.634	12790	12790	42	280.333	40.609	271.848	3.702	11774	11774	102	483.402	157.462	300.343	3.672	49307	49307
66	104	666.404	171.346	79.055	4.095	69306	69306	136	361.787	56.484	139.852	5.164	49203	49203	172	357.221	68.260	167.070	8.188	61442	61442	90	356.611	57.282	192.438	5.852	32095	32095	37	342.459	55.319	229.273	1.638	12671	12671	42	280.571	40.484	271.834	3.703	11784	11784	102	490.892	163.491	300.314	3.661	50071	50071
67	104	673.798	174.388	79.045	4.091	70075	70075	136	360.022	57.284	139.828	5.155	48963	48963	172	359.651	68.683	167.073	8.182	61860	61860	90	352.811	54.966	192.447	5.856	31753	31753	37	341.757	54.669	229.281	1.631	12645	12645	42	279.167	41.194	271.841	3.701	11725	11725	102	493.480	165.928	300.309	3.657	50335	50335
68	104	677.731	176.514	79.048	4.092	70484	70484	136	358.250	56.708	139.823	5.151	48722	48722	172	360.273	69.288	167.073	8.189	61967	61967	90	349.411	54.903	192.447	5.855	31447	31447	37	336.784	56.323	229.298	1.635	12461	12461	42	280.024	41.424	271.839	3.690	11761	11761	102	498.873	170.346	300.308	3.654	50885	50885
69	104	686.394	178.750	79.051	4.099	71385	71385	136	357.463	56.963	139.824	5.157	48615	48615	172	362.326	69.991	167.089	8.192	62320	62320	90	346.478	53.115	192.439	5.852	31183	31183	37	336.622	53.526	229.293	1.630	12455	12455	42	279.952	39.366	271.830	3.718	11758	11758	102	505.127	172.918	300.316	3.654	51523	51523
70	104	689.837	178.679	79.056	4.098	71743	71743	136	358.610	56.028	139.849	5.160	48771	48771	172	363.570	70.716	167.098	8.198	62534	62534	90	342.956	49.534	192.443	5.868	30866	30866	37	332.595	52.989	229.304	1.629	12306	12306	42	279.857	39.900	271.839	3.704	11754	11754	102	515.725	179.344	300.283	3.642	52604	52604
71	104	692.548	182.194	79.031	4.091	72025	72025	136	356.037	56.056	139.840	5.154	48421	48421	172	361.041	69.619	167.089	8.194	62099	62099	90	338.856	50.891	192.437	5.854	30497	30497	37	332.297	52.116	229.265	1.643	12295	12295	42	278.286	41.535	271.850	3.689	11688	11688	102	527.020	185.155	300.294	3.639	53756	53756
72	104	693.846	182.621	79.031	4.095	72160	72160	136	357.235	56.849	139.828	5.153	48584	48584	172	364.105	71.267	167.079	8.190	62626	62626	90	335.678	50.606	192.434	5.851	30211	30211	37	330.703	50.327	229.287	1.639	12236	12236	42	276.571	39.879	271.844	3.703	11616	11616	102	544.745	195.893	300.267	3.619	55564	55564
73	104	691.212	179.020	79.050	4.098	71886	71886	136	357.279	56.420	139.836	5.160	48590	48590	172	366.797	72.892	167.094	8.205	63089	63089	90	336.867	49.567	192.427	5.842	30318	30318	37	331.919	51.807	229.264	1.633	12281	12281	42	278.167	41.931	271.847	3.689	11683	11683	102	564.608	209.557	300.237	3.605	57590	57590
74	104	685.846	176.898	79.037	4.097	71328	71328	136	354.390	55.991	139.825	5.155	48197	48197	172	365.895	73.039	167.097	8.201	62934	62934	90	332.967	48.433	192.439	5.858	29967	29967	37	330.649	51.242	229.267	1.633	12234	12234	42	275.238	37.645	271.822	3.724	11560	11560	102	579.461	214.860	300.237	3.612	59105	59105
75	104	682.154	176.350	79.042	4.095	70944	70944	136	356.647	56.520	139.820	5.152	48504	48504	172	369.488	75.454	167.092	8.195	63552	63552	90	330.089	47.659	192.429	5.848	29708	29708	37	330.054	52.608	229.280	1.642	12212	12212	42	278.786	41.434	271.833	3.694	11709	11709	102	601.284	230.677	300.206	3.587	61331	61331
76	104	672.885	172.638	79.059	4.111	69980	69980	136	355.904	57.960	139.806	5.148	48403	48403	172	370.535	74.849	167.100	8.194	63732	63732	90	328.944	46.839	192.433	5.850	29605	29605	37	328.081	50.177	229.288	1.639	12139	12139	42	274.238	39.745	271.841	3.698	11518	11518	102	622.931	240.607	300.207	3.588	63539	63539
77	104	667.231	171.150	79.028	4.108	69392	69392	136	356.566	57.827	139.809	5.146	48493	48493	172	371.517	74.805	167.105	8.196	63901	63901	90	323.678	45.315	192.432	5.849	29131	29131	37	325.973	51.253	229.272	1.639	12061	12061	42	275.929	41.549	271.843	3.695	11589	11589	102	640.245	245.634	300.212	3.594	65305	65305
78	104	652.538	165.465	79.017	4.117	67864	67864	136	354.750	55.771	139.853	5.157	48246	48246	172	375.424	78.465	167.099	8.176	64573	64573	90	320.656	46.309	192.428	5.833	28859	28859	37	329.162	52.875	229.281	1.637	12179	12179	42	278.143	39.220	271.849	3.697	11682	11682	102	662.745	261.863	300.211	3.577	67600	67600
79	104	641.663	160.970	79.027	4.122	66733	66733	136	356.426	57.130	139.823	5.145	48474	48474	172	378.244	79.742	167.101	8.188	65058	65058	90	318.100	43.048	192.433	5.858	28629	28629	37	325.703	54.293	229.310	1.631	12051	12051	42	278.643	40.399	271.854	3.698	11703	11703	102	680.912	271.030	300.207	3.575	69453	69453
80	104	630.567	156.603	79.021	4.128	65579	65579	136	355.037	57.271	139.823	5.151	48285	48285	172	381.459	80.505	167.092	8.183	65611	65611	90	317.611	42.887	192.422	5.848	28585	28585	37	325.351	48.363	229.285	1.640	12038	12038	42	281.357	43.022	271.862	3.672	11817	11817	102	700.167	282.010	300.194	3.570	71417	71417
81	104	619.212	155.391	79.025	4.117	64398	64398	136	355.419	57.151	139.817	5.142	48337	48337	172	385.576	81.925	167.102	8.181	66319	66319	90	315.644	43.457	192.416	5.836	28408	28408	37	325.649	51.279	229.272	1.636	12049	12049	42	281.476	43.863	271.847	3.671	11822	11822	102	717.324	293.754	300.181	3.558	73167	73167
82	104	608.615	148.169	79.035	4.129	63296	63296	136	354.691	57.911	139.781	5.145	48238	48238	172	390.663	83.880	167.112	8.187	67194	67194	90	313.922	43.452	192.420	5.848	28253	28253	37	321.811	48.665	229.279	1.639	11907	11907	42	284.381	45.009	271.867	3.655	11944	11944	102	731.775	300.813	300.183	3.559	74641	74641
83	104	593.952	143.291	79.044	4.133	61771	61771	136	356.449	60.017	139.787	5.131	48477	48477	172	394.959	86.523	167.098	8.167	67933	67933	90	311.100	42.040	192.433	5.851	27999	27999	37	318.730	48.889	229.283	1.637	11793	11793	42	286	43.749	271.854	3.680	12012	12012	102	745.706	301.216	300.207	3.567	76062	76062
84	104	579.971	139.279	79.032	4.139	60317	60317	136	357.015	59.923	139.782	5.136	48554	48554	172	397.105	88.594	167.097	8.178	68302	68302	90	310.478	41.518	192.434	5.849	27943	27943	37	318.811	49.851	229.304	1.635	11796	11796	42	286.571	44.062	271.846	3.683	12036	12036	102	751.441	303.975	300.207	3.569	76647	76647
85	104	567.846	134.165	79.040	4.140	59056	59056	136	356.368	58.649	139.792	5.148	48466	48466	172	400.965	88.895	167.104	8.165	68966	68966	90	312.333	40.552	192.429	5.846	28110	28110	37	319.351	50.184	229.287	1.647	11816	11816	42	286.381	42.727	271.842	3.693	12028	12028	102	755.735	305.888	300.214	3.567	77085	77085
86	104	555.577	130.147	79.030	4.144	57780	57780	136	355.471	58.672	139.803	5.141	48344	48344	172	402.203	90.573	167.109	8.167	69179	69179	90	311.033	41.911	192.415	5.851	27993	27993	37	318.919	49.467	229.273	1.637	11800	11800	42	285.167	43.211	271.848	3.680	11977	11977	102	753.088	303.771	300.204	3.573	76815	76815
87	104	544.279	124.553	79.033	4.154	56605	56605	136	356.904	60.878	139.779	5.137	48539	48539	172	405.581	91.314	167.108	8.169	69760	69760	90	309.089	40.277	192.433	5.870	27818	27818	37	317.622	49.503	229.293	1.639	11752	11752	42	288.024	45.610	271.854	3.672	12097	12097	102	752.755	306.266	300.207	3.570	76781	76781
88	104	531.817	121.859	79.049	4.144	55309	55309	136	357.640	59.278	139.809	5.139	48639	48639	172	412.709	96.191	167.126	8.174	70986	70986	90	307.556	40.723	192.437	5.850	27680	27680	37	313.432	49.278	229.314	1.637	11597	11597	42	291.024	47.108	271.862	3.655	12223	12223	102	744.127	296.246	300.217	3.578	75901	75901
89	104	519.356	116.427	79.041	4.158	54013	54013	136	358.971	58.927	139.822	5.145	48820	48820	172	417.314	98.678	167.118	8.162	71778	71778	90	310.456	40.313	192.428	5.871	27941	27941	37	311.405	47.775	229.268	1.642	11522	11522	42	292.762	49.166	271.865	3.651	12296	12296	102	742.402	295.623	300.214	3.580	75725	75725
90	104	512.221	116.628	79.044	4.158	53271	53271	136	358.213	59.083	139.805	5.145	48717	48717	172	423.465	99.070	167.097	8.158	72836	72836	90	311.133	41.630	192.423	5.843	28002	28002	37	312.351	46.413	229.294	1.641	11557	11557	42	294.738	48.769	271.871	3.651	12379	12379	102	738.804	292.511	300.228	3.587	75358	75358
91	104	499.952	111.814	79.064	4.157	51995	51995	136	355.309	58.734	139.825	5.147	48322	48322	172	427.169	100.007	167.107	8.162	73473	73473	90	311.367	41.607	192.422	5.830	28023	28023	37	310.297	46.648	229.283	1.642	11481	11481	42	299.833	48.408	271.852	3.658	12593	12593	102	729.422	285.771	300.227	3.589	74401	74401
92	104	487.904	105.944	79.049	4.162	50742	50742	136	358.669	59.900	139.807	5.145	48779	48779	172	437.215	105.221	167.116	8.158	75201	75201	90	311.011	40.853	192.417	5.832	27991	27991	37	311.216	46.441	229.282	1.641	11515	11515	42	305.190	49.092	271.844	3.665	12818	12818	102	724.873	287.945	300.222	3.580	73937	73937
93	104	477.654	102.944	79.056	4.162	49676	49676	136	360.265	61.047	139.800	5.137	48996	48996	172	446.453	109.914	167.126	8.161	76790	76790	90	311.667	41.334	192.427	5.852	28050	28050	37	313.757	48.084	229.310	1.646	11609	11609	42	308.905	49.710	271.845	3.666	12974	12974	102	714.608	281.643	300.232	3.585	72890	72890
94	104	472.327	101.939	79.059	4.160	49122	49122	136	361.890	60.077	139.802	5.141	49217	49217	172	453.953	112.600	167.129	8.160	78080	78080	90	311.078	39.819	192.430	5.854	27997	27997	37	312.595	45.035	229.296	1.638	11566	11566	42	310	51.089	271.858	3.661	13020	13020	102	704.676	276.466	300.234	3.589	71877	71877
95	104	463.673	98.062	79.047	4.168	48222	48222	136	361.353	61.047	139.805	5.138	49144	49144	172	463.552	117.958	167.126	8.139	79731	79731	90	308.922	40.132	192.427	5.848	27803	27803	37	308.405	44.682	229.270	1.645	11411	11411	42	312.690	51.470	271.849	3.659	13133	13133	102	694.873	269.721	300.236	3.598	70877	70877
96	104	455.538	95.363	79.067	4.169	47376	47376	136	361.809	62.146	139.801	5.135	49206	49206	172	472.669	120.109	167.112	8.125	81299	81299	90	310.100	40.439	192.419	5.848	27909	27909	37	309.595	46.607	229.291	1.639	11455	11455	42	313.810	53.066	271.857	3.648	13180	13180	102	681.931	264.147	300.232	3.599	69557	69557
97	104	450.317	94.270	79.064	4.168	46833	46833	136	364.140	62.532	139.798	5.136	49523	49523	172	486.035	127.158	167.111	8.112	83598	83598	90	314.422	41.920	192.440	5.871	28298	28298	37	312.405	48.012	229.294	1.647	11559	11559	42	318.762	51.106	271.860	3.661	13388	13388	102	676.961	258.871	300.251	3.598	69050	69050
98	104	442.471	89.828	79.056	4.180	46017	46017	136	362.507	62.573	139.799	5.139	49301	49301	172	495.936	132.871	167.115	8.106	85301	85301	90	315.956	42.179	192.417	5.839	28436	28436	37	314.595	47.306	229.290	1.640	11640	11640	42	319.167	53.274	271.881	3.640	13405	13405	102	665.853	254.115	300.238	3.604	67917	67917
99	104	436.721	89.474	79.055	4.181	45419	45419	136	363.750	62.692	139.805	5.135	49470	49470	172	508.035	136.794	167.105	8.091	87382	87382	90	317.967	42.638	192.427	5.840	28617	28617	37	313.865	47.915	229.274	1.642	11613	11613	42	321.643	57.067	271.865	3.631	13509	13509	102	655.598	248.251	300.247	3.613	66871	66871
100	104	433.837	87.607	79.051	4.185	45119	45119	136	365.029	63.241	139.791	5.131	49644	49644	172	517.814	141.395	167.126	8.105	89064	89064	90	321.422	44.472	192.436	5.836	28928	28928	37	316.973	46.679	229.270	1.644	11728	11728	42	324.952	56.008	271.857	3.641	13648	13648	102	642.902	240.228	300.260	3.617	65576	65576
101	104	426.962	86.325	79.051	4.182	44404	44404	136	365.066	63.596	139.790	5.133	49649	49649	172	526.110	145.372	167.108	8.100	90491	90491	90	320.222	43.132	192.421	5.834	28820	28820	37	314.703	49.665	229.297	1.634	11644	11644	42	330.286	58.647	271.884	3.625	13872	13872	102	629.245	236.185	300.264	3.609	64183	64183
102	104	425.038	85.327	79.054	4.181	44204	44204	136	366.272	64.297	139.786	5.122	49813	49813	172	539.407	150.611	167.116	8.102	92778	92778	90	320	45.042	192.425	5.849	28800	28800	37	315.649	47.922	229.277	1.643	11679	11679	42	338.262	62.285	271.877	3.616	14207	14207	102	621.324	230.703	300.262	3.618	63375	63375
103	104	421.115	83.027	79.073	4.181	43796	43796	136	367.324	65.138	139.766	5.124	49956	49956	172	548.593	155.596	167.124	8.098	94358	94358	90	322.478	43.086	192.426	5.834	29023	29023	37	314.892	48.551	229.294	1.640	11651	11651	42	341.810	61.889	271.888	3.615	14356	14356	102	604.157	223.978	300.265	3.614	61624	61624
104	104	420.606	84.335	79.077	4.168	43743	43743	136	368.919	64.734	139.761	5.131	50173	50173	172	557.919	159.795	167.117	8.090	95962	95962	90	321.867	43.108	192.436	5.851	28968	28968	37	315.135	48.984	229.284	1.636	11660	11660	42	353.190	64.648	271.882	3.625	14834	14834	102	595.039	215.817	300.281	3.624	60694	60694
105	104	416.827	82.845	79.070	4.172	43350	43350	136	371.110	65.423	139.760	5.130	50471	50471	172	567.657	165.007	167.123	8.099	97637	97637	90	320.533	43.204	192.427	5.853	28848	28848	37	313.081	45.649	229.290	1.638	11584	11584	42	359.429	65.607	271.878	3.620	15096	15096	102	582.216	209.464	300.298	3.633	59386	59386
106	104	415.077	82.661	79.082	4.176	43168	43168	136	374.287	67.532	139.769	5.133	50903	50903	172	573.395	168.591	167.133	8.107	98624	98624	90	319.556	43.402	192.426	5.858	28760	28760	37	311.946	49.644	229.301	1.639	11542	11542	42	365.262	68.055	271.896	3.598	15341	15341	102	570.618	204.642	300.288	3.636	58203	58203
107	104	415.971	82.281	79.083	4.175	43261	43261	136	375.103	66.846	139.780	5.125	51014	51014	172	580.099	171.142	167.130	8.092	99777	99777	90	321.478	44.101	192.440	5.854	28933	28933	37	313.081	48.015	229.266	1.636	11584	11584	42	375.024	75.501	271.899	3.578	15751	15751	102	562.686	199.555	300.304	3.639	57394	57394
108	104	415.971	84.322	79.077	4.168	43261	43261	136	375.515	66.079	139.773	5.123	51070	51070	172	577.994	167.662	167.128	8.099	99415	99415	90	319.800	44.309	192.412	5.825	28782	28782	37	313.595	44.812	229.259	1.641	11603	11603	42	389.119	80.033	271.904	3.569	16343	16343	102	550.176	192.196	300.305	3.655	56118	56118
109	104	419.683	84.150	79.085	4.166	43647	43647	136	376.816	68.471	139.770	5.126	51247	51247	172	578.523	169.357	167.130	8.098	99506	99506	90	321.544	42.304	192.415	5.841	28939	28939	37	313.946	47.547	229.264	1.643	11616	11616	42	399.500	82.553	271.895	3.569	16779	16779	102	541.873	186.817	300.320	3.657	55271	55271
110	104	422.933	85.175	79.079	4.173	43985	43985	136	379.728	67.313	139.773	5.140	51643	51643	172	579.907	170.455	167.132	8.111	99744	99744	90	322.333	42.467	192.427	5.852	29010	29010	37	312.405	47.172	229.282	1.639	11559	11559	42	401.667	83.169	271.906	3.565	16870	16870	102	533.127	184.391	300.310	3.651	54379	54379
111	104	422.067	85.669	79.076	4.173	43895	43895	136	376.728	67.980	139.752	5.124	51235	51235	172	576.401	169.147	167.152	8.118	99141	99141	90	323.356	44.043	192.436	5.849	29102	29102	37	313.270	46.699	229.272	1.644	11591	11591	42	417.071	87.825	271.912	3.555	17517	17517	102	524.588	179.846	300.320	3.657	53508	53508
112	104	422.202	85.372	79.072	4.171	43909	43909	136	377.662	67.855	139.772	5.129	51362	51362	172	573.035	170.919	167.154	8.125	98562	98562	90	324.633	43.622	192.420	5.838	29217	29217	37	316.541	48.800	229.292	1.645	11712	11712	42	431.048	93.008	271.917	3.548	18104	18104	102	516.843	175.779	300.325	3.657	52718	52718
113	104	424.548	86.866	79.075	4.161	44153	44153	136	379.007	68.987	139.768	5.124	51545	51545	172	570.802	167.715	167.160	8.132	98178	98178	90	325.533	44.706	192.424	5.856	29298	29298	37	314.216	46.902	229.273	1.644	11626	11626	42	448.357	99.042	271.907	3.537	18831	18831	102	507.863	171.589	300.333	3.665	51802	51802
114	104	427.865	89.549	79.078	4.163	44498	44498	136	381.772	70.571	139.741	5.120	51921	51921	172	568.483	166.809	167.144	8.119	97779	97779	90	322.244	44.873	192.436	5.876	29002	29002	37	317.351	49.141	229.265	1.632	11742	11742	42	464.286	96.653	271.877	3.594	19500	19500	102	501.598	167.343	300.337	3.664	51163	51163
115	104	432.087	90.964	79.094	4.148	44937	44937	136	381.081	72.064	139.743	5.120	51827	51827	172	560.669	165.786	167.159	8.137	96435	96435	90	321.522	44.719	192.438	5.863	28937	28937	37	317.270	48.168	229.272	1.635	11739	11739	42	478.524	98.542	271.876	3.597	20098	20098	102	494.392	164.525	300.338	3.667	50428	50428
116	104	437.577	94.017	79.089	4.139	45508	45508	136	380.949	70.831	139.734	5.120	51809	51809	172	554.465	163.189	167.150	8.135	95368	95368	90	321.744	43.355	192.407	5.841	28957	28957	37	317.486	48.753	229.254	1.641	11747	11747	42	487.714	98.220	271.865	3.613	20484	20484	102	489.431	162.309	300.336	3.668	49922	49922
117	104	449.750	98.089	79.100	4.134	46774	46774	136	378.750	71.474	139.740	5.122	51510	51510	172	546.971	160.366	167.145	8.131	94079	94079	90	322.744	43.758	192.422	5.839	29047	29047	37	322.919	52.148	229.270	1.638	11948	11948	42	490.905	100.161	271.869	3.604	20618	20618	102	483.059	160.980	300.333	3.664	49272	49272
118	104	458.750	102.142	79.082	4.134	47710	47710	136	379.721	70.709	139.753	5.123	51642	51642	172	539.669	155.285	167.145	8.146	92823	92823	90	325.333	44.797	192.440	5.848	29280	29280	37	323.270	50.895	229.272	1.640	11961	11961	42	496.071	102.432	271.879	3.595	20835	20835	102	476.735	154.673	300.361	3.673	48627	48627
119	104	469.077	107.698	79.115	4.109	48784	48784	136	379.882	70.848	139.753	5.122	51664	51664	172	533.407	150.067	167.138	8.140	91746	91746	90	325.722	45.492	192.432	5.846	29315	29315	37	326.243	53.443	229.272	1.635	12071	12071	42	498.690	108.719	271.897	3.564	20945	20945	102	474.206	154.978	300.345	3.676	48369	48369
120	104	476.904	111.328	79.117	4.110	49598	49598	136	379.287	70.305	139.742	5.120	51583	51583	172	525.012	149.412	167.145	8.141	90302	90302	90	325.911	45.164	192.434	5.860	29332	29332	37	325.405	53.539	229.275	1.630	12040	12040	42	498.667	107.725	271.888	3.568	20944	20944	102	472.049	155.301	300.350	3.674	48149	48149
121	104	490.317	115.528	79.129	4.105	50993	50993	136	379.794	68.750	139.790	5.124	51652	51652	172	517.977	145.430	167.146	8.147	89092	89092	90	325.144	44.404	192.436	5.859	29263	29263	37	325.892	53.855	229.276	1.639	12058	12058	42	497.619	106.850	271.895	3.562	20900	20900	102	468.304	154.422	300.358	3.663	47767	47767
122	104	508.269	122.676	79.112	4.092	52860	52860	136	378.809	69.181	139.764	5.132	51518	51518	172	508.779	141.035	167.152	8.163	87510	87510	90	324.589	44.655	192.432	5.846	29213	29213	37	323.514	52.598	229.281	1.636	11970	11970	42	493.738	105.757	271.898	3.567	20737	20737	102	464.618	149.845	300.365	3.681	47391	47391
123	104	523.317	129.046	79.112	4.083	54425	54425	136	379.559	71.924	139.727	5.116	51620	51620	172	500.291	138.095	167.129	8.143	86050	86050	90	323.356	46.552	192.434	5.853	29102	29102	37	327.649	54.828	229.269	1.635	12123	12123	42	486.976	103.180	271.882	3.585	20453	20453	102	462.392	148.827	300.371	3.687	47164	47164
124	104	542.817	135.642	79.113	4.087	56453	56453	136	379.838	70.874	139.747	5.119	51658	51658	172	494.924	137.673	167.153	8.151	85127	85127	90	323.867	44.675	192.427	5.843	29148	29148	37	332.514	57.211	229.266	1.636	12303	12303	42	481.476	105.514	271.892	3.562	20222	20222	102	460.196	148.352	300.368	3.680	46940	46940
125	104	562.423	143.089	79.109	4.074	58492	58492	136	378.853	71.954	139.748	5.119	51524	51524	172	483.366	131.756	167.139	8.146	83139	83139	90	324.511	45.762	192.425	5.842	29206	29206	37	332.027	54.982	229.263	1.637	12285	12285	42	472.833	101.322	271.893	3.571	19859	19859	102	456.706	145.825	300.383	3.682	46584	46584
126	104	594.058	154.550	79.101	4.059	61782	61782	136	379.779	72.417	139.756	5.117	51650	51650	172	475.674	126.453	167.132	8.153	81816	81816	90	324.622	46.460	192.430	5.852	29216	29216	37	330.405	55.705	229.260	1.634	12225	12225	42	464.333	94.772	271.872	3.598	19502	19502	102	454.637	147.205	300.359	3.680	46373	46373
127	104	629.250	171.764	79.088	4.045	65442	65442	136	380.691	71.564	139.738	5.120	51774	51774	172	468.285	123.950	167.131	8.145	80545	80545	90	325.844	44.823	192.418	5.841	29326	29326	37	329.892	55.224	229.300	1.636	12206	12206	42	459.333	95.968	271.891	3.581	19292	19292	102	455.147	144.772	300.366	3.685	46425	46425
128	104	663.346	185.641	79.076	4.044	68988	68988	136	378.441	70.349	139.732	5.129	51468	51468	172	459.558	120.281	167.128	8.140	79044	79044	90	327.589	47.153	192.412	5.830	29483	29483	37	328.649	56.157	229.288	1.638	12160	12160	42	445.310	90.139	271.879	3.595	18703	18703	102	451.431	144.870	300.354	3.685	46046	46046
129	104	689.654	192.813	79.067	4.049	71724	71724	136	379.353	72.344	139.730	5.118	51592	51592	172	453.099	115.410	167.118	8.148	77933	77933	90	326.856	46.359	192.396	5.809	29417	29417	37	336.486	58.233	229.266	1.641	12450	12450	42	438.071	89.453	271.872	3.604	18399	18399	102	451.039	145.756	300.363	3.674	46006	46006
130	104	709.135	197.987	79.032	4.053	73750	73750	136	378.537	72.591	139.725	5.122	51481	51481	172	443.837	115.208	167.120	8.143	76340	76340	90	330.111	48.033	192.421	5.823	29710	29710	37	335.622	55.532	229.273	1.632	12418	12418	42	425.167	85.241	271.873	3.602	17857	17857	102	448.716	143.196	300.367	3.689	45769	45769
131	104	726.183	204.097	79.023	4.056	75523	75523	136	380.257	71.438	139.708	5.116	51715	51715	172	439.448	112.713	167.120	8.142	75585	75585	90	330.767	46.974	192.420	5.838	29769	29769	37	338.514	61.366	229.271	1.621	12525	12525	42	418.048	83.897	271.878	3.600	17558	17558	102	454.245	145.349	300.359	3.679	46333	46333
132	104	736.817	204.795	79.026	4.064	76629	76629	136	379.632	72.120	139.727	5.116	51630	51630	172	429.326	108.514	167.125	8.156	73844	73844	90	329.144	47.600	192.437	5.855	29623	29623	37	335.324	58.887	229.275	1.632	12407	12407	42	407.548	83.224	271.880	3.588	17117	17117	102	453.618	148.083	300.354	3.675	46269	46269
133	104	743.462	206.710	79.020	4.067	77320	77320	136	380.515	74.061	139.702	5.111	51750	51750	172	425.134	106.644	167.128	8.169	73123	73123	90	331.356	47.875	192.422	5.839	29822	29822	37	333.946	61.352	229.285	1.635	12356	12356	42	395.762	82.361	271.892	3.574	16622	16622	102	451.735	144.814	300.365	3.688	46077	46077
134	104	743.529	206.380	79.016	4.070	77327	77327	136	380.544	72.779	139.719	5.118	51754	51754	172	416.140	102.011	167.117	8.153	71576	71576	90	333.622	48.747	192.419	5.843	30026	30026	37	334.297	59.992	229.283	1.630	12369	12369	42	388.762	75.511	271.871	3.614	16328	16328	102	453.069	148.525	300.334	3.679	46213	46213
135	104	744.885	204.007	79.015	4.081	77468	77468	136	382.346	75.284	139.704	5.117	51999	51999	172	410.035	99.517	167.118	8.173	70526	70526	90	335.622	50.010	192.417	5.830	30206	30206	37	335.432	57.571	229.266	1.629	12411	12411	42	378.452	77.127	271.898	3.574	15895	15895	102	455.716	146.981	300.353	3.685	46483	46483
136	104	736.202	202.072	79.022	4.077	76565	76565	136	378.765	72.512	139.731	5.121	51512	51512	172	403.233	97.822	167.119	8.171	69356	69356	90	336.389	49.099	192.426	5.833	30275	30275	37	335.811	58.376	229.264	1.636	12425	12425	42	366.810	71.823	271.889	3.596	15406	15406	102	454.608	146.522	300.364	3.678	46370	46370
137	104	728.115	198.730	79.028	4.086	75724	75724	136	378.662	73.012	139.724	5.130	51498	51498	172	397.453	95.744	167.118	8.170	68362	68362	90	337.211	49.166	192.418	5.820	30349	30349	37	335.486	56.851	229.261	1.640	12413	12413	42	360.024	68.022	271.884	3.604	15121	15121	102	457.029	148.839	300.351	3.667	46617	46617
138	104	714.923	195.980	79.018	4.076	74352	74352	136	378.191	73.768	139.726	5.119	51434	51434	172	393.541	92.671	167.111	8.150	67689	67689	90	338.689	50.070	192.403	5.808	30482	30482	37	333.730	60.608	229.288	1.633	12348	12348	42	347.190	64.517	271.872	3.622	14582	14582	102	459.706	150.078	300.349	3.667	46890	46890
139	104	701.115	185.532	79.025	4.094	72916	72916	136	379.037	72.388	139.744	5.125	51549	51549	172	386.407	89.362	167.087	8.144	66462	66462	90	337	49.762	192.423	5.835	30330	30330	37	332.405	55.638	229.286	1.635	12299	12299	42	339.190	62.904	271.878	3.621	14246	14246	102	461.402	152.559	300.339	3.670	47063	47063
140	104	687	183.870	79.021	4.097	71448	71448	136	380.279	73.519	139.724	5.123	51718	51718	172	383.128	87.780	167.108	8.166	65898	65898	90	337.633	49.754	192.421	5.822	30387	30387	37	333.541	58.116	229.286	1.633	12341	12341	42	332.738	60.787	271.878	3.629	13975	13975	102	468.676	158.404	300.319	3.652	47805	47805
141	104	674.096	180.389	79.027	4.093	70106	70106	136	381.963	75.397	139.708	5.113	51947	51947	172	379.453	86.293	167.100	8.154	65266	65266	90	336.378	49.947	192.426	5.838	30274	30274	37	332.946	56.724	229.296	1.636	12319	12319	42	327.619	61.500	271.874	3.623	13760	13760	102	473.667	160.365	300.331	3.652	48314	48314
142	104	654.452	172.048	79.012	4.100	68063	68063	136	381.507	74.960	139.725	5.113	51885	51885	172	373.140	82.842	167.104	8.169	64180	64180	90	339.811	50.129	192.438	5.861	30583	30583	37	333.649	59.531	229.295	1.632	12345	12345	42	322.048	55.341	271.861	3.645	13526	13526	102	478.500	161.148	300.333	3.657	48807	48807
143	104	637.837	166.876	79.008	4.101	66335	66335	136	383.500	75.871	139.698	5.113	52156	52156	172	371.448	83.357	167.103	8.166	63889	63889	90	340.911	51.367	192.427	5.819	30682	30682	37	331.730	57.896	229.277	1.628	12274	12274	42	314.643	56.518	271.874	3.633	13215	13215	102	485.725	166.950	300.329	3.643	49544	49544
144	104	621.442	157.995	79.009	4.112	64630	64630	136	383.147	75.990	139.695	5.115	52108	52108	172	365.919	80.523	167.090	8.156	62938	62938	90	341.867	52.962	192.431	5.840	30768	30768	37	333.324	59.732	229.303	1.629	12333	12333	42	309.738	54.923	271.876	3.627	13009	13009	102	492.912	171.352	300.325	3.633	50277	50277
145	104	605.587	153.754	79.016	4.112	62981	62981	136	383.831	77.322	139.717	5.120	52201	52201	172	360.674	79.427	167.086	8.174	62036	62036	90	342.067	50.558	192.419	5.835	30786	30786	37	334.676	58.156	229.280	1.635	12383	12383	42	303.143	50.993	271.861	3.653	12732	12732	102	499.480	174.338	300.304	3.638	50947	50947
146	104	588.404	148.740	79.006	4.110	61194	61194	136	384.103	74.981	139.717	5.117	52238	52238	172	358.238	77.284	167.091	8.176	61617	61617	90	344.022	51.245	192.423	5.827	30962	30962	37	333.216	59.365	229.288	1.628	12329	12329	42	297.190	49.771	271.869	3.648	12482	12482	102	510.804	183.493	300.293	3.620	52102	52102
147	104	571.798	141.542	79.014	4.128	59467	59467	136	384.684	75.216	139.727	5.122	52317	52317	172	355.907	76.332	167.091	8.171	61216	61216	90	345.300	52.108	192.419	5.819	31077	31077	37	328.595	57.753	229.301	1.634	12158	12158	42	292.833	48.585	271.859	3.653	12299	12299	102	521.804	188.686	300.286	3.627	53224	53224
148	104	554.577	135.074	79.036	4.130	57676	57676	136	384.559	75.740	139.715	5.119	52300	52300	172	353.843	74.856	167.091	8.166	60861	60861	90	348.944	56.052	192.431	5.831	31405	31405	37	331.081	60.557	229.307	1.631	12250	12250	42	287.643	48.090	271.853	3.662	12081	12081	102	531.010	193.358	300.283	3.618	54163	54163
149	104	539.798	133.072	79.008	4.123	56139	56139	136	381.434	73.037	139.732	5.117	51875	51875	172	351.134	73.435	167.087	8.178	60395	60395	90	349.111	54.263	192.418	5.813	31420	31420	37	330.243	59.223	229.288	1.636	12219	12219	42	287.690	45.655	271.863	3.664	12083	12083	102	542.265	200.383	300.267	3.610	55311	55311
150	104	522.683	124.261	79.022	4.135	54359	54359	136	380.382	73.291	139.731	5.123	51732	51732	172	346.913	72.120	167.076	8.162	59669	59669	90	355.411	55.061	192.434	5.847	31987	31987	37	333.189	58.619	229.300	1.627	12328	12328	42	283.500	43.742	271.851	3.682	11907	11907	102	551.863	206.790	300.264	3.601	56290	56290
151	104	509.317	119.973	79.021	4.140	52969	52969	136	379.721	73.801	139.731	5.123	51642	51642	172	345.785	71.259	167.058	8.136	59475	59475	90	354.956	57.407	192.440	5.825	31946	31946	37	330.784	57.135	229.291	1.629	12239	12239	42	278.833	40.988	271.842	3.701	11711	11711	102	563.373	212.743	300.247	3.601	57464	57464
152	104	494.067	114.358	79.021	4.145	51383	51383	136	375.110	72.343	139.736	5.125	51015	51015	172	344.419	70.815	167.066	8.140	59240	59240	90	359.622	58.362	192.434	5.844	32366	32366	37	332.270	59.934	229.293	1.626	12294	12294	42	276.810	43.503	271.854	3.676	11626	11626	102	575.647	219.421	300.249	3.598	58716	58716
153	104	480	108.180	79.028	4.152	49920	49920	136	375.853	72.144	139.738	5.124	51116	51116	172	341.715	70.814	167.069	8.157	58775	58775	90	362.333	59.322	192.437	5.829	32610	32610	37	333.270	58.861	229.293	1.638	12331	12331	42	272.357	43.007	271.856	3.668	11439	11439	102	589.235	227.457	300.237	3.588	60102	60102
154	104	468.856	104.402	79.031	4.157	48761	48761	136	375.529	73.028	139.731	5.115	51072	51072	172	342.122	69.720	167.078	8.167	58845	58845	90	366.178	59.958	192.435	5.833	32956	32956	37	329.757	57.082	229.278	1.625	12201	12201	42	272.357	41.028	271.846	3.688	11439	11439	102	604	231.870	300.263	3.587	61608	61608
155	104	454.481	98.345	79.027	4.166	47266	47266	136	373.529	71.087	139.746	5.127	50800	50800	172	341.360	69.696	167.070	8.158	58714	58714	90	369.478	60.936	192.427	5.847	33253	33253	37	329.946	58.557	229.279	1.627	12208	12208	42	269.476	40.438	271.844	3.684	11318	11318	102	617.931	240.693	300.234	3.581	63029	63029
156	104	440.702	95.199	79.028	4.172	45833	45833	136	369.162	70.665	139.744	5.131	50206	50206	172	338.453	68.850	167.082	8.166	58214	58214	90	368.489	61.278	192.424	5.832	33164	33164	37	329.162	58.458	229.276	1.633	12179	12179	42	269.190	41.273	271.861	3.678	11306	11306	102	629.951	248.071	300.224	3.583	64255	64255
157	104	430.673	90.855	79.039	4.164	44790	44790	136	368.191	69.133	139.757	5.128	50074	50074	172	337.436	68.676	167.058	8.156	58039	58039	90	371.556	61.825	192.446	5.849	33440	33440	37	330.297	57.566	229.298	1.631	12221	12221	42	265.595	41.082	271.853	3.680	11155	11155	102	640.755	253.673	300.229	3.576	65357	65357
158	104	419.913	87.864	79.053	4.179	43671	43671	136	368.375	70.306	139.745	5.125	50099	50099	172	336.948	67.093	167.059	8.160	57955	57955	90	374.244	63.346	192.440	5.833	33682	33682	37	327.270	57.334	229.277	1.632	12109	12109	42	264.762	38.691	271.842	3.701	11120	11120	102	654.676	263.858	300.213	3.556	66777	66777
159	104	407.904	84.262	79.043	4.176	42422	42422	136	363.522	68.921	139.751	5.124	49439	49439	172	333.884	66.914	167.068	8.155	57428	57428	90	376.756	63.946	192.435	5.830	33908	33908	37	328.459	57.509	229.265	1.638	12153	12153	42	263.667	38.590	271.844	3.695	11074	11074	102	661.814	265.762	300.208	3.564	67505	67505
160	104	400.279	80.047	79.037	4.188	41629	41629	136	360.463	67.800	139.776	5.136	49023	49023	172	333.233	65.577	167.062	8.157	57316	57316	90	377.089	63.159	192.439	5.834	33938	33938	37	323.676	58.218	229.301	1.622	11976	11976	42	261.262	37.677	271.839	3.708	10973	10973	102	671.990	274.051	300.208	3.561	68543	68543
161	104	390.942	77.078	79.042	4.197	40658	40658	136	358.213	66.656	139.780	5.135	48717	48717	172	333.430	66.262	167.063	8.169	57350	57350	90	378.856	64.215	192.434	5.833	34097	34097	37	327.676	58.355	229.277	1.628	12124	12124	42	261.119	38.708	271.853	3.680	10967	10967	102	682.627	277.885	300.188	3.559	69628	69628
162	104	382.298	73.215	79.045	4.199	39759	39759	136	357.515	66.586	139.767	5.134	48622	48622	172	332.355	65.962	167.047	8.154	57165	57165	90	380.933	64.061	192.440	5.835	34284	34284	37	323.784	56.284	229.307	1.635	11980	11980	42	259.595	37.302	271.828	3.710	10903	10903	102	690.127	282.819	300.192	3.557	70393	70393
163	104	378.308	71.020	79.067	4.206	39344	39344	136	355.912	66.441	139.773	5.138	48404	48404	172	332.500	66.731	167.055	8.136	57190	57190	90	383.267	65.456	192.435	5.829	34494	34494	37	326.432	57.897	229.286	1.630	12078	12078	42	258.071	38.906	271.855	3.684	10839	10839	102	698.627	281.890	300.214	3.563	71260	71260
164	104	370.077	69.165	79.064	4.203	38488	38488	136	353.463	65.218	139.770	5.129	48071	48071	172	331.849	64.717	167.055	8.141	57078	57078	90	384.511	67.852	192.451	5.834	34606	34606	37	325.730	55.957	229.287	1.640	12052	12052	42	260.262	37.503	271.853	3.696	10931	10931	102	701.098	286.388	300.209	3.558	71512	71512
165	104	366.913	67.936	79.032	4.207	38159	38159	136	352.007	63.806	139.789	5.140	47873	47873	172	332.285	66.918	167.069	8.158	57153	57153	90	385.933	65.906	192.444	5.840	34734	34734	37	326.486	56.281	229.290	1.626	12080	12080	42	257.571	37.482	271.850	3.693	10818	10818	102	705.873	288.298	300.209	3.562	71999	71999
166	104	361.087	65.629	79.044	4.204	37553	37553	136	349.706	63.143	139.777	5.134	47560	47560	172	331.529	64.993	167.056	8.155	57023	57023	90	387.433	65.697	192.440	5.844	34869	34869	37	326.622	55.445	229.286	1.630	12085	12085	42	257.833	34.963	271.824	3.732	10829	10829	102	708.931	289.244	300.208	3.564	72311	72311
167	104	358.779	64.770	79.058	4.210	37313	37313	136	348.037	62.768	139.776	5.131	47333	47333	172	332.134	65.691	167.082	8.173	57127	57127	90	392.878	69.394	192.449	5.846	35359	35359	37	329.189	59.288	229.292	1.631	12180	12180	42	259.667	35.154	271.817	3.738	10906	10906	102	709.520	286.651	300.220	3.569	72371	72371
168	104	351.279	63.477	79.048	4.205	36533	36533	136	347.066	62.080	139.802	5.139	47201	47201	172	333.145	66.975	167.071	8.164	57301	57301	90	394.333	69.724	192.447	5.839	35490	35490	37	326.838	56.629	229.285	1.630	12093	12093	42	257.143	36.445	271.831	3.715	10800	10800	102	709.049	288.010	300.217	3.563	72323	72323
169	104	344.827	60.268	79.054	4.219	35862	35862	136	344.434	60.835	139.811	5.141	46843	46843	172	330.977	65.800	167.079	8.174	56928	56928	90	394.278	67.712	192.438	5.845	35485	35485	37	324.108	56.291	229.300	1.632	11992	11992	42	257.381	38.376	271.848	3.691	10810	10810	102	699.775	282.120	300.215	3.573	71377	71377
170	104	342.981	59.749	79.068	4.215	35670	35670	136	341.875	59.728	139.802	5.139	46495	46495	172	331.110	65.621	167.069	8.147	56951	56951	90	397.944	68.566	192.443	5.842	35815	35815	37	327.216	59.673	229.275	1.624	12107	12107	42	257.095	36.388	271.840	3.702	10798	10798	102	695.137	277.315	300.226	3.576	70904	70904
171	104	341.327	56.741	79.059	4.228	35498	35498	136	341.331	60.176	139.811	5.145	46421	46421	172	331.860	64.641	167.059	8.155	57080	57080	90	399.144	72.122	192.457	5.855	35923	35923	37	328.216	57.368	229.271	1.636	12144	12144	42	254.286	34.186	271.831	3.731	10680	10680	102	683.029	273.003	300.220	3.574	69669	69669
172	104	335.010	57.086	79.068	4.222	34841	34841	136	340.331	60.872	139.783	5.136	46285	46285	172	332.395	64.304	167.057	8.161	57172	57172	90	400.467	71.106	192.450	5.842	36042	36042	37	327.432	61.356	229.290	1.627	12115	12115	42	254.262	34.783	271.837	3.720	10679	10679	102	673.775	269.292	300.221	3.577	68725	68725
173	104	334.019	56.393	79.049	4.223	34738	34738	136	338.728	59.494	139.789	5.131	46067	46067	172	333.971	66.588	167.051	8.154	57443	57443	90	403.600	73.109	192.439	5.832	36324	36324	37	333.676	59.529	229.268	1.635	12346	12346	42	255.833	37.961	271.843	3.687	10745	10745	102	666.775	261.483	300.236	3.590	68011	68011
174	104	333.760	53.736	79.061	4.228	34711	34711	136	338.603	59.070	139.816	5.128	46050	46050	172	337.227	67.316	167.050	8.145	58003	58003	90	408.956	73.793	192.430	5.827	36806	36806	37	333.676	60.975	229.292	1.632	12346	12346	42	256.381	37.610	271.848	3.690	10768	10768	102	654.863	257.281	300.245	3.583	66796	66796
175	104	331.875	55.267	79.056	4.238	34515	34515	136	338.316	58.943	139.810	5.138	46011	46011	172	339.209	68.215	167.062	8.142	58344	58344	90	410.400	74.448	192.446	5.840	36936	36936	37	332.378	61.623	229.291	1.627	12298	12298	42	258.714	38.206	271.849	3.683	10866	10866	102	646.137	251.304	300.238	3.594	65906	65906
176	104	331.548	56.150	79.050	4.232	34481	34481	136	337.978	60.233	139.801	5.134	45965	45965	172	340.343	68.516	167.045	8.129	58539	58539	90	409.467	72.277	192.446	5.836	36852	36852	37	331	57.325	229.279	1.630	12247	12247	42	253.738	36.631	271.844	3.704	10657	10657	102	631.333	242.415	300.261	3.600	64396	64396
177	104	329.337	56.123	79.047	4.220	34251	34251	136	335.279	57.538	139.809	5.139	45598	45598	172	340.983	70.002	167.056	8.125	58649	58649	90	409.733	74.212	192.437	5.831	36876	36876	37	329.270	59.184	229.292	1.630	12183	12183	42	257.048	37.920	271.842	3.691	10796	10796	102	619.794	236.334	300.253	3.601	63219	63219
178	104	329.981	54.873	79.059	4.225	34318	34318	136	335.309	58.499	139.800	5.140	45602	45602	172	345.302	71.797	167.072	8.134	59392	59392	90	412.211	74.257	192.433	5.822	37099	37099	37	335.784	59.426	229.251	1.634	12424	12424	42	255.167	37.515	271.839	3.694	10717	10717	102	607.608	232.013	300.254	3.603	61976	61976
179	104	329.067	53.526	79.059	4.240	34223	34223	136	334.074	57.767	139.832	5.144	45434	45434	172	347.262	71.921	167.074	8.147	59729	59729	90	408.756	71.864	192.439	5.838	36788	36788	37	333.784	60.666	229.282	1.623	12350	12350	42	255.952	38.183	271.847	3.687	10750	10750	102	594.520	223.567	300.271	3.612	60641	60641
180	104	327.356	54.425	79.061	4.233	34045	34045	136	335.338	58.187	139.812	5.134	45606	45606	172	347.721	72.164	167.070	8.144	59808	59808	90	412.833	73.698	192.437	5.837	37155	37155	37	337.622	61.829	229.289	1.630	12492	12492	42	255.071	37.268	271.844	3.690	10713	10713	102	581.843	219.011	300.264	3.613	59348	59348
181	104	327.894	56.706	79.059	4.210	34101	34101	136	335.919	58.312	139.822	5.145	45685	45685	172	351.680	72.397	167.061	8.140	60489	60489	90	415.900	75.483	192.431	5.809	37431	37431	37	339.459	64.225	229.304	1.628	12560	12560	42	255.119	37.258	271.855	3.689	10715	10715	102	571.461	212.175	300.272	3.618	58289	58289
182	104	327.250	55.954	79.069	4.217	34034	34034	136	332.750	56.110	139.821	5.144	45254	45254	172	354.134	73.967	167.085	8.160	60911	60911	90	414.200	74.979	192.436	5.826	37278	37278	37	342.784	64.214	229.313	1.627	12683	12683	42	253.500	36.362	271.850	3.702	10647	10647	102	559.265	206.875	300.278	3.622	57045	57045
183	104	327.452	53.805	79.061	4.236	34055	34055	136	330.022	56.063	139.831	5.142	44883	44883	172	356.576	77.051	167.082	8.148	61331	61331	90	414.444	74.886	192.442	5.830	37300	37300	37	339.892	63.117	229.312	1.628	12576	12576	42	254.429	35.993	271.829	3.706	10686	10686	102	548.049	200.585	300.286	3.620	55901	55901
184	104	327.385	54.690	79.074	4.223	34048	34048	136	329.316	56.229	139.811	5.145	44787	44787	172	357.384	76.507	167.083	8.147	61470	61470	90	409.811	73.150	192.449	5.848	36883	36883	37	338.568	61.773	229.286	1.631	12527	12527	42	253.024	34.268	271.820	3.735	10627	10627	102	536.480	194.819	300.294	3.632	54721	54721
185	104	326.221	52.508	79.059	4.219	33927	33927	136	327.684	55.420	139.820	5.143	44565	44565	172	361.814	78.592	167.092	8.153	62232	62232	90	410.011	71.718	192.435	5.832	36901	36901	37	342.784	65.117	229.300	1.619	12683	12683	42	250	34.343	271.837	3.715	10500	10500	102	530.020	189.727	300.294	3.643	54062	54062
186	104	324.837	51.529	79.061	4.235	33783	33783	136	326.735	55.364	139.840	5.148	44436	44436	172	361.529	78.563	167.086	8.144	62183	62183	90	408.767	72.734	192.431	5.836	36789	36789	37	341.270	62.379	229.275	1.631	12627	12627	42	252.310	35.407	271.832	3.711	10597	10597	102	519.216	183.709	300.294	3.643	52960	52960
187	104	325.663	53.190	79.060	4.229	33869	33869	136	324.191	54.958	139.835	5.142	44090	44090	172	366.116	79.285	167.084	8.152	62972	62972	90	408.822	74.370	192.427	5.822	36794	36794	37	346.243	64.879	229.293	1.622	12811	12811	42	250.571	34.277	271.819	3.723	10524	10524	102	509.225	177.564	300.326	3.647	51941	51941
188	104	326.596	54.327	79.074	4.220	33966	33966	136	321.757	53.370	139.834	5.142	43759	43759	172	371.866	81.101	167.076	8.147	63961	63961	90	407.956	72.900	192.433	5.821	36716	36716	37	346.081	64.688	229.304	1.630	12805	12805	42	251.643	35.288	271.833	3.715	10569	10569	102	499.137	171.628	300.328	3.653	50912	50912
189	104	326.548	54.032	79.074	4.221	33961	33961	136	320.529	53.267	139.843	5.137	43592	43592	172	373.878	82.699	167.075	8.123	64307	64307	90	411.022	72.174	192.415	5.813	36992	36992	37	351.108	66.916	229.314	1.628	12991	12991	42	249.071	32.523	271.826	3.727	10461	10461	102	491.598	167.878	300.344	3.658	50143	50143
190	104	329.558	55.216	79.056	4.221	34274	34274	136	317.537	51.317	139.836	5.142	43185	43185	172	378.750	84.366	167.087	8.138	65145	65145	90	408.778	72.037	192.417	5.836	36790	36790	37	352.757	68.220	229.271	1.630	13052	13052	42	251.571	35.753	271.839	3.700	10566	10566	102	484.412	164.159	300.330	3.662	49410	49410
191	104	328.173	53.707	79.065	4.226	34130	34130	136	314.588	50.986	139.829	5.154	42784	42784	172	382.494	85.952	167.097	8.148	65789	65789	90	404.744	69.485	192.427	5.838	36427	36427	37	353.946	68.861	229.302	1.626	13096	13096	42	254	35.257	271.837	3.712	10668	10668	102	475.971	158.202	300.359	3.673	48549	48549
192	104	332.375	55.231	79.070	4.224	34567	34567	136	313.949	50.547	139.860	5.143	42697	42697	172	387.424	88.739	167.064	8.121	66637	66637	90	401.400	69.438	192.437	5.834	36126	36126	37	354.514	69.661	229.311	1.629	13117	13117	42	254.071	35.296	271.834	3.717	10671	10671	102	468.951	155.338	300.353	3.674	47833	47833
193	104	332.663	56.679	79.065	4.213	34597	34597	136	313.331	50.175	139.879	5.153	42613	42613	172	394.378	87.631	167.054	8.123	67833	67833	90	398.222	68.625	192.440	5.845	35840	35840	37	355.865	70.210	229.305	1.619	13167	13167	42	251	33.991	271.842	3.710	10542	10542	102	457.696	150.599	300.348	3.685	46685	46685
194	104	337.625	58.271	79.048	4.211	35113	35113	136	312.088	50.882	139.842	5.133	42444	42444	172	401.953	92.772	167.071	8.121	69136	69136	90	398.489	69.989	192.445	5.842	35864	35864	37	351.162	68.138	229.305	1.621	12993	12993	42	254.929	34.810	271.817	3.720	10707	10707	102	453.078	148.338	300.358	3.680	46214	46214
195	104	336.481	58.710	79.083	4.200	34994	34994	136	311.515	48.484	139.877	5.153	42366	42366	172	408.959	96.482	167.078	8.113	70341	70341	90	394.656	68.335	192.430	5.823	35519	35519	37	353.027	68.894	229.314	1.624	13062	13062	42	253.548	36.143	271.840	3.707	10649	10649	102	447.422	144.269	300.362	3.689	45637	45637
196	104	337.856	57.907	79.070	4.218	35137	35137	136	308.191	47.313	139.871	5.151	41914	41914	172	416.488	100.223	167.087	8.109	71636	71636	90	392.244	67.084	192.431	5.842	35302	35302	37	354.919	67.208	229.275	1.627	13132	13132	42	251.071	34.423	271.821	3.720	10545	10545	102	441.324	144.077	300.338	3.685	45015	45015
197	104	340.952	60.034	79.070	4.201	35459	35459	136	309.125	46.787	139.867	5.153	42041	42041	172	425.727	104.953	167.093	8.111	73225	73225	90	391.756	67.219	192.431	5.837	35258	35258	37	360.162	69.180	229.273	1.618	13326	13326	42	251.619	37.437	271.854	3.684	10568	10568	102	437.931	141.276	300.359	3.685	44669	44669
198	104	342.048	62.307	79.047	4.193	35573	35573	136	306.949	47.172	139.878	5.154	41745	41745	172	434.634	108.100	167.090	8.100	74757	74757	90	390.711	65.728	192.423	5.826	35164	35164	37	357.784	70.952	229.291	1.624	13238	13238	42	254.548	35.945	271.850	3.698	10691	10691	102	433.265	139.790	300.358	3.687	44193	44193
199	104	346.923	61.212	79.052	4.214	36080	36080	136	305.647	47.069	139.891	5.146	41568	41568	172	441.541	110.322	167.069	8.088	75945	75945	90	387.300	67.108	192.428	5.830	34857	34857	37	358.270	71.077	229.270	1.624	13256	13256	42	252.690	36.779	271.842	3.693	10613	10613	102	426.951	135.164	300.369	3.699	43549	43549
200	104	348.894	62.525	79.063	4.198	36285	36285	136	306.801	47.079	139.876	5.149	41725	41725	172	451.233	115.356	167.074	8.088	77612	77612	90	385.311	64.762	192.436	5.830	34678	34678	37	361.135	71.244	229.271	1.626	13362	13362	42	252.167	34.475	271.837	3.711	10591	10591	102	426.461	135.884	300.367	3.691	43499	43499
201	104	353.385	64.531	79.052	4.194	36752	36752	136	302.559	46.978	139.857	5.151	41148	41148	172	459.291	117.992	167.094	8.095	78998	78998	90	382.033	65.330	192.434	5.830	34383	34383	37	360.378	71.273	229.306	1.619	13334	13334	42	252.881	35.250	271.841	3.708	10621	10621	102	420.461	132.121	300.369	3.696	42887	42887
202	104	358.346	67.142	79.050	4.191	37268	37268	136	302.044	46.054	139.879	5.144	41078	41078	172	470.628	124.281	167.088	8.091	80948	80948	90	381.089	65.557	192.428	5.844	34298	34298	37	356.027	69.422	229.321	1.623	13173	13173	42	255.643	36.283	271.827	3.710	10737	10737	102	418.520	130.605	300.367	3.698	42689	42689
203	104	366.183	69.409	79.065	4.175	38083	38083	136	300.309	45.064	139.884	5.150	40842	40842	172	478.326	127.655	167.109	8.092	82272	82272	90	380.289	63.034	192.422	5.829	34226	34226	37	354.541	69.508	229.317	1.624	13118	13118	42	254.714	35.109	271.828	3.712	10698	10698	102	412.814	127.132	300.385	3.703	42107	42107
204	104	375.202	74.201	79.036	4.168	39021	39021	136	301.478	44.353	139.889	5.152	41001	41001	172	487.360	131.922	167.116	8.103	83826	83826	90	375.311	62.096	192.436	5.831	33778	33778	37	358.108	68.253	229.329	1.623	13250	13250	42	256.810	36.832	271.824	3.703	10786	10786	102	411.422	127.790	300.378	3.708	41965	41965
205	104	380.529	78.605	79.032	4.150	39575	39575	136	298.941	45.531	139.874	5.146	40656	40656	172	497.465	137.017	167.114	8.110	85564	85564	90	372.244	61.046	192.429	5.828	33502	33502	37	353.730	66.352	229.291	1.624	13088	13088	42	257.738	36.089	271.844	3.700	10825	10825	102	406.902	124.393	300.398	3.705	41504	41504
206	104	391.692	81.937	79.047	4.142	40736	40736	136	297.963	44.355	139.868	5.145	40523	40523	172	502.221	138.426	167.133	8.113	86382	86382	90	365.956	61.759	192.430	5.828	32936	32936	37	351.946	67.863	229.270	1.629	13022	13022	42	258.810	37.427	271.831	3.696	10870	10870	102	402.794	123.270	300.396	3.713	41085	41085
207	104	407.385	88.127	79.019	4.134	42368	42368	136	297.574	43.906	139.896	5.145	40470	40470	172	509.884	143.158	167.132	8.107	87700	87700	90	365.867	61.045	192.427	5.821	32928	32928	37	349.270	63.955	229.294	1.629	12923	12923	42	258.738	37.495	271.830	3.700	10867	10867	102	401.461	122.501	300.396	3.704	40949	40949
208	104	417.260	92.792	79.025	4.128	43395	43395	136	298.743	42.806	139.914	5.148	40629	40629	172	515.983	146.358	167.116	8.102	88749	88749	90	363.556	58.543	192.421	5.833	32720	32720	37	346.514	67.412	229.296	1.619	12821	12821	42	261.214	35.805	271.828	3.715	10971	10971	102	403.137	120.374	300.391	3.725	41120	41120
209	104	434.942	99.560	79.038	4.114	45234	45234	136	300.316	43.645	139.945	5.156	40843	40843	172	522.064	147.312	167.126	8.111	89795	89795	90	360.533	56.809	192.419	5.832	32448	32448	37	346.676	67.687	229.293	1.626	12827	12827	42	260.500	36.798	271.840	3.700	10941	10941	102	404.010	122.182	300.418	3.717	41209	41209
210	104	450.933	106.096	79.050	4.099	46897	46897	136	301.956	42.526	139.944	5.151	41066	41066	172	526.866	150.979	167.130	8.100	90621	90621	90	356.489	57.921	192.440	5.850	32084	32084	37	344.730	64.573	229.280	1.629	12755	12755	42	260.095	37.595	271.835	3.698	10924	10924	102	401.049	121.366	300.407	3.711	40907	40907
211	104	472.798	114.408	79.048	4.089	49171	49171	136	302.949	41.929	139.960	5.159	41201	41201	172	530.308	153.788	167.142	8.106	91213	91213	90	355.244	57.591	192.444	5.851	31972	31972	37	342.784	62.889	229.288	1.629	12683	12683	42	260.976	36.602	271.841	3.703	10961	10961	102	399.578	120.164	300.393	3.724	40757	40757
212	104	488.337	120.104	79.024	4.093	50787	50787	136	304.662	42.233	139.978	5.162	41434	41434	172	531.616	153.165	167.131	8.106	91438	91438	90	351.533	54.518	192.432	5.843	31638	31638	37	343	65.928	229.270	1.629	12691	12691	42	262.952	39.534	271.845	3.682	11044	11044	102	400.451	121.029	300.399	3.713	40846	40846
213	104	509.519	130.149	79.026	4.067	52990	52990	136	303.471	43.055	139.964	5.156	41272	41272	172	529.855	152.944	167.127	8.091	91135	91135	90	345.356	53.143	192.423	5.836	31082	31082	37	342.676	65.701	229.271	1.619	12679	12679	42	261.333	37.352	271.831	3.709	10976	10976	102	400.804	123.577	300.387	3.707	40882	40882
214	104	539.510	141.314	79.016	4.065	56109	56109	136	305.199	41.626	139.995	5.165	41507	41507	172	531.448	151.921	167.129	8.105	91409	91409	90	343.489	51.655	192.427	5.835	30914	30914	37	345.405	68.305	229.297	1.631	12780	12780	42	265.667	41.215	271.845	3.674	11158	11158	102	403.765	123.056	300.400	3.705	41184	41184
215	104	575.683	156.383	79.022	4.051	59871	59871	136	307.596	41.202	140.008	5.165	41833	41833	172	530.517	151.450	167.129	8.111	91249	91249	90	341.422	51.619	192.438	5.845	30728	30728	37	346.730	66.552	229.279	1.618	12829	12829	42	263.976	42.138	271.849	3.674	11087	11087	102	400.539	122.731	300.371	3.707	40855	40855
216	104	611.038	169.908	79.028	4.042	63548	63548	136	309.066	43.305	140.012	5.167	42033	42033	172	525.727	149.571	167.124	8.112	90425	90425	90	339.411	51.909	192.421	5.837	30547	30547	37	343.324	63.300	229.258	1.621	12703	12703	42	265.833	43.077	271.853	3.658	11165	11165	102	400.667	122.901	300.374	3.716	40868	40868
217	104	651.087	183.253	79.019	4.035	67713	67713	136	310.632	45.137	139.994	5.157	42246	42246	172	520.291	148.643	167.128	8.119	89490	89490	90	336.389	50.327	192.420	5.830	30275	30275	37	342.946	63.409	229.265	1.620	12689	12689	42	268.452	38.910	271.842	3.699	11275	11275	102	401.353	123.226	300.381	3.712	40938	40938
218	104	686.721	196.322	79.035	4.034	71419	71419	136	311.522	45.346	139.966	5.166	42367	42367	172	515.023	145.781	167.129	8.123	88584	88584	90	335.178	49.424	192.426	5.840	30166	30166	37	344.432	64.283	229.279	1.631	12744	12744	42	270.071	41.322	271.856	3.674	11343	11343	102	402.324	124.078	300.372	3.710	41037	41037
219	104	712.413	199.588	79.045	4.043	74091	74091	136	310.860	45.019	139.975	5.158	42277	42277	172	510.756	142.944	167.133	8.124	87850	87850	90	336.511	49.823	192.421	5.823	30286	30286	37	349.703	65.877	229.237	1.627	12939	12939	42	273.952	43.729	271.852	3.667	11506	11506	102	404.696	127.231	300.365	3.699	41279	41279
220	104	736.721	209.638	79.030	4.040	76619	76619	136	311.588	45.413	139.947	5.167	42376	42376	172	505.157	140.244	167.132	8.131	86887	86887	90	334.300	50.870	192.429	5.848	30087	30087	37	349.324	63.712	229.288	1.625	12925	12925	42	272.048	42.248	271.843	3.679	11426	11426	102	410.255	129.057	300.363	3.695	41846	41846
221	104	750.625	213.152	79.045	4.044	78065	78065	136	312	46.376	139.949	5.163	42432	42432	172	496.110	137.124	167.132	8.138	85331	85331	90	332.478	52.046	192.429	5.831	29923	29923	37	348.405	62.383	229.253	1.624	12891	12891	42	275.310	42.869	271.850	3.682	11563	11563	102	412.265	128.682	300.378	3.697	42051	42051
222	104	759.048	214.488	79.039	4.046	78941	78941	136	313.250	45.998	139.938	5.164	42602	42602	172	490.593	135.240	167.140	8.139	84382	84382	90	333.489	50.967	192.424	5.823	30014	30014	37	349.459	61.874	229.260	1.628	12930	12930	42	275.167	42.272	271.843	3.683	11557	11557	102	412.098	127.910	300.365	3.703	42034	42034
223	104	759.029	213.122	79.028	4.053	78939	78939	136	311	47.908	139.917	5.151	42296	42296	172	481.186	130.352	167.132	8.133	82764	82764	90	330.667	49.310	192.433	5.839	29760	29760	37	345.027	61.098	229.266	1.631	12766	12766	42	276.500	42.883	271.843	3.686	11613	11613	102	414.029	135.317	300.344	3.678	42231	42231
224	104	752.202	212.395	79.017	4.058	78229	78229	136	311.316	48.310	139.915	5.151	42339	42339	172	474.076	128.899	167.129	8.143	81541	81541	90	329.667	48.782	192.443	5.839	29670	29670	37	342.189	59.572	229.282	1.634	12661	12661	42	278.786	41.716	271.831	3.697	11709	11709	102	420.422	137.621	300.335	3.679	42883	42883
225	104	744.375	206.315	79.019	4.068	77415	77415	136	309.426	47.341	139.917	5.150	42082	42082	172	466.076	125.012	167.138	8.150	80165	80165	90	330.989	49.505	192.430	5.838	29789	29789	37	340.595	62.639	229.270	1.623	12602	12602	42	276.500	44.480	271.853	3.665	11613	11613	102	425.735	139.158	300.334	3.682	43425	43425
226	104	732.981	203.584	79.002	4.068	76230	76230	136	309.176	48.564	139.887	5.143	42048	42048	172	460.256	121.393	167.124	8.137	79164	79164	90	329.900	49.808	192.435	5.843	29691	29691	37	343.622	61.726	229.261	1.634	12714	12714	42	282.405	42.628	271.849	3.689	11861	11861	102	434.588	145.328	300.303	3.664	44328	44328
227	104	716.885	197.324	79.008	4.075	74556	74556	136	308.338	47.191	139.903	5.149	41934	41934	172	450.762	117.144	167.137	8.148	77531	77531	90	327.367	46.933	192.424	5.842	29463	29463	37	345.946	62.711	229.232	1.628	12800	12800	42	279.762	42.120	271.833	3.696	11750	11750	102	438.049	144.568	300.335	3.676	44681	44681
228	104	702.817	193.019	79.005	4.074	73093	73093	136	307.015	46.121	139.899	5.153	41754	41754	172	445.924	116.335	167.117	8.139	76699	76699	90	326.111	47.263	192.427	5.842	29350	29350	37	342.676	59.759	229.265	1.634	12679	12679	42	279.690	43.858	271.849	3.677	11747	11747	102	446.745	153.047	300.317	3.650	45568	45568
229	104	689.192	185.719	79.014	4.086	71676	71676	136	307.721	49.238	139.871	5.150	41850	41850	172	441	114.752	167.131	8.150	75852	75852	90	329.344	49.381	192.426	5.830	29641	29641	37	343.162	59.347	229.244	1.631	12697	12697	42	282.548	44.591	271.845	3.676	11867	11867	102	459.039	157.241	300.302	3.652	46822	46822
230	104	669.750	180.219	79.014	4.083	69654	69654	136	306.831	48.380	139.897	5.160	41729	41729	172	432.860	110.739	167.126	8.145	74452	74452	90	330.678	48.804	192.434	5.840	29761	29761	37	346.730	62.175	229.232	1.635	12829	12829	42	290.190	43.696	271.840	3.697	12188	12188	102	465.235	161.471	300.303	3.646	47454	47454
231	104	650.471	172.974	79.003	4.100	67649	67649	136	305.574	48.163	139.877	5.140	41558	41558	172	426.756	109.508	167.126	8.140	73402	73402	90	330.356	48.190	192.437	5.852	29732	29732	37	341.459	59.122	229.273	1.632	12634	12634	42	294.905	45.100	271.828	3.701	12386	12386	102	474.882	165.178	300.312	3.645	48438	48438
232	104	634.067	165.956	78.993	4.100	65943	65943	136	305.551	48.479	139.875	5.149	41555	41555	172	420.110	105.586	167.113	8.140	72259	72259	90	329.178	48.817	192.427	5.828	29626	29626	37	340.514	59.868	229.259	1.628	12599	12599	42	304.857	46.133	271.818	3.723	12804	12804	102	484.892	171.193	300.300	3.638	49459	49459
233	104	616.019	159.399	79.003	4.106	64066	64066	136	304.081	47.038	139.874	5.150	41355	41355	172	414.529	103.085	167.123	8.151	71299	71299	90	329.444	49.342	192.433	5.860	29650	29650	37	341.135	57.957	229.239	1.633	12622	12622	42	311.929	46.179	271.806	3.738	13101	13101	102	495.490	179.057	300.284	3.628	50540	50540
234	104	599.115	152.265	79.003	4.115	62308	62308	136	304.537	47.920	139.877	5.149	41417	41417	172	406.529	99.514	167.113	8.140	69923	69923	90	330.967	48.287	192.434	5.829	29787	29787	37	337.784	57.454	229.237	1.632	12498	12498	42	316.810	49.974	271.817	3.703	13306	13306	102	507.814	183.724	300.296	3.619	51797	51797
235	104	580	148.342	79.002	4.110	60320	60320	136	304.081	47.759	139.866	5.147	41355	41355	172	399	97.405	167.115	8.154	68628	68628	90	329.222	49.289	192.428	5.834	29630	29630	37	336.595	62.396	229.247	1.629	12454	12454	42	319.310	47.297	271.814	3.729	13411	13411	102	514.931	189.314	300.273	3.617	52523	52523
236	104	564.510	142.769	79.007	4.113	58709	58709	136	303.324	47.465	139.873	5.152	41252	41252	172	393.331	94.115	167.114	8.150	67653	67653	90	328.322	49.449	192.410	5.815	29549	29549	37	332.514	57.135	229.260	1.635	12303	12303	42	330.048	46.649	271.796	3.748	13862	13862	102	526.931	192.549	300.280	3.616	53747	53747
237	104	545.596	136.138	79.008	4.125	56742	56742	136	300.397	47.150	139.881	5.146	40854	40854	172	385.895	91.165	167.106	8.154	66374	66374	90	326.478	49.874	192.427	5.817	29383	29383	37	334.514	55.205	229.276	1.633	12377	12377	42	343.667	51.189	271.795	3.760	14434	14434	102	535.725	198.975	300.265	3.612	54644	54644
238	104	528.538	128.067	79.008	4.138	54968	54968	136	300.110	47.723	139.881	5.149	40815	40815	172	379.052	88.102	167.115	8.163	65197	65197	90	329.167	48.758	192.436	5.838	29625	29625	37	336.676	57.124	229.277	1.627	12457	12457	42	359.786	53.977	271.779	3.763	15111	15111	102	544.765	205.336	300.253	3.604	55566	55566
239	104	512.673	122.358	79.013	4.138	53318	53318	136	299.375	46.355	139.886	5.152	40715	40715	172	374.453	86.984	167.103	8.143	64406	64406	90	326.822	46.779	192.422	5.835	29414	29414	37	332.270	58.381	229.275	1.631	12294	12294	42	376.214	57.877	271.771	3.773	15801	15801	102	554.804	211.170	300.260	3.599	56590	56590
240	104	495.558	116.990	78.993	4.149	51538	51538	136	298.706	47.191	139.877	5.152	40624	40624	172	370.512	85.784	167.096	8.126	63728	63728	90	331.300	50.037	192.414	5.824	29817	29817	37	327.297	54.347	229.274	1.628	12110	12110	42	391.286	66.924	271.815	3.696	16434	16434	102	565.471	217.672	300.237	3.596	57678	57678
241	104	480.298	110.943	79.015	4.147	49951	49951	136	296.860	47.449	139.873	5.148	40373	40373	172	366.360	83.493	167.084	8.142	63014	63014	90	327.144	47.829	192.421	5.831	29443	29443	37	329.270	56.604	229.280	1.630	12183	12183	42	401.643	72.453	271.837	3.668	16869	16869	102	572.775	222.211	300.229	3.587	58423	58423
242	104	464.038	105.313	79.005	4.149	48260	48260	136	295.081	46.165	139.841	5.146	40131	40131	172	359.762	80.590	167.099	8.146	61879	61879	90	326.311	47.433	192.429	5.846	29368	29368	37	325.568	55.091	229.282	1.628	12046	12046	42	416.643	80.550	271.848	3.641	17499	17499	102	586	226.792	300.236	3.587	59772	59772
243	104	452.269	100.789	79.010	4.164	47036	47036	136	296.096	46.259	139.862	5.151	40269	40269	172	358.349	80.015	167.100	8.138	61636	61636	90	328.200	47.821	192.416	5.850	29538	29538	37	324.892	56.163	229.261	1.625	12021	12021	42	428.381	85.750	271.861	3.614	17992	17992	102	601.059	235.441	300.218	3.585	61308	61308
244	104	436.413	95.468	79.026	4.162	45387	45387	136	294.309	45.907	139.872	5.141	40026	40026	172	352.331	76.749	167.098	8.145	60601	60601	90	332.089	50.161	192.425	5.839	29888	29888	37	320.649	53.297	229.267	1.627	11864	11864	42	441.190	88.802	271.865	3.619	18530	18530	102	606.598	239.929	300.226	3.580	61873	61873
245	104	422.365	91.468	79.022	4.169	43926	43926	136	293.544	45.355	139.858	5.146	39922	39922	172	347.471	75.690	167.079	8.142	59765	59765	90	329.944	50.432	192.426	5.836	29695	29695	37	323.595	53.780	229.267	1.636	11973	11973	42	447.429	93.183	271.864	3.600	18792	18792	102	612.931	244.312	300.221	3.567	62519	62519
246	104	411.538	86.879	79.016	4.176	42800	42800	136	292.346	45.656	139.848	5.140	39759	39759	172	344.738	74.477	167.089	8.147	59295	59295	90	329.456	48.668	192.421	5.825	29651	29651	37	322.216	53.844	229.237	1.632	11922	11922	42	446.143	95.910	271.890	3.575	18738	18738	102	617.667	244.031	300.225	3.574	63002	63002
247	104	401.596	82.294	79.017	4.189	41766	41766	136	291.044	45.356	139.870	5.152	39582	39582	172	340.326	71.804	167.077	8.145	58536	58536	90	331.211	49.197	192.406	5.806	29809	29809	37	321.216	52.886	229.269	1.631	11885	11885	42	445.619	97.851	271.905	3.550	18716	18716	102	628.333	247.421	300.224	3.582	64090	64090
248	104	391.529	81.079	79.007	4.190	40719	40719	136	289.522	44.622	139.855	5.146	39375	39375	172	336.895	71.103	167.074	8.146	57946	57946	90	330.411	48.307	192.422	5.839	29737	29737	37	319.216	50.579	229.278	1.639	11811	11811	42	447.262	100.341	271.897	3.546	18785	18785	102	628.980	249.439	300.215	3.582	64156	64156
249	104	381.567	76.669	79.021	4.193	39683	39683	136	290.779	46.354	139.866	5.152	39546	39546	172	332.488	68.817	167.079	8.159	57188	57188	90	329.944	49.138	192.423	5.834	29695	29695	37	317.297	52.219	229.266	1.633	11740	11740	42	447.143	98.784	271.898	3.551	18780	18780	102	636.235	255.239	300.213	3.571	64896	64896
250	104	373.654	71.882	79.016	4.207	38860	38860	136	290.824	45.314	139.863	5.151	39552	39552	172	329.006	67.412	167.082	8.160	56589	56589	90	333.311	50.276	192.424	5.836	29998	29998	37	315.216	50.612	229.261	1.634	11663	11663	42	444.238	100.623	271.909	3.524	18658	18658	102	638.451	256.336	300.199	3.576	65122	65122
251	104	363.673	69.741	79.017	4.203	37822	37822	136	288.890	45.048	139.882	5.151	39289	39289	172	325.227	65.609	167.078	8.163	55939	55939	90	330.444	49.522	192.434	5.838	29740	29740	37	312.270	50.693	229.275	1.638	11554	11554	42	443.476	101.942	271.918	3.516	18626	18626	102	636.147	253.284	300.220	3.578	64887	64887
252	104	355.308	66.505	79.027	4.211	36952	36952	136	288.103	44.127	139.889	5.152	39182	39182	172	324.302	65.346	167.078	8.167	55780	55780	90	330.500	49.508	192.422	5.841	29745	29745	37	313.919	52.961	229.286	1.630	11615	11615	42	444.738	101.839	271.918	3.520	18679	18679	102	636.451	254.072	300.211	3.575	64918	64918
253	104	348.663	65.000	79.035	4.206	36261	36261	136	288.074	43.813	139.902	5.155	39178	39178	172	321.366	63.692	167.062	8.150	55275	55275	90	330.411	49.321	192.408	5.813	29737	29737	37	310.622	50.671	229.290	1.634	11493	11493	42	443.024	98.249	271.915	3.539	18607	18607	102	636.863	255.069	300.204	3.577	64960	64960
254	104	342.587	62.151	79.026	4.218	35629	35629	136	288.162	44.596	139.863	5.155	39190	39190	172	320.017	63.240	167.062	8.146	55043	55043	90	329.911	49.834	192.427	5.831	29692	29692	37	305.324	49.519	229.280	1.627	11297	11297	42	440.857	100.050	271.900	3.532	18516	18516	102	630.373	248.141	300.226	3.585	64298	64298
255	104	335.413	59.516	79.028	4.226	34883	34883	136	287.066	44.294	139.882	5.159	39041	39041	172	318.017	62.511	167.068	8.154	54699	54699	90	328.789	48.610	192.430	5.843	29591	29591	37	306.324	48.869	229.249	1.633	11334	11334	42	436	97.782	271.913	3.534	18312	18312	102	631	249.601	300.216	3.586	64362	64362
256	104	328.644	56.202	79.024	4.238	34179	34179	136	284.324	42.962	139.904	5.160	38668	38668	172	315.233	60.980	167.059	8.149	54220	54220	90	328.333	48.999	192.429	5.832	29550	29550	37	306.486	46.825	229.242	1.642	11340	11340	42	428.238	98.202	271.917	3.519	17986	17986	102	628.549	245.730	300.231	3.590	64112	64112
257	104	324.606	56.146	79.049	4.225	33759	33759	136	284.199	42.170	139.899	5.162	38651	38651	172	313.791	60.424	167.053	8.139	53972	53972	90	330.100	48.923	192.432	5.849	29709	29709	37	309.081	47.432	229.271	1.634	11436	11436	42	428.857	98.735	271.914	3.511	18012	18012	102	622.069	242.070	300.233	3.592	63451	63451
258	104	321.567	55.589	79.018	4.226	33443	33443	136	284.765	42.452	139.884	5.166	38728	38728	172	310.640	58.691	167.055	8.157	53430	53430	90	326.333	47.990	192.418	5.832	29370	29370	37	306.432	47.924	229.279	1.629	11338	11338	42	419.405	93.044	271.909	3.535	17615	17615	102	615.725	240.927	300.228	3.587	62804	62804
259	104	317.365	53.279	79.058	4.226	33006	33006	136	284.007	43.483	139.883	5.160	38625	38625	172	309.634	58.341	167.069	8.149	53257	53257	90	328.111	49.569	192.416	5.829	29530	29530	37	304.297	47.846	229.254	1.635	11259	11259	42	414.762	90.455	271.903	3.548	17420	17420	102	609.078	236.660	300.238	3.593	62126	62126
260	104	313.173	50.719	79.055	4.242	32570	32570	136	282.169	42.207	139.899	5.160	38375	38375	172	308.465	58.262	167.064	8.171	53056	53056	90	328.067	48.176	192.428	5.846	29526	29526	37	304.270	47.293	229.262	1.635	11258	11258	42	403.976	91.085	271.919	3.525	16967	16967	102	602.373	231.201	300.244	3.596	61442	61442
261	104	310.442	50.989	79.033	4.242	32286	32286	136	280.522	41.539	139.900	5.165	38151	38151	172	307.163	57.734	167.065	8.167	52832	52832	90	326.422	48.222	192.427	5.846	29378	29378	37	305.865	48.189	229.275	1.629	11317	11317	42	399.762	90.684	271.923	3.519	16790	16790	102	595.559	228.291	300.252	3.596	60747	60747
262	104	308.548	50.062	79.027	4.243	32089	32089	136	281.706	40.854	139.880	5.154	38312	38312	172	306.006	58.720	167.050	8.152	52633	52633	90	329.700	50.776	192.424	5.828	29673	29673	37	310.270	49.373	229.258	1.626	11480	11480	42	391.238	85.689	271.908	3.536	16432	16432	102	588.216	225.318	300.239	3.603	59998	59998
263	104	304.779	48.947	79.045	4.246	31697	31697	136	282.419	41.573	139.906	5.163	38409	38409	172	306.791	56.294	167.053	8.167	52768	52768	90	331.300	49.696	192.430	5.845	29817	29817	37	309.757	50.461	229.277	1.629	11461	11461	42	383.667	83.051	271.909	3.546	16114	16114	102	576.294	216.757	300.253	3.611	58782	58782
264	104	302.048	45.952	79.044	4.257	31413	31413	136	281.103	41.777	139.917	5.166	38230	38230	172	305.174	56.236	167.067	8.170	52490	52490	90	332.511	50.298	192.429	5.836	29926	29926	37	306.541	49.086	229.266	1.632	11342	11342	42	376.310	81.467	271.909	3.538	15805	15805	102	563.814	210.264	300.254	3.620	57509	57509
265	104	298.577	46.948	79.057	4.242	31052	31052	136	279.897	41.927	139.922	5.168	38066	38066	172	305.337	57.155	167.063	8.154	52518	52518	90	329.178	49.266	192.428	5.840	29626	29626	37	306.757	50.299	229.273	1.628	11350	11350	42	365.762	77.747	271.905	3.555	15362	15362	102	554.235	205.234	300.266	3.622	56532	56532
266	104	297.452	46.389	79.030	4.240	30935	30935	136	278.757	39.601	139.906	5.168	37911	37911	172	303.930	55.098	167.050	8.168	52276	52276	90	331.056	50.555	192.430	5.857	29795	29795	37	303.730	50.415	229.279	1.628	11238	11238	42	353.857	73.213	271.904	3.561	14862	14862	102	545.020	205.713	300.258	3.610	55592	55592
267	104	297.096	45.265	79.028	4.259	30898	30898	136	277.096	40.336	139.914	5.164	37685	37685	172	303.517	54.622	167.058	8.170	52205	52205	90	331.478	49.581	192.414	5.834	29833	29833	37	302.892	48.157	229.255	1.637	11207	11207	42	348.952	68.792	271.899	3.579	14656	14656	102	536.863	196.901	300.276	3.620	54760	54760
268	104	292.510	44.775	79.048	4.248	30421	30421	136	276.610	39.564	139.912	5.170	37619	37619	172	301.186	55.259	167.055	8.165	51804	51804	90	330.222	49.506	192.427	5.832	29720	29720	37	299.108	47.191	229.277	1.636	11067	11067	42	338.095	68.613	271.893	3.570	14200	14200	102	523.922	192.975	300.268	3.624	53440	53440
269	104	292.606	43.559	79.050	4.256	30431	30431	136	275.904	39.540	139.902	5.158	37523	37523	172	302.215	55.339	167.071	8.177	51981	51981	90	329.433	49.277	192.422	5.827	29649	29649	37	298.405	45.830	229.249	1.631	11041	11041	42	331.119	65.564	271.890	3.580	13907	13907	102	518.882	188.260	300.264	3.636	52926	52926
270	104	290.865	44.043	79.036	4.255	30250	30250	136	274.713	39.868	139.903	5.159	37361	37361	172	302.843	56.035	167.057	8.157	52089	52089	90	327.611	49.404	192.406	5.832	29485	29485	37	295.946	42.734	229.236	1.643	10950	10950	42	318.286	62.116	271.889	3.589	13368	13368	102	506.706	184.357	300.262	3.632	51684	51684
271	104	291.490	43.420	79.051	4.250	30315	30315	136	273.493	39.231	139.888	5.161	37195	37195	172	304.267	54.101	167.048	8.167	52334	52334	90	330.700	49.225	192.413	5.829	29763	29763	37	299.838	46.745	229.239	1.633	11094	11094	42	317.810	60.268	271.892	3.595	13348	13348	102	499.402	179.582	300.283	3.637	50939	50939
272	104	287.548	42.554	79.032	4.260	29905	29905	136	271.882	39.012	139.891	5.161	36976	36976	172	303.762	53.277	167.065	8.180	52247	52247	90	332.367	50.678	192.422	5.845	29913	29913	37	299.811	44.703	229.254	1.632	11093	11093	42	310.310	59.412	271.908	3.581	13033	13033	102	491.265	174.442	300.284	3.645	50109	50109
273	104	287.750	43.552	79.044	4.249	29926	29926	136	270.787	38.022	139.904	5.163	36827	36827	172	305.616	55.711	167.081	8.202	52566	52566	90	333.456	49.833	192.414	5.819	30011	30011	37	301.784	47.161	229.242	1.633	11166	11166	42	305.095	57.487	271.892	3.591	12814	12814	102	482.745	172.902	300.268	3.637	49240	49240
274	104	287.529	42.367	79.062	4.260	29903	29903	136	271.184	37.523	139.922	5.166	36881	36881	172	311.343	57.608	167.097	8.211	53551	53551	90	336.022	53.213	192.420	5.822	30242	30242	37	299.757	46.663	229.255	1.640	11091	11091	42	298.905	54.308	271.878	3.607	12554	12554	102	475.441	168.320	300.285	3.640	48495	48495
275	104	284.442	41.560	79.056	4.256	29582	29582	136	270.118	37.950	139.918	5.162	36736	36736	172	311.372	58.050	167.094	8.215	53556	53556	90	336.922	51.894	192.416	5.826	30323	30323	37	302.081	50.436	229.266	1.629	11177	11177	42	291.357	51.875	271.889	3.608	12237	12237	102	467.167	164.190	300.292	3.644	47651	47651
276	104	284.048	42.436	79.072	4.258	29541	29541	136	270.059	37.933	139.912	5.169	36728	36728	172	313.203	58.711	167.103	8.219	53871	53871	90	335.433	51.109	192.418	5.837	30189	30189	37	303.486	47.253	229.258	1.633	11229	11229	42	286.333	51.767	271.886	3.614	12026	12026	102	460.569	159.985	300.295	3.651	46978	46978
277	104	284.500	41.157	79.062	4.264	29588	29588	136	269.485	37.724	139.905	5.165	36650	36650	172	317.610	59.894	167.108	8.240	54629	54629	90	338.267	52.784	192.418	5.825	30444	30444	37	302.486	44.846	229.253	1.644	11192	11192	42	282.857	49.859	271.876	3.628	11880	11880	102	453.069	157.505	300.282	3.655	46213	46213
278	104	280.337	40.171	79.066	4.262	29155	29155	136	269.037	37.408	139.931	5.174	36589	36589	172	320.029	61.494	167.122	8.231	55045	55045	90	334.878	49.930	192.414	5.825	30139	30139	37	299.757	46.403	229.254	1.626	11091	11091	42	276.429	46.399	271.868	3.636	11610	11610	102	445.049	152.241	300.290	3.663	45395	45395
279	104	282.644	41.496	79.066	4.258	29395	29395	136	269.449	37.088	139.931	5.174	36645	36645	172	324.198	64.267	167.133	8.226	55762	55762	90	336.067	50.032	192.421	5.831	30246	30246	37	303.892	48.007	229.234	1.637	11244	11244	42	274.476	47.227	271.874	3.625	11528	11528	102	439.059	148.843	300.317	3.672	44784	44784
280	104	282.221	39.925	79.062	4.276	29351	29351	136	268.235	36.409	139.942	5.174	36480	36480	172	325.233	62.983	167.121	8.239	55940	55940	90	337.244	50.210	192.418	5.836	30352	30352	37	304.162	48.975	229.241	1.637	11254	11254	42	269.952	44.569	271.858	3.656	11338	11338	102	433.196	144.489	300.326	3.675	44186	44186
281	104	281.269	40.949	79.081	4.264	29252	29252	136	267.846	36.164	139.940	5.172	36427	36427	172	328.814	65.724	167.150	8.264	56556	56556	90	338.589	52.134	192.412	5.848	30473	30473	37	302.243	45.827	229.269	1.640	11183	11183	42	266.405	42.247	271.860	3.659	11189	11189	102	428.196	143.198	300.316	3.667	43676	43676
282	104	281.173	39.643	79.051	4.268	29242	29242	136	267.581	36.425	139.895	5.159	36391	36391	172	328.860	65.513	167.130	8.239	56564	56564	90	337.767	50.386	192.407	5.827	30399	30399	37	304.054	47.811	229.237	1.630	11250	11250	42	265.690	43.064	271.849	3.668	11159	11159	102	420.735	139.426	300.323	3.681	42915	42915
283	104	281.365	40.552	79.052	4.262	29262	29262	136	267.132	35.599	139.909	5.165	36330	36330	172	329.331	66.690	167.128	8.227	56645	56645	90	337.689	50.938	192.415	5.822	30392	30392	37	299.378	48.202	229.253	1.630	11077	11077	42	260.548	40.999	271.850	3.677	10943	10943	102	412.275	135.458	300.334	3.686	42052	42052
284	104	283.221	42.157	79.069	4.258	29455	29455	136	267.529	36.002	139.913	5.168	36384	36384	172	333.221	68.735	167.122	8.199	57314	57314	90	340.056	50.853	192.410	5.823	30605	30605	37	304.811	48.791	229.234	1.629	11278	11278	42	257.976	39.759	271.846	3.676	10835	10835	102	409.029	133.612	300.326	3.677	41721	41721
285	104	283.856	41.865	79.063	4.261	29521	29521	136	266.588	37.254	139.896	5.159	36256	36256	172	336.529	71.195	167.110	8.180	57883	57883	90	339.022	52.458	192.403	5.830	30512	30512	37	301.162	51.547	229.262	1.627	11143	11143	42	256.310	39.385	271.868	3.669	10765	10765	102	403.314	132.243	300.327	3.680	41138	41138
286	104	284.144	42.079	79.064	4.257	29551	29551	136	267.029	36.364	139.917	5.165	36316	36316	172	337.814	69.925	167.102	8.173	58104	58104	90	340.133	49.854	192.412	5.836	30612	30612	37	303.243	48.658	229.285	1.630	11220	11220	42	254.381	39.030	271.863	3.670	10684	10684	102	400.078	130.336	300.329	3.689	40808	40808
287	104	285.548	42.403	79.076	4.258	29697	29697	136	266.015	37.320	139.872	5.152	36178	36178	172	340.064	70.081	167.105	8.155	58491	58491	90	337.433	52.127	192.392	5.818	30369	30369	37	301.216	48.822	229.269	1.635	11145	11145	42	251.452	37.602	271.841	3.684	10561	10561	102	397.245	129.321	300.330	3.681	40519	40519
288	104	283.981	42.623	79.057	4.255	29534	29534	136	265.360	36.368	139.894	5.157	36089	36089	172	340.826	71.165	167.088	8.144	58622	58622	90	337.556	52.631	192.410	5.828	30380	30380	37	303.054	49.998	229.294	1.636	11213	11213	42	249.714	37.599	271.846	3.683	10488	10488	102	394.069	126.338	300.336	3.693	40195	40195
289	104	282.856	41.217	79.049	4.267	29417	29417	136	264.868	36.680	139.898	5.157	36022	36022	172	342.744	71.716	167.083	8.135	58952	58952	90	335.822	51.522	192.411	5.820	30224	30224	37	300.432	50.641	229.268	1.629	11116	11116	42	248.333	37.800	271.852	3.682	10430	10430	102	391.520	125.532	300.357	3.690	39935	39935
290	104	286.077	42.393	79.055	4.264	29752	29752	136	264.816	36.593	139.902	5.159	36015	36015	172	344.733	73.142	167.094	8.139	59294	59294	90	335.722	50.005	192.403	5.822	30215	30215	37	300.270	46.101	229.261	1.625	11110	11110	42	246.357	36.488	271.843	3.690	10347	10347	102	388.833	123.270	300.354	3.694	39661	39661
291	104	284.635	41.545	79.044	4.258	29602	29602	136	265.949	36.876	139.886	5.161	36169	36169	172	347.703	75.633	167.112	8.149	59805	59805	90	336.311	51.011	192.407	5.819	30268	30268	37	302.108	46.896	229.263	1.635	11178	11178	42	246.905	35.398	271.829	3.706	10370	10370	102	387.873	120.031	300.374	3.701	39563	39563
292	104	285.010	42.397	79.070	4.261	29641	29641	136	264.779	35.355	139.889	5.162	36010	36010	172	349.814	76.445	167.110	8.147	60168	60168	90	335.211	51.937	192.410	5.828	30169	30169	37	298.351	45.751	229.271	1.631	11039	11039	42	245.071	35.086	271.836	3.698	10293	10293	102	383.333	117.696	300.362	3.710	39100	39100
293	104	284.481	42.675	79.052	4.260	29586	29586	136	264.360	36.364	139.885	5.161	35953	35953	172	351.587	76.656	167.103	8.146	60473	60473	90	336.033	51.120	192.420	5.829	30243	30243	37	299.757	46.091	229.270	1.634	11091	11091	42	243.238	33.734	271.839	3.704	10216	10216	102	383.118	117.577	300.376	3.715	39078	39078
294	104	284.885	42.124	79.069	4.254	29628	29628	136	263.346	35.736	139.884	5.170	35815	35815	172	354.076	77.213	167.103	8.126	60901	60901	90	339.811	52.661	192.417	5.816	30583	30583	37	294.297	45.350	229.262	1.645	10889	10889	42	245.452	35.820	271.847	3.695	10309	10309	102	382.382	119.087	300.374	3.703	39003	39003
295	104	284.625	42.856	79.072	4.246	29601	29601	136	262.890	34.605	139.906	5.172	35753	35753	172	355.814	78.839	167.087	8.120	61200	61200	90	339.156	51.980	192.419	5.829	30524	30524	37	293.135	45.342	229.253	1.635	10846	10846	42	242	35.381	271.833	3.696	10164	10164	102	379.637	116.262	300.373	3.710	38723	38723
296	104	286.769	43.716	79.077	4.241	29824	29824	136	262.301	35.888	139.909	5.164	35673	35673	172	359.669	81.095	167.094	8.120	61863	61863	90	337.589	53.147	192.432	5.849	30383	30383	37	295.757	42.657	229.266	1.634	10943	10943	42	243.452	34.949	271.846	3.698	10225	10225	102	381.225	117.211	300.369	3.703	38885	38885
297	104	287.481	44.941	79.081	4.231	29898	29898	136	264.007	35.763	139.896	5.162	35905	35905	172	360.483	80.818	167.105	8.139	62003	62003	90	339.822	52.383	192.425	5.849	30584	30584	37	296.135	45.851	229.276	1.625	10957	10957	42	241.810	33.353	271.832	3.715	10156	10156	102	380.029	117.291	300.375	3.711	38763	38763
298	104	290.760	45.107	79.071	4.247	30239	30239	136	261.221	35.851	139.908	5.168	35526	35526	172	361.860	80.839	167.087	8.125	62240	62240	90	338.789	52.113	192.428	5.837	30491	30491	37	291.730	43.642	229.243	1.636	10794	10794	42	240.333	34.707	271.839	3.698	10094	10094	102	378.725	118.772	300.344	3.705	38630	38630
299	104	291.817	45.063	79.069	4.244	30349	30349	136	261.956	34.258	139.925	5.166	35626	35626	172	367.151	83.331	167.114	8.128	63150	63150	90	340.700	51.777	192.421	5.831	30663	30663	37	295.838	46.187	229.279	1.628	10946	10946	42	240.357	34.104	271.839	3.709	10095	10095	102	381.490	119.259	300.359	3.697	38912	38912
300	104	293.731	45.447	79.069	4.248	30548	30548	136	261.346	34.248	139.943	5.167	35543	35543	172	373.651	86.702	167.119	8.138	64268	64268	90	339.833	52.138	192.424	5.847	30585	30585	37	295.189	44.271	229.252	1.639	10922	10922	42	243.643	34.352	271.827	3.709	10233	10233	102	379.784	116.864	300.366	3.707	38738	38738
301	104	292.404	45.061	79.065	4.244	30410	30410	136	261.750	35.033	139.939	5.167	35598	35598	172	376.465	87.426	167.116	8.132	64752	64752	90	342.122	52.395	192.412	5.831	30791	30791	37	296.514	45.589	229.242	1.633	10971	10971	42	241	34.784	271.846	3.694	10122	10122	102	382.814	118.082	300.382	3.705	39047	39047
302	104	292.260	46.347	79.046	4.239	30395	30395	136	260.904	33.821	139.932	5.169	35483	35483	172	377.215	86.630	167.116	8.143	64881	64881	90	339.489	54.065	192.413	5.824	30554	30554	37	299.054	47.741	229.262	1.631	11065	11065	42	241.190	33.470	271.834	3.713	10130	10130	102	380.049	117.494	300.363	3.711	38765	38765
303	104	295.760	48.446	79.057	4.227	30759	30759	136	260.654	33.461	139.952	5.170	35449	35449	172	382.041	88.327	167.106	8.139	65711	65711	90	339	52.102	192.426	5.842	30510	30510	37	297.946	44.238	229.246	1.634	11024	11024	42	239.714	33.734	271.846	3.700	10068	10068	102	384.598	122.388	300.364	3.697	39229	39229
304	104	295.942	46.681	79.064	4.244	30778	30778	136	261.647	34.186	139.971	5.174	35584	35584	172	386.192	90.849	167.093	8.116	66425	66425	90	340.767	54.547	192.422	5.819	30669	30669	37	298.162	44.091	229.249	1.636	11032	11032	42	240.071	33.565	271.830	3.705	10083	10083	102	386.412	122.431	300.351	3.700	39414	39414
305	104	298.356	47.512	79.078	4.229	31029	31029	136	262.147	34.569	139.949	5.175	35652	35652	172	396.006	94.167	167.104	8.118	68113	68113	90	342.511	52.751	192.415	5.826	30826	30826	37	299.081	45.740	229.243	1.640	11066	11066	42	238.976	33.188	271.835	3.716	10037	10037	102	386.461	121.018	300.363	3.702	39419	39419
306	104	302	49.796	79.057	4.219	31408	31408	136	262.890	34.781	139.937	5.172	35753	35753	172	401.866	96.262	167.105	8.103	69121	69121	90	341.589	51.018	192.409	5.843	30743	30743	37	299.027	42.657	229.246	1.648	11064	11064	42	236.095	31.718	271.837	3.713	9916	9916	102	385.676	120.357	300.354	3.703	39339	39339
307	104	303.750	48.425	79.066	4.230	31590	31590	136	263.824	34.751	139.947	5.171	35880	35880	172	408.186	98.315	167.094	8.096	70208	70208	90	340.678	51.684	192.412	5.831	30661	30661	37	299.838	44.934	229.251	1.643	11094	11094	42	240.619	33.063	271.821	3.728	10106	10106	102	390.069	121.164	300.377	3.699	39787	39787
308	104	308.981	51.179	79.032	4.226	32134	32134	136	263.618	33.636	139.959	5.177	35852	35852	172	413.715	100.389	167.086	8.084	71159	71159	90	341.922	52.923	192.405	5.799	30773	30773	37	300.892	47.236	229.258	1.631	11133	11133	42	241.571	32.872	271.827	3.722	10146	10146	102	392.520	123.299	300.371	3.697	40037	40037
309	104	311.048	51.688	79.055	4.223	32349	32349	136	262.471	34.259	139.943	5.170	35696	35696	172	419.029	101.761	167.068	8.088	72073	72073	90	339.578	51.661	192.413	5.817	30562	30562	37	297.324	47.458	229.263	1.637	11001	11001	42	240	32.912	271.832	3.712	10080	10080	102	397.069	124.940	300.371	3.702	40501	40501
310	104	314.337	54.596	79.052	4.216	32691	32691	136	261.941	34.668	139.916	5.158	35624	35624	172	426.541	103.851	167.072	8.082	73365	73365	90	340.978	51.405	192.416	5.811	30688	30688	37	299.297	47.665	229.261	1.630	11074	11074	42	238.667	32.871	271.837	3.712	10024	10024	102	396.078	123.664	300.367	3.704	40400	40400
311	104	319.635	55.313	79.073	4.219	33242	33242	136	262.662	34.568	139.963	5.168	35722	35722	172	434.471	107.719	167.068	8.073	74729	74729	90	338.833	51.423	192.418	5.818	30495	30495	37	299.703	47.449	229.272	1.631	11089	11089	42	239.405	31.079	271.833	3.724	10055	10055	102	402.706	127.919	300.361	3.696	41076	41076
312	104	320.183	55.725	79.089	4.212	33299	33299	136	263.588	34.332	139.953	5.161	35848	35848	172	439.948	110.475	167.074	8.066	75671	75671	90	336.789	51.433	192.420	5.812	30311	30311	37	300.135	46.676	229.268	1.628	11105	11105	42	239.286	32.895	271.845	3.704	10050	10050	102	408.020	133.160	300.338	3.686	41618	41618
313	104	326.538	56.571	79.092	4.216	33960	33960	136	264.419	35.268	139.955	5.169	35961	35961	172	445.797	112.669	167.085	8.087	76677	76677	90	337.944	52.585	192.409	5.823	30415	30415	37	297.568	47.061	229.286	1.625	11010	11010	42	239.976	35.518	271.830	3.701	10079	10079	102	412.853	137.880	300.322	3.669	42111	42111
314	104	335.760	61.262	79.089	4.201	34919	34919	136	263.169	33.119	139.957	5.167	35791	35791	172	451.576	117.325	167.098	8.083	77671	77671	90	334.289	50.521	192.437	5.855	30086	30086	37	297.270	48.322	229.300	1.628	10999	10999	42	239.048	31.883	271.836	3.714	10040	10040	102	419.078	140.972	300.326	3.662	42746	42746
315	104	343.865	66.786	79.041	4.187	35762	35762	136	264.853	33.714	139.957	5.164	36020	36020	172	456.023	119.832	167.100	8.080	78436	78436	90	336.356	51.086	192.426	5.834	30272	30272	37	297.838	46.225	229.287	1.631	11020	11020	42	238.762	32.900	271.848	3.700	10028	10028	102	420.814	142.033	300.320	3.661	42923	42923
316	104	349.144	69.683	79.037	4.174	36311	36311	136	263.912	35.985	139.947	5.162	35892	35892	172	459.430	120.541	167.104	8.098	79022	79022	90	333.467	49.464	192.416	5.848	30012	30012	37	297.514	45.168	229.279	1.629	11008	11008	42	240.143	35.174	271.855	3.686	10086	10086	102	430.578	146.387	300.309	3.660	43919	43919
317	104	358.788	74.268	79.026	4.156	37314	37314	136	263.426	33.468	139.952	5.162	35826	35826	172	462.488	123.431	167.111	8.109	79548	79548	90	334.078	50.328	192.424	5.834	30067	30067	37	298.865	46.582	229.294	1.627	11058	11058	42	237.929	31.307	271.830	3.728	9993	9993	102	435.480	148.179	300.316	3.657	44419	44419
318	104	365.625	76.196	79.036	4.155	38025	38025	136	263.397	34.976	139.964	5.158	35822	35822	172	462.773	123.841	167.112	8.102	79597	79597	90	336.144	50.020	192.413	5.825	30253	30253	37	298.946	45.976	229.265	1.633	11061	11061	42	240.524	33.145	271.820	3.730	10102	10102	102	445.235	153.541	300.318	3.655	45414	45414
319	104	373.212	78.689	79.044	4.143	38814	38814	136	262.037	33.665	139.972	5.163	35637	35637	172	462.738	123.193	167.108	8.107	79591	79591	90	333.722	51.126	192.434	5.842	30035	30035	37	297.541	46.369	229.266	1.632	11009	11009	42	239	32.082	271.831	3.725	10038	10038	102	453.392	159.664	300.301	3.641	46246	46246
320	104	383.279	82.393	79.039	4.141	39861	39861	136	262.360	33.849	139.963	5.168	35681	35681	172	464.209	125.530	167.118	8.118	79844	79844	90	330.933	51.625	192.419	5.822	29784	29784	37	297.649	48.027	229.269	1.632	11013	11013	42	238.500	32.436	271.823	3.721	10017	10017	102	470.588	169.598	300.293	3.624	48000	48000
321	104	396.490	88.672	79.031	4.123	41235	41235	136	261.103	33.655	139.950	5.161	35510	35510	172	460.738	124.046	167.130	8.116	79247	79247	90	330.089	49.086	192.419	5.827	29708	29708	37	294.973	46.298	229.273	1.636	10914	10914	42	239.881	32.877	271.836	3.724	10075	10075	102	481.833	173.329	300.278	3.630	49147	49147
322	104	405.712	92.132	79.040	4.120	42194	42194	136	259.081	33.753	139.955	5.156	35235	35235	172	455.866	122.120	167.124	8.128	78409	78409	90	327.089	50.264	192.424	5.837	29438	29438	37	290.946	46.105	229.282	1.637	10765	10765	42	238.381	33.381	271.840	3.710	10012	10012	102	488.441	179.681	300.265	3.618	49821	49821
323	104	418.442	98.171	79.036	4.115	43518	43518	136	260.831	33.821	139.967	5.174	35473	35473	172	450.041	120.154	167.129	8.133	77407	77407	90	324.367	49.089	192.403	5.809	29193	29193	37	289.811	44.239	229.258	1.637	10723	10723	42	239.762	33.278	271.836	3.715	10070	10070	102	493.088	181.426	300.277	3.616	50295	50295
324	104	429.337	99.728	79.038	4.113	44651	44651	136	257.956	33.810	139.958	5.159	35082	35082	172	446.866	118.796	167.120	8.130	76861	76861	90	324.378	49.897	192.405	5.817	29194	29194	37	289.703	46.372	229.253	1.632	10719	10719	42	235.810	32.516	271.825	3.714	9904	9904	102	502.471	185.258	300.276	3.622	51252	51252
325	104	443	106.920	79.016	4.112	46072	46072	136	258.515	34.570	139.941	5.148	35158	35158	172	441.209	115.954	167.122	8.134	75888	75888	90	324.211	48.642	192.420	5.844	29179	29179	37	291	45.423	229.266	1.631	10767	10767	42	236.976	31.377	271.832	3.724	9953	9953	102	508.843	187.895	300.270	3.620	51902	51902
326	104	460.606	113.064	79.033	4.092	47903	47903	136	256.059	32.489	139.973	5.159	34824	34824	172	436.087	114.173	167.124	8.132	75007	75007	90	321.767	47.466	192.419	5.830	28959	28959	37	289.973	44.882	229.285	1.627	10729	10729	42	236.929	32.660	271.838	3.710	9951	9951	102	518.882	193.059	300.258	3.617	52926	52926
327	104	478.683	119.891	79.023	4.099	49783	49783	136	255.382	32.882	139.953	5.161	34732	34732	172	431.767	112.873	167.124	8.138	74264	74264	90	317.900	46.929	192.420	5.832	28611	28611	37	290.541	45.668	229.273	1.633	10750	10750	42	239.595	33.180	271.836	3.705	10063	10063	102	528.059	199.934	300.245	3.605	53862	53862
328	104	495.625	126.425	79.017	4.084	51545	51545	136	254.301	32.444	139.990	5.170	34585	34585	172	426.733	112.438	167.121	8.145	73398	73398	90	319.100	47.806	192.411	5.827	28719	28719	37	288.405	44.508	229.267	1.631	10671	10671	42	238.024	35.918	271.866	3.672	9997	9997	102	540.422	204.303	300.266	3.607	55123	55123
329	104	518.740	135.265	79.004	4.063	53949	53949	136	253.434	31.379	139.985	5.167	34467	34467	172	419.331	108.984	167.125	8.148	72125	72125	90	313.378	45.738	192.417	5.829	28204	28204	37	286.270	45.110	229.260	1.636	10592	10592	42	238.548	34.451	271.840	3.699	10019	10019	102	545.853	209.875	300.245	3.595	55677	55677
330	104	546.635	145.909	79.022	4.065	56850	56850	136	252.154	30.900	139.984	5.171	34293	34293	172	414.663	105.081	167.125	8.147	71322	71322	90	311.744	45.570	192.417	5.841	28057	28057	37	287.703	43.338	229.254	1.632	10645	10645	42	240.833	34.857	271.850	3.694	10115	10115	102	556.245	213.316	300.254	3.596	56737	56737
331	104	572.606	156.692	79.017	4.057	59551	59551	136	251.735	31.004	139.986	5.172	34236	34236	172	412.401	106.358	167.124	8.153	70933	70933	90	311.433	44.804	192.420	5.833	28029	28029	37	288.757	44.962	229.275	1.635	10684	10684	42	239.667	35.767	271.856	3.680	10066	10066	102	559.225	213.387	300.257	3.595	57041	57041
332	104	599.115	163.883	79.021	4.056	62308	62308	136	250.662	32.272	139.967	5.175	34090	34090	172	408.610	104.485	167.140	8.160	70281	70281	90	310.389	45.895	192.409	5.817	27935	27935	37	289.405	46.897	229.272	1.626	10708	10708	42	240.333	35.315	271.836	3.698	10094	10094	102	561.863	215.990	300.242	3.602	57310	57310
333	104	622.981	171.774	79.026	4.057	64790	64790	136	251.559	32.400	139.950	5.168	34212	34212	172	405.878	102.721	167.139	8.158	69811	69811	90	312.933	46.677	192.415	5.818	28164	28164	37	288.784	46.423	229.268	1.628	10685	10685	42	240.190	33.750	271.846	3.700	10088	10088	102	566.961	219.835	300.242	3.588	57830	57830
334	104	643.913	179.173	79.022	4.063	66967	66967	136	251.257	31.571	139.989	5.165	34171	34171	172	400.366	98.290	167.134	8.154	68863	68863	90	311.878	45.282	192.409	5.797	28069	28069	37	286.270	42.860	229.263	1.630	10592	10592	42	242.405	34.407	271.844	3.701	10181	10181	102	571.078	222.587	300.231	3.594	58250	58250
335	104	656.279	183.832	79.018	4.057	68253	68253	136	252.765	32.508	139.969	5.159	34376	34376	172	397.698	97.471	167.118	8.135	68404	68404	90	312.467	47.516	192.411	5.820	28122	28122	37	289.216	46.304	229.275	1.628	10701	10701	42	241.500	34.322	271.840	3.699	10143	10143	102	579.853	229.501	300.229	3.586	59145	59145
336	104	665.798	186.628	79.001	4.055	69243	69243	136	252.772	32.770	139.954	5.162	34377	34377	172	395.430	99.383	167.118	8.135	68014	68014	90	313.378	47.178	192.410	5.803	28204	28204	37	292.919	49.208	229.282	1.632	10838	10838	42	239.286	34.131	271.831	3.707	10050	10050	102	586.137	229.948	300.236	3.588	59786	59786
337	104	674.125	190.068	79.009	4.057	70109	70109	136	252.603	34.212	139.961	5.154	34354	34354	172	391.599	97.332	167.121	8.135	67355	67355	90	315.267	47.741	192.415	5.817	28374	28374	37	292.081	45.960	229.256	1.629	10807	10807	42	241.262	33.639	271.839	3.701	10133	10133	102	592.598	231.246	300.250	3.585	60445	60445
338	104	684.010	190.156	79.015	4.066	71137	71137	136	252.419	33.212	139.932	5.160	34329	34329	172	389.302	95.792	167.131	8.156	66960	66960	90	318.267	47.977	192.409	5.827	28644	28644	37	291.243	46.014	229.276	1.629	10776	10776	42	241.571	35.198	271.853	3.694	10146	10146	102	599.275	232.973	300.238	3.596	61126	61126
339	104	685.462	189.347	79.023	4.071	71288	71288	136	252.404	32.312	139.943	5.164	34327	34327	172	386.512	94.369	167.119	8.155	66480	66480	90	317.744	48.744	192.416	5.817	28597	28597	37	292.027	48.882	229.292	1.624	10805	10805	42	238.786	35.916	271.849	3.677	10029	10029	102	603.010	231.913	300.253	3.599	61507	61507
340	104	687.894	193.137	79.001	4.059	71541	71541	136	253.088	33.051	139.952	5.155	34420	34420	172	385.430	94.003	167.143	8.168	66294	66294	90	319.311	47.956	192.420	5.836	28738	28738	37	292.784	45.544	229.277	1.635	10833	10833	42	242.548	33.208	271.821	3.721	10187	10187	102	605.157	235.863	300.242	3.592	61726	61726
341	104	681.856	189.203	78.994	4.069	70913	70913	136	253.074	31.526	139.975	5.163	34418	34418	172	383.070	92.580	167.137	8.180	65888	65888	90	317.256	46.947	192.414	5.831	28553	28553	37	291.730	44.474	229.270	1.631	10794	10794	42	242.381	35.075	271.843	3.689	10180	10180	102	606.176	235.975	300.248	3.589	61830	61830
342	104	677.875	186.258	78.987	4.081	70499	70499	136	254.588	33.054	139.949	5.169	34624	34624	172	379.907	91.211	167.139	8.168	65344	65344	90	318.589	46.478	192.436	5.830	28673	28673	37	291.838	48.324	229.284	1.627	10798	10798	42	245.286	37.419	271.865	3.666	10302	10302	102	606.686	238.334	300.256	3.584	61882	61882
343	104	664.279	184.089	78.980	4.071	69085	69085	136	256.728	34.618	139.955	5.158	34915	34915	172	377.331	91.845	167.127	8.171	64901	64901	90	317.289	46.470	192.435	5.831	28556	28556	37	293.162	45.335	229.245	1.634	10847	10847	42	244.905	37.167	271.858	3.666	10286	10286	102	603.255	234.249	300.251	3.593	61532	61532
344	104	656.462	178.799	78.993	4.081	68272	68272	136	257.059	34.044	139.957	5.161	34960	34960	172	378.314	91.974	167.143	8.174	65070	65070	90	322.056	47.689	192.408	5.817	28985	28985	37	295.054	46.314	229.277	1.630	10917	10917	42	246.452	36.969	271.850	3.678	10351	10351	102	599.608	234.842	300.238	3.586	61160	61160
345	104	648.904	177.664	78.997	4.080	67486	67486	136	256.757	35.071	139.931	5.160	34919	34919	172	378.151	91.052	167.141	8.167	65042	65042	90	324.278	48.326	192.418	5.839	29185	29185	37	294.811	49.040	229.298	1.629	10908	10908	42	246.595	36.914	271.848	3.674	10357	10357	102	595.480	232.627	300.238	3.586	60739	60739
346	104	631.644	171.071	78.982	4.081	65691	65691	136	257.441	34.846	139.900	5.153	35012	35012	172	376.366	90.206	167.119	8.151	64735	64735	90	324.778	49.295	192.417	5.838	29230	29230	37	293.919	47.285	229.262	1.631	10875	10875	42	246.310	36.688	271.839	3.688	10345	10345	102	589.990	225.893	300.267	3.605	60179	60179
347	104	619.663	168.012	78.988	4.089	64445	64445	136	259.162	34.911	139.924	5.158	35246	35246	172	372.680	88.854	167.126	8.157	64101	64101	90	330.189	51.542	192.416	5.821	29717	29717	37	297.432	48.206	229.311	1.627	11005	11005	42	248.619	34.084	271.835	3.713	10442	10442	102	582.627	224.291	300.244	3.601	59428	59428
348	104	604.356	160.251	78.991	4.095	62853	62853	136	258.699	35.116	139.922	5.157	35183	35183	172	371.721	87.827	167.135	8.173	63936	63936	90	331.567	50.848	192.409	5.815	29841	29841	37	299.757	47.463	229.277	1.634	11091	11091	42	248.857	35.269	271.835	3.704	10452	10452	102	577.382	222.270	300.255	3.595	58893	58893
349	104	592.577	154.235	78.998	4.104	61628	61628	136	260.140	35.263	139.931	5.160	35379	35379	172	370.244	87.400	167.132	8.157	63682	63682	90	334.200	50.193	192.413	5.838	30078	30078	37	301.108	47.246	229.292	1.622	11141	11141	42	249.333	34.589	271.839	3.704	10472	10472	102	573.873	220.385	300.245	3.606	58535	58535
350	104	571.337	146.666	78.987	4.114	59419	59419	136	259.919	34.795	139.919	5.158	35349	35349	172	369.413	86.636	167.124	8.163	63539	63539	90	333.700	53.917	192.413	5.820	30033	30033	37	301.486	46.594	229.265	1.632	11155	11155	42	250.024	37.408	271.838	3.690	10501	10501	102	565.755	212.745	300.270	3.613	57707	57707
351	104	558.846	143.574	78.992	4.116	58120	58120	136	261.338	36.218	139.911	5.155	35542	35542	172	366.233	85.895	167.112	8.151	62992	62992	90	338.311	52.017	192.418	5.818	30448	30448	37	298.243	47.855	229.279	1.627	11035	11035	42	248.738	36.458	271.841	3.693	10447	10447	102	560.304	210.123	300.276	3.615	57151	57151
352	104	544.346	138.492	78.982	4.115	56612	56612	136	261.419	36.094	139.892	5.149	35553	35553	172	367.395	85.831	167.129	8.161	63192	63192	90	341.456	54.819	192.418	5.828	30731	30731	37	305.432	48.124	229.299	1.624	11301	11301	42	249.929	35.480	271.831	3.701	10497	10497	102	558.176	209.719	300.265	3.614	56934	56934
353	104	524.337	133.029	78.981	4.114	54531	54531	136	262.794	36.475	139.903	5.150	35740	35740	172	366.483	84.435	167.118	8.169	63035	63035	90	340.056	54.048	192.418	5.817	30605	30605	37	302.757	48.459	229.290	1.626	11202	11202	42	251.333	37.167	271.827	3.692	10556	10556	102	547.853	204.067	300.271	3.620	55881	55881
354	104	509.558	125.216	79.002	4.129	52994	52994	136	263.250	36.090	139.895	5.159	35802	35802	172	364.500	84.479	167.115	8.157	62694	62694	90	340.200	52.335	192.415	5.816	30618	30618	37	303.865	48.000	229.271	1.631	11243	11243	42	252.857	37.095	271.853	3.677	10620	10620	102	540.088	200.495	300.271	3.626	55089	55089
355	104	493.019	117.794	78.998	4.137	51274	51274	136	264.426	36.108	139.898	5.163	35962	35962	172	362.849	83.255	167.125	8.162	62410	62410	90	343.389	56.329	192.416	5.815	30905	30905	37	305.649	46.844	229.248	1.626	11309	11309	42	253.762	37.750	271.847	3.681	10658	10658	102	534.275	197.611	300.279	3.625	54496	54496
356	104	476.538	114.925	79.012	4.132	49560	49560	136	264.581	37.129	139.881	5.158	35983	35983	172	362.709	82.152	167.127	8.186	62386	62386	90	344.133	56.578	192.425	5.816	30972	30972	37	303.892	46.943	229.282	1.632	11244	11244	42	252.738	36.312	271.841	3.696	10615	10615	102	525.706	192.934	300.283	3.623	53622	53622
357	104	464.519	108.644	79.012	4.138	48310	48310	136	264.007	37.643	139.895	5.157	35905	35905	172	361.337	82.634	167.102	8.163	62150	62150	90	345.967	56.168	192.404	5.825	31137	31137	37	308.865	50.599	229.266	1.626	11428	11428	42	255.214	37.233	271.840	3.697	10719	10719	102	520.873	190.200	300.288	3.625	53129	53129
358	104	448.596	104.458	79.030	4.150	46654	46654	136	263.551	37.463	139.900	5.154	35843	35843	172	362.215	84.116	167.122	8.172	62301	62301	90	343.933	55.731	192.412	5.830	30954	30954	37	305.649	48.835	229.247	1.622	11309	11309	42	254.929	37.719	271.833	3.700	10707	10707	102	514.275	186.230	300.296	3.637	52456	52456
359	104	433.394	97.820	79.032	4.155	45073	45073	136	266.059	38.413	139.880	5.156	36184	36184	172	363.773	82.257	167.114	8.160	62569	62569	90	347.967	54.977	192.426	5.826	31317	31317	37	310.568	49.532	229.264	1.630	11491	11491	42	258.310	37.024	271.833	3.702	10849	10849	102	507.725	184.122	300.289	3.630	51788	51788
360	104	418.644	93.683	79.006	4.158	43539	43539	136	266.735	38.098	139.870	5.152	36276	36276	172	362.622	81.981	167.121	8.172	62371	62371	90	349.978	55.830	192.411	5.830	31498	31498	37	308.459	47.264	229.256	1.627	11413	11413	42	258.619	35.308	271.820	3.726	10862	10862	102	500.373	180.261	300.298	3.634	51038	51038
361	104	407.135	88.030	79.025	4.175	42342	42342	136	265.110	36.881	139.895	5.165	36055	36055	172	365.145	85.010	167.129	8.172	62805	62805	90	350.467	56.152	192.413	5.813	31542	31542	37	310.838	47.364	229.266	1.635	11501	11501	42	260.548	36.906	271.824	3.713	10943	10943	102	495.882	177.884	300.275	3.640	50580	50580
362	104	397.635	83.947	79.027	4.176	41354	41354	136	265.272	37.711	139.879	5.165	36077	36077	172	365.297	84.953	167.106	8.142	62831	62831	90	353.122	57.194	192.426	5.822	31781	31781	37	312.432	49.764	229.253	1.633	11560	11560	42	258.405	36.031	271.820	3.731	10853	10853	102	491.314	175.705	300.275	3.640	50114	50114
363	104	387.144	81.079	79.039	4.185	40263	40263	136	264.404	36.764	139.902	5.157	35959	35959	172	363.471	84.879	167.115	8.147	62517	62517	90	355.222	56.948	192.423	5.820	31970	31970	37	313.162	50.215	229.241	1.627	11587	11587	42	259.643	37.079	271.846	3.700	10905	10905	102	487.118	176.933	300.288	3.626	49686	49686
364	104	375.923	78.198	79.028	4.185	39096	39096	136	265.529	37.516	139.888	5.154	36112	36112	172	366.634	85.341	167.111	8.138	63061	63061	90	357.156	59.156	192.430	5.835	32144	32144	37	313.811	50.044	229.259	1.626	11611	11611	42	258.714	36.433	271.818	3.727	10866	10866	102	481.804	172.800	300.281	3.636	49144	49144
365	104	367.308	74.125	79.033	4.196	38200	38200	136	264.272	37.960	139.866	5.158	35941	35941	172	367.878	86.203	167.107	8.129	63275	63275	90	361.022	58.846	192.430	5.833	32492	32492	37	312.730	49.946	229.255	1.633	11571	11571	42	260.714	37.677	271.815	3.715	10950	10950	102	474.510	167.468	300.305	3.642	48400	48400
366	104	358.567	69.164	79.050	4.208	37291	37291	136	264.846	37.299	139.853	5.153	36019	36019	172	368.483	86.525	167.093	8.122	63379	63379	90	359.744	59.372	192.433	5.833	32377	32377	37	319.054	53.367	229.255	1.625	11805	11805	42	260.262	35.658	271.827	3.725	10931	10931	102	469.029	164.701	300.295	3.640	47841	47841
367	104	348.558	66.531	79.042	4.209	36250	36250	136	262.544	36.872	139.882	5.154	35706	35706	172	367.128	85.134	167.091	8.136	63146	63146	90	361.667	60.998	192.438	5.848	32550	32550	37	318.865	52.523	229.246	1.633	11798	11798	42	259.976	38.062	271.835	3.711	10919	10919	102	462.108	160.788	300.318	3.652	47135	47135
368	104	340.385	63.946	79.039	4.208	35400	35400	136	263.250	38.555	139.897	5.161	35802	35802	172	368.919	86.171	167.106	8.120	63454	63454	90	358.500	57.114	192.438	5.861	32265	32265	37	320.108	51.158	229.255	1.629	11844	11844	42	261.214	34.454	271.823	3.730	10971	10971	102	459.382	160.076	300.328	3.646	46857	46857
369	104	333.817	62.840	79.048	4.208	34717	34717	136	266.772	39.588	139.887	5.150	36281	36281	172	371.814	85.734	167.089	8.128	63952	63952	90	358.144	58.156	192.433	5.838	32233	32233	37	322.946	50.630	229.251	1.628	11949	11949	42	262.310	36.014	271.816	3.734	11017	11017	102	455.725	159.698	300.318	3.644	46484	46484
370	104	327.558	61.020	79.047	4.211	34066	34066	136	265.368	38.706	139.903	5.160	36090	36090	172	373.064	87.380	167.101	8.129	64167	64167	90	359.878	60.125	192.430	5.854	32389	32389	37	320.946	53.517	229.271	1.634	11875	11875	42	261.738	37.473	271.836	3.701	10993	10993	102	449.824	154.489	300.319	3.656	45882	45882
371	104	322.192	56.949	79.082	4.227	33508	33508	136	264.926	39.668	139.865	5.160	36030	36030	172	376.297	90.923	167.112	8.124	64723	64723	90	359.167	58.913	192.427	5.849	32325	32325	37	322.351	51.826	229.268	1.633	11927	11927	42	263.429	37.464	271.827	3.707	11064	11064	102	449.794	157.707	300.301	3.648	45879	45879
372	104	316.058	56.299	79.058	4.221	32870	32870	136	265.500	38.206	139.885	5.160	36108	36108	172	378.360	89.634	167.109	8.124	65078	65078	90	359.244	59.315	192.423	5.841	32332	32332	37	328.622	57.193	229.259	1.627	12159	12159	42	264.643	38.984	271.831	3.701	11115	11115	102	444.961	153.884	300.314	3.651	45386	45386
373	104	311.481	52.906	79.065	4.237	32394	32394	136	265.581	37.833	139.894	5.159	36119	36119	172	382.924	91.249	167.108	8.119	65863	65863	90	362.511	61.432	192.438	5.848	32626	32626	37	330.784	56.505	229.255	1.630	12239	12239	42	264.548	38.489	271.826	3.704	11111	11111	102	444.902	153.871	300.306	3.655	45380	45380
374	104	306.394	53.016	79.061	4.230	31865	31865	136	263.684	37.982	139.888	5.157	35861	35861	172	385.657	92.133	167.119	8.139	66333	66333	90	359.178	58.682	192.439	5.862	32326	32326	37	328.324	55.062	229.262	1.628	12148	12148	42	264.429	38.419	271.837	3.693	11106	11106	102	441.167	150.510	300.304	3.662	44999	44999
375	104	302.817	50.967	79.083	4.229	31493	31493	136	265.824	39.240	139.849	5.149	36152	36152	172	389.448	95.709	167.130	8.143	66985	66985	90	358.867	60.245	192.424	5.841	32298	32298	37	329.811	54.973	229.262	1.626	12203	12203	42	266.881	39.407	271.825	3.708	11209	11209	102	437.941	150.721	300.310	3.654	44670	44670
376	104	299.577	51.002	79.062	4.226	31156	31156	136	264.132	38.449	139.878	5.145	35922	35922	172	389.343	94.854	167.123	8.148	66967	66967	90	358.256	59.468	192.423	5.845	32243	32243	37	330.784	56.407	229.241	1.632	12239	12239	42	265.548	40.507	271.831	3.687	11153	11153	102	433.951	146.864	300.311	3.667	44263	44263
377	104	294.327	48.565	79.080	4.236	30610	30610	136	263.044	37.659	139.866	5.161	35774	35774	172	389.599	95.641	167.121	8.154	67011	67011	90	361.156	60.227	192.425	5.850	32504	32504	37	326.892	53.000	229.239	1.633	12095	12095	42	266.167	38.160	271.816	3.714	11179	11179	102	428.265	145.100	300.316	3.665	43683	43683
378	104	291.923	47.569	79.074	4.240	30360	30360	136	264.015	37.365	139.902	5.168	35906	35906	172	393.471	97.124	167.133	8.138	67677	67677	90	359.222	57.484	192.420	5.851	32330	32330	37	328.081	55.529	229.260	1.628	12139	12139	42	270.738	43.578	271.845	3.669	11371	11371	102	426.490	144.177	300.329	3.661	43502	43502
379	104	290.240	47.443	79.072	4.241	30185	30185	136	264.279	38.986	139.870	5.158	35942	35942	172	392.081	96.582	167.126	8.143	67438	67438	90	359.478	59.122	192.428	5.839	32353	32353	37	331.378	59.114	229.259	1.627	12261	12261	42	272.262	40.224	271.830	3.704	11435	11435	102	422.294	142.640	300.322	3.663	43074	43074
380	104	287.096	45.632	79.089	4.236	29858	29858	136	267.581	39.593	139.887	5.157	36391	36391	172	395.221	97.463	167.126	8.134	67978	67978	90	358.100	58.384	192.420	5.837	32229	32229	37	329.865	56.634	229.272	1.622	12205	12205	42	275.119	39.586	271.807	3.729	11555	11555	102	418.471	140.629	300.330	3.665	42684	42684
381	104	285.269	45.555	79.079	4.239	29668	29668	136	266.471	38.340	139.890	5.159	36240	36240	172	397.320	97.875	167.133	8.152	68339	68339	90	357.933	57.474	192.428	5.827	32214	32214	37	328.730	55.058	229.278	1.632	12163	12163	42	281.167	44.036	271.849	3.678	11809	11809	102	418.225	139.603	300.330	3.665	42659	42659
382	104	284.721	44.980	79.082	4.246	29611	29611	136	268.110	39.655	139.849	5.157	36463	36463	172	400.593	98.870	167.133	8.141	68902	68902	90	359.689	58.863	192.424	5.848	32372	32372	37	331.703	57.499	229.278	1.624	12273	12273	42	281.143	42.713	271.834	3.695	11808	11808	102	413.755	137.520	300.342	3.674	42203	42203
383	104	285.779	45.551	79.096	4.247	29721	29721	136	269.779	40.734	139.864	5.147	36690	36690	172	403.244	101.219	167.144	8.148	69358	69358	90	357.656	58.829	192.412	5.834	32189	32189	37	332.324	56.118	229.285	1.622	12296	12296	42	285.286	45.570	271.847	3.666	11982	11982	102	413.804	138.087	300.325	3.671	42208	42208
384	104	281.558	43.087	79.072	4.251	29282	29282	136	269.897	40.431	139.871	5.158	36706	36706	172	403.076	102.053	167.145	8.157	69329	69329	90	357.311	58.567	192.421	5.837	32158	32158	37	328.919	57.133	229.295	1.625	12170	12170	42	288.357	45.055	271.818	3.697	12111	12111	102	409.520	137.133	300.331	3.667	41771	41771
385	104	280.962	43.541	79.082	4.248	29220	29220	136	269.493	41.524	139.857	5.152	36651	36651	172	406.250	102.063	167.137	8.155	69875	69875	90	355.589	57.178	192.426	5.858	32003	32003	37	328.432	58.758	229.299	1.627	12152	12152	42	298.810	49.327	271.836	3.681	12550	12550	102	406.951	132.416	300.346	3.682	41509	41509
386	104	280.548	44.665	79.086	4.247	29177	29177	136	271	40.337	139.890	5.151	36856	36856	172	406.791	101.244	167.149	8.165	69968	69968	90	353.478	58.324	192.434	5.858	31813	31813	37	327.243	59.985	229.292	1.623	12108	12108	42	307.524	50.941	271.824	3.682	12916	12916	102	407.627	135.165	300.330	3.684	41578	41578
387	104	279.106	42.701	79.094	4.251	29027	29027	136	271.191	39.983	139.888	5.158	36882	36882	172	409.029	102.719	167.146	8.154	70353	70353	90	352.411	58.522	192.420	5.846	31717	31717	37	327.162	55.073	229.274	1.634	12105	12105	42	315.762	52.758	271.824	3.690	13262	13262	102	404.186	131.753	300.341	3.677	41227	41227
388	104	279.644	43.746	79.106	4.246	29083	29083	136	269.596	40.962	139.848	5.148	36665	36665	172	413.337	104.187	167.150	8.161	71094	71094	90	350.200	56.777	192.435	5.842	31518	31518	37	330.432	54.454	229.257	1.625	12226	12226	42	326.690	56.454	271.843	3.659	13721	13721	102	405.186	132.270	300.358	3.673	41329	41329
389	104	277.817	43.454	79.098	4.244	28893	28893	136	271.566	41.720	139.871	5.149	36933	36933	172	415.459	106.611	167.137	8.143	71459	71459	90	346.111	54.701	192.429	5.844	31150	31150	37	335.622	59.919	229.287	1.625	12418	12418	42	339.048	59.362	271.829	3.671	14240	14240	102	407.725	132.763	300.343	3.688	41588	41588
390	104	277.894	42.759	79.120	4.256	28901	28901	136	273.081	41.255	139.850	5.160	37139	37139	172	419.157	108.525	167.142	8.154	72095	72095	90	343.778	53.575	192.418	5.836	30940	30940	37	335.892	60.735	229.308	1.628	12428	12428	42	365.500	61.797	271.811	3.699	15351	15351	102	410.353	140.157	300.313	3.657	41856	41856
391	104	276.221	41.238	79.112	4.263	28727	28727	136	271.610	41.976	139.842	5.149	36939	36939	172	419.651	107.162	167.124	8.137	72180	72180	90	341.978	55.016	192.408	5.835	30778	30778	37	335.081	61.482	229.309	1.625	12398	12398	42	391.167	63.410	271.790	3.746	16429	16429	102	411.167	140.463	300.300	3.663	41939	41939
392	104	275.750	43.116	79.100	4.246	28678	28678	136	272.147	41.650	139.849	5.154	37012	37012	172	420.744	107.060	167.132	8.145	72368	72368	90	341.467	55.563	192.425	5.841	30732	30732	37	331.649	57.821	229.266	1.627	12271	12271	42	413.071	72.071	271.802	3.718	17349	17349	102	409.804	137.645	300.317	3.663	41800	41800
393	104	275.952	42.119	79.102	4.262	28699	28699	136	272.375	42.497	139.854	5.155	37043	37043	172	420.890	109.189	167.153	8.140	72393	72393	90	340.578	54.094	192.426	5.846	30652	30652	37	335.351	61.747	229.275	1.621	12408	12408	42	430.452	76.528	271.808	3.691	18079	18079	102	410.627	135.699	300.340	3.678	41884	41884
394	104	274.135	42.161	79.103	4.262	28510	28510	136	272.522	42.233	139.849	5.148	37063	37063	172	422.669	109.325	167.144	8.152	72699	72699	90	336.289	53.581	192.439	5.849	30266	30266	37	336.649	59.505	229.279	1.625	12456	12456	42	454.167	89.631	271.828	3.646	19075	19075	102	410.990	135.660	300.342	3.676	41921	41921
395	104	273.567	42.430	79.105	4.255	28451	28451	136	271.713	42.179	139.814	5.144	36953	36953	172	423.203	109.646	167.137	8.149	72791	72791	90	335.467	53.145	192.428	5.852	30192	30192	37	334.108	61.125	229.298	1.623	12362	12362	42	470.190	100.461	271.863	3.598	19748	19748	102	410.559	137.802	300.325	3.673	41877	41877
396	104	273	41.191	79.095	4.256	28392	28392	136	272.397	43.056	139.827	5.141	37046	37046	172	420.436	109.979	167.135	8.148	72315	72315	90	333.767	51.611	192.437	5.840	30039	30039	37	335.189	63.346	229.264	1.620	12402	12402	42	476.929	103.554	271.874	3.581	20031	20031	102	409.657	136.477	300.318	3.670	41785	41785
397	104	273.875	41.322	79.090	4.256	28483	28483	136	271.360	42.327	139.824	5.154	36905	36905	172	421.837	109.187	167.148	8.164	72556	72556	90	329.156	50.824	192.424	5.847	29624	29624	37	337.486	62.787	229.301	1.624	12487	12487	42	479.857	110.523	271.901	3.533	20154	20154	102	414.559	142.677	300.308	3.656	42285	42285
398	104	272.644	41.619	79.083	4.251	28355	28355	136	270.066	41.869	139.839	5.152	36729	36729	172	422.895	110.264	167.140	8.128	72738	72738	90	325	50.605	192.417	5.849	29250	29250	37	331.649	62.508	229.292	1.627	12271	12271	42	480.024	107.631	271.890	3.549	20161	20161	102	414.471	139.133	300.324	3.668	42276	42276
399	104	272.433	41.956	79.089	4.251	28333	28333	136	270.816	42.287	139.838	5.149	36831	36831	172	423.105	110.429	167.141	8.148	72774	72774	90	323.456	48.336	192.420	5.841	29111	29111	37	330.676	63.162	229.295	1.623	12235	12235	42	482.214	111.426	271.909	3.520	20253	20253	102	419.010	140.694	300.323	3.672	42739	42739
400	104	272.115	39.323	79.082	4.264	28300	28300	136	269.449	41.525	139.862	5.150	36645	36645	172	423.465	109.726	167.118	8.120	72836	72836	90	325.511	50.353	192.406	5.822	29296	29296	37	330.811	61.569	229.284	1.621	12240	12240	42	481.714	113.957	271.920	3.500	20232	20232	102	423.637	144.593	300.323	3.659	43211	43211
401	104	273.202	40.981	79.089	4.260	28413	28413	136	267.735	42.137	139.845	5.157	36412	36412	172	419.564	108.279	167.127	8.123	72165	72165	90	323.533	49.760	192.419	5.823	29118	29118	37	333.892	60.581	229.282	1.622	12354	12354	42	477.238	114.091	271.919	3.502	20044	20044	102	426.529	144.954	300.326	3.665	43506	43506
402	104	273.875	41.126	79.074	4.262	28483	28483	136	268.765	40.840	139.837	5.150	36552	36552	172	419.134	108.716	167.120	8.120	72091	72091	90	323.267	49.830	192.429	5.846	29094	29094	37	333.054	61.470	229.266	1.626	12323	12323	42	468.500	110.943	271.920	3.505	19677	19677	102	428.725	146.340	300.315	3.666	43730	43730
403	104	274.692	42.282	79.067	4.250	28568	28568	136	268.647	40.433	139.840	5.150	36536	36536	172	416.971	109.026	167.116	8.125	71719	71719	90	323.744	47.927	192.410	5.815	29137	29137	37	330.919	61.163	229.307	1.622	12244	12244	42	467.238	108.870	271.928	3.506	19624	19624	102	433.324	152.288	300.290	3.651	44199	44199
404	104	277.327	42.209	79.060	4.251	28842	28842	136	266.684	40.769	139.867	5.159	36269	36269	172	414.663	105.505	167.109	8.129	71322	71322	90	326.478	50.167	192.430	5.845	29383	29383	37	329.676	60.021	229.301	1.626	12198	12198	42	458.524	109.099	271.912	3.505	19258	19258	102	435.941	151.815	300.287	3.645	44466	44466
405	104	276.183	41.771	79.075	4.264	28723	28723	136	263.750	39.215	139.884	5.165	35870	35870	172	411.808	105.213	167.124	8.117	70831	70831	90	324.222	49.795	192.418	5.837	29180	29180	37	325.892	59.050	229.285	1.626	12058	12058	42	448.286	105.598	271.914	3.515	18828	18828	102	433.127	149.997	300.297	3.654	44179	44179
406	104	278.625	43.864	79.071	4.239	28977	28977	136	264.765	38.857	139.881	5.159	36008	36008	172	408.436	103.418	167.113	8.133	70251	70251	90	326.733	50.040	192.418	5.828	29406	29406	37	323.405	56.871	229.281	1.625	11966	11966	42	442.119	106.176	271.919	3.502	18569	18569	102	437.294	152.367	300.301	3.649	44604	44604
407	104	279.442	44.289	79.056	4.247	29062	29062	136	261.985	38.618	139.889	5.157	35630	35630	172	407.651	103.264	167.113	8.129	70116	70116	90	322.622	49.754	192.433	5.846	29036	29036	37	320.811	58.361	229.306	1.627	11870	11870	42	429.595	98.309	271.918	3.515	18043	18043	102	440.314	152.947	300.300	3.656	44912	44912
408	104	281.298	43.840	79.079	4.249	29255	29255	136	262.279	38.111	139.898	5.176	35670	35670	172	404.703	103.992	167.119	8.124	69609	69609	90	322.333	49.931	192.410	5.820	29010	29010	37	319.811	55.125	229.276	1.624	11833	11833	42	417.762	95.282	271.908	3.528	17546	17546	102	446.853	157.311	300.283	3.653	45579	45579
409	104	282.346	43.417	79.070	4.259	29364	29364	136	262.213	37.916	139.873	5.168	35661	35661	172	401.634	101.950	167.121	8.119	69081	69081	90	325.300	49.815	192.415	5.833	29277	29277	37	316.162	55.194	229.285	1.622	11698	11698	42	407.262	90.121	271.913	3.534	17105	17105	102	451.520	160.497	300.287	3.639	46055	46055
410	104	283.731	45.460	79.064	4.237	29508	29508	136	262.066	37.227	139.890	5.162	35641	35641	172	396.506	100.495	167.115	8.128	68199	68199	90	328.989	49.527	192.423	5.829	29609	29609	37	314.324	54.096	229.267	1.623	11630	11630	42	397.762	83.837	271.900	3.552	16706	16706	102	454.196	164.264	300.283	3.626	46328	46328
411	104	282.962	45.364	79.071	4.235	29428	29428	136	260.382	37.332	139.888	5.163	35412	35412	172	393.267	100.181	167.119	8.131	67642	67642	90	328.900	50.345	192.409	5.813	29601	29601	37	313.595	53.552	229.302	1.622	11603	11603	42	385.857	85.361	271.917	3.531	16206	16206	102	458.157	166.269	300.276	3.631	46732	46732
412	104	284.356	45.835	79.081	4.231	29573	29573	136	259.588	37.126	139.904	5.160	35304	35304	172	388.587	96.723	167.135	8.133	66837	66837	90	330.622	50.668	192.400	5.814	29756	29756	37	311.162	56.559	229.294	1.623	11513	11513	42	372.929	77.912	271.889	3.563	15663	15663	102	461.647	166.986	300.287	3.629	47088	47088
413	104	287.712	46.191	79.082	4.237	29922	29922	136	259.522	37.032	139.895	5.158	35295	35295	172	386.988	95.749	167.140	8.145	66562	66562	90	336.289	51.651	192.392	5.795	30266	30266	37	312.432	53.554	229.290	1.625	11560	11560	42	364.452	78.256	271.895	3.556	15307	15307	102	466.353	167.787	300.296	3.628	47568	47568
414	104	287.923	47.415	79.076	4.235	29944	29944	136	258.750	37.651	139.870	5.149	35190	35190	172	382.140	95.965	167.141	8.151	65728	65728	90	337.333	53.580	192.400	5.797	30360	30360	37	306.162	53.289	229.294	1.623	11328	11328	42	353.452	75.336	271.913	3.551	14845	14845	102	470.275	168.094	300.294	3.631	47968	47968
415	104	290.365	48.654	79.072	4.235	30198	30198	136	256.846	36.600	139.912	5.163	34931	34931	172	378.233	92.764	167.127	8.144	65056	65056	90	336.178	51.809	192.401	5.806	30256	30256	37	302.351	52.376	229.320	1.622	11187	11187	42	343.810	69.232	271.892	3.571	14440	14440	102	471.255	169.080	300.294	3.635	48068	48068
416	104	289.192	48.180	79.067	4.231	30076	30076	136	256.294	36.659	139.900	5.161	34856	34856	172	372.855	90.529	167.124	8.145	64131	64131	90	336.811	54.500	192.406	5.817	30313	30313	37	303.108	51.793	229.324	1.625	11215	11215	42	334.167	66.957	271.895	3.572	14035	14035	102	476.363	172.672	300.288	3.624	48589	48589
417	104	291.731	48.450	79.072	4.228	30340	30340	136	255.846	34.886	139.937	5.160	34795	34795	172	370.140	89.511	167.122	8.150	63664	63664	90	341.144	55.826	192.400	5.792	30703	30703	37	304.351	53.000	229.311	1.617	11261	11261	42	326.810	66.471	271.906	3.563	13726	13726	102	481.608	176.091	300.280	3.627	49124	49124
418	104	294.788	50.954	79.044	4.216	30658	30658	136	257.081	34.803	139.922	5.168	34963	34963	172	366.512	87.901	167.110	8.138	63040	63040	90	338.967	55.581	192.411	5.809	30507	30507	37	302.297	51.129	229.302	1.617	11185	11185	42	317.262	63.693	271.893	3.577	13325	13325	102	487.892	179.060	300.286	3.622	49765	49765
419	104	296.548	52.145	79.034	4.213	30841	30841	136	256.074	35.068	139.903	5.169	34826	34826	172	364.674	86.119	167.117	8.141	62724	62724	90	339.867	54.285	192.421	5.819	30588	30588	37	297.270	49.190	229.290	1.629	10999	10999	42	309.310	60.823	271.877	3.590	12991	12991	102	496.814	184.369	300.272	3.608	50675	50675
420	104	299.077	52.191	79.047	4.205	31104	31104	136	254.853	34.851	139.908	5.155	34660	34660	172	361.930	86.144	167.126	8.151	62252	62252	90	339.100	55.078	192.420	5.815	30519	30519	37	298.378	48.878	229.290	1.627	11040	11040	42	300.548	56.560	271.885	3.589	12623	12623	102	510.039	193.991	300.250	3.599	52024	52024
421	104	300.846	53.843	79.028	4.205	31288	31288	136	255.228	35.769	139.905	5.160	34711	34711	172	359.390	83.860	167.116	8.154	61815	61815	90	339.544	55.597	192.416	5.825	30559	30559	37	294.730	49.914	229.286	1.625	10905	10905	42	294.643	54.255	271.881	3.608	12375	12375	102	519.686	196.959	300.256	3.602	53008	53008
422	104	305.019	55.192	79.046	4.205	31722	31722	136	253.794	34.590	139.885	5.153	34516	34516	172	355.773	84.052	167.112	8.142	61193	61193	90	339.922	53.159	192.433	5.852	30593	30593	37	294.919	48.763	229.284	1.626	10912	10912	42	289.167	53.950	271.878	3.605	12145	12145	102	525.382	201.115	300.245	3.600	53589	53589
423	104	306.971	55.383	79.045	4.202	31925	31925	136	253.684	35.154	139.905	5.155	34501	34501	172	353.169	82.534	167.122	8.149	60745	60745	90	339.167	55.481	192.417	5.835	30525	30525	37	291.270	46.227	229.290	1.626	10777	10777	42	283.167	51.108	271.879	3.621	11893	11893	102	536.755	205.598	300.250	3.592	54749	54749
424	104	310.298	56.123	79.033	4.203	32271	32271	136	252.471	33.130	139.933	5.173	34336	34336	172	351.198	80.532	167.120	8.145	60406	60406	90	339.844	55.679	192.427	5.840	30586	30586	37	293.459	47.156	229.277	1.633	10858	10858	42	279.667	49.496	271.883	3.617	11746	11746	102	544.637	209.285	300.246	3.600	55553	55553
425	104	315.183	57.202	79.021	4.204	32779	32779	136	252.632	34.177	139.939	5.158	34358	34358	172	346.930	78.330	167.097	8.148	59672	59672	90	337.444	53.206	192.419	5.839	30370	30370	37	290.838	47.467	229.276	1.632	10761	10761	42	272.548	47.212	271.864	3.641	11447	11447	102	550.255	212.016	300.246	3.591	56126	56126
426	104	318.788	57.905	79.028	4.202	33154	33154	136	255.412	35.883	139.959	5.169	34736	34736	172	346.221	79.478	167.117	8.172	59550	59550	90	338.944	53.877	192.435	5.849	30505	30505	37	288.676	46.761	229.272	1.627	10681	10681	42	267.524	44.098	271.851	3.660	11236	11236	102	555.333	213.210	300.243	3.599	56644	56644
427	104	322.212	60.208	79.043	4.191	33510	33510	136	255.404	35.210	139.960	5.160	34735	34735	172	344.029	77.987	167.110	8.158	59173	59173	90	339.189	54.860	192.417	5.818	30527	30527	37	290.108	46.011	229.287	1.631	10734	10734	42	262.286	41.188	271.856	3.668	11016	11016	102	552.029	212.888	300.251	3.589	56307	56307
428	104	327.394	62.007	79.035	4.199	34049	34049	136	255.963	35.052	139.985	5.172	34811	34811	172	341.581	75.985	167.115	8.176	58752	58752	90	340.233	54.190	192.411	5.796	30621	30621	37	287.514	45.616	229.289	1.629	10638	10638	42	260.429	43.824	271.860	3.645	10938	10938	102	561.716	215.712	300.243	3.598	57295	57295
429	104	333.663	64.622	79.008	4.190	34701	34701	136	257.287	34.943	139.963	5.168	34991	34991	172	339.820	75.047	167.105	8.160	58449	58449	90	338	53.859	192.421	5.825	30420	30420	37	289.486	46.191	229.311	1.626	10711	10711	42	257.357	40.048	271.849	3.670	10809	10809	102	570.529	222.052	300.256	3.588	58194	58194
430	104	339.519	68.075	79.023	4.173	35310	35310	136	254.132	34.492	139.989	5.171	34562	34562	172	335.890	74.742	167.114	8.158	57773	57773	90	336.889	55.006	192.414	5.812	30320	30320	37	286.351	45.780	229.274	1.628	10595	10595	42	251.857	40.074	271.850	3.664	10578	10578	102	568	217.815	300.257	3.597	57936	57936
431	104	345.048	68.442	79.013	4.183	35885	35885	136	254.059	32.483	139.980	5.169	34552	34552	172	335.669	74.174	167.097	8.151	57735	57735	90	335.989	54.272	192.424	5.822	30239	30239	37	288.135	43.970	229.266	1.632	10661	10661	42	247.952	38.412	271.855	3.668	10414	10414	102	571.490	219.225	300.274	3.602	58292	58292
432	104	352.769	74.142	79.041	4.158	36688	36688	136	253.015	31.373	140.007	5.185	34410	34410	172	332.785	73.591	167.110	8.166	57239	57239	90	335.300	53.240	192.429	5.829	30177	30177	37	287.189	45.849	229.262	1.632	10626	10626	42	244.119	37.106	271.866	3.661	10253	10253	102	570.245	218.658	300.261	3.598	58165	58165
433	104	359.154	75.303	79.052	4.158	37352	37352	136	251.243	32.402	139.993	5.180	34169	34169	172	329.622	72.443	167.111	8.158	56695	56695	90	334.522	52.750	192.426	5.831	30107	30107	37	289.270	45.497	229.244	1.643	10703	10703	42	243.452	36.172	271.847	3.684	10225	10225	102	570.588	219.355	300.263	3.594	58200	58200
434	104	369.250	78.628	79.063	4.141	38402	38402	136	248.382	31.700	139.976	5.172	33780	33780	172	326.477	69.601	167.106	8.181	56154	56154	90	335.544	54.965	192.426	5.832	30199	30199	37	290.892	46.199	229.291	1.630	10763	10763	42	240.714	36.997	271.859	3.669	10110	10110	102	564.118	213.132	300.267	3.613	57540	57540
435	104	383.183	85.768	79.077	4.128	39851	39851	136	249.610	31.420	139.976	5.176	33947	33947	172	323.058	69.004	167.095	8.164	55566	55566	90	334.578	52.527	192.410	5.807	30112	30112	37	289.351	44.682	229.281	1.634	10706	10706	42	239.262	34.981	271.840	3.689	10049	10049	102	562.941	214.993	300.255	3.602	57420	57420
436	104	397.144	89.477	79.070	4.123	41303	41303	136	250.015	32.383	139.994	5.181	34002	34002	172	322.122	67.940	167.095	8.146	55405	55405	90	335.767	53.539	192.427	5.830	30219	30219	37	288.649	46.107	229.274	1.630	10680	10680	42	238.952	36.715	271.839	3.677	10036	10036	102	559.833	213.407	300.250	3.608	57103	57103
437	104	415.221	97.607	79.050	4.111	43183	43183	136	248.743	31.813	139.960	5.173	33829	33829	172	319.105	66.994	167.088	8.146	54886	54886	90	338.867	54.689	192.421	5.832	30498	30498	37	289.892	43.672	229.257	1.634	10726	10726	42	237.095	33.126	271.847	3.697	9958	9958	102	553.882	210.525	300.259	3.608	56496	56496
438	104	433.615	103.497	79.052	4.102	45096	45096	136	248.706	32.077	139.975	5.164	33824	33824	172	320.035	68.401	167.083	8.152	55046	55046	90	334.711	54.055	192.421	5.831	30124	30124	37	288.892	43.153	229.275	1.640	10689	10689	42	235.071	34.096	271.854	3.687	9873	9873	102	548.578	207.891	300.260	3.607	55955	55955
439	104	455.038	114.027	79.038	4.089	47324	47324	136	246.265	31.246	139.966	5.181	33492	33492	172	315.808	66.054	167.071	8.136	54319	54319	90	331.067	52.470	192.422	5.831	29796	29796	37	288.081	43.337	229.263	1.635	10659	10659	42	233.619	33.550	271.834	3.699	9812	9812	102	539.608	203.386	300.264	3.611	55040	55040
440	104	478.596	123.904	79.042	4.070	49774	49774	136	247.721	31.825	139.969	5.180	33690	33690	172	313.872	65.020	167.077	8.158	53986	53986	90	329.756	51.821	192.421	5.828	29678	29678	37	287.378	45.287	229.279	1.628	10633	10633	42	233.952	34.071	271.845	3.692	9826	9826	102	534.088	202.069	300.257	3.612	54477	54477
441	104	502.981	134.312	79.007	4.061	52310	52310	136	245.684	31.647	139.965	5.170	33413	33413	172	313.378	64.165	167.086	8.167	53901	53901	90	326.922	50.906	192.422	5.841	29423	29423	37	289.946	45.841	229.270	1.630	10728	10728	42	232.286	33.971	271.839	3.703	9756	9756	102	530.529	199.061	300.256	3.613	54114	54114
442	104	531.923	146.703	79.008	4.042	55320	55320	136	245.522	31.802	139.974	5.170	33391	33391	172	311.709	64.508	167.102	8.159	53614	53614	90	326.022	52.021	192.424	5.832	29342	29342	37	289.162	44.584	229.280	1.636	10699	10699	42	230.714	33.012	271.834	3.703	9690	9690	102	521.569	196.734	300.254	3.615	53200	53200
443	104	562.327	156.551	79.002	4.037	58482	58482	136	245.603	30.527	139.974	5.176	33402	33402	172	312.355	63.977	167.098	8.169	53725	53725	90	326.378	49.147	192.436	5.844	29374	29374	37	284.676	43.447	229.279	1.634	10533	10533	42	228.881	32.402	271.830	3.708	9613	9613	102	514.549	192.033	300.262	3.624	52484	52484
444	104	587.808	165.970	78.985	4.040	61132	61132	136	244.897	31.015	139.984	5.170	33306	33306	172	310.866	63.921	167.066	8.154	53469	53469	90	323.389	49.857	192.416	5.837	29105	29105	37	285.730	45.467	229.298	1.641	10572	10572	42	228.952	32.103	271.822	3.721	9616	9616	102	504.794	188.843	300.261	3.615	51489	51489
445	104	608.096	170.272	78.995	4.042	63242	63242	136	243.456	30.733	139.973	5.169	33110	33110	172	308.884	64.234	167.089	8.157	53128	53128	90	324.444	49.594	192.421	5.854	29200	29200	37	284.081	43.357	229.258	1.635	10511	10511	42	229.810	31.447	271.832	3.708	9652	9652	102	496.912	183.535	300.264	3.620	50685	50685
446	104	630.202	176.158	78.994	4.055	65541	65541	136	244.257	30.668	139.957	5.168	33219	33219	172	307.831	62.350	167.069	8.157	52947	52947	90	322.656	48.854	192.420	5.836	29039	29039	37	286.270	42.565	229.265	1.633	10592	10592	42	229.833	32.387	271.845	3.693	9653	9653	102	489.108	178.675	300.273	3.630	49889	49889
447	104	644.538	180.529	78.983	4.054	67032	67032	136	243.154	30.543	139.968	5.177	33069	33069	172	306.872	61.369	167.078	8.157	52782	52782	90	325.300	49.648	192.432	5.835	29277	29277	37	283.946	45.749	229.244	1.630	10506	10506	42	227.524	31.861	271.839	3.707	9556	9556	102	485.127	177.102	300.279	3.631	49483	49483
448	104	660.423	186.181	78.980	4.049	68684	68684	136	243.706	30.868	139.978	5.168	33144	33144	172	306.110	60.883	167.072	8.156	52651	52651	90	324.122	51.153	192.421	5.827	29171	29171	37	283.270	42.102	229.276	1.635	10481	10481	42	227.238	31.480	271.845	3.703	9544	9544	102	476.627	172.713	300.283	3.634	48616	48616
449	104	665.788	185.748	78.981	4.062	69242	69242	136	242.926	30.011	139.996	5.186	33038	33038	172	303.517	59.215	167.057	8.138	52205	52205	90	325	49.276	192.409	5.829	29250	29250	37	283.865	42.905	229.265	1.632	10503	10503	42	227.333	31.132	271.832	3.713	9548	9548	102	474.382	171.361	300.285	3.636	48387	48387
450	104	668.577	187.017	78.984	4.063	69532	69532	136	244.654	30.099	139.991	5.183	33273	33273	172	303.890	60.361	167.094	8.176	52269	52269	90	324.678	50.831	192.417	5.818	29221	29221	37	280.568	41.469	229.268	1.632	10381	10381	42	228.476	33.292	271.844	3.692	9596	9596	102	469.637	168.325	300.281	3.642	47903	47903
451	104	664.404	184.798	78.995	4.071	69098	69098	136	242.904	29.890	139.964	5.180	33035	33035	172	303.564	60.610	167.101	8.185	52213	52213	90	325.511	50.492	192.420	5.827	29296	29296	37	282.054	44.047	229.286	1.632	10436	10436	42	227.119	30.741	271.830	3.716	9539	9539	102	464.716	165.450	300.282	3.646	47401	47401
452	104	659.337	181.470	78.982	4.071	68571	68571	136	242.478	30.207	139.952	5.173	32977	32977	172	302.744	59.396	167.076	8.169	52072	52072	90	323.256	48.882	192.429	5.834	29093	29093	37	280.946	43.335	229.270	1.630	10395	10395	42	228.238	31.283	271.846	3.703	9586	9586	102	458.559	162.864	300.283	3.649	46773	46773
453	104	652.067	180.557	78.990	4.076	67815	67815	136	243.051	30.143	139.972	5.174	33055	33055	172	302.076	60.029	167.073	8.162	51957	51957	90	324.333	49.863	192.427	5.837	29190	29190	37	280.459	38.931	229.245	1.640	10377	10377	42	228.357	31.025	271.837	3.707	9591	9591	102	456.676	163.033	300.298	3.640	46581	46581
454	104	636.587	175.028	79.004	4.084	66205	66205	136	241.721	30.375	139.955	5.165	32874	32874	172	302.779	59.291	167.091	8.183	52078	52078	90	320.856	48.046	192.417	5.835	28877	28877	37	275.784	37.692	229.231	1.642	10204	10204	42	228.357	33.420	271.857	3.688	9591	9591	102	448.647	157.218	300.297	3.654	45762	45762
455	104	625.625	169.193	78.999	4.083	65065	65065	136	241.478	29.718	139.951	5.172	32841	32841	172	301.640	59.979	167.098	8.182	51882	51882	90	319.167	48.020	192.429	5.848	28725	28725	37	278.459	39.811	229.261	1.629	10303	10303	42	226.500	29.814	271.832	3.718	9513	9513	102	445.814	156.805	300.298	3.656	45473	45473
456	104	608.144	163.683	78.987	4.092	63247	63247	136	240.382	29.286	139.970	5.172	32692	32692	172	299.116	57.171	167.089	8.189	51448	51448	90	316.056	47.157	192.422	5.848	28445	28445	37	277.108	40.638	229.305	1.631	10253	10253	42	228.143	31.267	271.848	3.708	9582	9582	102	438.324	153.206	300.306	3.656	44709	44709
457	104	598.529	159.317	78.989	4.099	62247	62247	136	240.669	29.881	139.987	5.187	32731	32731	172	299.070	57.500	167.099	8.186	51440	51440	90	316.944	48.682	192.456	5.862	28525	28525	37	278.324	39.571	229.293	1.638	10298	10298	42	228.381	31.278	271.831	3.720	9592	9592	102	432.902	149.437	300.319	3.659	44156	44156
458	104	581.404	153.207	78.998	4.107	60466	60466	136	239.669	29.655	139.970	5.178	32595	32595	172	299.192	58.685	167.080	8.178	51461	51461	90	315.233	48.235	192.443	5.860	28371	28371	37	276.811	39.944	229.269	1.640	10242	10242	42	229.405	31.712	271.839	3.705	9635	9635	102	428.343	147.016	300.309	3.665	43691	43691
459	104	560.058	144.885	78.992	4.107	58246	58246	136	240.868	30.427	139.963	5.180	32758	32758	172	296.564	58.216	167.066	8.157	51009	51009	90	313.722	45.810	192.444	5.864	28235	28235	37	278.270	39.425	229.233	1.635	10296	10296	42	225.214	31.269	271.837	3.706	9459	9459	102	424.725	147.751	300.306	3.655	43322	43322
460	104	546.087	141.908	78.997	4.107	56793	56793	136	240.301	30.933	139.954	5.163	32681	32681	172	296.744	58.361	167.068	8.161	51040	51040	90	312.356	45.406	192.428	5.850	28112	28112	37	277.486	39.524	229.287	1.630	10267	10267	42	227.714	30.590	271.818	3.728	9564	9564	102	420.912	144.835	300.295	3.665	42933	42933
461	104	527.894	133.906	78.984	4.122	54901	54901	136	240.787	29.756	139.939	5.173	32747	32747	172	296.785	57.134	167.064	8.165	51047	51047	90	313.700	47.591	192.429	5.851	28233	28233	37	277.730	39.512	229.290	1.637	10276	10276	42	226.571	28.869	271.828	3.732	9516	9516	102	417.843	139.134	300.326	3.679	42620	42620
462	104	511.942	129.658	78.982	4.119	53242	53242	136	239.191	29.608	139.966	5.176	32530	32530	172	295.029	55.903	167.064	8.167	50745	50745	90	312.367	45.961	192.427	5.849	28113	28113	37	277.216	41.166	229.293	1.636	10257	10257	42	229.429	32.826	271.833	3.704	9636	9636	102	412.137	136.898	300.335	3.670	42038	42038
463	104	493.413	121.823	78.990	4.127	51315	51315	136	237.772	28.177	139.973	5.175	32337	32337	172	293.407	56.299	167.052	8.149	50466	50466	90	309.978	45.139	192.421	5.828	27898	27898	37	274.459	39.329	229.264	1.635	10155	10155	42	226.595	30.656	271.827	3.713	9517	9517	102	407.088	135.749	300.346	3.668	41523	41523
464	104	479.269	114.589	78.991	4.145	49844	49844	136	237.228	28.590	139.989	5.184	32263	32263	172	293.895	57.583	167.077	8.169	50550	50550	90	307.211	44.913	192.419	5.838	27649	27649	37	273.486	38.191	229.272	1.635	10119	10119	42	231.524	30.695	271.829	3.726	9724	9724	102	401.980	132.728	300.337	3.680	41002	41002
465	104	464.654	110.227	78.991	4.152	48324	48324	136	235.846	29.340	139.977	5.183	32075	32075	172	293.087	57.241	167.077	8.156	50411	50411	90	309.689	47.042	192.421	5.842	27872	27872	37	270.973	41.782	229.285	1.631	10026	10026	42	230.381	31.985	271.848	3.703	9676	9676	102	396.490	128.999	300.352	3.693	40442	40442
466	104	449.712	106.784	79.003	4.145	46770	46770	136	237.250	28.647	139.973	5.180	32266	32266	172	291.767	56.936	167.078	8.164	50184	50184	90	309.544	45.042	192.418	5.832	27859	27859	37	270.649	39.349	229.279	1.637	10014	10014	42	229.357	30.736	271.839	3.712	9633	9633	102	390.196	126.406	300.361	3.685	39800	39800
467	104	434.625	100.369	78.987	4.160	45201	45201	136	237.074	28.343	139.962	5.184	32242	32242	172	293.163	56.979	167.068	8.159	50424	50424	90	311.933	46.952	192.415	5.828	28074	28074	37	269.541	39.099	229.262	1.631	9973	9973	42	230.881	32.496	271.841	3.701	9697	9697	102	386.941	124.008	300.359	3.697	39468	39468
468	104	418.923	94.231	78.989	4.172	43568	43568	136	235.022	27.631	139.985	5.188	31963	31963	172	291.413	53.781	167.061	8.154	50123	50123	90	310.078	45.392	192.409	5.820	27907	27907	37	269.622	37.202	229.275	1.636	9976	9976	42	231.476	31.587	271.836	3.715	9722	9722	102	380.206	120.285	300.375	3.698	38781	38781
469	104	406.885	91.808	79.004	4.165	42316	42316	136	234.574	27.060	140.005	5.194	31902	31902	172	291.953	55.225	167.065	8.171	50216	50216	90	309.733	43.818	192.415	5.828	27876	27876	37	271.973	37.130	229.257	1.639	10063	10063	42	230.381	31.174	271.826	3.713	9676	9676	102	375.461	117.307	300.367	3.716	38297	38297
470	104	393.135	85.463	79.003	4.175	40886	40886	136	234.074	28.066	139.993	5.181	31834	31834	172	290.959	54.801	167.065	8.180	50045	50045	90	311.500	46.834	192.411	5.806	28035	28035	37	269.405	37.986	229.280	1.634	9968	9968	42	231.857	31.673	271.829	3.714	9738	9738	102	374.618	117.826	300.370	3.706	38211	38211
471	104	381.192	81.200	79.020	4.188	39644	39644	136	232.846	26.090	140.023	5.204	31667	31667	172	293.291	56.286	167.063	8.148	50446	50446	90	317.511	47.176	192.402	5.807	28576	28576	37	272.189	39.042	229.273	1.636	10071	10071	42	231.571	31.172	271.822	3.729	9726	9726	102	372.147	113.609	300.389	3.719	37959	37959
472	104	372.317	78.778	79.007	4.184	38721	38721	136	233.213	26.531	139.971	5.190	31717	31717	172	293.395	54.929	167.057	8.153	50464	50464	90	317.744	47.444	192.399	5.822	28597	28597	37	272.730	39.106	229.281	1.634	10091	10091	42	233.333	32.213	271.832	3.713	9800	9800	102	368.667	112.399	300.395	3.721	37604	37604
473	104	359.510	73.488	79.017	4.189	37389	37389	136	231.757	25.537	140.005	5.191	31519	31519	172	292.233	54.783	167.051	8.151	50264	50264	90	318.267	47.593	192.408	5.821	28644	28644	37	269.703	37.206	229.284	1.636	9979	9979	42	231.810	32.702	271.822	3.716	9736	9736	102	362.657	111.519	300.388	3.712	36991	36991
474	104	350.240	70.293	79.017	4.197	36425	36425	136	232.419	27.110	140.001	5.195	31609	31609	172	294.192	55.239	167.068	8.157	50601	50601	90	320.378	49.758	192.425	5.836	28834	28834	37	268.459	37.064	229.279	1.633	9933	9933	42	231.548	32.992	271.838	3.705	9725	9725	102	364.216	110.855	300.383	3.727	37150	37150
475	104	341.096	66.188	79.036	4.215	35474	35474	136	233.412	27.017	140.023	5.197	31744	31744	172	294.750	56.699	167.069	8.151	50697	50697	90	322.300	49.353	192.425	5.836	29007	29007	37	269.865	36.819	229.265	1.638	9985	9985	42	232.690	32.369	271.840	3.703	9773	9773	102	361.549	109.200	300.386	3.721	36878	36878
476	104	333.250	63.206	79.035	4.219	34658	34658	136	230.309	26.051	140.015	5.201	31322	31322	172	296.302	56.597	167.076	8.154	50964	50964	90	322.822	50.015	192.431	5.841	29054	29054	37	270.838	36.934	229.278	1.638	10021	10021	42	233.690	32.821	271.836	3.703	9815	9815	102	361.353	110.469	300.398	3.718	36858	36858
477	104	322.462	59.514	79.021	4.222	33536	33536	136	232.397	25.207	140.017	5.206	31606	31606	172	298.297	58.203	167.055	8.149	51307	51307	90	322.156	50.499	192.415	5.824	28994	28994	37	270.514	36.041	229.251	1.638	10009	10009	42	232.071	33.359	271.843	3.698	9747	9747	102	357.765	107.007	300.405	3.729	36492	36492
478	104	316.404	56.634	79.033	4.229	32906	32906	136	233.029	26.816	139.982	5.180	31692	31692	172	298.564	56.908	167.057	8.144	51353	51353	90	323.411	47.709	192.410	5.840	29107	29107	37	269.486	38.508	229.267	1.636	9971	9971	42	232.571	34.080	271.842	3.696	9768	9768	102	356.647	107.791	300.394	3.718	36378	36378
479	104	310.990	56.041	79.027	4.234	32343	32343	136	231.890	26.562	139.980	5.191	31537	31537	172	301.773	58.484	167.081	8.162	51905	51905	90	324.644	49.411	192.426	5.856	29218	29218	37	266.622	39.562	229.291	1.630	9865	9865	42	233.143	32.465	271.834	3.715	9792	9792	102	355.069	106.456	300.385	3.732	36217	36217
480	104	304.115	52.900	79.039	4.234	31628	31628	136	233.787	27.056	139.988	5.176	31795	31795	172	302.087	58.984	167.068	8.157	51959	51959	90	325.289	50.407	192.417	5.830	29276	29276	37	267.757	37.414	229.293	1.640	9907	9907	42	232.024	29.554	271.841	3.726	9745	9745	102	353.784	105.693	300.388	3.731	36086	36086
481	104	298.375	51.135	79.046	4.238	31031	31031	136	232.757	26.736	140.005	5.190	31655	31655	172	303.180	59.597	167.069	8.151	52147	52147	90	327.500	48.425	192.419	5.840	29475	29475	37	265.757	38.303	229.303	1.637	9833	9833	42	231.238	29.762	271.827	3.732	9712	9712	102	356.941	108.338	300.390	3.713	36408	36408
482	104	293.135	49.580	79.046	4.241	30486	30486	136	231.287	25.721	140.025	5.198	31455	31455	172	305.238	59.647	167.080	8.154	52501	52501	90	330.533	50.287	192.406	5.822	29748	29748	37	266.027	37.511	229.276	1.641	9843	9843	42	230.881	33.020	271.840	3.693	9697	9697	102	356.265	107.458	300.395	3.718	36339	36339
483	104	289.644	48.632	79.054	4.250	30123	30123	136	230.301	25.343	140.020	5.201	31321	31321	172	307.174	59.872	167.063	8.142	52834	52834	90	331.122	53.562	192.412	5.821	29801	29801	37	268.243	36.921	229.285	1.639	9925	9925	42	232.476	32.018	271.813	3.721	9764	9764	102	355.725	109.905	300.393	3.706	36284	36284
484	104	287.875	47.879	79.046	4.238	29939	29939	136	231.838	26.485	140.019	5.199	31530	31530	172	311.192	61.287	167.048	8.123	53525	53525	90	337.667	54.370	192.408	5.840	30390	30390	37	266.405	35.318	229.276	1.638	9857	9857	42	231.071	32.261	271.826	3.716	9705	9705	102	357.157	106.598	300.399	3.730	36430	36430
485	104	283.808	45.592	79.069	4.254	29516	29516	136	231.456	26.146	140.016	5.190	31478	31478	172	310.971	61.308	167.043	8.121	53487	53487	90	337.644	51.620	192.418	5.847	30388	30388	37	269.622	35.320	229.269	1.642	9976	9976	42	233.786	30.487	271.810	3.747	9819	9819	102	358.029	108.707	300.387	3.716	36519	36519
486	104	279.962	43.725	79.062	4.263	29116	29116	136	232.963	27.450	139.985	5.187	31683	31683	172	314.895	62.247	167.041	8.128	54162	54162	90	339.222	53.096	192.406	5.832	30530	30530	37	271.865	38.412	229.299	1.634	10059	10059	42	233.238	32.033	271.822	3.719	9796	9796	102	359.716	110.908	300.377	3.720	36691	36691
487	104	278.760	43.246	79.044	4.259	28991	28991	136	232.096	27.021	139.978	5.185	31565	31565	172	318.587	64.102	167.048	8.130	54797	54797	90	340.356	53.338	192.405	5.832	30632	30632	37	272.243	35.951	229.264	1.644	10073	10073	42	233.881	31.414	271.826	3.719	9823	9823	102	360.147	108.675	300.402	3.719	36735	36735
488	104	275.548	41.873	79.054	4.267	28657	28657	136	231.221	27.376	139.989	5.183	31446	31446	172	320.674	66.523	167.048	8.118	55156	55156	90	341.944	55.449	192.416	5.839	30775	30775	37	275.541	39.030	229.237	1.638	10195	10195	42	232.810	33.015	271.822	3.714	9778	9778	102	362.333	110.207	300.398	3.725	36958	36958
489	104	273.615	41.048	79.065	4.265	28456	28456	136	229.184	27.101	140.019	5.190	31169	31169	172	323.628	66.534	167.062	8.125	55664	55664	90	344.344	54.846	192.417	5.833	30991	30991	37	273.703	40.495	229.240	1.639	10127	10127	42	235.476	32.113	271.832	3.713	9890	9890	102	361.598	111.828	300.387	3.714	36883	36883
490	104	272.490	41.186	79.054	4.261	28339	28339	136	230.221	25.628	140.009	5.186	31310	31310	172	323.279	67.469	167.063	8.133	55604	55604	90	345.489	56.342	192.397	5.792	31094	31094	37	275.189	39.665	229.253	1.639	10182	10182	42	234.405	30.757	271.838	3.723	9845	9845	102	366.029	114.320	300.380	3.711	37335	37335
491	104	271.490	40.252	79.075	4.261	28235	28235	136	228.787	25.454	140.016	5.190	31115	31115	172	325.965	68.803	167.073	8.140	56066	56066	90	347.600	56.732	192.415	5.825	31284	31284	37	274.757	39.909	229.301	1.638	10166	10166	42	236.905	33.131	271.828	3.715	9950	9950	102	368.853	113.390	300.389	3.713	37623	37623
492	104	269.760	39.873	79.068	4.273	28055	28055	136	229.787	25.556	140.031	5.199	31251	31251	172	330.105	69.988	167.073	8.131	56778	56778	90	349.367	56.671	192.411	5.826	31443	31443	37	273.595	39.890	229.307	1.629	10123	10123	42	236.833	32.432	271.838	3.711	9947	9947	102	375.245	116.207	300.399	3.713	38275	38275
493	104	269.798	40.335	79.079	4.270	28059	28059	136	229.176	25.808	140.037	5.193	31168	31168	172	333.267	72.582	167.061	8.111	57322	57322	90	349.789	55.332	192.423	5.841	31481	31481	37	274.892	39.408	229.278	1.632	10171	10171	42	239.643	32.605	271.815	3.727	10065	10065	102	378.500	120.496	300.377	3.696	38607	38607
494	104	267.529	39.314	79.085	4.268	27823	27823	136	227.243	25.765	140.028	5.194	30905	30905	172	333.977	72.052	167.068	8.122	57444	57444	90	349.978	58.452	192.445	5.856	31498	31498	37	273.486	38.060	229.276	1.639	10119	10119	42	240.548	33.901	271.836	3.701	10103	10103	102	386.431	127.591	300.351	3.671	39416	39416
495	104	263.673	38.498	79.086	4.272	27422	27422	136	228.610	25.719	140.036	5.196	31091	31091	172	338.849	72.395	167.070	8.110	58282	58282	90	350.311	57.750	192.437	5.851	31528	31528	37	273.757	41.862	229.271	1.637	10129	10129	42	237.881	33.529	271.838	3.702	9991	9991	102	392.196	129.920	300.350	3.677	40004	40004
496	104	263.760	38.813	79.084	4.273	27431	27431	136	227.324	25.289	140.009	5.192	30916	30916	172	343.866	77.083	167.072	8.092	59145	59145	90	350.211	58.171	192.417	5.827	31519	31519	37	274.541	38.246	229.234	1.634	10158	10158	42	239.143	33.650	271.834	3.703	10044	10044	102	396.578	130.981	300.338	3.680	40451	40451
497	104	261.010	37.026	79.085	4.290	27145	27145	136	227.287	24.804	140.018	5.192	30911	30911	172	348.384	77.749	167.074	8.115	59922	59922	90	349.456	56.965	192.418	5.836	31451	31451	37	275.081	38.329	229.261	1.639	10178	10178	42	238.976	34.669	271.834	3.694	10037	10037	102	401.441	135.411	300.326	3.663	40947	40947
498	104	260.654	36.800	79.094	4.274	27108	27108	136	227.882	24.980	140.000	5.200	30992	30992	172	351.564	79.858	167.064	8.108	60469	60469	90	351.167	58.893	192.420	5.834	31605	31605	37	275.378	39.437	229.254	1.637	10189	10189	42	238.333	33.933	271.840	3.695	10010	10010	102	406.010	136.412	300.338	3.657	41413	41413
499	104	260.144	36.743	79.079	4.280	27055	27055	136	228.140	25.911	140.005	5.193	31027	31027	172	353.855	80.326	167.074	8.114	60863	60863	90	351.356	57.179	192.422	5.848	31622	31622	37	273.595	36.939	229.252	1.640	10123	10123	42	237.476	32.808	271.823	3.712	9974	9974	102	409.245	138.649	300.319	3.663	41743	41743
500	104	262.481	37.954	79.088	4.274	27298	27298	136	227.647	25.688	139.984	5.194	30960	30960	172	356.087	81.925	167.086	8.135	61247	61247	90	352.822	56.784	192.427	5.848	31754	31754	37	276.892	39.363	229.258	1.637	10245	10245	42	241.833	35.138	271.848	3.686	10157	10157	102	411.824	142.075	300.299	3.655	42006	42006
501	104	259.096	37.248	79.076	4.279	26946	26946	136	228.559	25.487	139.986	5.190	31084	31084	172	358.547	82.766	167.099	8.126	61670	61670	90	351.344	58.194	192.409	5.831	31621	31621	37	275.162	38.853	229.251	1.635	10181	10181	42	240.214	32.007	271.827	3.727	10089	10089	102	415.314	145.477	300.290	3.647	42362	42362
502	104	259.856	37.409	79.087	4.281	27025	27025	136	228.559	26.297	139.966	5.192	31084	31084	172	361.878	85.063	167.085	8.114	62243	62243	90	352.067	56.997	192.424	5.848	31686	31686	37	276.946	40.862	229.264	1.634	10247	10247	42	240.643	33.940	271.832	3.704	10107	10107	102	421.225	149.116	300.283	3.644	42965	42965
503	104	259.856	36.831	79.068	4.285	27025	27025	136	227.618	25.712	139.991	5.193	30956	30956	172	363.727	85.378	167.105	8.122	62561	62561	90	350.611	59.220	192.436	5.847	31555	31555	37	278.243	40.614	229.276	1.636	10295	10295	42	241.357	34.662	271.843	3.697	10137	10137	102	427.549	152.349	300.298	3.635	43610	43610
504	104	258.077	35.320	79.077	4.288	26840	26840	136	227.691	25.580	139.988	5.188	30966	30966	172	369.674	88.457	167.105	8.134	63584	63584	90	345.333	56.956	192.431	5.840	31080	31080	37	278.324	40.836	229.250	1.635	10298	10298	42	240.119	33.593	271.832	3.709	10085	10085	102	432.549	153.872	300.286	3.634	44120	44120
505	104	257.692	35.285	79.099	4.287	26800	26800	136	227.868	25.475	139.999	5.186	30990	30990	172	374.901	88.303	167.086	8.121	64483	64483	90	347.356	55.694	192.430	5.844	31262	31262	37	277.568	41.071	229.270	1.637	10270	10270	42	240.833	33.744	271.828	3.711	10115	10115	102	441.275	159.482	300.264	3.633	45010	45010
506	104	258.221	36.083	79.112	4.272	26855	26855	136	229.346	25.209	140.009	5.191	31191	31191	172	380.802	92.439	167.094	8.124	65498	65498	90	347.289	54.313	192.430	5.854	31256	31256	37	280.568	38.586	229.239	1.636	10381	10381	42	241	34.399	271.841	3.692	10122	10122	102	452.618	166.154	300.243	3.639	46167	46167
507	104	257.500	35.588	79.076	4.287	26780	26780	136	227.875	25.347	140.002	5.187	30991	30991	172	380.570	92.243	167.097	8.126	65458	65458	90	344.178	54.902	192.438	5.849	30976	30976	37	275.378	40.728	229.247	1.638	10189	10189	42	240.810	36.261	271.847	3.684	10114	10114	102	461.853	171.546	300.238	3.625	47109	47109
508	104	256.308	35.981	79.091	4.268	26656	26656	136	229.390	25.895	139.994	5.185	31197	31197	172	386.192	95.429	167.132	8.145	66425	66425	90	345.700	56.065	192.432	5.847	31113	31113	37	278.811	39.081	229.243	1.638	10316	10316	42	243.167	33.306	271.836	3.712	10213	10213	102	474.627	177.469	300.249	3.621	48412	48412
509	104	255.538	36.627	79.073	4.267	26576	26576	136	228.463	26.924	139.983	5.182	31071	31071	172	389.895	94.817	167.126	8.154	67062	67062	90	343.244	54.998	192.439	5.865	30892	30892	37	277.757	38.210	229.242	1.643	10277	10277	42	241.667	36.422	271.842	3.686	10150	10150	102	482.667	179.740	300.259	3.620	49232	49232
510	104	255.356	35.753	79.075	4.261	26557	26557	136	227.603	26.057	139.998	5.194	30954	30954	172	392.663	98.311	167.148	8.172	67538	67538	90	343.089	56.207	192.434	5.839	30878	30878	37	277.054	37.726	229.237	1.647	10251	10251	42	241.929	34.792	271.834	3.706	10161	10161	102	494.735	187.224	300.240	3.611	50463	50463
511	104	254.115	35.783	79.077	4.277	26428	26428	136	227.463	25.602	139.992	5.180	30935	30935	172	393.233	97.475	167.131	8.159	67636	67636	90	339.222	54.496	192.427	5.842	30530	30530	37	277.865	39.660	229.239	1.640	10281	10281	42	241	35.519	271.841	3.694	10122	10122	102	505.412	191.379	300.243	3.606	51552	51552
512	104	254.529	35.956	79.066	4.272	26471	26471	136	228.596	25.473	139.981	5.200	31089	31089	172	398.122	98.131	167.136	8.172	68477	68477	90	337.867	53.738	192.426	5.831	30408	30408	37	279.324	37.726	229.237	1.638	10335	10335	42	241.286	34.172	271.840	3.700	10134	10134	102	515.353	196.097	300.255	3.601	52566	52566
513	104	252.615	34.998	79.050	4.278	26272	26272	136	229.029	26.419	139.994	5.186	31148	31148	172	400.169	100.203	167.142	8.165	68829	68829	90	335.800	54.225	192.433	5.852	30222	30222	37	279.027	38.447	229.223	1.643	10324	10324	42	241.167	34.549	271.845	3.694	10129	10129	102	524.637	203.023	300.234	3.600	53513	53513
514	104	251.683	35.635	79.061	4.269	26175	26175	136	228.397	25.950	139.970	5.186	31062	31062	172	402.808	102.695	167.127	8.149	69283	69283	90	333.689	52.297	192.438	5.850	30032	30032	37	280.324	38.848	229.235	1.648	10372	10372	42	241.476	35.498	271.835	3.701	10142	10142	102	532.167	203.966	300.249	3.597	54281	54281
515	104	252.654	34.715	79.044	4.281	26276	26276	136	229.684	25.829	139.971	5.190	31237	31237	172	405.698	103.099	167.133	8.159	69780	69780	90	332.444	51.123	192.417	5.846	29920	29920	37	277.703	37.447	229.274	1.641	10275	10275	42	239.690	34.144	271.838	3.710	10067	10067	102	545.676	213.600	300.251	3.592	55659	55659
516	104	250.490	35.765	79.047	4.267	26051	26051	136	228.963	26.988	139.975	5.176	31139	31139	172	406.279	104.630	167.133	8.148	69880	69880	90	333.067	51.487	192.431	5.825	29976	29976	37	275.757	38.207	229.247	1.642	10203	10203	42	240.262	34.850	271.841	3.696	10091	10091	102	550.363	211.476	300.255	3.604	56137	56137
517	104	251.846	34.919	79.073	4.273	26192	26192	136	228.096	26.086	139.968	5.179	31021	31021	172	407.919	103.941	167.137	8.167	70162	70162	90	333.433	52.925	192.422	5.825	30009	30009	37	276.432	34.777	229.231	1.647	10228	10228	42	239.952	32.718	271.823	3.715	10078	10078	102	555.559	213.029	300.272	3.601	56667	56667
518	104	250.875	35.518	79.054	4.280	26091	26091	136	228.779	25.185	139.990	5.189	31114	31114	172	410.994	105.740	167.140	8.158	70691	70691	90	334.278	53.333	192.421	5.830	30085	30085	37	277.459	38.551	229.266	1.640	10266	10266	42	241.952	34.288	271.851	3.695	10162	10162	102	561.667	215.502	300.259	3.606	57290	57290
519	104	250.500	35.142	79.071	4.273	26052	26052	136	229.088	25.484	140.005	5.188	31156	31156	172	410.558	106.550	167.130	8.148	70616	70616	90	333.344	53.139	192.420	5.827	30001	30001	37	274.459	34.783	229.252	1.641	10155	10155	42	241.286	33.414	271.852	3.702	10134	10134	102	563.304	217.228	300.255	3.607	57457	57457
520	104	250.471	32.962	79.065	4.278	26049	26049	136	227.596	25.805	140.003	5.189	30953	30953	172	414.779	107.890	167.132	8.140	71342	71342	90	330.256	52.892	192.426	5.831	29723	29723	37	274.378	35.480	229.247	1.640	10152	10152	42	241.190	34.940	271.842	3.693	10130	10130	102	565.873	215.667	300.263	3.610	57719	57719
521	104	249.471	35.192	79.088	4.259	25945	25945	136	225.846	25.617	140.019	5.197	30715	30715	172	414.744	107.881	167.118	8.136	71336	71336	90	327.978	51.988	192.419	5.824	29518	29518	37	275.243	36.074	229.261	1.640	10184	10184	42	241.833	37.093	271.872	3.669	10157	10157	102	568.961	216.628	300.267	3.610	58034	58034
522	104	250.971	33.910	79.074	4.278	26101	26101	136	227.978	25.685	140.007	5.193	31005	31005	172	417.767	107.379	167.123	8.131	71856	71856	90	327.522	50.980	192.417	5.848	29477	29477	37	276.946	37.260	229.267	1.650	10247	10247	42	241.357	36.467	271.857	3.669	10137	10137	102	570.157	217.129	300.273	3.605	58156	58156
523	104	253.010	34.304	79.055	4.278	26313	26313	136	229.066	25.723	140.000	5.192	31153	31153	172	417.750	109.640	167.112	8.118	71853	71853	90	325.978	50.089	192.424	5.825	29338	29338	37	276.027	36.756	229.234	1.642	10213	10213	42	242.024	34.217	271.851	3.691	10165	10165	102	571.275	218.301	300.254	3.614	58270	58270
524	104	250.615	35.459	79.064	4.271	26064	26064	136	226.963	25.479	139.999	5.187	30867	30867	172	417.209	107.745	167.122	8.133	71760	71760	90	324.011	50.291	192.441	5.840	29161	29161	37	277.243	38.416	229.254	1.633	10258	10258	42	242.738	34.438	271.854	3.692	10195	10195	102	566.853	219.159	300.249	3.602	57819	57819
525	104	252.663	34.342	79.052	4.284	26277	26277	136	226.588	25.385	140.001	5.192	30816	30816	172	418.477	107.384	167.130	8.141	71978	71978	90	322.367	48.966	192.436	5.847	29013	29013	37	276.324	35.761	229.248	1.647	10224	10224	42	244.619	33.422	271.831	3.711	10274	10274	102	569.275	218.752	300.262	3.607	58066	58066
526	104	252.038	35.967	79.052	4.261	26212	26212	136	226.941	25.590	140.001	5.186	30864	30864	172	421.593	108.331	167.123	8.138	72514	72514	90	321.044	48.025	192.425	5.844	28894	28894	37	276.405	38.563	229.260	1.640	10227	10227	42	245.238	36.036	271.848	3.696	10300	10300	102	562.353	215.977	300.267	3.607	57360	57360
527	104	253.048	36.217	79.067	4.265	26317	26317	136	227.353	25.125	140.005	5.196	30920	30920	172	420.012	107.838	167.109	8.124	72242	72242	90	321.189	48.460	192.435	5.868	28907	28907	37	277.865	39.016	229.258	1.642	10281	10281	42	248.262	36.463	271.849	3.686	10427	10427	102	556.647	211.990	300.262	3.609	56778	56778
528	104	252.587	34.982	79.051	4.271	26269	26269	136	227.375	25.497	139.970	5.179	30923	30923	172	419.366	107.682	167.105	8.126	72131	72131	90	318.689	47.545	192.427	5.837	28682	28682	37	276.486	38.978	229.265	1.638	10230	10230	42	247.048	36.764	271.841	3.690	10376	10376	102	546.735	205.406	300.281	3.623	55767	55767
529	104	255.808	37.211	79.064	4.266	26604	26604	136	225.507	24.443	140.021	5.186	30669	30669	172	422.267	109.989	167.116	8.131	72630	72630	90	316.578	47.640	192.424	5.817	28492	28492	37	277.568	40.007	229.244	1.630	10270	10270	42	248.476	38.011	271.851	3.683	10436	10436	102	545.118	205.341	300.272	3.616	55602	55602
530	104	256.702	36.808	79.059	4.273	26697	26697	136	226.551	24.033	140.025	5.189	30811	30811	172	422.756	110.646	167.113	8.112	72714	72714	90	316.278	48.021	192.418	5.809	28465	28465	37	276.297	39.280	229.253	1.640	10223	10223	42	249.333	39.643	271.854	3.669	10472	10472	102	534.755	199.931	300.280	3.627	54545	54545
531	104	259.760	37.488	79.091	4.267	27015	27015	136	226.882	24.490	140.001	5.179	30856	30856	172	421.372	108.897	167.114	8.115	72476	72476	90	312.800	47.074	192.435	5.825	28152	28152	37	275.784	38.364	229.260	1.644	10204	10204	42	250.524	39.329	271.854	3.669	10522	10522	102	528.078	193.718	300.283	3.630	53864	53864
532	104	260.548	36.272	79.071	4.274	27097	27097	136	227.338	25.163	139.985	5.184	30918	30918	172	420.738	108.650	167.102	8.130	72367	72367	90	311.033	45.752	192.423	5.832	27993	27993	37	275.730	37.831	229.263	1.637	10202	10202	42	254.286	38.644	271.853	3.672	10680	10680	102	521.255	191.928	300.297	3.631	53168	53168
533	104	258.894	36.634	79.061	4.273	26925	26925	136	227.250	24.585	139.980	5.189	30906	30906	172	418.459	109.143	167.114	8.122	71975	71975	90	309.789	46.309	192.422	5.846	27881	27881	37	274.486	40.286	229.252	1.637	10156	10156	42	254.738	42.634	271.865	3.656	10699	10699	102	516.588	190.893	300.300	3.629	52692	52692
534	104	260.683	38.446	79.083	4.269	27111	27111	136	227.779	25.143	140.022	5.192	30978	30978	172	415.983	107.425	167.105	8.126	71549	71549	90	311.167	44.572	192.429	5.849	28005	28005	37	274.405	38.706	229.277	1.649	10153	10153	42	252.405	39.571	271.856	3.675	10601	10601	102	505.402	184.603	300.292	3.624	51551	51551
535	104	262.394	38.857	79.090	4.254	27289	27289	136	227.779	25.813	140.006	5.183	30978	30978	172	411.837	106.975	167.108	8.133	70836	70836	90	310.889	48.390	192.418	5.840	27980	27980	37	279.919	41.761	229.268	1.636	10357	10357	42	251.643	39.549	271.859	3.659	10569	10569	102	500.559	181.869	300.299	3.636	51057	51057
536	104	265.038	38.721	79.065	4.264	27564	27564	136	228.015	26.802	139.995	5.173	31010	31010	172	411.087	105.945	167.114	8.127	70707	70707	90	309.178	45.414	192.424	5.842	27826	27826	37	277.351	41.800	229.272	1.638	10262	10262	42	251.905	39.662	271.862	3.661	10580	10580	102	491.029	177.797	300.299	3.633	50085	50085
537	104	265.788	39.750	79.077	4.263	27642	27642	136	228.338	25.148	140.016	5.181	31054	31054	172	408.256	104.385	167.122	8.153	70220	70220	90	307.956	45.887	192.415	5.830	27716	27716	37	277.973	41.807	229.257	1.635	10285	10285	42	254.881	43.764	271.871	3.625	10705	10705	102	481.804	174.175	300.291	3.644	49144	49144
538	104	268.250	41.315	79.070	4.261	27898	27898	136	228.257	25.560	140.000	5.184	31043	31043	172	404.930	103.908	167.120	8.137	69648	69648	90	309.878	46.952	192.418	5.822	27889	27889	37	278.730	42.883	229.262	1.636	10313	10313	42	251.857	40.749	271.856	3.657	10578	10578	102	473.922	170.638	300.309	3.637	48340	48340
539	104	270.346	40.407	79.060	4.258	28116	28116	136	228.206	25.837	140.011	5.180	31036	31036	172	398.564	101.604	167.135	8.152	68553	68553	90	309.567	46.544	192.422	5.825	27861	27861	37	278.216	41.701	229.287	1.636	10294	10294	42	247.643	39.509	271.850	3.665	10401	10401	102	461.176	163.761	300.303	3.647	47040	47040
540	104	273.029	40.795	79.053	4.265	28395	28395	136	229.346	25.655	140.025	5.193	31191	31191	172	400.122	102.468	167.139	8.143	68821	68821	90	312.933	46.837	192.426	5.834	28164	28164	37	276.865	42.967	229.254	1.625	10244	10244	42	250.095	41.534	271.869	3.648	10504	10504	102	457.922	162.864	300.295	3.650	46708	46708
541	104	277.087	41.510	79.062	4.259	28817	28817	136	230.044	25.610	140.001	5.187	31286	31286	172	394.407	101.059	167.134	8.145	67838	67838	90	312.700	47.770	192.439	5.855	28143	28143	37	279.676	43.281	229.289	1.635	10348	10348	42	252.762	42.786	271.873	3.634	10616	10616	102	451.255	157.744	300.304	3.658	46028	46028
542	104	280.577	43.916	79.064	4.243	29180	29180	136	230.132	25.069	140.007	5.182	31298	31298	172	393.343	101.000	167.130	8.129	67655	67655	90	316.189	49.353	192.435	5.844	28457	28457	37	280.514	41.909	229.275	1.637	10379	10379	42	254.190	41.122	271.860	3.661	10676	10676	102	445.804	155.774	300.306	3.664	45472	45472
543	104	282.106	44.793	79.055	4.239	29339	29339	136	229	25.083	140.017	5.182	31144	31144	172	387.767	96.846	167.134	8.149	66696	66696	90	317.156	50.121	192.432	5.835	28544	28544	37	277.541	40.508	229.296	1.638	10269	10269	42	253.976	40.498	271.857	3.659	10667	10667	102	440.020	153.173	300.295	3.663	44882	44882
544	104	288.240	46.911	79.038	4.242	29977	29977	136	230.368	26.433	139.973	5.177	31330	31330	172	382.692	95.593	167.122	8.152	65823	65823	90	318.511	50.123	192.440	5.849	28666	28666	37	274.757	41.531	229.283	1.630	10166	10166	42	254.905	42.090	271.863	3.649	10706	10706	102	431.431	149.611	300.312	3.662	44006	44006
545	104	292.471	49.698	79.040	4.222	30417	30417	136	229.713	25.438	139.977	5.182	31241	31241	172	376.564	93.030	167.121	8.146	64769	64769	90	316.300	49.555	192.437	5.827	28467	28467	37	276.108	42.994	229.285	1.633	10216	10216	42	256.548	42.160	271.854	3.659	10775	10775	102	420.686	144.586	300.315	3.665	42910	42910
546	104	299.298	52.364	79.035	4.225	31127	31127	136	229.985	25.759	139.973	5.186	31278	31278	172	371.331	90.825	167.125	8.165	63869	63869	90	314.678	48.508	192.419	5.836	28321	28321	37	277.649	40.923	229.291	1.640	10273	10273	42	259.190	44.030	271.865	3.645	10886	10886	102	416.961	140.235	300.327	3.678	42530	42530
547	104	303.740	54.165	79.036	4.214	31589	31589	136	229.684	26.527	139.972	5.174	31237	31237	172	367.064	87.035	167.133	8.168	63135	63135	90	315.422	48.210	192.429	5.852	28388	28388	37	274.811	38.121	229.268	1.633	10168	10168	42	260.405	44.511	271.876	3.629	10937	10937	102	409.049	137.817	300.323	3.673	41723	41723
548	104	310.308	56.827	79.042	4.216	32272	32272	136	231.250	26.352	139.990	5.185	31450	31450	172	362.488	85.977	167.106	8.166	62348	62348	90	315.456	49.167	192.430	5.833	28391	28391	37	274.081	39.726	229.280	1.642	10141	10141	42	260.357	44.499	271.873	3.631	10935	10935	102	402.863	134.850	300.322	3.684	41092	41092
549	104	314.038	58.060	79.049	4.201	32660	32660	136	231.743	26.454	140.001	5.182	31517	31517	172	356.052	83.850	167.112	8.151	61241	61241	90	316.656	50.283	192.433	5.829	28499	28499	37	277.946	42.555	229.278	1.630	10284	10284	42	265.976	43.478	271.861	3.655	11171	11171	102	396.843	130.981	300.330	3.685	40478	40478
550	104	321.904	60.505	79.043	4.196	33478	33478	136	230.956	26.786	139.986	5.176	31410	31410	172	349.890	81.263	167.125	8.166	60181	60181	90	317.789	49.273	192.408	5.812	28601	28601	37	276.459	41.623	229.263	1.643	10229	10229	42	266.310	45.887	271.854	3.644	11185	11185	102	391.333	127.793	300.335	3.694	39916	39916
551	104	330.135	64.713	79.035	4.186	34334	34334	136	231.088	26.699	139.982	5.172	31428	31428	172	344.523	78.597	167.120	8.174	59258	59258	90	316.622	48.740	192.417	5.819	28496	28496	37	276.189	40.729	229.285	1.632	10219	10219	42	270.143	45.910	271.847	3.648	11346	11346	102	382.814	124.227	300.342	3.692	39047	39047
552	104	336.721	67.645	79.042	4.174	35019	35019	136	231.985	26.430	139.979	5.164	31550	31550	172	340.663	76.389	167.096	8.155	58594	58594	90	315.389	48.285	192.424	5.837	28385	28385	37	277.838	39.596	229.265	1.637	10280	10280	42	270.024	45.586	271.865	3.642	11341	11341	102	378.784	121.366	300.356	3.699	38636	38636
553	104	346.452	71.415	79.042	4.166	36031	36031	136	231.956	25.735	139.984	5.176	31546	31546	172	334.110	73.061	167.096	8.156	57467	57467	90	315.856	48.829	192.424	5.834	28427	28427	37	279.324	41.803	229.270	1.638	10335	10335	42	271.167	48.105	271.878	3.619	11389	11389	102	372.931	118.296	300.372	3.701	38039	38039
554	104	360.913	75.670	79.069	4.157	37535	37535	136	235.103	27.264	139.937	5.175	31974	31974	172	331.785	73.929	167.098	8.161	57067	57067	90	315.622	48.558	192.438	5.846	28406	28406	37	282.432	42.029	229.275	1.641	10450	10450	42	271.619	47.080	271.868	3.641	11408	11408	102	369.608	116.008	300.364	3.711	37700	37700
555	104	374.558	82.634	79.063	4.145	38954	38954	136	233.581	27.061	139.951	5.166	31767	31767	172	327.808	71.102	167.088	8.171	56383	56383	90	311.767	47.810	192.422	5.842	28059	28059	37	280.595	41.381	229.282	1.639	10382	10382	42	279.738	49.010	271.860	3.640	11749	11749	102	362.069	112.853	300.362	3.721	36931	36931
556	104	388.327	89.192	79.084	4.127	40386	40386	136	233.529	27.012	139.958	5.167	31760	31760	172	325.331	70.780	167.109	8.186	55957	55957	90	311.733	47.028	192.418	5.830	28056	28056	37	282.108	44.424	229.273	1.631	10438	10438	42	283.619	50.587	271.859	3.635	11912	11912	102	359.578	111.635	300.358	3.718	36677	36677
557	104	413.356	98.533	79.074	4.100	42989	42989	136	234.096	27.351	139.951	5.174	31837	31837	172	322.855	68.712	167.095	8.164	55531	55531	90	310.344	46.505	192.439	5.862	27931	27931	37	283.486	42.281	229.251	1.646	10489	10489	42	286.119	52.357	271.873	3.618	12017	12017	102	356.471	109.263	300.382	3.720	36360	36360
558	104	436.827	108.013	79.044	4.090	45430	45430	136	233.801	27.150	139.937	5.168	31797	31797	172	318.413	67.802	167.112	8.178	54767	54767	90	311.278	48.133	192.420	5.843	28015	28015	37	281.784	41.869	229.252	1.639	10426	10426	42	290.143	53.375	271.891	3.596	12186	12186	102	351.922	107.280	300.383	3.723	35896	35896
559	104	469.567	118.040	79.052	4.073	48835	48835	136	233	26.153	139.978	5.179	31688	31688	172	314.634	66.736	167.087	8.153	54117	54117	90	309.644	45.407	192.420	5.833	27868	27868	37	284.973	44.515	229.277	1.638	10544	10544	42	297.095	55.531	271.875	3.611	12478	12478	102	348.304	105.837	300.387	3.725	35527	35527
560	104	502.192	128.805	79.069	4.067	52228	52228	136	233.566	27.126	139.975	5.171	31765	31765	172	310.680	63.432	167.087	8.168	53437	53437	90	311.967	46.237	192.416	5.834	28077	28077	37	286.649	44.010	229.255	1.637	10606	10606	42	300.048	55.942	271.880	3.607	12602	12602	102	346.922	104.949	300.389	3.728	35386	35386
561	104	540.288	146.016	79.071	4.036	56190	56190	136	234.221	28.518	139.934	5.170	31854	31854	172	306.529	61.429	167.075	8.161	52723	52723	90	314.767	49.367	192.430	5.845	28329	28329	37	287.297	43.136	229.283	1.635	10630	10630	42	305.810	58.905	271.899	3.584	12844	12844	102	344.912	103.415	300.404	3.724	35181	35181
562	104	572.423	156.538	79.048	4.040	59532	59532	136	232.147	27.716	139.960	5.168	31572	31572	172	303.907	61.111	167.068	8.163	52272	52272	90	315.744	48.684	192.427	5.843	28417	28417	37	283.351	43.336	229.308	1.634	10484	10484	42	309.595	58.457	271.877	3.610	13003	13003	102	340.137	101.379	300.396	3.731	34694	34694
563	104	606.567	166.481	79.023	4.049	63083	63083	136	233.022	26.426	140.000	5.172	31691	31691	172	300.163	58.304	167.060	8.160	51628	51628	90	316.300	49.891	192.423	5.829	28467	28467	37	284.027	43.879	229.279	1.632	10509	10509	42	315.071	58.346	271.866	3.617	13233	13233	102	339.578	100.751	300.371	3.736	34637	34637
564	104	636.750	178.427	79.007	4.042	66222	66222	136	233.044	27.087	139.999	5.187	31694	31694	172	298.657	59.659	167.072	8.155	51369	51369	90	319.522	49.923	192.409	5.813	28757	28757	37	287.432	41.239	229.265	1.636	10635	10635	42	319.714	59.759	271.874	3.604	13428	13428	102	340.657	98.875	300.403	3.737	34747	34747
565	104	651.606	182.443	79.000	4.050	67767	67767	136	232.713	27.786	139.986	5.176	31649	31649	172	294.814	57.183	167.071	8.159	50708	50708	90	318.700	48.493	192.421	5.825	28683	28683	37	285.405	43.129	229.261	1.639	10560	10560	42	322.762	62.076	271.880	3.598	13556	13556	102	338.431	100.383	300.403	3.739	34520	34520
566	104	660.212	183.158	78.986	4.063	68662	68662	136	233.118	27.090	139.984	5.179	31704	31704	172	294.645	56.587	167.063	8.156	50679	50679	90	318.378	48.667	192.408	5.809	28654	28654	37	281.514	41.090	229.266	1.638	10416	10416	42	326.810	64.288	271.894	3.576	13726	13726	102	337.716	99.099	300.394	3.743	34447	34447
567	104	660.163	182.908	78.980	4.073	68657	68657	136	231.868	26.854	140.002	5.189	31534	31534	172	292.378	55.549	167.063	8.167	50289	50289	90	317.967	48.645	192.425	5.828	28617	28617	37	285.216	43.888	229.275	1.636	10553	10553	42	335	68.081	271.900	3.571	14070	14070	102	336.686	101.016	300.382	3.736	34342	34342
568	104	661.933	182.107	78.985	4.072	68841	68841	136	232.404	26.481	140.003	5.190	31607	31607	172	291.372	53.835	167.062	8.163	50116	50116	90	317.667	48.671	192.428	5.842	28590	28590	37	283.216	40.925	229.287	1.639	10479	10479	42	343.024	68.487	271.895	3.583	14407	14407	102	335.667	98.202	300.411	3.736	34238	34238
569	104	656.452	177.635	78.978	4.085	68271	68271	136	232.338	25.863	140.008	5.185	31598	31598	172	290.012	54.315	167.065	8.169	49882	49882	90	319.900	48.261	192.423	5.815	28791	28791	37	284.243	41.095	229.268	1.643	10517	10517	42	350.429	68.220	271.872	3.608	14718	14718	102	335.951	99.185	300.410	3.736	34267	34267
570	104	646.500	177.741	78.968	4.081	67236	67236	136	232.118	26.442	140.002	5.180	31568	31568	172	289.326	53.256	167.077	8.184	49764	49764	90	321.911	50.957	192.416	5.840	28972	28972	37	283.514	40.910	229.271	1.638	10490	10490	42	364.143	73.809	271.888	3.573	15294	15294	102	337.902	98.300	300.395	3.745	34466	34466
571	104	636.644	174.250	78.963	4.081	66211	66211	136	231.559	26.265	139.982	5.181	31492	31492	172	288.884	53.742	167.076	8.188	49688	49688	90	324.022	50.998	192.436	5.848	29162	29162	37	282.108	43.681	229.276	1.639	10438	10438	42	377.738	76.868	271.882	3.578	15865	15865	102	337.284	98.862	300.405	3.743	34403	34403
572	104	618.154	168.862	78.961	4.086	64288	64288	136	231.934	26.508	139.974	5.175	31543	31543	172	287.017	53.892	167.085	8.186	49367	49367	90	324.156	49.948	192.431	5.844	29174	29174	37	282.838	40.054	229.229	1.642	10465	10465	42	390.310	82.133	271.879	3.572	16393	16393	102	334.931	98.325	300.395	3.742	34163	34163
573	104	606.394	161.028	78.965	4.109	63065	63065	136	231.963	27.569	139.973	5.190	31547	31547	172	287.628	53.546	167.070	8.166	49472	49472	90	327.856	52.462	192.423	5.849	29507	29507	37	284.189	40.192	229.240	1.640	10515	10515	42	400.286	82.562	271.885	3.584	16812	16812	102	334.255	97.747	300.414	3.743	34094	34094
574	104	588.558	155.483	78.959	4.109	61210	61210	136	233.772	27.453	139.975	5.180	31793	31793	172	285.250	52.003	167.053	8.165	49063	49063	90	329.144	52.271	192.418	5.846	29623	29623	37	284.838	42.855	229.262	1.634	10539	10539	42	405.214	85.047	271.880	3.573	17019	17019	102	335.725	96.445	300.396	3.750	34244	34244
575	104	571.279	149.952	78.960	4.108	59413	59413	136	232.279	26.971	139.978	5.186	31590	31590	172	284.331	51.046	167.070	8.187	48905	48905	90	328.567	52.500	192.420	5.823	29571	29571	37	284.351	42.274	229.270	1.635	10521	10521	42	409.500	83.639	271.872	3.591	17199	17199	102	336.588	98.320	300.387	3.745	34332	34332
576	104	556.173	144.932	78.962	4.113	57842	57842	136	232.228	27.519	139.954	5.173	31583	31583	172	284.128	52.235	167.052	8.174	48870	48870	90	329.367	52.206	192.420	5.825	29643	29643	37	285.811	44.005	229.289	1.632	10575	10575	42	413.643	85.020	271.875	3.582	17373	17373	102	335.353	96.624	300.410	3.740	34206	34206
577	104	535.538	138.729	78.950	4.121	55696	55696	136	231.228	26.815	139.965	5.181	31447	31447	172	282.262	52.128	167.061	8.170	48549	48549	90	329.900	51.785	192.423	5.818	29691	29691	37	281.568	41.404	229.277	1.641	10418	10418	42	416.690	86.932	271.873	3.587	17501	17501	102	332.392	93.576	300.443	3.761	33904	33904
578	104	520.221	131.950	78.967	4.128	54103	54103	136	231.110	26.173	139.969	5.178	31431	31431	172	281.994	51.822	167.060	8.165	48503	48503	90	334.089	53.920	192.423	5.825	30068	30068	37	282.865	42.315	229.271	1.634	10466	10466	42	417.667	88.086	271.879	3.577	17542	17542	102	334.892	95.322	300.419	3.755	34159	34159
579	104	501.279	124.499	78.951	4.136	52133	52133	136	231.074	26.900	139.975	5.184	31426	31426	172	281.169	50.895	167.044	8.167	48361	48361	90	332.900	52.558	192.407	5.804	29961	29961	37	281.676	42.291	229.274	1.635	10422	10422	42	415.071	88.817	271.883	3.575	17433	17433	102	334.451	96.121	300.421	3.752	34114	34114
580	104	486.385	120.367	78.958	4.132	50584	50584	136	230.993	27.053	139.999	5.191	31415	31415	172	280.890	50.467	167.037	8.161	48313	48313	90	336.744	54.060	192.430	5.832	30307	30307	37	277.865	43.551	229.284	1.641	10281	10281	42	412.262	87.259	271.879	3.575	17315	17315	102	335.529	95.217	300.435	3.759	34224	34224
581	104	468.317	112.989	78.957	4.144	48705	48705	136	230.243	25.000	140.009	5.200	31313	31313	172	280.081	50.356	167.047	8.155	48174	48174	90	335.056	53.950	192.429	5.841	30155	30155	37	280.108	42.711	229.273	1.638	10364	10364	42	410.262	83.829	271.872	3.592	17231	17231	102	337.049	98.749	300.407	3.742	34379	34379
582	104	452.240	106.984	78.955	4.149	47033	47033	136	230.441	25.918	139.991	5.190	31340	31340	172	280.087	49.558	167.059	8.172	48175	48175	90	340.878	55.825	192.438	5.839	30679	30679	37	281.541	41.193	229.255	1.641	10417	10417	42	407	84.412	271.872	3.588	17094	17094	102	334.853	96.697	300.411	3.751	34155	34155
583	104	437.481	102.491	78.961	4.150	45498	45498	136	230.154	26.111	139.987	5.197	31301	31301	172	279.436	48.998	167.034	8.168	48063	48063	90	340.656	56.838	192.429	5.844	30659	30659	37	281.919	42.740	229.266	1.639	10431	10431	42	402.762	81.220	271.876	3.588	16916	16916	102	335.971	98.401	300.392	3.742	34269	34269
584	104	420.462	96.592	78.975	4.163	43728	43728	136	230.500	26.453	139.975	5.188	31348	31348	172	279.110	49.681	167.062	8.173	48007	48007	90	342.856	56.138	192.426	5.824	30857	30857	37	283.595	43.091	229.266	1.647	10493	10493	42	400.190	81.855	271.877	3.587	16808	16808	102	334.735	97.324	300.388	3.755	34143	34143
585	104	404.827	89.775	78.975	4.172	42102	42102	136	229.346	26.784	139.967	5.187	31191	31191	172	279.965	50.443	167.055	8.150	48154	48154	90	346.278	55.561	192.418	5.835	31165	31165	37	284.649	41.644	229.289	1.640	10532	10532	42	394.476	79.834	271.859	3.600	16568	16568	102	337.676	97.106	300.410	3.755	34443	34443
586	104	391.933	85.335	78.979	4.182	40761	40761	136	230.199	25.651	139.967	5.186	31307	31307	172	279.012	49.042	167.062	8.175	47990	47990	90	347.556	59.863	192.440	5.844	31280	31280	37	282.892	42.490	229.276	1.642	10467	10467	42	385.810	77.551	271.877	3.597	16204	16204	102	336.667	96.903	300.403	3.755	34340	34340
587	104	376.942	81.264	78.979	4.188	39202	39202	136	230.390	26.606	139.969	5.183	31333	31333	172	277.512	49.025	167.059	8.163	47732	47732	90	351.111	58.158	192.433	5.855	31600	31600	37	282.730	42.002	229.283	1.642	10461	10461	42	379	78.699	271.870	3.581	15918	15918	102	335.931	97.773	300.396	3.749	34265	34265
588	104	364.615	75.970	78.984	4.188	37920	37920	136	229.706	26.730	139.957	5.180	31240	31240	172	277.093	49.274	167.060	8.162	47660	47660	90	351.700	58.675	192.423	5.830	31653	31653	37	282.541	44.086	229.280	1.636	10454	10454	42	370.643	75.140	271.875	3.594	15567	15567	102	339.559	98.426	300.416	3.746	34635	34635
589	104	352.029	72.436	78.970	4.196	36611	36611	136	229.390	26.067	139.983	5.188	31197	31197	172	277.134	47.967	167.056	8.172	47667	47667	90	349.878	58.828	192.409	5.813	31489	31489	37	282.351	43.037	229.272	1.640	10447	10447	42	361.214	72.059	271.884	3.591	15171	15171	102	342.235	100.498	300.415	3.741	34908	34908
590	104	341.577	68.555	79.002	4.195	35524	35524	136	229.515	25.485	140.010	5.187	31214	31214	172	275.849	48.610	167.048	8.160	47446	47446	90	350.600	56.767	192.405	5.820	31554	31554	37	278.459	43.911	229.254	1.634	10303	10303	42	349.310	68.990	271.881	3.591	14671	14671	102	341.520	101.066	300.394	3.743	34835	34835
591	104	330.337	64.890	79.010	4.205	34355	34355	136	227.228	25.596	140.005	5.188	30903	30903	172	275.581	48.363	167.062	8.181	47400	47400	90	350.478	57.556	192.397	5.810	31543	31543	37	277.919	39.483	229.274	1.636	10283	10283	42	343.190	68.793	271.886	3.577	14414	14414	102	342.088	101.413	300.377	3.738	34893	34893
592	104	323.308	60.188	79.019	4.219	33624	33624	136	228.228	24.399	140.004	5.188	31039	31039	172	275.971	47.979	167.067	8.174	47467	47467	90	350.389	57.475	192.405	5.816	31535	31535	37	278	40.848	229.283	1.641	10286	10286	42	341.167	67.788	271.877	3.586	14329	14329	102	342.853	102.471	300.381	3.732	34971	34971
593	104	314.260	57.520	78.997	4.229	32683	32683	136	227.147	23.892	140.014	5.194	30892	30892	172	274.076	46.933	167.054	8.180	47141	47141	90	350.222	58.755	192.416	5.822	31520	31520	37	276.595	40.237	229.259	1.644	10234	10234	42	328.119	65.658	271.896	3.575	13781	13781	102	344.314	102.291	300.403	3.738	35120	35120
594	104	307.010	55.968	79.012	4.220	31929	31929	136	227.588	24.148	140.043	5.196	30952	30952	172	272.645	47.457	167.059	8.178	46895	46895	90	349.322	57.747	192.414	5.814	31439	31439	37	274.351	39.433	229.240	1.637	10151	10151	42	321.381	61.220	271.875	3.600	13498	13498	102	349	106.624	300.367	3.725	35598	35598
595	104	302.067	53.320	79.028	4.227	31415	31415	136	227.824	25.861	139.998	5.181	30984	30984	172	272.808	46.517	167.069	8.193	46923	46923	90	346.767	57.129	192.411	5.818	31209	31209	37	275.973	41.612	229.269	1.637	10211	10211	42	312.833	59.504	271.881	3.604	13139	13139	102	354.245	110.757	300.344	3.714	36133	36133
596	104	296.038	50.272	79.019	4.245	30788	30788	136	227.706	25.245	140.006	5.192	30968	30968	172	271.953	48.164	167.048	8.173	46776	46776	90	344.689	55.525	192.416	5.836	31022	31022	37	274.081	40.547	229.289	1.638	10141	10141	42	305.690	57.596	271.872	3.612	12839	12839	102	356.990	110.440	300.369	3.719	36413	36413
597	104	291.692	49.947	79.032	4.245	30336	30336	136	227.956	24.965	139.981	5.193	31002	31002	172	272.087	46.995	167.060	8.170	46799	46799	90	345.278	56.487	192.429	5.849	31075	31075	37	275.622	40.903	229.253	1.639	10198	10198	42	299.738	55.511	271.873	3.611	12589	12589	102	367.020	116.874	300.352	3.695	37436	37436
598	104	288.106	48.784	79.038	4.239	29963	29963	136	228.066	25.825	139.994	5.190	31017	31017	172	270.314	44.988	167.041	8.185	46494	46494	90	345.133	57.361	192.425	5.840	31062	31062	37	273.676	40.147	229.266	1.644	10126	10126	42	290.071	52.038	271.873	3.619	12183	12183	102	374.069	119.890	300.341	3.703	38155	38155
599	104	281.173	45.315	79.030	4.245	29242	29242	136	227.088	26.888	139.977	5.186	30884	30884	172	270.837	45.967	167.046	8.164	46584	46584	90	343.800	55.714	192.417	5.836	30942	30942	37	272.054	38.033	229.255	1.640	10066	10066	42	287.524	52.566	271.868	3.620	12076	12076	102	383.088	126.427	300.333	3.673	39075	39075
600	104	279.106	44.576	79.040	4.262	29027	29027	136	226.426	24.779	139.983	5.193	30794	30794	172	269.907	46.297	167.048	8.163	46424	46424	90	341.522	56.230	192.423	5.831	30737	30737	37	271.459	39.637	229.251	1.644	10044	10044	42	280.619	49.162	271.873	3.632	11786	11786	102	388.324	130.170	300.304	3.683	39609	39609
601	104	274.721	42.747	79.038	4.259	28571	28571	136	227.765	26.389	140.004	5.199	30976	30976	172	270.058	45.236	167.050	8.182	46450	46450	90	340.767	55.556	192.427	5.841	30669	30669	37	272.703	38.338	229.259	1.640	10090	10090	42	273.452	46.509	271.867	3.631	11485	11485	102	395.971	134.087	300.313	3.669	40389	40389
602	104	272.644	41.631	79.052	4.257	28355	28355	136	227.507	26.061	140.002	5.194	30941	30941	172	269.134	45.351	167.042	8.172	46291	46291	90	340.467	56.267	192.432	5.830	30642	30642	37	271.541	38.329	229.261	1.639	10047	10047	42	267.810	46.342	271.874	3.632	11248	11248	102	405.676	136.203	300.310	3.675	41379	41379
603	104	270.144	41.133	79.061	4.255	28095	28095	136	227.551	25.766	140.004	5.194	30947	30947	172	268.948	45.478	167.057	8.167	46259	46259	90	339.722	54.216	192.406	5.809	30575	30575	37	271.135	40.909	229.270	1.646	10032	10032	42	263.071	43.755	271.855	3.654	11049	11049	102	415.039	140.738	300.323	3.665	42334	42334
604	104	267.702	39.739	79.051	4.264	27841	27841	136	225.875	26.136	139.983	5.190	30719	30719	172	268.552	46.481	167.046	8.165	46191	46191	90	337.100	52.548	192.411	5.816	30339	30339	37	269.811	37.669	229.250	1.641	9983	9983	42	260.071	44.496	271.875	3.635	10923	10923	102	423.216	147.758	300.315	3.649	43168	43168
605	104	268.346	40.665	79.068	4.254	27908	27908	136	227.794	25.814	139.979	5.178	30980	30980	172	269.273	45.937	167.043	8.170	46315	46315	90	340.211	55.789	192.422	5.827	30619	30619	37	272.378	38.244	229.259	1.643	10078	10078	42	255.119	40.881	271.839	3.679	10715	10715	102	432.706	153.732	300.288	3.639	44136	44136
606	104	265.923	39.943	79.067	4.274	27656	27656	136	227.471	26.431	139.987	5.193	30936	30936	172	269.930	46.713	167.050	8.170	46428	46428	90	342.367	56.143	192.426	5.823	30813	30813	37	272.649	41.274	229.269	1.638	10088	10088	42	251.619	39.277	271.839	3.674	10568	10568	102	441.725	157.458	300.273	3.652	45056	45056
607	104	263.375	39.084	79.095	4.264	27391	27391	136	227.257	26.079	139.961	5.195	30907	30907	172	267.924	45.073	167.037	8.152	46083	46083	90	343.156	57.660	192.419	5.815	30884	30884	37	271.622	38.156	229.272	1.638	10050	10050	42	248.381	37.004	271.861	3.680	10432	10432	102	450.078	165.062	300.259	3.628	45908	45908
608	104	262.885	38.553	79.089	4.261	27340	27340	136	226.088	24.726	139.969	5.189	30748	30748	172	267.035	44.761	167.037	8.170	45930	45930	90	343.300	57.254	192.427	5.830	30897	30897	37	270.676	38.228	229.275	1.642	10015	10015	42	245.381	37.547	271.842	3.679	10306	10306	102	460.108	168.704	300.290	3.627	46931	46931
609	104	261.962	36.980	79.076	4.284	27244	27244	136	227.765	25.907	139.954	5.176	30976	30976	172	267.797	44.508	167.048	8.177	46061	46061	90	341.733	56.815	192.433	5.831	30756	30756	37	269.730	39.932	229.285	1.639	9980	9980	42	244.595	38.683	271.860	3.660	10273	10273	102	473.088	173.857	300.257	3.635	48255	48255
610	104	259.442	37.399	79.094	4.268	26982	26982	136	226.390	25.922	139.960	5.175	30789	30789	172	264.965	44.589	167.047	8.178	45574	45574	90	340.489	54.536	192.433	5.837	30644	30644	37	271.378	38.697	229.281	1.637	10041	10041	42	242.214	37.478	271.854	3.671	10173	10173	102	477.980	177.965	300.261	3.621	48754	48754
611	104	260.529	36.766	79.075	4.272	27095	27095	136	226.574	25.890	139.956	5.189	30814	30814	172	265.948	44.972	167.035	8.160	45743	45743	90	339.244	56.654	192.449	5.860	30532	30532	37	268.649	38.056	229.285	1.638	9940	9940	42	240.595	35.846	271.838	3.692	10105	10105	102	485.794	181.036	300.262	3.623	49551	49551
612	104	258.567	35.748	79.093	4.278	26891	26891	136	226.794	26.561	139.970	5.190	30844	30844	172	267.802	46.482	167.054	8.178	46062	46062	90	337.367	54.741	192.430	5.843	30363	30363	37	267.730	40.093	229.284	1.636	9906	9906	42	236.571	36.577	271.851	3.676	9936	9936	102	491.353	184.138	300.256	3.624	50118	50118
613	104	258.731	36.233	79.083	4.275	26908	26908	136	225.603	26.261	139.953	5.183	30682	30682	172	269.256	46.048	167.048	8.172	46312	46312	90	334.633	55.530	192.431	5.850	30117	30117	37	270.189	40.480	229.285	1.639	9997	9997	42	234.786	36.309	271.856	3.671	9861	9861	102	497.608	183.106	300.275	3.631	50756	50756
614	104	258.923	37.049	79.086	4.274	26928	26928	136	225.654	25.945	139.954	5.192	30689	30689	172	268.198	46.415	167.047	8.162	46130	46130	90	329.967	51.950	192.449	5.852	29697	29697	37	267.432	37.909	229.248	1.638	9895	9895	42	235.667	33.694	271.840	3.696	9898	9898	102	502.137	189.832	300.267	3.609	51218	51218
615	104	258.663	36.669	79.112	4.269	26901	26901	136	227.301	26.041	139.966	5.179	30913	30913	172	266.157	44.642	167.059	8.178	45779	45779	90	332.289	52.069	192.437	5.856	29906	29906	37	266.459	37.957	229.243	1.644	9859	9859	42	232.476	34.547	271.855	3.687	9764	9764	102	507.745	192.238	300.255	3.613	51790	51790
616	104	259.240	37.371	79.085	4.263	26961	26961	136	226.301	27.190	139.940	5.171	30777	30777	172	268.087	45.937	167.057	8.181	46111	46111	90	333.322	53.722	192.439	5.872	29999	29999	37	266.243	39.141	229.283	1.642	9851	9851	42	232.381	33.631	271.833	3.704	9760	9760	102	513.784	194.742	300.257	3.623	52406	52406
617	104	258.702	37.859	79.078	4.268	26905	26905	136	226.853	26.032	139.958	5.182	30852	30852	172	267.529	44.839	167.038	8.176	46015	46015	90	331.956	54.010	192.444	5.854	29876	29876	37	263.757	35.330	229.255	1.642	9759	9759	42	231.024	32.181	271.848	3.699	9703	9703	102	514.265	194.833	300.256	3.617	52455	52455
618	104	257.365	36.033	79.086	4.274	26766	26766	136	225.846	26.116	139.954	5.178	30715	30715	172	269.180	46.035	167.038	8.159	46299	46299	90	329.400	52.446	192.429	5.840	29646	29646	37	265.486	36.837	229.268	1.645	9823	9823	42	230.810	33.020	271.836	3.699	9694	9694	102	517.451	195.507	300.262	3.618	52780	52780
619	104	259.327	36.724	79.096	4.277	26970	26970	136	226.147	26.692	139.959	5.185	30756	30756	172	269.767	46.671	167.042	8.162	46400	46400	90	326.122	50.788	192.421	5.818	29351	29351	37	268.919	37.874	229.259	1.641	9950	9950	42	232.357	33.128	271.832	3.710	9759	9759	102	523.294	195.065	300.278	3.625	53376	53376
620	104	258.952	37.833	79.071	4.266	26931	26931	136	225.596	25.674	139.959	5.181	30681	30681	172	269.238	45.847	167.038	8.169	46309	46309	90	324.033	50.091	192.438	5.853	29163	29163	37	266.081	37.379	229.287	1.646	9845	9845	42	228.048	31.731	271.843	3.696	9578	9578	102	524.314	199.094	300.271	3.613	53480	53480
621	104	258.913	37.267	79.074	4.264	26927	26927	136	225.559	25.379	139.975	5.190	30676	30676	172	270.331	46.505	167.036	8.170	46497	46497	90	322.656	49.405	192.437	5.837	29039	29039	37	266.432	39.206	229.277	1.644	9858	9858	42	229.238	33.270	271.843	3.700	9628	9628	102	529.461	197.802	300.276	3.625	54005	54005
622	104	260.462	36.090	79.090	4.287	27088	27088	136	226.191	26.702	139.952	5.177	30762	30762	172	269.767	46.948	167.040	8.156	46400	46400	90	322.389	49.778	192.419	5.823	29015	29015	37	266.378	36.195	229.277	1.643	9856	9856	42	226.952	30.963	271.833	3.708	9532	9532	102	528.882	197.259	300.277	3.626	53946	53946
623	104	259.106	37.147	79.087	4.271	26947	26947	136	224.860	25.134	139.976	5.188	30581	30581	172	271.081	47.116	167.037	8.151	46626	46626	90	322.378	50.395	192.427	5.837	29014	29014	37	264.973	34.106	229.251	1.639	9804	9804	42	228.095	29.395	271.831	3.726	9580	9580	102	529.343	195.161	300.281	3.632	53993	53993
624	104	261.587	36.892	79.072	4.270	27205	27205	136	225.713	25.038	139.976	5.194	30697	30697	172	271.047	47.567	167.049	8.166	46620	46620	90	321.778	49.247	192.421	5.814	28960	28960	37	268.432	38.151	229.285	1.640	9932	9932	42	227.381	31.173	271.826	3.709	9550	9550	102	526.725	193.928	300.287	3.636	53726	53726
625	104	261.548	36.688	79.077	4.277	27201	27201	136	224.309	23.513	140.001	5.187	30506	30506	172	271.285	46.010	167.052	8.176	46661	46661	90	320.667	49.333	192.424	5.830	28860	28860	37	266.703	37.556	229.280	1.645	9868	9868	42	226.881	31.618	271.839	3.706	9529	9529	102	524.735	193.912	300.278	3.635	53523	53523
626	104	261.587	37.761	79.083	4.268	27205	27205	136	226.640	24.945	139.990	5.202	30823	30823	172	272.093	47.531	167.042	8.148	46800	46800	90	322.578	48.573	192.413	5.829	29032	29032	37	265.946	35.415	229.242	1.644	9840	9840	42	225.571	30.006	271.837	3.722	9474	9474	102	522.088	192.606	300.287	3.630	53253	53253
627	104	261.413	37.192	79.084	4.273	27187	27187	136	225.934	25.634	139.982	5.200	30727	30727	172	272.855	47.170	167.033	8.147	46931	46931	90	322.578	48.693	192.424	5.843	29032	29032	37	266.676	37.474	229.240	1.646	9867	9867	42	228.429	31.390	271.830	3.714	9594	9594	102	512.824	186.920	300.288	3.640	52308	52308
628	104	265.452	37.957	79.096	4.276	27607	27607	136	227.118	25.355	139.985	5.203	30888	30888	172	274.541	47.239	167.042	8.157	47221	47221	90	322.956	48.567	192.427	5.826	29066	29066	37	268.838	35.580	229.242	1.652	9947	9947	42	228.333	33.383	271.843	3.691	9590	9590	102	510.716	186.123	300.298	3.636	52093	52093
629	104	264.260	38.364	79.086	4.273	27483	27483	136	226.154	25.232	139.978	5.182	30757	30757	172	275.355	47.600	167.036	8.157	47361	47361	90	323.200	50.398	192.413	5.808	29088	29088	37	265.730	35.311	229.261	1.651	9832	9832	42	226.429	31.570	271.838	3.705	9510	9510	102	506.363	184.073	300.304	3.645	51649	51649
630	104	264.856	39.043	79.094	4.271	27545	27545	136	226.897	25.006	139.982	5.183	30858	30858	172	273.541	47.470	167.034	8.149	47049	47049	90	323.044	50.167	192.419	5.835	29074	29074	37	268.054	36.420	229.260	1.640	9918	9918	42	226.762	31.121	271.841	3.709	9524	9524	102	503.108	181.715	300.310	3.647	51317	51317
631	104	264.154	39.229	79.064	4.266	27472	27472	136	227.522	25.933	139.946	5.181	30943	30943	172	273.116	47.113	167.033	8.152	46976	46976	90	320.022	48.391	192.407	5.814	28802	28802	37	268.973	37.366	229.257	1.637	9952	9952	42	225.786	29.505	271.835	3.719	9483	9483	102	499.098	175.514	300.325	3.664	50908	50908
632	104	264.462	38.285	79.073	4.268	27504	27504	136	227.934	25.945	139.959	5.189	30999	30999	172	272.017	46.705	167.023	8.132	46787	46787	90	323.378	49.742	192.411	5.825	29104	29104	37	268.054	35.076	229.258	1.642	9918	9918	42	227.833	29.887	271.837	3.717	9569	9569	102	493.304	171.895	300.326	3.668	50317	50317
633	104	266.375	38.550	79.070	4.268	27703	27703	136	228.838	24.997	139.990	5.182	31122	31122	172	270.547	47.220	167.035	8.157	46534	46534	90	321.244	49.766	192.416	5.828	28912	28912	37	270.973	35.888	229.265	1.647	10026	10026	42	229.048	31.721	271.837	3.709	9620	9620	102	489.902	176.049	300.313	3.656	49970	49970
634	104	267.337	39.362	79.057	4.262	27803	27803	136	226.853	25.059	139.996	5.187	30852	30852	172	269.750	46.873	167.041	8.144	46397	46397	90	318.978	49.296	192.420	5.825	28708	28708	37	269.027	37.748	229.256	1.651	9954	9954	42	227.667	31.159	271.839	3.702	9562	9562	102	482.775	170.156	300.318	3.656	49243	49243
635	104	267.298	38.742	79.069	4.267	27799	27799	136	228.559	26.655	139.966	5.181	31084	31084	172	270.907	47.030	167.032	8.153	46596	46596	90	316.756	48.384	192.421	5.826	28508	28508	37	270.189	38.364	229.241	1.645	9997	9997	42	226.643	30.650	271.832	3.722	9519	9519	102	475.402	166.694	300.327	3.657	48491	48491
636	104	265.385	40.142	79.091	4.251	27600	27600	136	227.662	25.891	139.959	5.178	30962	30962	172	268.866	45.806	167.049	8.167	46245	46245	90	311.078	46.474	192.412	5.836	27997	27997	37	269.405	37.027	229.266	1.646	9968	9968	42	227.571	31.705	271.837	3.705	9558	9558	102	467.010	161.337	300.330	3.673	47635	47635
637	104	266.038	40.461	79.074	4.250	27668	27668	136	226.882	25.820	139.974	5.189	30856	30856	172	270.099	47.083	167.042	8.158	46457	46457	90	310.344	46.182	192.418	5.830	27931	27931	37	265.486	36.916	229.263	1.642	9823	9823	42	226.119	33.231	271.846	3.698	9497	9497	102	458.431	158.484	300.332	3.677	46760	46760
638	104	266.442	40.748	79.060	4.254	27710	27710	136	226.441	26.604	139.982	5.188	30796	30796	172	267.802	46.290	167.044	8.146	46062	46062	90	306.378	45.260	192.427	5.831	27574	27574	37	267.784	34.250	229.239	1.648	9908	9908	42	228.810	32.490	271.820	3.716	9610	9610	102	455.402	155.514	300.326	3.676	46451	46451
639	104	266.173	39.239	79.082	4.256	27682	27682	136	226.875	25.988	139.981	5.176	30855	30855	172	266.791	45.155	167.048	8.162	45888	45888	90	303.511	44.907	192.422	5.834	27316	27316	37	269.514	35.720	229.247	1.651	9972	9972	42	227.571	31.253	271.828	3.714	9558	9558	102	448.225	152.802	300.338	3.678	45719	45719
640	104	265.798	40.402	79.063	4.254	27643	27643	136	226.926	25.635	139.976	5.184	30862	30862	172	266.378	46.634	167.034	8.148	45817	45817	90	302.244	43.905	192.426	5.836	27202	27202	37	271.676	39.865	229.238	1.642	10052	10052	42	227.381	30.877	271.837	3.711	9550	9550	102	445.294	152.056	300.342	3.675	45420	45420
641	104	265.192	40.157	79.079	4.258	27580	27580	136	225.566	26.792	139.969	5.179	30677	30677	172	263.814	44.937	167.034	8.157	45376	45376	90	298.867	43.793	192.425	5.844	26898	26898	37	274.189	38.090	229.221	1.643	10145	10145	42	226	30.622	271.825	3.720	9492	9492	102	443.696	148.839	300.345	3.691	45257	45257
642	104	264.337	41.437	79.084	4.246	27491	27491	136	225.765	25.882	139.998	5.195	30704	30704	172	264.105	44.245	167.040	8.170	45426	45426	90	298.200	43.079	192.444	5.858	26838	26838	37	277.514	38.546	229.252	1.643	10268	10268	42	227.500	30.562	271.832	3.720	9555	9555	102	437	145.709	300.344	3.685	44574	44574
643	104	263.760	39.460	79.069	4.253	27431	27431	136	225.338	24.451	140.007	5.203	30646	30646	172	262.983	44.191	167.033	8.164	45233	45233	90	296.556	42.160	192.434	5.840	26690	26690	37	278.459	40.956	229.254	1.645	10303	10303	42	225.429	31.659	271.841	3.704	9468	9468	102	435.147	146.198	300.337	3.690	44385	44385
644	104	261.769	39.807	79.092	4.254	27224	27224	136	225.934	25.441	139.991	5.184	30727	30727	172	262.331	44.029	167.037	8.160	45121	45121	90	297.422	43.568	192.440	5.865	26768	26768	37	275.946	38.701	229.233	1.648	10210	10210	42	226.095	30.667	271.842	3.705	9496	9496	102	428.627	143.186	300.354	3.685	43720	43720
645	104	262.500	39.920	79.082	4.253	27300	27300	136	224.926	25.319	139.980	5.189	30590	30590	172	261.291	44.158	167.024	8.156	44942	44942	90	297.256	41.794	192.411	5.836	26753	26753	37	275.378	36.805	229.266	1.642	10189	10189	42	225.595	30.664	271.846	3.708	9475	9475	102	425.157	139.932	300.353	3.694	43366	43366
646	104	262.260	40.100	79.094	4.262	27275	27275	136	225.022	25.306	139.971	5.186	30603	30603	172	261.285	44.368	167.043	8.167	44941	44941	90	296.889	43.650	192.442	5.860	26720	26720	37	279.892	39.313	229.211	1.644	10356	10356	42	227.071	32.610	271.845	3.691	9537	9537	102	420.225	139.589	300.352	3.692	42863	42863
647	104	264.760	40.130	79.084	4.249	27535	27535	136	224.904	25.394	139.979	5.185	30587	30587	172	261.360	44.126	167.052	8.176	44954	44954	90	299.056	43.793	192.424	5.829	26915	26915	37	279.622	39.092	229.240	1.650	10346	10346	42	224.071	30.403	271.835	3.709	9411	9411	102	414.873	136.160	300.359	3.692	42317	42317
648	104	262.606	40.056	79.087	4.246	27311	27311	136	224.669	26.259	139.961	5.184	30555	30555	172	261.558	44.788	167.039	8.167	44988	44988	90	299.522	42.061	192.418	5.834	26957	26957	37	279.216	39.770	229.230	1.642	10331	10331	42	225.524	31.218	271.838	3.709	9472	9472	102	410.108	133.436	300.364	3.693	41831	41831
649	104	265.577	41.607	79.080	4.242	27620	27620	136	227.346	25.775	139.990	5.187	30919	30919	172	262.436	44.377	167.036	8.145	45139	45139	90	297.878	40.991	192.430	5.852	26809	26809	37	279	43.077	229.235	1.642	10323	10323	42	225	28.478	271.814	3.739	9450	9450	102	406.402	130.447	300.381	3.709	41453	41453
650	104	264.462	41.037	79.073	4.246	27504	27504	136	227.316	25.812	139.991	5.192	30915	30915	172	261.814	43.368	167.032	8.164	45032	45032	90	296.444	42.867	192.414	5.822	26680	26680	37	281.649	40.295	229.225	1.645	10421	10421	42	226.024	31.954	271.839	3.706	9493	9493	102	402.765	127.513	300.396	3.711	41082	41082
651	104	267.567	41.619	79.088	4.244	27827	27827	136	228.265	26.058	139.992	5.184	31044	31044	172	262.442	44.647	167.036	8.152	45140	45140	90	299.056	41.774	192.399	5.817	26915	26915	37	284.568	41.504	229.224	1.653	10529	10529	42	228.429	30.987	271.821	3.724	9594	9594	102	396.804	124.485	300.396	3.718	40474	40474
652	104	270.298	43.002	79.080	4.236	28111	28111	136	228.125	27.600	139.962	5.177	31025	31025	172	263.116	44.461	167.044	8.145	45256	45256	90	300.033	43.947	192.416	5.821	27003	27003	37	282.054	42.480	229.252	1.642	10436	10436	42	230.190	30.464	271.825	3.724	9668	9668	102	392.324	121.440	300.392	3.723	40017	40017
653	104	272.538	43.229	79.102	4.240	28344	28344	136	230.015	27.681	139.986	5.178	31282	31282	172	265.581	45.881	167.037	8.143	45680	45680	90	302.122	43.483	192.426	5.816	27191	27191	37	282.892	41.091	229.246	1.642	10467	10467	42	229.405	30.511	271.833	3.724	9635	9635	102	388.157	121.500	300.378	3.717	39592	39592
654	104	275.567	45.076	79.075	4.238	28659	28659	136	231.331	27.408	139.971	5.182	31461	31461	172	266.221	45.198	167.056	8.166	45790	45790	90	301.489	43.508	192.408	5.820	27134	27134	37	285.838	40.990	229.260	1.644	10576	10576	42	229.762	31.835	271.836	3.707	9650	9650	102	383.225	119.925	300.388	3.713	39089	39089
655	104	276.154	45.277	79.097	4.229	28720	28720	136	230.662	28.862	139.922	5.169	31370	31370	172	267.169	46.007	167.040	8.152	45953	45953	90	305.011	45.598	192.422	5.826	27451	27451	37	285.054	41.208	229.246	1.640	10547	10547	42	229.500	31.094	271.831	3.718	9639	9639	102	378.353	117.517	300.377	3.720	38592	38592
656	104	280.029	46.424	79.052	4.228	29123	29123	136	231.971	27.466	139.967	5.179	31548	31548	172	266.733	46.717	167.040	8.156	45878	45878	90	305.978	46.872	192.409	5.823	27538	27538	37	282.297	42.126	229.259	1.645	10445	10445	42	229.500	32.955	271.838	3.702	9639	9639	102	376.549	115.475	300.396	3.727	38408	38408
657	104	283.644	48.372	79.081	4.222	29499	29499	136	231.868	27.126	139.986	5.186	31534	31534	172	268.773	47.786	167.037	8.142	46229	46229	90	309.189	47.018	192.424	5.826	27827	27827	37	283.405	40.953	229.233	1.644	10486	10486	42	232.476	31.510	271.834	3.720	9764	9764	102	375.775	116.626	300.407	3.717	38329	38329
658	104	286.952	49.118	79.084	4.223	29843	29843	136	232.250	28.397	139.955	5.181	31586	31586	172	268.605	46.593	167.058	8.169	46200	46200	90	311.578	47.131	192.435	5.846	28042	28042	37	289.486	40.665	229.255	1.647	10711	10711	42	232.548	33.049	271.827	3.711	9767	9767	102	374.931	115.012	300.395	3.729	38243	38243
659	104	287.712	49.231	79.077	4.220	29922	29922	136	234.007	27.136	139.993	5.190	31825	31825	172	270.674	47.276	167.043	8.151	46556	46556	90	310.356	46.412	192.424	5.835	27932	27932	37	287.946	44.810	229.241	1.644	10654	10654	42	234.905	34.122	271.838	3.700	9866	9866	102	376.167	116.091	300.401	3.722	38369	38369
660	104	291.433	50.637	79.079	4.214	30309	30309	136	234.221	28.389	139.993	5.192	31854	31854	172	273.471	48.410	167.046	8.138	47037	47037	90	311.889	48.124	192.421	5.831	28070	28070	37	289.135	40.804	229.245	1.643	10698	10698	42	234.262	31.771	271.810	3.728	9839	9839	102	375.529	112.948	300.404	3.731	38304	38304
661	104	293.885	52.199	79.066	4.212	30564	30564	136	235.044	28.505	139.961	5.171	31966	31966	172	274.698	47.520	167.040	8.152	47248	47248	90	310.333	47.742	192.420	5.824	27930	27930	37	289.027	41.504	229.246	1.643	10694	10694	42	236.762	32.420	271.812	3.723	9944	9944	102	375.833	112.875	300.401	3.740	38335	38335
662	104	297.298	53.623	79.060	4.200	30919	30919	136	234.875	28.078	139.974	5.182	31943	31943	172	274.913	49.032	167.048	8.149	47285	47285	90	311.989	46.133	192.416	5.816	28079	28079	37	290.946	43.641	229.239	1.646	10765	10765	42	236.571	31.381	271.822	3.726	9936	9936	102	375.588	114.734	300.399	3.727	38310	38310
663	104	300.913	55.396	79.053	4.194	31295	31295	136	234.757	27.084	139.996	5.187	31927	31927	172	278.448	49.549	167.061	8.171	47893	47893	90	314.444	47.164	192.421	5.844	28300	28300	37	291.378	42.896	229.234	1.645	10781	10781	42	234.452	33.736	271.833	3.702	9847	9847	102	376.922	113.941	300.403	3.735	38446	38446
664	104	308.462	57.742	79.068	4.191	32080	32080	136	235.551	28.901	139.942	5.173	32035	32035	172	279.692	50.172	167.065	8.165	48107	48107	90	318.689	47.197	192.423	5.832	28682	28682	37	290.784	40.766	229.229	1.651	10759	10759	42	234	33.965	271.840	3.695	9828	9828	102	378.775	115.805	300.393	3.724	38635	38635
665	104	313.788	58.584	79.057	4.196	32634	32634	136	236.794	28.228	139.966	5.179	32204	32204	172	280.279	49.934	167.057	8.150	48208	48208	90	318.578	48.940	192.412	5.829	28672	28672	37	292.811	41.539	229.249	1.641	10834	10834	42	235.357	33.814	271.843	3.695	9885	9885	102	377.618	117.094	300.386	3.716	38517	38517
666	104	318.125	62.206	79.052	4.185	33085	33085	136	237.809	27.367	139.965	5.174	32342	32342	172	284.698	53.514	167.059	8.155	48968	48968	90	318.667	48.629	192.412	5.813	28680	28680	37	293	44.602	229.269	1.638	10841	10841	42	236.643	32.588	271.829	3.713	9939	9939	102	377.598	115.615	300.401	3.723	38515	38515
667	104	324.808	64.884	79.067	4.174	33780	33780	136	236.684	29.185	139.974	5.176	32189	32189	172	287.041	53.414	167.063	8.143	49371	49371	90	321.744	49.352	192.411	5.804	28957	28957	37	296.432	43.609	229.239	1.643	10968	10968	42	236.024	31.295	271.824	3.722	9913	9913	102	379.353	115.203	300.400	3.729	38694	38694
668	104	329.625	66.745	79.056	4.167	34281	34281	136	238.544	28.137	139.963	5.173	32442	32442	172	287.517	54.068	167.084	8.166	49453	49453	90	323.144	48.408	192.408	5.822	29083	29083	37	299.757	45.598	229.234	1.647	11091	11091	42	234.881	33.981	271.828	3.709	9865	9865	102	373.931	114.099	300.413	3.726	38141	38141
669	104	336.356	66.698	79.045	4.167	34981	34981	136	239	27.874	139.990	5.181	32504	32504	172	290.145	54.548	167.070	8.159	49905	49905	90	326.300	51.118	192.417	5.831	29367	29367	37	297.838	43.545	229.241	1.644	11020	11020	42	236.024	32.559	271.831	3.708	9913	9913	102	378.755	118.764	300.386	3.704	38633	38633
670	104	345.365	71.612	79.033	4.151	35918	35918	136	237.912	27.980	140.009	5.179	32356	32356	172	293.169	55.911	167.061	8.140	50425	50425	90	325.233	51.331	192.416	5.816	29271	29271	37	299.595	45.605	229.254	1.642	11085	11085	42	236.500	32.745	271.832	3.710	9933	9933	102	378.598	117.194	300.392	3.717	38617	38617
671	104	357.788	76.994	79.059	4.138	37210	37210	136	239.037	27.613	140.031	5.186	32509	32509	172	296.698	55.705	167.071	8.160	51032	51032	90	326.267	52.796	192.426	5.827	29364	29364	37	299.297	46.463	229.254	1.642	11074	11074	42	234.262	33.089	271.832	3.709	9839	9839	102	376.686	112.969	300.410	3.743	38422	38422
672	104	368.183	80.503	79.020	4.138	38291	38291	136	241.169	27.674	140.027	5.183	32799	32799	172	300.006	57.169	167.066	8.149	51601	51601	90	327.833	51.398	192.416	5.821	29505	29505	37	298.432	45.720	229.236	1.638	11042	11042	42	234.833	34.654	271.848	3.684	9863	9863	102	378.461	115.322	300.406	3.732	38603	38603
673	104	380.423	87.122	79.028	4.115	39564	39564	136	241.846	28.171	140.002	5.175	32891	32891	172	299.326	57.404	167.066	8.152	51484	51484	90	331.133	51.932	192.419	5.833	29802	29802	37	300.459	47.832	229.269	1.646	11117	11117	42	237.262	33.466	271.826	3.712	9965	9965	102	380.627	117.093	300.383	3.729	38824	38824
674	104	396.577	91.974	79.028	4.105	41244	41244	136	242.199	28.693	139.999	5.169	32939	32939	172	304.250	59.107	167.062	8.153	52331	52331	90	331.022	51.970	192.427	5.842	29792	29792	37	302.081	48.416	229.261	1.639	11177	11177	42	236.929	34.828	271.848	3.687	9951	9951	102	382.206	118.635	300.386	3.727	38985	38985
675	104	423.606	104.663	79.010	4.075	44055	44055	136	242.022	27.519	140.011	5.176	32915	32915	172	305.012	60.223	167.058	8.152	52462	52462	90	334.222	52.744	192.421	5.820	30080	30080	37	296.919	45.623	229.249	1.646	10986	10986	42	237	33.204	271.840	3.698	9954	9954	102	382.461	118.875	300.392	3.712	39011	39011
676	104	457.288	115.049	78.987	4.082	47558	47558	136	242.647	28.687	140.007	5.173	33000	33000	172	308.698	62.289	167.073	8.135	53096	53096	90	334.800	54.320	192.433	5.839	30132	30132	37	301.486	46.190	229.252	1.646	11155	11155	42	236.452	32.236	271.828	3.712	9931	9931	102	386.392	119.258	300.392	3.713	39412	39412
677	104	491.606	130.941	78.995	4.056	51127	51127	136	242.456	29.388	139.971	5.162	32974	32974	172	313.953	62.757	167.085	8.157	54000	54000	90	335.022	52.333	192.428	5.847	30152	30152	37	301.054	45.905	229.227	1.645	11139	11139	42	237	35.951	271.829	3.689	9954	9954	102	387.265	118.602	300.411	3.720	39501	39501
678	104	532.327	141.249	78.996	4.066	55362	55362	136	242.390	28.240	139.993	5.165	32965	32965	172	318.750	64.160	167.076	8.147	54825	54825	90	337.856	53.168	192.426	5.842	30407	30407	37	299.162	46.305	229.289	1.637	11069	11069	42	238.405	34.128	271.848	3.694	10013	10013	102	388.618	121.232	300.380	3.713	39639	39639
679	104	566.058	153.352	78.983	4.056	58870	58870	136	243.360	28.260	139.995	5.174	33097	33097	172	320.523	65.531	167.082	8.149	55130	55130	90	339.611	55.172	192.408	5.827	30565	30565	37	305.270	48.078	229.277	1.640	11295	11295	42	236.929	34.665	271.849	3.684	9951	9951	102	390.539	120.222	300.408	3.720	39835	39835
680	104	588.404	162.049	78.984	4.054	61194	61194	136	243.213	28.336	139.983	5.177	33077	33077	172	324.913	66.271	167.060	8.133	55885	55885	90	342.133	58.034	192.420	5.832	30792	30792	37	302.297	45.597	229.256	1.656	11185	11185	42	240.524	35.643	271.837	3.684	10102	10102	102	392.745	119.811	300.404	3.721	40060	40060
681	104	611.173	170.259	78.969	4.055	63562	63562	136	242.640	29.585	139.964	5.171	32999	32999	172	328.395	69.132	167.076	8.137	56484	56484	90	343.278	54.012	192.424	5.841	30895	30895	37	305.135	47.341	229.278	1.639	11290	11290	42	236.881	33.791	271.833	3.694	9949	9949	102	395.216	121.904	300.406	3.714	40312	40312
682	104	626.058	172.551	78.971	4.064	65110	65110	136	243.037	30.172	139.976	5.167	33053	33053	172	329.471	69.968	167.076	8.136	56669	56669	90	343.211	55.454	192.420	5.837	30889	30889	37	301.649	45.476	229.224	1.648	11161	11161	42	238.714	34.834	271.842	3.687	10026	10026	102	396.147	124.168	300.386	3.711	40407	40407
683	104	631.731	169.693	78.975	4.079	65700	65700	136	242.331	30.008	139.984	5.165	32957	32957	172	332.936	69.926	167.082	8.141	57265	57265	90	344.100	54.388	192.419	5.840	30969	30969	37	301.297	46.403	229.229	1.644	11148	11148	42	238.619	34.580	271.830	3.694	10022	10022	102	396.118	121.664	300.392	3.728	40404	40404
684	104	638.317	173.306	78.976	4.080	66385	66385	136	242.500	28.590	140.002	5.177	32980	32980	172	337.703	73.257	167.068	8.128	58085	58085	90	348.889	57.086	192.421	5.840	31400	31400	37	303.405	46.975	229.242	1.644	11226	11226	42	239.786	36.161	271.841	3.682	10071	10071	102	396.941	122.662	300.388	3.720	40488	40488
685	104	639.154	171.412	78.998	4.082	66472	66472	136	239.654	29.861	139.969	5.170	32593	32593	172	341.727	74.767	167.068	8.121	58777	58777	90	353.078	58.085	192.438	5.846	31777	31777	37	303.378	47.676	229.266	1.643	11225	11225	42	240.238	36.931	271.853	3.670	10090	10090	102	400.167	126.040	300.378	3.718	40817	40817
686	104	637.385	171.331	78.984	4.085	66288	66288	136	240.191	29.776	139.980	5.186	32666	32666	172	343.983	76.530	167.070	8.115	59165	59165	90	349.844	58.043	192.426	5.849	31486	31486	37	301.027	46.801	229.264	1.641	11138	11138	42	241.238	37.330	271.849	3.663	10132	10132	102	407.314	129.431	300.378	3.715	41546	41546
687	104	635.923	172.826	78.990	4.087	66136	66136	136	238.721	29.243	139.958	5.179	32466	32466	172	350.483	77.267	167.071	8.126	60283	60283	90	347.700	56.613	192.438	5.855	31293	31293	37	301.135	45.300	229.245	1.650	11142	11142	42	241.119	35.485	271.833	3.694	10127	10127	102	408.804	131.133	300.367	3.703	41698	41698
688	104	626.135	167.153	78.984	4.096	65118	65118	136	238.625	28.970	139.978	5.169	32453	32453	172	352.564	79.707	167.077	8.122	60641	60641	90	347.522	57.417	192.429	5.846	31277	31277	37	295.838	45.441	229.268	1.643	10946	10946	42	239.381	35.735	271.848	3.674	10054	10054	102	414.206	136.478	300.336	3.698	42249	42249
689	104	612.750	162.531	78.977	4.099	63726	63726	136	235.934	27.815	139.980	5.184	32087	32087	172	355.988	81.473	167.100	8.125	61230	61230	90	348.556	55.939	192.416	5.838	31370	31370	37	294.757	45.949	229.259	1.643	10906	10906	42	236.286	36.265	271.860	3.663	9924	9924	102	418.480	139.175	300.341	3.684	42685	42685
690	104	599.260	157.003	78.991	4.105	62323	62323	136	236.037	28.395	139.985	5.185	32101	32101	172	358.297	82.368	167.093	8.124	61627	61627	90	347.011	56.266	192.427	5.848	31231	31231	37	294.703	44.273	229.258	1.644	10904	10904	42	239.238	35.251	271.819	3.700	10048	10048	102	425.627	143.108	300.335	3.680	43414	43414
691	104	585.856	153.939	78.966	4.106	60929	60929	136	236.279	27.297	140.030	5.187	32134	32134	172	361.442	82.869	167.084	8.129	62168	62168	90	342.633	55.519	192.418	5.836	30837	30837	37	295.432	45.466	229.248	1.637	10931	10931	42	240.500	36.277	271.839	3.676	10101	10101	102	429.020	142.409	300.339	3.686	43760	43760
692	104	566.635	146.627	78.966	4.118	58930	58930	136	235.213	27.691	139.992	5.183	31989	31989	172	364.994	83.270	167.091	8.130	62779	62779	90	342.333	54.116	192.413	5.813	30810	30810	37	289.919	43.720	229.239	1.647	10727	10727	42	240.595	34.217	271.824	3.706	10105	10105	102	440.922	153.832	300.316	3.661	44974	44974
693	104	549.625	141.580	78.965	4.120	57161	57161	136	234.147	28.432	139.983	5.186	31844	31844	172	366.948	82.957	167.083	8.114	63115	63115	90	344.311	55.473	192.396	5.811	30988	30988	37	291.946	44.786	229.251	1.647	10802	10802	42	239.310	36.549	271.843	3.683	10051	10051	102	447.225	156.909	300.325	3.651	45617	45617
694	104	533.769	136.317	78.963	4.123	55512	55512	136	235.118	26.924	139.983	5.185	31976	31976	172	370.401	85.376	167.071	8.087	63709	63709	90	341.411	54.368	192.408	5.811	30727	30727	37	294.973	44.664	229.267	1.631	10914	10914	42	241.357	37.346	271.852	3.668	10137	10137	102	454.373	157.293	300.315	3.669	46346	46346
695	104	514.875	129.439	78.955	4.127	53547	53547	136	234.441	27.484	139.999	5.188	31884	31884	172	371.855	87.297	167.073	8.101	63959	63959	90	341.256	53.755	192.407	5.809	30713	30713	37	294	43.427	229.233	1.647	10878	10878	42	240.024	33.617	271.833	3.711	10081	10081	102	460.863	157.626	300.326	3.681	47008	47008
696	104	497.577	122.989	78.972	4.142	51748	51748	136	232.963	26.935	139.981	5.186	31683	31683	172	373.052	87.917	167.067	8.091	64165	64165	90	340.811	54.895	192.410	5.802	30673	30673	37	292.703	44.151	229.249	1.638	10830	10830	42	239.857	34.794	271.851	3.681	10074	10074	102	468.549	161.506	300.334	3.662	47792	47792
697	104	478.750	117.086	78.957	4.148	49790	49790	136	230.419	26.691	139.987	5.185	31337	31337	172	375.070	89.004	167.076	8.098	64512	64512	90	340.656	55.741	192.406	5.817	30659	30659	37	292.216	46.171	229.245	1.648	10812	10812	42	239.071	34.737	271.844	3.691	10041	10041	102	475.265	168.174	300.304	3.652	48477	48477
698	104	462.981	110.704	78.946	4.149	48150	48150	136	232.037	27.008	139.973	5.186	31557	31557	172	378.692	90.625	167.076	8.104	65135	65135	90	339.222	53.800	192.402	5.794	30530	30530	37	291.919	44.118	229.266	1.639	10801	10801	42	242.500	37.281	271.850	3.674	10185	10185	102	485.686	173.705	300.297	3.647	49540	49540
699	104	446.375	105.983	78.969	4.155	46423	46423	136	230.118	25.848	140.014	5.194	31296	31296	172	379.488	90.741	167.077	8.089	65272	65272	90	340.656	55.743	192.418	5.809	30659	30659	37	289.108	44.858	229.247	1.639	10697	10697	42	241.762	37.689	271.839	3.670	10154	10154	102	494.441	179.148	300.310	3.639	50433	50433
700	104	434.269	101.478	78.955	4.151	45164	45164	136	228.581	25.969	140.000	5.198	31087	31087	172	382.140	94.260	167.086	8.091	65728	65728	90	342.678	56.717	192.410	5.812	30841	30841	37	288.541	44.196	229.268	1.644	10676	10676	42	243.690	36.730	271.831	3.690	10235	10235	102	504.020	184.728	300.290	3.632	51410	51410
701	104	416.635	96.027	78.959	4.161	43330	43330	136	229.037	26.170	139.987	5.180	31149	31149	172	383.529	93.248	167.097	8.093	65967	65967	90	340.778	55.843	192.415	5.806	30670	30670	37	285.622	44.475	229.260	1.649	10568	10568	42	245.119	38.370	271.852	3.667	10295	10295	102	513.529	187.348	300.304	3.633	52380	52380
702	104	401.837	90.110	78.958	4.175	41791	41791	136	227.471	25.330	139.983	5.189	30936	30936	172	384.012	94.888	167.085	8.086	66050	66050	90	337.300	56.686	192.408	5.816	30357	30357	37	282.892	42.629	229.254	1.642	10467	10467	42	243.524	37.472	271.844	3.673	10228	10228	102	515	189.244	300.278	3.635	52530	52530
703	104	388.192	84.317	78.972	4.178	40372	40372	136	229.243	26.867	139.948	5.175	31177	31177	172	383.715	95.837	167.075	8.090	65999	65999	90	336.911	54.131	192.405	5.812	30322	30322	37	283.649	43.327	229.244	1.643	10495	10495	42	246.500	37.335	271.845	3.679	10353	10353	102	520.167	190.001	300.299	3.634	53057	53057
704	104	373.260	79.962	78.975	4.197	38819	38819	136	226.250	25.659	139.983	5.201	30770	30770	172	382.971	93.420	167.097	8.120	65871	65871	90	336.533	53.791	192.415	5.832	30288	30288	37	280.216	39.907	229.261	1.644	10368	10368	42	243.143	36.063	271.846	3.682	10212	10212	102	526.980	194.180	300.292	3.640	53752	53752
705	104	360.067	73.827	78.986	4.198	37447	37447	136	226.794	25.288	140.006	5.195	30844	30844	172	382.791	91.311	167.101	8.120	65840	65840	90	332.933	53.005	192.417	5.829	29964	29964	37	285.946	44.690	229.267	1.638	10580	10580	42	247.024	36.282	271.825	3.702	10375	10375	102	531.892	196.512	300.285	3.623	54253	54253
706	104	348.731	70.806	78.985	4.195	36268	36268	136	224.375	25.730	139.983	5.192	30515	30515	172	383.448	93.413	167.080	8.094	65953	65953	90	333.467	54.587	192.406	5.823	30012	30012	37	279.865	42.244	229.264	1.642	10355	10355	42	246.119	38.308	271.840	3.676	10337	10337	102	528.088	195.966	300.289	3.633	53865	53865
707	104	338.433	66.607	78.977	4.214	35197	35197	136	224.140	25.529	139.979	5.192	30483	30483	172	381.552	93.036	167.092	8.100	65627	65627	90	332.500	52.465	192.416	5.836	29925	29925	37	279.243	42.134	229.264	1.647	10332	10332	42	244.571	35.845	271.826	3.699	10272	10272	102	526.529	190.585	300.300	3.646	53706	53706
708	104	330.760	64.812	78.995	4.207	34399	34399	136	222.441	25.251	139.995	5.189	30252	30252	172	378.203	91.094	167.079	8.111	65051	65051	90	330.200	52.144	192.422	5.837	29718	29718	37	278.676	44.225	229.267	1.645	10311	10311	42	244.333	36.812	271.833	3.695	10262	10262	102	525.794	194.767	300.284	3.624	53631	53631
709	104	320.144	60.701	78.987	4.217	33295	33295	136	221.331	23.427	140.034	5.210	30101	30101	172	377.169	91.072	167.102	8.120	64873	64873	90	325.778	50.876	192.414	5.825	29320	29320	37	279.297	39.308	229.248	1.650	10334	10334	42	247	37.768	271.853	3.676	10374	10374	102	521.784	193.173	300.276	3.624	53222	53222
710	104	309.721	57.117	78.996	4.225	32211	32211	136	220.250	24.207	140.020	5.197	29954	29954	172	372.169	89.631	167.097	8.129	64013	64013	90	322.111	51.170	192.418	5.833	28990	28990	37	280.162	41.681	229.256	1.638	10366	10366	42	245.690	36.488	271.823	3.699	10319	10319	102	513.294	189.170	300.270	3.639	52356	52356
711	104	303.663	54.977	79.014	4.225	31581	31581	136	220.537	23.427	140.005	5.195	29993	29993	172	371.390	90.012	167.091	8.126	63879	63879	90	321.933	50.245	192.431	5.844	28974	28974	37	277.811	42.104	229.273	1.637	10279	10279	42	245.881	37.887	271.847	3.678	10327	10327	102	509.373	188.150	300.268	3.634	51956	51956
712	104	297.058	53.466	79.010	4.226	30894	30894	136	219.654	23.935	140.013	5.198	29873	29873	172	369.087	89.057	167.102	8.137	63483	63483	90	321.844	48.543	192.423	5.835	28966	28966	37	278.730	42.956	229.261	1.641	10313	10313	42	247.262	38.265	271.841	3.676	10385	10385	102	506.098	186.163	300.274	3.640	51622	51622
713	104	289.356	49.992	79.005	4.245	30093	30093	136	218.515	22.796	140.032	5.192	29718	29718	172	365.564	88.177	167.092	8.124	62877	62877	90	317.556	50.211	192.433	5.847	28580	28580	37	277.541	41.022	229.270	1.640	10269	10269	42	247.571	39.506	271.840	3.667	10398	10398	102	499.118	181.756	300.295	3.638	50910	50910
714	104	284.394	48.995	79.007	4.241	29577	29577	136	217.765	23.325	140.028	5.200	29616	29616	172	367.994	88.573	167.082	8.111	63295	63295	90	320	49.327	192.427	5.842	28800	28800	37	275.459	40.189	229.275	1.637	10192	10192	42	247.286	38.341	271.852	3.675	10386	10386	102	491.265	178.647	300.291	3.643	50109	50109
715	104	279.856	47.055	79.023	4.238	29105	29105	136	217.037	22.542	140.018	5.204	29517	29517	172	364.919	86.618	167.093	8.130	62766	62766	90	319.078	51.195	192.425	5.855	28717	28717	37	277.784	43.323	229.252	1.642	10278	10278	42	249.643	38.239	271.843	3.682	10485	10485	102	483.451	171.685	300.313	3.648	49312	49312
716	104	272.971	43.985	79.012	4.261	28389	28389	136	216.559	22.196	140.029	5.206	29452	29452	172	360.622	84.749	167.079	8.120	62027	62027	90	315.178	49.065	192.435	5.855	28366	28366	37	276.459	38.404	229.254	1.644	10229	10229	42	246.786	37.635	271.847	3.677	10365	10365	102	477.853	171.425	300.311	3.642	48741	48741
717	104	268.029	40.732	79.014	4.270	27875	27875	136	217.022	23.076	140.027	5.200	29515	29515	172	358.500	85.802	167.093	8.133	61662	61662	90	315.444	46.486	192.418	5.837	28390	28390	37	278.486	42.170	229.246	1.643	10304	10304	42	248.690	39.495	271.862	3.659	10445	10445	102	472.314	166.671	300.312	3.660	48176	48176
718	104	266.510	40.177	79.032	4.271	27717	27717	136	216.669	22.291	140.039	5.210	29467	29467	172	355.430	83.515	167.098	8.127	61134	61134	90	312.456	48.095	192.417	5.830	28121	28121	37	276.405	41.149	229.267	1.637	10227	10227	42	246.238	39.984	271.861	3.652	10342	10342	102	464.657	162.726	300.321	3.658	47395	47395
719	104	260.856	39.910	79.028	4.266	27129	27129	136	215.103	21.829	140.013	5.198	29254	29254	172	349.314	81.064	167.086	8.133	60082	60082	90	308.478	47.222	192.435	5.859	27763	27763	37	275.216	41.100	229.256	1.641	10183	10183	42	246.405	38.279	271.863	3.672	10349	10349	102	457.598	159.123	300.317	3.667	46675	46675
720	104	259.875	37.850	79.027	4.277	27027	27027	136	214.140	21.795	140.031	5.210	29123	29123	172	346.047	80.873	167.100	8.142	59520	59520	90	307.767	45.601	192.420	5.825	27699	27699	37	275.405	39.999	229.253	1.647	10190	10190	42	246.095	40.012	271.847	3.659	10336	10336	102	455.059	154.781	300.340	3.681	46416	46416
721	104	257.048	37.019	79.020	4.275	26733	26733	136	214.147	22.343	140.005	5.199	29124	29124	172	342.407	78.990	167.093	8.136	58894	58894	90	307.867	46.977	192.436	5.851	27708	27708	37	277.838	39.496	229.248	1.645	10280	10280	42	246.976	37.661	271.844	3.677	10373	10373	102	449.078	153.922	300.311	3.681	45806	45806
722	104	256.250	36.969	79.027	4.275	26650	26650	136	215.669	22.808	140.010	5.200	29331	29331	172	340.919	78.205	167.092	8.136	58638	58638	90	303.989	45.326	192.429	5.836	27359	27359	37	277.919	42.967	229.236	1.647	10283	10283	42	250.214	41.696	271.870	3.644	10509	10509	102	445.157	152.235	300.323	3.670	45406	45406
723	104	252.356	36.296	79.037	4.275	26245	26245	136	213.963	21.615	140.043	5.218	29099	29099	172	335.599	75.852	167.080	8.131	57723	57723	90	305.300	44.561	192.414	5.836	27477	27477	37	276.919	40.391	229.257	1.644	10246	10246	42	249.881	39.316	271.853	3.662	10495	10495	102	433.961	145.851	300.328	3.687	44264	44264
724	104	251.058	35.252	79.028	4.276	26110	26110	136	214.765	22.261	140.039	5.201	29208	29208	172	333.308	75.443	167.075	8.132	57329	57329	90	304.767	45.017	192.421	5.833	27429	27429	37	273.838	40.559	229.232	1.641	10132	10132	42	248.976	38.222	271.845	3.677	10457	10457	102	431.618	144.907	300.341	3.680	44025	44025
725	104	248.644	33.902	79.039	4.289	25859	25859	136	213.449	21.947	140.032	5.197	29029	29029	172	329.186	72.580	167.090	8.153	56620	56620	90	303.267	45.170	192.430	5.839	27294	27294	37	273.919	41.703	229.255	1.641	10135	10135	42	252.167	40.380	271.853	3.669	10591	10591	102	421.147	142.195	300.334	3.677	42957	42957
726	104	246.452	33.107	79.034	4.286	25631	25631	136	213.265	22.460	140.023	5.198	29004	29004	172	325.884	71.748	167.097	8.143	56052	56052	90	302.644	44.540	192.435	5.846	27238	27238	37	272.919	40.666	229.267	1.641	10098	10098	42	248.071	38.925	271.835	3.674	10419	10419	102	415.118	137.230	300.342	3.688	42342	42342
727	104	245.288	33.799	79.036	4.279	25510	25510	136	214.816	22.671	140.030	5.204	29215	29215	172	320.047	69.830	167.086	8.153	55048	55048	90	302.178	44.517	192.423	5.832	27196	27196	37	275.243	40.890	229.251	1.649	10184	10184	42	248.952	40.016	271.848	3.652	10456	10456	102	409.578	135.355	300.346	3.687	41777	41777
728	104	243.615	32.136	79.050	4.283	25336	25336	136	213.971	22.393	140.028	5.204	29100	29100	172	316.105	67.946	167.074	8.142	54370	54370	90	298.922	43.584	192.427	5.851	26903	26903	37	272.568	40.670	229.271	1.643	10085	10085	42	248.643	38.530	271.847	3.675	10443	10443	102	403.559	130.643	300.351	3.704	41163	41163
729	104	244	32.233	79.056	4.287	25376	25376	136	213.449	22.520	140.006	5.200	29029	29029	172	314.483	65.533	167.064	8.140	54091	54091	90	299.178	43.097	192.424	5.837	26926	26926	37	279.054	40.770	229.243	1.653	10325	10325	42	250.881	40.272	271.855	3.664	10537	10537	102	402.627	132.749	300.341	3.693	41068	41068
730	104	241.365	31.738	79.064	4.294	25102	25102	136	212.500	22.456	140.023	5.200	28900	28900	172	309.198	64.088	167.067	8.162	53182	53182	90	296.233	41.330	192.416	5.839	26661	26661	37	276.784	41.334	229.251	1.647	10241	10241	42	248.405	39.454	271.860	3.657	10433	10433	102	394.784	126.556	300.365	3.701	40268	40268
731	104	240.942	31.577	79.062	4.291	25058	25058	136	211.831	21.438	140.032	5.202	28809	28809	172	308.087	63.750	167.060	8.145	52991	52991	90	298.211	42.580	192.413	5.835	26839	26839	37	275.676	40.373	229.259	1.644	10200	10200	42	249.048	40.373	271.851	3.658	10460	10460	102	390.147	124.320	300.365	3.707	39795	39795
732	104	239.846	31.677	79.059	4.286	24944	24944	136	213.449	23.078	140.009	5.189	29029	29029	172	303.977	61.523	167.071	8.152	52284	52284	90	300.078	43.031	192.416	5.836	27007	27007	37	274.270	41.926	229.255	1.645	10148	10148	42	246.619	41.423	271.855	3.645	10358	10358	102	382.980	120.831	300.369	3.716	39064	39064
733	104	238.404	31.008	79.054	4.297	24794	24794	136	212.919	21.406	140.016	5.201	28957	28957	172	303.285	62.706	167.072	8.152	52165	52165	90	294.989	42.083	192.422	5.847	26549	26549	37	274	41.595	229.260	1.640	10138	10138	42	245.738	38.782	271.842	3.669	10321	10321	102	377.725	117.527	300.378	3.721	38528	38528
734	104	238.837	31.622	79.055	4.285	24839	24839	136	213.110	22.242	140.014	5.195	28983	28983	172	300.209	59.879	167.054	8.135	51636	51636	90	297.667	43.822	192.420	5.843	26790	26790	37	273.324	41.706	229.264	1.637	10113	10113	42	245.048	38.063	271.848	3.673	10292	10292	102	373.794	115.492	300.385	3.722	38127	38127
735	104	238.058	31.762	79.029	4.290	24758	24758	136	212.449	22.428	140.021	5.195	28893	28893	172	296.988	59.018	167.056	8.143	51082	51082	90	295.944	41.940	192.428	5.848	26635	26635	37	271.730	39.584	229.267	1.642	10054	10054	42	245.381	38.843	271.847	3.664	10306	10306	102	368.098	114.469	300.385	3.719	37546	37546
736	104	237.712	31.619	79.054	4.276	24722	24722	136	213.904	22.842	140.007	5.194	29091	29091	172	294.750	57.320	167.052	8.159	50697	50697	90	295.856	43.139	192.412	5.841	26627	26627	37	269.919	37.932	229.238	1.646	9987	9987	42	246.714	39.444	271.855	3.657	10362	10362	102	365.461	113.792	300.367	3.722	37277	37277
737	104	237.683	29.766	79.052	4.298	24719	24719	136	213.147	22.591	140.009	5.191	28988	28988	172	292.523	57.169	167.067	8.170	50314	50314	90	294.233	42.805	192.406	5.816	26481	26481	37	269	40.725	229.270	1.636	9953	9953	42	246.905	42.686	271.886	3.622	10370	10370	102	359.961	110.999	300.381	3.727	36716	36716
738	104	236.558	30.426	79.057	4.301	24602	24602	136	211.265	21.846	140.019	5.193	28732	28732	172	291.250	57.114	167.066	8.163	50095	50095	90	295.711	43.584	192.438	5.843	26614	26614	37	268.432	40.789	229.250	1.645	9932	9932	42	247.190	43.163	271.868	3.628	10382	10382	102	356.451	107.413	300.377	3.744	36358	36358
739	104	236.279	29.939	79.071	4.289	24573	24573	136	211.272	21.979	140.013	5.189	28733	28733	172	289.110	56.010	167.062	8.166	49727	49727	90	296.211	44.022	192.426	5.831	26659	26659	37	266.243	38.797	229.249	1.642	9851	9851	42	250.929	41.201	271.868	3.655	10539	10539	102	354.863	106.306	300.387	3.739	36196	36196
740	104	235.962	30.163	79.045	4.310	24540	24540	136	210.757	21.405	140.020	5.200	28663	28663	172	287.070	53.888	167.046	8.153	49376	49376	90	295.700	43.105	192.428	5.836	26613	26613	37	262.946	37.786	229.251	1.638	9729	9729	42	250.119	40.591	271.858	3.657	10505	10505	102	348.892	104.074	300.386	3.743	35587	35587
741	104	236.760	30.264	79.044	4.294	24623	24623	136	210.581	21.203	140.005	5.194	28639	28639	172	284.709	54.016	167.060	8.151	48970	48970	90	295.100	42.794	192.406	5.832	26559	26559	37	265.243	36.811	229.249	1.642	9814	9814	42	249.690	40.708	271.849	3.656	10487	10487	102	349.451	103.522	300.409	3.733	35644	35644
742	104	236.856	30.994	79.056	4.297	24633	24633	136	209.779	20.710	140.044	5.212	28530	28530	172	282.244	52.593	167.046	8.141	48546	48546	90	296.656	42.762	192.410	5.820	26699	26699	37	262.865	36.503	229.256	1.647	9726	9726	42	249.310	41.451	271.859	3.641	10471	10471	102	344.284	100.968	300.423	3.746	35117	35117
743	104	235.865	29.649	79.066	4.293	24530	24530	136	210.640	21.416	140.018	5.197	28647	28647	172	281.959	52.656	167.041	8.134	48497	48497	90	297.044	43.218	192.409	5.809	26734	26734	37	263.595	37.699	229.256	1.648	9753	9753	42	250.476	40.782	271.854	3.652	10520	10520	102	344.510	100.523	300.416	3.754	35140	35140
744	104	235.721	29.555	79.063	4.306	24515	24515	136	210.147	21.135	140.029	5.210	28580	28580	172	278.320	51.539	167.056	8.162	47871	47871	90	294.111	41.453	192.404	5.818	26470	26470	37	263.108	37.524	229.267	1.638	9735	9735	42	249.833	40.862	271.856	3.647	10493	10493	102	341.235	98.813	300.419	3.752	34806	34806
745	104	235.644	29.564	79.068	4.304	24507	24507	136	209.103	21.162	140.043	5.197	28438	28438	172	277.349	50.075	167.072	8.165	47704	47704	90	293.300	41.813	192.404	5.805	26397	26397	37	259.838	37.392	229.266	1.634	9614	9614	42	249.762	42.554	271.867	3.634	10490	10490	102	338.137	96.450	300.439	3.759	34490	34490
746	104	236.423	29.837	79.054	4.301	24588	24588	136	210.243	20.704	140.052	5.201	28593	28593	172	275.041	50.164	167.066	8.176	47307	47307	90	292.211	42.420	192.411	5.821	26299	26299	37	261.162	37.881	229.285	1.635	9663	9663	42	251.476	42.138	271.872	3.639	10562	10562	102	338.118	95.825	300.467	3.755	34488	34488
747	104	236.183	30.101	79.071	4.297	24563	24563	136	210.287	19.736	140.059	5.205	28599	28599	172	272.645	48.718	167.066	8.188	46895	46895	90	293.578	43.341	192.411	5.819	26422	26422	37	261.054	35.455	229.252	1.649	9659	9659	42	251.071	43.386	271.869	3.636	10545	10545	102	333.578	93.377	300.455	3.765	34025	34025
748	104	236.356	29.436	79.062	4.299	24581	24581	136	208.794	20.577	140.062	5.202	28396	28396	172	273.110	48.725	167.048	8.148	46975	46975	90	292.078	41.673	192.426	5.843	26287	26287	37	258.378	36.155	229.249	1.648	9560	9560	42	253.619	45.172	271.877	3.617	10652	10652	102	335.637	91.032	300.468	3.777	34235	34235
749	104	236.702	30.998	79.072	4.291	24617	24617	136	209.309	20.267	140.046	5.199	28466	28466	172	271.913	48.758	167.057	8.147	46769	46769	90	291.356	42.111	192.428	5.828	26222	26222	37	260.162	35.611	229.233	1.646	9626	9626	42	257.095	44.171	271.874	3.631	10798	10798	102	334.755	92.258	300.454	3.767	34145	34145
750	104	237.279	31.769	79.063	4.280	24677	24677	136	208.772	19.449	140.047	5.206	28393	28393	172	271.349	48.584	167.050	8.152	46672	46672	90	295.156	42.026	192.411	5.818	26564	26564	37	260.270	38.836	229.244	1.642	9630	9630	42	258.857	44.474	271.875	3.629	10872	10872	102	333.794	93.062	300.451	3.772	34047	34047
751	104	236.606	30.673	79.060	4.290	24607	24607	136	207.103	19.982	140.065	5.200	28166	28166	172	270.430	48.452	167.049	8.141	46514	46514	90	294.067	42.251	192.420	5.827	26466	26466	37	259.514	34.129	229.238	1.645	9602	9602	42	259.429	45.860	271.872	3.616	10896	10896	102	330.775	91.588	300.451	3.773	33739	33739
752	104	235.990	30.144	79.066	4.290	24543	24543	136	207.787	19.709	140.072	5.206	28259	28259	172	269.413	47.315	167.052	8.178	46339	46339	90	293.911	43.421	192.415	5.821	26452	26452	37	257.919	37.642	229.225	1.642	9543	9543	42	260.024	44.517	271.864	3.634	10921	10921	102	331.775	91.491	300.465	3.774	33841	33841
753	104	235.856	31.292	79.068	4.288	24529	24529	136	209.096	20.672	140.040	5.199	28437	28437	172	269.267	47.715	167.048	8.168	46314	46314	90	294.056	42.830	192.429	5.844	26465	26465	37	258.703	36.420	229.221	1.646	9572	9572	42	261.524	45.994	271.875	3.628	10984	10984	102	330.500	91.921	300.442	3.773	33711	33711
754	104	234.981	29.176	79.065	4.301	24438	24438	136	207.375	18.945	140.077	5.218	28203	28203	172	268.064	46.320	167.045	8.171	46107	46107	90	293.467	43.893	192.421	5.821	26412	26412	37	257.270	34.382	229.255	1.645	9519	9519	42	262.357	44.602	271.859	3.643	11019	11019	102	329.020	89.777	300.472	3.779	33560	33560
755	104	233.846	29.039	79.087	4.296	24320	24320	136	207.118	20.269	140.059	5.199	28168	28168	172	268.285	46.153	167.058	8.182	46145	46145	90	295.578	42.589	192.426	5.846	26602	26602	37	258.973	34.877	229.259	1.643	9582	9582	42	262.500	45.757	271.861	3.633	11025	11025	102	327.941	89.384	300.469	3.775	33450	33450
756	104	234.798	29.259	79.069	4.304	24419	24419	136	208.096	19.749	140.073	5.210	28301	28301	172	267.087	47.011	167.051	8.164	45939	45939	90	295.611	42.036	192.416	5.831	26605	26605	37	260.243	34.858	229.248	1.646	9629	9629	42	261.143	46.242	271.866	3.623	10968	10968	102	326.990	89.922	300.455	3.772	33353	33353
757	104	234.250	28.888	79.068	4.298	24362	24362	136	208.294	19.997	140.052	5.201	28328	28328	172	266.012	46.181	167.061	8.175	45754	45754	90	297.056	43.923	192.424	5.838	26735	26735	37	259.838	35.729	229.257	1.641	9614	9614	42	263.548	46.952	271.869	3.619	11069	11069	102	326.667	87.254	300.464	3.791	33320	33320
758	104	234.875	30.069	79.087	4.289	24427	24427	136	208.235	20.014	140.056	5.203	28320	28320	172	266.122	45.351	167.060	8.181	45773	45773	90	297.989	44.650	192.418	5.822	26819	26819	37	259.514	36.164	229.258	1.644	9602	9602	42	260.452	43.595	271.869	3.641	10939	10939	102	324.608	88.080	300.463	3.772	33110	33110
759	104	234.635	29.959	79.079	4.289	24402	24402	136	207.713	19.773	140.051	5.194	28249	28249	172	265.308	45.120	167.043	8.166	45633	45633	90	297.989	42.946	192.428	5.843	26819	26819	37	260.459	35.179	229.255	1.647	9637	9637	42	262.262	43.249	271.831	3.660	11015	11015	102	326.353	89.390	300.456	3.777	33288	33288
760	104	234.990	29.477	79.054	4.300	24439	24439	136	207.676	20.399	140.072	5.203	28244	28244	172	265.017	45.155	167.049	8.163	45583	45583	90	299.078	43.869	192.442	5.853	26917	26917	37	258.405	36.605	229.275	1.637	9561	9561	42	262.833	46.708	271.865	3.625	11039	11039	102	323.500	88.882	300.463	3.771	32997	32997
761	104	235.942	31.519	79.079	4.280	24538	24538	136	207.654	19.210	140.052	5.217	28241	28241	172	264.738	45.821	167.062	8.172	45535	45535	90	300.700	45.362	192.436	5.842	27063	27063	37	260.730	35.121	229.264	1.646	9647	9647	42	262.476	45.566	271.870	3.627	11024	11024	102	327.304	92.694	300.457	3.759	33385	33385
762	104	237.462	30.845	79.063	4.288	24696	24696	136	209.191	20.432	140.045	5.206	28450	28450	172	264.924	46.302	167.045	8.163	45567	45567	90	303.989	45.813	192.406	5.806	27359	27359	37	257.757	34.793	229.252	1.645	9537	9537	42	262.714	44.341	271.867	3.633	11034	11034	102	326.490	92.371	300.440	3.763	33302	33302
763	104	237.260	30.908	79.055	4.289	24675	24675	136	209.618	20.480	140.061	5.215	28508	28508	172	263.709	45.350	167.049	8.160	45358	45358	90	303.289	44.788	192.413	5.824	27296	27296	37	260.784	35.881	229.238	1.644	9649	9649	42	265.238	46.722	271.866	3.623	11140	11140	102	327.627	92.016	300.441	3.762	33418	33418
764	104	239.433	30.772	79.060	4.289	24901	24901	136	210.147	20.896	140.028	5.200	28580	28580	172	263.779	44.546	167.037	8.163	45370	45370	90	304.467	44.359	192.413	5.836	27402	27402	37	260.541	36.855	229.212	1.644	9640	9640	42	265.524	46.840	271.867	3.620	11152	11152	102	327.559	92.944	300.437	3.757	33411	33411
765	104	239.365	32.538	79.079	4.275	24894	24894	136	209.162	20.369	140.051	5.211	28446	28446	172	263.471	44.986	167.049	8.183	45317	45317	90	305.489	46.063	192.421	5.831	27494	27494	37	260.324	36.060	229.261	1.636	9632	9632	42	269.286	44.840	271.859	3.655	11310	11310	102	328.882	94.208	300.425	3.757	33546	33546
766	104	240.577	31.972	79.065	4.286	25020	25020	136	208.912	21.612	140.036	5.204	28412	28412	172	262.552	44.904	167.033	8.162	45159	45159	90	303.311	45.857	192.411	5.823	27298	27298	37	259.892	35.705	229.224	1.644	9616	9616	42	267.905	45.296	271.850	3.653	11252	11252	102	328.451	93.803	300.427	3.751	33502	33502
767	104	241.260	31.909	79.054	4.280	25091	25091	136	209.691	20.427	140.044	5.201	28518	28518	172	263.331	45.676	167.046	8.173	45293	45293	90	307.533	46.269	192.422	5.837	27678	27678	37	264.027	37.435	229.246	1.642	9769	9769	42	269.905	47.935	271.875	3.614	11336	11336	102	329.676	94.821	300.404	3.750	33627	33627
768	104	240.490	33.695	79.059	4.271	25011	25011	136	210.684	21.924	140.010	5.183	28653	28653	172	261.785	44.517	167.044	8.184	45027	45027	90	304.467	47.023	192.416	5.831	27402	27402	37	261.676	34.578	229.227	1.642	9682	9682	42	270.429	49.366	271.868	3.613	11358	11358	102	330.039	95.759	300.408	3.747	33664	33664
769	104	240.865	32.073	79.065	4.286	25050	25050	136	210.551	20.368	140.036	5.206	28635	28635	172	262.297	43.927	167.024	8.174	45115	45115	90	303.622	43.345	192.427	5.851	27326	27326	37	259.865	36.248	229.258	1.642	9615	9615	42	270.286	48.192	271.875	3.618	11352	11352	102	330.020	94.772	300.406	3.758	33662	33662
770	104	240.827	32.092	79.055	4.279	25046	25046	136	210.162	21.192	140.019	5.202	28582	28582	172	261.279	45.300	167.043	8.178	44940	44940	90	307.856	47.353	192.408	5.824	27707	27707	37	261.486	35.166	229.226	1.643	9675	9675	42	274.500	48.533	271.859	3.633	11529	11529	102	332.020	96.397	300.409	3.750	33866	33866
771	104	240.942	31.884	79.062	4.284	25058	25058	136	211.044	20.777	140.046	5.199	28702	28702	172	260.081	44.564	167.045	8.167	44734	44734	90	304.633	45.482	192.404	5.812	27417	27417	37	259.676	35.974	229.236	1.638	9608	9608	42	276.405	48.418	271.861	3.633	11609	11609	102	328.657	93.996	300.418	3.756	33523	33523
772	104	242.413	32.594	79.073	4.288	25211	25211	136	210.184	20.099	140.047	5.195	28585	28585	172	260.390	43.849	167.024	8.158	44787	44787	90	304.567	46.411	192.442	5.851	27411	27411	37	258.541	33.833	229.227	1.647	9566	9566	42	281.262	49.567	271.850	3.639	11813	11813	102	330.559	95.654	300.406	3.754	33717	33717
773	104	242.952	34.374	79.059	4.269	25267	25267	136	209	20.575	140.035	5.195	28424	28424	172	262.279	43.430	167.018	8.144	45112	45112	90	303.300	46.163	192.410	5.830	27297	27297	37	259.892	35.096	229.229	1.646	9616	9616	42	284.119	50.767	271.877	3.617	11933	11933	102	331.275	95.358	300.414	3.754	33790	33790
774	104	245.731	33.603	79.044	4.275	25556	25556	136	209.397	19.945	140.042	5.206	28478	28478	172	262.587	45.119	167.033	8.151	45165	45165	90	306.067	45.822	192.408	5.825	27546	27546	37	261.946	34.743	229.236	1.642	9692	9692	42	285.357	53.733	271.873	3.607	11985	11985	102	334.137	98.314	300.411	3.744	34082	34082
775	104	244.192	33.347	79.063	4.277	25396	25396	136	208.743	20.508	140.052	5.199	28389	28389	172	262.535	44.034	167.035	8.155	45156	45156	90	305.922	46.365	192.427	5.845	27533	27533	37	263.568	37.502	229.255	1.644	9752	9752	42	289.381	54.261	271.877	3.604	12154	12154	102	331.676	96.435	300.418	3.749	33831	33831
776	104	246.308	32.733	79.037	4.280	25616	25616	136	209.434	20.059	140.062	5.201	28483	28483	172	261.331	45.449	167.042	8.160	44949	44949	90	306.767	47.690	192.436	5.846	27609	27609	37	263.297	36.679	229.267	1.642	9742	9742	42	294.095	53.337	271.866	3.615	12352	12352	102	336.196	100.818	300.381	3.738	34292	34292
777	104	248.788	34.598	79.058	4.266	25874	25874	136	209.331	20.822	140.047	5.198	28469	28469	172	261.750	44.445	167.028	8.153	45021	45021	90	308.511	47.559	192.429	5.842	27766	27766	37	262.027	34.821	229.247	1.644	9695	9695	42	300.024	56.867	271.865	3.602	12601	12601	102	338.069	100.869	300.400	3.728	34483	34483
778	104	247.779	34.368	79.043	4.277	25769	25769	136	209.309	19.723	140.044	5.206	28466	28466	172	261.913	43.685	167.021	8.163	45049	45049	90	307.767	47.231	192.416	5.839	27699	27699	37	259.541	34.859	229.244	1.647	9603	9603	42	303.714	60.260	271.892	3.584	12756	12756	102	339.980	100.870	300.391	3.742	34678	34678
779	104	254.067	35.773	79.049	4.274	26423	26423	136	210.051	20.697	140.041	5.207	28567	28567	172	261.424	45.133	167.030	8.158	44965	44965	90	309.156	46.315	192.400	5.819	27824	27824	37	261	33.728	229.256	1.646	9657	9657	42	304.476	60.818	271.902	3.568	12788	12788	102	340.510	101.516	300.395	3.734	34732	34732
780	104	253.644	35.320	79.038	4.278	26379	26379	136	209.257	20.753	140.024	5.195	28459	28459	172	260.500	44.030	167.022	8.138	44806	44806	90	308.378	47.924	192.394	5.811	27754	27754	37	260.216	32.367	229.238	1.655	9628	9628	42	311.286	62.314	271.894	3.570	13074	13074	102	342.225	103.714	300.385	3.727	34907	34907
781	104	255.173	37.003	79.048	4.268	26538	26538	136	208.963	19.928	140.048	5.195	28419	28419	172	261.390	43.599	167.026	8.154	44959	44959	90	307.300	45.367	192.422	5.829	27657	27657	37	261.730	32.376	229.222	1.652	9684	9684	42	317.476	63.728	271.895	3.574	13334	13334	102	345.647	104.219	300.390	3.728	35256	35256
782	104	254.962	36.636	79.046	4.263	26516	26516	136	208.228	20.078	140.037	5.194	28319	28319	172	261.087	44.813	167.052	8.171	44907	44907	90	312.411	46.663	192.400	5.804	28117	28117	37	263.081	35.216	229.184	1.647	9734	9734	42	325.810	63.647	271.879	3.599	13684	13684	102	351.608	108.861	300.376	3.716	35864	35864
783	104	256.952	38.360	79.033	4.257	26723	26723	136	209.096	19.730	140.049	5.202	28437	28437	172	260.715	43.846	167.055	8.163	44843	44843	90	316.344	49.250	192.406	5.831	28471	28471	37	264.108	35.273	229.222	1.647	9772	9772	42	331.738	68.985	271.896	3.560	13933	13933	102	354.108	109.405	300.392	3.705	36119	36119
784	104	260.654	40.110	79.029	4.258	27108	27108	136	209.824	20.014	140.048	5.199	28536	28536	172	260.622	43.707	167.026	8.151	44827	44827	90	319.933	49.885	192.397	5.794	28794	28794	37	263.351	33.786	229.221	1.653	9744	9744	42	335.619	71.792	271.901	3.549	14096	14096	102	357.255	110.804	300.369	3.710	36440	36440
785	104	261.846	39.501	79.027	4.259	27232	27232	136	209.500	19.918	140.046	5.200	28492	28492	172	259.140	42.849	167.040	8.168	44572	44572	90	320.900	49.644	192.399	5.799	28881	28881	37	265.081	36.074	229.233	1.646	9808	9808	42	340.357	69.115	271.896	3.568	14295	14295	102	359.520	110.435	300.383	3.719	36671	36671
786	104	266.731	42.464	79.050	4.239	27740	27740	136	210.213	19.432	140.065	5.204	28589	28589	172	259.465	42.967	167.037	8.182	44628	44628	90	324.778	52.080	192.400	5.811	29230	29230	37	268.297	34.504	229.197	1.653	9927	9927	42	344.119	72.492	271.884	3.560	14453	14453	102	360.235	112.794	300.387	3.707	36744	36744
787	104	267.837	42.225	79.038	4.240	27855	27855	136	209.787	19.529	140.065	5.202	28531	28531	172	257.093	42.581	167.047	8.186	44220	44220	90	330	53.717	192.400	5.792	29700	29700	37	268.649	36.229	229.237	1.643	9940	9940	42	347.190	69.595	271.886	3.581	14582	14582	102	363.667	113.277	300.383	3.710	37094	37094
788	104	268.144	42.965	79.031	4.251	27887	27887	136	210.441	19.474	140.081	5.200	28620	28620	172	256.384	41.761	167.042	8.167	44098	44098	90	332.744	54.156	192.405	5.809	29947	29947	37	267.946	36.889	229.226	1.644	9914	9914	42	354.452	73.303	271.893	3.563	14887	14887	102	365.500	114.594	300.382	3.709	37281	37281
789	104	269.808	42.999	79.018	4.252	28060	28060	136	209.985	20.531	140.052	5.200	28558	28558	172	257.099	41.169	167.030	8.158	44221	44221	90	337.978	55.388	192.405	5.811	30418	30418	37	268.243	35.579	229.233	1.646	9925	9925	42	358.024	77.163	271.886	3.559	15037	15037	102	369.873	114.131	300.395	3.726	37727	37727
790	104	270.010	43.348	79.029	4.238	28081	28081	136	210.096	19.346	140.073	5.200	28573	28573	172	257.081	40.984	167.033	8.160	44218	44218	90	343.933	56.982	192.399	5.803	30954	30954	37	270.027	36.719	229.242	1.643	9991	9991	42	356.810	76.589	271.901	3.546	14986	14986	102	370.275	113.732	300.389	3.726	37768	37768
791	104	273.144	44.202	79.023	4.233	28407	28407	136	210.890	20.934	140.046	5.197	28681	28681	172	257.517	41.148	167.034	8.178	44293	44293	90	348.978	58.374	192.427	5.817	31408	31408	37	271.541	36.792	229.204	1.643	10047	10047	42	368.357	80.513	271.914	3.534	15471	15471	102	371.284	116.087	300.386	3.717	37871	37871
792	104	273.817	44.508	79.033	4.235	28477	28477	136	210.926	20.217	140.038	5.190	28686	28686	172	256.849	41.033	167.033	8.168	44178	44178	90	351.044	58.797	192.403	5.822	31594	31594	37	271.514	37.413	229.203	1.654	10046	10046	42	377.762	81.604	271.892	3.564	15866	15866	102	373.294	116.970	300.379	3.714	38076	38076
793	104	275.327	45.496	78.995	4.227	28634	28634	136	211.676	20.612	140.056	5.198	28788	28788	172	258.099	41.334	167.043	8.173	44393	44393	90	352.456	59.622	192.421	5.833	31721	31721	37	269.243	35.500	229.233	1.651	9962	9962	42	382.048	82.477	271.891	3.553	16046	16046	102	375.980	118.126	300.373	3.709	38350	38350
794	104	280.202	48.292	79.013	4.219	29141	29141	136	211.728	20.397	140.052	5.194	28795	28795	172	257.326	40.886	167.040	8.182	44260	44260	90	356.644	60.039	192.415	5.821	32098	32098	37	269.081	38.100	229.239	1.639	9956	9956	42	384.024	81.961	271.895	3.569	16129	16129	102	379.657	122.999	300.357	3.694	38725	38725
795	104	279.250	47.144	79.022	4.224	29042	29042	136	211.257	20.442	140.041	5.190	28731	28731	172	257.198	40.795	167.045	8.182	44238	44238	90	357.922	61.618	192.415	5.819	32213	32213	37	271.459	36.088	229.232	1.644	10044	10044	42	383.286	82.779	271.895	3.550	16098	16098	102	379.098	119.598	300.378	3.715	38668	38668
796	104	283.385	49.280	79.020	4.218	29472	29472	136	212.456	20.433	140.061	5.190	28894	28894	172	257.198	41.896	167.045	8.167	44238	44238	90	356.467	60.163	192.422	5.820	32082	32082	37	272.676	39.758	229.237	1.645	10089	10089	42	383.643	81.562	271.884	3.559	16113	16113	102	384.108	121.540	300.390	3.706	39179	39179
797	104	286.125	49.125	79.016	4.216	29757	29757	136	211.640	20.362	140.055	5.195	28783	28783	172	257.634	40.886	167.040	8.193	44313	44313	90	355.400	60.232	192.416	5.812	31986	31986	37	271.027	38.834	229.215	1.642	10028	10028	42	377.905	79.404	271.880	3.564	15872	15872	102	390.333	122.632	300.383	3.703	39814	39814
798	104	290.663	51.426	79.023	4.211	30229	30229	136	212.390	20.685	140.074	5.197	28885	28885	172	257.971	41.502	167.033	8.179	44371	44371	90	356.956	60.272	192.411	5.811	32126	32126	37	275.216	35.771	229.191	1.652	10183	10183	42	370.690	77.490	271.887	3.562	15569	15569	102	391.951	123.689	300.394	3.712	39979	39979
799	104	294.962	53.360	79.007	4.206	30676	30676	136	211.272	20.627	140.060	5.191	28733	28733	172	257.308	41.953	167.030	8.155	44257	44257	90	356.333	61.630	192.422	5.825	32070	32070	37	270.946	36.480	229.219	1.653	10025	10025	42	362.262	77.030	271.887	3.561	15215	15215	102	398.902	127.565	300.387	3.702	40688	40688
800	104	301.423	54.894	79.001	4.208	31348	31348	136	211.647	19.618	140.060	5.197	28784	28784	172	256.605	40.634	167.030	8.169	44136	44136	90	359.111	63.292	192.422	5.829	32320	32320	37	277.027	37.466	229.228	1.646	10250	10250	42	359.976	76.402	271.893	3.560	15119	15119	102	404.441	128.630	300.395	3.711	41253	41253
801	104	303.231	55.717	79.027	4.200	31536	31536	136	213.324	20.216	140.063	5.199	29012	29012	172	257.715	41.327	167.035	8.164	44327	44327	90	358.311	61.755	192.428	5.833	32248	32248	37	276.676	37.209	229.239	1.652	10237	10237	42	354.310	73.468	271.903	3.556	14881	14881	102	411.843	132.525	300.386	3.699	42008	42008
802	104	310.587	59.133	79.028	4.186	32301	32301	136	212.846	21.018	140.031	5.180	28947	28947	172	256.634	41.071	167.026	8.169	44141	44141	90	358.978	61.871	192.424	5.841	32308	32308	37	274.324	37.820	229.258	1.645	10150	10150	42	350.762	72.888	271.879	3.569	14732	14732	102	420.824	137.419	300.382	3.690	42924	42924
803	104	313.990	59.634	79.015	4.193	32655	32655	136	213.132	20.105	140.063	5.192	28986	28986	172	256.407	40.114	167.028	8.165	44102	44102	90	359.233	61.484	192.422	5.823	32331	32331	37	273.892	37.635	229.239	1.647	10134	10134	42	344.119	68.871	271.880	3.583	14453	14453	102	427.598	140.853	300.372	3.696	43615	43615
804	104	319.106	61.002	79.036	4.188	33187	33187	136	213.309	20.255	140.069	5.201	29010	29010	172	257.279	41.558	167.026	8.173	44252	44252	90	356.633	60.337	192.426	5.823	32097	32097	37	272.973	39.259	229.259	1.649	10100	10100	42	337.048	65.526	271.864	3.601	14156	14156	102	438.725	145.366	300.364	3.691	44750	44750
805	104	325.663	64.183	79.034	4.177	33869	33869	136	213.390	20.959	140.051	5.197	29021	29021	172	256.477	41.070	167.048	8.181	44114	44114	90	353.522	60.181	192.429	5.851	31817	31817	37	275.865	40.900	229.246	1.641	10207	10207	42	333.405	67.882	271.883	3.573	14003	14003	102	445.745	148.016	300.367	3.691	45466	45466
806	104	335.615	68.874	79.030	4.155	34904	34904	136	213.515	21.490	140.047	5.184	29038	29038	172	256.977	40.665	167.046	8.177	44200	44200	90	359.622	63.429	192.433	5.855	32366	32366	37	275.216	38.296	229.238	1.642	10183	10183	42	327.214	62.166	271.873	3.605	13743	13743	102	457.284	160.086	300.322	3.657	46643	46643
807	104	338.788	68.965	79.028	4.165	35234	35234	136	213.397	19.565	140.091	5.204	29022	29022	172	256.843	41.192	167.035	8.181	44177	44177	90	358.467	61.768	192.431	5.847	32262	32262	37	273.811	38.298	229.228	1.646	10131	10131	42	321.833	63.960	271.883	3.582	13517	13517	102	464.755	162.574	300.332	3.659	47405	47405
808	104	348.442	74.329	78.985	4.156	36238	36238	136	211.721	19.342	140.079	5.200	28794	28794	172	256.767	40.535	167.037	8.169	44164	44164	90	356.478	60.977	192.447	5.857	32083	32083	37	272.973	37.641	229.242	1.655	10100	10100	42	315.119	59.266	271.880	3.595	13235	13235	102	477.588	173.815	300.297	3.641	48714	48714
809	104	356.596	77.256	78.987	4.145	37086	37086	136	211.772	20.003	140.057	5.197	28801	28801	172	255.919	41.832	167.042	8.163	44018	44018	90	354.578	61.521	192.421	5.839	31912	31912	37	266.946	37.790	229.234	1.650	9877	9877	42	308.357	61.907	271.884	3.582	12951	12951	102	486.637	177.031	300.292	3.640	49637	49637
810	104	369.913	81.565	78.998	4.132	38471	38471	136	211.610	20.346	140.052	5.195	28779	28779	172	255.907	41.256	167.027	8.161	44016	44016	90	353.033	60.115	192.422	5.841	31773	31773	37	269.324	39.061	229.245	1.637	9965	9965	42	303.429	59.326	271.879	3.586	12744	12744	102	495.049	183.295	300.280	3.636	50495	50495
811	104	386.029	87.485	78.986	4.124	40147	40147	136	211.566	20.280	140.063	5.199	28773	28773	172	257.791	40.893	167.033	8.171	44340	44340	90	351.378	61.103	192.429	5.843	31624	31624	37	270.189	38.708	229.242	1.644	9997	9997	42	297.262	56.917	271.881	3.596	12485	12485	102	507.676	186.530	300.296	3.627	51783	51783
812	104	405.183	93.566	78.963	4.113	42139	42139	136	212.250	21.152	140.041	5.186	28866	28866	172	258.465	41.238	167.039	8.176	44456	44456	90	352.667	59.507	192.424	5.854	31740	31740	37	268.081	38.149	229.268	1.641	9919	9919	42	291.667	53.504	271.865	3.618	12250	12250	102	513.765	191.904	300.283	3.614	52404	52404
813	104	429.663	107.947	78.927	4.085	44685	44685	136	213.596	20.279	140.058	5.198	29049	29049	172	256.890	42.233	167.038	8.161	44185	44185	90	351.478	61.010	192.425	5.841	31633	31633	37	268.432	39.233	229.262	1.641	9932	9932	42	283.786	49.175	271.865	3.630	11919	11919	102	518.510	193.442	300.288	3.621	52888	52888
814	104	451.154	116.209	78.944	4.070	46920	46920	136	211.419	21.419	140.026	5.182	28753	28753	172	258.058	41.525	167.023	8.157	44386	44386	90	348.456	58.081	192.429	5.838	31361	31361	37	264.892	37.370	229.245	1.648	9801	9801	42	280.738	48.258	271.863	3.632	11791	11791	102	519.029	193.211	300.300	3.618	52941	52941
815	104	473.144	123.198	78.938	4.065	49207	49207	136	212.610	21.226	140.064	5.193	28915	28915	172	256.698	42.397	167.027	8.155	44152	44152	90	347.900	58.678	192.425	5.830	31311	31311	37	267.541	39.334	229.250	1.647	9899	9899	42	274.548	48.516	271.856	3.632	11531	11531	102	524.265	196.609	300.282	3.618	53475	53475
816	104	493.510	129.272	78.957	4.077	51325	51325	136	212.324	20.211	140.087	5.201	28876	28876	172	256.721	42.493	167.021	8.153	44156	44156	90	345.289	57.788	192.422	5.833	31076	31076	37	264.919	36.810	229.222	1.641	9802	9802	42	268.810	48.367	271.874	3.609	11290	11290	102	528.147	199.520	300.259	3.618	53871	53871
817	104	512.317	135.488	78.955	4.074	53281	53281	136	210.949	20.546	140.066	5.196	28689	28689	172	257.686	43.150	167.050	8.168	44322	44322	90	346.044	58.167	192.413	5.822	31144	31144	37	266.243	37.944	229.240	1.649	9851	9851	42	267.143	46.243	271.851	3.643	11220	11220	102	530.157	201.582	300.266	3.614	54076	54076
818	104	528.760	140.083	78.963	4.074	54991	54991	136	212.184	18.722	140.076	5.209	28857	28857	172	257.267	42.270	167.034	8.174	44250	44250	90	341.333	56.510	192.421	5.845	30720	30720	37	269.108	38.375	229.247	1.643	9957	9957	42	262.881	45.329	271.858	3.636	11041	11041	102	530.725	198.595	300.285	3.618	54134	54134
819	104	542.375	145.889	78.955	4.079	56407	56407	136	211.250	19.953	140.059	5.197	28730	28730	172	255.581	41.749	167.037	8.163	43960	43960	90	340.644	55.274	192.425	5.826	30658	30658	37	266.324	36.414	229.247	1.648	9854	9854	42	257.071	43.026	271.865	3.638	10797	10797	102	524.441	196.505	300.276	3.621	53493	53493
820	104	550.125	144.549	78.974	4.085	57213	57213	136	209.757	19.838	140.065	5.194	28527	28527	172	256.407	42.699	167.041	8.170	44102	44102	90	341.678	55.238	192.427	5.827	30751	30751	37	266.595	37.334	229.275	1.642	9864	9864	42	254.310	40.540	271.845	3.667	10681	10681	102	523.294	198.201	300.266	3.623	53376	53376
821	104	557.490	147.603	78.958	4.091	57979	57979	136	210.801	21.138	140.026	5.205	28669	28669	172	255.878	42.140	167.030	8.164	44011	44011	90	337.967	55.688	192.414	5.827	30417	30417	37	270.270	39.754	229.251	1.638	10000	10000	42	251.190	42.985	271.872	3.634	10550	10550	102	520.284	194.021	300.269	3.630	53069	53069
822	104	559.750	149.652	78.940	4.087	58214	58214	136	210.324	21.165	140.031	5.194	28604	28604	172	255.605	41.827	167.033	8.163	43964	43964	90	338.589	56.798	192.429	5.842	30473	30473	37	268.649	37.520	229.231	1.637	9940	9940	42	250.095	41.401	271.833	3.658	10504	10504	102	518.422	192.800	300.287	3.631	52879	52879
823	104	556.288	145.517	78.945	4.103	57854	57854	136	210.235	20.400	140.059	5.202	28592	28592	172	257.017	41.739	167.033	8.169	44207	44207	90	340.100	55.435	192.414	5.835	30609	30609	37	268.892	36.919	229.230	1.647	9949	9949	42	247.929	40.387	271.858	3.654	10413	10413	102	511.912	188.853	300.280	3.636	52215	52215
824	104	554.298	147.956	78.957	4.086	57647	57647	136	210.132	20.798	140.042	5.196	28578	28578	172	256.541	42.224	167.035	8.164	44125	44125	90	336.522	56.217	192.412	5.841	30287	30287	37	268.135	37.599	229.262	1.646	9921	9921	42	244.214	38.164	271.845	3.674	10257	10257	102	506.961	187.305	300.281	3.631	51710	51710
825	104	553.962	147.777	78.951	4.095	57612	57612	136	211.088	20.081	140.041	5.195	28708	28708	172	257.174	41.767	167.031	8.155	44234	44234	90	336.867	55.474	192.425	5.823	30318	30318	37	267.973	39.954	229.245	1.642	9915	9915	42	242.548	36.131	271.837	3.686	10187	10187	102	501.853	181.635	300.299	3.640	51189	51189
826	104	546.163	143.965	78.971	4.097	56801	56801	136	208.721	20.163	140.042	5.203	28386	28386	172	256.808	41.025	167.027	8.150	44171	44171	90	335.722	54.626	192.419	5.859	30215	30215	37	266.351	37.296	229.243	1.645	9855	9855	42	237.548	37.164	271.842	3.668	9977	9977	102	494.657	178.708	300.299	3.644	50455	50455
827	104	539.913	139.217	78.949	4.107	56151	56151	136	209.434	20.007	140.054	5.206	28483	28483	172	256.802	41.044	167.025	8.163	44170	44170	90	334.789	55.620	192.437	5.866	30131	30131	37	266.892	36.152	229.266	1.643	9875	9875	42	237.952	38.544	271.839	3.669	9994	9994	102	489.029	175.855	300.296	3.653	49881	49881
828	104	533.404	136.298	78.953	4.104	55474	55474	136	209.772	20.293	140.057	5.193	28529	28529	172	257.506	42.482	167.021	8.167	44291	44291	90	334.744	54.705	192.408	5.837	30127	30127	37	267.838	38.014	229.259	1.639	9910	9910	42	235.595	36.272	271.848	3.675	9895	9895	102	483.529	170.528	300.326	3.658	49320	49320
829	104	526.846	134.135	78.957	4.111	54792	54792	136	209.397	20.272	140.057	5.209	28478	28478	172	257.529	41.659	167.032	8.172	44295	44295	90	331.089	53.091	192.431	5.847	29798	29798	37	265.784	35.975	229.249	1.646	9834	9834	42	234.381	34.518	271.850	3.679	9844	9844	102	473.363	169.021	300.302	3.651	48283	48283
830	104	513.462	130.210	78.947	4.118	53400	53400	136	208.199	20.225	140.041	5.204	28315	28315	172	257.971	41.792	167.019	8.159	44371	44371	90	331.111	53.936	192.434	5.860	29800	29800	37	265.811	37.294	229.277	1.640	9835	9835	42	231.976	34.046	271.849	3.685	9743	9743	102	466.343	163.348	300.322	3.666	47567	47567
831	104	506.058	125.053	78.969	4.123	52630	52630	136	208.544	19.990	140.055	5.203	28362	28362	172	258.570	41.730	167.028	8.171	44474	44474	90	327.922	53.630	192.431	5.856	29513	29513	37	266.649	39.318	229.273	1.647	9866	9866	42	232.143	35.965	271.850	3.658	9750	9750	102	458.578	160.665	300.311	3.669	46775	46775
832	104	496.115	121.910	78.956	4.126	51596	51596	136	208.941	19.177	140.070	5.209	28416	28416	172	258.843	42.010	167.031	8.170	44521	44521	90	326.022	53.391	192.430	5.834	29342	29342	37	265.243	36.603	229.258	1.648	9814	9814	42	231.262	34.979	271.838	3.682	9713	9713	102	448.069	156.054	300.335	3.665	45703	45703
833	104	480.442	118.211	78.957	4.136	49966	49966	136	208.132	19.007	140.078	5.198	28306	28306	172	257.471	42.532	167.040	8.176	44285	44285	90	323.356	51.647	192.424	5.840	29102	29102	37	263.297	38.183	229.253	1.644	9742	9742	42	230.690	32.491	271.835	3.704	9689	9689	102	441.049	150.470	300.330	3.677	44987	44987
834	104	469.779	116.692	78.948	4.136	48857	48857	136	209.154	21.160	140.064	5.200	28445	28445	172	258.180	41.703	167.041	8.184	44407	44407	90	320.567	49.790	192.424	5.824	28851	28851	37	271.919	42.274	229.278	1.649	10061	10061	42	228.952	31.379	271.824	3.717	9616	9616	102	434.990	147.686	300.350	3.675	44369	44369
835	104	461.606	111.228	78.952	4.143	48007	48007	136	208.956	20.029	140.054	5.204	28418	28418	172	257.465	42.353	167.039	8.171	44284	44284	90	318.544	50.246	192.423	5.838	28669	28669	37	271.432	41.643	229.265	1.644	10043	10043	42	228	32.970	271.824	3.703	9576	9576	102	425.765	142.424	300.347	3.685	43428	43428
836	104	446.760	105.758	78.951	4.154	46463	46463	136	207.250	20.812	140.032	5.199	28186	28186	172	256.808	42.911	167.038	8.175	44171	44171	90	317.556	50.677	192.423	5.845	28580	28580	37	270.027	40.685	229.269	1.640	9991	9991	42	225.714	31.811	271.826	3.709	9480	9480	102	420.147	138.973	300.360	3.678	42855	42855
837	104	436.423	102.574	78.945	4.152	45388	45388	136	207.316	19.856	140.044	5.203	28195	28195	172	258.064	43.114	167.036	8.175	44387	44387	90	314.878	48.707	192.414	5.813	28339	28339	37	269.514	41.052	229.272	1.645	9972	9972	42	227.619	32.064	271.839	3.703	9560	9560	102	417.294	138.563	300.357	3.684	42564	42564
838	104	424.096	99.264	78.947	4.149	44106	44106	136	206.169	20.261	140.044	5.207	28039	28039	172	258.628	42.757	167.034	8.173	44484	44484	90	313.044	49.516	192.410	5.813	28174	28174	37	269.541	40.919	229.252	1.645	9973	9973	42	226	31.947	271.851	3.695	9492	9492	102	409.275	133.847	300.358	3.692	41746	41746
839	104	413.250	94.113	78.964	4.162	42978	42978	136	206.404	19.459	140.045	5.207	28071	28071	172	256.750	42.279	167.023	8.163	44161	44161	90	312.189	48.518	192.423	5.844	28097	28097	37	268.432	40.491	229.268	1.646	9932	9932	42	227.857	34.442	271.853	3.676	9570	9570	102	403.794	130.773	300.373	3.703	41187	41187
840	104	403.692	93.163	78.955	4.162	41984	41984	136	206.676	19.486	140.058	5.203	28108	28108	172	256.942	41.750	167.034	8.167	44194	44194	90	313.978	49.516	192.432	5.847	28258	28258	37	269.027	40.192	229.279	1.645	9954	9954	42	224.262	33.368	271.843	3.685	9419	9419	102	400.569	128.633	300.365	3.705	40858	40858
841	104	393.635	88.908	78.957	4.164	40938	40938	136	206.059	20.157	140.046	5.201	28024	28024	172	257.738	42.280	167.052	8.180	44331	44331	90	311.822	47.066	192.428	5.836	28064	28064	37	267.432	41.016	229.262	1.648	9895	9895	42	224.857	32.418	271.841	3.692	9444	9444	102	393.706	125.632	300.379	3.709	40158	40158
842	104	383.673	84.280	78.946	4.174	39902	39902	136	205.559	19.338	140.043	5.205	27956	27956	172	259.407	44.375	167.042	8.154	44618	44618	90	311.244	48.116	192.430	5.844	28012	28012	37	269	39.453	229.267	1.644	9953	9953	42	226.071	33.053	271.831	3.695	9495	9495	102	388.490	122.508	300.390	3.709	39626	39626
843	104	373.606	82.745	78.961	4.177	38855	38855	136	205.029	19.225	140.083	5.216	27884	27884	172	259.366	43.844	167.035	8.157	44611	44611	90	309.344	47.782	192.419	5.842	27841	27841	37	268	39.842	229.258	1.649	9916	9916	42	224.952	32.467	271.836	3.692	9448	9448	102	385.480	119.816	300.404	3.723	39319	39319
844	104	364.990	78.691	78.942	4.181	37959	37959	136	205.882	18.826	140.073	5.217	28000	28000	172	260.715	44.689	167.043	8.170	44843	44843	90	304.700	45.461	192.434	5.855	27423	27423	37	267.865	40.128	229.251	1.644	9911	9911	42	228.119	33.046	271.844	3.689	9581	9581	102	379.059	115.973	300.391	3.720	38664	38664
845	104	354.962	74.868	78.973	4.192	36916	36916	136	206.287	19.225	140.072	5.204	28055	28055	172	260.535	44.398	167.037	8.173	44812	44812	90	301.900	45.929	192.424	5.835	27171	27171	37	265.757	40.343	229.250	1.640	9833	9833	42	226.381	32.085	271.831	3.702	9508	9508	102	377.108	115.852	300.405	3.728	38465	38465
846	104	346.404	72.932	78.960	4.192	36026	36026	136	206.426	18.763	140.074	5.205	28074	28074	172	259.831	43.992	167.041	8.154	44691	44691	90	301.978	45.440	192.430	5.844	27178	27178	37	268.027	39.715	229.279	1.644	9917	9917	42	225.833	33.803	271.847	3.682	9485	9485	102	372.686	113.151	300.417	3.733	38014	38014
847	104	337.567	68.095	78.957	4.197	35107	35107	136	205.559	18.965	140.079	5.216	27956	27956	172	260.738	43.473	167.036	8.165	44847	44847	90	299.156	44.949	192.419	5.840	26924	26924	37	266.946	39.248	229.296	1.641	9877	9877	42	228.405	32.607	271.843	3.695	9593	9593	102	368.892	111.254	300.437	3.734	37627	37627
848	104	332.163	65.851	78.958	4.207	34545	34545	136	206.176	19.251	140.065	5.201	28040	28040	172	260.081	43.789	167.045	8.157	44734	44734	90	298.189	43.876	192.421	5.826	26837	26837	37	268	41.325	229.280	1.645	9916	9916	42	225.881	32.015	271.852	3.694	9487	9487	102	368.441	108.382	300.432	3.744	37581	37581
849	104	323.760	61.514	78.968	4.221	33671	33671	136	205.559	19.460	140.056	5.196	27956	27956	172	262.390	42.410	167.071	8.190	45131	45131	90	297.578	42.236	192.406	5.826	26782	26782	37	267.324	38.756	229.265	1.645	9891	9891	42	225.190	31.484	271.831	3.712	9458	9458	102	364.971	108.310	300.435	3.741	37227	37227
850	104	318.192	61.751	79.001	4.210	33092	33092	136	205.360	19.385	140.055	5.208	27929	27929	172	261.157	44.094	167.048	8.178	44919	44919	90	296.156	41.968	192.404	5.814	26654	26654	37	268.865	38.612	229.262	1.641	9948	9948	42	227.167	30.633	271.820	3.715	9541	9541	102	364.324	107.962	300.434	3.741	37161	37161
851	104	310.279	58.616	78.991	4.220	32269	32269	136	205.353	18.902	140.072	5.208	27928	27928	172	262.483	45.005	167.050	8.173	45147	45147	90	294.333	42.801	192.407	5.807	26490	26490	37	268.459	39.468	229.265	1.642	9933	9933	42	228.048	32.618	271.831	3.702	9578	9578	102	361.147	105.232	300.437	3.758	36837	36837
852	104	304.144	56.200	78.969	4.227	31631	31631	136	204.735	19.058	140.079	5.208	27844	27844	172	261.837	43.099	167.053	8.173	45036	45036	90	291.733	42.898	192.397	5.799	26256	26256	37	267.243	37.687	229.270	1.644	9888	9888	42	227.071	31.701	271.832	3.703	9537	9537	102	360.931	105.951	300.427	3.748	36815	36815
853	104	297.087	52.231	79.005	4.233	30897	30897	136	204.772	19.435	140.068	5.204	27849	27849	172	261.558	44.546	167.057	8.160	44988	44988	90	290.100	41.463	192.413	5.819	26109	26109	37	269.162	39.256	229.232	1.649	9959	9959	42	228.548	31.190	271.835	3.717	9599	9599	102	361.716	103.596	300.443	3.761	36895	36895
854	104	293.750	53.561	78.986	4.215	30550	30550	136	206.088	20.022	140.041	5.198	28028	28028	172	259.773	42.959	167.045	8.174	44681	44681	90	290.400	41.258	192.399	5.804	26136	26136	37	267.757	37.613	229.254	1.646	9907	9907	42	227.143	31.469	271.838	3.708	9540	9540	102	360.578	103.697	300.462	3.749	36779	36779
855	104	289.375	50.970	79.009	4.230	30095	30095	136	205.449	19.498	140.073	5.205	27941	27941	172	260.640	43.643	167.057	8.172	44830	44830	90	290.344	41.116	192.418	5.822	26131	26131	37	271.054	39.157	229.261	1.656	10029	10029	42	226.262	32.482	271.836	3.695	9503	9503	102	360.078	102.755	300.449	3.761	36728	36728
856	104	283.587	48.561	79.009	4.228	29493	29493	136	206.118	20.243	140.052	5.203	28032	28032	172	263.488	44.914	167.063	8.177	45320	45320	90	289.200	41.896	192.401	5.797	26028	26028	37	271.865	38.506	229.255	1.651	10059	10059	42	227.476	32.123	271.836	3.694	9554	9554	102	361.765	103.315	300.458	3.757	36900	36900
857	104	280.481	48.849	79.002	4.238	29170	29170	136	205.816	20.077	140.052	5.205	27991	27991	172	263.483	44.023	167.049	8.174	45319	45319	90	288.667	39.868	192.415	5.819	25980	25980	37	274.514	40.339	229.267	1.638	10157	10157	42	228.167	33.858	271.844	3.686	9583	9583	102	361.588	102.722	300.467	3.760	36882	36882
858	104	275.500	46.519	79.008	4.244	28652	28652	136	205.926	19.187	140.056	5.211	28006	28006	172	262.791	45.540	167.047	8.169	45200	45200	90	289.111	40.826	192.405	5.806	26020	26020	37	276.541	42.123	229.252	1.637	10232	10232	42	227.095	32.127	271.819	3.708	9538	9538	102	366.294	106.547	300.456	3.757	37362	37362
859	104	273.962	44.874	79.017	4.247	28492	28492	136	207.287	19.578	140.058	5.207	28191	28191	172	264.983	44.244	167.026	8.170	45577	45577	90	289.778	40.564	192.415	5.824	26080	26080	37	281.108	43.668	229.274	1.639	10401	10401	42	227.333	32.295	271.824	3.704	9548	9548	102	367.098	101.448	300.489	3.772	37444	37444
860	104	269.971	43.533	79.016	4.246	28077	28077	136	207.007	20.230	140.060	5.197	28153	28153	172	263.610	44.230	167.026	8.155	45341	45341	90	288.733	39.618	192.411	5.817	25986	25986	37	278.081	43.412	229.223	1.641	10289	10289	42	227.524	32.066	271.831	3.706	9556	9556	102	368.304	100.377	300.510	3.788	37567	37567
861	104	267.019	44.166	79.029	4.243	27770	27770	136	206.228	19.233	140.052	5.198	28047	28047	172	264.564	44.452	167.025	8.144	45505	45505	90	290.178	41.547	192.425	5.835	26116	26116	37	283.811	46.935	229.270	1.647	10501	10501	42	229.905	33.993	271.842	3.685	9656	9656	102	373.157	102.357	300.527	3.780	38062	38062
862	104	263.923	42.352	79.033	4.245	27448	27448	136	206.603	19.630	140.065	5.203	28098	28098	172	266.907	45.300	167.019	8.159	45908	45908	90	288.522	39.812	192.419	5.829	25967	25967	37	285.784	45.292	229.267	1.641	10574	10574	42	227.548	32.981	271.831	3.702	9557	9557	102	374.137	102.130	300.535	3.779	38162	38162
863	104	261.779	41.250	79.019	4.252	27225	27225	136	207.250	20.474	140.051	5.200	28186	28186	172	265.855	46.067	167.018	8.158	45727	45727	90	289.367	40.841	192.410	5.807	26043	26043	37	288.541	46.105	229.268	1.643	10676	10676	42	229.738	33.325	271.839	3.698	9649	9649	102	379.265	104.663	300.546	3.773	38685	38685
864	104	259.048	38.810	79.020	4.263	26941	26941	136	206.265	19.091	140.052	5.198	28052	28052	172	266.273	46.470	167.034	8.155	45799	45799	90	287.556	40.524	192.413	5.812	25880	25880	37	285.514	47.473	229.272	1.645	10564	10564	42	228.619	32.266	271.824	3.705	9602	9602	102	381.510	103.609	300.545	3.781	38914	38914
865	104	256.173	38.435	79.028	4.270	26642	26642	136	208.485	20.154	140.043	5.196	28354	28354	172	265.471	45.447	167.037	8.166	45661	45661	90	285.656	39.688	192.411	5.815	25709	25709	37	287.270	47.273	229.272	1.639	10629	10629	42	227.976	34.162	271.841	3.677	9575	9575	102	386.618	104.818	300.563	3.787	39435	39435
866	104	255.808	38.089	79.048	4.258	26604	26604	136	207.235	20.134	140.051	5.201	28184	28184	172	266.628	45.998	167.038	8.148	45860	45860	90	289.133	42.301	192.407	5.810	26022	26022	37	290.378	45.518	229.276	1.640	10744	10744	42	226.762	31.776	271.822	3.708	9524	9524	102	394.765	106.057	300.564	3.782	40266	40266
867	104	252.952	37.980	79.025	4.257	26307	26307	136	207.787	20.573	140.015	5.202	28259	28259	172	265.860	45.235	167.035	8.162	45728	45728	90	288.278	42.059	192.406	5.819	25945	25945	37	288.946	47.370	229.303	1.644	10691	10691	42	227.524	31.964	271.842	3.696	9556	9556	102	399.902	110.378	300.551	3.780	40790	40790
868	104	250.894	35.788	79.011	4.273	26093	26093	136	207.897	19.116	140.071	5.213	28274	28274	172	267.273	46.570	167.030	8.157	45971	45971	90	289.011	39.952	192.404	5.810	26011	26011	37	291.703	47.621	229.286	1.640	10793	10793	42	227.214	32.929	271.838	3.692	9543	9543	102	402.500	112.038	300.527	3.776	41055	41055
869	104	252.760	36.719	79.023	4.277	26287	26287	136	206.816	19.310	140.059	5.217	28127	28127	172	268.087	47.609	167.034	8.148	46111	46111	90	287.700	40.564	192.405	5.810	25893	25893	37	290.568	48.044	229.281	1.638	10751	10751	42	227.619	32.524	271.842	3.698	9560	9560	102	406.382	115.288	300.512	3.772	41451	41451
870	104	250.596	36.172	79.000	4.269	26062	26062	136	206.471	20.035	140.051	5.197	28080	28080	172	266.826	47.571	167.053	8.172	45894	45894	90	287.411	40.252	192.396	5.797	25867	25867	37	291.108	45.969	229.256	1.640	10771	10771	42	225.857	32.600	271.840	3.690	9486	9486	102	411.304	118.159	300.511	3.769	41953	41953
871	104	249.462	36.165	79.025	4.272	25944	25944	136	207.118	19.611	140.048	5.203	28168	28168	172	266.233	46.245	167.050	8.182	45792	45792	90	287.744	41.174	192.397	5.816	25897	25897	37	291.622	47.279	229.283	1.645	10790	10790	42	229.286	30.746	271.832	3.712	9630	9630	102	416.304	122.857	300.493	3.752	42463	42463
872	104	248.029	34.306	79.032	4.283	25795	25795	136	206.713	20.048	140.052	5.211	28113	28113	172	266.988	45.767	167.043	8.188	45922	45922	90	284.600	40.040	192.395	5.798	25614	25614	37	290.514	46.286	229.263	1.640	10749	10749	42	227.690	31.423	271.839	3.706	9563	9563	102	421.402	125.461	300.490	3.741	42983	42983
873	104	247.712	34.722	79.024	4.270	25762	25762	136	207.904	21.080	140.058	5.197	28275	28275	172	267.267	45.807	167.050	8.197	45970	45970	90	283.022	39.481	192.402	5.815	25472	25472	37	291.973	45.907	229.236	1.644	10803	10803	42	231.714	31.539	271.825	3.716	9732	9732	102	428.157	128.673	300.488	3.739	43672	43672
874	104	246.731	33.464	79.025	4.285	25660	25660	136	207.875	20.507	140.038	5.205	28271	28271	172	266.733	45.480	167.035	8.177	45878	45878	90	283.367	38.843	192.403	5.807	25503	25503	37	291.838	44.867	229.264	1.645	10798	10798	42	228.381	32.181	271.847	3.698	9592	9592	102	431.990	125.382	300.519	3.755	44063	44063
875	104	244.644	33.593	79.039	4.292	25443	25443	136	207.743	21.159	140.032	5.207	28253	28253	172	269.285	48.758	167.064	8.182	46317	46317	90	283.278	39.978	192.410	5.817	25495	25495	37	294.162	48.865	229.270	1.640	10884	10884	42	229.857	34.042	271.834	3.696	9654	9654	102	442.696	129.471	300.520	3.749	45155	45155
876	104	245.731	34.036	79.027	4.276	25556	25556	136	208.632	20.741	140.042	5.198	28374	28374	172	270.983	47.412	167.066	8.182	46609	46609	90	282.700	38.971	192.414	5.833	25443	25443	37	295.459	49.848	229.271	1.637	10932	10932	42	229.119	31.914	271.838	3.705	9623	9623	102	458.147	137.263	300.521	3.735	46731	46731
877	104	242.654	32.802	79.045	4.283	25236	25236	136	208.669	19.938	140.058	5.207	28379	28379	172	271.959	48.961	167.069	8.181	46777	46777	90	282.711	39.540	192.421	5.821	25444	25444	37	294.568	48.234	229.265	1.635	10899	10899	42	228.048	30.896	271.831	3.716	9578	9578	102	466.873	143.479	300.516	3.730	47621	47621
878	104	241.683	33.444	79.023	4.276	25135	25135	136	207.257	19.427	140.055	5.213	28187	28187	172	271.669	49.429	167.067	8.167	46727	46727	90	284.700	40.702	192.398	5.808	25623	25623	37	294.541	47.423	229.260	1.636	10898	10898	42	230.024	33.302	271.837	3.697	9661	9661	102	477.500	145.018	300.521	3.738	48705	48705
879	104	242.510	33.925	79.025	4.275	25221	25221	136	207.934	19.819	140.055	5.214	28279	28279	172	271.122	49.037	167.058	8.153	46633	46633	90	283.822	37.751	192.395	5.805	25544	25544	37	297.946	52.151	229.302	1.636	11024	11024	42	230.476	32.116	271.824	3.707	9680	9680	102	493.716	153.065	300.500	3.724	50359	50359
880	104	242.750	32.878	79.031	4.278	25246	25246	136	206.434	19.649	140.048	5.213	28075	28075	172	271.849	48.912	167.067	8.170	46758	46758	90	280.956	39.763	192.407	5.805	25286	25286	37	296.838	49.214	229.280	1.639	10983	10983	42	228.500	31.778	271.828	3.708	9597	9597	102	509.765	164.983	300.467	3.698	51996	51996
881	104	242.135	32.797	79.024	4.279	25182	25182	136	207	19.968	140.055	5.195	28152	28152	172	272.233	49.269	167.062	8.163	46824	46824	90	283.733	39.633	192.404	5.814	25536	25536	37	295.703	50.531	229.290	1.642	10941	10941	42	229.310	32.220	271.833	3.701	9631	9631	102	523.078	169.860	300.467	3.702	53354	53354
882	104	241.779	32.055	79.024	4.294	25145	25145	136	206.434	19.180	140.070	5.220	28075	28075	172	273.221	48.780	167.058	8.175	46994	46994	90	284.889	41.189	192.408	5.821	25640	25640	37	297.811	50.186	229.268	1.631	11019	11019	42	230.690	33.136	271.843	3.693	9689	9689	102	541.529	182.869	300.439	3.683	55236	55236
883	104	243.288	33.477	79.029	4.279	25302	25302	136	206.654	19.823	140.043	5.205	28105	28105	172	273.384	49.958	167.038	8.148	47022	47022	90	286.622	41.178	192.406	5.817	25796	25796	37	298.189	50.712	229.289	1.639	11033	11033	42	228.286	31.430	271.830	3.710	9588	9588	102	559.225	190.248	300.428	3.679	57041	57041
884	104	243.981	34.362	79.013	4.277	25374	25374	136	205.875	19.159	140.046	5.210	27999	27999	172	273.320	48.250	167.039	8.154	47011	47011	90	287.289	40.774	192.407	5.827	25856	25856	37	299.757	47.564	229.266	1.644	11091	11091	42	226.262	31.902	271.821	3.714	9503	9503	102	574.745	198.916	300.413	3.668	58624	58624
885	104	243.808	32.443	79.018	4.287	25356	25356	136	205.904	19.116	140.075	5.210	28003	28003	172	272.651	47.981	167.062	8.170	46896	46896	90	288.822	41.996	192.402	5.817	25994	25994	37	306.027	52.286	229.279	1.638	11323	11323	42	228.310	31.286	271.842	3.704	9589	9589	102	594.010	208.715	300.401	3.664	60589	60589
886	104	244.087	32.893	79.023	4.288	25385	25385	136	205.831	19.796	140.044	5.202	27993	27993	172	272.576	48.198	167.038	8.136	46883	46883	90	289.644	41.710	192.407	5.837	26068	26068	37	302.216	51.512	229.299	1.642	11182	11182	42	230.405	32.408	271.840	3.703	9677	9677	102	613.471	218.315	300.392	3.653	62574	62574
887	104	243.413	33.665	79.000	4.277	25315	25315	136	206.221	19.459	140.057	5.208	28046	28046	172	271.942	47.954	167.037	8.152	46774	46774	90	290.989	41.536	192.419	5.831	26189	26189	37	303.811	52.808	229.297	1.637	11241	11241	42	229.262	32.727	271.841	3.705	9629	9629	102	630.549	226.000	300.397	3.648	64316	64316
888	104	245.423	34.774	78.991	4.276	25524	25524	136	206.757	19.474	140.055	5.206	28119	28119	172	274.157	49.160	167.036	8.142	47155	47155	90	291.778	43.179	192.410	5.827	26260	26260	37	299.784	53.049	229.274	1.635	11092	11092	42	229.952	31.706	271.831	3.709	9658	9658	102	652.676	234.734	300.401	3.657	66573	66573
889	104	245.567	34.260	79.003	4.283	25539	25539	136	205.603	19.350	140.047	5.201	27962	27962	172	274.494	49.525	167.031	8.152	47213	47213	90	291.289	42.304	192.395	5.796	26216	26216	37	300.838	50.863	229.275	1.637	11131	11131	42	227.667	33.340	271.859	3.677	9562	9562	102	677.784	245.812	300.401	3.646	69134	69134
890	104	246.529	33.345	79.009	4.277	25639	25639	136	205.868	18.907	140.084	5.211	27998	27998	172	275.983	49.482	167.049	8.165	47469	47469	90	293.533	43.006	192.419	5.824	26418	26418	37	302.027	49.430	229.279	1.646	11175	11175	42	230.214	32.719	271.830	3.702	9669	9669	102	703.059	260.658	300.374	3.641	71712	71712
891	104	246.317	34.508	79.025	4.273	25617	25617	136	206.132	18.050	140.085	5.211	28034	28034	172	273.849	49.355	167.044	8.157	47102	47102	90	295.567	44.778	192.419	5.824	26601	26601	37	298	51.286	229.293	1.640	11026	11026	42	228.738	32.318	271.845	3.692	9607	9607	102	719.637	272.208	300.352	3.623	73403	73403
892	104	247.606	35.442	79.027	4.264	25751	25751	136	205.132	19.684	140.073	5.199	27898	27898	172	275.134	49.608	167.026	8.134	47323	47323	90	294.089	44.644	192.414	5.807	26468	26468	37	302.351	52.987	229.298	1.637	11187	11187	42	229.214	32.540	271.839	3.709	9627	9627	102	735.471	278.691	300.341	3.627	75018	75018
893	104	246.183	34.824	79.032	4.274	25603	25603	136	206.662	18.828	140.074	5.211	28106	28106	172	274.465	49.207	167.038	8.140	47208	47208	90	293.889	41.437	192.406	5.822	26450	26450	37	303.432	49.529	229.257	1.647	11227	11227	42	229.119	32.061	271.841	3.702	9623	9623	102	745.618	287.490	300.329	3.618	76053	76053
894	104	244.875	33.036	79.028	4.284	25467	25467	136	206.206	19.436	140.040	5.202	28044	28044	172	273.372	48.370	167.030	8.130	47020	47020	90	295.889	44.548	192.405	5.810	26630	26630	37	305.514	50.389	229.295	1.643	11304	11304	42	230.048	33.361	271.833	3.698	9662	9662	102	747.696	286.966	300.321	3.622	76265	76265
895	104	244.663	35.237	79.050	4.268	25445	25445	136	206.346	19.772	140.049	5.199	28063	28063	172	273.890	47.438	167.027	8.157	47109	47109	90	297.056	43.551	192.400	5.808	26735	26735	37	303.027	52.705	229.298	1.634	11212	11212	42	228.357	32.480	271.830	3.709	9591	9591	102	749.559	289.225	300.317	3.617	76455	76455
896	104	246.452	34.675	79.056	4.259	25631	25631	136	207.169	20.131	140.057	5.202	28175	28175	172	275.407	48.938	167.029	8.147	47370	47370	90	297.911	44.026	192.407	5.821	26812	26812	37	302.324	50.871	229.279	1.639	11186	11186	42	228.429	33.529	271.856	3.684	9594	9594	102	750.402	290.655	300.313	3.617	76541	76541
897	104	245.788	35.039	79.050	4.269	25562	25562	136	206.478	20.628	140.007	5.195	28081	28081	172	274.849	48.163	167.038	8.157	47274	47274	90	298.767	45.316	192.426	5.840	26889	26889	37	303.324	52.122	229.260	1.629	11223	11223	42	229.405	33.033	271.832	3.699	9635	9635	102	750.137	289.959	300.311	3.616	76514	76514
898	104	246.413	34.505	79.062	4.268	25627	25627	136	208.191	20.315	140.041	5.205	28314	28314	172	274.436	49.204	167.046	8.157	47203	47203	90	297.044	43.102	192.423	5.844	26734	26734	37	304.568	51.278	229.289	1.639	11269	11269	42	230.643	32.576	271.830	3.702	9687	9687	102	748	289.021	300.314	3.618	76296	76296
899	104	246.933	34.829	79.045	4.274	25681	25681	136	207.074	20.978	140.026	5.199	28162	28162	172	274.570	50.302	167.048	8.143	47226	47226	90	297.500	44.471	192.418	5.842	26775	26775	37	310.162	52.296	229.269	1.643	11476	11476	42	229.357	34.869	271.820	3.695	9633	9633	102	744.186	288.322	300.313	3.615	75907	75907
900	104	248.240	35.122	79.034	4.268	25817	25817	136	208.904	20.970	140.016	5.185	28411	28411	172	277.337	50.080	167.046	8.148	47702	47702	90	299.367	45.615	192.414	5.811	26943	26943	37	312.703	53.991	229.271	1.644	11570	11570	42	230.262	32.483	271.829	3.711	9671	9671	102	746.922	286.744	300.303	3.621	76186	76186
901	104	247.923	34.737	79.044	4.272	25784	25784	136	207.669	20.904	140.014	5.195	28243	28243	172	277.587	49.852	167.054	8.153	47745	47745	90	300.067	45.843	192.418	5.827	27006	27006	37	310.919	55.186	229.296	1.631	11504	11504	42	229.476	32.807	271.840	3.699	9638	9638	102	745.676	287.401	300.307	3.620	76059	76059
902	104	249.346	35.029	79.041	4.270	25932	25932	136	206.971	20.642	140.015	5.202	28148	28148	172	277.645	49.990	167.064	8.155	47755	47755	90	299.511	45.449	192.401	5.796	26956	26956	37	307.297	51.773	229.295	1.635	11370	11370	42	229	32.753	271.833	3.697	9618	9618	102	746.382	290.768	300.308	3.609	76131	76131
903	104	249.144	36.773	79.031	4.256	25911	25911	136	207.015	20.753	140.028	5.188	28154	28154	172	278.680	50.662	167.053	8.152	47933	47933	90	300.389	44.687	192.384	5.792	27035	27035	37	308	51.820	229.282	1.641	11396	11396	42	228.786	32.937	271.840	3.701	9609	9609	102	747.873	289.260	300.313	3.615	76283	76283
904	104	249.058	35.370	79.040	4.260	25902	25902	136	206.059	19.295	140.046	5.199	28024	28024	172	278.395	50.073	167.043	8.162	47884	47884	90	302.367	45.913	192.398	5.804	27213	27213	37	303.946	51.192	229.285	1.640	11246	11246	42	229.929	33.397	271.841	3.690	9657	9657	102	743.108	287.237	300.309	3.612	75797	75797
905	104	246.404	34.957	79.044	4.276	25626	25626	136	207.235	19.955	140.030	5.199	28184	28184	172	276.878	50.254	167.038	8.152	47623	47623	90	303.356	46.358	192.398	5.798	27302	27302	37	303.432	52.752	229.300	1.631	11227	11227	42	229.952	33.436	271.834	3.688	9658	9658	102	744.118	289.640	300.319	3.613	75900	75900
906	104	246.548	34.683	79.036	4.259	25641	25641	136	205.919	19.603	140.046	5.206	28005	28005	172	276	50.143	167.072	8.164	47472	47472	90	302.800	46.500	192.411	5.817	27252	27252	37	304.243	52.404	229.307	1.631	11257	11257	42	229.929	31.860	271.832	3.717	9657	9657	102	743.353	289.345	300.310	3.613	75822	75822
907	104	248.077	35.448	79.018	4.270	25800	25800	136	207.301	20.007	140.050	5.199	28193	28193	172	275.320	50.594	167.068	8.165	47355	47355	90	301.156	47.426	192.406	5.816	27104	27104	37	305.405	51.100	229.270	1.640	11300	11300	42	229.881	31.917	271.837	3.714	9655	9655	102	745.882	289.311	300.317	3.612	76080	76080
908	104	246.798	35.076	79.034	4.257	25667	25667	136	207.287	20.035	140.039	5.192	28191	28191	172	274.174	49.782	167.065	8.169	47158	47158	90	300.344	46.668	192.417	5.827	27031	27031	37	304.270	50.981	229.304	1.630	11258	11258	42	229.405	32.974	271.827	3.701	9635	9635	102	745.265	288.290	300.302	3.611	76017	76017
909	104	248.587	35.916	79.031	4.261	25853	25853	136	207.184	19.443	140.026	5.195	28177	28177	172	274.192	49.692	167.064	8.164	47161	47161	90	300.267	44.432	192.418	5.834	27024	27024	37	301.595	49.487	229.280	1.642	11159	11159	42	231.190	32.101	271.838	3.714	9710	9710	102	749.765	290.188	300.305	3.617	76476	76476
910	104	249.240	35.701	79.034	4.259	25921	25921	136	207.588	20.297	140.019	5.198	28232	28232	172	275.727	49.380	167.074	8.178	47425	47425	90	301.433	45.773	192.421	5.848	27129	27129	37	306.243	50.911	229.273	1.646	11331	11331	42	232.310	31.746	271.828	3.736	9757	9757	102	750.549	292.167	300.313	3.609	76556	76556
911	104	250.923	37.256	79.022	4.253	26096	26096	136	207.118	20.882	140.030	5.189	28168	28168	172	274.785	48.998	167.059	8.159	47263	47263	90	303.467	45.190	192.409	5.830	27312	27312	37	303.405	50.391	229.296	1.640	11226	11226	42	232.190	32.701	271.841	3.701	9752	9752	102	753.108	291.946	300.315	3.612	76817	76817
912	104	249.740	36.869	79.025	4.267	25973	25973	136	206.029	20.025	140.044	5.198	28020	28020	172	276.366	50.047	167.054	8.153	47535	47535	90	305.011	46.577	192.418	5.822	27451	27451	37	300.135	48.658	229.299	1.646	11105	11105	42	230.643	32.974	271.837	3.702	9687	9687	102	754.500	295.063	300.308	3.604	76959	76959
913	104	249.250	36.059	79.040	4.267	25922	25922	136	206.846	19.594	140.079	5.203	28131	28131	172	275.901	50.399	167.048	8.157	47455	47455	90	308.267	46.798	192.418	5.826	27744	27744	37	299.919	48.031	229.286	1.639	11097	11097	42	233.024	31.059	271.826	3.729	9787	9787	102	755.255	290.189	300.323	3.617	77036	77036
914	104	251.606	37.323	79.030	4.253	26167	26167	136	208.037	20.025	140.040	5.196	28293	28293	172	276.593	48.764	167.052	8.157	47574	47574	90	309.644	47.905	192.423	5.842	27868	27868	37	295.568	47.102	229.293	1.638	10936	10936	42	231.571	32.229	271.838	3.703	9726	9726	102	757.412	292.060	300.311	3.609	77256	77256
915	104	252.173	37.580	79.022	4.263	26226	26226	136	207.728	20.260	140.050	5.199	28251	28251	172	276.721	49.311	167.032	8.145	47596	47596	90	309.133	47.157	192.424	5.852	27822	27822	37	295.838	48.626	229.277	1.638	10946	10946	42	230.167	31.645	271.829	3.718	9667	9667	102	757.833	295.526	300.315	3.601	77299	77299
916	104	254.337	37.431	79.044	4.261	26451	26451	136	207.993	20.130	140.052	5.199	28287	28287	172	275.552	49.800	167.043	8.141	47395	47395	90	308.622	46.977	192.437	5.855	27776	27776	37	292.703	46.676	229.304	1.644	10830	10830	42	231.762	32.272	271.824	3.711	9734	9734	102	758.843	295.309	300.311	3.613	77402	77402
917	104	253.144	37.696	79.041	4.252	26327	26327	136	207.860	20.009	140.033	5.197	28269	28269	172	277.657	49.597	167.051	8.153	47757	47757	90	308.011	48.078	192.440	5.864	27721	27721	37	294.135	47.014	229.262	1.633	10883	10883	42	232.976	33.254	271.831	3.704	9785	9785	102	760.206	295.375	300.301	3.610	77541	77541
918	104	253.663	37.934	79.036	4.257	26381	26381	136	208.309	20.572	140.036	5.192	28330	28330	172	276.477	51.113	167.037	8.145	47554	47554	90	307.178	47.507	192.422	5.841	27646	27646	37	294.946	44.518	229.247	1.644	10913	10913	42	233.548	32.275	271.816	3.724	9809	9809	102	757.853	292.765	300.318	3.616	77301	77301
919	104	254.115	37.139	79.048	4.262	26428	26428	136	209.191	20.879	140.016	5.193	28450	28450	172	277.855	52.669	167.053	8.149	47791	47791	90	308.100	46.999	192.407	5.835	27729	27729	37	295.432	47.277	229.253	1.643	10931	10931	42	232.048	31.445	271.840	3.712	9746	9746	102	758.676	296.253	300.308	3.609	77385	77385
920	104	255.692	37.733	79.028	4.265	26592	26592	136	210.787	22.062	139.992	5.180	28667	28667	172	278.052	52.410	167.065	8.170	47825	47825	90	309.389	45.975	192.418	5.839	27845	27845	37	294.405	48.373	229.276	1.638	10893	10893	42	232.071	33.675	271.845	3.690	9747	9747	102	760.863	294.017	300.305	3.616	77608	77608
921	104	256.712	39.316	79.040	4.250	26698	26698	136	210.471	20.545	140.031	5.190	28624	28624	172	277.017	50.190	167.061	8.161	47647	47647	90	311.256	47.272	192.417	5.823	28013	28013	37	293.189	46.005	229.249	1.640	10848	10848	42	232.833	33.726	271.836	3.702	9779	9779	102	757.196	293.251	300.323	3.612	77234	77234
922	104	258.135	39.270	79.046	4.247	26846	26846	136	209.625	21.607	140.019	5.197	28509	28509	172	277.442	51.222	167.051	8.140	47720	47720	90	312.922	47.215	192.427	5.838	28163	28163	37	296.351	47.748	229.285	1.642	10965	10965	42	234.548	34.502	271.842	3.696	9851	9851	102	758.657	294.042	300.310	3.617	77383	77383
923	104	256.038	39.073	79.059	4.250	26628	26628	136	210	21.552	140.035	5.199	28560	28560	172	277.163	51.621	167.065	8.139	47672	47672	90	313.011	48.892	192.424	5.845	28171	28171	37	293.649	47.479	229.279	1.643	10865	10865	42	233.095	32.250	271.826	3.712	9790	9790	102	755.971	293.154	300.299	3.608	77109	77109
924	104	257.423	39.846	79.051	4.244	26772	26772	136	210.184	21.369	140.040	5.187	28585	28585	172	277.430	51.507	167.072	8.148	47718	47718	90	316.489	47.776	192.424	5.834	28484	28484	37	297.649	48.699	229.276	1.629	11013	11013	42	235.405	34.595	271.832	3.694	9887	9887	102	757.363	295.737	300.306	3.602	77251	77251
925	104	258.173	39.688	79.052	4.244	26850	26850	136	210.456	21.259	140.036	5.190	28622	28622	172	278.657	52.397	167.075	8.157	47929	47929	90	315.011	48.727	192.434	5.845	28351	28351	37	294.108	46.973	229.264	1.638	10882	10882	42	232.476	32.290	271.833	3.717	9764	9764	102	755.647	294.809	300.296	3.610	77076	77076
926	104	258.865	39.582	79.016	4.248	26922	26922	136	209.912	21.514	140.026	5.195	28548	28548	172	278.872	51.894	167.057	8.135	47966	47966	90	317.667	49.201	192.422	5.826	28590	28590	37	297.541	48.592	229.258	1.645	11009	11009	42	234.238	33.191	271.834	3.709	9838	9838	102	755.029	292.026	300.317	3.608	77013	77013
927	104	262.452	40.684	79.028	4.241	27295	27295	136	209.522	20.797	140.039	5.195	28495	28495	172	280.058	51.825	167.057	8.137	48170	48170	90	322.489	52.188	192.422	5.829	29024	29024	37	297.459	47.307	229.243	1.644	11006	11006	42	230.857	33.584	271.839	3.697	9696	9696	102	756.324	292.868	300.307	3.614	77145	77145
928	104	260.827	41.033	79.025	4.240	27126	27126	136	209.478	21.233	140.033	5.203	28489	28489	172	277.169	50.392	167.064	8.175	47673	47673	90	322.156	49.691	192.422	5.853	28994	28994	37	298.919	48.163	229.248	1.643	11060	11060	42	231.381	33.669	271.833	3.709	9718	9718	102	754.206	291.196	300.311	3.612	76929	76929
929	104	262.942	40.613	79.033	4.252	27346	27346	136	210.794	21.860	140.024	5.190	28668	28668	172	276.390	49.681	167.069	8.170	47539	47539	90	324.889	52.089	192.397	5.822	29240	29240	37	300.568	49.499	229.250	1.645	11121	11121	42	231.333	33.179	271.834	3.703	9716	9716	102	752.902	292.820	300.296	3.607	76796	76796
930	104	263.625	41.356	79.033	4.243	27417	27417	136	210.074	21.158	140.039	5.198	28570	28570	172	276.640	49.795	167.058	8.158	47582	47582	90	327.489	52.335	192.394	5.797	29474	29474	37	299.459	49.750	229.285	1.644	11080	11080	42	232.238	33.476	271.835	3.699	9754	9754	102	753.745	292.728	300.308	3.609	76882	76882
931	104	266.913	43.414	79.032	4.236	27759	27759	136	210.757	19.565	140.070	5.200	28663	28663	172	276.535	51.204	167.070	8.163	47564	47564	90	331.367	55.694	192.401	5.806	29823	29823	37	295.459	47.093	229.253	1.642	10932	10932	42	231.214	32.409	271.831	3.705	9711	9711	102	753.284	290.796	300.300	3.613	76835	76835
932	104	265.894	41.972	79.037	4.248	27653	27653	136	210.816	19.657	140.063	5.199	28671	28671	172	276.826	50.431	167.055	8.144	47614	47614	90	332.822	54.232	192.398	5.802	29954	29954	37	293.054	43.851	229.247	1.653	10843	10843	42	231.357	33.161	271.839	3.690	9717	9717	102	749.069	289.702	300.310	3.614	76405	76405
933	104	268.394	43.728	79.010	4.238	27913	27913	136	210.044	20.373	140.067	5.193	28566	28566	172	274.826	49.486	167.058	8.173	47270	47270	90	333.233	55.589	192.391	5.778	29991	29991	37	293.514	44.133	229.256	1.653	10860	10860	42	232.452	32.997	271.835	3.703	9763	9763	102	750.196	289.794	300.310	3.614	76520	76520
934	104	271.212	43.925	79.029	4.239	28206	28206	136	210.022	20.787	140.065	5.199	28563	28563	172	275.651	49.834	167.061	8.161	47412	47412	90	336.489	53.950	192.394	5.801	30284	30284	37	292.027	45.046	229.241	1.651	10805	10805	42	233.119	31.938	271.818	3.726	9791	9791	102	749.716	291.722	300.310	3.611	76471	76471
935	104	271.750	46.052	79.022	4.235	28262	28262	136	210.956	20.751	140.033	5.192	28690	28690	172	273.047	49.300	167.055	8.171	46964	46964	90	340.878	57.525	192.404	5.819	30679	30679	37	290.649	44.920	229.257	1.643	10754	10754	42	234.095	34.468	271.829	3.700	9832	9832	102	745.598	288.742	300.307	3.614	76051	76051
936	104	275.250	45.709	79.015	4.236	28626	28626	136	212.662	20.776	140.034	5.191	28922	28922	172	275.767	49.284	167.041	8.150	47432	47432	90	342.622	55.855	192.406	5.819	30836	30836	37	290.459	43.805	229.253	1.647	10747	10747	42	234.405	34.604	271.844	3.682	9845	9845	102	745.686	289.332	300.304	3.611	76060	76060
937	104	278.288	46.857	79.011	4.221	28942	28942	136	214.221	21.929	139.992	5.183	29134	29134	172	275.872	49.546	167.056	8.161	47450	47450	90	343.822	57.632	192.403	5.815	30944	30944	37	289	44.807	229.237	1.643	10693	10693	42	236.048	34.076	271.836	3.695	9914	9914	102	746.863	286.626	300.316	3.615	76180	76180
938	104	279.933	47.789	79.016	4.220	29113	29113	136	214.772	22.289	139.974	5.184	29209	29209	172	273.570	47.907	167.059	8.180	47054	47054	90	340.878	57.495	192.419	5.836	30679	30679	37	287.838	42.865	229.257	1.651	10650	10650	42	235.238	35.053	271.848	3.684	9880	9880	102	746.059	288.827	300.308	3.614	76098	76098
939	104	280.144	48.579	79.010	4.216	29135	29135	136	216.787	22.987	139.954	5.176	29483	29483	172	274.913	48.536	167.062	8.183	47285	47285	90	340.200	56.771	192.413	5.840	30618	30618	37	286.784	43.913	229.252	1.643	10611	10611	42	236.048	34.219	271.849	3.692	9914	9914	102	743.706	286.666	300.318	3.612	75858	75858
940	104	283.788	49.813	79.014	4.211	29514	29514	136	216.743	22.817	139.946	5.173	29477	29477	172	274.436	48.879	167.074	8.177	47203	47203	90	340.433	56.054	192.416	5.826	30639	30639	37	291.243	44.557	229.239	1.647	10776	10776	42	237.548	35.122	271.842	3.695	9977	9977	102	745.020	287.301	300.312	3.616	75992	75992
941	104	285.798	50.229	79.024	4.208	29723	29723	136	219.779	24.011	139.930	5.165	29890	29890	172	274.541	48.968	167.074	8.169	47221	47221	90	340.489	55.813	192.428	5.838	30644	30644	37	288.811	43.157	229.242	1.649	10686	10686	42	237.429	34.917	271.833	3.692	9972	9972	102	745.578	287.984	300.310	3.614	76049	76049
942	104	287.125	51.310	79.006	4.206	29861	29861	136	219.699	23.408	139.929	5.173	29879	29879	172	274.297	48.564	167.062	8.159	47179	47179	90	342.778	57.055	192.418	5.816	30850	30850	37	289.757	42.697	229.234	1.651	10721	10721	42	234.857	32.747	271.830	3.712	9864	9864	102	742.431	286.780	300.310	3.612	75728	75728
943	104	288.192	50.027	79.028	4.215	29972	29972	136	220.794	24.578	139.936	5.167	30028	30028	172	273.500	48.523	167.063	8.157	47042	47042	90	344.522	57.247	192.415	5.832	31007	31007	37	288.081	44.741	229.229	1.648	10659	10659	42	234.429	34.668	271.849	3.682	9846	9846	102	744.235	285.517	300.311	3.618	75912	75912
944	104	293.038	52.139	79.020	4.203	30476	30476	136	221.213	25.591	139.900	5.157	30085	30085	172	275.180	48.861	167.049	8.155	47331	47331	90	344.333	56.860	192.419	5.839	30990	30990	37	286.216	41.175	229.235	1.650	10590	10590	42	236.762	35.441	271.839	3.686	9944	9944	102	745.098	285.218	300.320	3.623	76000	76000
945	104	291.673	52.232	79.023	4.209	30334	30334	136	221.721	25.154	139.934	5.168	30154	30154	172	274.390	49.021	167.048	8.153	47195	47195	90	342.122	56.503	192.419	5.827	30791	30791	37	284.568	44.521	229.252	1.643	10529	10529	42	236.690	35.137	271.831	3.691	9941	9941	102	744.098	285.830	300.310	3.616	75898	75898
946	104	295.183	52.034	79.033	4.207	30699	30699	136	221.647	25.259	139.919	5.162	30144	30144	172	274.320	47.086	167.047	8.165	47183	47183	90	341.944	56.889	192.423	5.836	30775	30775	37	283.541	42.848	229.266	1.640	10491	10491	42	240.976	34.274	271.833	3.697	10121	10121	102	740.275	283.951	300.312	3.613	75508	75508
947	104	299.394	55.604	79.017	4.184	31137	31137	136	222.088	25.469	139.958	5.170	30204	30204	172	272.616	46.543	167.033	8.135	46890	46890	90	341.622	55.691	192.421	5.832	30746	30746	37	282.189	40.618	229.255	1.656	10441	10441	42	238.595	33.876	271.834	3.713	10021	10021	102	741.441	286.876	300.313	3.609	75627	75627
948	104	303.413	55.734	79.014	4.197	31555	31555	136	221.390	24.979	139.970	5.177	30109	30109	172	272.070	47.272	167.035	8.129	46796	46796	90	343.800	56.657	192.417	5.822	30942	30942	37	282.865	42.278	229.250	1.642	10466	10466	42	238	35.478	271.842	3.690	9996	9996	102	740.363	285.877	300.312	3.608	75517	75517
949	104	310.298	58.776	79.040	4.192	32271	32271	136	219.897	23.738	139.983	5.175	29906	29906	172	270.448	45.827	167.030	8.136	46517	46517	90	341.044	55.899	192.420	5.837	30694	30694	37	278.189	39.727	229.251	1.645	10293	10293	42	237.024	33.258	271.832	3.707	9955	9955	102	736.882	285.083	300.307	3.612	75162	75162
950	104	318.962	61.235	79.017	4.180	33172	33172	136	220.904	24.263	139.992	5.180	30043	30043	172	269.599	47.024	167.031	8.147	46371	46371	90	337.311	54.632	192.423	5.839	30358	30358	37	279.838	41.417	229.248	1.642	10354	10354	42	238.095	33.980	271.824	3.712	10000	10000	102	735.500	286.394	300.290	3.607	75021	75021
951	104	327.846	65.752	79.027	4.158	34096	34096	136	221.103	23.951	139.988	5.185	30070	30070	172	268.703	46.458	167.026	8.154	46217	46217	90	335.222	54.061	192.415	5.835	30170	30170	37	281.514	43.864	229.272	1.649	10416	10416	42	237.071	33.973	271.837	3.697	9957	9957	102	736.392	285.864	300.294	3.612	75112	75112
952	104	334.923	69.726	79.043	4.154	34832	34832	136	218.338	23.716	140.026	5.182	29694	29694	172	264.337	45.240	167.030	8.144	45466	45466	90	333.700	55.949	192.424	5.838	30033	30033	37	276.730	41.868	229.263	1.646	10239	10239	42	234.214	34.721	271.826	3.698	9837	9837	102	726.078	282.410	300.299	3.607	74060	74060
953	104	343	70.200	79.034	4.155	35672	35672	136	218.346	23.355	140.026	5.190	29695	29695	172	264.535	44.431	167.039	8.155	45500	45500	90	333.511	54.671	192.419	5.834	30016	30016	37	279.784	42.540	229.263	1.645	10352	10352	42	234.333	33.686	271.825	3.708	9842	9842	102	720.324	283.164	300.278	3.606	73473	73473
954	104	353.385	76.330	79.029	4.138	36752	36752	136	216.235	23.893	139.993	5.181	29408	29408	172	263.459	44.991	167.030	8.151	45315	45315	90	331.900	54.890	192.428	5.855	29871	29871	37	274.649	42.523	229.278	1.652	10162	10162	42	233.690	32.277	271.840	3.709	9815	9815	102	714.735	280.380	300.277	3.605	72903	72903
955	104	367.029	83.988	79.030	4.123	38171	38171	136	216.279	22.541	140.029	5.195	29414	29414	172	263.215	45.428	167.055	8.168	45273	45273	90	329.144	53.222	192.424	5.841	29623	29623	37	272.027	40.380	229.252	1.650	10065	10065	42	236	34.546	271.841	3.691	9912	9912	102	706.951	277.220	300.263	3.604	72109	72109
956	104	377.106	86.404	79.001	4.122	39219	39219	136	214.985	22.472	140.012	5.186	29238	29238	172	261.988	44.256	167.051	8.180	45062	45062	90	327.700	53.780	192.428	5.845	29493	29493	37	272.027	43.026	229.255	1.646	10065	10065	42	236.024	35.976	271.851	3.676	9913	9913	102	696.480	273.573	300.261	3.610	71041	71041
957	104	389.923	92.098	79.000	4.102	40552	40552	136	214.066	22.254	140.029	5.191	29113	29113	172	260.820	43.735	167.028	8.167	44861	44861	90	323.644	50.666	192.420	5.855	29128	29128	37	273.351	39.604	229.252	1.650	10114	10114	42	234.738	33.153	271.838	3.703	9859	9859	102	689.696	270.811	300.259	3.605	70349	70349
958	104	401.058	95.332	79.007	4.108	41710	41710	136	214.507	22.645	140.018	5.189	29173	29173	172	260.349	42.739	167.051	8.170	44780	44780	90	321.633	52.373	192.419	5.836	28947	28947	37	272.946	38.819	229.272	1.650	10099	10099	42	236.643	34.486	271.843	3.694	9939	9939	102	681.725	266.969	300.259	3.611	69536	69536
959	104	412.346	99.640	79.005	4.104	42884	42884	136	213.441	21.731	140.023	5.187	29028	29028	172	260.116	43.516	167.032	8.157	44740	44740	90	316.578	48.439	192.426	5.840	28492	28492	37	269.865	41.146	229.258	1.646	9985	9985	42	234.667	33.468	271.821	3.712	9856	9856	102	667.961	261.910	300.259	3.607	68132	68132
960	104	423.721	101.624	79.015	4.110	44067	44067	136	214.096	22.152	140.038	5.192	29117	29117	172	258.715	42.792	167.031	8.158	44499	44499	90	317.467	49.869	192.419	5.828	28572	28572	37	269.838	36.922	229.263	1.651	9984	9984	42	235.190	34.117	271.830	3.716	9878	9878	102	656.882	257.729	300.250	3.604	67002	67002
961	104	436.365	107.375	78.992	4.094	45382	45382	136	215.691	23.153	140.009	5.188	29334	29334	172	257.302	42.824	167.021	8.148	44256	44256	90	314.944	49.592	192.416	5.830	28345	28345	37	266.568	39.179	229.257	1.641	9863	9863	42	234.738	33.722	271.831	3.700	9859	9859	102	645.912	253.599	300.257	3.604	65883	65883
962	104	450.654	111.661	78.993	4.097	46868	46868	136	213.588	22.228	140.029	5.192	29048	29048	172	256.047	42.016	167.013	8.160	44040	44040	90	308.767	47.892	192.410	5.834	27789	27789	37	265.297	40.085	229.279	1.647	9816	9816	42	235.762	35.741	271.830	3.690	9902	9902	102	632.029	244.063	300.266	3.614	64467	64467
963	104	466.365	118.983	78.981	4.083	48502	48502	136	214.537	22.761	140.001	5.185	29177	29177	172	256.791	41.691	167.020	8.153	44168	44168	90	311.978	48.512	192.411	5.832	28078	28078	37	264.216	39.513	229.268	1.647	9776	9776	42	237.786	35.878	271.843	3.688	9987	9987	102	618.186	240.770	300.267	3.604	63055	63055
964	104	482.087	123.837	78.994	4.084	50137	50137	136	215.176	22.429	140.008	5.181	29264	29264	172	255.797	41.034	167.019	8.157	43997	43997	90	311.067	48.569	192.411	5.850	27996	27996	37	265.865	40.211	229.256	1.641	9837	9837	42	235.833	35.495	271.833	3.689	9905	9905	102	607.559	233.382	300.274	3.616	61971	61971
965	104	493.971	127.866	78.979	4.082	51373	51373	136	214.934	22.719	140.009	5.188	29231	29231	172	254.634	40.984	167.027	8.172	43797	43797	90	309.889	46.945	192.439	5.855	27890	27890	37	267.054	37.892	229.259	1.643	9881	9881	42	236.429	32.426	271.823	3.723	9930	9930	102	592.284	223.004	300.293	3.626	60413	60413
966	104	502.865	129.729	78.984	4.091	52298	52298	136	214.324	22.081	140.020	5.190	29148	29148	172	253.151	40.610	167.007	8.160	43542	43542	90	306.289	45.927	192.430	5.837	27566	27566	37	265.459	39.199	229.256	1.643	9822	9822	42	237.833	34.615	271.855	3.685	9989	9989	102	575.824	214.360	300.304	3.631	58734	58734
967	104	512.683	133.930	78.970	4.088	53319	53319	136	213.257	22.541	140.049	5.198	29003	29003	172	254.244	41.496	167.014	8.167	43730	43730	90	308.278	47.502	192.419	5.830	27745	27745	37	262.649	36.022	229.250	1.653	9718	9718	42	236.310	36.041	271.849	3.674	9925	9925	102	561.775	208.635	300.295	3.633	57301	57301
968	104	523.846	135.609	78.975	4.093	54480	54480	136	214.360	21.662	140.003	5.188	29153	29153	172	254.331	41.790	167.021	8.173	43745	43745	90	309.144	46.867	192.405	5.816	27823	27823	37	261.919	38.972	229.297	1.642	9691	9691	42	237.619	34.701	271.828	3.707	9980	9980	102	548.765	199.089	300.307	3.648	55974	55974
969	104	528.510	137.010	78.986	4.091	54965	54965	136	213.625	21.939	140.004	5.185	29053	29053	172	253.924	40.992	167.022	8.184	43675	43675	90	307.789	47.335	192.409	5.818	27701	27701	37	261.865	37.746	229.266	1.646	9689	9689	42	234.167	34.746	271.851	3.691	9835	9835	102	534.382	192.397	300.318	3.650	54507	54507
970	104	535.337	140.997	78.981	4.093	55675	55675	136	214.441	22.285	140.027	5.187	29164	29164	172	255.041	41.817	167.030	8.172	43867	43867	90	310.444	47.941	192.417	5.841	27940	27940	37	264.568	37.507	229.260	1.652	9789	9789	42	239.143	37.189	271.848	3.681	10044	10044	102	526.618	188.680	300.312	3.651	53715	53715
971	104	530.894	138.531	78.993	4.090	55213	55213	136	214.250	22.224	140.030	5.189	29138	29138	172	253.267	40.167	167.020	8.165	43562	43562	90	307.922	46.758	192.426	5.843	27713	27713	37	263.027	39.312	229.281	1.640	9732	9732	42	237.048	36.484	271.852	3.669	9956	9956	102	510.480	180.729	300.331	3.660	52069	52069
972	104	533.010	138.616	78.977	4.089	55433	55433	136	214.875	22.317	140.034	5.194	29223	29223	172	254.250	41.338	167.017	8.157	43731	43731	90	307.878	46.588	192.396	5.815	27709	27709	37	262.405	35.848	229.271	1.653	9709	9709	42	241.048	37.260	271.838	3.678	10124	10124	102	498.510	173.389	300.345	3.668	50848	50848
973	104	530.125	138.438	78.977	4.098	55133	55133	136	214.566	22.924	140.016	5.182	29181	29181	172	255.314	41.426	167.021	8.158	43914	43914	90	307.222	47.099	192.405	5.811	27650	27650	37	260.811	37.588	229.255	1.644	9650	9650	42	241.500	39.294	271.852	3.657	10143	10143	102	489.725	168.096	300.351	3.676	49952	49952
974	104	525.740	136.792	78.947	4.099	54677	54677	136	214.757	23.797	140.000	5.185	29207	29207	172	255.145	41.409	167.026	8.166	43885	43885	90	305.511	47.107	192.405	5.803	27496	27496	37	261.243	38.241	229.270	1.641	9666	9666	42	242.762	38.293	271.838	3.675	10196	10196	102	479.471	164.407	300.356	3.674	48906	48906
975	104	524.365	133.435	78.961	4.112	54534	54534	136	215.434	22.791	140.004	5.188	29299	29299	172	253.738	41.888	167.013	8.163	43643	43643	90	307.067	47.113	192.411	5.824	27636	27636	37	261.865	39.365	229.254	1.649	9689	9689	42	245.119	37.054	271.833	3.685	10295	10295	102	471.922	159.915	300.358	3.688	48136	48136
976	104	517.817	133.454	78.963	4.106	53853	53853	136	215.434	22.099	140.041	5.189	29299	29299	172	253.116	40.645	167.016	8.151	43536	43536	90	307.033	47.092	192.414	5.821	27633	27633	37	262.486	37.873	229.260	1.652	9712	9712	42	243.929	36.969	271.838	3.686	10245	10245	102	462.235	157.549	300.366	3.678	47148	47148
977	104	513.087	132.032	78.957	4.110	53361	53361	136	214.985	22.968	140.002	5.176	29238	29238	172	254.465	41.124	167.015	8.154	43768	43768	90	307.800	47.131	192.412	5.804	27702	27702	37	263.297	38.217	229.269	1.643	9742	9742	42	244.333	35.681	271.845	3.690	10262	10262	102	453.255	149.874	300.392	3.688	46232	46232
978	104	505.471	127.400	78.961	4.120	52569	52569	136	214.949	22.960	139.983	5.193	29233	29233	172	256.058	42.182	167.015	8.156	44042	44042	90	308.022	45.957	192.423	5.831	27722	27722	37	264	36.524	229.280	1.645	9768	9768	42	244.619	37.624	271.848	3.679	10274	10274	102	447.765	146.343	300.386	3.700	45672	45672
979	104	496.500	124.393	78.944	4.118	51636	51636	136	215.199	22.529	140.015	5.193	29267	29267	172	256.221	41.661	167.011	8.139	44070	44070	90	307.944	47.094	192.430	5.858	27715	27715	37	263.027	37.905	229.249	1.648	9732	9732	42	245.881	36.778	271.836	3.689	10327	10327	102	438.647	142.434	300.399	3.695	44742	44742
980	104	486.654	123.387	78.948	4.115	50612	50612	136	214.699	22.581	140.017	5.192	29199	29199	172	257.384	42.459	167.024	8.152	44270	44270	90	307.144	47.787	192.418	5.807	27643	27643	37	262.973	40.037	229.267	1.642	9730	9730	42	244.762	40.210	271.855	3.654	10280	10280	102	432.020	136.636	300.419	3.711	44066	44066
981	104	475.654	117.641	78.949	4.126	49468	49468	136	214.875	22.659	140.025	5.193	29223	29223	172	257.860	41.895	167.032	8.166	44352	44352	90	304.111	46.822	192.423	5.834	27370	27370	37	263.081	40.314	229.248	1.640	9734	9734	42	243.286	36.812	271.837	3.689	10218	10218	102	426.706	135.015	300.420	3.711	43524	43524
982	104	466.529	114.013	78.941	4.126	48519	48519	136	214.066	22.628	140.030	5.196	29113	29113	172	258.209	43.165	167.021	8.149	44412	44412	90	306.422	46.346	192.415	5.810	27578	27578	37	261.811	37.476	229.278	1.649	9687	9687	42	245.905	39.012	271.845	3.669	10328	10328	102	420.500	130.855	300.438	3.723	42891	42891
983	104	452.673	108.719	78.937	4.147	47078	47078	136	214.544	22.851	140.019	5.193	29178	29178	172	257.640	42.005	167.025	8.162	44314	44314	90	306.989	47.080	192.420	5.835	27629	27629	37	261.622	37.975	229.248	1.646	9680	9680	42	247.167	39.160	271.845	3.675	10381	10381	102	411.833	125.823	300.441	3.731	42007	42007
984	104	440.788	105.125	78.935	4.145	45842	45842	136	214.118	21.946	140.012	5.189	29120	29120	172	257.494	42.469	167.033	8.172	44289	44289	90	305.856	47.374	192.420	5.828	27527	27527	37	262.622	37.021	229.235	1.640	9717	9717	42	244.286	37.130	271.843	3.679	10260	10260	102	408.480	124.413	300.433	3.734	41665	41665
985	104	431.788	102.817	78.925	4.151	44906	44906	136	213.301	21.777	140.029	5.189	29009	29009	172	258.785	42.447	167.019	8.156	44511	44511	90	306.756	45.540	192.423	5.843	27608	27608	37	263.135	37.668	229.259	1.644	9736	9736	42	246.119	35.492	271.834	3.703	10337	10337	102	404.863	122.138	300.456	3.735	41296	41296
986	104	418.933	99.635	78.922	4.155	43569	43569	136	213.581	22.504	140.026	5.190	29047	29047	172	259.308	43.303	167.025	8.152	44601	44601	90	306.711	47.621	192.417	5.829	27604	27604	37	261.162	39.754	229.282	1.644	9663	9663	42	247.619	37.138	271.835	3.696	10400	10400	102	399.255	119.981	300.450	3.738	40724	40724
987	104	407.577	92.854	78.933	4.164	42388	42388	136	213.978	22.514	140.020	5.181	29101	29101	172	260.041	43.806	167.030	8.145	44727	44727	90	306.922	47.756	192.420	5.838	27623	27623	37	264.595	36.199	229.267	1.646	9790	9790	42	249	38.651	271.842	3.683	10458	10458	102	395.314	118.679	300.442	3.733	40322	40322
988	104	396.048	88.894	78.933	4.176	41189	41189	136	213.213	21.322	140.019	5.195	28997	28997	172	260.134	43.022	167.033	8.161	44743	44743	90	307.233	46.421	192.432	5.827	27651	27651	37	264.486	36.615	229.273	1.650	9786	9786	42	247.500	37.527	271.829	3.693	10395	10395	102	389.775	116.480	300.455	3.736	39757	39757
989	104	384.077	85.379	78.945	4.166	39944	39944	136	213.551	22.038	140.047	5.199	29043	29043	172	260.913	42.914	167.036	8.167	44877	44877	90	309.411	47.067	192.431	5.827	27847	27847	37	262.243	37.464	229.268	1.643	9703	9703	42	249.548	39.178	271.843	3.668	10481	10481	102	386.490	113.963	300.467	3.749	39422	39422
990	104	372.202	81.458	78.938	4.183	38709	38709	136	212.507	20.940	140.049	5.192	28901	28901	172	262.186	42.734	167.028	8.159	45096	45096	90	310.200	47.144	192.426	5.829	27918	27918	37	263.162	37.537	229.266	1.650	9737	9737	42	250.786	40.153	271.849	3.669	10533	10533	102	383.657	111.269	300.469	3.755	39133	39133
991	104	361.115	78.012	78.934	4.180	37556	37556	136	211.566	20.950	140.055	5.198	28773	28773	172	260.988	43.261	167.027	8.144	44890	44890	90	312.400	48.561	192.431	5.831	28116	28116	37	263.324	37.257	229.279	1.644	9743	9743	42	251	37.725	271.830	3.695	10542	10542	102	381.451	110.062	300.472	3.752	38908	38908
992	104	354.606	75.317	78.918	4.191	36879	36879	136	212.574	21.856	140.036	5.192	28910	28910	172	262.936	44.406	167.035	8.160	45225	45225	90	315.133	48.904	192.430	5.844	28362	28362	37	263.432	37.876	229.282	1.640	9747	9747	42	250.286	39.799	271.835	3.678	10512	10512	102	379.451	109.662	300.478	3.746	38704	38704
993	104	345.346	72.361	78.924	4.190	35916	35916	136	211.860	21.958	140.023	5.183	28813	28813	172	264.052	44.928	167.027	8.159	45417	45417	90	314.711	49.275	192.444	5.848	28324	28324	37	262.811	36.698	229.271	1.646	9724	9724	42	250.238	39.154	271.839	3.680	10510	10510	102	373.157	106.777	300.472	3.761	38062	38062
994	104	336.817	68.762	78.933	4.202	35029	35029	136	211.838	20.804	140.058	5.203	28810	28810	172	266.012	45.098	167.024	8.149	45754	45754	90	317.467	49.778	192.431	5.837	28572	28572	37	263.649	37.971	229.271	1.646	9755	9755	42	248.810	38.393	271.850	3.680	10450	10450	102	372.873	104.830	300.477	3.767	38033	38033
995	104	329.125	65.179	78.942	4.203	34229	34229	136	211.743	21.828	140.020	5.190	28797	28797	172	267.826	46.471	167.035	8.149	46066	46066	90	316.700	48.971	192.426	5.832	28503	28503	37	262.189	37.526	229.295	1.641	9701	9701	42	250.976	38.791	271.837	3.679	10541	10541	102	370.186	104.217	300.499	3.757	37759	37759
996	104	320.144	62.183	78.965	4.216	33295	33295	136	211.169	20.518	140.045	5.206	28719	28719	172	268.314	46.417	167.025	8.141	46150	46150	90	313.644	47.723	192.435	5.831	28228	28228	37	259.486	37.227	229.254	1.643	9601	9601	42	249.857	38.927	271.839	3.676	10494	10494	102	367.275	103.113	300.487	3.767	37462	37462
997	104	314.788	60.602	78.980	4.204	32738	32738	136	211.331	20.534	140.025	5.200	28741	28741	172	266.372	45.722	167.014	8.122	45816	45816	90	314.733	49.288	192.428	5.841	28326	28326	37	260.297	35.957	229.262	1.648	9631	9631	42	250.405	40.370	271.855	3.662	10517	10517	102	366.078	102.810	300.496	3.760	37340	37340
998	104	307.558	57.156	78.986	4.214	31986	31986	136	210.382	20.947	140.050	5.193	28612	28612	172	269.645	47.375	167.014	8.117	46379	46379	90	311.122	47.432	192.428	5.839	28001	28001	37	260.649	35.689	229.249	1.645	9644	9644	42	250.762	38.440	271.833	3.692	10532	10532	102	364.843	100.770	300.491	3.773	37214	37214
999	104	306.125	55.796	78.984	4.220	31837	31837	136	211.243	21.248	140.039	5.200	28729	28729	172	272.308	47.569	167.016	8.102	46837	46837	90	310.444	46.405	192.428	5.834	27940	27940	37	261.405	36.853	229.255	1.644	9672	9672	42	249.833	40.418	271.849	3.663	10493	10493	102	363.382	99.523	300.512	3.779	37065	37065
1000	104	299.087	52.321	78.998	4.229	31105	31105	136	209.956	20.064	140.058	5.203	28554	28554	172	272.715	47.969	167.022	8.111	46907	46907	90	309.278	47.313	192.409	5.815	27835	27835	37	260.378	36.081	229.256	1.642	9634	9634	42	253.048	40.350	271.863	3.662	10628	10628	102	361.294	97.663	300.512	3.781	36852	36852
1001	104	294.808	50.578	79.018	4.228	30660	30660	136	209.360	20.466	140.065	5.196	28473	28473	172	272.640	48.327	167.009	8.108	46894	46894	90	312.022	48.041	192.405	5.811	28082	28082	37	258.811	35.511	229.269	1.643	9576	9576	42	252.119	40.243	271.839	3.670	10589	10589	102	358.598	98.118	300.528	3.770	36577	36577
1002	104	288.538	48.916	79.026	4.236	30008	30008	136	210.890	19.923	140.075	5.207	28681	28681	172	276.488	50.014	167.029	8.117	47556	47556	90	313.889	48.117	192.412	5.814	28250	28250	37	259.568	34.360	229.275	1.644	9604	9604	42	256	39.134	271.817	3.703	10752	10752	102	358.843	98.185	300.513	3.776	36602	36602
1003	104	284.048	46.502	79.034	4.237	29541	29541	136	209.522	20.299	140.048	5.196	28495	28495	172	275.942	49.210	167.009	8.106	47462	47462	90	312.922	48.844	192.399	5.813	28163	28163	37	257.486	34.460	229.250	1.652	9527	9527	42	257.476	41.170	271.828	3.681	10814	10814	102	357.500	98.229	300.515	3.774	36465	36465
1004	104	281.308	45.930	79.029	4.238	29256	29256	136	209.331	20.094	140.047	5.198	28469	28469	172	276.552	49.525	167.012	8.107	47567	47567	90	314.556	48.530	192.409	5.818	28310	28310	37	259.378	36.337	229.287	1.650	9597	9597	42	258.976	38.249	271.821	3.701	10877	10877	102	356.059	96.140	300.510	3.780	36318	36318
1005	104	277.250	45.416	79.042	4.235	28834	28834	136	209.125	20.381	140.030	5.192	28441	28441	172	275.494	48.354	167.010	8.107	47385	47385	90	315.722	49.882	192.419	5.837	28415	28415	37	262.595	37.598	229.265	1.647	9716	9716	42	257.619	38.873	271.834	3.688	10820	10820	102	355.431	95.348	300.542	3.784	36254	36254
1006	104	274.375	43.456	79.044	4.253	28535	28535	136	210.360	20.721	140.049	5.193	28609	28609	172	276.599	49.373	166.998	8.098	47575	47575	90	315.111	47.555	192.401	5.813	28360	28360	37	261.243	37.883	229.289	1.638	9666	9666	42	259.048	41.693	271.834	3.684	10880	10880	102	356.471	94.898	300.519	3.797	36360	36360
1007	104	271.856	43.059	79.048	4.242	28273	28273	136	209.904	20.152	140.050	5.203	28547	28547	172	277.227	48.381	167.007	8.096	47683	47683	90	315.544	50.185	192.424	5.820	28399	28399	37	261.324	36.596	229.262	1.640	9669	9669	42	261.167	43.678	271.827	3.666	10969	10969	102	355.686	95.316	300.537	3.789	36280	36280
1008	104	270.144	42.947	79.037	4.243	28095	28095	136	209.051	20.235	140.052	5.201	28431	28431	172	278.610	50.191	167.000	8.083	47921	47921	90	315.778	51.596	192.426	5.833	28420	28420	37	263.432	37.250	229.241	1.642	9747	9747	42	263.714	43.637	271.853	3.664	11076	11076	102	356.049	93.218	300.531	3.795	36317	36317
1009	104	266.394	41.330	79.050	4.248	27705	27705	136	209.103	20.318	140.044	5.206	28438	28438	172	279.105	49.645	166.990	8.093	48006	48006	90	316.056	48.871	192.410	5.821	28445	28445	37	260.622	35.612	229.260	1.650	9643	9643	42	263.286	39.807	271.815	3.700	11058	11058	102	354.402	92.591	300.535	3.798	36149	36149
1010	104	262.433	40.485	79.055	4.258	27293	27293	136	208.882	20.913	140.059	5.199	28408	28408	172	280.919	51.042	166.985	8.080	48318	48318	90	316.556	50.647	192.420	5.811	28490	28490	37	262.811	33.794	229.235	1.651	9724	9724	42	261.690	43.670	271.836	3.666	10991	10991	102	353.353	94.040	300.534	3.786	36042	36042
1011	104	260.481	39.347	79.022	4.263	27090	27090	136	209.176	20.902	140.051	5.195	28448	28448	172	283.360	51.008	166.999	8.086	48738	48738	90	314.489	50.021	192.407	5.822	28304	28304	37	261.622	35.363	229.252	1.646	9680	9680	42	261.214	42.943	271.838	3.670	10971	10971	102	352.304	94.192	300.529	3.791	35935	35935
1012	104	256.750	39.163	79.021	4.260	26702	26702	136	208.632	20.213	140.033	5.198	28374	28374	172	284.355	52.519	167.015	8.107	48909	48909	90	314.856	49.813	192.406	5.811	28337	28337	37	258.757	36.077	229.297	1.645	9574	9574	42	262.286	47.016	271.858	3.634	11016	11016	102	351.186	93.791	300.533	3.782	35821	35821
1013	104	254.788	36.999	79.025	4.279	26498	26498	136	208.684	20.434	140.037	5.191	28381	28381	172	285.017	52.602	167.000	8.094	49023	49023	90	314.711	49.763	192.413	5.821	28324	28324	37	259.703	36.270	229.265	1.647	9609	9609	42	263.357	41.784	271.846	3.669	11061	11061	102	351.431	92.872	300.535	3.792	35846	35846
1014	104	252.048	36.456	79.033	4.276	26213	26213	136	208.713	19.532	140.069	5.204	28385	28385	172	284.581	52.756	167.002	8.075	48948	48948	90	315.367	50.129	192.434	5.839	28383	28383	37	256.054	34.673	229.263	1.644	9474	9474	42	261.833	42.827	271.854	3.658	10997	10997	102	352.392	94.382	300.534	3.782	35944	35944
1015	104	249.519	36.661	79.035	4.271	25950	25950	136	208.162	19.918	140.038	5.196	28310	28310	172	285.634	52.832	166.998	8.094	49129	49129	90	320.889	50.991	192.410	5.809	28880	28880	37	257.946	34.179	229.278	1.643	9544	9544	42	264.738	44.357	271.858	3.649	11119	11119	102	351.539	92.652	300.535	3.795	35857	35857
1016	104	247.933	34.817	79.030	4.279	25785	25785	136	207.926	20.567	140.045	5.193	28278	28278	172	285.808	52.841	166.997	8.105	49159	49159	90	318.600	51.965	192.418	5.813	28674	28674	37	259.973	34.115	229.259	1.650	9619	9619	42	264.333	44.197	271.849	3.657	11102	11102	102	349.392	91.646	300.530	3.799	35638	35638
1017	104	244.981	33.405	79.043	4.283	25478	25478	136	208.816	21.139	140.035	5.194	28399	28399	172	284.349	52.870	166.995	8.092	48908	48908	90	315.711	50.578	192.416	5.822	28414	28414	37	257.784	34.952	229.236	1.648	9538	9538	42	262.048	45.287	271.857	3.644	11006	11006	102	348.902	92.349	300.538	3.798	35588	35588
1018	104	244.269	32.913	79.043	4.290	25404	25404	136	209.316	21.048	140.019	5.192	28467	28467	172	284.326	52.487	167.009	8.097	48904	48904	90	314.800	48.927	192.426	5.848	28332	28332	37	256.568	33.847	229.276	1.649	9493	9493	42	262.786	43.344	271.840	3.659	11037	11037	102	349.520	90.785	300.551	3.798	35651	35651
1019	104	245.010	33.509	79.028	4.289	25481	25481	136	208.471	20.949	140.035	5.187	28352	28352	172	284.390	52.101	167.007	8.111	48915	48915	90	316.144	51.734	192.428	5.831	28453	28453	37	257.351	33.668	229.252	1.655	9522	9522	42	262.524	44.676	271.833	3.661	11026	11026	102	349.833	90.103	300.545	3.800	35683	35683
1020	104	242.154	32.680	79.035	4.287	25184	25184	136	207.721	20.854	140.038	5.190	28250	28250	172	283.477	52.225	167.006	8.103	48758	48758	90	314.856	49.506	192.407	5.833	28337	28337	37	257.459	33.502	229.268	1.652	9526	9526	42	263.143	43.819	271.858	3.651	11052	11052	102	348	90.507	300.545	3.797	35496	35496
1021	104	241.471	33.394	79.048	4.279	25113	25113	136	208.074	19.825	140.050	5.199	28298	28298	172	284.233	52.567	167.017	8.113	48888	48888	90	318.078	49.670	192.438	5.864	28627	28627	37	254.919	35.320	229.269	1.648	9432	9432	42	266.167	43.466	271.849	3.664	11179	11179	102	347.529	90.194	300.556	3.796	35448	35448
1022	104	240.269	31.997	79.047	4.291	24988	24988	136	207.926	19.999	140.052	5.194	28278	28278	172	282.843	51.133	167.017	8.126	48649	48649	90	317.511	49.858	192.406	5.816	28576	28576	37	255.378	33.775	229.252	1.652	9449	9449	42	264.714	44.518	271.853	3.653	11118	11118	102	349.186	90.689	300.548	3.798	35617	35617
1023	104	240.250	31.528	79.044	4.289	24986	24986	136	207.971	20.096	140.065	5.204	28284	28284	172	282.331	50.864	167.028	8.125	48561	48561	90	319.678	51.474	192.421	5.826	28771	28771	37	255.811	34.862	229.254	1.651	9465	9465	42	263.214	43.944	271.843	3.658	11055	11055	102	348.225	90.220	300.548	3.803	35519	35519
1024	104	238.663	31.499	79.047	4.290	24821	24821	136	206.551	20.117	140.052	5.208	28091	28091	172	283.035	52.239	167.046	8.131	48682	48682	90	317.644	51.110	192.417	5.839	28588	28588	37	253.378	35.212	229.266	1.644	9375	9375	42	260.429	45.574	271.859	3.637	10938	10938	102	347.853	89.729	300.551	3.797	35481	35481
1025	104	237.625	31.754	79.054	4.281	24713	24713	136	206.853	20.731	140.040	5.189	28132	28132	172	281.157	50.572	167.022	8.138	48359	48359	90	317.700	51.604	192.422	5.833	28593	28593	37	251.919	33.774	229.240	1.660	9321	9321	42	262.190	43.781	271.863	3.647	11012	11012	102	348.794	90.054	300.558	3.803	35577	35577
1026	104	236.894	29.926	79.039	4.300	24637	24637	136	207.213	20.300	140.022	5.200	28181	28181	172	283.012	52.954	167.041	8.123	48678	48678	90	318.733	49.714	192.405	5.826	28686	28686	37	253.865	33.413	229.249	1.646	9393	9393	42	261.952	42.989	271.858	3.645	11002	11002	102	348.461	89.084	300.565	3.812	35543	35543
1027	104	237.663	31.570	79.046	4.283	24717	24717	136	206.566	20.539	140.042	5.190	28093	28093	172	282.110	52.832	167.049	8.137	48523	48523	90	320.333	51.552	192.401	5.837	28830	28830	37	251.541	32.465	229.258	1.644	9307	9307	42	263.119	46.375	271.876	3.620	11051	11051	102	345.833	89.935	300.542	3.803	35275	35275
1028	104	236.712	30.326	79.050	4.298	24618	24618	136	207.324	20.060	140.035	5.202	28196	28196	172	281.076	51.630	167.033	8.144	48345	48345	90	321.011	51.101	192.417	5.840	28891	28891	37	251.676	33.506	229.268	1.645	9312	9312	42	263.095	46.047	271.875	3.626	11050	11050	102	349.804	91.744	300.547	3.790	35680	35680
1029	104	235.837	31.390	79.066	4.285	24527	24527	136	205.515	18.760	140.060	5.207	27950	27950	172	281.924	53.779	167.035	8.141	48491	48491	90	320.644	51.833	192.413	5.822	28858	28858	37	250.757	33.017	229.237	1.647	9278	9278	42	263.238	45.831	271.857	3.632	11056	11056	102	346.755	89.158	300.544	3.798	35369	35369
1030	104	235.231	29.831	79.036	4.293	24464	24464	136	206.132	20.111	140.048	5.202	28034	28034	172	280.198	51.521	167.037	8.141	48194	48194	90	323.411	51.635	192.425	5.852	29107	29107	37	250.351	33.110	229.253	1.642	9263	9263	42	259.476	44.528	271.863	3.641	10898	10898	102	345.039	90.618	300.538	3.802	35194	35194
1031	104	234.163	30.646	79.060	4.292	24353	24353	136	205.610	20.337	140.044	5.193	27963	27963	172	281.843	53.268	167.038	8.132	48477	48477	90	322.800	52.527	192.429	5.840	29052	29052	37	251.432	32.336	229.250	1.640	9303	9303	42	261	44.244	271.851	3.651	10962	10962	102	344.157	88.788	300.550	3.800	35104	35104
1032	104	234.962	31.321	79.060	4.286	24436	24436	136	206	20.595	140.037	5.194	28016	28016	172	280.878	52.996	167.042	8.147	48311	48311	90	324.578	52.515	192.428	5.844	29212	29212	37	251.892	32.905	229.221	1.652	9320	9320	42	260.262	43.694	271.856	3.643	10931	10931	102	342.451	88.630	300.555	3.798	34930	34930
1033	104	233.087	30.977	79.066	4.282	24241	24241	136	205.853	20.067	140.057	5.204	27996	27996	172	282.163	51.587	167.039	8.143	48532	48532	90	326.144	53.694	192.461	5.870	29353	29353	37	250.270	33.736	229.251	1.646	9260	9260	42	263.500	44.085	271.853	3.657	11067	11067	102	344.176	89.205	300.549	3.792	35106	35106
1034	104	234.038	29.820	79.063	4.288	24340	24340	136	205.015	18.796	140.066	5.205	27882	27882	172	280.744	52.435	167.056	8.145	48288	48288	90	326.467	53.809	192.450	5.863	29382	29382	37	250.054	33.872	229.261	1.645	9252	9252	42	262.095	42.761	271.853	3.652	11008	11008	102	341.794	90.002	300.539	3.796	34863	34863
1035	104	232.798	31.484	79.073	4.273	24211	24211	136	203.868	19.411	140.051	5.207	27726	27726	172	280.070	52.653	167.053	8.137	48172	48172	90	324.722	54.386	192.440	5.851	29225	29225	37	252.270	33.745	229.289	1.646	9334	9334	42	262.262	41.993	271.848	3.667	11015	11015	102	340.353	88.314	300.555	3.796	34716	34716
1036	104	234.404	30.367	79.064	4.292	24378	24378	136	204.463	19.589	140.067	5.200	27807	27807	172	280.837	52.022	167.056	8.151	48304	48304	90	323.200	53.062	192.431	5.846	29088	29088	37	250.946	32.541	229.266	1.646	9285	9285	42	264.690	45.509	271.837	3.657	11117	11117	102	341.696	89.882	300.536	3.795	34853	34853
1037	104	233.250	30.345	79.050	4.287	24258	24258	136	203.588	19.322	140.065	5.211	27688	27688	172	278.988	50.928	167.058	8.160	47986	47986	90	323.222	52.322	192.426	5.848	29090	29090	37	249.622	33.735	229.255	1.648	9236	9236	42	260.810	44.484	271.865	3.646	10954	10954	102	338.196	87.015	300.548	3.804	34496	34496
1038	104	232.942	30.356	79.047	4.284	24226	24226	136	203.640	19.381	140.061	5.201	27695	27695	172	278.994	52.072	167.071	8.171	47987	47987	90	320.056	52.645	192.431	5.841	28805	28805	37	249.730	31.399	229.246	1.646	9240	9240	42	259.476	43.414	271.869	3.645	10898	10898	102	339.010	88.036	300.544	3.792	34579	34579
1039	104	232.596	29.676	79.044	4.290	24190	24190	136	203.235	19.659	140.071	5.203	27640	27640	172	277.174	51.741	167.058	8.172	47674	47674	90	322.278	50.546	192.405	5.822	29005	29005	37	247.432	31.934	229.245	1.654	9155	9155	42	260.214	42.124	271.851	3.657	10929	10929	102	336.196	85.936	300.549	3.804	34292	34292
1040	104	233.115	29.903	79.052	4.292	24244	24244	136	203.485	19.143	140.065	5.195	27674	27674	172	277.058	50.848	167.073	8.178	47654	47654	90	321.467	48.827	192.406	5.825	28932	28932	37	249.297	32.687	229.266	1.654	9224	9224	42	259.786	42.206	271.847	3.662	10911	10911	102	337.431	87.756	300.542	3.797	34418	34418
1041	104	231.538	29.396	79.056	4.289	24080	24080	136	203.279	18.856	140.077	5.213	27646	27646	172	272.756	49.027	167.068	8.183	46914	46914	90	320.956	52.656	192.405	5.815	28886	28886	37	248.757	30.643	229.234	1.655	9204	9204	42	261.881	41.886	271.844	3.672	10999	10999	102	337.441	87.474	300.554	3.796	34419	34419
1042	104	233.452	30.493	79.053	4.290	24279	24279	136	203.066	19.035	140.052	5.196	27617	27617	172	273.122	49.073	167.062	8.177	46977	46977	90	321.011	50.491	192.404	5.819	28891	28891	37	247.135	30.628	229.238	1.652	9144	9144	42	262.405	40.806	271.849	3.671	11021	11021	102	337.441	87.193	300.546	3.800	34419	34419
1043	104	233.240	29.130	79.072	4.305	24257	24257	136	201.963	18.499	140.081	5.210	27467	27467	172	272.337	49.446	167.058	8.178	46842	46842	90	319.356	51.549	192.419	5.815	28742	28742	37	248.189	32.443	229.256	1.650	9183	9183	42	263.714	44.222	271.852	3.652	11076	11076	102	338.069	86.518	300.551	3.807	34483	34483
1044	104	231.875	29.050	79.053	4.302	24115	24115	136	202.250	19.134	140.072	5.204	27506	27506	172	270.331	49.362	167.055	8.178	46497	46497	90	318.989	51.240	192.437	5.834	28709	28709	37	246.378	32.462	229.230	1.650	9116	9116	42	265.857	45.459	271.858	3.639	11166	11166	102	336.549	86.024	300.555	3.806	34328	34328
1045	104	232.990	29.270	79.052	4.296	24231	24231	136	202.463	18.769	140.087	5.209	27535	27535	172	270.715	47.998	167.054	8.164	46563	46563	90	318.033	51.186	192.442	5.858	28623	28623	37	248.919	33.326	229.246	1.653	9210	9210	42	270.905	46.175	271.841	3.658	11378	11378	102	334.902	85.837	300.540	3.806	34160	34160
1046	104	234.260	30.611	79.058	4.294	24363	24363	136	202.397	18.039	140.080	5.211	27526	27526	172	269.151	48.831	167.068	8.190	46294	46294	90	319.156	50.111	192.432	5.851	28724	28724	37	247.514	32.320	229.244	1.649	9158	9158	42	271.500	44.404	271.841	3.664	11403	11403	102	335.990	85.858	300.554	3.809	34271	34271
1047	104	234.606	30.537	79.052	4.291	24399	24399	136	202.537	17.851	140.069	5.211	27545	27545	172	269	47.126	167.061	8.185	46268	46268	90	319.922	51.158	192.419	5.834	28793	28793	37	248.216	33.091	229.243	1.646	9184	9184	42	271.857	47.035	271.858	3.639	11418	11418	102	335.353	85.749	300.547	3.808	34206	34206
1048	104	234.231	30.854	79.061	4.288	24360	24360	136	203.066	18.444	140.067	5.197	27617	27617	172	267.349	46.846	167.058	8.168	45984	45984	90	318.233	50.642	192.424	5.838	28641	28641	37	249.216	35.530	229.255	1.641	9221	9221	42	271.976	46.962	271.847	3.650	11423	11423	102	336.088	86.766	300.552	3.797	34281	34281
1049	104	234.183	29.433	79.040	4.298	24355	24355	136	202.765	19.367	140.064	5.200	27576	27576	172	267.017	47.267	167.067	8.163	45927	45927	90	315.122	50.224	192.419	5.832	28361	28361	37	249.324	31.727	229.246	1.651	9225	9225	42	272.881	45.163	271.836	3.675	11461	11461	102	333.961	85.315	300.542	3.809	34064	34064
1050	104	235.202	30.073	79.026	4.297	24461	24461	136	203.522	19.275	140.059	5.199	27679	27679	172	268	47.640	167.066	8.178	46096	46096	90	316	49.260	192.424	5.832	28440	28440	37	250.081	34.005	229.265	1.650	9253	9253	42	273.786	45.320	271.835	3.667	11499	11499	102	334.618	85.702	300.535	3.802	34131	34131
1051	104	234.365	30.097	79.050	4.292	24374	24374	136	202.912	18.519	140.064	5.201	27596	27596	172	266.209	46.526	167.069	8.182	45788	45788	90	313.267	48.079	192.426	5.830	28194	28194	37	250.838	32.636	229.249	1.649	9281	9281	42	274.429	46.765	271.854	3.644	11526	11526	102	330.520	85.468	300.534	3.799	33713	33713
1052	104	236.452	31.843	79.038	4.287	24591	24591	136	202.250	18.439	140.064	5.198	27506	27506	172	266.035	47.773	167.070	8.177	45758	45758	90	313.556	48.190	192.407	5.815	28220	28220	37	249.622	34.086	229.228	1.654	9236	9236	42	277.357	48.196	271.838	3.649	11649	11649	102	331.431	83.551	300.536	3.814	33806	33806
1053	104	236.067	31.057	79.052	4.289	24551	24551	136	202.544	18.915	140.073	5.199	27546	27546	172	266.320	45.896	167.065	8.168	45807	45807	90	311.800	48.681	192.423	5.815	28062	28062	37	251.811	33.261	229.249	1.657	9317	9317	42	277.119	45.900	271.840	3.668	11639	11639	102	329.843	86.024	300.524	3.801	33644	33644
1054	104	235.163	30.983	79.054	4.289	24457	24457	136	202.169	18.239	140.074	5.206	27495	27495	172	264.657	45.455	167.067	8.191	45521	45521	90	312.422	48.016	192.421	5.821	28118	28118	37	252.622	32.780	229.236	1.648	9347	9347	42	277.881	47.117	271.838	3.662	11671	11671	102	327.990	83.245	300.531	3.810	33455	33455
1055	104	235.010	29.231	79.058	4.296	24441	24441	136	202.110	18.300	140.075	5.211	27487	27487	172	263.227	45.800	167.068	8.183	45275	45275	90	311.156	49.003	192.420	5.830	28004	28004	37	253.162	34.954	229.260	1.650	9367	9367	42	284.667	48.555	271.844	3.664	11956	11956	102	327.804	83.794	300.520	3.815	33436	33436
1056	104	234.721	29.298	79.040	4.300	24411	24411	136	201.985	17.457	140.073	5.207	27470	27470	172	263.250	44.993	167.070	8.208	45279	45279	90	311.978	50.446	192.419	5.817	28078	28078	37	251.270	34.594	229.267	1.645	9297	9297	42	285.929	48.901	271.824	3.677	12009	12009	102	326.814	81.564	300.540	3.817	33335	33335
1057	104	235.692	32.379	79.034	4.278	24512	24512	136	202.221	18.667	140.047	5.207	27502	27502	172	264.116	45.689	167.064	8.221	45428	45428	90	312.967	48.037	192.399	5.815	28167	28167	37	250.216	33.755	229.244	1.651	9258	9258	42	284.976	49.440	271.851	3.644	11969	11969	102	326.990	83.953	300.532	3.804	33353	33353
1058	104	235.010	30.502	79.053	4.295	24441	24441	136	202.051	18.511	140.074	5.201	27479	27479	172	264.547	46.152	167.085	8.232	45502	45502	90	311.133	48.941	192.412	5.809	28002	28002	37	251.081	31.906	229.251	1.646	9290	9290	42	285.881	47.714	271.835	3.674	12007	12007	102	326.020	81.663	300.552	3.817	33254	33254
1059	104	233.721	28.466	79.055	4.304	24307	24307	136	201.978	17.738	140.076	5.205	27469	27469	172	264.756	46.492	167.082	8.241	45538	45538	90	311.900	50.179	192.421	5.831	28071	28071	37	250.784	34.775	229.254	1.645	9279	9279	42	284.381	51.608	271.861	3.631	11944	11944	102	325.814	83.394	300.537	3.805	33233	33233
1060	104	235.365	32.260	79.059	4.285	24478	24478	136	202.375	18.071	140.085	5.203	27523	27523	172	264.826	46.297	167.078	8.236	45550	45550	90	311.767	48.507	192.416	5.841	28059	28059	37	252.162	33.142	229.241	1.650	9330	9330	42	286.048	51.673	271.860	3.626	12014	12014	102	324.755	81.880	300.536	3.816	33125	33125
1061	104	235.413	31.198	79.063	4.288	24483	24483	136	201.434	18.817	140.052	5.195	27395	27395	172	262.837	44.480	167.070	8.226	45208	45208	90	309.967	48.781	192.422	5.824	27897	27897	37	254.568	33.425	229.275	1.648	9419	9419	42	284.857	49.152	271.853	3.639	11964	11964	102	324.824	82.686	300.524	3.808	33132	33132
1062	104	235.654	30.270	79.058	4.289	24508	24508	136	202.346	19.070	140.063	5.204	27519	27519	172	263.169	45.418	167.069	8.223	45265	45265	90	309.100	48.180	192.410	5.824	27819	27819	37	253.784	32.961	229.249	1.653	9390	9390	42	286.286	52.051	271.868	3.623	12024	12024	102	324.853	82.532	300.543	3.814	33135	33135
1063	104	234.462	30.690	79.045	4.274	24384	24384	136	201.801	18.655	140.090	5.206	27445	27445	172	263.105	45.017	167.078	8.239	45254	45254	90	310.078	50.239	192.406	5.834	27907	27907	37	254.378	33.020	229.252	1.655	9412	9412	42	280.810	50.915	271.864	3.627	11794	11794	102	324.235	82.864	300.552	3.806	33072	33072
1064	104	235.952	31.093	79.039	4.288	24539	24539	136	201.287	18.884	140.058	5.197	27375	27375	172	263.076	45.860	167.065	8.221	45249	45249	90	309.667	47.671	192.412	5.834	27870	27870	37	253.865	34.060	229.238	1.658	9393	9393	42	287.667	50.968	271.869	3.625	12082	12082	102	322.559	79.863	300.553	3.817	32901	32901
1065	104	237.529	30.993	79.048	4.286	24703	24703	136	201.816	18.890	140.083	5.214	27447	27447	172	260.721	44.353	167.080	8.232	44844	44844	90	308.133	47.403	192.424	5.832	27732	27732	37	252.243	33.879	229.257	1.652	9333	9333	42	284.952	50.180	271.851	3.641	11968	11968	102	322.157	79.352	300.561	3.827	32860	32860
1066	104	237.260	31.325	79.025	4.282	24675	24675	136	201.324	17.840	140.080	5.206	27380	27380	172	259.151	43.077	167.070	8.215	44574	44574	90	307.378	47.484	192.411	5.840	27664	27664	37	253.622	31.778	229.242	1.658	9384	9384	42	285.595	50.863	271.854	3.633	11995	11995	102	323.186	79.996	300.567	3.823	32965	32965
1067	104	238.962	32.358	79.038	4.284	24852	24852	136	201.890	18.347	140.074	5.199	27457	27457	172	259.128	43.792	167.058	8.196	44570	44570	90	306.589	46.167	192.413	5.835	27593	27593	37	253.568	33.536	229.238	1.652	9382	9382	42	284.762	52.463	271.864	3.627	11960	11960	102	323.667	80.642	300.569	3.818	33014	33014
1068	104	238.481	31.890	79.057	4.279	24802	24802	136	200.676	19.264	140.050	5.184	27292	27292	172	256.343	43.156	167.053	8.186	44091	44091	90	307.422	47.517	192.408	5.847	27668	27668	37	254.757	33.348	229.231	1.655	9426	9426	42	281.095	50.613	271.860	3.629	11806	11806	102	322.549	79.899	300.557	3.824	32900	32900
1069	104	238.663	32.385	79.041	4.280	24821	24821	136	202.081	18.465	140.086	5.207	27483	27483	172	255.116	43.463	167.053	8.201	43880	43880	90	307.144	48.227	192.413	5.836	27643	27643	37	255.892	32.637	229.251	1.656	9468	9468	42	280.929	49.205	271.851	3.643	11799	11799	102	323.451	78.406	300.570	3.824	32992	32992
1070	104	240.663	33.015	79.026	4.274	25029	25029	136	201.125	18.679	140.104	5.198	27353	27353	172	254.547	42.295	167.059	8.208	43782	43782	90	305.567	46.635	192.420	5.839	27501	27501	37	255.351	33.110	229.254	1.647	9448	9448	42	280.333	47.931	271.846	3.645	11774	11774	102	323.225	79.093	300.563	3.823	32969	32969
1071	104	239.692	32.791	79.045	4.267	24928	24928	136	201.662	19.659	140.059	5.194	27426	27426	172	252.215	40.574	167.056	8.204	43381	43381	90	303.133	45.169	192.422	5.839	27282	27282	37	251.351	31.832	229.252	1.657	9300	9300	42	277.643	48.150	271.858	3.640	11661	11661	102	322.627	78.345	300.584	3.833	32908	32908
1072	104	241.885	33.016	79.054	4.274	25156	25156	136	202.169	18.344	140.071	5.200	27495	27495	172	253.599	41.836	167.066	8.194	43619	43619	90	306.122	44.845	192.414	5.843	27551	27551	37	253.622	31.791	229.245	1.655	9384	9384	42	279.905	49.082	271.850	3.648	11756	11756	102	325.922	81.284	300.560	3.820	33244	33244
1073	104	241.798	32.839	79.053	4.275	25147	25147	136	202.162	19.789	140.055	5.191	27494	27494	172	252.488	40.689	167.052	8.183	43428	43428	90	304.544	45.461	192.422	5.831	27409	27409	37	256.486	33.340	229.249	1.650	9490	9490	42	281.381	48.721	271.850	3.638	11818	11818	102	325.853	82.072	300.549	3.815	33237	33237
1074	104	243.163	34.415	79.032	4.264	25289	25289	136	201.860	18.901	140.074	5.210	27453	27453	172	251.355	40.488	167.063	8.207	43233	43233	90	304.556	46.607	192.427	5.843	27410	27410	37	254.189	33.038	229.247	1.650	9405	9405	42	279.976	49.157	271.855	3.640	11759	11759	102	324.647	82.627	300.562	3.802	33114	33114
1075	104	242.260	33.991	79.028	4.281	25195	25195	136	202.059	18.014	140.095	5.205	27480	27480	172	251.581	40.946	167.063	8.213	43272	43272	90	303.333	45.240	192.430	5.850	27300	27300	37	254.892	32.650	229.248	1.656	9431	9431	42	277.357	50.172	271.867	3.617	11649	11649	102	325.451	80.776	300.562	3.819	33196	33196
1076	104	242.587	33.696	79.028	4.274	25229	25229	136	202.206	18.788	140.061	5.197	27500	27500	172	248.634	40.701	167.063	8.210	42765	42765	90	300.722	44.362	192.435	5.857	27065	27065	37	254.432	33.638	229.265	1.653	9414	9414	42	273.357	50.599	271.867	3.613	11481	11481	102	324.745	78.290	300.575	3.840	33124	33124
1077	104	243.356	34.468	79.022	4.277	25309	25309	136	202.294	19.337	140.068	5.196	27512	27512	172	251.471	40.375	167.060	8.210	43253	43253	90	300.489	43.968	192.424	5.859	27044	27044	37	253.757	31.747	229.253	1.651	9389	9389	42	274.833	50.756	271.865	3.610	11543	11543	102	324.255	80.030	300.571	3.823	33074	33074
1078	104	245.058	35.219	79.030	4.268	25486	25486	136	202.199	18.954	140.078	5.207	27499	27499	172	249.924	40.145	167.050	8.205	42987	42987	90	300	45.832	192.411	5.832	27000	27000	37	255.297	33.071	229.234	1.651	9446	9446	42	275.524	46.706	271.856	3.645	11572	11572	102	324.451	78.995	300.569	3.837	33094	33094
1079	104	246.125	36.695	79.015	4.255	25597	25597	136	201.088	18.102	140.100	5.201	27348	27348	172	249.663	40.880	167.054	8.212	42942	42942	90	298.733	45.328	192.424	5.846	26886	26886	37	254.378	32.192	229.247	1.656	9412	9412	42	276	49.234	271.875	3.612	11592	11592	102	322.471	78.984	300.550	3.830	32892	32892
1080	104	246.279	36.738	79.021	4.252	25613	25613	136	201.676	18.806	140.074	5.204	27428	27428	172	247.907	40.538	167.054	8.188	42640	42640	90	296.856	44.043	192.430	5.840	26717	26717	37	252.838	31.719	229.225	1.646	9355	9355	42	273.357	48.086	271.854	3.629	11481	11481	102	322.814	79.729	300.563	3.823	32927	32927
1081	104	246.481	35.351	79.032	4.264	25634	25634	136	200.971	18.908	140.069	5.206	27332	27332	172	248.157	40.099	167.058	8.204	42683	42683	90	298.067	44.478	192.412	5.834	26826	26826	37	253.081	31.624	229.231	1.655	9364	9364	42	271.286	48.398	271.861	3.628	11394	11394	102	321.422	80.312	300.559	3.812	32785	32785
1082	104	248.452	37.924	79.017	4.247	25839	25839	136	201.265	18.676	140.050	5.196	27372	27372	172	247.343	40.408	167.066	8.208	42543	42543	90	298.444	45.344	192.416	5.835	26860	26860	37	251.135	31.545	229.235	1.650	9292	9292	42	270.786	47.490	271.871	3.633	11373	11373	102	318.686	78.043	300.565	3.818	32506	32506
1083	104	251.817	38.371	79.023	4.248	26189	26189	136	201.721	17.837	140.090	5.212	27434	27434	172	248.273	40.180	167.044	8.199	42703	42703	90	300.411	45.536	192.413	5.819	27037	27037	37	253.784	31.287	229.231	1.661	9390	9390	42	267.119	46.430	271.853	3.641	11219	11219	102	319.686	81.462	300.542	3.811	32608	32608
1084	104	252.029	38.975	79.025	4.249	26211	26211	136	201.500	19.430	140.053	5.200	27404	27404	172	247.244	39.624	167.044	8.206	42526	42526	90	301.922	47.241	192.419	5.828	27173	27173	37	250.784	33.295	229.273	1.653	9279	9279	42	269.524	43.096	271.844	3.664	11320	11320	102	319.765	79.356	300.539	3.821	32616	32616
1085	104	251.567	37.555	79.010	4.265	26163	26163	136	201.037	18.524	140.065	5.201	27341	27341	172	244.791	38.387	167.034	8.196	42104	42104	90	300.300	46.700	192.422	5.839	27027	27027	37	251.622	33.368	229.256	1.654	9310	9310	42	265.857	44.888	271.852	3.648	11166	11166	102	317.225	78.624	300.534	3.819	32357	32357
1086	104	253.510	39.684	79.015	4.246	26365	26365	136	201.669	18.728	140.056	5.200	27427	27427	172	247.314	39.379	167.040	8.196	42538	42538	90	300.311	45.011	192.426	5.846	27028	27028	37	252.135	30.624	229.245	1.655	9329	9329	42	267.190	46.836	271.859	3.638	11222	11222	102	317.980	80.061	300.535	3.816	32434	32434
1087	104	253.327	38.061	79.020	4.253	26346	26346	136	200.824	18.350	140.093	5.207	27312	27312	172	245.680	38.304	167.036	8.186	42257	42257	90	299.522	47.163	192.412	5.819	26957	26957	37	252.351	33.799	229.256	1.653	9337	9337	42	263.214	44.863	271.849	3.650	11055	11055	102	316.373	79.853	300.539	3.808	32270	32270
1088	104	252.606	38.988	78.994	4.256	26271	26271	136	200.971	18.466	140.087	5.201	27332	27332	172	245.645	38.894	167.035	8.193	42251	42251	90	297.689	46.831	192.416	5.825	26792	26792	37	251.595	31.853	229.267	1.652	9309	9309	42	260.667	43.683	271.853	3.648	10948	10948	102	314.206	78.362	300.528	3.821	32049	32049
1089	104	254.481	39.761	79.007	4.243	26466	26466	136	201.169	17.990	140.100	5.214	27359	27359	172	246.238	37.809	167.049	8.194	42353	42353	90	297.256	45.927	192.420	5.819	26753	26753	37	251.946	32.584	229.268	1.647	9322	9322	42	258.405	44.915	271.863	3.640	10853	10853	102	313.843	77.974	300.537	3.818	32012	32012
1090	104	254.846	37.910	79.013	4.266	26504	26504	136	201.441	19.140	140.066	5.197	27396	27396	172	246.680	37.989	167.047	8.189	42429	42429	90	298.756	45.543	192.408	5.814	26888	26888	37	250.892	32.948	229.239	1.657	9283	9283	42	256.214	43.687	271.861	3.644	10761	10761	102	312.873	77.073	300.570	3.813	31913	31913
1091	104	255.317	39.117	79.020	4.248	26553	26553	136	201.176	18.466	140.104	5.213	27360	27360	172	247.430	38.106	167.053	8.200	42558	42558	90	300.489	45.867	192.417	5.832	27044	27044	37	251.297	33.180	229.246	1.660	9298	9298	42	255.786	44.031	271.839	3.640	10743	10743	102	312.461	77.906	300.555	3.820	31871	31871
1092	104	254.212	39.248	79.013	4.252	26438	26438	136	201.831	19.263	140.083	5.203	27449	27449	172	246.378	38.203	167.043	8.198	42377	42377	90	296.622	45.038	192.427	5.851	26696	26696	37	251.865	32.829	229.260	1.652	9319	9319	42	252.476	42.315	271.845	3.656	10604	10604	102	312.549	78.542	300.548	3.811	31880	31880
1093	104	252.558	37.933	79.032	4.263	26266	26266	136	201.728	19.527	140.086	5.200	27435	27435	172	246.674	38.532	167.034	8.190	42428	42428	90	297.611	46.304	192.432	5.825	26785	26785	37	248.270	31.078	229.247	1.656	9186	9186	42	250.333	41.166	271.843	3.662	10514	10514	102	312.863	77.210	300.541	3.821	31912	31912
1094	104	255.385	39.689	79.015	4.253	26560	26560	136	202.191	19.301	140.088	5.202	27498	27498	172	246.616	38.311	167.028	8.185	42418	42418	90	295.189	44.741	192.423	5.838	26567	26567	37	252.541	33.276	229.254	1.653	9344	9344	42	249.381	40.496	271.842	3.662	10474	10474	102	313.490	78.553	300.533	3.814	31976	31976
1095	104	253.212	38.386	79.003	4.258	26334	26334	136	200.184	18.796	140.076	5.206	27225	27225	172	244.552	37.879	167.027	8.178	42063	42063	90	289.922	42.050	192.432	5.872	26093	26093	37	251.405	33.202	229.257	1.647	9302	9302	42	247.786	40.383	271.855	3.659	10407	10407	102	312.873	78.914	300.535	3.812	31913	31913
1096	104	256.067	38.713	79.028	4.256	26631	26631	136	200.500	19.197	140.070	5.194	27268	27268	172	245.680	38.359	167.017	8.172	42257	42257	90	290.544	42.172	192.441	5.858	26149	26149	37	250.514	31.636	229.260	1.645	9269	9269	42	245.143	37.662	271.830	3.691	10296	10296	102	313.627	79.735	300.537	3.798	31990	31990
1097	104	257.731	39.958	79.002	4.254	26804	26804	136	200.066	18.238	140.072	5.212	27209	27209	172	245.227	38.559	167.020	8.175	42179	42179	90	286.611	42.530	192.437	5.862	25795	25795	37	252.135	34.282	229.290	1.649	9329	9329	42	246.429	39.239	271.848	3.666	10350	10350	102	311.265	79.129	300.533	3.814	31749	31749
1098	104	258.721	40.238	79.001	4.261	26907	26907	136	201.463	18.754	140.070	5.197	27399	27399	172	245.157	38.236	167.014	8.164	42167	42167	90	284.800	40.375	192.425	5.844	25632	25632	37	250.595	34.754	229.259	1.652	9272	9272	42	245.571	41.242	271.850	3.652	10314	10314	102	310.843	79.273	300.523	3.805	31706	31706
1099	104	260.029	40.973	79.009	4.254	27043	27043	136	200.184	18.673	140.072	5.204	27225	27225	172	243.843	37.148	167.013	8.164	41941	41941	90	282.844	40.356	192.429	5.857	25456	25456	37	250	32.019	229.258	1.659	9250	9250	42	243.571	37.804	271.831	3.688	10230	10230	102	309.088	75.986	300.535	3.827	31527	31527
1100	104	260.750	41.785	79.013	4.246	27118	27118	136	200.074	18.894	140.092	5.208	27210	27210	172	243.558	38.606	167.016	8.173	41892	41892	90	280.211	39.834	192.425	5.857	25219	25219	37	251.243	34.527	229.280	1.655	9296	9296	42	241.929	36.370	271.842	3.683	10161	10161	102	308.853	76.600	300.540	3.819	31503	31503
1101	104	263.500	42.828	79.012	4.238	27404	27404	136	200.963	18.763	140.078	5.197	27331	27331	172	242.081	37.506	167.029	8.184	41638	41638	90	276.367	38.647	192.430	5.855	24873	24873	37	250.514	34.622	229.290	1.653	9269	9269	42	242.071	37.748	271.844	3.670	10167	10167	102	308.422	74.935	300.549	3.826	31459	31459
1102	104	263.260	42.778	79.004	4.230	27379	27379	136	200.926	18.446	140.051	5.196	27326	27326	172	241.192	38.324	167.013	8.177	41485	41485	90	274.656	36.837	192.432	5.859	24719	24719	37	252.378	35.806	229.272	1.659	9338	9338	42	237.238	39.108	271.839	3.666	9964	9964	102	307.147	74.976	300.545	3.820	31329	31329
1103	104	265.856	42.176	78.997	4.243	27649	27649	136	200.221	18.369	140.070	5.207	27230	27230	172	242	37.366	167.029	8.181	41624	41624	90	272.844	36.679	192.426	5.862	24556	24556	37	251.432	33.817	229.257	1.651	9303	9303	42	235	37.104	271.846	3.671	9870	9870	102	307.843	74.945	300.546	3.830	31400	31400
1104	104	265.394	41.762	79.013	4.245	27601	27601	136	200.809	18.912	140.048	5.197	27310	27310	172	240.174	37.191	167.025	8.176	41310	41310	90	272.744	37.174	192.424	5.845	24547	24547	37	250.757	34.200	229.275	1.649	9278	9278	42	233.690	34.146	271.830	3.700	9815	9815	102	308.069	75.717	300.554	3.825	31423	31423
1105	104	266.327	43.226	79.013	4.237	27698	27698	136	201.096	19.083	140.040	5.193	27349	27349	172	241.936	37.943	167.017	8.176	41613	41613	90	270.200	37.506	192.421	5.844	24318	24318	37	248.486	33.124	229.277	1.653	9194	9194	42	234.548	34.529	271.841	3.688	9851	9851	102	305.863	76.071	300.553	3.817	31198	31198
1106	104	267.183	43.235	79.010	4.242	27787	27787	136	200.772	19.145	140.043	5.198	27305	27305	172	240.343	37.871	167.031	8.173	41339	41339	90	268.444	36.360	192.419	5.836	24160	24160	37	251.378	34.891	229.267	1.659	9301	9301	42	231.619	32.602	271.819	3.710	9728	9728	102	307.265	76.109	300.535	3.818	31341	31341
1107	104	268.317	42.964	78.990	4.247	27905	27905	136	200.691	19.887	140.039	5.198	27294	27294	172	238.465	36.191	167.018	8.178	41016	41016	90	266.778	36.016	192.424	5.853	24010	24010	37	251	34.267	229.266	1.643	9287	9287	42	232.286	33.946	271.835	3.698	9756	9756	102	305.961	74.531	300.533	3.835	31208	31208
1108	104	272.423	45.727	78.996	4.228	28332	28332	136	200.360	18.821	140.044	5.201	27249	27249	172	238.140	36.214	167.020	8.174	40960	40960	90	264.989	34.604	192.425	5.832	23849	23849	37	251.486	35.602	229.267	1.651	9305	9305	42	230.976	35.539	271.834	3.684	9701	9701	102	307.382	75.113	300.561	3.825	31353	31353
1109	104	274.692	46.916	79.015	4.215	28568	28568	136	200.610	18.617	140.055	5.198	27283	27283	172	237.436	36.177	167.023	8.190	40839	40839	90	263.600	34.468	192.419	5.836	23724	23724	37	250.486	35.535	229.258	1.647	9268	9268	42	228.190	33.238	271.833	3.702	9584	9584	102	305.637	75.920	300.532	3.830	31175	31175
1110	104	276.952	48.571	78.978	4.220	28803	28803	136	199.574	18.977	140.075	5.195	27142	27142	172	237.616	36.966	167.012	8.173	40870	40870	90	264.178	36.379	192.415	5.838	23776	23776	37	256.081	35.486	229.257	1.644	9475	9475	42	228.381	30.389	271.820	3.722	9592	9592	102	306.265	75.710	300.539	3.824	31239	31239
1111	104	277.462	48.029	78.994	4.225	28856	28856	136	200.228	19.375	140.052	5.198	27231	27231	172	236.645	36.120	167.006	8.176	40703	40703	90	265.600	34.299	192.414	5.841	23904	23904	37	251.730	34.210	229.256	1.654	9314	9314	42	229.571	31.161	271.809	3.736	9642	9642	102	305	73.528	300.553	3.830	31110	31110
1112	104	281.433	50.327	78.962	4.213	29269	29269	136	200.640	19.545	140.053	5.196	27287	27287	172	238.459	34.820	167.011	8.187	41015	41015	90	267.311	36.002	192.406	5.837	24058	24058	37	252.703	34.351	229.285	1.657	9350	9350	42	229.952	33.846	271.850	3.682	9658	9658	102	304.912	74.412	300.550	3.831	31101	31101
1113	104	282.971	49.849	78.980	4.223	29429	29429	136	200.287	18.325	140.089	5.204	27239	27239	172	237.599	35.202	167.014	8.171	40867	40867	90	264.100	33.012	192.414	5.830	23769	23769	37	250.459	35.046	229.286	1.653	9267	9267	42	229.119	33.567	271.834	3.690	9623	9623	102	304.314	75.367	300.535	3.826	31040	31040
1114	104	286.077	52.552	78.972	4.210	29752	29752	136	199.993	19.457	140.053	5.213	27199	27199	172	237.826	36.455	167.024	8.196	40906	40906	90	263.944	35.102	192.414	5.828	23755	23755	37	249.703	34.750	229.273	1.651	9239	9239	42	226.690	32.521	271.836	3.699	9521	9521	102	304.314	75.879	300.555	3.807	31040	31040
1115	104	289.760	52.234	78.983	4.205	30135	30135	136	200.176	19.061	140.056	5.208	27224	27224	172	237.442	35.803	167.037	8.182	40840	40840	90	262.456	34.345	192.413	5.838	23621	23621	37	252.486	34.671	229.266	1.650	9342	9342	42	226.048	32.514	271.829	3.698	9494	9494	102	305.608	74.223	300.564	3.828	31172	31172
1116	104	293.442	53.310	79.010	4.198	30518	30518	136	199.471	18.296	140.060	5.195	27128	27128	172	237.645	35.183	167.017	8.175	40875	40875	90	261.578	33.815	192.406	5.840	23542	23542	37	250.378	34.221	229.244	1.656	9264	9264	42	226.762	33.401	271.846	3.687	9524	9524	102	305.284	76.655	300.550	3.818	31139	31139
1117	104	299.462	55.051	78.969	4.206	31144	31144	136	199.007	19.364	140.040	5.197	27065	27065	172	237.640	36.107	167.034	8.192	40874	40874	90	260.167	33.794	192.401	5.819	23415	23415	37	250.324	33.659	229.246	1.656	9262	9262	42	225.048	31.784	271.831	3.700	9452	9452	102	305.578	75.887	300.531	3.823	31169	31169
1118	104	305.202	58.653	78.984	4.188	31741	31741	136	198.728	18.965	140.048	5.201	27027	27027	172	236.419	35.503	167.027	8.169	40664	40664	90	260.144	34.100	192.404	5.831	23413	23413	37	250.405	34.695	229.254	1.650	9265	9265	42	225.500	34.578	271.843	3.679	9471	9471	102	304.892	74.553	300.552	3.830	31099	31099
1119	104	312.692	61.971	78.953	4.171	32520	32520	136	199.463	18.734	140.066	5.202	27127	27127	172	236.105	34.563	167.017	8.168	40610	40610	90	257.689	32.802	192.418	5.837	23192	23192	37	247.919	32.883	229.272	1.654	9173	9173	42	224.476	31.925	271.815	3.709	9428	9428	102	304.118	75.388	300.556	3.824	31020	31020
1120	104	323.769	69.382	78.938	4.143	33672	33672	136	198.412	19.241	140.052	5.201	26984	26984	172	235.517	34.424	167.013	8.171	40509	40509	90	258.944	33.457	192.418	5.846	23305	23305	37	247.378	32.501	229.258	1.659	9153	9153	42	225.143	34.589	271.835	3.683	9456	9456	102	304.951	75.648	300.556	3.821	31105	31105
1121	104	335.673	73.216	78.922	4.143	34910	34910	136	197.360	17.832	140.076	5.206	26841	26841	172	235.948	34.561	167.013	8.183	40583	40583	90	259.633	33.961	192.408	5.836	23367	23367	37	250.270	34.213	229.280	1.646	9260	9260	42	223.524	31.796	271.820	3.712	9388	9388	102	303.902	74.747	300.537	3.820	30998	30998
1122	104	350.115	77.855	78.933	4.138	36412	36412	136	197.985	17.385	140.093	5.209	26926	26926	172	235.983	35.168	167.015	8.168	40589	40589	90	260.844	32.956	192.404	5.831	23476	23476	37	249.676	34.378	229.246	1.659	9238	9238	42	223.762	30.997	271.824	3.714	9398	9398	102	303.716	73.931	300.543	3.825	30979	30979
1123	104	359.625	83.319	78.921	4.124	37401	37401	136	197.574	17.655	140.065	5.208	26870	26870	172	235.017	34.894	167.013	8.184	40423	40423	90	259.100	32.396	192.390	5.823	23319	23319	37	251.973	35.388	229.264	1.657	9323	9323	42	223.286	33.122	271.839	3.694	9378	9378	102	301.941	73.315	300.543	3.828	30798	30798
1124	104	375.144	89.568	78.927	4.111	39015	39015	136	198.971	17.965	140.074	5.196	27060	27060	172	237.407	35.109	167.013	8.176	40834	40834	90	264	34.247	192.405	5.816	23760	23760	37	252.757	35.349	229.268	1.649	9352	9352	42	224.595	33.245	271.838	3.690	9433	9433	102	305.020	75.973	300.525	3.820	31112	31112
1125	104	391.577	93.624	78.947	4.116	40724	40724	136	198.515	18.307	140.077	5.204	26998	26998	172	237.890	36.545	167.038	8.196	40917	40917	90	263.878	35.191	192.401	5.829	23749	23749	37	252.378	34.506	229.244	1.656	9338	9338	42	224.524	33.690	271.828	3.688	9430	9430	102	303.461	76.617	300.520	3.819	30953	30953
1126	104	407.519	101.920	78.942	4.090	42382	42382	136	197.647	18.365	140.093	5.214	26880	26880	172	237.203	36.017	167.026	8.199	40799	40799	90	264.889	34.765	192.420	5.831	23840	23840	37	254.270	35.294	229.278	1.649	9408	9408	42	221.167	31.834	271.823	3.707	9289	9289	102	302.059	74.949	300.528	3.820	30810	30810
1127	104	424.135	108.243	78.953	4.076	44110	44110	136	198.081	18.011	140.069	5.200	26939	26939	172	238.297	36.096	167.042	8.198	40987	40987	90	265.022	35.681	192.415	5.824	23852	23852	37	254.405	35.767	229.271	1.645	9413	9413	42	221.500	30.425	271.824	3.709	9303	9303	102	300.314	75.013	300.534	3.821	30632	30632
1128	104	440.115	111.176	78.981	4.086	45772	45772	136	197.809	18.739	140.040	5.200	26902	26902	172	237.814	36.294	167.033	8.199	40904	40904	90	266.789	36.190	192.420	5.827	24011	24011	37	255.676	36.704	229.277	1.647	9460	9460	42	220.310	30.998	271.830	3.705	9253	9253	102	300.186	74.396	300.528	3.822	30619	30619
1129	104	459.875	115.912	78.988	4.093	47827	47827	136	197.882	18.610	140.078	5.196	26912	26912	172	237.645	36.191	167.048	8.195	40875	40875	90	265.089	37.113	192.405	5.825	23858	23858	37	255.838	35.472	229.244	1.640	9466	9466	42	224.333	29.644	271.821	3.721	9422	9422	102	300.382	72.738	300.540	3.836	30639	30639
1130	104	474.452	121.803	78.967	4.097	49343	49343	136	197.257	18.460	140.059	5.203	26827	26827	172	237.709	36.395	167.043	8.185	40886	40886	90	264.411	36.110	192.432	5.854	23797	23797	37	256	36.717	229.288	1.647	9472	9472	42	225.095	32.063	271.827	3.707	9454	9454	102	300.539	74.507	300.536	3.815	30655	30655
1131	104	488.452	125.394	78.980	4.088	50799	50799	136	197.632	18.514	140.081	5.204	26878	26878	172	238.465	35.115	167.034	8.195	41016	41016	90	265.700	35.892	192.432	5.848	23913	23913	37	258.703	36.103	229.261	1.653	9572	9572	42	224.357	30.597	271.836	3.712	9423	9423	102	300.716	74.151	300.538	3.829	30673	30673
1132	104	498.750	129.243	78.995	4.084	51870	51870	136	198.015	19.273	140.024	5.198	26930	26930	172	238.750	35.728	167.041	8.210	41065	41065	90	265.889	35.626	192.410	5.837	23930	23930	37	256.973	38.181	229.279	1.650	9508	9508	42	224.857	31.979	271.830	3.701	9444	9444	102	300.990	73.702	300.550	3.827	30701	30701
1133	104	503.702	132.105	78.978	4.087	52385	52385	136	198.243	19.036	140.053	5.200	26961	26961	172	238.267	36.091	167.040	8.205	40982	40982	90	264.700	35.674	192.416	5.828	23823	23823	37	257.676	37.133	229.265	1.649	9534	9534	42	222.929	29.663	271.809	3.731	9363	9363	102	298.127	73.191	300.534	3.832	30409	30409
1134	104	511.971	132.668	78.979	4.086	53245	53245	136	200.250	18.659	140.055	5.202	27234	27234	172	239.099	36.671	167.049	8.209	41125	41125	90	270.178	38.122	192.427	5.847	24316	24316	37	260.541	37.682	229.256	1.646	9640	9640	42	222.333	30.428	271.823	3.720	9338	9338	102	299.637	72.778	300.548	3.830	30563	30563
1135	104	514.808	132.300	78.986	4.092	53540	53540	136	198.662	18.243	140.062	5.192	27018	27018	172	239.924	35.943	167.053	8.219	41267	41267	90	270.033	36.482	192.410	5.824	24303	24303	37	258.216	37.348	229.271	1.650	9554	9554	42	225.286	30.284	271.822	3.724	9462	9462	102	298.618	72.634	300.544	3.825	30459	30459
1136	104	519.788	134.865	78.969	4.088	54058	54058	136	198.743	19.286	140.049	5.210	27029	27029	172	238.971	36.747	167.041	8.203	41103	41103	90	270.267	37.342	192.400	5.828	24324	24324	37	256.270	36.986	229.278	1.648	9482	9482	42	224.810	31.467	271.809	3.728	9442	9442	102	298.843	72.530	300.544	3.822	30482	30482
1137	104	517.019	134.739	78.960	4.094	53770	53770	136	200.265	18.906	140.033	5.195	27236	27236	172	237.965	35.565	167.036	8.196	40930	40930	90	268.633	37.040	192.415	5.832	24177	24177	37	258.027	35.852	229.277	1.656	9547	9547	42	222.857	28.817	271.801	3.748	9360	9360	102	298	71.491	300.531	3.845	30396	30396
1138	104	514.346	132.855	78.956	4.100	53492	53492	136	199.566	19.199	140.030	5.203	27141	27141	172	238.017	35.652	167.024	8.194	40939	40939	90	268.678	36.789	192.427	5.844	24181	24181	37	255.189	35.420	229.284	1.652	9442	9442	42	226.048	31.757	271.813	3.717	9494	9494	102	297.549	73.044	300.533	3.828	30350	30350
1139	104	513.356	132.743	78.950	4.093	53389	53389	136	199.346	19.372	140.033	5.191	27111	27111	172	238.663	36.484	167.025	8.184	41050	41050	90	270	37.809	192.396	5.823	24300	24300	37	257.432	36.595	229.276	1.649	9525	9525	42	226.548	31.764	271.815	3.716	9515	9515	102	297.824	72.855	300.527	3.830	30378	30378
1140	104	507.817	129.547	78.952	4.105	52813	52813	136	198.794	18.539	140.054	5.199	27036	27036	172	240.535	36.607	167.018	8.169	41372	41372	90	268.022	36.234	192.408	5.827	24122	24122	37	254.405	37.046	229.290	1.639	9413	9413	42	225.762	31.881	271.817	3.726	9482	9482	102	298.275	73.286	300.544	3.825	30424	30424
1141	104	498.904	125.025	78.941	4.117	51886	51886	136	199.941	18.779	140.031	5.195	27192	27192	172	240.291	37.143	167.009	8.166	41330	41330	90	267.967	35.926	192.399	5.827	24117	24117	37	256.757	37.647	229.296	1.649	9500	9500	42	225.238	32.020	271.829	3.704	9460	9460	102	298.235	71.884	300.548	3.839	30420	30420
1142	104	491.365	123.618	78.925	4.113	51102	51102	136	199.574	19.034	140.039	5.193	27142	27142	172	239.134	34.728	167.010	8.173	41131	41131	90	269.678	36.548	192.408	5.827	24271	24271	37	255.189	35.677	229.263	1.649	9442	9442	42	226.714	32.198	271.825	3.706	9522	9522	102	296.990	71.167	300.552	3.840	30293	30293
1143	104	485.394	121.472	78.931	4.122	50481	50481	136	200.221	18.659	140.057	5.204	27230	27230	172	239.698	36.881	167.029	8.177	41228	41228	90	270.167	37.493	192.409	5.819	24315	24315	37	257.135	37.260	229.316	1.652	9514	9514	42	225.952	32.378	271.827	3.703	9490	9490	102	296.931	71.702	300.553	3.833	30287	30287
1144	104	474.721	118.095	78.948	4.125	49371	49371	136	199.294	18.513	140.041	5.196	27104	27104	172	238.552	34.906	167.029	8.196	41031	41031	90	270.900	38.956	192.413	5.829	24381	24381	37	255.784	36.740	229.269	1.641	9464	9464	42	225.286	31.462	271.830	3.710	9462	9462	102	298.833	71.289	300.562	3.844	30481	30481
1145	104	463.981	115.373	78.941	4.128	48254	48254	136	201.949	20.331	140.017	5.198	27465	27465	172	240.267	37.108	167.038	8.193	41326	41326	90	272.500	38.821	192.406	5.812	24525	24525	37	256.270	37.560	229.292	1.650	9482	9482	42	223.119	29.785	271.819	3.723	9371	9371	102	300.049	71.822	300.563	3.840	30605	30605
1146	104	455.375	112.211	78.943	4.129	47359	47359	136	201.169	19.279	140.008	5.188	27359	27359	172	239.744	35.721	167.027	8.202	41236	41236	90	277.200	39.689	192.408	5.804	24948	24948	37	254.811	36.223	229.274	1.652	9428	9428	42	226.357	31.697	271.827	3.712	9507	9507	102	299.500	72.597	300.548	3.838	30549	30549
1147	104	445.067	109.348	78.931	4.124	46287	46287	136	201.529	18.159	140.071	5.201	27408	27408	172	241.029	36.582	167.037	8.206	41457	41457	90	277.578	39.726	192.402	5.812	24982	24982	37	255.270	34.855	229.304	1.646	9445	9445	42	226.548	32.084	271.829	3.712	9515	9515	102	301.029	73.259	300.567	3.836	30705	30705
1148	104	435.885	105.189	78.910	4.142	45332	45332	136	202.125	19.016	140.045	5.202	27489	27489	172	241.797	36.899	167.041	8.205	41589	41589	90	277.922	39.945	192.412	5.826	25013	25013	37	254.270	34.923	229.268	1.652	9408	9408	42	226.976	32.579	271.820	3.714	9533	9533	102	301.029	72.952	300.558	3.835	30705	30705
1149	104	422.471	102.327	78.913	4.144	43937	43937	136	201.515	18.849	140.054	5.207	27406	27406	172	241.901	37.016	167.032	8.189	41607	41607	90	279.622	38.790	192.407	5.826	25166	25166	37	255.270	36.326	229.270	1.646	9445	9445	42	225.500	32.282	271.822	3.705	9471	9471	102	300.451	72.427	300.554	3.827	30646	30646
1150	104	411.942	97.247	78.914	4.157	42842	42842	136	200.456	19.160	140.063	5.201	27262	27262	172	242.262	37.415	167.045	8.192	41669	41669	90	280.233	38.714	192.416	5.812	25221	25221	37	256.270	36.622	229.279	1.643	9482	9482	42	226.190	29.872	271.815	3.732	9500	9500	102	299.490	72.041	300.568	3.836	30548	30548
1151	104	398.663	91.929	78.918	4.158	41461	41461	136	200.625	19.528	140.063	5.197	27285	27285	172	242.779	36.707	167.027	8.194	41758	41758	90	280.911	41.164	192.399	5.810	25282	25282	37	255.162	34.914	229.267	1.651	9441	9441	42	225.976	32.907	271.827	3.693	9491	9491	102	300.529	73.385	300.554	3.823	30654	30654
1152	104	382.548	85.724	78.927	4.169	39785	39785	136	200.147	19.067	140.042	5.188	27220	27220	172	242.593	37.076	167.025	8.198	41726	41726	90	280.689	40.293	192.409	5.824	25262	25262	37	257.324	37.737	229.268	1.646	9521	9521	42	225.143	32.000	271.822	3.707	9456	9456	102	301.971	75.023	300.541	3.824	30801	30801
1153	104	374.106	83.575	78.928	4.178	38907	38907	136	200.574	19.880	140.045	5.190	27278	27278	172	242.448	36.019	167.025	8.179	41701	41701	90	277.056	38.592	192.408	5.823	24935	24935	37	257.459	36.513	229.253	1.650	9526	9526	42	224.690	32.098	271.823	3.702	9437	9437	102	300.245	71.985	300.549	3.838	30625	30625
1154	104	360.981	77.655	78.944	4.183	37542	37542	136	199.096	18.286	140.075	5.201	27077	27077	172	242.343	37.549	167.030	8.183	41683	41683	90	276.911	38.049	192.417	5.829	24922	24922	37	256.703	36.825	229.276	1.648	9498	9498	42	224.833	32.614	271.822	3.694	9443	9443	102	300.627	72.435	300.555	3.835	30664	30664
1155	104	349.587	73.040	78.934	4.192	36357	36357	136	198.051	17.437	140.100	5.203	26935	26935	172	242.285	37.209	167.041	8.195	41673	41673	90	278.622	39.378	192.399	5.818	25076	25076	37	254.027	34.268	229.248	1.654	9399	9399	42	225.500	31.819	271.820	3.716	9471	9471	102	299.559	71.532	300.572	3.839	30555	30555
1156	104	338.904	70.224	78.942	4.184	35246	35246	136	198.426	17.256	140.080	5.210	26986	26986	172	242.674	37.049	167.025	8.196	41740	41740	90	277.111	38.926	192.420	5.839	24940	24940	37	255.405	37.621	229.285	1.644	9450	9450	42	226.667	31.965	271.821	3.713	9520	9520	102	299.755	72.373	300.554	3.836	30575	30575
1157	104	331.577	66.865	78.957	4.201	34484	34484	136	198.838	17.497	140.096	5.210	27042	27042	172	243.843	37.319	167.022	8.189	41941	41941	90	278.356	39.863	192.414	5.825	25052	25052	37	253.568	37.182	229.277	1.644	9382	9382	42	228.286	32.162	271.818	3.713	9588	9588	102	300.716	72.659	300.546	3.827	30673	30673
1158	104	321.894	64.559	78.941	4.211	33477	33477	136	199.765	17.726	140.077	5.205	27168	27168	172	244.576	37.628	167.027	8.173	42067	42067	90	279.678	39.358	192.403	5.816	25171	25171	37	254.405	34.038	229.260	1.653	9413	9413	42	228.952	31.749	271.812	3.716	9616	9616	102	298.765	71.237	300.547	3.846	30474	30474
1159	104	314.558	60.413	78.960	4.206	32714	32714	136	198.500	17.815	140.092	5.211	26996	26996	172	243.529	38.258	167.045	8.198	41887	41887	90	278.789	38.899	192.423	5.833	25091	25091	37	256.162	35.597	229.274	1.664	9478	9478	42	226.619	31.568	271.820	3.717	9518	9518	102	300.853	74.328	300.536	3.827	30687	30687
1160	104	306.673	59.629	78.961	4.201	31894	31894	136	198.824	17.909	140.066	5.200	27040	27040	172	245.174	38.141	167.029	8.192	42170	42170	90	281.856	39.795	192.412	5.828	25367	25367	37	255.595	34.673	229.282	1.649	9457	9457	42	227.667	32.463	271.818	3.714	9562	9562	102	301.912	73.082	300.548	3.834	30795	30795
1161	104	299.067	54.984	78.972	4.221	31103	31103	136	199.221	18.228	140.081	5.202	27094	27094	172	245.215	38.169	167.048	8.206	42177	42177	90	282.556	40.310	192.413	5.821	25430	25430	37	252.892	37.551	229.282	1.639	9357	9357	42	230.167	32.549	271.824	3.713	9667	9667	102	303.147	73.681	300.547	3.830	30921	30921
1162	104	291.702	53.080	78.987	4.230	30337	30337	136	199.250	18.024	140.056	5.201	27098	27098	172	246.506	39.408	167.053	8.202	42399	42399	90	281.600	40.323	192.410	5.820	25344	25344	37	256.649	35.201	229.265	1.649	9496	9496	42	228.500	32.875	271.812	3.718	9597	9597	102	301.990	74.639	300.543	3.825	30803	30803
1163	104	285.067	51.173	78.998	4.226	29647	29647	136	198.338	18.087	140.075	5.203	26974	26974	172	246.221	38.604	167.035	8.191	42350	42350	90	283.633	39.435	192.406	5.821	25527	25527	37	255.216	34.629	229.266	1.644	9443	9443	42	229.857	34.270	271.814	3.709	9654	9654	102	302.490	73.422	300.545	3.834	30854	30854
1164	104	279.317	46.645	79.007	4.242	29049	29049	136	198.750	19.346	140.081	5.201	27030	27030	172	245.494	38.195	167.035	8.189	42225	42225	90	285.689	41.078	192.404	5.804	25712	25712	37	254.892	34.945	229.260	1.654	9431	9431	42	230.619	34.931	271.833	3.682	9686	9686	102	302.931	74.908	300.529	3.833	30899	30899
1165	104	274.019	44.183	78.996	4.256	28498	28498	136	199.603	17.954	140.087	5.206	27146	27146	172	246.703	38.632	167.037	8.190	42433	42433	90	286.422	42.325	192.406	5.819	25778	25778	37	255.730	35.094	229.270	1.653	9462	9462	42	230.524	33.640	271.817	3.712	9682	9682	102	302.559	73.897	300.545	3.830	30861	30861
1166	104	267.394	42.894	79.015	4.252	27809	27809	136	197.868	18.329	140.074	5.200	26910	26910	172	245.930	38.307	167.034	8.197	42300	42300	90	282.756	40.873	192.405	5.811	25448	25448	37	252.297	33.332	229.248	1.653	9335	9335	42	229.762	32.570	271.823	3.713	9650	9650	102	302.010	72.539	300.543	3.839	30805	30805
1167	104	264.798	42.747	79.003	4.251	27539	27539	136	199.529	18.747	140.093	5.209	27136	27136	172	246.860	39.357	167.036	8.201	42460	42460	90	286.711	41.344	192.402	5.824	25804	25804	37	253.486	34.579	229.279	1.649	9379	9379	42	229.762	32.845	271.823	3.716	9650	9650	102	304.745	74.416	300.538	3.832	31084	31084
1168	104	260.846	40.824	79.000	4.255	27128	27128	136	199.860	18.004	140.066	5.202	27181	27181	172	247.640	39.181	167.035	8.195	42594	42594	90	283.556	39.968	192.420	5.823	25520	25520	37	256.324	36.153	229.292	1.646	9484	9484	42	229.643	31.226	271.808	3.735	9645	9645	102	302.775	74.988	300.534	3.828	30883	30883
1169	104	257.981	39.551	79.013	4.251	26830	26830	136	199.779	17.883	140.074	5.200	27170	27170	172	248.337	40.071	167.041	8.187	42714	42714	90	283.867	40.058	192.411	5.816	25548	25548	37	255.054	33.643	229.251	1.654	9437	9437	42	232.476	33.418	271.820	3.710	9764	9764	102	301.961	73.764	300.538	3.828	30800	30800
1170	104	253.221	38.219	79.023	4.260	26335	26335	136	200.029	19.052	140.083	5.211	27204	27204	172	248.855	40.156	167.030	8.192	42803	42803	90	283.422	40.146	192.410	5.839	25508	25508	37	253.486	35.028	229.271	1.656	9379	9379	42	230.429	34.515	271.823	3.697	9678	9678	102	302.863	74.160	300.531	3.826	30892	30892
1171	104	251.087	36.888	79.023	4.267	26113	26113	136	199.493	18.895	140.069	5.205	27131	27131	172	247.826	39.315	167.046	8.190	42626	42626	90	283.500	39.957	192.399	5.812	25515	25515	37	253.730	33.981	229.253	1.653	9388	9388	42	230.381	32.113	271.809	3.725	9676	9676	102	302.216	75.977	300.535	3.815	30826	30826
1172	104	247.990	36.128	79.022	4.270	25791	25791	136	200.926	18.325	140.085	5.198	27326	27326	172	247.948	40.325	167.053	8.209	42647	42647	90	284.400	40.137	192.406	5.811	25596	25596	37	256.676	34.663	229.274	1.649	9497	9497	42	230.048	31.360	271.822	3.726	9662	9662	102	302.912	74.199	300.543	3.829	30897	30897
1173	104	244.846	35.360	79.031	4.270	25464	25464	136	201.551	19.355	140.064	5.202	27411	27411	172	247.233	39.294	167.033	8.184	42524	42524	90	284.511	40.186	192.409	5.820	25606	25606	37	257.243	36.296	229.277	1.653	9518	9518	42	229.595	32.201	271.808	3.734	9643	9643	102	305.088	75.821	300.522	3.823	31119	31119
1174	104	243.692	35.091	79.018	4.279	25344	25344	136	201.824	19.999	140.056	5.200	27448	27448	172	247.948	39.978	167.043	8.190	42647	42647	90	285.078	39.102	192.425	5.840	25657	25657	37	256.351	35.295	229.260	1.658	9485	9485	42	230.667	32.631	271.813	3.713	9688	9688	102	305.745	75.256	300.538	3.838	31186	31186
1175	104	244.260	34.055	79.023	4.276	25403	25403	136	202.088	19.875	140.043	5.187	27484	27484	172	247.802	40.460	167.051	8.194	42622	42622	90	284.589	40.644	192.414	5.828	25613	25613	37	258.324	33.337	229.274	1.659	9558	9558	42	230.595	34.269	271.835	3.690	9685	9685	102	308.392	75.455	300.546	3.832	31456	31456
1176	104	241.596	33.047	79.019	4.289	25126	25126	136	201.919	20.441	140.053	5.187	27461	27461	172	246.942	39.694	167.034	8.189	42474	42474	90	282.589	40.883	192.422	5.839	25433	25433	37	256.514	36.101	229.262	1.651	9491	9491	42	230.190	32.162	271.823	3.714	9668	9668	102	307.471	75.464	300.544	3.835	31362	31362
1177	104	221.673	29.094	79.008	4.302	23054	23054	136	188.515	16.830	140.086	5.213	25638	25638	172	226.395	33.832	167.020	8.185	38940	38940	90	258.167	34.985	192.419	5.831	23235	23235	37	236.541	31.074	229.253	1.651	8752	8752	42	210.762	26.138	271.802	3.761	8852	8852	102	275.245	63.345	300.577	3.846	28075	28075
1178	104	238.269	32.708	79.032	4.281	24780	24780	136	204.735	20.667	140.073	5.195	27844	27844	172	249.192	38.724	167.022	8.178	42861	42861	90	284.733	40.400	192.419	5.844	25626	25626	37	256.919	35.839	229.274	1.653	9506	9506	42	230.571	31.827	271.817	3.714	9684	9684	102	308.225	74.703	300.542	3.831	31439	31439
1179	104	237.635	31.492	79.027	4.289	24714	24714	136	203.985	20.221	140.068	5.197	27742	27742	172	249.221	39.663	167.032	8.171	42866	42866	90	289.378	41.465	192.418	5.823	26044	26044	37	257.297	35.606	229.283	1.643	9520	9520	42	230	32.618	271.814	3.725	9660	9660	102	311.922	77.258	300.542	3.828	31816	31816
1180	104	236.173	30.245	79.039	4.298	24562	24562	136	205.309	19.396	140.075	5.205	27922	27922	172	249.698	40.139	167.033	8.185	42948	42948	90	291.867	44.745	192.413	5.814	26268	26268	37	257.405	35.539	229.270	1.649	9524	9524	42	229.738	31.616	271.805	3.732	9649	9649	102	312.843	76.982	300.552	3.832	31910	31910
1181	104	235.413	31.525	79.032	4.289	24483	24483	136	204.912	19.745	140.078	5.206	27868	27868	172	247.558	39.444	167.019	8.176	42580	42580	90	291.956	42.773	192.413	5.815	26276	26276	37	257.811	34.449	229.262	1.655	9539	9539	42	228.143	29.761	271.823	3.737	9582	9582	102	313.490	75.125	300.561	3.840	31976	31976
1182	104	235.933	32.174	79.025	4.278	24537	24537	136	203.971	19.438	140.063	5.193	27740	27740	172	247.105	38.114	167.024	8.186	42502	42502	90	292.322	45.290	192.427	5.821	26309	26309	37	256.108	33.970	229.273	1.654	9476	9476	42	228.738	32.288	271.818	3.712	9607	9607	102	313	76.169	300.575	3.831	31926	31926
1183	104	235.971	32.311	79.038	4.281	24541	24541	136	205.096	20.255	140.069	5.198	27893	27893	172	247.634	38.379	167.032	8.181	42593	42593	90	291.589	41.739	192.418	5.830	26243	26243	37	256.216	35.325	229.265	1.642	9480	9480	42	229.286	33.189	271.826	3.707	9630	9630	102	314.627	77.995	300.559	3.826	32092	32092
1184	104	232.615	30.656	79.025	4.284	24192	24192	136	204.184	19.849	140.057	5.194	27769	27769	172	246.291	39.187	167.026	8.176	42362	42362	90	291.422	41.815	192.419	5.821	26228	26228	37	255.027	35.194	229.265	1.646	9436	9436	42	229.857	33.457	271.825	3.703	9654	9654	102	313.333	75.018	300.568	3.843	31960	31960
1185	104	233.808	30.353	79.033	4.295	24316	24316	136	204.743	19.746	140.044	5.199	27845	27845	172	249.331	39.317	167.037	8.197	42885	42885	90	297.656	45.500	192.406	5.809	26789	26789	37	257.405	36.257	229.268	1.649	9524	9524	42	232.310	33.335	271.829	3.704	9757	9757	102	316.549	78.363	300.560	3.823	32288	32288
1186	104	231.625	30.290	79.029	4.290	24089	24089	136	205.860	20.625	140.039	5.193	27997	27997	172	248.709	39.961	167.054	8.189	42778	42778	90	297.078	44.272	192.422	5.826	26737	26737	37	257.459	37.049	229.264	1.649	9526	9526	42	233.333	31.581	271.815	3.733	9800	9800	102	316.873	77.683	300.564	3.832	32321	32321
1187	104	232.644	27.957	79.045	4.301	24195	24195	136	206.735	21.100	140.010	5.189	28116	28116	172	249.093	39.681	167.032	8.182	42844	42844	90	300.078	44.437	192.389	5.793	27007	27007	37	259.081	35.895	229.275	1.657	9586	9586	42	233.952	33.320	271.820	3.714	9826	9826	102	317.990	78.410	300.550	3.828	32435	32435
1188	104	232.442	30.462	79.035	4.296	24174	24174	136	205.441	19.518	140.046	5.196	27940	27940	172	248.180	39.173	167.009	8.175	42687	42687	90	300.144	45.993	192.402	5.803	27013	27013	37	258.189	36.965	229.253	1.648	9553	9553	42	230.667	32.458	271.821	3.714	9688	9688	102	318.716	78.128	300.550	3.835	32509	32509
1189	104	231.327	28.903	79.052	4.299	24058	24058	136	205.096	19.580	140.058	5.195	27893	27893	172	248.314	38.279	167.024	8.181	42710	42710	90	301.422	46.052	192.411	5.821	27128	27128	37	257.486	34.766	229.261	1.653	9527	9527	42	232.500	32.199	271.832	3.709	9765	9765	102	319.696	79.354	300.558	3.824	32609	32609
1190	104	230.413	29.514	79.047	4.297	23963	23963	136	205.154	19.505	140.060	5.203	27901	27901	172	249.052	38.988	167.025	8.177	42837	42837	90	302.289	45.903	192.415	5.829	27206	27206	37	254.541	34.228	229.263	1.650	9418	9418	42	232.119	33.874	271.829	3.703	9749	9749	102	319.608	77.650	300.555	3.838	32600	32600
1191	104	230.048	29.322	79.039	4.289	23925	23925	136	204.860	19.496	140.050	5.199	27861	27861	172	247.203	38.901	167.043	8.192	42519	42519	90	296.978	45.168	192.415	5.810	26728	26728	37	254.054	35.275	229.278	1.648	9400	9400	42	232.548	32.513	271.819	3.710	9767	9767	102	319.892	77.150	300.573	3.838	32629	32629
1192	104	228.971	28.829	79.043	4.298	23813	23813	136	203.890	19.519	140.062	5.196	27729	27729	172	247.756	38.847	167.028	8.179	42614	42614	90	299.511	45.027	192.404	5.813	26956	26956	37	253.730	35.816	229.261	1.650	9388	9388	42	233.619	33.667	271.839	3.697	9812	9812	102	319.196	79.504	300.569	3.820	32558	32558
1193	104	229.327	29.185	79.024	4.284	23850	23850	136	203.500	20.149	140.060	5.204	27676	27676	172	246.709	37.988	167.034	8.187	42434	42434	90	298.444	45.124	192.425	5.825	26860	26860	37	252.757	33.731	229.268	1.657	9352	9352	42	230.571	33.263	271.846	3.695	9684	9684	102	321.931	80.829	300.558	3.812	32837	32837
1194	104	231.404	30.295	79.026	4.282	24066	24066	136	204.331	19.011	140.065	5.202	27789	27789	172	248.849	39.292	167.013	8.155	42802	42802	90	299.311	44.816	192.417	5.837	26938	26938	37	255.973	35.044	229.253	1.656	9471	9471	42	233.571	34.859	271.817	3.697	9810	9810	102	323.157	81.985	300.554	3.817	32962	32962
1195	104	231.760	30.536	79.026	4.283	24103	24103	136	203.184	19.118	140.075	5.199	27633	27633	172	247.262	39.108	167.026	8.183	42529	42529	90	296.367	44.863	192.410	5.835	26673	26673	37	255.459	34.261	229.257	1.657	9452	9452	42	232.833	34.594	271.824	3.698	9779	9779	102	325.039	80.941	300.555	3.825	33154	33154
1196	104	232.692	29.892	79.023	4.292	24200	24200	136	203.059	20.038	140.042	5.195	27616	27616	172	247.802	37.915	167.009	8.165	42622	42622	90	295.833	45.540	192.422	5.838	26625	26625	37	254.811	32.199	229.262	1.648	9428	9428	42	232.476	34.917	271.846	3.678	9764	9764	102	326.980	83.546	300.539	3.817	33352	33352
1197	104	232.731	31.243	79.016	4.280	24204	24204	136	203.368	19.104	140.060	5.203	27658	27658	172	248.808	38.266	167.028	8.185	42795	42795	90	293.856	45.019	192.413	5.834	26447	26447	37	257.541	35.657	229.278	1.648	9529	9529	42	231.929	33.678	271.838	3.693	9741	9741	102	327.471	83.308	300.533	3.820	33402	33402
1198	104	231.183	30.901	79.015	4.274	24043	24043	136	202.346	19.055	140.058	5.193	27519	27519	172	248.895	39.437	167.023	8.177	42810	42810	90	291.978	42.931	192.413	5.827	26278	26278	37	254.486	35.610	229.284	1.648	9416	9416	42	232.571	34.445	271.834	3.688	9768	9768	102	325.333	84.539	300.537	3.806	33184	33184
1199	104	231.048	30.384	79.037	4.288	24029	24029	136	203.838	19.238	140.065	5.198	27722	27722	172	248.953	39.989	167.037	8.189	42820	42820	90	292.056	42.619	192.414	5.838	26285	26285	37	255.568	36.991	229.265	1.650	9456	9456	42	231.976	34.617	271.840	3.687	9743	9743	102	328.225	85.413	300.530	3.802	33479	33479
1200	104	231.298	30.397	79.020	4.289	24055	24055	136	202.588	18.572	140.068	5.195	27552	27552	172	249.878	40.229	167.063	8.211	42979	42979	90	294.256	44.414	192.404	5.800	26483	26483	37	254.946	36.368	229.280	1.649	9433	9433	42	235.214	35.682	271.839	3.680	9879	9879	102	328.078	85.225	300.544	3.801	33464	33464
1201	104	230.500	29.131	79.038	4.293	23972	23972	136	202.779	19.598	140.036	5.204	27578	27578	172	250.058	41.057	167.039	8.191	43010	43010	90	294.411	43.276	192.422	5.825	26497	26497	37	255.243	34.136	229.277	1.649	9444	9444	42	232.452	34.489	271.833	3.696	9763	9763	102	329.343	84.612	300.530	3.809	33593	33593
1202	104	229.596	29.832	79.041	4.288	23878	23878	136	203.485	19.453	140.051	5.197	27674	27674	172	248.343	39.689	167.056	8.200	42715	42715	90	295.067	44.106	192.406	5.828	26556	26556	37	254.865	34.847	229.274	1.659	9430	9430	42	231.952	34.185	271.834	3.696	9742	9742	102	327.471	84.948	300.517	3.803	33402	33402
1203	104	230.798	30.328	79.043	4.293	24003	24003	136	202.846	19.129	140.062	5.201	27587	27587	172	249.686	40.499	167.015	8.171	42946	42946	90	296.378	43.164	192.416	5.820	26674	26674	37	252.541	35.051	229.255	1.646	9344	9344	42	230.595	32.874	271.809	3.712	9685	9685	102	331.186	86.828	300.529	3.802	33781	33781
1204	104	230.606	29.654	79.042	4.287	23983	23983	136	202.853	19.343	140.065	5.195	27588	27588	172	248.814	40.242	167.027	8.176	42796	42796	90	296.778	45.608	192.411	5.815	26710	26710	37	256.892	35.196	229.248	1.648	9505	9505	42	231.571	34.142	271.837	3.686	9726	9726	102	329.029	85.858	300.527	3.809	33561	33561
1205	104	230.625	29.672	79.040	4.292	23985	23985	136	203.088	19.759	140.043	5.193	27620	27620	172	246.674	39.284	167.030	8.182	42428	42428	90	298.967	45.901	192.404	5.812	26907	26907	37	254.189	35.503	229.252	1.656	9405	9405	42	231.690	34.008	271.834	3.693	9731	9731	102	330.559	85.778	300.537	3.802	33717	33717
1206	104	230.817	28.819	79.053	4.299	24005	24005	136	202.287	18.434	140.063	5.196	27511	27511	172	246.721	39.209	167.030	8.184	42436	42436	90	298.711	44.136	192.416	5.826	26884	26884	37	253.054	34.174	229.268	1.652	9363	9363	42	231.190	31.767	271.829	3.719	9710	9710	102	329.951	86.939	300.528	3.796	33655	33655
1207	104	230.452	29.052	79.055	4.298	23967	23967	136	202.213	19.661	140.046	5.201	27501	27501	172	246.360	38.953	167.025	8.175	42374	42374	90	298	45.509	192.402	5.796	26820	26820	37	255.270	35.240	229.240	1.663	9445	9445	42	233.667	34.476	271.829	3.696	9814	9814	102	330.520	85.598	300.531	3.800	33713	33713
1208	104	230.144	28.905	79.047	4.290	23935	23935	136	203.051	19.707	140.062	5.197	27615	27615	172	246.273	38.967	167.026	8.183	42359	42359	90	296.211	44.201	192.398	5.807	26659	26659	37	255.568	35.214	229.262	1.643	9456	9456	42	235.310	34.865	271.829	3.708	9883	9883	102	332.892	85.732	300.528	3.807	33955	33955
1209	104	228.596	26.759	79.052	4.315	23774	23774	136	203.125	19.514	140.061	5.195	27625	27625	172	246.250	39.898	167.023	8.182	42355	42355	90	295.267	43.145	192.423	5.821	26574	26574	37	257.405	37.622	229.264	1.647	9524	9524	42	233.238	35.651	271.842	3.682	9796	9796	102	333.696	88.302	300.518	3.802	34037	34037
1210	104	229.683	28.928	79.033	4.297	23887	23887	136	203.559	19.492	140.060	5.194	27684	27684	172	245.110	38.187	167.032	8.184	42159	42159	90	296.933	45.304	192.409	5.812	26724	26724	37	255.432	35.428	229.268	1.650	9451	9451	42	232.262	33.958	271.828	3.702	9755	9755	102	333.892	87.512	300.530	3.799	34057	34057
1211	104	229.798	29.527	79.048	4.286	23899	23899	136	203.360	19.571	140.057	5.192	27657	27657	172	246.913	39.304	167.043	8.180	42469	42469	90	298.567	44.266	192.411	5.815	26871	26871	37	256.703	35.163	229.267	1.652	9498	9498	42	236.905	34.861	271.839	3.689	9950	9950	102	335.716	87.392	300.526	3.807	34243	34243
1212	104	230.183	28.865	79.024	4.298	23939	23939	136	204.221	20.267	140.053	5.198	27774	27774	172	247.064	39.268	167.036	8.180	42495	42495	90	297.933	44.733	192.404	5.812	26814	26814	37	257.811	37.159	229.261	1.652	9539	9539	42	235.119	34.904	271.827	3.700	9875	9875	102	337.941	90.024	300.517	3.785	34470	34470
1213	104	230.356	29.261	79.039	4.290	23957	23957	136	204.037	19.313	140.071	5.198	27749	27749	172	248.058	39.398	167.021	8.176	42666	42666	90	297.967	45.041	192.415	5.814	26817	26817	37	259.811	35.077	229.254	1.653	9613	9613	42	234.310	35.038	271.816	3.701	9841	9841	102	338.098	88.223	300.528	3.807	34486	34486
1214	104	228.731	28.783	79.032	4.297	23788	23788	136	203.309	20.292	140.076	5.202	27650	27650	172	247.122	38.610	167.036	8.192	42505	42505	90	296.411	45.132	192.407	5.818	26677	26677	37	258.189	36.265	229.258	1.649	9553	9553	42	234.833	35.394	271.842	3.676	9863	9863	102	336.980	89.174	300.522	3.802	34372	34372
1215	104	229.240	28.910	79.054	4.293	23841	23841	136	203.419	19.497	140.061	5.194	27665	27665	172	246.733	38.359	167.030	8.187	42438	42438	90	296.600	43.962	192.417	5.821	26694	26694	37	259.730	35.712	229.244	1.659	9610	9610	42	233.524	34.085	271.830	3.701	9808	9808	102	335.029	89.081	300.513	3.806	34173	34173
1216	104	227.596	28.845	79.046	4.290	23670	23670	136	202.309	19.915	140.067	5.190	27514	27514	172	245.645	38.086	167.027	8.193	42251	42251	90	296.033	42.612	192.406	5.834	26643	26643	37	257.784	34.917	229.268	1.650	9538	9538	42	232.976	35.702	271.840	3.680	9785	9785	102	333.167	88.648	300.519	3.790	33983	33983
1217	104	227.510	28.741	79.042	4.298	23661	23661	136	201.750	19.477	140.061	5.195	27438	27438	172	245.959	39.239	167.022	8.187	42305	42305	90	297.722	44.962	192.415	5.830	26795	26795	37	258.108	34.895	229.236	1.654	9550	9550	42	231.881	34.474	271.832	3.687	9739	9739	102	334.745	86.828	300.526	3.806	34144	34144
1218	104	226.942	28.755	79.034	4.293	23602	23602	136	202.243	19.006	140.069	5.204	27505	27505	172	245.645	37.916	167.043	8.192	42251	42251	90	295.911	44.209	192.411	5.826	26632	26632	37	259.216	34.300	229.266	1.658	9591	9591	42	232.357	34.008	271.821	3.701	9759	9759	102	333.814	89.332	300.511	3.791	34049	34049
1219	104	225.760	28.204	79.033	4.300	23479	23479	136	201.500	19.828	140.057	5.186	27404	27404	172	244.186	37.443	167.026	8.192	42000	42000	90	293.856	43.244	192.406	5.821	26447	26447	37	261.324	35.982	229.259	1.658	9669	9669	42	232.190	34.954	271.833	3.687	9752	9752	102	333.745	88.859	300.524	3.790	34042	34042
1220	104	227.317	27.062	79.046	4.301	23641	23641	136	203.574	18.819	140.060	5.205	27686	27686	172	245.052	38.764	167.046	8.197	42149	42149	90	293.233	42.693	192.412	5.841	26391	26391	37	260.081	36.517	229.263	1.652	9623	9623	42	232.595	33.952	271.828	3.702	9769	9769	102	335.451	87.736	300.536	3.804	34216	34216
1221	104	227.154	28.186	79.039	4.297	23624	23624	136	203.529	19.295	140.051	5.196	27680	27680	172	246.541	39.402	167.036	8.188	42405	42405	90	293.044	42.302	192.419	5.823	26374	26374	37	260.297	35.486	229.247	1.650	9631	9631	42	233.714	36.699	271.838	3.673	9816	9816	102	336.294	86.637	300.546	3.800	34302	34302
1222	104	227	26.938	79.045	4.313	23608	23608	136	203.441	20.147	140.015	5.187	27668	27668	172	245.163	38.316	167.037	8.190	42168	42168	90	293.678	41.502	192.424	5.842	26431	26431	37	258.946	35.971	229.256	1.659	9581	9581	42	232.238	33.978	271.819	3.705	9754	9754	102	334.951	87.340	300.528	3.796	34165	34165
1223	104	226.510	27.905	79.044	4.298	23557	23557	136	202.978	19.553	140.031	5.193	27605	27605	172	245.599	37.948	167.042	8.199	42243	42243	90	290.878	43.805	192.427	5.847	26179	26179	37	259.784	35.003	229.237	1.652	9612	9612	42	233.810	35.980	271.838	3.677	9820	9820	102	335.853	87.197	300.550	3.803	34257	34257
1224	104	226.212	28.180	79.031	4.299	23526	23526	136	203.500	20.359	140.026	5.193	27676	27676	172	245.791	38.507	167.036	8.191	42276	42276	90	291.778	42.233	192.420	5.834	26260	26260	37	260.919	35.312	229.238	1.654	9654	9654	42	231.357	33.240	271.832	3.703	9717	9717	102	336.873	89.684	300.527	3.794	34361	34361
1225	104	228.163	28.366	79.035	4.305	23729	23729	136	205.551	20.387	140.038	5.185	27955	27955	172	247.983	39.620	167.042	8.206	42653	42653	90	295.378	43.199	192.424	5.814	26584	26584	37	260.351	34.628	229.239	1.659	9633	9633	42	235.905	34.596	271.829	3.693	9908	9908	102	339.627	89.184	300.556	3.801	34642	34642
1226	104	228.192	29.225	79.045	4.291	23732	23732	136	202.963	20.214	140.043	5.192	27603	27603	172	246.942	39.607	167.030	8.188	42474	42474	90	293.844	42.872	192.404	5.841	26446	26446	37	259.703	35.888	229.246	1.652	9609	9609	42	235.786	34.141	271.834	3.708	9903	9903	102	340.059	88.372	300.539	3.808	34686	34686
1227	104	228.856	28.917	79.041	4.286	23801	23801	136	203	20.119	140.042	5.195	27608	27608	172	245.058	38.607	167.033	8.183	42150	42150	90	291.822	43.092	192.407	5.819	26264	26264	37	260.378	35.975	229.264	1.658	9634	9634	42	235.024	33.305	271.824	3.710	9871	9871	102	341.118	91.414	300.528	3.786	34794	34794
1228	104	229.058	29.170	79.050	4.289	23822	23822	136	203.382	19.242	140.053	5.200	27660	27660	172	245.430	38.029	167.012	8.177	42214	42214	90	291.422	43.201	192.415	5.827	26228	26228	37	259.892	35.837	229.278	1.657	9616	9616	42	234.500	33.814	271.828	3.700	9849	9849	102	341.637	90.423	300.522	3.798	34847	34847
1229	104	229.567	29.841	79.051	4.284	23875	23875	136	202.309	20.378	140.067	5.199	27514	27514	172	246.419	38.008	167.028	8.192	42384	42384	90	292.300	43.559	192.414	5.834	26307	26307	37	261.027	37.892	229.272	1.651	9658	9658	42	235.714	34.283	271.819	3.705	9900	9900	102	346.186	91.245	300.529	3.796	35311	35311
1230	104	230.740	29.906	79.039	4.284	23997	23997	136	203.890	20.399	140.054	5.200	27729	27729	172	245.628	38.189	167.008	8.180	42248	42248	90	292.122	41.863	192.420	5.838	26291	26291	37	261.135	35.238	229.253	1.656	9662	9662	42	235.190	33.185	271.814	3.712	9878	9878	102	345	90.769	300.535	3.810	35190	35190
1231	104	229.260	30.141	79.036	4.294	23843	23843	136	203.294	19.520	140.062	5.198	27648	27648	172	244.686	37.146	167.033	8.195	42086	42086	90	292.489	43.336	192.420	5.851	26324	26324	37	260.703	34.620	229.253	1.656	9646	9646	42	234.357	34.712	271.824	3.699	9843	9843	102	345.422	90.703	300.530	3.804	35233	35233
1232	104	230.317	30.559	79.027	4.282	23953	23953	136	204.294	20.442	140.051	5.198	27784	27784	172	245.192	38.242	167.024	8.185	42173	42173	90	292.633	43.181	192.431	5.843	26337	26337	37	259	34.601	229.233	1.654	9583	9583	42	233.524	33.439	271.824	3.712	9808	9808	102	346.520	92.362	300.520	3.793	35345	35345
1233	104	231.750	30.362	79.041	4.282	24102	24102	136	203.772	19.399	140.059	5.190	27713	27713	172	244.523	37.219	167.018	8.185	42058	42058	90	289.478	40.366	192.412	5.840	26053	26053	37	262	35.614	229.266	1.655	9694	9694	42	230.429	34.217	271.835	3.697	9678	9678	102	346.471	93.078	300.528	3.793	35340	35340
1234	104	231.096	29.422	79.038	4.294	24034	24034	136	202.574	19.871	140.054	5.203	27550	27550	172	244.901	38.736	167.033	8.183	42123	42123	90	289.289	39.852	192.434	5.850	26036	26036	37	263.568	34.207	229.253	1.655	9752	9752	42	232.405	34.762	271.831	3.695	9761	9761	102	346.784	94.449	300.514	3.783	35372	35372
1235	104	233.058	29.510	79.041	4.299	24238	24238	136	203.691	19.283	140.064	5.204	27702	27702	172	245.616	38.352	167.018	8.180	42246	42246	90	288.411	42.691	192.415	5.824	25957	25957	37	263.865	35.834	229.268	1.649	9763	9763	42	229.333	33.958	271.828	3.699	9632	9632	102	349.873	94.897	300.509	3.785	35687	35687
1236	104	231.462	30.182	79.025	4.284	24072	24072	136	203.184	19.915	140.072	5.203	27633	27633	172	245.058	38.138	167.028	8.197	42150	42150	90	286.611	41.535	192.414	5.821	25795	25795	37	262.568	36.039	229.232	1.660	9715	9715	42	231.167	34.008	271.819	3.703	9709	9709	102	348.284	93.424	300.511	3.797	35525	35525
1237	104	232.356	30.757	79.028	4.283	24165	24165	136	203.199	19.190	140.078	5.201	27635	27635	172	245.506	37.901	167.016	8.177	42227	42227	90	286.111	40.673	192.422	5.834	25750	25750	37	263.676	37.216	229.245	1.657	9756	9756	42	231.571	32.204	271.811	3.727	9726	9726	102	349.539	95.872	300.510	3.782	35653	35653
1238	104	233.212	31.501	79.044	4.280	24254	24254	136	203.625	19.352	140.072	5.203	27693	27693	172	246.721	39.024	167.011	8.166	42436	42436	90	285.489	40.388	192.419	5.845	25694	25694	37	265.297	35.590	229.235	1.658	9816	9816	42	232.881	35.680	271.833	3.691	9781	9781	102	352	98.371	300.492	3.770	35904	35904
1239	104	233.962	30.290	79.037	4.278	24332	24332	136	204.037	20.537	140.057	5.200	27749	27749	172	246.587	39.187	167.020	8.181	42413	42413	90	284.544	39.697	192.406	5.819	25609	25609	37	264.297	36.890	229.257	1.656	9779	9779	42	234.786	33.054	271.824	3.709	9861	9861	102	353.824	96.075	300.506	3.790	36090	36090
1240	104	234.817	31.002	79.041	4.281	24421	24421	136	203.926	19.846	140.063	5.199	27734	27734	172	247.116	38.561	167.015	8.183	42504	42504	90	284.978	40.457	192.412	5.818	25648	25648	37	266.676	39.406	229.287	1.652	9867	9867	42	232.524	34.247	271.831	3.703	9766	9766	102	353.539	97.556	300.498	3.779	36061	36061
1241	104	234.279	30.417	79.065	4.288	24365	24365	136	203.934	19.852	140.070	5.207	27735	27735	172	246.238	37.856	167.014	8.181	42353	42353	90	283.133	38.785	192.404	5.831	25482	25482	37	266.324	37.613	229.268	1.652	9854	9854	42	233.119	33.766	271.825	3.705	9791	9791	102	355.431	97.279	300.505	3.786	36254	36254
1242	104	236.933	32.968	79.044	4.264	24641	24641	136	204.500	19.953	140.062	5.198	27812	27812	172	245.628	38.034	167.020	8.193	42248	42248	90	285.500	41.045	192.408	5.838	25695	25695	37	265.676	38.667	229.259	1.652	9830	9830	42	233.095	34.185	271.825	3.692	9790	9790	102	356.775	98.273	300.501	3.780	36391	36391
1243	104	235.154	31.943	79.031	4.281	24456	24456	136	204.316	20.098	140.056	5.198	27787	27787	172	245.610	37.748	167.015	8.172	42245	42245	90	285.589	40.845	192.411	5.832	25703	25703	37	265.703	38.036	229.277	1.646	9831	9831	42	230.905	34.577	271.832	3.685	9698	9698	102	356.392	96.209	300.491	3.791	36352	36352
1244	104	235.490	31.708	79.030	4.286	24491	24491	136	204.015	19.498	140.054	5.189	27746	27746	172	243.378	38.096	167.014	8.182	41861	41861	90	286.744	41.377	192.411	5.839	25807	25807	37	266.405	40.292	229.275	1.650	9857	9857	42	233.762	34.998	271.830	3.693	9818	9818	102	357.676	98.295	300.509	3.785	36483	36483
1245	104	236.125	32.010	79.049	4.275	24557	24557	136	203.456	19.317	140.089	5.203	27670	27670	172	243.093	36.824	167.027	8.180	41812	41812	90	287.289	41.314	192.415	5.836	25856	25856	37	265.730	37.363	229.272	1.654	9832	9832	42	233.048	34.112	271.820	3.710	9788	9788	102	357.814	96.959	300.499	3.790	36497	36497
1246	104	238.692	33.354	79.047	4.271	24824	24824	136	204.051	19.785	140.068	5.201	27751	27751	172	242.512	38.259	167.030	8.179	41712	41712	90	285.933	41.812	192.401	5.817	25734	25734	37	266.432	39.358	229.254	1.654	9858	9858	42	232.929	33.420	271.835	3.699	9783	9783	102	359.520	98.891	300.502	3.781	36671	36671
1247	104	238.587	32.814	79.037	4.279	24813	24813	136	203.860	20.494	140.068	5.190	27725	27725	172	241.837	37.076	167.027	8.194	41596	41596	90	283.989	39.640	192.401	5.819	25559	25559	37	265.811	38.988	229.266	1.654	9835	9835	42	234.952	33.705	271.818	3.712	9868	9868	102	356.725	98.585	300.494	3.782	36386	36386
1248	104	239.644	33.312	79.025	4.273	24923	24923	136	204.221	19.730	140.067	5.200	27774	27774	172	240.709	37.064	167.030	8.189	41402	41402	90	283.133	40.206	192.416	5.848	25482	25482	37	264.351	38.847	229.264	1.649	9781	9781	42	233.262	33.080	271.837	3.698	9797	9797	102	357.971	98.606	300.504	3.789	36513	36513
1249	104	240.173	34.294	79.033	4.269	24978	24978	136	203.750	20.723	140.043	5.200	27710	27710	172	240.424	37.257	167.024	8.181	41353	41353	90	280.856	39.134	192.406	5.843	25277	25277	37	264.649	38.140	229.280	1.649	9792	9792	42	235.810	31.894	271.816	3.727	9904	9904	102	361.510	99.783	300.501	3.779	36874	36874
1250	104	239.423	34.076	79.035	4.269	24900	24900	136	204.809	19.466	140.074	5.198	27854	27854	172	241.297	36.782	167.016	8.185	41503	41503	90	280.944	40.242	192.414	5.839	25285	25285	37	266.189	38.093	229.270	1.656	9849	9849	42	234.905	31.279	271.802	3.734	9866	9866	102	359.716	100.392	300.507	3.770	36691	36691
1251	104	243.327	32.527	79.020	4.291	25306	25306	136	204.691	19.645	140.060	5.202	27838	27838	172	240.866	36.272	167.012	8.171	41429	41429	90	282.233	40.401	192.402	5.834	25401	25401	37	267.865	41.339	229.267	1.652	9911	9911	42	234.214	33.014	271.825	3.706	9837	9837	102	359.971	98.875	300.506	3.785	36717	36717
1252	104	243.279	32.287	79.043	4.289	25301	25301	136	205.890	20.872	140.053	5.199	28001	28001	172	240.831	36.628	167.028	8.188	41423	41423	90	283.322	40.084	192.392	5.815	25499	25499	37	265.108	38.152	229.289	1.647	9809	9809	42	235.048	33.783	271.811	3.710	9872	9872	102	360.069	100.866	300.497	3.769	36727	36727
1253	104	243.308	34.054	79.034	4.270	25304	25304	136	205.324	20.191	140.044	5.201	27924	27924	172	241.058	37.263	167.010	8.172	41462	41462	90	282.522	39.207	192.408	5.815	25427	25427	37	267.378	40.081	229.273	1.645	9893	9893	42	237.119	34.168	271.826	3.704	9959	9959	102	361.333	100.062	300.496	3.782	36856	36856
1254	104	244.798	34.330	79.027	4.277	25459	25459	136	205.559	19.230	140.063	5.201	27956	27956	172	239.843	35.206	167.023	8.179	41253	41253	90	282.456	38.933	192.398	5.822	25421	25421	37	265.270	37.137	229.257	1.657	9815	9815	42	236.738	34.450	271.827	3.703	9943	9943	102	363.147	102.092	300.483	3.778	37041	37041
1255	104	244.298	33.425	79.049	4.276	25407	25407	136	205.426	19.513	140.067	5.196	27938	27938	172	240.203	35.787	167.019	8.178	41315	41315	90	282.078	39.478	192.424	5.834	25387	25387	37	266.486	40.261	229.264	1.654	9860	9860	42	241.524	33.524	271.799	3.736	10144	10144	102	364.216	102.323	300.480	3.782	37150	37150
1256	104	247.250	34.791	79.043	4.266	25714	25714	136	205.515	19.751	140.076	5.205	27950	27950	172	240.430	34.635	167.004	8.183	41354	41354	90	280.578	39.614	192.402	5.828	25252	25252	37	266.865	37.916	229.253	1.655	9874	9874	42	241.786	34.624	271.796	3.734	10155	10155	102	366.931	103.798	300.487	3.779	37427	37427
1257	104	244.269	34.993	79.047	4.253	25404	25404	136	204.515	19.794	140.069	5.201	27814	27814	172	238.564	34.211	167.015	8.191	41033	41033	90	279.311	40.787	192.412	5.827	25138	25138	37	264.189	38.639	229.260	1.648	9775	9775	42	244.048	31.064	271.794	3.759	10250	10250	102	365.402	103.442	300.499	3.761	37271	37271
1258	104	247.875	36.736	79.019	4.258	25779	25779	136	205.250	20.325	140.054	5.193	27914	27914	172	241.558	35.806	166.998	8.186	41548	41548	90	280.811	39.400	192.414	5.836	25273	25273	37	268.135	38.868	229.250	1.659	9921	9921	42	245.929	33.639	271.787	3.746	10329	10329	102	371.431	104.793	300.500	3.772	37886	37886
[truncated: 542 more rows]
[truncated: 1,680 more columns]
