# Supplementary material for: Cellular Interrogation: Exploiting Cell-to-Cell Variability to Discriminate Regulatory Mechanisms in Oscillatory Signalling
Source: PLoS Comput Biol. 2016 Jul 1;12(7):e1004995. doi: 10.1371/journal.pcbi.1004995 (PMC4930170; doi:10.1371/journal.pcbi.1004995)
Supplement: S18 Dataset — (ZIP) [file pcbi.1004995.s019.zip › data23.txt]

1	42	263.310	34.932	14.332	2.148	11059	11059	28	278.357	42.624	39.211	2.169	7794	7794	16	294.500	44.817	51.206	1.246	4712	4712	76	255.053	18.339	86.973	5.649	19384	19384	69	520.232	133.252	99.363	4.356	35896	35896	48	280.667	40.930	142.386	3.181	13472	13472	107	278.738	31.034	159.660	4.793	29825	29825
2	42	262.190	34.492	14.347	2.149	11012	11012	28	276.750	42.402	39.214	2.166	7749	7749	16	291.938	45.854	51.184	1.249	4671	4671	76	255.197	19.478	86.958	5.635	19395	19395	69	520.913	134.694	99.361	4.340	35943	35943	48	280.167	40.501	142.384	3.186	13448	13448	107	277.916	31.224	159.656	4.790	29737	29737
3	42	260.690	30.659	14.360	2.159	10949	10949	28	277.286	43.978	39.229	2.155	7764	7764	16	289.938	44.090	51.187	1.255	4639	4639	76	255.961	20.057	86.973	5.638	19453	19453	69	521.449	133.957	99.360	4.338	35980	35980	48	280.167	42.260	142.369	3.177	13448	13448	107	278.533	31.303	159.644	4.789	29803	29803
4	42	262.048	32.144	14.349	2.155	11006	11006	28	275.393	43.892	39.242	2.144	7711	7711	16	292.375	42.130	51.211	1.254	4678	4678	76	254.908	19.622	86.970	5.629	19373	19373	69	520.493	132.968	99.360	4.349	35914	35914	48	280.208	41.263	142.380	3.178	13450	13450	107	276.860	30.600	159.632	4.789	29624	29624
5	42	263.595	31.698	14.352	2.154	11071	11071	28	276.964	46.576	39.241	2.138	7755	7755	16	289.312	42.525	51.220	1.250	4629	4629	76	255.118	19.434	86.961	5.646	19389	19389	69	518.565	132.343	99.357	4.357	35781	35781	48	281.312	42.500	142.375	3.175	13503	13503	107	278.112	31.016	159.629	4.795	29758	29758
6	42	272.762	29.374	14.427	2.183	11456	11456	28	298.143	40.237	39.319	2.162	8348	8348	16	316.625	34.098	51.324	1.253	5066	5066	76	256.539	16.498	87.012	5.684	19497	19497	69	532.899	116.742	99.568	4.494	36770	36770	48	289.979	40.879	142.470	3.197	13919	13919	107	282.346	27.321	159.724	4.827	30211	30211
7	42	274.595	28.431	14.413	2.189	11533	11533	28	296.857	41.329	39.340	2.153	8312	8312	16	315.875	38.131	51.305	1.256	5054	5054	76	258.526	18.309	87.011	5.657	19648	19648	69	533.174	117.037	99.565	4.507	36789	36789	48	293.458	40.874	142.482	3.200	14086	14086	107	283.355	27.304	159.717	4.846	30319	30319
8	42	274.119	28.604	14.427	2.180	11513	11513	28	295.929	41.999	39.336	2.157	8286	8286	16	315.562	37.138	51.301	1.255	5049	5049	76	257.092	17.551	87.003	5.655	19539	19539	69	531	114.008	99.557	4.514	36639	36639	48	289.375	42.345	142.487	3.187	13890	13890	107	280.477	28.584	159.710	4.836	30011	30011
9	42	275.167	28.697	14.434	2.183	11557	11557	28	292.964	37.495	39.312	2.175	8203	8203	16	316.938	37.473	51.311	1.253	5071	5071	76	257.276	18.855	87.011	5.669	19553	19553	69	528.116	115.082	99.561	4.513	36440	36440	48	284.229	39.198	142.463	3.202	13643	13643	107	276.103	28.344	159.701	4.808	29543	29543
10	42	271	28.545	14.437	2.177	11382	11382	28	293.179	40.534	39.342	2.148	8209	8209	16	317.688	34.631	51.321	1.257	5083	5083	76	255.961	16.945	87.018	5.684	19453	19453	69	523.464	115.016	99.568	4.516	36119	36119	48	282.333	40.925	142.477	3.194	13552	13552	107	272.262	28.237	159.712	4.825	29132	29132
11	42	269	29.442	14.406	2.177	11298	11298	28	295.929	39.280	39.329	2.164	8286	8286	16	315.812	37.453	51.320	1.249	5053	5053	76	253.079	16.460	87.001	5.675	19234	19234	69	516.957	112.615	99.567	4.513	35670	35670	48	277.958	40.377	142.461	3.196	13342	13342	107	268.093	27.947	159.706	4.808	28686	28686
12	42	270.214	29.489	14.431	2.177	11349	11349	28	295.357	40.271	39.334	2.160	8270	8270	16	315.625	36.118	51.319	1.253	5050	5050	76	249.645	16.302	87.011	5.679	18973	18973	69	516.072	112.146	99.567	4.524	35609	35609	48	277.042	39.808	142.473	3.195	13298	13298	107	266.991	28.364	159.690	4.815	28568	28568
13	42	268.357	29.408	14.430	2.181	11271	11271	28	289.821	38.906	39.326	2.163	8115	8115	16	315.688	36.522	51.298	1.258	5051	5051	76	248.500	17.461	87.007	5.672	18886	18886	69	515	114.055	99.557	4.522	35535	35535	48	282.375	42.236	142.481	3.181	13554	13554	107	267.850	27.532	159.698	4.826	28660	28660
14	42	265.024	28.069	14.437	2.184	11131	11131	28	289.393	36.485	39.322	2.169	8103	8103	16	310.875	34.055	51.310	1.260	4974	4974	76	245.539	15.951	87.010	5.669	18661	18661	69	509.826	110.778	99.563	4.512	35178	35178	48	303.396	49.622	142.495	3.167	14563	14563	107	270.196	25.513	159.721	4.857	28911	28911
15	42	266.738	29.915	14.425	2.176	11203	11203	28	292.286	38.322	39.318	2.169	8184	8184	16	313.750	37.606	51.293	1.256	5020	5020	76	246.039	17.772	87.013	5.664	18699	18699	69	515.870	113.983	99.556	4.509	35595	35595	48	380.208	79.529	142.553	3.112	18250	18250	107	273.673	26.104	159.725	4.868	29283	29283
16	42	264.500	28.928	14.425	2.186	11109	11109	28	292.857	42.199	39.362	2.150	8200	8200	16	313.750	39.262	51.318	1.247	5020	5020	76	252.434	15.761	87.010	5.691	19185	19185	69	520.638	114.703	99.564	4.520	35924	35924	48	854.771	272.111	142.456	3.006	41029	41029	107	282.121	25.654	159.719	4.881	30187	30187
17	42	264.476	27.651	14.425	2.181	11108	11108	28	309.179	43.989	39.328	2.155	8657	8657	16	312.812	36.685	51.330	1.247	5005	5005	76	263.697	19.473	87.019	5.658	20041	20041	69	533.116	117.952	99.550	4.517	36785	36785	48	908.188	290.738	142.480	3.019	43593	43593	107	289.692	24.317	159.714	4.891	30997	30997
18	42	267.024	27.330	14.412	2.188	11215	11215	28	423.464	59.344	39.268	2.203	11857	11857	16	317.062	39.203	51.279	1.262	5073	5073	76	282.724	18.269	87.033	5.731	21487	21487	69	549.855	118.392	99.556	4.521	37940	37940	48	908.458	281.357	142.486	3.033	43606	43606	107	297.056	23.436	159.744	4.902	31785	31785
19	42	275.095	28.607	14.446	2.178	11554	11554	28	772.821	217.690	39.539	1.941	21639	21639	16	334.688	40.738	51.286	1.258	5355	5355	76	356.921	32.069	87.113	5.848	27126	27126	69	563.710	122.376	99.552	4.514	38896	38896	48	907.562	281.478	142.483	3.030	43563	43563	107	308.037	26.375	159.732	4.870	32960	32960
20	42	280.929	29.275	14.431	2.187	11799	11799	28	905.929	267.499	39.490	1.927	25366	25366	16	347.312	43.369	51.250	1.267	5557	5557	76	586.092	80.536	87.071	5.804	44543	44543	69	594.188	129.791	99.533	4.530	40999	40999	48	905.875	278.476	142.488	3.029	43482	43482	107	317.084	28.245	159.732	4.858	33928	33928
21	42	293.690	28.938	14.456	2.187	12335	12335	28	922.036	272.115	39.482	1.925	25817	25817	16	354.125	44.519	51.256	1.259	5666	5666	76	731.842	146.819	86.979	5.331	55620	55620	69	629.290	136.767	99.524	4.522	43421	43421	48	902.896	272.761	142.486	3.040	43339	43339	107	320.252	26.343	159.734	4.872	34267	34267
22	42	307.690	33.508	14.443	2.188	12923	12923	28	918.429	266.045	39.473	1.936	25716	25716	16	366.312	47.097	51.320	1.238	5861	5861	76	753.908	160.438	86.980	5.276	57297	57297	69	672.565	150.246	99.516	4.515	46407	46407	48	892.667	272.858	142.485	3.039	42848	42848	107	324.121	25.779	159.744	4.879	34681	34681
23	42	329.048	40.976	14.429	2.163	13820	13820	28	910.143	252.623	39.451	1.956	25484	25484	16	384.938	53.994	51.298	1.235	6159	6159	76	758.566	158.180	86.978	5.291	57651	57651	69	726.551	166.168	99.505	4.528	50132	50132	48	879.896	262.910	142.484	3.041	42235	42235	107	332.019	30.056	159.719	4.865	35526	35526
24	42	381.881	55.701	14.441	2.139	16039	16039	28	895.679	248.073	39.450	1.953	25079	25079	16	403.625	57.495	51.256	1.253	6458	6458	76	753.776	154.259	86.979	5.296	57287	57287	69	794.884	191.413	99.499	4.541	54847	54847	48	868.062	255.703	142.488	3.047	41667	41667	107	338.607	30.976	159.751	4.876	36231	36231
25	42	509.833	91.712	14.472	2.119	21413	21413	28	875.500	239.435	39.447	1.959	24514	24514	16	428.188	62.749	51.258	1.246	6851	6851	76	742.553	148.172	86.982	5.308	56434	56434	69	874.710	212.915	99.488	4.555	60355	60355	48	854.583	254.471	142.490	3.043	41020	41020	107	345.495	32.238	159.737	4.865	36968	36968
26	42	751.190	164.667	14.305	2.131	31550	31550	28	860.393	231.112	39.448	1.965	24091	24091	16	467.375	72.946	51.263	1.237	7478	7478	76	738.658	142.120	86.974	5.326	56138	56138	69	962.217	244.327	99.496	4.571	66393	66393	48	843.979	246.726	142.489	3.047	40511	40511	107	359.579	35.037	159.746	4.870	38475	38475
27	42	850.357	216.720	14.134	2.126	35715	35715	28	844.500	224.084	39.450	1.970	23646	23646	16	497.750	77.341	51.331	1.215	7964	7964	76	723.645	139.726	86.972	5.327	54997	54997	69	1038.884	269.335	99.496	4.572	71683	71683	48	834.417	240.172	142.492	3.050	40052	40052	107	374.364	38.240	159.728	4.863	40057	40057
28	42	866.976	233.386	14.083	2.127	36413	36413	28	816.643	213.325	39.428	1.977	22866	22866	16	540.312	84.638	51.357	1.210	8645	8645	76	700.697	133.155	86.976	5.325	53253	53253	69	1085.275	284.835	99.508	4.589	74884	74884	48	814.438	238.063	142.481	3.050	39093	39093	107	391.598	41.440	159.720	4.869	41901	41901
29	42	872.071	234.264	14.071	2.132	36627	36627	28	796.679	209.541	39.436	1.971	22307	22307	16	594.688	106.875	51.396	1.180	9515	9515	76	690.553	131.149	86.981	5.335	52482	52482	69	1130.130	297.904	99.508	4.598	77979	77979	48	809.208	235.930	142.488	3.051	38842	38842	107	420.439	47.781	159.697	4.861	44987	44987
30	42	862.357	232.301	14.081	2.129	36219	36219	28	779.286	204.206	39.440	1.977	21820	21820	16	653.438	117.242	51.424	1.180	10455	10455	76	673.592	124.890	86.977	5.344	51193	51193	69	1162.927	304.205	99.514	4.606	80242	80242	48	791.500	231.086	142.478	3.046	37992	37992	107	468.056	57.397	159.746	4.871	50082	50082
31	42	851.548	224.782	14.090	2.127	35765	35765	28	763.500	190.510	39.419	1.994	21378	21378	16	702.125	129.200	51.429	1.175	11234	11234	76	654.921	119.136	86.979	5.345	49774	49774	69	1180.623	315.466	99.521	4.609	81463	81463	48	771.938	223.923	142.482	3.049	37053	37053	107	542.953	72.760	159.755	4.937	58096	58096
32	42	844.667	222.326	14.085	2.124	35476	35476	28	739.321	190.721	39.431	1.984	20701	20701	16	732.625	136.219	51.430	1.174	11722	11722	76	638.329	116.800	86.984	5.339	48513	48513	69	1186.826	315.729	99.519	4.628	81891	81891	48	755.896	218.955	142.474	3.045	36283	36283	107	633.907	91.365	159.746	4.914	67828	67828
33	42	830.762	216.998	14.092	2.135	34892	34892	28	716.607	174.452	39.417	2.005	20065	20065	16	762.875	143.795	51.441	1.169	12206	12206	76	620.829	111.307	86.975	5.360	47183	47183	69	1186.073	313.687	99.523	4.628	81839	81839	48	742.042	210.089	142.486	3.051	35618	35618	107	710.869	119.270	159.698	4.784	76063	76063
34	42	818.857	209.805	14.090	2.132	34392	34392	28	699.679	170.924	39.415	2.004	19591	19591	16	783.938	150.165	51.438	1.166	12543	12543	76	604.553	104.224	86.989	5.376	45946	45946	69	1177.507	311.277	99.523	4.635	81248	81248	48	731.500	205.805	142.481	3.060	35112	35112	107	778.776	143.715	159.647	4.710	83329	83329
35	42	800.452	206.871	14.097	2.135	33619	33619	28	674.393	163.641	39.432	1.999	18883	18883	16	798.438	161.279	51.433	1.163	12775	12775	76	587.013	99.078	86.981	5.383	44613	44613	69	1160.594	306.713	99.524	4.644	80081	80081	48	713	197.459	142.479	3.064	34224	34224	107	825.766	171.094	159.599	4.633	88357	88357
36	42	787.833	198.819	14.107	2.135	33089	33089	28	657.679	156.779	39.403	2.012	18415	18415	16	797.938	154.579	51.449	1.163	12767	12767	76	571.553	95.139	86.985	5.387	43438	43438	69	1145.739	299.784	99.530	4.649	79056	79056	48	695.333	191.719	142.481	3.059	33376	33376	107	861.365	189.812	159.542	4.575	92166	92166
37	42	770.452	193.246	14.094	2.142	32359	32359	28	635.964	148.312	39.404	2.017	17807	17807	16	798.312	151.991	51.431	1.168	12773	12773	76	556	90.482	86.983	5.401	42256	42256	69	1127.812	299.123	99.527	4.650	77819	77819	48	683.188	185.894	142.476	3.063	32793	32793	107	882.654	204.596	159.525	4.527	94444	94444
38	42	758.667	191.807	14.106	2.134	31864	31864	28	619.643	144.194	39.396	2.024	17350	17350	16	806.500	155.311	51.392	1.179	12904	12904	76	540.513	85.583	86.982	5.408	41079	41079	69	1105.768	290.507	99.534	4.647	76298	76298	48	665.333	180.660	142.474	3.061	31936	31936	107	892.748	209.077	159.509	4.522	95524	95524
39	42	741.143	184.283	14.113	2.139	31128	31128	28	595.964	132.130	39.401	2.032	16687	16687	16	794.312	151.615	51.398	1.180	12709	12709	76	523.250	83.077	86.979	5.408	39767	39767	69	1081.464	283.068	99.535	4.652	74621	74621	48	654.750	178.956	142.480	3.057	31428	31428	107	881.336	210.498	159.493	4.502	94303	94303
40	42	730.810	184.069	14.102	2.141	30694	30694	28	578.464	129.030	39.402	2.030	16197	16197	16	791	150.768	51.409	1.178	12656	12656	76	507.855	79.450	86.981	5.419	38597	38597	69	1052.478	273.374	99.528	4.648	72621	72621	48	646.438	172.794	142.495	3.069	31029	31029	107	887.533	209.943	159.503	4.500	94966	94966
41	42	710.143	174.096	14.119	2.139	29826	29826	28	562.571	124.270	39.387	2.039	15752	15752	16	787.062	151.557	51.402	1.177	12593	12593	76	494.645	74.637	86.987	5.435	37593	37593	69	1036.899	270.790	99.537	4.655	71546	71546	48	629.021	168.993	142.475	3.070	30193	30193	107	864.449	210.382	159.474	4.485	92496	92496
42	42	691.881	168.974	14.124	2.137	29059	29059	28	542.750	121.832	39.408	2.028	15197	15197	16	770.938	145.860	51.386	1.184	12335	12335	76	478.526	71.673	86.989	5.436	36368	36368	69	1006.971	260.460	99.533	4.663	69481	69481	48	615.062	167.261	142.467	3.062	29523	29523	107	852.981	209.765	159.466	4.475	91269	91269
43	42	682.952	160.125	14.148	2.140	28684	28684	28	530.071	114.770	39.402	2.035	14842	14842	16	756.750	144.362	51.394	1.177	12108	12108	76	464.184	66.418	86.985	5.448	35278	35278	69	989.855	255.995	99.541	4.649	68300	68300	48	602.062	162.332	142.479	3.065	28899	28899	107	840.477	207.348	159.470	4.472	89931	89931
44	42	665.619	159.966	14.126	2.134	27956	27956	28	513.679	109.488	39.402	2.038	14383	14383	16	744.500	145.263	51.364	1.185	11912	11912	76	452.671	64.609	86.990	5.447	34403	34403	69	959.913	247.935	99.536	4.650	66234	66234	48	590.042	159.738	142.477	3.059	28322	28322	107	824.336	201.876	159.470	4.477	88204	88204
45	42	649.405	154.922	14.124	2.144	27275	27275	28	498.429	107.667	39.414	2.037	13956	13956	16	735	143.771	51.382	1.186	11760	11760	76	439.434	59.305	86.989	5.471	33397	33397	69	937.232	238.738	99.534	4.650	64669	64669	48	575.500	152.447	142.476	3.067	27624	27624	107	807.486	199.568	159.458	4.469	86401	86401
46	42	633.452	147.844	14.145	2.141	26605	26605	28	489.143	106.620	39.401	2.034	13696	13696	16	715.312	132.695	51.373	1.187	11445	11445	76	424.855	56.768	86.990	5.481	32289	32289	69	917.072	227.245	99.537	4.650	63278	63278	48	564.188	152.389	142.487	3.064	27081	27081	107	788.065	194.373	159.458	4.474	84323	84323
47	42	623.310	147.725	14.146	2.137	26179	26179	28	474.679	98.117	39.396	2.051	13291	13291	16	699.812	134.012	51.357	1.190	11197	11197	76	414.184	53.586	86.989	5.487	31478	31478	69	889.493	224.643	99.540	4.632	61375	61375	48	551.104	143.409	142.486	3.069	26453	26453	107	772.290	187.634	159.457	4.480	82635	82635
48	42	606.857	134.794	14.162	2.140	25488	25488	28	466.214	97.814	39.397	2.046	13054	13054	16	687.125	137.452	51.386	1.181	10994	10994	76	405.250	52.829	86.986	5.488	30799	30799	69	873.058	218.845	99.535	4.643	60241	60241	48	544.292	141.913	142.474	3.064	26126	26126	107	754.953	186.936	159.452	4.471	80780	80780
49	42	593.310	133.824	14.153	2.140	24919	24919	28	456.464	89.947	39.370	2.067	12781	12781	16	666	124.232	51.383	1.188	10656	10656	76	390.868	47.517	86.989	5.521	29706	29706	69	851.522	217.668	99.543	4.634	58755	58755	48	530.500	134.565	142.468	3.072	25464	25464	107	734.065	181.657	159.450	4.474	78545	78545
50	42	581.405	129.527	14.170	2.142	24419	24419	28	448.857	93.291	39.401	2.044	12568	12568	16	654.938	123.093	51.398	1.181	10479	10479	76	382.961	46.249	86.989	5.519	29105	29105	69	830.797	207.254	99.536	4.630	57325	57325	48	522.417	134.411	142.472	3.068	25076	25076	107	716.430	177.184	159.446	4.469	76658	76658
51	42	565.619	124.681	14.166	2.148	23756	23756	28	442.250	89.786	39.384	2.054	12383	12383	16	639.875	114.866	51.416	1.186	10238	10238	76	375.039	43.178	86.986	5.529	28503	28503	69	814.522	202.593	99.535	4.633	56202	56202	48	514.771	134.813	142.461	3.072	24709	24709	107	703.551	172.023	159.453	4.480	75280	75280
52	42	549.690	119.330	14.173	2.150	23087	23087	28	434.036	89.766	39.401	2.048	12153	12153	16	626.375	111.108	51.387	1.190	10022	10022	76	366.026	40.838	86.988	5.549	27818	27818	69	793.754	197.108	99.541	4.628	54769	54769	48	507.500	132.643	142.465	3.069	24360	24360	107	683.122	164.760	159.457	4.485	73094	73094
53	42	537.452	114.298	14.192	2.152	22573	22573	28	427.107	88.920	39.385	2.054	11959	11959	16	601.938	107.770	51.397	1.189	9631	9631	76	355.987	38.808	86.987	5.549	27055	27055	69	780.507	195.025	99.545	4.619	53855	53855	48	498.438	127.517	142.475	3.072	23925	23925	107	666.243	161.803	159.451	4.476	71288	71288
54	42	526.500	110.518	14.201	2.141	22113	22113	28	418.679	87.336	39.403	2.048	11723	11723	16	591.125	102.886	51.408	1.184	9458	9458	76	346.303	35.219	86.995	5.570	26319	26319	69	766.754	190.290	99.537	4.620	52906	52906	48	493.167	124.972	142.478	3.067	23672	23672	107	651.393	155.751	159.449	4.487	69699	69699
55	42	519.905	112.570	14.184	2.144	21836	21836	28	412.464	83.590	39.383	2.056	11549	11549	16	572.500	103.762	51.409	1.180	9160	9160	76	342.013	35.749	86.998	5.564	25993	25993	69	750.942	182.924	99.540	4.605	51815	51815	48	484.250	125.671	142.468	3.067	23244	23244	107	634.355	149.125	159.462	4.493	67876	67876
56	42	506.476	107.669	14.200	2.143	21272	21272	28	402.821	79.889	39.376	2.074	11279	11279	16	559.250	96.213	51.415	1.186	8948	8948	76	340.934	32.506	86.991	5.604	25911	25911	69	740.826	181.103	99.542	4.601	51117	51117	48	475.667	118.833	142.469	3.079	22832	22832	107	616.813	144.922	159.448	4.502	65999	65999
57	42	500.929	107.207	14.201	2.139	21039	21039	28	399.964	79.086	39.383	2.069	11199	11199	16	545.500	96.347	51.403	1.184	8728	8728	76	335.711	31.422	86.994	5.601	25514	25514	69	732.942	178.745	99.542	4.590	50573	50573	48	471.688	120.293	142.471	3.073	22641	22641	107	607.365	142.809	159.465	4.502	64988	64988
58	42	492.048	101.584	14.209	2.145	20666	20666	28	396.571	78.217	39.402	2.064	11104	11104	16	527.688	91.483	51.396	1.190	8443	8443	76	328.842	28.991	86.993	5.618	24992	24992	69	725.174	175.749	99.531	4.598	50037	50037	48	466.500	119.066	142.462	3.074	22392	22392	107	596.467	139.355	159.463	4.498	63822	63822
59	42	486.405	99.573	14.201	2.150	20429	20429	28	390.214	75.732	39.388	2.070	10926	10926	16	518.500	85.188	51.421	1.195	8296	8296	76	323.803	28.196	86.999	5.631	24609	24609	69	713.725	170.885	99.534	4.592	49247	49247	48	464.875	116.799	142.480	3.070	22314	22314	107	583.757	136.357	159.463	4.501	62462	62462
60	42	477.071	96.392	14.218	2.148	20037	20037	28	381.536	73.451	39.372	2.074	10683	10683	16	503.188	84.636	51.401	1.193	8051	8051	76	318.671	26.921	87.007	5.643	24219	24219	69	706.551	169.659	99.539	4.596	48752	48752	48	460.458	117.946	142.469	3.060	22102	22102	107	568.299	130.616	159.463	4.520	60808	60808
61	42	470.333	96.266	14.213	2.155	19754	19754	28	376.071	73.326	39.384	2.071	10530	10530	16	492.562	80.722	51.401	1.196	7881	7881	76	315.711	27.255	87.000	5.623	23994	23994	69	695.290	166.832	99.537	4.589	47975	47975	48	459.042	118.270	142.476	3.066	22034	22034	107	557.505	127.938	159.465	4.515	59653	59653
62	42	464.286	91.364	14.228	2.151	19500	19500	28	373.643	72.031	39.403	2.064	10462	10462	16	481.062	80.387	51.380	1.199	7697	7697	76	311.184	25.714	86.998	5.647	23650	23650	69	687.783	167.955	99.542	4.574	47457	47457	48	453.396	114.900	142.464	3.071	21763	21763	107	543.355	121.987	159.477	4.524	58139	58139
63	42	450.857	88.015	14.233	2.153	18936	18936	28	368.464	71.790	39.380	2.067	10317	10317	16	474.812	79.055	51.402	1.192	7597	7597	76	307.303	24.762	86.993	5.651	23355	23355	69	678.464	164.780	99.537	4.584	46814	46814	48	453.021	114.260	142.467	3.072	21745	21745	107	530.421	118.029	159.479	4.530	56755	56755
64	42	449.048	88.471	14.227	2.147	18860	18860	28	367.071	72.222	39.401	2.066	10278	10278	16	458.938	67.578	51.430	1.198	7343	7343	76	304.211	25.171	86.997	5.651	23120	23120	69	674.174	161.677	99.534	4.572	46518	46518	48	453.604	114.363	142.469	3.067	21773	21773	107	520.991	114.967	159.482	4.536	55746	55746
65	42	439.738	84.520	14.229	2.147	18469	18469	28	365.786	72.360	39.390	2.064	10242	10242	16	448.250	73.818	51.406	1.196	7172	7172	76	300.566	22.420	87.008	5.663	22843	22843	69	673.899	162.268	99.548	4.574	46499	46499	48	450.021	114.554	142.460	3.074	21601	21601	107	512.383	110.876	159.496	4.550	54825	54825
66	42	430.262	81.932	14.245	2.148	18071	18071	28	362.179	70.576	39.390	2.066	10141	10141	16	444.750	69.041	51.419	1.196	7116	7116	76	297.276	21.238	87.015	5.678	22593	22593	69	668.246	162.034	99.539	4.582	46109	46109	48	449.979	116.044	142.464	3.057	21599	21599	107	501.187	107.413	159.493	4.555	53627	53627
67	42	428.548	80.950	14.241	2.146	17999	17999	28	361.500	70.593	39.380	2.075	10122	10122	16	436.188	66.318	51.414	1.196	6979	6979	76	295.474	22.104	87.002	5.663	22456	22456	69	665.391	159.178	99.533	4.559	45912	45912	48	445.083	116.266	142.469	3.052	21364	21364	107	492	106.163	159.487	4.553	52644	52644
68	42	426.714	79.966	14.256	2.151	17922	17922	28	362.500	67.484	39.379	2.085	10150	10150	16	432.312	64.455	51.425	1.201	6917	6917	76	292.263	19.703	87.010	5.703	22212	22212	69	660.377	160.924	99.534	4.566	45566	45566	48	449.979	118.008	142.469	3.057	21599	21599	107	481.495	101.425	159.511	4.561	51520	51520
69	42	423.238	79.977	14.249	2.159	17776	17776	28	362.214	71.451	39.384	2.062	10142	10142	16	426.938	64.622	51.416	1.200	6831	6831	76	291.684	20.413	87.005	5.680	22168	22168	69	658.725	158.342	99.544	4.570	45452	45452	48	448.146	117.798	142.463	3.052	21511	21511	107	473.766	98.593	159.506	4.570	50693	50693
70	42	421.952	77.776	14.266	2.153	17722	17722	28	362.964	76.116	39.397	2.049	10163	10163	16	415.938	60.712	51.408	1.204	6655	6655	76	289.776	20.641	86.998	5.676	22023	22023	69	654.841	157.633	99.534	4.562	45184	45184	48	452.375	119.073	142.459	3.058	21714	21714	107	466.224	99.078	159.510	4.554	49886	49886
71	42	413.762	77.776	14.254	2.150	17378	17378	28	361.714	71.942	39.389	2.061	10128	10128	16	415.625	62.135	51.421	1.199	6650	6650	76	288.289	21.637	87.003	5.663	21910	21910	69	651.406	155.496	99.536	4.559	44947	44947	48	457.271	121.602	142.465	3.049	21949	21949	107	457.682	93.229	159.517	4.582	48972	48972
72	42	413.500	77.592	14.249	2.157	17367	17367	28	361.071	73.528	39.386	2.059	10110	10110	16	411.938	62.877	51.409	1.199	6591	6591	76	290.618	21.365	86.991	5.673	22087	22087	69	651.275	157.824	99.541	4.551	44938	44938	48	455.312	123.574	142.464	3.042	21855	21855	107	451.673	91.087	159.523	4.588	48329	48329
73	42	409.238	77.010	14.252	2.146	17188	17188	28	358.107	73.235	39.397	2.052	10027	10027	16	408.938	59.452	51.408	1.202	6543	6543	76	288.921	23.769	86.992	5.645	21958	21958	69	649.377	155.928	99.530	4.548	44807	44807	48	465.729	127.203	142.463	3.034	22355	22355	107	443.720	89.385	159.514	4.583	47478	47478
74	42	406.595	75.375	14.254	2.152	17077	17077	28	358.250	72.571	39.389	2.062	10031	10031	16	404.500	59.571	51.446	1.198	6472	6472	76	288.184	22.324	87.006	5.661	21902	21902	69	647.696	156.287	99.541	4.572	44691	44691	48	472.458	133.235	142.464	3.031	22678	22678	107	436.393	85.904	159.510	4.601	46694	46694
75	42	407.738	73.883	14.261	2.154	17125	17125	28	356.036	73.947	39.393	2.058	9969	9969	16	398.938	54.625	51.430	1.210	6383	6383	76	286.974	22.306	86.998	5.657	21810	21810	69	643.420	153.417	99.539	4.560	44396	44396	48	479.396	137.066	142.473	3.021	23011	23011	107	432.402	83.986	159.530	4.604	46267	46267
76	42	405.357	78.568	14.233	2.147	17025	17025	28	356.393	73.002	39.375	2.064	9979	9979	16	394.938	56.771	51.428	1.197	6319	6319	76	286.079	21.851	87.002	5.667	21742	21742	69	641.986	154.460	99.534	4.564	44297	44297	48	485.979	139.105	142.469	3.024	23327	23327	107	427.346	82.727	159.537	4.609	45726	45726
77	42	402.238	73.647	14.251	2.159	16894	16894	28	358.107	74.677	39.387	2.064	10027	10027	16	394.188	60.236	51.442	1.191	6307	6307	76	287.526	24.025	86.999	5.620	21852	21852	69	640.145	154.634	99.545	4.557	44170	44170	48	502.042	144.580	142.468	3.023	24098	24098	107	420.579	79.920	159.540	4.617	45002	45002
78	42	403.310	73.677	14.266	2.163	16939	16939	28	359	73.332	39.384	2.060	10052	10052	16	394	58.908	51.410	1.200	6304	6304	76	287.342	23.324	86.999	5.650	21838	21838	69	638.754	153.679	99.538	4.550	44074	44074	48	510.458	152.322	142.471	3.007	24502	24502	107	420.467	81.233	159.545	4.617	44990	44990
79	42	403.119	73.060	14.260	2.155	16931	16931	28	355.321	72.258	39.385	2.064	9949	9949	16	390.812	60.105	51.443	1.198	6253	6253	76	288.895	23.783	87.007	5.641	21956	21956	69	640.406	151.718	99.534	4.550	44188	44188	48	517.708	154.341	142.464	3.004	24850	24850	107	415.832	78.366	159.543	4.624	44494	44494
80	42	398.643	70.883	14.265	2.157	16743	16743	28	355.714	71.738	39.387	2.062	9960	9960	16	387.125	58.355	51.444	1.191	6194	6194	76	290.026	24.779	87.007	5.636	22042	22042	69	642.754	154.421	99.540	4.553	44350	44350	48	524.958	157.823	142.463	3.004	25198	25198	107	411.364	75.610	159.555	4.631	44016	44016
81	42	390.690	69.095	14.278	2.153	16409	16409	28	352.536	73.336	39.372	2.066	9871	9871	16	384.312	54.462	51.430	1.200	6149	6149	76	287.645	23.421	86.996	5.633	21861	21861	69	642.333	151.585	99.532	4.552	44321	44321	48	536.438	162.129	142.468	3.000	25749	25749	107	408.168	75.484	159.554	4.628	43674	43674
82	42	396.690	71.927	14.261	2.158	16661	16661	28	358.750	73.237	39.368	2.068	10045	10045	16	380.562	53.095	51.417	1.202	6089	6089	76	287.408	22.313	87.002	5.638	21843	21843	69	643.623	156.939	99.542	4.539	44410	44410	48	547.833	167.122	142.462	3.011	26296	26296	107	406.178	73.213	159.573	4.647	43461	43461
83	42	390.905	71.262	14.263	2.151	16418	16418	28	358.714	73.495	39.380	2.056	10044	10044	16	376.250	53.106	51.428	1.205	6020	6020	76	288.197	24.967	86.996	5.634	21903	21903	69	642.826	154.520	99.535	4.545	44355	44355	48	557.771	173.342	142.450	3.000	26773	26773	107	399.785	71.003	159.559	4.657	42777	42777
84	42	393.190	71.063	14.268	2.154	16514	16514	28	358.786	76.339	39.396	2.051	10046	10046	16	372	55.479	51.407	1.203	5952	5952	76	287.197	24.170	87.001	5.633	21827	21827	69	640.522	153.426	99.535	4.548	44196	44196	48	566.104	176.997	142.467	2.987	27173	27173	107	398.477	70.071	159.569	4.657	42637	42637
85	42	390.714	73.066	14.266	2.149	16410	16410	28	361.821	76.577	39.399	2.052	10131	10131	16	376.188	52.148	51.401	1.211	6019	6019	76	286.276	23.086	86.999	5.639	21757	21757	69	637.348	151.592	99.539	4.556	43977	43977	48	577.167	184.590	142.467	2.984	27704	27704	107	395.953	68.848	159.578	4.654	42367	42367
86	42	391.571	72.765	14.265	2.157	16446	16446	28	364.393	80.329	39.397	2.040	10203	10203	16	372.875	55.101	51.380	1.217	5966	5966	76	285.171	25.300	86.992	5.613	21673	21673	69	640.493	153.639	99.535	4.557	44194	44194	48	585.021	189.703	142.462	2.967	28081	28081	107	392.841	70.253	159.566	4.650	42034	42034
87	42	394.357	72.274	14.268	2.149	16563	16563	28	366.071	75.762	39.394	2.051	10250	10250	16	362.938	47.380	51.390	1.223	5807	5807	76	285.816	23.063	87.008	5.635	21722	21722	69	641.290	154.008	99.537	4.541	44249	44249	48	599.604	195.457	142.459	2.976	28781	28781	107	392.636	67.746	159.580	4.669	42012	42012
88	42	395.929	71.497	14.270	2.148	16629	16629	28	361.714	74.994	39.374	2.063	10128	10128	16	363.500	49.309	51.398	1.213	5816	5816	76	283.618	23.476	87.003	5.639	21555	21555	69	639.290	153.914	99.534	4.545	44111	44111	48	606.062	199.513	142.470	2.965	29091	29091	107	390.159	66.957	159.584	4.664	41747	41747
89	42	399.786	72.068	14.265	2.156	16791	16791	28	370.107	81.028	39.393	2.042	10363	10363	16	360.875	53.373	51.393	1.203	5774	5774	76	283.724	24.342	87.005	5.637	21563	21563	69	644.696	154.931	99.534	4.559	44484	44484	48	615.667	200.884	142.457	2.974	29552	29552	107	388.626	67.916	159.574	4.665	41583	41583
90	42	396.333	72.713	14.266	2.152	16646	16646	28	370.357	79.576	39.372	2.049	10370	10370	16	361	49.264	51.406	1.212	5776	5776	76	283.461	24.341	87.004	5.623	21543	21543	69	648.725	156.048	99.529	4.551	44762	44762	48	613.958	197.874	142.454	2.979	29470	29470	107	385.430	64.770	159.588	4.670	41241	41241
91	42	403.690	74.181	14.281	2.148	16955	16955	28	371.964	81.174	39.401	2.034	10415	10415	16	362.562	52.001	51.395	1.212	5801	5801	76	285.447	23.128	87.004	5.642	21694	21694	69	648.696	157.491	99.534	4.558	44760	44760	48	618.292	205.826	142.470	2.965	29678	29678	107	382.084	64.725	159.578	4.672	40883	40883
92	42	411.690	75.268	14.271	2.150	17291	17291	28	374.821	83.650	39.398	2.040	10495	10495	16	366.812	51.390	51.386	1.213	5869	5869	76	284.539	23.102	86.994	5.643	21625	21625	69	648.899	156.279	99.522	4.537	44774	44774	48	628.479	206.717	142.469	2.972	30167	30167	107	382.682	64.778	159.581	4.674	40947	40947
93	42	411.048	78.022	14.266	2.145	17264	17264	28	376.321	80.863	39.407	2.042	10537	10537	16	369.562	50.685	51.390	1.210	5913	5913	76	283.513	22.916	87.002	5.649	21547	21547	69	644.565	157.747	99.536	4.552	44475	44475	48	626.875	210.648	142.460	2.956	30090	30090	107	380.430	65.881	159.588	4.667	40706	40706
94	42	421.381	79.640	14.259	2.153	17698	17698	28	380.071	86.274	39.385	2.034	10642	10642	16	376.312	55.414	51.386	1.212	6021	6021	76	285.276	24.281	87.005	5.640	21681	21681	69	652.449	156.618	99.539	4.553	45019	45019	48	628.896	207.368	142.460	2.969	30187	30187	107	379.140	65.510	159.586	4.666	40568	40568
95	42	420.214	79.012	14.267	2.141	17649	17649	28	385.786	88.401	39.398	2.027	10802	10802	16	371.688	53.762	51.351	1.219	5947	5947	76	287.711	25.572	87.007	5.630	21866	21866	69	651.261	155.083	99.532	4.546	44937	44937	48	631.917	214.645	142.451	2.962	30332	30332	107	377.037	63.748	159.588	4.675	40343	40343
96	42	426.905	81.832	14.250	2.145	17930	17930	28	388.429	89.423	39.406	2.030	10876	10876	16	367	57.190	51.362	1.208	5872	5872	76	289.171	23.845	87.010	5.654	21977	21977	69	652.174	157.986	99.531	4.544	45000	45000	48	630.604	208.640	142.458	2.971	30269	30269	107	375.280	61.766	159.589	4.681	40155	40155
97	42	429.500	84.853	14.237	2.136	18039	18039	28	392.179	90.324	39.412	2.030	10981	10981	16	373.875	55.777	51.359	1.210	5982	5982	76	289.408	24.992	87.002	5.626	21995	21995	69	654.348	157.613	99.534	4.556	45150	45150	48	629.062	209.845	142.457	2.968	30195	30195	107	375.477	62.061	159.590	4.679	40176	40176
98	42	432.262	87.135	14.229	2.145	18155	18155	28	396.429	94.813	39.408	2.013	11100	11100	16	374.125	53.317	51.338	1.227	5986	5986	76	288.276	26.230	87.004	5.607	21909	21909	69	652.812	159.231	99.534	4.546	45044	45044	48	621.875	203.631	142.456	2.966	29850	29850	107	372.860	61.799	159.585	4.681	39896	39896
99	42	431.857	86.786	14.221	2.138	18138	18138	28	402.500	95.124	39.403	2.016	11270	11270	16	374.438	57.401	51.353	1.218	5991	5991	76	289.553	28.628	86.991	5.579	22006	22006	69	654.362	157.624	99.526	4.550	45151	45151	48	619.375	202.006	142.455	2.974	29730	29730	107	373.121	61.407	159.594	4.682	39924	39924
100	42	438.857	86.079	14.238	2.143	18432	18432	28	400.250	96.103	39.401	2.014	11207	11207	16	370.188	54.371	51.363	1.213	5923	5923	76	292.737	30.143	86.997	5.564	22248	22248	69	652.768	158.564	99.536	4.561	45041	45041	48	608.625	198.465	142.450	2.968	29214	29214	107	370.776	61.840	159.593	4.680	39673	39673
101	42	445.786	88.870	14.235	2.148	18723	18723	28	406.107	97.529	39.407	2.015	11371	11371	16	371.812	53.941	51.386	1.205	5949	5949	76	292.211	28.140	86.990	5.588	22208	22208	69	657.116	158.661	99.534	4.548	45341	45341	48	610.375	199.263	142.454	2.971	29298	29298	107	369.664	60.451	159.588	4.683	39554	39554
102	42	450.738	92.218	14.234	2.140	18931	18931	28	411.107	97.168	39.421	2.010	11511	11511	16	372.812	53.147	51.376	1.216	5965	5965	76	296.382	29.585	86.994	5.577	22525	22525	69	661.203	160.792	99.525	4.547	45623	45623	48	603.229	195.932	142.446	2.979	28955	28955	107	369.364	61.580	159.583	4.679	39522	39522
103	42	457.357	93.423	14.215	2.141	19209	19209	28	414.036	98.990	39.407	2.011	11593	11593	16	367.938	53.944	51.383	1.208	5887	5887	76	300.211	31.379	86.989	5.574	22816	22816	69	660.043	157.602	99.530	4.548	45543	45543	48	600.896	194.567	142.452	2.975	28843	28843	107	369.570	63.518	159.585	4.679	39544	39544
104	42	459.286	95.994	14.208	2.137	19290	19290	28	420.179	99.412	39.383	2.021	11765	11765	16	367.875	53.755	51.372	1.215	5886	5886	76	298.803	31.241	86.997	5.568	22709	22709	69	662.043	159.906	99.536	4.565	45681	45681	48	596.104	194.068	142.452	2.971	28613	28613	107	366.271	59.323	159.606	4.694	39191	39191
105	42	464.024	97.698	14.221	2.136	19489	19489	28	426.857	104.978	39.406	2.008	11952	11952	16	365.250	55.560	51.381	1.211	5844	5844	76	299.579	30.999	86.986	5.575	22768	22768	69	666.362	161.241	99.529	4.560	45979	45979	48	592.229	193.760	142.450	2.969	28427	28427	107	367.766	60.231	159.594	4.700	39351	39351
106	42	471.952	98.670	14.206	2.138	19822	19822	28	434.179	107.065	39.423	2.005	12157	12157	16	367.562	56.908	51.343	1.214	5881	5881	76	301.408	31.686	86.993	5.563	22907	22907	69	672.420	162.222	99.523	4.560	46397	46397	48	583.146	187.633	142.446	2.980	27991	27991	107	368.028	60.481	159.598	4.695	39379	39379
107	42	473.500	96.276	14.235	2.135	19887	19887	28	435.857	106.081	39.392	2.016	12204	12204	16	367.875	53.323	51.364	1.216	5886	5886	76	299.105	29.239	86.988	5.590	22732	22732	69	671.391	165.316	99.524	4.565	46326	46326	48	576.792	186.068	142.448	2.978	27686	27686	107	369.579	60.924	159.585	4.696	39545	39545
108	42	483.119	103.536	14.202	2.148	20291	20291	28	441.036	108.681	39.394	2.007	12349	12349	16	373	54.532	51.355	1.220	5968	5968	76	302.947	32.750	87.002	5.562	23024	23024	69	675.696	163.973	99.523	4.557	46623	46623	48	572.771	186.427	142.442	2.970	27493	27493	107	369.785	61.874	159.594	4.676	39567	39567
109	42	493.095	106.683	14.206	2.131	20710	20710	28	448.071	116.522	39.435	1.985	12546	12546	16	366.500	57.675	51.338	1.214	5864	5864	76	301.092	30.590	86.997	5.576	22883	22883	69	676.551	163.140	99.528	4.549	46682	46682	48	565.250	181.054	142.446	2.978	27132	27132	107	368.579	61.024	159.594	4.686	39438	39438
110	42	498.310	107.195	14.213	2.131	20929	20929	28	453.500	115.629	39.417	1.992	12698	12698	16	367.500	50.885	51.351	1.222	5880	5880	76	304.618	32.994	86.996	5.547	23151	23151	69	675.768	163.670	99.527	4.554	46628	46628	48	555.708	178.633	142.443	2.971	26674	26674	107	367.579	61.307	159.594	4.672	39331	39331
111	42	505.857	110.836	14.180	2.137	21246	21246	28	459.393	119.775	39.436	1.980	12863	12863	16	363.562	50.379	51.344	1.220	5817	5817	76	306.145	33.901	87.002	5.554	23267	23267	69	677.826	163.781	99.527	4.542	46770	46770	48	549.896	175.891	142.440	2.971	26395	26395	107	365.981	60.085	159.597	4.678	39160	39160
112	42	518.714	116.036	14.186	2.133	21786	21786	28	464.571	120.479	39.430	1.991	13008	13008	16	375.812	55.572	51.350	1.219	6013	6013	76	308.145	35.708	86.986	5.537	23419	23419	69	682.072	168.692	99.536	4.556	47063	47063	48	544.979	173.620	142.454	2.981	26159	26159	107	365.514	61.953	159.573	4.666	39110	39110
113	42	523.238	118.219	14.180	2.135	21976	21976	28	472.643	125.219	39.425	1.981	13234	13234	16	375.250	61.033	51.356	1.202	6004	6004	76	312.105	37.459	86.991	5.524	23720	23720	69	686.217	165.896	99.519	4.551	47349	47349	48	537.688	170.745	142.426	2.985	25809	25809	107	366.318	61.385	159.591	4.674	39196	39196
114	42	526.595	119.749	14.175	2.136	22117	22117	28	481.893	129.076	39.408	1.987	13493	13493	16	373.375	55.204	51.366	1.211	5974	5974	76	313.368	36.066	86.998	5.538	23816	23816	69	688.087	168.967	99.521	4.547	47478	47478	48	528.417	163.758	142.453	2.993	25364	25364	107	365.439	59.607	159.599	4.700	39102	39102
115	42	537.214	119.568	14.184	2.131	22563	22563	28	486.393	129.481	39.410	1.984	13619	13619	16	375.250	53.149	51.359	1.219	6004	6004	76	319.039	38.364	86.993	5.529	24247	24247	69	690.493	172.072	99.530	4.551	47644	47644	48	526.562	161.566	142.439	2.994	25275	25275	107	367.056	61.666	159.598	4.677	39275	39275
116	42	534.667	121.228	14.183	2.130	22456	22456	28	500.464	134.022	39.419	1.974	14013	14013	16	380.812	55.681	51.408	1.200	6093	6093	76	326.303	40.774	86.989	5.520	24799	24799	69	697.594	169.935	99.522	4.550	48134	48134	48	515.146	159.097	142.447	2.990	24727	24727	107	366.720	60.858	159.584	4.691	39239	39239
117	42	535.333	123.948	14.158	2.133	22484	22484	28	510.321	137.674	39.438	1.968	14289	14289	16	378.938	54.595	51.359	1.220	6063	6063	76	329.408	40.367	86.974	5.517	25035	25035	69	699.478	173.023	99.523	4.545	48264	48264	48	517.604	162.582	142.427	2.988	24845	24845	107	367.421	61.339	159.599	4.685	39314	39314
118	42	538.548	123.670	14.178	2.131	22619	22619	28	519.393	146.442	39.445	1.956	14543	14543	16	380.125	53.002	51.363	1.221	6082	6082	76	337.776	40.167	86.980	5.545	25671	25671	69	698.493	170.188	99.529	4.553	48196	48196	48	509.167	153.370	142.441	2.993	24440	24440	107	366.850	61.278	159.595	4.689	39253	39253
119	42	536.905	122.665	14.158	2.138	22550	22550	28	521.750	141.949	39.426	1.968	14609	14609	16	382.875	54.218	51.376	1.210	6126	6126	76	341.553	45.422	86.981	5.495	25958	25958	69	702.043	173.103	99.520	4.553	48441	48441	48	503.292	153.490	142.437	2.998	24158	24158	107	365.944	61.029	159.599	4.684	39156	39156
120	42	534.833	121.297	14.169	2.139	22463	22463	28	533.429	147.332	39.416	1.968	14936	14936	16	384.250	54.105	51.372	1.211	6148	6148	76	345.934	45.933	86.986	5.479	26291	26291	69	706.217	173.140	99.522	4.560	48729	48729	48	500.500	153.094	142.437	2.988	24024	24024	107	365.636	61.639	159.590	4.673	39123	39123
121	42	536.405	121.096	14.170	2.136	22529	22529	28	537.571	148.854	39.421	1.966	15052	15052	16	388	56.867	51.372	1.206	6208	6208	76	352.224	48.837	86.980	5.472	26769	26769	69	707.435	173.894	99.519	4.559	48813	48813	48	494.375	148.753	142.443	3.001	23730	23730	107	366.607	60.620	159.594	4.681	39227	39227
122	42	534.786	120.552	14.165	2.135	22461	22461	28	547.071	154.342	39.418	1.966	15318	15318	16	388.250	58.280	51.367	1.202	6212	6212	76	356.342	50.380	86.980	5.470	27082	27082	69	708.101	175.383	99.518	4.556	48859	48859	48	495.875	148.653	142.446	2.998	23802	23802	107	365.551	60.339	159.597	4.681	39114	39114
123	42	538.452	124.768	14.161	2.136	22615	22615	28	560.607	157.593	39.421	1.962	15697	15697	16	388.750	56.808	51.379	1.209	6220	6220	76	363.224	51.783	86.977	5.467	27605	27605	69	710.174	173.781	99.517	4.551	49002	49002	48	488.146	145.876	142.435	3.003	23431	23431	107	366.925	63.866	159.584	4.670	39261	39261
124	42	531.786	121.249	14.169	2.130	22335	22335	28	563.714	159.056	39.416	1.964	15784	15784	16	387.875	57.129	51.372	1.207	6206	6206	76	363.118	53.110	86.981	5.454	27597	27597	69	709.652	175.454	99.515	4.567	48966	48966	48	482.271	147.562	142.431	2.992	23149	23149	107	366.449	62.142	159.597	4.675	39210	39210
125	42	532.214	122.997	14.163	2.136	22353	22353	28	566.214	159.928	39.419	1.968	15854	15854	16	393.688	63.043	51.363	1.199	6299	6299	76	369.513	56.803	86.976	5.426	28083	28083	69	709.246	177.417	99.519	4.561	48938	48938	48	476.958	141.448	142.442	3.001	22894	22894	107	365.009	59.245	159.592	4.689	39056	39056
126	42	534.405	128.081	14.157	2.123	22445	22445	28	573.071	158.809	39.408	1.973	16046	16046	16	393.562	65.491	51.337	1.207	6297	6297	76	374.026	60.808	86.980	5.406	28426	28426	69	709.696	174.798	99.525	4.568	48969	48969	48	476.583	141.771	142.427	2.999	22876	22876	107	363.794	61.834	159.583	4.663	38926	38926
127	42	527.452	119.281	14.187	2.129	22153	22153	28	566.964	157.050	39.406	1.973	15875	15875	16	397.688	61.350	51.348	1.212	6363	6363	76	380.671	59.619	86.984	5.407	28931	28931	69	713.203	175.489	99.521	4.554	49211	49211	48	473.458	138.987	142.424	3.004	22726	22726	107	363.093	60.182	159.597	4.688	38851	38851
128	42	529.881	117.666	14.181	2.150	22255	22255	28	565.357	156.948	39.404	1.978	15830	15830	16	398	54.319	51.355	1.223	6368	6368	76	386.197	62.279	86.970	5.397	29351	29351	69	713.623	175.569	99.522	4.560	49240	49240	48	471.167	138.626	142.438	3.014	22616	22616	107	363.262	59.475	159.590	4.693	38869	38869
129	42	525.095	119.111	14.168	2.140	22054	22054	28	564.500	158.615	39.397	1.977	15806	15806	16	396.062	62.054	51.346	1.209	6337	6337	76	394.632	65.889	86.982	5.387	29992	29992	69	711.609	172.959	99.524	4.553	49101	49101	48	469.167	135.916	142.438	3.011	22520	22520	107	365.187	61.007	159.591	4.682	39075	39075
130	42	525.119	126.798	14.151	2.131	22055	22055	28	566.250	154.362	39.398	1.985	15855	15855	16	395.812	62.870	51.361	1.205	6333	6333	76	405.895	66.049	86.989	5.409	30848	30848	69	715.377	174.900	99.517	4.557	49361	49361	48	464.750	136.525	142.437	3.003	22308	22308	107	363.897	60.100	159.594	4.682	38937	38937
131	42	517.476	116.117	14.162	2.144	21734	21734	28	559.321	153.518	39.394	1.986	15661	15661	16	403.750	62.707	51.331	1.222	6460	6460	76	411.539	66.605	86.984	5.415	31277	31277	69	715.478	176.322	99.524	4.555	49368	49368	48	464.500	137.159	142.434	3.006	22296	22296	107	362.187	60.623	159.597	4.680	38754	38754
132	42	509.310	112.716	14.175	2.136	21391	21391	28	554.286	152.656	39.401	1.982	15520	15520	16	401.500	58.265	51.349	1.215	6424	6424	76	421.355	70.602	86.970	5.396	32023	32023	69	716.493	177.147	99.513	4.558	49438	49438	48	468.438	135.363	142.433	3.007	22485	22485	107	363.710	62.281	159.583	4.669	38917	38917
133	42	505.738	111.751	14.169	2.137	21241	21241	28	551.929	152.288	39.385	1.981	15454	15454	16	406.312	68.839	51.315	1.210	6501	6501	76	428.750	74.151	86.970	5.370	32585	32585	69	717.580	176.253	99.517	4.555	49513	49513	48	462.583	134.395	142.428	3.009	22204	22204	107	366.720	61.311	159.598	4.676	39239	39239
134	42	500.595	112.517	14.169	2.145	21025	21025	28	544.536	151.783	39.391	1.980	15247	15247	16	405.188	64.419	51.362	1.210	6483	6483	76	438.342	78.763	86.961	5.358	33314	33314	69	721.362	178.931	99.521	4.551	49774	49774	48	465.417	138.461	142.421	3.010	22340	22340	107	369.766	63.617	159.603	4.664	39565	39565
135	42	493.786	109.867	14.170	2.136	20739	20739	28	538.071	144.967	39.397	1.990	15066	15066	16	411.375	66.134	51.312	1.220	6582	6582	76	440.697	78.308	86.966	5.359	33493	33493	69	721.609	177.220	99.513	4.565	49791	49791	48	467.938	138.993	142.438	3.006	22461	22461	107	369.206	62.083	159.594	4.678	39505	39505
136	42	490.976	108.217	14.164	2.144	20621	20621	28	535.286	144.357	39.382	1.996	14988	14988	16	405.875	69.321	51.331	1.201	6494	6494	76	438.303	76.179	86.965	5.375	33311	33311	69	720.667	176.644	99.517	4.562	49726	49726	48	471.521	140.733	142.421	3.005	22633	22633	107	368.121	60.974	159.599	4.688	39389	39389
137	42	486.286	108.534	14.160	2.140	20424	20424	28	530.821	142.984	39.380	1.994	14863	14863	16	406.500	55.818	51.355	1.219	6504	6504	76	437.776	77.253	86.971	5.368	33271	33271	69	720.609	180.035	99.522	4.558	49722	49722	48	476.396	138.810	142.438	3.005	22867	22867	107	370.776	62.469	159.597	4.674	39673	39673
138	42	476.143	105.748	14.167	2.141	19998	19998	28	522.571	139.912	39.382	1.992	14632	14632	16	400.938	60.618	51.382	1.204	6415	6415	76	434.908	79.611	86.964	5.340	33053	33053	69	717.928	174.925	99.517	4.564	49537	49537	48	472.979	141.668	142.430	2.998	22703	22703	107	371.860	63.096	159.591	4.678	39789	39789
139	42	473.667	101.301	14.186	2.138	19894	19894	28	508.571	133.820	39.399	1.995	14240	14240	16	409.250	64.323	51.403	1.194	6548	6548	76	429.711	77.590	86.964	5.347	32658	32658	69	712.348	175.399	99.523	4.567	49152	49152	48	481.854	142.873	142.428	3.007	23129	23129	107	371.682	61.870	159.603	4.692	39770	39770
140	42	471.262	106.741	14.162	2.144	19793	19793	28	507.250	131.469	39.381	2.004	14203	14203	16	412.125	61.046	51.394	1.208	6594	6594	76	429.263	76.534	86.969	5.361	32624	32624	69	713.594	176.478	99.516	4.572	49238	49238	48	483.729	147.304	142.427	2.997	23219	23219	107	369.822	62.469	159.590	4.680	39571	39571
141	42	463.071	100.851	14.174	2.141	19449	19449	28	505.571	133.144	39.373	2.002	14156	14156	16	410.812	63.070	51.377	1.204	6573	6573	76	428.039	73.649	86.967	5.383	32531	32531	69	714.130	178.361	99.527	4.559	49275	49275	48	489.667	146.230	142.427	3.005	23504	23504	107	372.561	61.250	159.602	4.690	39864	39864
142	42	464.476	100.672	14.174	2.147	19508	19508	28	495.143	127.469	39.385	1.999	13864	13864	16	413.688	68.899	51.387	1.195	6619	6619	76	422	74.422	86.973	5.365	32072	32072	69	713.188	175.536	99.526	4.568	49210	49210	48	491.729	150.062	142.415	2.995	23603	23603	107	373.308	62.359	159.604	4.680	39944	39944
143	42	458.643	99.021	14.183	2.147	19263	19263	28	484.679	122.936	39.390	2.005	13571	13571	16	415.375	67.411	51.370	1.203	6646	6646	76	420.316	73.866	86.963	5.368	31944	31944	69	711.797	176.131	99.515	4.559	49114	49114	48	495.729	152.132	142.433	2.996	23795	23795	107	374.523	61.121	159.599	4.695	40074	40074
144	42	455.357	98.167	14.174	2.149	19125	19125	28	481.214	121.716	39.380	2.009	13474	13474	16	415.688	67.507	51.381	1.194	6651	6651	76	419.947	75.051	86.971	5.351	31916	31916	69	714.420	176.905	99.520	4.560	49295	49295	48	498.146	149.498	142.423	3.001	23911	23911	107	377.794	62.721	159.593	4.683	40424	40424
145	42	444.405	96.345	14.170	2.141	18665	18665	28	472.964	118.487	39.387	2.009	13243	13243	16	417.625	66.838	51.378	1.197	6682	6682	76	410.750	71.122	86.964	5.374	31217	31217	69	709.565	175.021	99.518	4.556	48960	48960	48	498.667	150.103	142.420	3.003	23936	23936	107	379.654	63.383	159.591	4.686	40623	40623
146	42	439.571	94.221	14.168	2.152	18462	18462	28	465.536	119.608	39.380	2.004	13035	13035	16	412.312	62.854	51.405	1.198	6597	6597	76	407.645	72.119	86.960	5.359	30981	30981	69	714.087	175.467	99.511	4.567	49272	49272	48	505.354	154.831	142.431	2.989	24257	24257	107	380.187	64.251	159.600	4.680	40680	40680
147	42	439.143	90.946	14.207	2.151	18444	18444	28	461.036	116.438	39.369	2.018	12909	12909	16	419.812	63.297	51.375	1.199	6717	6717	76	405.395	69.968	86.979	5.369	30810	30810	69	713.029	176.552	99.511	4.550	49199	49199	48	504.396	152.873	142.430	2.993	24211	24211	107	381.598	66.387	159.587	4.668	40831	40831
148	42	431.714	88.761	14.200	2.155	18132	18132	28	454.357	114.010	39.393	2.008	12722	12722	16	420.938	61.806	51.386	1.202	6735	6735	76	395.553	66.684	86.966	5.386	30062	30062	69	710.377	174.628	99.521	4.551	49016	49016	48	514.979	159.432	142.427	2.986	24719	24719	107	380.514	62.962	159.605	4.689	40715	40715
149	42	426.643	89.802	14.202	2.134	17919	17919	28	448.536	111.148	39.391	2.017	12559	12559	16	417.938	67.465	51.397	1.196	6687	6687	76	393.566	68.764	86.969	5.360	29911	29911	69	704.072	172.775	99.513	4.554	48581	48581	48	521.271	157.504	142.418	2.999	25021	25021	107	382.449	65.494	159.585	4.672	40922	40922
150	42	421.690	88.203	14.212	2.134	17711	17711	28	444.786	104.401	39.394	2.022	12454	12454	16	421.250	69.200	51.375	1.200	6740	6740	76	389.118	65.276	86.974	5.379	29573	29573	69	703.928	173.495	99.519	4.561	48571	48571	48	525.062	162.195	142.436	2.996	25203	25203	107	381.477	64.257	159.575	4.678	40818	40818
151	42	420.286	86.849	14.200	2.140	17652	17652	28	434.929	108.859	39.374	2.015	12178	12178	16	428	68.019	51.346	1.205	6848	6848	76	384.829	67.334	86.962	5.356	29247	29247	69	708.884	176.860	99.516	4.554	48913	48913	48	526.854	160.867	142.436	2.998	25289	25289	107	382.467	65.742	159.584	4.674	40924	40924
152	42	420.643	85.253	14.222	2.138	17667	17667	28	428.500	103.201	39.385	2.018	11998	11998	16	427.938	70.880	51.369	1.192	6847	6847	76	378.526	63.782	86.969	5.372	28768	28768	69	707.594	174.721	99.514	4.559	48824	48824	48	530.792	164.726	142.430	2.990	25478	25478	107	381.729	65.097	159.584	4.677	40845	40845
153	42	417.048	84.083	14.200	2.152	17516	17516	28	428.500	107.231	39.369	2.020	11998	11998	16	432.688	73.315	51.370	1.191	6923	6923	76	369.013	59.198	86.973	5.403	28045	28045	69	708.667	174.986	99.520	4.556	48898	48898	48	534.417	166.994	142.428	2.986	25652	25652	107	384.813	67.594	159.580	4.657	41175	41175
154	42	414.833	82.482	14.204	2.154	17423	17423	28	423.500	100.246	39.379	2.025	11858	11858	16	428.500	71.005	51.396	1.191	6856	6856	76	363.684	56.723	86.970	5.416	27640	27640	69	706.116	177.383	99.521	4.559	48722	48722	48	540.188	169.137	142.430	2.991	25929	25929	107	385.710	66.141	159.586	4.674	41271	41271
155	42	406.357	76.628	14.227	2.157	17067	17067	28	413.821	98.477	39.389	2.020	11587	11587	16	419.125	63.395	51.387	1.200	6706	6706	76	356.132	55.205	86.977	5.405	27066	27066	69	705.870	170.493	99.517	4.563	48705	48705	48	549.938	178.195	142.417	2.974	26397	26397	107	386.981	69.264	159.553	4.657	41407	41407
156	42	402.333	78.888	14.230	2.145	16898	16898	28	408.929	96.575	39.397	2.022	11450	11450	16	416.750	67.569	51.375	1.199	6668	6668	76	349.263	54.277	86.978	5.409	26544	26544	69	706.261	175.749	99.519	4.551	48732	48732	48	548.521	172.701	142.417	2.991	26329	26329	107	389.280	67.263	159.576	4.672	41653	41653
157	42	395.976	75.297	14.233	2.148	16631	16631	28	405.500	97.572	39.390	2.016	11354	11354	16	417.500	71.214	51.374	1.196	6680	6680	76	342.908	50.247	86.979	5.440	26061	26061	69	704.768	173.007	99.511	4.566	48629	48629	48	554.479	176.077	142.429	2.986	26615	26615	107	389.944	66.925	159.566	4.672	41724	41724
158	42	390.286	77.558	14.224	2.144	16392	16392	28	401.750	95.340	39.399	2.024	11249	11249	16	418.312	67.919	51.356	1.205	6693	6693	76	337.921	48.262	86.969	5.451	25682	25682	69	706.130	172.908	99.517	4.557	48723	48723	48	551.542	171.460	142.436	2.987	26474	26474	107	394.019	72.118	159.576	4.639	42160	42160
159	42	385.024	72.987	14.235	2.144	16171	16171	28	397.179	91.826	39.384	2.036	11121	11121	16	417.812	70.943	51.351	1.204	6685	6685	76	334.026	47.169	86.970	5.454	25386	25386	69	700.232	172.695	99.515	4.554	48316	48316	48	554.562	173.851	142.426	2.990	26619	26619	107	395.822	70.557	159.589	4.659	42353	42353
160	42	382.143	71.925	14.218	2.153	16050	16050	28	398.714	93.501	39.392	2.023	11164	11164	16	420.125	66.380	51.373	1.204	6722	6722	76	328.763	45.102	86.973	5.462	24986	24986	69	701.101	172.641	99.514	4.546	48376	48376	48	563.417	181.470	142.421	2.971	27044	27044	107	394.916	70.127	159.579	4.652	42256	42256
161	42	380.643	70.737	14.233	2.159	15987	15987	28	398.107	92.539	39.393	2.029	11147	11147	16	417.625	71.241	51.388	1.186	6682	6682	76	323.776	44.568	86.988	5.477	24607	24607	69	700.203	169.435	99.510	4.559	48314	48314	48	564.229	179.438	142.427	2.986	27083	27083	107	396.981	71.662	159.565	4.654	42477	42477
162	42	373.762	69.615	14.228	2.159	15698	15698	28	390.893	90.770	39.387	2.026	10945	10945	16	414.500	66.036	51.404	1.193	6632	6632	76	319.632	42.058	86.977	5.485	24292	24292	69	697.696	172.728	99.519	4.563	48141	48141	48	562.771	178.237	142.422	2.987	27013	27013	107	397.364	71.963	159.570	4.652	42518	42518
163	42	372.024	72.541	14.222	2.152	15625	15625	28	394.250	92.400	39.364	2.035	11039	11039	16	415.812	70.213	51.405	1.186	6653	6653	76	313.211	43.228	86.987	5.475	23804	23804	69	698.406	172.081	99.516	4.566	48190	48190	48	564.188	181.287	142.434	2.974	27081	27081	107	395.215	72.056	159.557	4.643	42288	42288
164	42	368.595	67.354	14.233	2.154	15481	15481	28	391.964	92.428	39.403	2.022	10975	10975	16	415	64.623	51.388	1.200	6640	6640	76	309.303	40.815	86.985	5.482	23507	23507	69	698.275	174.828	99.524	4.568	48181	48181	48	566.208	185.269	142.429	2.963	27178	27178	107	398.299	73.619	159.553	4.630	42618	42618
165	42	364.238	66.698	14.236	2.149	15298	15298	28	387.250	91.042	39.398	2.026	10843	10843	16	412.562	65.236	51.396	1.193	6601	6601	76	307.632	40.254	86.984	5.491	23380	23380	69	697.739	169.980	99.515	4.562	48144	48144	48	564.479	181.667	142.442	2.977	27095	27095	107	400.112	74.436	159.559	4.622	42812	42812
166	42	357.190	63.968	14.219	2.166	15002	15002	28	385.393	93.414	39.379	2.028	10791	10791	16	414.438	69.193	51.367	1.198	6631	6631	76	302.461	38.057	86.977	5.489	22987	22987	69	697.435	170.110	99.516	4.554	48123	48123	48	563.292	177.687	142.417	2.988	27038	27038	107	399.178	75.024	159.563	4.613	42712	42712
167	42	357.714	66.656	14.242	2.146	15024	15024	28	383.893	89.982	39.382	2.021	10749	10749	16	423.188	64.609	51.396	1.198	6771	6771	76	295.474	37.525	86.980	5.496	22456	22456	69	698.130	171.685	99.517	4.561	48171	48171	48	565.771	182.637	142.429	2.974	27157	27157	107	401.486	72.556	159.562	4.637	42959	42959
168	42	354.524	63.693	14.251	2.154	14890	14890	28	380.464	89.282	39.398	2.018	10653	10653	16	410.875	66.412	51.406	1.186	6574	6574	76	295.197	36.692	86.976	5.498	22435	22435	69	698.072	172.946	99.513	4.549	48167	48167	48	565.771	180.140	142.419	2.981	27157	27157	107	404.533	73.226	159.560	4.642	43285	43285
169	42	349.619	60.819	14.256	2.161	14684	14684	28	380.500	91.236	39.421	2.012	10654	10654	16	410.188	61.535	51.432	1.189	6563	6563	76	292.237	33.795	86.972	5.528	22210	22210	69	696.957	172.364	99.515	4.561	48090	48090	48	559.604	177.039	142.419	2.990	26861	26861	107	404.178	74.793	159.556	4.638	43247	43247
170	42	346.667	58.911	14.272	2.163	14560	14560	28	379.500	91.118	39.401	2.016	10626	10626	16	413.688	69.654	51.419	1.184	6619	6619	76	286.421	34.594	86.995	5.524	21768	21768	69	698.159	172.082	99.514	4.559	48173	48173	48	560.625	178.495	142.424	2.985	26910	26910	107	410.037	74.121	159.570	4.659	43874	43874
171	42	339.095	58.106	14.272	2.155	14242	14242	28	378.750	83.954	39.386	2.041	10605	10605	16	418.188	66.749	51.416	1.188	6691	6691	76	283.987	32.624	86.992	5.529	21583	21583	69	696.783	174.832	99.516	4.565	48078	48078	48	560.062	180.666	142.410	2.979	26883	26883	107	413.449	75.255	159.582	4.650	44239	44239
172	42	339.810	57.994	14.264	2.167	14272	14272	28	380.464	89.840	39.402	2.019	10653	10653	16	413.750	66.101	51.413	1.186	6620	6620	76	280.500	32.183	86.991	5.520	21318	21318	69	695.957	172.065	99.519	4.558	48021	48021	48	563.500	176.197	142.428	2.989	27048	27048	107	414.234	76.004	159.583	4.642	44323	44323
173	42	333.619	56.438	14.258	2.164	14012	14012	28	377.464	88.267	39.404	2.020	10569	10569	16	411.750	63.304	51.439	1.191	6588	6588	76	278.895	29.837	86.987	5.546	21196	21196	69	693.464	174.127	99.523	4.561	47849	47849	48	560.479	178.226	142.413	2.983	26903	26903	107	418.495	76.762	159.590	4.647	44779	44779
174	42	334.500	57.216	14.263	2.167	14049	14049	28	379.036	90.479	39.396	2.022	10613	10613	16	410.250	66.793	51.453	1.179	6564	6564	76	277.013	30.018	86.997	5.552	21053	21053	69	696.087	171.899	99.521	4.556	48030	48030	48	555.979	178.010	142.411	2.986	26687	26687	107	420.598	77.440	159.583	4.649	45004	45004
175	42	331.929	55.849	14.271	2.169	13941	13941	28	378.071	87.487	39.402	2.025	10586	10586	16	412.312	65.224	51.440	1.188	6597	6597	76	274.908	30.345	87.002	5.533	20893	20893	69	698.551	174.095	99.521	4.542	48200	48200	48	556.854	178.604	142.436	2.973	26729	26729	107	425.935	76.820	159.596	4.658	45575	45575
176	42	327.952	53.431	14.277	2.169	13774	13774	28	373.679	87.226	39.397	2.023	10463	10463	16	404.375	62.806	51.474	1.181	6470	6470	76	272.171	29.863	86.990	5.540	20685	20685	69	693.536	167.216	99.522	4.564	47854	47854	48	551.458	176.478	142.426	2.976	26470	26470	107	426.243	77.980	159.597	4.642	45608	45608
177	42	328	54.358	14.280	2.160	13776	13776	28	375.893	90.312	39.409	2.011	10525	10525	16	403.375	63.355	51.456	1.185	6454	6454	76	269.145	29.547	86.990	5.549	20455	20455	69	691.986	169.636	99.517	4.559	47747	47747	48	548.750	173.683	142.429	2.978	26340	26340	107	434.159	80.038	159.578	4.644	46455	46455
178	42	327.571	54.365	14.264	2.163	13758	13758	28	373.536	87.857	39.382	2.034	10459	10459	16	403.188	65.598	51.481	1.175	6451	6451	76	268.342	27.802	86.990	5.563	20394	20394	69	691.957	170.822	99.518	4.553	47745	47745	48	542.604	169.626	142.414	2.989	26045	26045	107	437.449	81.054	159.578	4.649	46807	46807
179	42	321.643	54.366	14.279	2.160	13509	13509	28	374.786	88.783	39.409	2.014	10494	10494	16	399.500	63.280	51.476	1.174	6392	6392	76	266.974	29.338	86.990	5.528	20290	20290	69	693.986	174.905	99.519	4.544	47885	47885	48	540.812	170.481	142.411	2.987	25959	25959	107	441.019	83.034	159.577	4.640	47189	47189
180	42	320.548	51.716	14.302	2.157	13463	13463	28	372.571	87.200	39.404	2.019	10432	10432	16	393.375	60.286	51.483	1.185	6294	6294	76	263.829	24.526	87.002	5.596	20051	20051	69	692.681	171.683	99.518	4.564	47795	47795	48	532.625	167.287	142.430	2.985	25566	25566	107	444.280	85.675	159.572	4.632	47538	47538
181	42	323.048	52.314	14.295	2.169	13568	13568	28	374.750	85.879	39.403	2.028	10493	10493	16	401	62.277	51.497	1.181	6416	6416	76	262.763	27.406	86.988	5.554	19970	19970	69	687.261	170.000	99.520	4.552	47421	47421	48	526.354	162.797	142.420	2.996	25265	25265	107	446.028	84.512	159.575	4.622	47725	47725
182	42	320.857	50.534	14.312	2.156	13476	13476	28	380.929	89.246	39.414	2.015	10666	10666	16	402.438	64.343	51.498	1.170	6439	6439	76	262.697	26.231	86.983	5.571	19965	19965	69	687.594	169.335	99.514	4.555	47444	47444	48	522.062	160.619	142.420	2.990	25059	25059	107	451.617	89.074	159.554	4.616	48323	48323
183	42	321.310	51.277	14.297	2.168	13495	13495	28	375.393	86.380	39.397	2.020	10511	10511	16	396.438	62.619	51.503	1.177	6343	6343	76	260.289	25.729	86.992	5.570	19782	19782	69	686.130	171.402	99.522	4.564	47343	47343	48	517.833	161.902	142.427	2.987	24856	24856	107	448.626	86.222	159.571	4.621	48003	48003
184	42	322.048	51.472	14.297	2.170	13526	13526	28	373.214	87.992	39.409	2.017	10450	10450	16	402.562	60.807	51.488	1.177	6441	6441	76	262.789	26.175	87.003	5.576	19972	19972	69	688.623	172.187	99.522	4.571	47515	47515	48	515.146	156.888	142.426	2.995	24727	24727	107	453.589	87.744	159.560	4.632	48534	48534
185	42	320.357	51.378	14.294	2.160	13455	13455	28	373.821	87.561	39.408	2.015	10467	10467	16	398.875	62.457	51.504	1.172	6382	6382	76	260.395	27.600	86.994	5.567	19790	19790	69	684.826	169.423	99.518	4.549	47253	47253	48	511.688	155.740	142.421	3.002	24561	24561	107	454.981	88.092	159.566	4.624	48683	48683
186	42	319.214	50.832	14.297	2.165	13407	13407	28	377.464	89.874	39.409	2.009	10569	10569	16	403.312	62.993	51.481	1.181	6453	6453	76	259.487	25.759	86.988	5.578	19721	19721	69	683.623	167.144	99.512	4.553	47170	47170	48	511.562	156.876	142.428	2.997	24555	24555	107	457.252	89.764	159.568	4.629	48926	48926
187	42	317.429	49.144	14.305	2.165	13332	13332	28	376.286	91.806	39.427	1.999	10536	10536	16	402.750	61.880	51.498	1.174	6444	6444	76	258.868	25.424	86.990	5.576	19674	19674	69	681.652	170.321	99.518	4.556	47034	47034	48	503.208	154.286	142.424	3.002	24154	24154	107	459.738	88.445	159.556	4.643	49192	49192
188	42	318.048	52.117	14.296	2.157	13358	13358	28	379.607	93.100	39.427	1.999	10629	10629	16	401.688	62.206	51.502	1.181	6427	6427	76	257.579	25.166	86.988	5.598	19576	19576	69	683.391	169.803	99.518	4.541	47154	47154	48	503.083	152.589	142.427	3.003	24148	24148	107	459.822	91.868	159.546	4.624	49201	49201
189	42	319.857	52.023	14.303	2.158	13434	13434	28	386.429	96.911	39.404	2.008	10820	10820	16	399.625	61.273	51.477	1.176	6394	6394	76	257.329	24.333	86.988	5.580	19557	19557	69	686.928	169.975	99.527	4.560	47398	47398	48	498.250	147.899	142.423	3.000	23916	23916	107	462.178	89.859	159.548	4.633	49453	49453
190	42	324.262	52.880	14.293	2.165	13619	13619	28	387.750	92.837	39.393	2.020	10857	10857	16	402	62.495	51.474	1.177	6432	6432	76	256.053	23.745	86.997	5.592	19460	19460	69	682.014	171.064	99.521	4.555	47059	47059	48	495.521	147.310	142.429	3.011	23785	23785	107	460.682	90.737	159.546	4.619	49293	49293
191	42	324.262	52.151	14.294	2.161	13619	13619	28	385.964	96.821	39.418	1.997	10807	10807	16	405.812	62.040	51.491	1.183	6493	6493	76	254.434	24.690	86.994	5.593	19337	19337	69	681.928	168.501	99.519	4.556	47053	47053	48	494.771	149.131	142.424	3.001	23749	23749	107	462.150	94.829	159.543	4.603	49450	49450
192	42	328.286	55.735	14.285	2.155	13788	13788	28	390.036	97.213	39.414	2.003	10921	10921	16	399.562	62.684	51.439	1.184	6393	6393	76	255.158	25.019	86.995	5.584	19392	19392	69	682.406	168.749	99.520	4.550	47086	47086	48	493.625	151.062	142.441	2.994	23694	23694	107	462.178	92.867	159.553	4.601	49453	49453
193	42	327.452	52.366	14.302	2.165	13753	13753	28	391.964	95.778	39.412	2.005	10975	10975	16	412.188	68.047	51.420	1.184	6595	6595	76	254.553	24.003	86.999	5.590	19346	19346	69	678.087	166.790	99.515	4.558	46788	46788	48	492.146	147.243	142.413	3.002	23623	23623	107	463.421	96.771	159.533	4.583	49586	49586
194	42	325.905	54.624	14.295	2.151	13688	13688	28	391.286	94.293	39.422	2.002	10956	10956	16	417	64.667	51.423	1.191	6672	6672	76	252.789	22.528	87.000	5.603	19212	19212	69	679	169.767	99.519	4.541	46851	46851	48	491.917	146.110	142.422	3.007	23612	23612	107	461.794	95.421	159.533	4.585	49412	49412
195	42	330.310	54.388	14.295	2.154	13873	13873	28	396.214	95.445	39.417	2.006	11094	11094	16	424.500	66.697	51.426	1.183	6792	6792	76	252.829	22.092	86.983	5.623	19215	19215	69	679.884	167.792	99.516	4.562	46912	46912	48	491.979	146.354	142.433	3.012	23615	23615	107	460.841	96.745	159.521	4.580	49310	49310
196	42	332.357	54.184	14.291	2.167	13959	13959	28	398.821	98.607	39.422	2.001	11167	11167	16	423.625	71.422	51.384	1.187	6778	6778	76	254.158	23.062	86.991	5.613	19316	19316	69	682.783	170.774	99.520	4.563	47112	47112	48	494.438	148.770	142.429	2.999	23733	23733	107	461.421	96.239	159.515	4.586	49372	49372
197	42	331.071	54.777	14.283	2.157	13905	13905	28	399.607	104.260	39.425	1.987	11189	11189	16	421.438	69.335	51.424	1.183	6743	6743	76	251.842	23.792	86.992	5.598	19140	19140	69	675.957	167.034	99.518	4.568	46641	46641	48	493.396	152.957	142.425	2.989	23683	23683	107	454.346	96.013	159.528	4.573	48615	48615
198	42	339	59.145	14.282	2.153	14238	14238	28	404.607	101.790	39.424	1.994	11329	11329	16	427.625	71.283	51.423	1.181	6842	6842	76	252.737	21.870	86.987	5.610	19208	19208	69	682.841	167.943	99.511	4.564	47116	47116	48	496.667	153.240	142.417	2.995	23840	23840	107	458.804	99.154	159.506	4.565	49092	49092
199	42	339.452	58.070	14.274	2.162	14257	14257	28	410.893	102.823	39.428	1.991	11505	11505	16	420.688	68.960	51.392	1.188	6731	6731	76	249.855	22.172	86.993	5.607	18989	18989	69	684.348	166.948	99.519	4.564	47220	47220	48	491.750	147.791	142.411	3.002	23604	23604	107	459.075	95.588	159.519	4.602	49121	49121
200	42	339.214	56.449	14.299	2.152	14247	14247	28	414.071	106.255	39.430	1.979	11594	11594	16	426.062	70.986	51.396	1.187	6817	6817	76	250.039	21.280	86.999	5.635	19003	19003	69	682	172.538	99.520	4.560	47058	47058	48	485.417	147.721	142.421	2.992	23300	23300	107	455.028	93.109	159.515	4.599	48688	48688
201	42	345.381	56.818	14.294	2.156	14506	14506	28	421.750	108.314	39.424	1.978	11809	11809	16	421.875	73.604	51.388	1.185	6750	6750	76	248.776	20.053	87.001	5.635	18907	18907	69	679.029	170.450	99.518	4.559	46853	46853	48	486.667	145.886	142.432	3.004	23360	23360	107	453.664	95.373	159.514	4.578	48542	48542
202	42	347.690	59.274	14.291	2.152	14603	14603	28	427.286	111.336	39.432	1.980	11964	11964	16	426.312	75.777	51.347	1.189	6821	6821	76	247.474	20.433	86.990	5.630	18808	18808	69	678.870	168.727	99.511	4.566	46842	46842	48	487.208	146.522	142.419	3.003	23386	23386	107	455.514	95.223	159.521	4.578	48740	48740
203	42	347.905	60.163	14.274	2.154	14612	14612	28	435.607	114.433	39.442	1.972	12197	12197	16	423.062	72.511	51.355	1.196	6769	6769	76	248.658	21.210	86.996	5.623	18898	18898	69	684.043	169.158	99.523	4.557	47199	47199	48	486.958	148.747	142.421	2.998	23374	23374	107	451.888	97.452	159.500	4.559	48352	48352
204	42	352.714	60.949	14.279	2.160	14814	14814	28	435.607	116.230	39.454	1.971	12197	12197	16	421.812	70.800	51.361	1.195	6749	6749	76	247.013	21.359	86.995	5.609	18773	18773	69	679.420	165.665	99.515	4.566	46880	46880	48	489.167	148.251	142.419	3.001	23480	23480	107	450.187	98.456	159.496	4.555	48170	48170
205	42	355.571	62.975	14.280	2.153	14934	14934	28	447.321	119.077	39.433	1.972	12525	12525	16	415.375	69.206	51.357	1.200	6646	6646	76	243.789	19.797	86.989	5.624	18528	18528	69	681.087	169.577	99.519	4.558	46995	46995	48	486.875	147.230	142.425	2.997	23370	23370	107	447.944	95.374	159.507	4.561	47930	47930
206	42	355.286	61.487	14.290	2.160	14922	14922	28	451.607	122.318	39.436	1.971	12645	12645	16	423.312	69.616	51.326	1.214	6773	6773	76	245.066	22.136	86.990	5.618	18625	18625	69	678.348	171.130	99.510	4.554	46806	46806	48	485.292	144.787	142.418	3.007	23294	23294	107	449.140	94.611	159.528	4.570	48058	48058
207	42	356.476	63.514	14.268	2.149	14972	14972	28	453.214	122.995	39.437	1.964	12690	12690	16	416.500	74.104	51.317	1.200	6664	6664	76	243.816	20.286	86.991	5.628	18530	18530	69	674.014	163.700	99.515	4.562	46507	46507	48	483.646	144.871	142.420	3.005	23215	23215	107	447.813	94.740	159.514	4.565	47916	47916
208	42	360.667	67.204	14.266	2.139	15148	15148	28	458.750	124.605	39.444	1.957	12845	12845	16	415.625	72.798	51.312	1.201	6650	6650	76	244.539	18.862	87.001	5.651	18585	18585	69	669.754	165.684	99.522	4.562	46213	46213	48	492.521	150.132	142.415	3.002	23641	23641	107	445.439	94.745	159.509	4.566	47662	47662
209	42	362.429	63.280	14.268	2.159	15222	15222	28	463.750	124.776	39.438	1.968	12985	12985	16	419.375	74.307	51.304	1.209	6710	6710	76	246.355	20.126	86.991	5.647	18723	18723	69	666.594	163.551	99.517	4.561	45995	45995	48	488	149.308	142.418	2.993	23424	23424	107	443.963	94.536	159.521	4.561	47504	47504
210	42	365.381	65.562	14.269	2.151	15346	15346	28	466.464	126.620	39.430	1.963	13061	13061	16	417.812	73.034	51.312	1.208	6685	6685	76	245.816	19.432	86.993	5.648	18682	18682	69	665.565	167.193	99.510	4.561	45924	45924	48	489.917	146.543	142.424	3.008	23516	23516	107	442.794	94.676	159.509	4.556	47379	47379
211	42	367.976	69.278	14.265	2.141	15455	15455	28	465.750	124.832	39.419	1.973	13041	13041	16	422.312	75.820	51.319	1.195	6757	6757	76	245.026	20.801	86.996	5.625	18622	18622	69	660.986	165.920	99.515	4.556	45608	45608	48	488.958	145.023	142.425	3.011	23470	23470	107	438.150	94.009	159.515	4.547	46882	46882
212	42	374.429	68.398	14.271	2.147	15726	15726	28	475.464	130.846	39.426	1.967	13313	13313	16	424.312	79.385	51.281	1.205	6789	6789	76	244.132	19.331	86.987	5.646	18554	18554	69	659.261	162.963	99.514	4.552	45489	45489	48	492.479	148.819	142.416	3.005	23639	23639	107	438.327	93.764	159.508	4.554	46901	46901
213	42	377.857	66.621	14.256	2.157	15870	15870	28	477.214	130.137	39.446	1.962	13362	13362	16	425.250	79.156	51.279	1.208	6804	6804	76	245.882	20.861	86.985	5.631	18687	18687	69	661.290	163.269	99.517	4.562	45629	45629	48	492.583	152.816	142.424	2.992	23644	23644	107	435.972	91.616	159.509	4.570	46649	46649
214	42	387.500	73.916	14.239	2.146	16275	16275	28	480.143	129.493	39.436	1.967	13444	13444	16	426.562	80.430	51.289	1.205	6825	6825	76	245.908	21.099	86.993	5.622	18689	18689	69	660.841	165.369	99.515	4.540	45598	45598	48	502.375	153.567	142.424	2.998	24114	24114	107	435.439	90.465	159.501	4.572	46592	46592
215	42	395.952	76.812	14.250	2.136	16630	16630	28	480.571	134.201	39.442	1.953	13456	13456	16	416.375	76.950	51.296	1.204	6662	6662	76	245.171	20.594	86.991	5.633	18633	18633	69	654.145	161.050	99.516	4.557	45136	45136	48	503	152.869	142.410	2.999	24144	24144	107	434.645	89.792	159.525	4.589	46507	46507
216	42	409.500	80.923	14.239	2.141	17199	17199	28	482.250	131.665	39.435	1.960	13503	13503	16	416.562	73.606	51.301	1.212	6665	6665	76	244.645	21.107	86.989	5.635	18593	18593	69	655.710	160.905	99.515	4.555	45244	45244	48	504.208	154.437	142.403	3.002	24202	24202	107	432.794	89.142	159.507	4.584	46309	46309
217	42	418.024	82.352	14.246	2.141	17557	17557	28	486	135.057	39.436	1.957	13608	13608	16	418.688	77.299	51.245	1.222	6699	6699	76	243.947	19.136	86.999	5.642	18540	18540	69	653.435	160.052	99.513	4.555	45087	45087	48	508.979	156.945	142.419	3.005	24431	24431	107	432.383	89.578	159.518	4.583	46265	46265
218	42	420.167	84.995	14.214	2.153	17647	17647	28	490.071	133.614	39.446	1.958	13722	13722	16	415.438	78.713	51.289	1.198	6647	6647	76	242.118	20.007	86.999	5.641	18401	18401	69	650.507	160.653	99.518	4.559	44885	44885	48	511.042	155.665	142.419	2.998	24530	24530	107	429.495	88.539	159.522	4.574	45956	45956
219	42	427.405	86.497	14.218	2.150	17951	17951	28	485.214	131.854	39.441	1.963	13586	13586	16	414	77.026	51.272	1.211	6624	6624	76	241.092	20.298	86.990	5.621	18323	18323	69	648.116	159.646	99.509	4.557	44720	44720	48	516	160.352	142.412	2.999	24768	24768	107	429.206	89.323	159.516	4.571	45925	45925
220	42	439.476	90.410	14.220	2.140	18458	18458	28	489.250	136.007	39.428	1.963	13699	13699	16	411.312	70.387	51.278	1.215	6581	6581	76	240.789	19.328	86.991	5.637	18300	18300	69	649.188	160.090	99.511	4.560	44794	44794	48	515.917	156.873	142.421	3.001	24764	24764	107	429.215	88.355	159.518	4.577	45926	45926
221	42	451.238	95.772	14.210	2.134	18952	18952	28	494.143	137.638	39.432	1.954	13836	13836	16	407.438	69.199	51.286	1.217	6519	6519	76	240.342	19.158	86.996	5.632	18266	18266	69	651.797	161.463	99.507	4.553	44974	44974	48	520.917	156.247	142.427	3.005	25004	25004	107	428.019	89.995	159.520	4.562	45798	45798
222	42	459.643	100.018	14.204	2.128	19305	19305	28	491.107	136.290	39.420	1.964	13751	13751	16	403.312	70.239	51.307	1.207	6453	6453	76	240.697	19.478	86.988	5.643	18293	18293	69	647.971	158.545	99.515	4.559	44710	44710	48	517.562	157.601	142.431	3.009	24843	24843	107	425.766	88.497	159.515	4.566	45557	45557
223	42	471.405	101.715	14.199	2.135	19799	19799	28	493.357	135.734	39.412	1.968	13814	13814	16	404.188	70.869	51.293	1.207	6467	6467	76	242.079	19.833	86.998	5.642	18398	18398	69	644.435	159.714	99.515	4.558	44466	44466	48	521.667	162.362	142.421	2.990	25040	25040	107	427.794	90.458	159.522	4.555	45774	45774
224	42	478.810	104.228	14.184	2.143	20110	20110	28	494.464	132.195	39.406	1.979	13845	13845	16	403.375	71.968	51.287	1.210	6454	6454	76	243.434	19.408	86.989	5.632	18501	18501	69	645.536	156.955	99.502	4.542	44542	44542	48	520.625	161.800	142.414	2.996	24990	24990	107	423.243	88.662	159.511	4.570	45287	45287
225	42	487.214	107.929	14.191	2.136	20463	20463	28	492.750	133.114	39.420	1.976	13797	13797	16	399.188	68.212	51.304	1.214	6387	6387	76	242.184	20.574	86.984	5.632	18406	18406	69	638.768	154.172	99.513	4.552	44075	44075	48	520.042	159.788	142.420	2.993	24962	24962	107	420.243	89.147	159.509	4.560	44966	44966
226	42	499.214	109.981	14.190	2.139	20967	20967	28	497.214	134.327	39.420	1.972	13922	13922	16	394.188	61.422	51.322	1.212	6307	6307	76	242.868	21.229	86.999	5.611	18458	18458	69	639.377	155.459	99.507	4.550	44117	44117	48	519.792	160.449	142.428	2.998	24950	24950	107	416.804	86.776	159.518	4.577	44598	44598
227	42	505.571	116.029	14.172	2.137	21234	21234	28	504.714	133.928	39.407	1.984	14132	14132	16	390.500	65.274	51.318	1.207	6248	6248	76	245.724	22.162	87.005	5.612	18675	18675	69	637.652	154.829	99.502	4.549	43998	43998	48	513.438	158.472	142.416	2.999	24645	24645	107	414.916	86.900	159.494	4.567	44396	44396
228	42	513.690	117.539	14.187	2.129	21575	21575	28	501.571	134.701	39.422	1.978	14044	14044	16	393.250	62.648	51.331	1.209	6292	6292	76	244.737	21.011	86.993	5.627	18600	18600	69	640.870	156.193	99.505	4.547	44220	44220	48	510.979	159.016	142.425	2.985	24527	24527	107	411.364	85.552	159.519	4.568	44016	44016
229	42	519.548	121.281	14.153	2.133	21821	21821	28	503.714	133.876	39.412	1.983	14104	14104	16	398.500	67.687	51.304	1.207	6376	6376	76	246.579	22.891	86.982	5.596	18740	18740	69	638.391	154.660	99.513	4.552	44049	44049	48	515.917	158.217	142.420	2.993	24764	24764	107	409.907	83.449	159.521	4.582	43860	43860
230	42	521.548	121.503	14.164	2.131	21905	21905	28	501.071	131.719	39.408	1.995	14030	14030	16	393.562	65.997	51.298	1.213	6297	6297	76	245.421	23.724	86.988	5.593	18652	18652	69	634.725	155.434	99.507	4.551	43796	43796	48	510.521	157.484	142.415	2.997	24505	24505	107	409.252	81.522	159.532	4.594	43790	43790
231	42	528.452	124.014	14.174	2.125	22195	22195	28	502.143	130.025	39.400	1.997	14060	14060	16	393.750	62.697	51.322	1.210	6300	6300	76	247.539	22.901	86.985	5.594	18813	18813	69	634.116	152.804	99.509	4.545	43754	43754	48	518.771	158.668	142.417	3.003	24901	24901	107	407.645	82.971	159.534	4.573	43618	43618
232	42	532.976	123.431	14.169	2.130	22385	22385	28	494.393	129.589	39.407	1.994	13843	13843	16	393.688	67.314	51.303	1.207	6299	6299	76	247.618	22.758	86.995	5.609	18819	18819	69	633.884	152.681	99.506	4.556	43738	43738	48	517.604	157.670	142.421	2.998	24845	24845	107	403.776	80.064	159.545	4.591	43204	43204
233	42	530.738	128.653	14.146	2.129	22291	22291	28	495.214	128.309	39.395	2.005	13866	13866	16	392.062	64.108	51.305	1.213	6273	6273	76	246.566	22.421	86.989	5.608	18739	18739	69	637.072	155.913	99.512	4.557	43958	43958	48	515.208	160.265	142.421	2.995	24730	24730	107	403.972	79.568	159.550	4.598	43225	43225
234	42	530.476	126.775	14.154	2.135	22280	22280	28	489.214	128.810	39.393	1.996	13698	13698	16	384	64.707	51.292	1.212	6144	6144	76	247.263	21.866	86.990	5.613	18792	18792	69	632.261	154.431	99.502	4.541	43626	43626	48	516.229	158.835	142.416	2.997	24779	24779	107	400.224	79.408	159.536	4.592	42824	42824
235	42	530.238	127.224	14.139	2.127	22270	22270	28	494.929	128.729	39.402	1.994	13858	13858	16	391.688	64.829	51.287	1.219	6267	6267	76	248.079	24.290	86.991	5.578	18854	18854	69	634.159	153.529	99.503	4.538	43757	43757	48	514.271	154.245	142.434	3.014	24685	24685	107	403.439	81.770	159.531	4.587	43168	43168
236	42	528.429	129.026	14.130	2.130	22194	22194	28	481.679	118.804	39.392	2.013	13487	13487	16	390.812	67.242	51.316	1.201	6253	6253	76	248.737	22.635	86.997	5.600	18904	18904	69	631.797	154.645	99.508	4.544	43594	43594	48	510.292	152.767	142.435	3.006	24494	24494	107	399.879	79.994	159.534	4.586	42787	42787
237	42	518.714	124.238	14.134	2.129	21786	21786	28	484.036	123.189	39.406	2.004	13553	13553	16	389.062	66.554	51.272	1.217	6225	6225	76	248.829	21.779	86.995	5.614	18911	18911	69	631.319	153.477	99.502	4.542	43561	43561	48	511.354	155.638	142.411	3.005	24545	24545	107	393.112	79.679	159.515	4.579	42063	42063
238	42	510.548	120.049	14.148	2.131	21443	21443	28	479.500	120.079	39.401	2.013	13426	13426	16	389.938	65.033	51.308	1.208	6239	6239	76	250.197	22.343	87.004	5.607	19015	19015	69	631.754	150.750	99.505	4.561	43591	43591	48	514.417	156.719	142.425	3.003	24692	24692	107	391.729	77.672	159.532	4.594	41915	41915
239	42	503.095	122.023	14.131	2.127	21130	21130	28	476.929	121.716	39.399	2.009	13354	13354	16	387.750	64.557	51.290	1.218	6204	6204	76	249.763	23.746	86.994	5.593	18982	18982	69	630.130	154.294	99.509	4.553	43479	43479	48	506.167	155.335	142.421	2.997	24296	24296	107	390.551	76.700	159.532	4.599	41789	41789
240	42	495.238	116.786	14.136	2.132	20800	20800	28	478.964	121.667	39.404	2.009	13411	13411	16	384.875	62.944	51.297	1.220	6158	6158	76	251.605	23.615	86.982	5.590	19122	19122	69	630.014	153.629	99.503	4.550	43471	43471	48	510.896	158.088	142.405	2.993	24523	24523	107	390.626	74.234	159.552	4.615	41797	41797
241	42	487.619	116.994	14.144	2.124	20480	20480	28	474.250	121.789	39.399	2.000	13279	13279	16	379.188	63.579	51.287	1.215	6067	6067	76	251.829	21.630	87.001	5.618	19139	19139	69	625.406	152.043	99.504	4.562	43153	43153	48	503.062	154.567	142.407	3.001	24147	24147	107	386.963	74.594	159.539	4.614	41405	41405
242	42	480.810	114.695	14.144	2.136	20194	20194	28	473.500	120.147	39.395	2.008	13258	13258	16	383.438	64.625	51.280	1.220	6135	6135	76	255.658	24.797	86.992	5.591	19430	19430	69	630.145	154.654	99.505	4.554	43480	43480	48	506	154.180	142.411	3.002	24288	24288	107	386.009	74.525	159.527	4.604	41303	41303
243	42	472.857	110.821	14.148	2.127	19860	19860	28	467.679	116.690	39.393	2.010	13095	13095	16	385.375	65.156	51.289	1.214	6166	6166	76	256.395	26.076	86.989	5.570	19486	19486	69	626.348	150.989	99.505	4.558	43218	43218	48	503.083	154.001	142.404	2.997	24148	24148	107	382.299	73.065	159.547	4.614	40906	40906
244	42	466.810	109.173	14.147	2.136	19606	19606	28	464	113.686	39.406	2.009	12992	12992	16	384.875	61.815	51.289	1.218	6158	6158	76	256.474	26.431	86.996	5.564	19492	19492	69	631.043	154.159	99.497	4.559	43542	43542	48	501.292	156.228	142.410	2.984	24062	24062	107	383.514	72.446	159.543	4.619	41036	41036
245	42	461.452	107.365	14.148	2.143	19381	19381	28	464.250	116.835	39.419	2.002	12999	12999	16	380.188	63.596	51.326	1.206	6083	6083	76	257.553	24.227	86.985	5.602	19574	19574	69	630.754	149.611	99.504	4.552	43522	43522	48	499.917	151.676	142.427	3.000	23996	23996	107	379.981	72.109	159.545	4.621	40658	40658
246	42	451.976	102.486	14.161	2.127	18983	18983	28	459.500	112.571	39.401	2.016	12866	12866	16	383.438	65.141	51.262	1.227	6135	6135	76	256.158	24.226	86.985	5.602	19468	19468	69	628.174	152.130	99.512	4.551	43344	43344	48	499.083	151.253	142.423	3.000	23956	23956	107	375.486	71.751	159.553	4.614	40177	40177
247	42	448.048	100.026	14.148	2.143	18818	18818	28	461.429	118.189	39.418	1.997	12920	12920	16	379.562	62.883	51.286	1.219	6073	6073	76	255.553	25.698	86.993	5.579	19422	19422	69	625.710	150.554	99.498	4.555	43174	43174	48	493.021	153.710	142.416	2.990	23665	23665	107	370.589	69.292	159.544	4.623	39653	39653
248	42	440.952	97.768	14.168	2.140	18520	18520	28	455.071	116.203	39.398	1.996	12742	12742	16	381.438	62.689	51.265	1.227	6103	6103	76	254.974	25.679	86.984	5.575	19378	19378	69	625.493	151.952	99.505	4.548	43159	43159	48	489.375	148.938	142.411	2.998	23490	23490	107	366.804	68.728	159.540	4.614	39248	39248
249	42	434.929	93.210	14.171	2.145	18267	18267	28	446.071	109.571	39.399	2.009	12490	12490	16	387.062	68.440	51.253	1.220	6193	6193	76	257.566	25.746	86.991	5.565	19575	19575	69	623.507	147.740	99.509	4.555	43022	43022	48	484.875	144.013	142.420	3.010	23274	23274	107	366.879	68.459	159.556	4.615	39256	39256
250	42	424.786	91.781	14.201	2.133	17841	17841	28	443.536	111.056	39.399	2.006	12419	12419	16	374.625	63.905	51.273	1.220	5994	5994	76	257.842	27.109	86.987	5.569	19596	19596	69	624.580	150.401	99.501	4.547	43096	43096	48	483.729	143.092	142.418	3.011	23219	23219	107	363.664	68.347	159.549	4.608	38912	38912
251	42	416.095	88.992	14.183	2.141	17476	17476	28	439.893	107.943	39.397	2.010	12317	12317	16	381.062	62.093	51.281	1.225	6097	6097	76	260.526	27.242	86.997	5.572	19800	19800	69	623.377	149.195	99.501	4.559	43013	43013	48	482.583	142.836	142.414	3.009	23164	23164	107	361.654	68.174	159.546	4.609	38697	38697
252	42	407.929	87.121	14.184	2.142	17133	17133	28	436.321	114.108	39.402	1.996	12217	12217	16	379.938	63.563	51.303	1.213	6079	6079	76	262.105	27.759	86.981	5.554	19920	19920	69	625.594	151.587	99.496	4.553	43166	43166	48	479.812	142.734	142.404	3.009	23031	23031	107	356.682	65.017	159.556	4.629	38165	38165
253	42	400.524	83.288	14.190	2.140	16822	16822	28	431.857	105.902	39.409	2.010	12092	12092	16	373.938	59.168	51.277	1.232	5983	5983	76	262.763	28.346	86.990	5.557	19970	19970	69	622.217	150.917	99.503	4.551	42933	42933	48	485.375	144.758	142.410	3.004	23298	23298	107	354.533	66.398	159.552	4.621	37935	37935
254	42	392.048	80.451	14.211	2.139	16466	16466	28	430.893	103.289	39.389	2.022	12065	12065	16	372.188	63.694	51.257	1.224	5955	5955	76	262.895	27.756	86.981	5.558	19980	19980	69	621.986	149.824	99.516	4.557	42917	42917	48	483.708	144.143	142.414	3.017	23218	23218	107	352.402	64.145	159.565	4.618	37707	37707
255	42	385.048	75.508	14.216	2.154	16172	16172	28	422.286	101.412	39.395	2.013	11824	11824	16	375.625	61.964	51.266	1.231	6010	6010	76	262.513	28.457	86.983	5.556	19951	19951	69	622.246	148.833	99.493	4.548	42935	42935	48	479.875	141.839	142.414	3.007	23034	23034	107	350.430	62.876	159.581	4.637	37496	37496
256	42	379.524	78.022	14.218	2.139	15940	15940	28	420.750	103.267	39.399	2.012	11781	11781	16	371.250	63.546	51.279	1.216	5940	5940	76	265.368	28.715	86.978	5.548	20168	20168	69	617.971	146.669	99.500	4.555	42640	42640	48	481.146	144.017	142.411	3.001	23095	23095	107	351.439	63.110	159.563	4.642	37604	37604
257	42	374.214	74.092	14.220	2.151	15717	15717	28	416.143	100.062	39.394	2.010	11652	11652	16	370.688	57.721	51.296	1.225	5931	5931	76	265.882	29.757	86.985	5.546	20207	20207	69	619	145.558	99.495	4.551	42711	42711	48	479.604	140.551	142.425	3.011	23021	23021	107	348.121	60.877	159.568	4.654	37249	37249
258	42	362	70.354	14.228	2.140	15204	15204	28	412.786	99.725	39.407	2.010	11558	11558	16	370.688	62.028	51.278	1.220	5931	5931	76	266.474	27.647	86.989	5.566	20252	20252	69	613.913	147.624	99.503	4.564	42360	42360	48	476.333	138.331	142.407	3.023	22864	22864	107	346.495	62.833	159.554	4.635	37075	37075
259	42	356.238	68.007	14.234	2.148	14962	14962	28	405.071	96.170	39.401	2.017	11342	11342	16	370.625	66.258	51.279	1.205	5930	5930	76	270.645	28.960	86.990	5.561	20569	20569	69	615.812	146.323	99.498	4.550	42491	42491	48	476.167	140.171	142.420	3.009	22856	22856	107	344.430	62.174	159.575	4.642	36854	36854
260	42	350.381	66.559	14.235	2.146	14716	14716	28	397.071	96.841	39.403	2.006	11118	11118	16	370.188	62.957	51.293	1.211	5923	5923	76	271.776	30.545	86.995	5.544	20655	20655	69	613.348	145.617	99.495	4.554	42321	42321	48	479.396	139.614	142.409	3.020	23011	23011	107	343.953	60.686	159.569	4.643	36803	36803
261	42	345.524	63.842	14.250	2.149	14512	14512	28	396.107	94.031	39.401	2.022	11091	11091	16	368.812	61.856	51.296	1.219	5901	5901	76	275.026	30.658	86.983	5.542	20902	20902	69	611.725	145.931	99.499	4.549	42209	42209	48	482.292	143.738	142.424	3.004	23150	23150	107	340.991	59.135	159.574	4.662	36486	36486
262	42	340.476	62.391	14.246	2.148	14300	14300	28	387.857	91.575	39.388	2.021	10860	10860	16	371.312	64.384	51.324	1.205	5941	5941	76	276.961	31.366	86.990	5.539	21049	21049	69	610.464	146.134	99.501	4.543	42122	42122	48	483.375	146.592	142.417	2.997	23202	23202	107	341.093	60.143	159.559	4.655	36497	36497
263	42	335.429	59.010	14.265	2.153	14088	14088	28	386.536	92.560	39.402	2.016	10823	10823	16	366.562	58.264	51.294	1.225	5865	5865	76	279	30.177	86.976	5.563	21204	21204	69	612.101	146.927	99.507	4.565	42235	42235	48	485.354	145.651	142.419	3.006	23297	23297	107	339.402	58.384	159.566	4.659	36316	36316
264	42	329.286	56.769	14.265	2.153	13830	13830	28	384.964	90.454	39.402	2.021	10779	10779	16	372.062	62.240	51.302	1.210	5953	5953	76	283.513	35.279	86.978	5.507	21547	21547	69	607.159	146.040	99.503	4.560	41894	41894	48	481.646	141.945	142.416	3.017	23119	23119	107	337.533	58.988	159.573	4.647	36116	36116
265	42	326.405	56.753	14.266	2.156	13709	13709	28	378.679	85.888	39.403	2.026	10603	10603	16	375.938	61.082	51.307	1.216	6015	6015	76	283.921	32.573	86.987	5.538	21578	21578	69	607.768	146.025	99.493	4.547	41936	41936	48	485.438	145.583	142.415	3.004	23301	23301	107	338.280	61.073	159.556	4.634	36196	36196
266	42	325.833	57.766	14.267	2.152	13685	13685	28	372.821	85.979	39.385	2.029	10439	10439	16	373.812	60.334	51.300	1.219	5981	5981	76	287.329	34.306	86.980	5.521	21837	21837	69	608.304	144.558	99.493	4.545	41973	41973	48	488.250	145.211	142.419	3.013	23436	23436	107	334.636	58.148	159.571	4.656	35806	35806
267	42	319.333	55.805	14.253	2.154	13412	13412	28	371.393	85.841	39.384	2.020	10399	10399	16	372.312	60.876	51.304	1.215	5957	5957	76	291.526	39.604	86.982	5.459	22156	22156	69	608.014	146.960	99.499	4.558	41953	41953	48	493.354	149.107	142.416	2.998	23681	23681	107	333.748	58.529	159.576	4.642	35711	35711
268	42	311.405	53.432	14.273	2.158	13079	13079	28	369.250	83.817	39.392	2.028	10339	10339	16	374	64.158	51.289	1.212	5984	5984	76	291.487	37.616	86.974	5.508	22153	22153	69	605.797	147.140	99.500	4.561	41800	41800	48	492.771	151.182	142.423	2.993	23653	23653	107	334.159	57.964	159.566	4.647	35755	35755
269	42	311.095	52.128	14.284	2.153	13066	13066	28	368.500	83.699	39.394	2.029	10318	10318	16	368.938	62.960	51.288	1.215	5903	5903	76	294.803	37.911	86.976	5.515	22405	22405	69	607.522	147.256	99.497	4.550	41919	41919	48	496.417	147.479	142.419	3.009	23828	23828	107	333.280	58.167	159.568	4.659	35661	35661
270	42	303.333	50.733	14.265	2.156	12740	12740	28	362.143	80.173	39.386	2.037	10140	10140	16	364.562	62.419	51.291	1.218	5833	5833	76	296.066	38.072	86.980	5.498	22501	22501	69	614.014	147.092	99.500	4.550	42367	42367	48	502.812	151.805	142.413	3.009	24135	24135	107	331.710	55.941	159.580	4.663	35493	35493
271	42	301.929	50.147	14.282	2.155	12681	12681	28	360.286	80.989	39.407	2.020	10088	10088	16	361.938	63.219	51.265	1.219	5791	5791	76	298.342	37.694	86.991	5.511	22674	22674	69	607.072	145.974	99.496	4.563	41888	41888	48	501.979	154.866	142.418	2.992	24095	24095	107	328.935	54.732	159.577	4.666	35196	35196
272	42	297.619	46.970	14.301	2.158	12500	12500	28	362.429	80.540	39.383	2.042	10148	10148	16	370.625	67.086	51.243	1.223	5930	5930	76	302.289	41.789	86.973	5.483	22974	22974	69	607.072	144.725	99.496	4.557	41888	41888	48	508.083	153.986	142.416	3.004	24388	24388	107	328.766	54.029	159.584	4.697	35178	35178
273	42	294.357	45.602	14.287	2.168	12363	12363	28	356.393	78.260	39.403	2.038	9979	9979	16	368.562	63.185	51.258	1.222	5897	5897	76	306.447	43.009	86.971	5.462	23290	23290	69	604.667	144.965	99.492	4.557	41722	41722	48	508.688	157.943	142.418	2.999	24417	24417	107	328.150	52.226	159.595	4.699	35112	35112
274	42	290.429	45.129	14.314	2.160	12198	12198	28	354.786	78.232	39.395	2.034	9934	9934	16	372.125	58.172	51.287	1.224	5954	5954	76	307.961	43.525	86.965	5.459	23405	23405	69	606.145	145.834	99.495	4.554	41824	41824	48	507.042	152.355	142.418	3.007	24338	24338	107	328.832	54.729	159.586	4.683	35185	35185
275	42	288.190	42.943	14.299	2.173	12104	12104	28	355.500	81.698	39.409	2.020	9954	9954	16	371.438	62.026	51.281	1.220	5943	5943	76	311.737	43.874	86.969	5.461	23692	23692	69	607.449	143.934	99.491	4.544	41914	41914	48	508.771	155.722	142.410	3.003	24421	24421	107	326.897	53.394	159.589	4.685	34978	34978
276	42	284.643	44.486	14.314	2.169	11955	11955	28	352.429	78.232	39.373	2.035	9868	9868	16	362.750	65.367	51.250	1.220	5804	5804	76	318.711	45.802	86.978	5.448	24222	24222	69	602.681	145.746	99.491	4.547	41585	41585	48	506.583	152.793	142.418	3.004	24316	24316	107	326.234	52.082	159.598	4.707	34907	34907
277	42	287.048	44.139	14.307	2.167	12056	12056	28	348.607	76.852	39.397	2.036	9761	9761	16	364.375	62.881	51.269	1.223	5830	5830	76	321.145	46.162	86.968	5.460	24407	24407	69	600.420	142.697	99.497	4.553	41429	41429	48	514.312	156.230	142.422	2.995	24687	24687	107	326.477	53.704	159.584	4.693	34933	34933
278	42	285.143	42.283	14.307	2.171	11976	11976	28	347.893	77.929	39.406	2.028	9741	9741	16	363.500	60.038	51.276	1.220	5816	5816	76	325.974	46.495	86.968	5.452	24774	24774	69	601.188	142.378	99.493	4.557	41482	41482	48	514.208	154.919	142.407	3.006	24682	24682	107	328.645	51.909	159.597	4.689	35165	35165
279	42	283.571	41.016	14.318	2.175	11910	11910	28	345.536	74.723	39.384	2.040	9675	9675	16	364.625	62.782	51.277	1.212	5834	5834	76	334.303	50.217	86.971	5.435	25407	25407	69	601.145	144.811	99.497	4.551	41479	41479	48	517.250	157.214	142.425	3.005	24828	24828	107	327.776	54.243	159.588	4.679	35072	35072
280	42	277.643	40.864	14.318	2.164	11661	11661	28	344.036	76.950	39.381	2.027	9633	9633	16	366	63.686	51.292	1.212	5856	5856	76	338.711	50.524	86.980	5.448	25742	25742	69	597.043	144.689	99.495	4.553	41196	41196	48	516.292	155.686	142.415	3.003	24782	24782	107	326.701	53.532	159.594	4.671	34957	34957
281	42	277.524	38.659	14.337	2.163	11656	11656	28	344.500	74.828	39.415	2.030	9646	9646	16	372.562	61.754	51.278	1.223	5961	5961	76	343.342	54.752	86.969	5.408	26094	26094	69	601.188	146.499	99.492	4.557	41482	41482	48	513.562	159.186	142.414	2.995	24651	24651	107	327.019	51.601	159.604	4.697	34991	34991
282	42	277.262	38.667	14.329	2.170	11645	11645	28	343.107	76.864	39.377	2.037	9607	9607	16	368.312	61.144	51.300	1.214	5893	5893	76	346	53.304	86.968	5.426	26296	26296	69	598.029	143.111	99.489	4.551	41264	41264	48	516.792	156.922	142.411	3.002	24806	24806	107	327.065	52.029	159.611	4.705	34996	34996
283	42	274.500	38.681	14.334	2.169	11529	11529	28	344.679	72.378	39.358	2.056	9651	9651	16	373	62.205	51.277	1.216	5968	5968	76	350.553	56.706	86.962	5.404	26642	26642	69	596.029	144.165	99.488	4.568	41126	41126	48	513.604	154.653	142.412	3.013	24653	24653	107	326.449	52.377	159.599	4.685	34930	34930
284	42	276.167	37.273	14.346	2.169	11599	11599	28	340.964	68.825	39.380	2.058	9547	9547	16	374.438	61.855	51.286	1.222	5991	5991	76	355.592	61.004	86.969	5.369	27025	27025	69	596.043	142.313	99.500	4.566	41127	41127	48	517.667	157.700	142.409	2.999	24848	24848	107	326.449	51.744	159.610	4.690	34930	34930
285	42	274.143	38.725	14.330	2.167	11514	11514	28	341.821	73.983	39.392	2.032	9571	9571	16	379.562	62.270	51.313	1.207	6073	6073	76	357.289	58.682	86.963	5.400	27154	27154	69	591.638	140.375	99.497	4.573	40823	40823	48	510.812	154.472	142.425	3.006	24519	24519	107	326	51.001	159.597	4.702	34882	34882
286	42	274.429	37.920	14.337	2.174	11526	11526	28	340.143	74.507	39.376	2.040	9524	9524	16	372.938	62.501	51.291	1.214	5967	5967	76	356.368	60.503	86.962	5.381	27084	27084	69	588.580	141.248	99.490	4.564	40612	40612	48	517.458	156.490	142.414	3.005	24838	24838	107	324.178	51.540	159.596	4.695	34687	34687
287	42	272.714	37.678	14.339	2.169	11454	11454	28	338.714	72.418	39.379	2.042	9484	9484	16	375.625	59.236	51.306	1.218	6010	6010	76	363.829	61.619	86.955	5.374	27651	27651	69	590.362	142.777	99.486	4.552	40735	40735	48	515.896	155.449	142.407	3.003	24763	24763	107	325.888	50.430	159.620	4.700	34870	34870
288	42	272.310	39.277	14.329	2.168	11437	11437	28	338.679	72.419	39.387	2.049	9483	9483	16	377.438	62.890	51.283	1.215	6039	6039	76	366.434	61.865	86.959	5.377	27849	27849	69	589.130	140.892	99.483	4.554	40650	40650	48	516.271	153.889	142.421	3.010	24781	24781	107	328.804	50.728	159.598	4.699	35182	35182
289	42	271.762	36.163	14.338	2.173	11414	11414	28	335	72.668	39.369	2.044	9380	9380	16	374.562	60.783	51.330	1.211	5993	5993	76	371.224	66.037	86.954	5.362	28213	28213	69	588.087	140.692	99.495	4.561	40578	40578	48	514.396	153.937	142.424	3.002	24691	24691	107	328.664	51.204	159.628	4.700	35167	35167
290	42	272.690	37.626	14.335	2.172	11453	11453	28	340.179	72.753	39.375	2.042	9525	9525	16	371.125	57.659	51.327	1.212	5938	5938	76	374.434	67.789	86.960	5.338	28457	28457	69	587.406	138.581	99.495	4.560	40531	40531	48	518.062	154.197	142.419	3.010	24867	24867	107	332.383	50.234	159.631	4.708	35565	35565
291	42	270.738	35.710	14.343	2.172	11371	11371	28	336.357	73.342	39.373	2.034	9418	9418	16	374.125	60.291	51.297	1.217	5986	5986	76	376.539	67.779	86.957	5.353	28617	28617	69	588.391	139.237	99.485	4.567	40599	40599	48	514.438	155.790	142.417	3.011	24693	24693	107	336.944	51.610	159.623	4.697	36053	36053
292	42	269	38.935	14.331	2.164	11298	11298	28	337.571	71.568	39.369	2.043	9452	9452	16	368.438	57.671	51.339	1.213	5895	5895	76	377.895	66.246	86.964	5.368	28720	28720	69	582.710	136.065	99.491	4.563	40207	40207	48	506.188	147.886	142.420	3.021	24297	24297	107	335.280	52.911	159.611	4.681	35875	35875
293	42	268.976	38.660	14.316	2.176	11297	11297	28	337.143	72.271	39.380	2.043	9440	9440	16	371.500	61.128	51.333	1.202	5944	5944	76	375.671	66.990	86.962	5.350	28551	28551	69	583.058	138.438	99.495	4.544	40231	40231	48	504.396	149.808	142.425	3.008	24211	24211	107	335.533	52.379	159.603	4.695	35902	35902
294	42	267.310	35.380	14.359	2.164	11227	11227	28	339.179	75.887	39.388	2.029	9497	9497	16	371.688	58.109	51.342	1.211	5947	5947	76	371.868	64.745	86.955	5.362	28262	28262	69	584.377	137.242	99.484	4.558	40322	40322	48	503.312	147.088	142.426	3.017	24159	24159	107	336.561	52.829	159.597	4.701	36012	36012
295	42	268.976	37.565	14.327	2.172	11297	11297	28	340.036	75.627	39.410	2.026	9521	9521	16	373.875	62.355	51.296	1.211	5982	5982	76	375.803	65.212	86.956	5.363	28561	28561	69	580.493	137.806	99.493	4.565	40054	40054	48	500.938	147.120	142.426	3.010	24045	24045	107	336.467	52.815	159.619	4.698	36002	36002
296	42	267.833	36.320	14.331	2.177	11249	11249	28	342.464	73.656	39.388	2.044	9589	9589	16	374.188	64.617	51.278	1.220	5987	5987	76	379.882	65.597	86.966	5.366	28871	28871	69	578.725	133.895	99.489	4.563	39932	39932	48	497.021	146.483	142.421	3.016	23857	23857	107	335.645	52.369	159.605	4.690	35914	35914
297	42	268.524	36.847	14.341	2.169	11278	11278	28	346.750	75.270	39.397	2.034	9709	9709	16	382.562	61.056	51.299	1.218	6121	6121	76	378.632	67.215	86.956	5.358	28776	28776	69	578.580	134.319	99.483	4.555	39922	39922	48	494.917	145.727	142.423	3.011	23756	23756	107	336.607	53.564	159.612	4.683	36017	36017
298	42	269.405	38.089	14.324	2.175	11315	11315	28	341.714	76.040	39.392	2.031	9568	9568	16	382.562	62.178	51.306	1.211	6121	6121	76	378.579	69.337	86.954	5.333	28772	28772	69	581.870	138.717	99.485	4.562	40149	40149	48	489.896	142.292	142.426	3.025	23515	23515	107	335.542	50.881	159.611	4.706	35903	35903
299	42	267.714	37.822	14.323	2.161	11244	11244	28	348.357	78.434	39.387	2.023	9754	9754	16	380.938	60.452	51.288	1.216	6095	6095	76	379.987	68.392	86.953	5.349	28879	28879	69	575.696	135.547	99.491	4.550	39723	39723	48	487.604	141.548	142.427	3.019	23405	23405	107	335.262	53.185	159.597	4.691	35873	35873
300	42	270.048	35.887	14.330	2.178	11342	11342	28	347.143	74.254	39.385	2.033	9720	9720	16	377.375	62.753	51.298	1.215	6038	6038	76	379.250	65.038	86.959	5.388	28823	28823	69	575.957	135.498	99.485	4.558	39741	39741	48	485.271	142.722	142.421	3.013	23293	23293	107	335.383	52.075	159.612	4.698	35886	35886
301	42	270.667	36.572	14.343	2.172	11368	11368	28	348.036	79.360	39.381	2.030	9745	9745	16	387.312	64.773	51.320	1.211	6197	6197	76	380.750	69.215	86.960	5.348	28937	28937	69	578.420	138.060	99.487	4.557	39911	39911	48	481.208	138.729	142.428	3.019	23098	23098	107	335.112	52.751	159.596	4.693	35857	35857
302	42	273.095	38.601	14.326	2.174	11470	11470	28	351.643	76.314	39.374	2.041	9846	9846	16	388.938	62.309	51.301	1.217	6223	6223	76	384.145	69.670	86.962	5.346	29195	29195	69	580.522	135.969	99.490	4.557	40056	40056	48	476.438	137.241	142.423	3.026	22869	22869	107	337.561	53.691	159.603	4.698	36119	36119
303	42	271.762	37.498	14.344	2.169	11414	11414	28	354.357	76.665	39.380	2.035	9922	9922	16	391.688	67.448	51.270	1.213	6267	6267	76	377.882	68.569	86.959	5.341	28719	28719	69	579.304	136.219	99.488	4.555	39972	39972	48	472.750	136.725	142.426	3.021	22692	22692	107	338.140	53.355	159.611	4.698	36181	36181
304	42	270.643	37.536	14.357	2.161	11367	11367	28	356.964	77.521	39.391	2.034	9995	9995	16	390.250	66.134	51.278	1.219	6244	6244	76	376.329	66.307	86.954	5.363	28601	28601	69	578.493	134.479	99.483	4.553	39916	39916	48	476.146	140.775	142.432	2.996	22855	22855	107	340.206	52.671	159.608	4.698	36402	36402
305	42	274.238	39.299	14.328	2.157	11518	11518	28	365.571	83.427	39.386	2.023	10236	10236	16	395.062	67.087	51.296	1.209	6321	6321	76	375.013	66.168	86.961	5.358	28501	28501	69	579.826	137.760	99.482	4.556	40008	40008	48	473.812	135.616	142.424	3.018	22743	22743	107	337.692	54.325	159.603	4.681	36133	36133
306	42	277.476	40.956	14.328	2.164	11654	11654	28	363.929	78.650	39.386	2.036	10190	10190	16	397.062	62.030	51.298	1.223	6353	6353	76	370.342	64.243	86.958	5.359	28146	28146	69	579.536	137.121	99.491	4.562	39988	39988	48	475.229	135.735	142.427	3.018	22811	22811	107	337.336	52.456	159.626	4.703	36095	36095
307	42	276.095	40.753	14.325	2.162	11596	11596	28	371.143	85.509	39.413	2.024	10392	10392	16	386.312	67.654	51.293	1.205	6181	6181	76	372.750	64.922	86.963	5.362	28329	28329	69	574.739	135.428	99.488	4.551	39657	39657	48	472.271	134.338	142.426	3.032	22669	22669	107	336.953	52.128	159.616	4.708	36054	36054
308	42	276.619	40.935	14.327	2.156	11618	11618	28	378.071	91.320	39.422	2.007	10586	10586	16	399	69.430	51.282	1.210	6384	6384	76	368.447	61.753	86.961	5.374	28002	28002	69	576.043	135.979	99.479	4.556	39747	39747	48	471.500	136.758	142.429	3.021	22632	22632	107	338.907	52.413	159.617	4.710	36263	36263
309	42	279.786	41.494	14.313	2.167	11751	11751	28	387.714	93.405	39.387	2.010	10856	10856	16	393.438	64.324	51.301	1.212	6295	6295	76	364.645	63.008	86.967	5.374	27713	27713	69	578.420	136.158	99.485	4.542	39911	39911	48	466.062	134.626	142.414	3.023	22371	22371	107	340.065	53.056	159.617	4.710	36387	36387
310	42	279.476	39.428	14.324	2.172	11738	11738	28	395.071	93.271	39.413	2.008	11062	11062	16	393.250	64.916	51.324	1.208	6292	6292	76	357.750	62.161	86.958	5.363	27189	27189	69	576.493	136.978	99.490	4.542	39778	39778	48	462.417	132.033	142.407	3.027	22196	22196	107	340.804	53.132	159.616	4.701	36466	36466
311	42	280.048	42.223	14.314	2.165	11762	11762	28	402.143	97.566	39.425	2.000	11260	11260	16	398.500	65.538	51.301	1.217	6376	6376	76	353.118	60.859	86.962	5.373	26837	26837	69	576.087	135.077	99.486	4.559	39750	39750	48	460.896	129.500	142.425	3.026	22123	22123	107	342.346	55.108	159.600	4.691	36631	36631
312	42	280.976	41.197	14.310	2.172	11801	11801	28	415.107	104.339	39.431	1.997	11623	11623	16	399	67.393	51.299	1.213	6384	6384	76	348.303	57.445	86.957	5.388	26471	26471	69	574.188	133.756	99.487	4.565	39619	39619	48	456.667	127.234	142.415	3.036	21920	21920	107	338.953	54.396	159.583	4.690	36268	36268
313	42	281.429	40.773	14.325	2.169	11820	11820	28	416.036	106.528	39.425	1.980	11649	11649	16	396.188	68.815	51.297	1.208	6339	6339	76	344.855	58.186	86.960	5.375	26209	26209	69	573.986	133.865	99.480	4.562	39605	39605	48	467.312	130.853	142.430	3.033	22431	22431	107	339.561	56.219	159.596	4.678	36333	36333
314	42	280.857	41.357	14.321	2.161	11796	11796	28	418.464	105.729	39.428	1.989	11717	11717	16	390	68.392	51.319	1.196	6240	6240	76	338.908	56.705	86.961	5.380	25757	25757	69	569.565	134.436	99.487	4.553	39300	39300	48	464.208	131.245	142.427	3.018	22282	22282	107	342.187	55.122	159.593	4.694	36614	36614
315	42	286.476	42.232	14.328	2.160	12032	12032	28	423.643	109.431	39.418	1.980	11862	11862	16	391.250	59.389	51.298	1.222	6260	6260	76	335.645	55.574	86.961	5.386	25509	25509	69	565.696	133.270	99.485	4.559	39033	39033	48	465.250	131.343	142.407	3.024	22332	22332	107	340.551	57.731	159.575	4.667	36439	36439
316	42	286.190	44.694	14.307	2.159	12020	12020	28	428.036	108.571	39.432	1.985	11985	11985	16	390.062	65.372	51.314	1.207	6241	6241	76	329.105	56.061	86.957	5.363	25012	25012	69	566.942	132.919	99.491	4.569	39119	39119	48	465.667	134.370	142.413	3.015	22352	22352	107	341.019	56.914	159.599	4.670	36489	36489
317	42	290.476	46.889	14.278	2.162	12200	12200	28	435.393	110.570	39.434	1.979	12191	12191	16	384.938	65.822	51.274	1.216	6159	6159	76	323.289	53.779	86.953	5.364	24570	24570	69	562.217	131.421	99.483	4.557	38793	38793	48	468.646	133.490	142.423	3.022	22495	22495	107	339.234	57.040	159.587	4.664	36298	36298
318	42	291.405	46.331	14.291	2.148	12239	12239	28	433.071	109.580	39.434	1.992	12126	12126	16	386	63.423	51.299	1.211	6176	6176	76	318.789	52.671	86.957	5.369	24228	24228	69	561.710	129.694	99.488	4.575	38758	38758	48	473.542	135.000	142.411	3.026	22730	22730	107	342.467	56.990	159.596	4.663	36644	36644
319	42	294.143	44.964	14.329	2.165	12354	12354	28	439.750	111.539	39.429	1.987	12313	12313	16	387.500	65.111	51.268	1.224	6200	6200	76	315.934	49.618	86.962	5.404	24011	24011	69	556.522	130.052	99.490	4.552	38400	38400	48	473.146	133.682	142.421	3.029	22711	22711	107	344.720	59.386	159.601	4.664	36885	36885
320	42	299.714	47.426	14.300	2.154	12588	12588	28	448.321	117.681	39.431	1.972	12553	12553	16	389.625	68.287	51.252	1.224	6234	6234	76	313.303	50.120	86.959	5.393	23811	23811	69	558.623	129.672	99.487	4.555	38545	38545	48	478.188	140.297	142.424	3.010	22953	22953	107	347.393	59.600	159.581	4.670	37171	37171
321	42	299.667	48.569	14.299	2.156	12586	12586	28	456.393	119.144	39.428	1.983	12779	12779	16	387.750	63.596	51.277	1.224	6204	6204	76	308.250	47.813	86.967	5.409	23427	23427	69	556.957	130.162	99.473	4.558	38430	38430	48	480.083	139.487	142.420	3.015	23044	23044	107	344.897	59.707	159.557	4.653	36904	36904
322	42	301.881	46.629	14.302	2.164	12679	12679	28	466.821	122.578	39.439	1.976	13071	13071	16	382.875	67.274	51.263	1.216	6126	6126	76	301.395	46.114	86.965	5.407	22906	22906	69	557.580	129.088	99.484	4.552	38473	38473	48	483.062	139.925	142.416	3.017	23187	23187	107	346.336	58.702	159.572	4.674	37058	37058
323	42	301.905	47.271	14.311	2.161	12680	12680	28	475.321	126.183	39.435	1.972	13309	13309	16	388.500	68.806	51.264	1.212	6216	6216	76	299.724	43.034	86.975	5.446	22779	22779	69	560.333	133.231	99.479	4.558	38663	38663	48	485.979	144.995	142.430	3.006	23327	23327	107	347.925	61.774	159.569	4.648	37228	37228
324	42	303.333	48.370	14.283	2.156	12740	12740	28	491.464	131.726	39.435	1.968	13761	13761	16	388.625	72.549	51.282	1.206	6218	6218	76	293.276	42.446	86.968	5.435	22289	22289	69	554.275	131.446	99.487	4.565	38245	38245	48	487.354	143.396	142.409	3.014	23393	23393	107	350.093	63.912	159.550	4.641	37460	37460
325	42	310.643	51.689	14.282	2.163	13047	13047	28	500.929	132.640	39.428	1.983	14026	14026	16	384.812	66.110	51.286	1.214	6157	6157	76	291.039	40.794	86.972	5.447	22119	22119	69	555.420	129.512	99.489	4.565	38324	38324	48	487.229	146.018	142.411	3.003	23387	23387	107	354.421	63.282	159.564	4.636	37923	37923
326	42	310.071	50.596	14.300	2.155	13023	13023	28	511.464	140.138	39.419	1.971	14321	14321	16	383.438	65.628	51.260	1.220	6135	6135	76	285.461	39.457	86.969	5.457	21695	21695	69	553.696	130.412	99.491	4.558	38205	38205	48	485.042	143.690	142.410	3.017	23282	23282	107	356.832	62.927	159.571	4.657	38181	38181
327	42	313.333	52.526	14.301	2.156	13160	13160	28	521.893	139.728	39.431	1.979	14613	14613	16	379.938	66.503	51.266	1.218	6079	6079	76	280.263	37.800	86.981	5.471	21300	21300	69	554.101	129.386	99.484	4.558	38233	38233	48	489.833	142.951	142.399	3.015	23512	23512	107	357.766	62.988	159.568	4.648	38281	38281
328	42	317.024	51.985	14.293	2.149	13315	13315	28	527.321	141.043	39.420	1.986	14765	14765	16	379.500	65.054	51.295	1.214	6072	6072	76	274.987	36.988	86.970	5.473	20899	20899	69	549.783	126.402	99.483	4.567	37935	37935	48	496.208	145.850	142.419	3.017	23818	23818	107	355.841	64.110	159.565	4.636	38075	38075
329	42	322.619	56.651	14.292	2.141	13550	13550	28	526.607	141.033	39.417	1.981	14745	14745	16	385.125	67.977	51.280	1.213	6162	6162	76	272.342	35.774	86.972	5.471	20698	20698	69	551.841	127.204	99.483	4.557	38077	38077	48	492.354	146.688	142.418	3.012	23633	23633	107	357.626	63.993	159.573	4.648	38266	38266
330	42	330.643	58.166	14.274	2.149	13887	13887	28	528.214	144.635	39.440	1.969	14790	14790	16	386.562	69.632	51.249	1.220	6185	6185	76	267.855	34.227	86.970	5.477	20357	20357	69	550.594	129.459	99.482	4.550	37991	37991	48	490.104	146.709	142.415	3.007	23525	23525	107	357.206	64.789	159.545	4.645	38221	38221
331	42	332.690	58.286	14.263	2.145	13973	13973	28	531.857	146.052	39.414	1.983	14892	14892	16	387.562	72.951	51.223	1.217	6201	6201	76	264.184	32.400	86.974	5.493	20078	20078	69	543.246	125.948	99.482	4.553	37484	37484	48	488.542	142.806	142.414	3.019	23450	23450	107	357.131	63.561	159.545	4.657	38213	38213
332	42	341.905	63.829	14.264	2.144	14360	14360	28	540.929	148.251	39.442	1.974	15146	15146	16	380.875	69.201	51.232	1.226	6094	6094	76	262.289	32.002	86.967	5.491	19934	19934	69	551.101	128.500	99.467	4.539	38026	38026	48	489.375	141.043	142.408	3.020	23490	23490	107	360.103	64.425	159.556	4.656	38531	38531
333	42	358.476	65.378	14.272	2.142	15056	15056	28	546.679	149.870	39.428	1.973	15307	15307	16	379.688	67.793	51.248	1.219	6075	6075	76	261.658	32.474	86.973	5.503	19886	19886	69	547.420	127.617	99.482	4.556	37772	37772	48	489.979	145.726	142.417	3.006	23519	23519	107	361.178	63.368	159.561	4.656	38646	38646
334	42	371.167	69.343	14.261	2.140	15589	15589	28	543.107	144.754	39.408	1.987	15207	15207	16	380.688	65.777	51.268	1.220	6091	6091	76	260.118	31.271	86.968	5.504	19769	19769	69	547.319	127.642	99.483	4.564	37765	37765	48	489.521	148.365	142.419	2.992	23497	23497	107	364.271	66.241	159.570	4.656	38977	38977
335	42	383.190	72.564	14.276	2.133	16094	16094	28	540.321	149.041	39.431	1.973	15129	15129	16	378.812	69.455	51.249	1.220	6061	6061	76	255.737	32.207	86.970	5.496	19436	19436	69	546.275	128.873	99.481	4.546	37693	37693	48	493.396	149.439	142.409	3.005	23683	23683	107	365.860	64.951	159.569	4.667	39147	39147
336	42	405	84.252	14.252	2.126	17010	17010	28	533.143	142.502	39.422	1.988	14928	14928	16	376.438	67.085	51.242	1.222	6023	6023	76	254.013	28.546	86.975	5.522	19305	19305	69	545.522	127.154	99.485	4.562	37641	37641	48	490.562	145.877	142.412	3.006	23547	23547	107	367.533	68.110	159.560	4.639	39326	39326
337	42	423.524	88.740	14.235	2.125	17788	17788	28	530.679	143.405	39.418	1.980	14859	14859	16	374.375	58.717	51.268	1.230	5990	5990	76	250.684	27.591	86.981	5.532	19052	19052	69	546.406	127.642	99.477	4.549	37702	37702	48	488.562	143.186	142.419	3.011	23451	23451	107	370.636	66.826	159.576	4.638	39658	39658
338	42	440.357	96.898	14.218	2.129	18495	18495	28	521.607	144.509	39.419	1.971	14605	14605	16	375.938	64.327	51.264	1.222	6015	6015	76	248.382	28.135	86.975	5.518	18877	18877	69	541.333	126.027	99.482	4.542	37352	37352	48	483.708	145.933	142.413	3.008	23218	23218	107	368.449	67.439	159.556	4.642	39424	39424
339	42	470.571	101.550	14.209	2.129	19764	19764	28	511.464	139.400	39.420	1.974	14321	14321	16	379.875	69.867	51.240	1.222	6078	6078	76	246.671	26.027	86.984	5.544	18747	18747	69	541.420	125.075	99.477	4.558	37358	37358	48	482	141.323	142.427	3.022	23136	23136	107	369.028	69.049	159.554	4.625	39486	39486
340	42	500.048	113.856	14.188	2.130	21002	21002	28	505.464	132.382	39.425	1.986	14153	14153	16	376.500	63.440	51.242	1.231	6024	6024	76	243.316	23.999	86.987	5.563	18492	18492	69	542.029	127.963	99.477	4.543	37400	37400	48	481.875	141.694	142.411	3.011	23130	23130	107	372.645	73.150	159.525	4.605	39873	39873
341	42	529.952	125.452	14.169	2.117	22258	22258	28	495.857	132.131	39.420	1.979	13884	13884	16	373.250	61.040	51.283	1.220	5972	5972	76	241.447	23.858	86.976	5.559	18350	18350	69	543.942	125.681	99.478	4.537	37532	37532	48	484.833	141.743	142.410	3.019	23272	23272	107	372.103	69.874	159.554	4.630	39815	39815
342	42	547.833	132.625	14.153	2.113	23009	23009	28	486.071	125.144	39.413	1.994	13610	13610	16	371.188	63.883	51.286	1.212	5939	5939	76	240.711	24.024	86.988	5.564	18294	18294	69	540.783	126.202	99.478	4.554	37314	37314	48	482.250	144.790	142.409	3.009	23148	23148	107	373.112	69.368	159.532	4.644	39923	39923
343	42	558.095	142.075	14.126	2.117	23440	23440	28	477.679	126.991	39.435	1.984	13375	13375	16	370.938	60.748	51.276	1.222	5935	5935	76	237.592	23.672	86.991	5.577	18057	18057	69	538.493	124.085	99.485	4.554	37156	37156	48	485.625	144.812	142.418	3.008	23310	23310	107	380.383	72.956	159.543	4.619	40701	40701
344	42	568	145.067	14.102	2.128	23856	23856	28	471.286	119.413	39.420	1.994	13196	13196	16	371	62.457	51.237	1.233	5936	5936	76	238.368	22.027	86.991	5.589	18116	18116	69	539.913	126.354	99.495	4.557	37254	37254	48	489.750	146.029	142.413	3.012	23508	23508	107	384.271	71.781	159.545	4.639	41117	41117
345	42	571.881	146.458	14.111	2.123	24019	24019	28	462.286	120.712	39.420	1.987	12944	12944	16	367.375	58.320	51.276	1.232	5878	5878	76	236.934	23.385	86.982	5.579	18007	18007	69	539.435	125.150	99.482	4.551	37221	37221	48	487.562	144.554	142.407	3.014	23403	23403	107	384.813	71.679	159.535	4.642	41175	41175
346	42	575.476	147.928	14.103	2.120	24170	24170	28	456.500	118.686	39.406	1.986	12782	12782	16	365.688	60.330	51.296	1.213	5851	5851	76	236.434	22.776	86.984	5.581	17969	17969	69	537.652	124.693	99.474	4.555	37098	37098	48	485.750	143.202	142.411	3.011	23316	23316	107	389.178	72.777	159.544	4.630	41642	41642
347	42	572.405	147.693	14.102	2.116	24041	24041	28	447.107	112.252	39.390	2.004	12519	12519	16	363.938	56.862	51.291	1.220	5823	5823	76	235.316	23.431	86.979	5.581	17884	17884	69	537.362	125.611	99.483	4.555	37078	37078	48	485.646	142.897	142.416	3.018	23311	23311	107	391.093	75.675	159.536	4.620	41847	41847
348	42	571.190	146.548	14.092	2.123	23990	23990	28	439	109.305	39.404	2.005	12292	12292	16	362.375	60.008	51.309	1.207	5798	5798	76	235.355	22.631	86.982	5.580	17887	17887	69	536.652	126.180	99.484	4.560	37029	37029	48	487.583	143.111	142.407	3.015	23404	23404	107	395.056	75.075	159.548	4.642	42271	42271
349	42	570.524	149.573	14.092	2.119	23962	23962	28	433.321	107.624	39.406	2.006	12133	12133	16	366.500	62.501	51.280	1.214	5864	5864	76	232.816	22.456	86.988	5.572	17694	17694	69	539	124.434	99.479	4.570	37191	37191	48	487.438	141.896	142.410	3.020	23397	23397	107	396.720	74.254	159.552	4.631	42449	42449
350	42	568.524	148.271	14.096	2.123	23878	23878	28	431.607	109.579	39.406	1.998	12085	12085	16	368.750	60.583	51.258	1.228	5900	5900	76	230.947	21.942	86.986	5.577	17552	17552	69	539.536	125.053	99.478	4.551	37228	37228	48	487.208	147.538	142.413	3.000	23386	23386	107	396.084	76.339	159.538	4.619	42381	42381
351	42	561.976	144.289	14.089	2.132	23603	23603	28	422.250	103.462	39.406	2.006	11823	11823	16	366	59.823	51.281	1.217	5856	5856	76	229.355	20.633	86.988	5.602	17431	17431	69	539.304	125.354	99.483	4.553	37212	37212	48	490.708	147.671	142.421	3.001	23554	23554	107	401.140	76.729	159.559	4.631	42922	42922
352	42	546.786	138.632	14.102	2.122	22965	22965	28	415	102.339	39.382	2.007	11620	11620	16	373.938	60.018	51.324	1.210	5983	5983	76	228.895	21.268	86.988	5.599	17396	17396	69	537.652	124.480	99.478	4.551	37098	37098	48	491.875	148.529	142.429	3.004	23610	23610	107	399.131	76.373	159.541	4.629	42707	42707
353	42	537.619	137.595	14.099	2.130	22580	22580	28	408.036	96.678	39.393	2.018	11425	11425	16	371.562	56.214	51.292	1.223	5945	5945	76	228	21.753	86.983	5.584	17328	17328	69	536.290	126.824	99.485	4.562	37004	37004	48	496.396	145.796	142.411	3.016	23827	23827	107	396.794	76.742	159.537	4.623	42457	42457
354	42	529.690	133.013	14.110	2.124	22247	22247	28	396.893	99.305	39.400	1.998	11113	11113	16	377.062	63.337	51.305	1.204	6033	6033	76	228.658	22.197	86.979	5.567	17378	17378	69	533.420	123.098	99.482	4.556	36806	36806	48	499.604	149.432	142.415	3.011	23981	23981	107	398.645	76.399	159.538	4.624	42655	42655
355	42	521.571	126.503	14.125	2.133	21906	21906	28	394.393	93.917	39.385	2.016	11043	11043	16	384.812	61.795	51.274	1.220	6157	6157	76	228.474	21.049	86.980	5.591	17364	17364	69	535.304	121.890	99.483	4.566	36936	36936	48	493.750	146.531	142.399	3.012	23700	23700	107	399.523	76.507	159.539	4.625	42749	42749
356	42	506.929	124.098	14.107	2.132	21291	21291	28	392.393	94.013	39.393	2.008	10987	10987	16	376.188	64.155	51.288	1.216	6019	6019	76	226.329	20.748	86.994	5.595	17201	17201	69	537.174	125.868	99.483	4.560	37065	37065	48	492.083	147.251	142.420	3.010	23620	23620	107	396.327	75.043	159.544	4.622	42407	42407
357	42	497.881	121.643	14.100	2.135	20911	20911	28	380.321	89.013	39.399	2.014	10649	10649	16	379.188	63.376	51.283	1.218	6067	6067	76	226.803	20.695	86.984	5.587	17237	17237	69	534.957	121.587	99.478	4.547	36912	36912	48	487.542	144.112	142.414	3.017	23402	23402	107	396.907	77.793	159.518	4.610	42469	42469
358	42	490.500	118.161	14.122	2.123	20601	20601	28	377.250	86.033	39.389	2.021	10563	10563	16	377.812	59.061	51.294	1.221	6045	6045	76	227.158	20.559	86.986	5.589	17264	17264	69	532.551	120.763	99.488	4.568	36746	36746	48	484.500	139.534	142.423	3.020	23256	23256	107	396.308	77.575	159.520	4.612	42405	42405
359	42	475.595	115.429	14.122	2.125	19975	19975	28	371.929	85.645	39.384	2.023	10414	10414	16	375.125	61.522	51.294	1.214	6002	6002	76	224.605	19.720	86.991	5.604	17070	17070	69	534.464	124.095	99.484	4.561	36878	36878	48	479.583	138.079	142.427	3.025	23020	23020	107	396.729	77.475	159.515	4.602	42450	42450
360	42	463.548	111.938	14.125	2.127	19469	19469	28	371.536	87.807	39.412	2.010	10403	10403	16	377.750	63.067	51.278	1.225	6044	6044	76	226.474	19.261	86.977	5.598	17212	17212	69	533.797	120.019	99.483	4.560	36832	36832	48	481.250	141.911	142.419	3.019	23100	23100	107	400.150	79.142	159.526	4.591	42816	42816
361	42	456.381	107.967	14.138	2.125	19168	19168	28	373.714	88.293	39.419	2.011	10464	10464	16	378	64.774	51.276	1.221	6048	6048	76	224.224	19.896	86.988	5.603	17041	17041	69	534.029	123.348	99.479	4.561	36848	36848	48	477.542	140.180	142.405	3.019	22922	22922	107	397.523	79.571	159.523	4.590	42535	42535
362	42	448.214	104.622	14.138	2.140	18825	18825	28	368.821	83.090	39.414	2.016	10327	10327	16	383.062	66.107	51.274	1.214	6129	6129	76	225.566	20.997	86.982	5.574	17143	17143	69	531.812	123.218	99.476	4.553	36695	36695	48	480.542	141.881	142.431	3.011	23066	23066	107	399.570	80.880	159.527	4.583	42754	42754
363	42	438.167	98.405	14.145	2.137	18403	18403	28	367.071	84.237	39.400	2.014	10278	10278	16	377.750	64.803	51.283	1.218	6044	6044	76	224.895	19.186	86.989	5.615	17092	17092	69	535.304	123.063	99.482	4.551	36936	36936	48	475.333	140.952	142.423	3.009	22816	22816	107	399.598	82.343	159.505	4.574	42757	42757
364	42	431.857	99.153	14.150	2.135	18138	18138	28	368	84.556	39.405	2.011	10304	10304	16	381.375	63.763	51.272	1.224	6102	6102	76	225.276	19.714	86.988	5.599	17121	17121	69	532.246	122.874	99.479	4.545	36725	36725	48	472.917	134.870	142.414	3.026	22700	22700	107	397.916	81.291	159.503	4.581	42577	42577
365	42	423.595	95.525	14.156	2.136	17791	17791	28	364.464	83.500	39.390	2.021	10205	10205	16	373.688	63.355	51.300	1.209	5979	5979	76	225.145	19.202	86.997	5.619	17111	17111	69	536.087	123.118	99.478	4.565	36990	36990	48	465.979	134.590	142.433	3.025	22367	22367	107	395.243	81.750	159.495	4.571	42291	42291
366	42	416.929	92.160	14.158	2.136	17511	17511	28	363.464	85.322	39.388	2.008	10177	10177	16	373.375	59.345	51.296	1.216	5974	5974	76	224.711	19.042	86.997	5.621	17078	17078	69	532.188	124.580	99.479	4.550	36721	36721	48	460.062	129.481	142.422	3.032	22083	22083	107	395.486	79.738	159.506	4.582	42317	42317
367	42	403.429	86.464	14.173	2.142	16944	16944	28	359.107	79.367	39.382	2.035	10055	10055	16	369.125	65.155	51.269	1.220	5906	5906	76	223.895	19.272	86.991	5.604	17016	17016	69	529.667	120.853	99.479	4.563	36547	36547	48	451.667	130.677	142.416	3.015	21680	21680	107	396.617	80.886	159.508	4.584	42438	42438
368	42	396.190	85.881	14.165	2.138	16640	16640	28	357.143	80.733	39.375	2.030	10000	10000	16	365.688	65.449	51.276	1.207	5851	5851	76	223.303	18.697	86.995	5.620	16971	16971	69	527.783	120.884	99.473	4.553	36417	36417	48	450.521	126.809	142.426	3.028	21625	21625	107	398.449	83.152	159.502	4.569	42634	42634
369	42	390.405	83.033	14.168	2.140	16397	16397	28	352.571	79.903	39.390	2.021	9872	9872	16	366.188	62.669	51.292	1.212	5859	5859	76	223.684	19.177	86.991	5.616	17000	17000	69	525.986	120.581	99.473	4.563	36293	36293	48	450.896	128.249	142.433	3.025	21643	21643	107	397.318	80.659	159.500	4.579	42513	42513
370	42	384.548	82.403	14.174	2.136	16151	16151	28	350.464	77.520	39.381	2.033	9813	9813	16	365.375	62.934	51.291	1.210	5846	5846	76	223.184	18.677	86.992	5.615	16962	16962	69	524.768	119.164	99.489	4.571	36209	36209	48	454.750	131.261	142.419	3.019	21828	21828	107	397.280	82.141	159.482	4.570	42509	42509
371	42	376.024	79.758	14.179	2.137	15793	15793	28	346.750	76.954	39.405	2.023	9709	9709	16	368.500	62.700	51.282	1.214	5896	5896	76	222.934	17.899	86.983	5.628	16943	16943	69	524.101	119.614	99.481	4.558	36163	36163	48	453.104	127.599	142.416	3.032	21749	21749	107	396.056	80.804	159.491	4.587	42378	42378
372	42	370.262	73.407	14.190	2.155	15551	15551	28	346.821	75.521	39.375	2.041	9711	9711	16	371.125	62.480	51.258	1.225	5938	5938	76	223.184	18.756	86.979	5.632	16962	16962	69	521.087	117.659	99.478	4.570	35955	35955	48	449.646	125.960	142.425	3.031	21583	21583	107	396.692	78.860	159.504	4.591	42446	42446
373	42	368.476	73.601	14.188	2.150	15476	15476	28	347.857	77.126	39.379	2.034	9740	9740	16	372.312	62.500	51.276	1.221	5957	5957	76	224.092	17.742	87.007	5.634	17031	17031	69	524.130	119.085	99.482	4.569	36165	36165	48	457.083	130.927	142.420	3.020	21940	21940	107	401.243	79.210	159.515	4.605	42933	42933
374	42	362.357	73.869	14.203	2.141	15219	15219	28	344.500	76.424	39.381	2.027	9646	9646	16	370.250	59.199	51.257	1.229	5924	5924	76	222.355	17.904	86.997	5.629	16899	16899	69	520.493	117.227	99.481	4.563	35914	35914	48	457.792	129.719	142.424	3.023	21974	21974	107	400.813	79.839	159.517	4.592	42887	42887
375	42	353.024	67.060	14.225	2.151	14827	14827	28	342.071	78.064	39.388	2.024	9578	9578	16	362.188	59.278	51.267	1.222	5795	5795	76	222.474	18.352	86.987	5.619	16908	16908	69	518.623	117.940	99.483	4.564	35785	35785	48	455.750	129.823	142.422	3.020	21876	21876	107	400.112	81.078	159.501	4.589	42812	42812
376	42	348	70.091	14.203	2.141	14616	14616	28	337.571	72.600	39.375	2.042	9452	9452	16	355.625	59.404	51.253	1.229	5690	5690	76	223.539	19.725	86.987	5.610	16989	16989	69	515.986	116.670	99.483	4.550	35603	35603	48	450.688	129.764	142.422	3.013	21633	21633	107	397.271	81.223	159.496	4.579	42508	42508
377	42	346.571	67.145	14.207	2.147	14556	14556	28	337.750	76.575	39.384	2.024	9457	9457	16	361.125	61.092	51.255	1.222	5778	5778	76	223.355	20.733	86.995	5.589	16975	16975	69	516.101	116.859	99.481	4.561	35611	35611	48	455.396	132.436	142.411	3.014	21859	21859	107	395.879	79.341	159.500	4.591	42359	42359
378	42	341.405	65.418	14.214	2.144	14339	14339	28	332.250	71.812	39.397	2.031	9303	9303	16	363	61.893	51.281	1.219	5808	5808	76	224.947	19.916	86.986	5.599	17096	17096	69	514	117.424	99.488	4.564	35466	35466	48	458.750	129.168	142.421	3.035	22020	22020	107	389.850	79.221	159.498	4.581	41714	41714
379	42	334.119	63.421	14.228	2.147	14033	14033	28	330.357	72.703	39.400	2.030	9250	9250	16	357	60.640	51.262	1.222	5712	5712	76	225.066	18.062	86.995	5.630	17105	17105	69	512.174	115.499	99.487	4.557	35340	35340	48	456.792	130.590	142.430	3.016	21926	21926	107	386.495	79.191	159.492	4.585	41355	41355
380	42	329.881	59.992	14.224	2.153	13855	13855	28	329.929	69.984	39.368	2.047	9238	9238	16	356.750	59.931	51.278	1.215	5708	5708	76	223.211	18.524	87.002	5.610	16964	16964	69	514.420	115.619	99.482	4.562	35495	35495	48	458.479	134.199	142.434	3.010	22007	22007	107	390.561	80.037	159.504	4.574	41790	41790
381	42	326.286	59.490	14.245	2.150	13704	13704	28	326.893	69.835	39.384	2.040	9153	9153	16	356.125	60.735	51.264	1.224	5698	5698	76	224.829	18.972	86.994	5.617	17087	17087	69	510.609	114.735	99.488	4.571	35232	35232	48	454.479	129.169	142.428	3.029	21815	21815	107	385.991	79.236	159.493	4.567	41301	41301
382	42	316.857	54.575	14.256	2.162	13308	13308	28	333.393	73.014	39.375	2.036	9335	9335	16	356.188	63.225	51.256	1.220	5699	5699	76	224.132	17.782	86.998	5.621	17034	17034	69	509.406	114.984	99.481	4.577	35149	35149	48	456.562	132.521	142.421	3.019	21915	21915	107	384.692	77.095	159.512	4.590	41162	41162
383	42	311.905	55.569	14.254	2.155	13100	13100	28	330.607	72.891	39.388	2.031	9257	9257	16	354.562	57.565	51.271	1.228	5673	5673	76	223.579	18.142	86.990	5.626	16992	16992	69	506.580	113.968	99.477	4.579	34954	34954	48	456.125	129.405	142.433	3.025	21894	21894	107	384.533	76.776	159.507	4.585	41145	41145
384	42	309.786	53.892	14.248	2.158	13011	13011	28	327.536	70.796	39.396	2.034	9171	9171	16	354.500	60.821	51.244	1.227	5672	5672	76	223.303	19.120	86.979	5.619	16971	16971	69	506.826	112.293	99.477	4.565	34971	34971	48	453.771	128.378	142.422	3.017	21781	21781	107	387.551	76.964	159.538	4.582	41468	41468
385	42	306.690	51.676	14.256	2.157	12881	12881	28	328.750	69.686	39.383	2.042	9205	9205	16	357.438	56.553	51.268	1.231	5719	5719	76	223.118	18.908	86.991	5.612	16957	16957	69	507.203	113.747	99.479	4.584	34997	34997	48	451.458	131.073	142.423	3.023	21670	21670	107	385.720	77.471	159.512	4.598	41272	41272
386	42	300.524	48.483	14.264	2.169	12622	12622	28	327.607	70.226	39.377	2.043	9173	9173	16	358.750	65.664	51.239	1.226	5740	5740	76	225.250	18.075	86.987	5.630	17119	17119	69	506.464	111.614	99.479	4.558	34946	34946	48	451.021	124.880	142.426	3.031	21649	21649	107	385.486	75.386	159.520	4.606	41247	41247
387	42	298.786	48.215	14.267	2.176	12549	12549	28	328.964	69.971	39.368	2.045	9211	9211	16	357.938	64.040	51.246	1.221	5727	5727	76	222.895	18.006	86.995	5.629	16940	16940	69	504.652	113.246	99.480	4.571	34821	34821	48	455.854	129.187	142.430	3.027	21881	21881	107	385.869	75.635	159.516	4.598	41288	41288
388	42	294.905	47.783	14.273	2.163	12386	12386	28	328.857	68.316	39.396	2.044	9208	9208	16	353.938	58.572	51.249	1.232	5663	5663	76	222.908	17.960	86.990	5.621	16941	16941	69	500.783	110.774	99.481	4.577	34554	34554	48	455.854	129.608	142.428	3.032	21881	21881	107	381.925	76.506	159.500	4.584	40866	40866
389	42	291.405	47.238	14.289	2.155	12239	12239	28	328.679	69.895	39.380	2.037	9203	9203	16	353.875	62.977	51.260	1.221	5662	5662	76	222.987	18.994	86.991	5.622	16947	16947	69	503.130	112.518	99.474	4.568	34716	34716	48	456.771	128.830	142.423	3.026	21925	21925	107	380.234	75.154	159.510	4.593	40685	40685
390	42	287.524	45.824	14.293	2.161	12076	12076	28	329.571	70.557	39.387	2.037	9228	9228	16	352.312	63.829	51.248	1.216	5637	5637	76	222.553	19.480	86.985	5.602	16914	16914	69	502.304	112.467	99.485	4.565	34659	34659	48	460.771	135.822	142.422	3.004	22117	22117	107	378.467	74.240	159.514	4.589	40496	40496
391	42	287.786	46.775	14.274	2.173	12087	12087	28	327.821	69.358	39.382	2.040	9179	9179	16	349.812	59.439	51.256	1.226	5597	5597	76	223.039	18.208	86.988	5.615	16951	16951	69	498.667	110.548	99.478	4.570	34408	34408	48	465	133.745	142.423	3.017	22320	22320	107	377.364	73.581	159.525	4.595	40378	40378
392	42	283.810	46.120	14.289	2.156	11920	11920	28	326.714	70.935	39.400	2.038	9148	9148	16	346.750	61.891	51.222	1.227	5548	5548	76	222.316	17.871	86.991	5.639	16896	16896	69	497.246	108.957	99.481	4.578	34310	34310	48	465.646	136.408	142.429	3.012	22351	22351	107	373.355	72.849	159.519	4.595	39949	39949
393	42	282.762	43.926	14.284	2.165	11876	11876	28	327.321	69.488	39.395	2.040	9165	9165	16	353.812	61.968	51.254	1.223	5661	5661	76	222.868	18.354	86.993	5.621	16938	16938	69	495.478	110.580	99.469	4.581	34188	34188	48	467.708	135.210	142.427	3.018	22450	22450	107	371.860	73.860	159.505	4.586	39789	39789
394	42	279.310	43.996	14.284	2.161	11731	11731	28	326.464	69.158	39.395	2.035	9141	9141	16	354.188	61.031	51.237	1.228	5667	5667	76	223.039	19.006	86.979	5.607	16951	16951	69	494.333	108.286	99.473	4.564	34109	34109	48	469.646	134.272	142.431	3.020	22543	22543	107	368.729	72.936	159.515	4.590	39454	39454
395	42	278.595	41.117	14.305	2.166	11701	11701	28	328.464	71.740	39.394	2.032	9197	9197	16	352.750	62.731	51.245	1.222	5644	5644	76	222.921	18.385	86.977	5.609	16942	16942	69	492.739	107.937	99.480	4.579	33999	33999	48	471.958	134.472	142.426	3.028	22654	22654	107	366.636	72.496	159.509	4.578	39230	39230
396	42	276.452	42.686	14.297	2.164	11611	11611	28	327.893	66.953	39.362	2.057	9181	9181	16	351.938	59.364	51.251	1.230	5631	5631	76	223.737	18.581	86.996	5.628	17004	17004	69	493.130	108.663	99.473	4.577	34026	34026	48	473.396	137.317	142.415	3.024	22723	22723	107	365.579	74.126	159.509	4.578	39117	39117
397	42	274.643	40.895	14.303	2.157	11535	11535	28	329.821	69.991	39.382	2.042	9235	9235	16	347.625	60.511	51.234	1.230	5562	5562	76	223.197	18.415	86.982	5.615	16963	16963	69	491.855	108.160	99.472	4.571	33938	33938	48	473.125	135.468	142.418	3.025	22710	22710	107	362.570	71.116	159.508	4.598	38795	38795
398	42	274.976	41.248	14.302	2.175	11549	11549	28	336.357	70.352	39.393	2.044	9418	9418	16	353.938	66.002	51.238	1.217	5663	5663	76	222.382	18.849	86.982	5.610	16901	16901	69	490.710	108.376	99.486	4.579	33859	33859	48	474.667	134.735	142.432	3.028	22784	22784	107	364.019	71.344	159.506	4.602	38950	38950
399	42	274.071	39.034	14.318	2.169	11511	11511	28	333.286	72.893	39.376	2.035	9332	9332	16	352.438	62.425	51.240	1.227	5639	5639	76	222.868	17.698	86.978	5.625	16938	16938	69	490.928	107.719	99.475	4.583	33874	33874	48	472.333	138.285	142.415	3.019	22672	22672	107	358.542	69.108	159.505	4.618	38364	38364
400	42	271.143	38.297	14.334	2.168	11388	11388	28	341.429	75.216	39.391	2.026	9560	9560	16	353.125	63.297	51.233	1.225	5650	5650	76	223.079	18.255	86.979	5.618	16954	16954	69	487.551	107.957	99.475	4.575	33641	33641	48	474.812	134.312	142.420	3.024	22791	22791	107	356.972	68.321	159.511	4.616	38196	38196
401	42	271.071	38.569	14.321	2.167	11385	11385	28	345.464	77.205	39.399	2.025	9673	9673	16	351.125	55.190	51.241	1.242	5618	5618	76	225.066	18.824	86.987	5.605	17105	17105	69	491.333	107.795	99.484	4.580	33902	33902	48	470	132.699	142.428	3.027	22560	22560	107	353.682	67.081	159.522	4.604	37844	37844
402	42	271.167	38.026	14.316	2.178	11389	11389	28	346.643	77.862	39.399	2.025	9706	9706	16	350.688	58.435	51.245	1.229	5611	5611	76	223.461	18.807	86.991	5.611	16983	16983	69	486.681	104.996	99.475	4.573	33581	33581	48	470.333	136.287	142.420	3.018	22576	22576	107	351.467	68.318	159.506	4.598	37607	37607
403	42	269.048	37.727	14.313	2.170	11300	11300	28	354.071	77.583	39.400	2.029	9914	9914	16	343.188	59.203	51.250	1.224	5491	5491	76	225.474	18.368	86.978	5.629	17136	17136	69	486.072	106.877	99.484	4.567	33539	33539	48	476.688	137.355	142.419	3.028	22881	22881	107	351.159	66.869	159.517	4.611	37574	37574
404	42	265.952	36.591	14.322	2.175	11170	11170	28	353.893	81.723	39.420	2.013	9909	9909	16	344.250	57.748	51.255	1.225	5508	5508	76	224.368	18.254	86.985	5.617	17052	17052	69	481.652	104.244	99.473	4.572	33234	33234	48	477.896	137.610	142.414	3.024	22939	22939	107	349.150	65.617	159.537	4.613	37359	37359
405	42	265.405	37.307	14.316	2.177	11147	11147	28	363.679	79.654	39.405	2.026	10183	10183	16	349.250	59.893	51.244	1.227	5588	5588	76	225.763	19.051	86.994	5.614	17158	17158	69	486.087	105.084	99.466	4.568	33540	33540	48	478.500	139.936	142.419	3.016	22968	22968	107	344.963	63.782	159.525	4.611	36911	36911
406	42	265.738	36.651	14.326	2.173	11161	11161	28	369.214	85.124	39.415	2.010	10338	10338	16	349.125	60.018	51.243	1.227	5586	5586	76	224.250	19.396	86.983	5.604	17043	17043	69	483.377	104.419	99.474	4.570	33353	33353	48	481.458	142.916	142.412	3.010	23110	23110	107	344.458	64.045	159.528	4.611	36857	36857
407	42	265.333	37.894	14.319	2.172	11144	11144	28	368.321	85.093	39.432	2.010	10313	10313	16	342.938	58.919	51.264	1.221	5487	5487	76	224.026	19.723	86.977	5.607	17026	17026	69	482.928	106.612	99.488	4.576	33322	33322	48	481.750	141.364	142.410	3.015	23124	23124	107	341.551	61.223	159.544	4.634	36546	36546
408	42	263.048	36.300	14.336	2.168	11048	11048	28	373.571	88.226	39.426	2.002	10460	10460	16	341.750	54.149	51.252	1.231	5468	5468	76	224.579	18.879	86.990	5.619	17068	17068	69	481.594	104.786	99.477	4.577	33230	33230	48	482.917	139.530	142.425	3.018	23180	23180	107	343.579	61.629	159.537	4.639	36763	36763
409	42	264.714	37.507	14.336	2.167	11118	11118	28	380.464	92.335	39.430	2.000	10653	10653	16	341.812	52.909	51.274	1.232	5469	5469	76	223.579	19.585	86.988	5.598	16992	16992	69	482.768	106.042	99.481	4.566	33311	33311	48	483.375	141.274	142.408	3.016	23202	23202	107	338.738	60.188	159.550	4.639	36245	36245
410	42	263.667	36.264	14.361	2.171	11074	11074	28	387.107	94.549	39.421	2.002	10839	10839	16	340.688	57.040	51.271	1.216	5451	5451	76	222.895	19.388	86.976	5.596	16940	16940	69	482.986	107.305	99.484	4.556	33326	33326	48	482.958	143.425	142.428	3.004	23182	23182	107	338.290	59.274	159.537	4.642	36197	36197
411	42	262.786	35.556	14.332	2.171	11037	11037	28	391.750	94.739	39.433	1.998	10969	10969	16	350.750	60.398	51.258	1.222	5612	5612	76	226.553	21.517	86.969	5.586	17218	17218	69	480.087	103.381	99.476	4.560	33126	33126	48	483.229	141.331	142.425	3.015	23195	23195	107	336.804	58.821	159.553	4.648	36038	36038
412	42	263.690	35.420	14.329	2.173	11075	11075	28	402.393	101.978	39.419	1.986	11267	11267	16	342.938	55.935	51.258	1.229	5487	5487	76	226.395	19.952	86.984	5.604	17206	17206	69	483.362	106.135	99.481	4.560	33352	33352	48	487.875	141.764	142.422	3.017	23418	23418	107	336.720	59.522	159.532	4.645	36029	36029
413	42	264.952	36.740	14.325	2.174	11128	11128	28	400.429	99.741	39.443	1.988	11212	11212	16	344.688	54.345	51.263	1.229	5515	5515	76	226.092	19.731	86.990	5.601	17183	17183	69	481.464	103.927	99.481	4.560	33221	33221	48	489.521	144.111	142.421	3.016	23497	23497	107	333.364	58.062	159.534	4.659	35670	35670
414	42	264.667	37.109	14.335	2.163	11116	11116	28	411.393	106.082	39.436	1.977	11519	11519	16	343.562	56.684	51.236	1.240	5497	5497	76	227.947	21.401	86.978	5.586	17324	17324	69	484.304	106.188	99.480	4.567	33417	33417	48	491.104	143.191	142.425	3.011	23573	23573	107	330.673	54.639	159.561	4.675	35382	35382
415	42	264.881	35.654	14.343	2.169	11125	11125	28	412.214	105.656	39.454	1.977	11542	11542	16	346.812	61.789	51.233	1.225	5549	5549	76	228.842	21.007	86.980	5.579	17392	17392	69	484.101	106.291	99.481	4.570	33403	33403	48	489.146	145.748	142.425	3.009	23479	23479	107	330.701	57.211	159.544	4.654	35385	35385
416	42	264.881	40.214	14.336	2.160	11125	11125	28	414.393	107.397	39.432	1.977	11603	11603	16	342.125	55.784	51.255	1.229	5474	5474	76	229.737	21.085	86.982	5.586	17460	17460	69	484.261	106.493	99.479	4.556	33414	33414	48	485.521	139.289	142.419	3.022	23305	23305	107	328.486	55.144	159.552	4.663	35148	35148
417	42	263.810	37.254	14.315	2.175	11080	11080	28	426.893	111.138	39.436	1.975	11953	11953	16	345	58.755	51.244	1.225	5520	5520	76	231.408	22.767	86.973	5.559	17587	17587	69	485.986	107.327	99.485	4.564	33533	33533	48	488.250	143.966	142.422	3.014	23436	23436	107	326.766	55.960	159.560	4.650	34964	34964
418	42	266.143	36.960	14.339	2.164	11178	11178	28	443.679	115.692	39.450	1.973	12423	12423	16	345.625	59.450	51.235	1.224	5530	5530	76	230.500	22.552	86.982	5.570	17518	17518	69	482.043	104.454	99.476	4.556	33261	33261	48	488.229	141.775	142.412	3.024	23435	23435	107	324.364	53.866	159.552	4.655	34707	34707
419	42	263.810	37.956	14.315	2.172	11080	11080	28	454.143	122.105	39.446	1.964	12716	12716	16	339.062	55.291	51.242	1.236	5425	5425	76	231.908	21.838	86.974	5.584	17625	17625	69	485.478	106.344	99.484	4.556	33498	33498	48	484.229	139.202	142.427	3.025	23243	23243	107	325.019	54.378	159.570	4.655	34777	34777
420	42	265.143	39.532	14.342	2.157	11136	11136	28	458.429	125.015	39.430	1.966	12836	12836	16	341.812	52.181	51.265	1.236	5469	5469	76	230.961	19.925	86.982	5.606	17553	17553	69	485.971	105.393	99.476	4.559	33532	33532	48	481.667	136.828	142.422	3.023	23120	23120	107	323.701	54.533	159.567	4.655	34636	34636
421	42	268.738	38.065	14.346	2.161	11287	11287	28	467.679	128.463	39.445	1.957	13095	13095	16	344.938	57.904	51.222	1.236	5519	5519	76	234.382	21.820	86.986	5.591	17813	17813	69	489.058	108.372	99.487	4.563	33745	33745	48	481.729	137.847	142.426	3.025	23123	23123	107	323.495	54.690	159.560	4.648	34614	34614
422	42	269.667	38.250	14.333	2.161	11326	11326	28	469.429	127.479	39.438	1.959	13144	13144	16	352.625	59.111	51.238	1.229	5642	5642	76	234.882	22.760	86.981	5.576	17851	17851	69	488.594	108.255	99.488	4.569	33713	33713	48	480.438	137.832	142.419	3.021	23061	23061	107	322.953	51.823	159.569	4.679	34556	34556
423	42	268.143	35.826	14.327	2.178	11262	11262	28	476.714	127.988	39.445	1.966	13348	13348	16	348.375	59.082	51.217	1.232	5574	5574	76	234.500	22.478	86.985	5.582	17822	17822	69	487.638	107.836	99.477	4.552	33647	33647	48	479.958	136.877	142.425	3.020	23038	23038	107	323.551	51.728	159.574	4.686	34620	34620
424	42	272.119	38.710	14.333	2.174	11429	11429	28	481.750	130.133	39.450	1.964	13489	13489	16	342.938	57.160	51.210	1.247	5487	5487	76	234.342	22.782	86.988	5.582	17810	17810	69	489.435	109.113	99.478	4.560	33771	33771	48	476.854	137.033	142.420	3.017	22889	22889	107	322.869	51.071	159.572	4.681	34547	34547
425	42	272.167	37.969	14.338	2.173	11431	11431	28	487.786	131.342	39.440	1.965	13658	13658	16	344.625	64.574	51.196	1.234	5514	5514	76	236.053	22.815	86.976	5.584	17940	17940	69	486.957	107.134	99.483	4.568	33600	33600	48	475.729	134.502	142.422	3.026	22835	22835	107	319.654	52.863	159.557	4.674	34203	34203
426	42	276.238	41.796	14.324	2.154	11602	11602	28	491.786	131.763	39.443	1.970	13770	13770	16	348.438	68.325	51.174	1.237	5575	5575	76	235.553	22.922	86.986	5.572	17902	17902	69	492.971	110.829	99.482	4.558	34015	34015	48	480.938	140.185	142.431	3.011	23085	23085	107	317.196	51.280	159.566	4.666	33940	33940
427	42	274.881	41.558	14.292	2.173	11545	11545	28	500.357	136.506	39.443	1.963	14010	14010	16	343.375	61.424	51.205	1.239	5494	5494	76	235.368	23.242	86.976	5.578	17888	17888	69	487.638	108.378	99.496	4.552	33647	33647	48	477.375	134.351	142.437	3.036	22914	22914	107	315.664	50.278	159.562	4.691	33776	33776
428	42	278.881	40.903	14.320	2.157	11713	11713	28	502.607	137.692	39.433	1.967	14073	14073	16	349.938	66.513	51.185	1.239	5599	5599	76	235.776	22.940	86.980	5.572	17919	17919	69	486.159	106.894	99.484	4.573	33545	33545	48	481.958	139.281	142.428	3.012	23134	23134	107	314.009	49.167	159.586	4.695	33599	33599
429	42	279.024	38.704	14.351	2.166	11719	11719	28	499.464	132.267	39.420	1.978	13985	13985	16	345.375	69.089	51.161	1.241	5526	5526	76	238.184	23.409	86.975	5.567	18102	18102	69	486.667	106.518	99.476	4.566	33580	33580	48	482.042	139.064	142.418	3.023	23138	23138	107	315.093	50.407	159.588	4.687	33715	33715
430	42	283.786	40.646	14.333	2.165	11919	11919	28	503.607	130.935	39.411	1.989	14101	14101	16	345.562	66.679	51.185	1.231	5529	5529	76	238.776	23.668	86.985	5.562	18147	18147	69	488.609	105.922	99.485	4.566	33714	33714	48	480.104	137.777	142.423	3.020	23045	23045	107	312.598	47.604	159.594	4.704	33448	33448
431	42	286.024	44.906	14.287	2.160	12013	12013	28	500.321	130.743	39.408	1.993	14009	14009	16	345.625	63.378	51.164	1.257	5530	5530	76	237.895	23.897	86.970	5.567	18080	18080	69	484.406	106.322	99.481	4.563	33424	33424	48	472.125	136.749	142.424	3.010	22662	22662	107	310.439	46.839	159.591	4.713	33217	33217
432	42	289.119	47.270	14.295	2.143	12143	12143	28	501.357	131.298	39.395	1.995	14038	14038	16	348.312	62.591	51.190	1.238	5573	5573	76	239.250	23.923	86.979	5.576	18183	18183	69	480.188	103.818	99.482	4.564	33133	33133	48	473.562	135.317	142.422	3.022	22731	22731	107	311.907	47.697	159.594	4.700	33374	33374
433	42	290.310	45.327	14.300	2.149	12193	12193	28	500	131.537	39.409	1.987	14000	14000	16	347.062	67.536	51.203	1.229	5553	5553	76	237.461	24.346	86.982	5.556	18047	18047	69	478.333	104.511	99.479	4.560	33005	33005	48	470.688	138.325	142.439	3.013	22593	22593	107	308.766	48.147	159.592	4.691	33038	33038
434	42	291.548	46.224	14.292	2.162	12245	12245	28	495.500	129.106	39.408	1.996	13874	13874	16	345.875	62.719	51.206	1.237	5534	5534	76	239.118	23.797	86.986	5.575	18173	18173	69	477.304	101.835	99.477	4.557	32934	32934	48	470.688	135.051	142.424	3.018	22593	22593	107	308.168	50.184	159.570	4.672	32974	32974
435	42	295.405	46.287	14.300	2.158	12407	12407	28	491.107	126.854	39.411	1.995	13751	13751	16	340.188	63.318	51.217	1.226	5443	5443	76	240.868	24.718	86.969	5.556	18306	18306	69	479.478	104.173	99.475	4.550	33084	33084	48	473.146	135.587	142.416	3.025	22711	22711	107	307.972	48.809	159.580	4.685	32953	32953
436	42	300.929	50.938	14.286	2.146	12639	12639	28	482.571	122.050	39.403	1.995	13512	13512	16	351.938	63.991	51.193	1.238	5631	5631	76	241.132	24.901	86.980	5.564	18326	18326	69	476.217	105.336	99.468	4.556	32859	32859	48	477.271	137.433	142.426	3.027	22909	22909	107	305.252	48.198	159.575	4.678	32662	32662
437	42	305.929	51.140	14.282	2.157	12849	12849	28	476.107	118.806	39.403	2.003	13331	13331	16	348.562	66.598	51.172	1.243	5577	5577	76	241.421	26.388	86.975	5.532	18348	18348	69	477.710	103.132	99.473	4.559	32962	32962	48	477.417	137.409	142.411	3.023	22916	22916	107	304.551	47.561	159.572	4.697	32587	32587
438	42	309	51.329	14.296	2.151	12978	12978	28	468.107	118.681	39.398	2.002	13107	13107	16	346.188	66.441	51.173	1.242	5539	5539	76	241.618	27.227	86.966	5.532	18363	18363	69	475.754	102.855	99.488	4.568	32827	32827	48	478.042	137.670	142.416	3.019	22946	22946	107	304.009	47.085	159.577	4.700	32529	32529
439	42	312.333	52.739	14.275	2.164	13118	13118	28	468.393	120.319	39.397	1.993	13115	13115	16	346.125	66.694	51.163	1.239	5538	5538	76	243.197	27.800	86.970	5.533	18483	18483	69	478.623	102.773	99.479	4.569	33025	33025	48	479.083	137.723	142.419	3.016	22996	22996	107	303.907	49.167	159.551	4.679	32518	32518
440	42	320.381	56.461	14.265	2.147	13456	13456	28	464.929	118.849	39.395	2.002	13018	13018	16	343.812	65.524	51.198	1.231	5501	5501	76	244.645	24.802	86.980	5.567	18593	18593	69	475.667	103.033	99.482	4.571	32821	32821	48	479.604	137.054	142.432	3.026	23021	23021	107	304.776	48.316	159.575	4.690	32611	32611
441	42	328.500	59.581	14.255	2.138	13797	13797	28	455.357	117.496	39.405	1.995	12750	12750	16	346.125	66.067	51.175	1.243	5538	5538	76	245.711	26.648	86.980	5.533	18674	18674	69	473.928	102.231	99.480	4.558	32701	32701	48	474.396	137.941	142.422	3.016	22771	22771	107	300.271	47.587	159.576	4.688	32129	32129
442	42	331.905	62.050	14.254	2.137	13940	13940	28	447.536	112.736	39.401	2.001	12531	12531	16	345.625	64.208	51.168	1.247	5530	5530	76	247.697	26.953	86.976	5.544	18825	18825	69	476.159	103.176	99.482	4.570	32855	32855	48	476.125	137.827	142.421	3.024	22854	22854	107	300.224	49.789	159.560	4.668	32124	32124
443	42	345.381	64.455	14.236	2.148	14506	14506	28	441.214	111.636	39.400	2.002	12354	12354	16	343.562	66.992	51.147	1.251	5497	5497	76	250.013	27.723	86.978	5.538	19001	19001	69	472.797	103.080	99.469	4.563	32623	32623	48	473.250	136.126	142.420	3.022	22716	22716	107	298.383	48.798	159.566	4.674	31927	31927
444	42	350.333	68.509	14.209	2.137	14714	14714	28	433.964	109.837	39.405	1.999	12151	12151	16	343.625	69.393	51.162	1.234	5498	5498	76	250.500	27.986	86.971	5.534	19038	19038	69	472.145	103.023	99.464	4.545	32578	32578	48	470.354	136.491	142.414	3.023	22577	22577	107	297.150	47.328	159.565	4.692	31795	31795
445	42	362.333	70.734	14.242	2.136	15218	15218	28	428	102.300	39.399	2.013	11984	11984	16	343.188	70.717	51.136	1.240	5491	5491	76	251.855	27.320	86.969	5.549	19141	19141	69	468.710	101.956	99.474	4.570	32341	32341	48	467.396	135.544	142.425	3.021	22435	22435	107	297.047	47.151	159.579	4.678	31784	31784
446	42	372.667	76.955	14.204	2.135	15652	15652	28	427.643	103.297	39.391	2.013	11974	11974	16	342	68.241	51.168	1.233	5472	5472	76	253.197	27.241	86.967	5.541	19243	19243	69	467.275	101.072	99.470	4.560	32242	32242	48	466.062	134.536	142.414	3.016	22371	22371	107	297.140	46.130	159.589	4.688	31794	31794
447	42	385.714	78.977	14.202	2.136	16200	16200	28	418.929	103.031	39.378	2.011	11730	11730	16	342.562	69.525	51.141	1.246	5481	5481	76	254.303	28.330	86.969	5.534	19327	19327	69	465.449	102.309	99.483	4.569	32116	32116	48	466	133.861	142.422	3.017	22368	22368	107	297.065	47.598	159.585	4.670	31786	31786
448	42	395.238	82.023	14.209	2.130	16600	16600	28	414.929	98.351	39.375	2.022	11618	11618	16	342	64.054	51.186	1.236	5472	5472	76	254.921	28.875	86.976	5.533	19374	19374	69	463.145	99.169	99.478	4.555	31957	31957	48	465.375	132.537	142.422	3.026	22338	22338	107	296.411	46.340	159.580	4.683	31716	31716
449	42	411.738	88.265	14.201	2.136	17293	17293	28	409.750	98.225	39.397	2.014	11473	11473	16	340.750	67.531	51.166	1.242	5452	5452	76	254.382	29.415	86.966	5.523	19333	19333	69	461.841	98.785	99.475	4.549	31867	31867	48	465.708	137.517	142.424	3.010	22354	22354	107	294.234	46.489	159.587	4.688	31483	31483
450	42	429.310	92.757	14.195	2.129	18031	18031	28	404.571	97.409	39.395	2.009	11328	11328	16	339.562	68.410	51.148	1.243	5433	5433	76	258.408	31.804	86.953	5.502	19639	19639	69	464.580	100.958	99.468	4.551	32056	32056	48	472.771	138.270	142.414	3.018	22693	22693	107	295.458	47.251	159.583	4.682	31614	31614
451	42	443.929	98.187	14.187	2.128	18645	18645	28	402.250	97.986	39.388	2.010	11263	11263	16	344.500	61.631	51.183	1.248	5512	5512	76	258.526	32.166	86.965	5.486	19648	19648	69	463.739	100.514	99.468	4.562	31998	31998	48	475.812	137.046	142.417	3.021	22839	22839	107	296.505	47.120	159.582	4.683	31726	31726
452	42	457.238	106.010	14.185	2.122	19204	19204	28	389.643	92.797	39.386	2.016	10910	10910	16	338	62.519	51.185	1.237	5408	5408	76	258.605	30.202	86.964	5.525	19654	19654	69	462.377	99.865	99.480	4.555	31904	31904	48	469.312	134.565	142.417	3.024	22527	22527	107	295.785	45.853	159.595	4.696	31649	31649
453	42	474.357	114.047	14.144	2.124	19923	19923	28	380.429	89.794	39.384	2.013	10652	10652	16	340	68.598	51.171	1.231	5440	5440	76	258.895	31.186	86.967	5.503	19676	19676	69	460.667	98.763	99.472	4.552	31786	31786	48	471.542	138.133	142.412	3.006	22634	22634	107	295.084	44.825	159.578	4.700	31574	31574
454	42	491.143	119.973	14.142	2.114	20628	20628	28	381.250	91.161	39.385	2.014	10675	10675	16	342.812	65.245	51.182	1.238	5485	5485	76	263.316	31.268	86.967	5.517	20012	20012	69	454.768	97.433	99.479	4.569	31379	31379	48	470.792	134.387	142.417	3.015	22598	22598	107	295.121	44.531	159.606	4.695	31578	31578
455	42	500.310	121.852	14.142	2.120	21013	21013	28	374.107	84.499	39.397	2.024	10475	10475	16	341.312	64.462	51.184	1.239	5461	5461	76	263.961	31.619	86.960	5.512	20061	20061	69	458.725	99.631	99.471	4.560	31652	31652	48	468.188	135.061	142.419	3.021	22473	22473	107	294.028	46.079	159.586	4.689	31461	31461
456	42	511.405	126.428	14.122	2.117	21479	21479	28	373.929	84.626	39.390	2.030	10470	10470	16	336.062	60.310	51.205	1.240	5377	5377	76	268.921	33.942	86.959	5.495	20438	20438	69	455.797	98.406	99.476	4.554	31450	31450	48	463.271	133.422	142.417	3.016	22237	22237	107	295.056	46.096	159.585	4.696	31571	31571
457	42	511.738	130.712	14.114	2.117	21493	21493	28	371.500	85.658	39.389	2.023	10402	10402	16	338.562	63.195	51.202	1.229	5417	5417	76	268.855	32.132	86.969	5.509	20433	20433	69	456.565	97.350	99.479	4.546	31503	31503	48	459.229	133.560	142.416	3.018	22043	22043	107	296.299	45.332	159.600	4.709	31704	31704
458	42	511.929	124.987	14.101	2.126	21501	21501	28	370.607	87.859	39.394	2.011	10377	10377	16	339	58.989	51.224	1.236	5424	5424	76	270.763	34.611	86.959	5.497	20578	20578	69	455.116	97.548	99.475	4.543	31403	31403	48	460.021	131.772	142.421	3.018	22081	22081	107	292.935	44.546	159.601	4.712	31344	31344
459	42	516.667	130.222	14.117	2.113	21700	21700	28	365.286	83.717	39.397	2.022	10228	10228	16	331.688	56.659	51.213	1.236	5307	5307	76	270.816	35.403	86.958	5.484	20582	20582	69	454.899	97.714	99.465	4.558	31388	31388	48	457.792	131.905	142.428	3.021	21974	21974	107	294.654	45.210	159.613	4.692	31528	31528
460	42	515.667	128.818	14.106	2.122	21658	21658	28	367.321	85.940	39.393	2.012	10285	10285	16	328.500	58.612	51.204	1.242	5256	5256	76	271.684	31.968	86.970	5.530	20648	20648	69	454.014	96.705	99.471	4.563	31327	31327	48	464.854	135.341	142.421	3.020	22313	22313	107	295.383	46.535	159.587	4.697	31606	31606
461	42	510.024	127.927	14.116	2.117	21421	21421	28	368.714	84.024	39.378	2.026	10324	10324	16	330.750	57.773	51.207	1.236	5292	5292	76	272.158	33.115	86.972	5.513	20684	20684	69	452.217	96.781	99.467	4.559	31203	31203	48	464.333	133.250	142.418	3.015	22288	22288	107	295.673	44.061	159.609	4.711	31637	31637
462	42	510.048	125.824	14.115	2.122	21422	21422	28	360.679	83.280	39.386	2.018	10099	10099	16	334.438	61.827	51.203	1.236	5351	5351	76	271.342	37.220	86.964	5.460	20622	20622	69	452.101	98.559	99.459	4.552	31195	31195	48	464.438	134.489	142.417	3.024	22293	22293	107	294.215	44.319	159.601	4.715	31481	31481
463	42	503.357	123.005	14.103	2.136	21141	21141	28	364.179	84.420	39.399	2.015	10197	10197	16	323.250	53.600	51.241	1.235	5172	5172	76	272.605	35.180	86.964	5.487	20718	20718	69	448.754	95.898	99.464	4.558	30964	30964	48	459.458	131.471	142.420	3.024	22054	22054	107	293.299	45.178	159.600	4.699	31383	31383
464	42	499.190	122.657	14.124	2.122	20966	20966	28	369.036	84.525	39.394	2.017	10333	10333	16	326.625	51.712	51.239	1.240	5226	5226	76	275.882	36.442	86.972	5.467	20967	20967	69	449.768	96.900	99.467	4.552	31034	31034	48	459.542	133.609	142.408	3.019	22058	22058	107	293.888	45.332	159.570	4.705	31446	31446
465	42	498.738	125.599	14.104	2.115	20947	20947	28	372.679	89.845	39.398	2.002	10435	10435	16	329.250	60.236	51.211	1.224	5268	5268	76	277.329	35.923	86.974	5.484	21077	21077	69	451.522	96.563	99.475	4.563	31155	31155	48	456.958	130.247	142.419	3.019	21934	21934	107	296.028	45.873	159.596	4.696	31675	31675
466	42	494.929	125.433	14.111	2.115	20787	20787	28	369.964	86.270	39.380	2.015	10359	10359	16	326.125	55.993	51.204	1.240	5218	5218	76	277.895	37.451	86.971	5.451	21120	21120	69	448.290	95.606	99.470	4.559	30932	30932	48	455.271	131.313	142.415	3.015	21853	21853	107	291.850	44.695	159.591	4.707	31228	31228
467	42	492.357	122.250	14.098	2.126	20679	20679	28	370.679	88.596	39.408	2.001	10379	10379	16	332.688	60.598	51.201	1.235	5323	5323	76	279.776	38.147	86.970	5.453	21263	21263	69	449.391	95.988	99.475	4.542	31008	31008	48	457.104	129.546	142.428	3.023	21941	21941	107	291.393	44.735	159.588	4.705	31179	31179
468	42	485.619	122.233	14.112	2.110	20396	20396	28	365.857	87.362	39.400	2.004	10244	10244	16	333.062	59.827	51.194	1.237	5329	5329	76	277.987	38.093	86.968	5.453	21127	21127	69	449.870	95.810	99.470	4.548	31041	31041	48	457.583	130.373	142.409	3.027	21964	21964	107	291.860	44.900	159.568	4.710	31229	31229
469	42	478.429	116.662	14.120	2.127	20094	20094	28	364.214	86.634	39.394	2.009	10198	10198	16	331.125	53.939	51.205	1.253	5298	5298	76	281.276	38.807	86.964	5.452	21377	21377	69	449.536	96.345	99.471	4.567	31018	31018	48	453	128.535	142.423	3.020	21744	21744	107	294.514	44.663	159.596	4.720	31513	31513
470	42	472.381	114.562	14.128	2.122	19840	19840	28	361.750	84.803	39.394	2.018	10129	10129	16	330.688	59.435	51.200	1.235	5291	5291	76	283.316	38.612	86.957	5.457	21532	21532	69	449.565	95.598	99.469	4.558	31020	31020	48	448.229	125.489	142.425	3.035	21515	21515	107	293.252	45.701	159.585	4.697	31378	31378
471	42	461.905	109.655	14.134	2.124	19400	19400	28	359.179	83.659	39.402	2.016	10057	10057	16	331.500	55.130	51.238	1.235	5304	5304	76	282.684	39.250	86.967	5.441	21484	21484	69	447.391	95.697	99.474	4.552	30870	30870	48	454.938	132.698	142.409	3.011	21837	21837	107	295.673	45.935	159.593	4.710	31637	31637
472	42	457.452	111.224	14.121	2.118	19213	19213	28	363.071	83.780	39.390	2.017	10166	10166	16	331.750	60.765	51.206	1.234	5308	5308	76	287.461	40.253	86.966	5.453	21847	21847	69	450.449	97.009	99.469	4.550	31081	31081	48	450.521	124.501	142.425	3.035	21625	21625	107	295.402	44.965	159.609	4.695	31608	31608
473	42	451.286	106.537	14.124	2.128	18954	18954	28	365.929	87.307	39.411	2.003	10246	10246	16	330.250	57.814	51.230	1.234	5284	5284	76	288.763	40.887	86.960	5.455	21946	21946	69	448.754	94.239	99.460	4.551	30964	30964	48	446.417	124.644	142.421	3.025	21428	21428	107	293.636	45.211	159.585	4.706	31419	31419
474	42	444.548	104.981	14.117	2.132	18671	18671	28	362.179	85.602	39.400	2.011	10141	10141	16	327.562	58.315	51.202	1.235	5241	5241	76	289.632	41.524	86.955	5.456	22012	22012	69	451.812	94.497	99.470	4.552	31175	31175	48	447.729	125.799	142.422	3.027	21491	21491	107	293.252	44.938	159.599	4.708	31378	31378
475	42	442.167	103.973	14.139	2.131	18571	18571	28	361.929	83.157	39.412	2.011	10134	10134	16	327.125	56.922	51.210	1.236	5234	5234	76	286.118	40.194	86.954	5.458	21745	21745	69	445.275	91.977	99.470	4.557	30724	30724	48	447.375	126.054	142.415	3.025	21474	21474	107	294.710	44.351	159.600	4.702	31534	31534
476	42	437.929	105.485	14.120	2.119	18393	18393	28	359.786	83.372	39.395	2.018	10074	10074	16	326.562	56.732	51.219	1.228	5225	5225	76	283.763	39.035	86.946	5.475	21566	21566	69	445.348	91.909	99.478	4.570	30729	30729	48	448.917	127.383	142.425	3.021	21548	21548	107	296.785	43.608	159.602	4.715	31756	31756
477	42	434.095	103.289	14.132	2.119	18232	18232	28	355.786	79.937	39.388	2.025	9962	9962	16	324.312	53.368	51.216	1.244	5189	5189	76	286.303	36.060	86.963	5.501	21759	21759	69	445.638	94.070	99.473	4.553	30749	30749	48	447.271	126.023	142.422	3.029	21469	21469	107	297.467	43.451	159.619	4.718	31829	31829
478	42	429.310	97.660	14.149	2.124	18031	18031	28	355.643	81.299	39.394	2.018	9958	9958	16	323.500	54.576	51.208	1.241	5176	5176	76	288.671	36.112	86.973	5.506	21939	21939	69	445.594	95.270	99.465	4.564	30746	30746	48	446.688	124.145	142.417	3.038	21441	21441	107	298.981	44.254	159.606	4.730	31991	31991
479	42	429.476	97.504	14.146	2.133	18038	18038	28	355.571	80.477	39.393	2.020	9956	9956	16	329.500	55.590	51.226	1.231	5272	5272	76	292.711	39.108	86.962	5.479	22246	22246	69	443.971	93.821	99.464	4.564	30634	30634	48	447.854	124.026	142.431	3.032	21497	21497	107	299.551	43.755	159.602	4.727	32052	32052
480	42	417.595	92.785	14.165	2.125	17539	17539	28	357.107	81.508	39.406	2.017	9999	9999	16	326.250	56.987	51.217	1.236	5220	5220	76	295.447	43.205	86.968	5.434	22454	22454	69	440.783	91.113	99.479	4.567	30414	30414	48	445.771	125.426	142.422	3.020	21397	21397	107	299.981	45.535	159.587	4.722	32098	32098
481	42	413.714	93.390	14.151	2.131	17376	17376	28	356.071	80.584	39.382	2.028	9970	9970	16	322.812	53.468	51.237	1.228	5165	5165	76	297.592	41.784	86.954	5.455	22617	22617	69	442.580	91.543	99.473	4.554	30538	30538	48	445.396	124.654	142.407	3.027	21379	21379	107	300.907	44.605	159.618	4.721	32197	32197
482	42	410.548	91.284	14.149	2.128	17243	17243	28	357.929	81.130	39.367	2.030	10022	10022	16	320.750	58.012	51.185	1.245	5132	5132	76	297.013	44.593	86.953	5.436	22573	22573	69	440.275	93.595	99.465	4.560	30379	30379	48	448.292	129.298	142.422	3.021	21518	21518	107	302.065	44.423	159.607	4.712	32321	32321
483	42	401.833	89.342	14.161	2.135	16877	16877	28	361.679	84.907	39.399	2.016	10127	10127	16	326.750	53.450	51.219	1.241	5228	5228	76	297.355	43.851	86.963	5.432	22599	22599	69	442.928	91.920	99.478	4.574	30562	30562	48	448.375	124.235	142.414	3.026	21522	21522	107	301.467	47.487	159.603	4.690	32257	32257
484	42	391.167	81.701	14.176	2.142	16429	16429	28	362.107	85.658	39.395	2.007	10139	10139	16	321.250	58.919	51.220	1.229	5140	5140	76	296.566	47.039	86.969	5.392	22539	22539	69	439.942	91.239	99.475	4.567	30356	30356	48	444.583	126.936	142.423	3.017	21340	21340	107	300.860	47.334	159.580	4.690	32192	32192
485	42	385.357	81.652	14.186	2.134	16185	16185	28	367.821	87.713	39.417	2.002	10299	10299	16	327.375	55.840	51.233	1.230	5238	5238	76	295.289	44.859	86.951	5.408	22442	22442	69	440.623	93.918	99.463	4.561	30403	30403	48	444.104	123.755	142.422	3.033	21317	21317	107	301.907	47.142	159.589	4.702	32304	32304
486	42	380.833	83.088	14.183	2.127	15995	15995	28	369.607	90.874	39.414	1.993	10349	10349	16	327.062	52.791	51.252	1.226	5233	5233	76	295.882	46.700	86.939	5.392	22487	22487	69	437.754	91.270	99.472	4.558	30205	30205	48	445.062	125.964	142.420	3.030	21363	21363	107	301.944	46.596	159.588	4.708	32308	32308
487	42	373.810	78.874	14.170	2.137	15700	15700	28	373.214	89.962	39.410	2.004	10450	10450	16	325.250	55.742	51.245	1.228	5204	5204	76	299.553	45.862	86.938	5.408	22766	22766	69	437.884	93.462	99.467	4.568	30214	30214	48	441.854	124.742	142.418	3.033	21209	21209	107	302.738	45.293	159.587	4.727	32393	32393
488	42	366.429	75.501	14.194	2.130	15390	15390	28	368.214	86.375	39.386	2.015	10310	10310	16	321.062	57.431	51.204	1.232	5137	5137	76	298.671	46.012	86.953	5.411	22699	22699	69	434.174	91.232	99.468	4.573	29958	29958	48	446.708	123.769	142.410	3.028	21442	21442	107	305.804	45.370	159.598	4.725	32721	32721
489	42	367.190	76.830	14.172	2.144	15422	15422	28	363.857	86.185	39.417	2.009	10188	10188	16	320.625	51.391	51.242	1.234	5130	5130	76	301.092	45.569	86.957	5.426	22883	22883	69	433.232	90.396	99.476	4.579	29893	29893	48	446.104	125.939	142.410	3.027	21413	21413	107	305.850	46.838	159.592	4.713	32726	32726
490	42	356.095	73.348	14.181	2.136	14956	14956	28	368.036	87.570	39.420	2.000	10305	10305	16	327.750	54.156	51.251	1.228	5244	5244	76	304.671	46.484	86.947	5.415	23155	23155	69	434.870	89.504	99.465	4.582	30006	30006	48	444.229	123.663	142.415	3.027	21323	21323	107	307.168	45.920	159.614	4.698	32867	32867
491	42	353.333	71.446	14.210	2.133	14840	14840	28	377.750	91.481	39.418	2.001	10577	10577	16	329.938	51.697	51.274	1.225	5279	5279	76	304.250	46.295	86.948	5.413	23123	23123	69	433.246	88.914	99.475	4.579	29894	29894	48	444.604	121.266	142.413	3.051	21341	21341	107	309.215	46.678	159.604	4.705	33086	33086
492	42	345	69.664	14.210	2.138	14490	14490	28	374	90.164	39.416	1.997	10472	10472	16	326.312	52.393	51.279	1.223	5221	5221	76	305.961	47.309	86.966	5.412	23253	23253	69	432.754	88.805	99.464	4.577	29860	29860	48	444.208	121.980	142.434	3.032	21322	21322	107	307.252	46.526	159.611	4.716	32876	32876
493	42	344.571	67.621	14.221	2.141	14472	14472	28	378.607	95.351	39.415	1.991	10601	10601	16	328.438	51.920	51.263	1.229	5255	5255	76	306.974	45.042	86.960	5.432	23330	23330	69	431.928	88.429	99.465	4.574	29803	29803	48	444.979	123.214	142.437	3.034	21359	21359	107	309	45.783	159.610	4.717	33063	33063
494	42	338.476	64.055	14.233	2.145	14216	14216	28	375.214	91.157	39.400	1.997	10506	10506	16	325.062	44.538	51.330	1.223	5201	5201	76	307.895	46.559	86.950	5.425	23400	23400	69	432.913	87.287	99.464	4.574	29871	29871	48	440.229	120.529	142.438	3.038	21131	21131	107	313.075	47.415	159.605	4.713	33499	33499
495	42	333.452	62.214	14.214	2.148	14005	14005	28	377.107	92.904	39.423	1.990	10559	10559	16	326.312	47.280	51.344	1.214	5221	5221	76	307.092	46.556	86.954	5.433	23339	23339	69	427.536	87.258	99.467	4.564	29500	29500	48	441.375	121.901	142.427	3.029	21186	21186	107	311.785	46.132	159.593	4.729	33361	33361
496	42	333.452	61.076	14.257	2.143	14005	14005	28	379.250	92.520	39.417	1.990	10619	10619	16	330.312	49.162	51.321	1.217	5285	5285	76	305.724	47.604	86.957	5.405	23235	23235	69	426.841	86.144	99.466	4.563	29452	29452	48	441.833	122.398	142.421	3.027	21208	21208	107	312.794	49.413	159.586	4.700	33469	33469
497	42	329.857	61.984	14.228	2.148	13854	13854	28	379.357	89.846	39.410	2.006	10622	10622	16	324.312	49.973	51.308	1.214	5189	5189	76	307.211	46.834	86.954	5.418	23348	23348	69	428.101	85.988	99.474	4.572	29539	29539	48	436.250	119.929	142.434	3.035	20940	20940	107	315.280	49.932	159.569	4.705	33735	33735
498	42	328.857	62.068	14.224	2.149	13812	13812	28	378.679	91.716	39.413	1.997	10603	10603	16	330.812	49.541	51.337	1.208	5293	5293	76	305.474	46.761	86.955	5.416	23216	23216	69	428.246	86.494	99.468	4.572	29549	29549	48	437.458	120.082	142.413	3.033	20998	20998	107	318.056	50.792	159.568	4.701	34032	34032
499	42	324.286	59.595	14.249	2.144	13620	13620	28	375.143	91.918	39.411	1.998	10504	10504	16	329.875	45.101	51.365	1.214	5278	5278	76	307.395	46.675	86.960	5.414	23362	23362	69	424.812	86.560	99.469	4.559	29312	29312	48	438.146	120.545	142.429	3.031	21031	21031	107	315.720	50.638	159.563	4.689	33782	33782
500	42	323.786	60.798	14.227	2.144	13599	13599	28	380.286	92.264	39.411	2.001	10648	10648	16	327.875	45.654	51.383	1.206	5246	5246	76	306.171	46.562	86.955	5.421	23269	23269	69	424.246	87.860	99.462	4.567	29273	29273	48	438.500	122.276	142.432	3.026	21048	21048	107	318.439	52.632	159.569	4.689	34073	34073
501	42	320.905	60.596	14.243	2.141	13478	13478	28	382.500	93.795	39.422	1.992	10710	10710	16	331.438	46.968	51.335	1.216	5303	5303	76	306.329	46.753	86.951	5.409	23281	23281	69	421.116	84.584	99.468	4.577	29057	29057	48	441.542	120.930	142.425	3.037	21194	21194	107	320.206	53.671	159.554	4.670	34262	34262
502	42	317.167	56.119	14.249	2.154	13321	13321	28	384.821	96.523	39.420	1.985	10775	10775	16	326.062	50.190	51.350	1.199	5217	5217	76	310.855	48.290	86.960	5.412	23625	23625	69	419.565	83.322	99.469	4.574	28950	28950	48	442.979	122.261	142.418	3.038	21263	21263	107	324.897	52.577	159.586	4.694	34764	34764
503	42	314.619	56.805	14.258	2.141	13214	13214	28	388.643	92.168	39.416	2.002	10882	10882	16	323.375	48.460	51.307	1.218	5174	5174	76	312.553	48.096	86.955	5.423	23754	23754	69	417.623	83.909	99.468	4.570	28816	28816	48	437.438	120.282	142.423	3.040	20997	20997	107	328.916	54.175	159.578	4.681	35194	35194
504	42	313.286	56.571	14.235	2.155	13158	13158	28	397.536	97.604	39.429	1.986	11131	11131	16	323.375	46.058	51.345	1.214	5174	5174	76	312.500	48.960	86.966	5.406	23750	23750	69	416.348	80.525	99.467	4.564	28728	28728	48	440.333	120.788	142.427	3.039	21136	21136	107	334.617	55.793	159.585	4.682	35804	35804
505	42	313.024	54.680	14.266	2.145	13147	13147	28	402.929	99.645	39.420	1.995	11282	11282	16	331	51.978	51.291	1.221	5296	5296	76	314.158	53.365	86.954	5.361	23876	23876	69	415.783	80.813	99.476	4.576	28689	28689	48	438.833	118.747	142.423	3.045	21064	21064	107	339.916	56.062	159.594	4.672	36371	36371
506	42	309.071	52.501	14.274	2.144	12981	12981	28	408.929	102.431	39.437	1.982	11450	11450	16	327.250	46.935	51.314	1.220	5236	5236	76	318.105	51.653	86.947	5.380	24176	24176	69	410.391	82.725	99.466	4.559	28317	28317	48	439.646	121.720	142.421	3.032	21103	21103	107	341.280	56.951	159.586	4.670	36517	36517
507	42	305.452	52.298	14.281	2.145	12829	12829	28	412.679	104.612	39.426	1.984	11555	11555	16	327.938	47.751	51.308	1.223	5247	5247	76	319.974	55.705	86.946	5.348	24318	24318	69	409.261	81.802	99.471	4.575	28239	28239	48	438.688	123.067	142.424	3.024	21057	21057	107	344.103	60.413	159.565	4.653	36819	36819
508	42	303.738	52.915	14.270	2.147	12757	12757	28	413.750	106.027	39.424	1.981	11585	11585	16	328.938	51.031	51.336	1.204	5263	5263	76	323.829	56.685	86.940	5.347	24611	24611	69	406.928	79.811	99.469	4.564	28078	28078	48	442.146	123.353	142.432	3.022	21223	21223	107	347	61.284	159.568	4.643	37129	37129
509	42	303.619	50.181	14.269	2.149	12752	12752	28	424.750	110.652	39.443	1.969	11893	11893	16	327.812	50.374	51.310	1.215	5245	5245	76	326.066	56.879	86.948	5.341	24781	24781	69	407.319	80.524	99.467	4.575	28105	28105	48	442.417	121.629	142.419	3.042	21236	21236	107	355.140	61.954	159.564	4.657	38000	38000
510	42	301.976	50.588	14.273	2.160	12683	12683	28	432.214	114.857	39.432	1.969	12102	12102	16	329.688	52.577	51.312	1.208	5275	5275	76	324.895	55.154	86.960	5.368	24692	24692	69	404.855	80.139	99.458	4.557	27935	27935	48	444.542	123.192	142.425	3.037	21338	21338	107	357.579	61.126	159.574	4.673	38261	38261
511	42	299.810	49.833	14.289	2.148	12592	12592	28	440.607	113.829	39.431	1.977	12337	12337	16	325.938	48.958	51.296	1.219	5215	5215	76	330.053	55.892	86.952	5.373	25084	25084	69	404.710	79.802	99.456	4.562	27925	27925	48	444.771	124.963	142.430	3.024	21349	21349	107	362.206	63.110	159.576	4.662	38756	38756
512	42	298.571	49.839	14.287	2.143	12540	12540	28	452.786	122.221	39.450	1.958	12678	12678	16	328.625	51.689	51.312	1.215	5258	5258	76	330.618	58.543	86.946	5.333	25127	25127	69	404.406	80.560	99.471	4.572	27904	27904	48	440.604	123.154	142.437	3.029	21149	21149	107	367.963	63.705	159.579	4.669	39372	39372
513	42	297.071	48.788	14.281	2.157	12477	12477	28	455.607	124.342	39.452	1.956	12757	12757	16	328.688	48.601	51.292	1.224	5259	5259	76	333.645	60.062	86.941	5.336	25357	25357	69	400.609	77.524	99.464	4.568	27642	27642	48	433.438	121.155	142.438	3.032	20805	20805	107	369.449	66.106	159.564	4.664	39531	39531
514	42	298.167	49.632	14.275	2.156	12523	12523	28	456.571	120.381	39.443	1.965	12784	12784	16	332.625	49.957	51.293	1.226	5322	5322	76	331.645	58.576	86.950	5.334	25205	25205	69	399.725	79.670	99.464	4.571	27581	27581	48	432.479	115.459	142.428	3.045	20759	20759	107	371.215	67.632	159.546	4.659	39720	39720
515	42	294.952	47.911	14.268	2.159	12388	12388	28	461.821	124.631	39.442	1.960	12931	12931	16	330.625	49.349	51.315	1.214	5290	5290	76	328.053	57.907	86.942	5.345	24932	24932	69	397.739	78.205	99.457	4.568	27444	27444	48	435.854	120.200	142.416	3.033	20921	20921	107	374.935	67.962	159.559	4.641	40118	40118
516	42	289.786	46.126	14.279	2.161	12171	12171	28	458.464	123.841	39.433	1.963	12837	12837	16	328.562	47.936	51.273	1.230	5257	5257	76	328.408	57.181	86.945	5.353	24959	24959	69	395.942	79.588	99.470	4.577	27320	27320	48	436.854	119.237	142.435	3.030	20969	20969	107	378.682	71.403	159.550	4.629	40519	40519
517	42	288.190	46.868	14.273	2.154	12104	12104	28	462.036	124.405	39.438	1.964	12937	12937	16	334.062	55.343	51.270	1.225	5345	5345	76	329.421	60.389	86.939	5.317	25036	25036	69	392.899	76.086	99.471	4.563	27110	27110	48	435.833	116.961	142.434	3.040	20920	20920	107	379.121	69.567	159.549	4.660	40566	40566
518	42	289.500	46.453	14.270	2.170	12159	12159	28	462.214	123.988	39.424	1.970	12942	12942	16	334.750	55.605	51.264	1.221	5356	5356	76	330.829	59.468	86.950	5.316	25143	25143	69	392.159	77.413	99.460	4.563	27059	27059	48	432.229	115.986	142.427	3.045	20747	20747	107	384.252	72.985	159.529	4.624	41115	41115
519	42	285.024	45.281	14.257	2.166	11971	11971	28	460.536	122.218	39.428	1.970	12895	12895	16	333.375	51.638	51.278	1.229	5334	5334	76	328.579	59.875	86.957	5.328	24972	24972	69	391.348	75.462	99.466	4.574	27003	27003	48	431	118.374	142.425	3.044	20688	20688	107	389.336	73.126	159.529	4.645	41659	41659
520	42	285	46.372	14.285	2.151	11970	11970	28	454.929	120.808	39.412	1.979	12738	12738	16	337.375	53.137	51.286	1.216	5398	5398	76	329.882	58.384	86.946	5.344	25071	25071	69	390.406	75.700	99.465	4.549	26938	26938	48	434.646	120.728	142.434	3.040	20863	20863	107	393.467	73.788	159.534	4.640	42101	42101
521	42	283.929	45.032	14.288	2.155	11925	11925	28	445.929	113.320	39.418	1.991	12486	12486	16	335.625	53.830	51.280	1.221	5370	5370	76	328.342	59.306	86.942	5.324	24954	24954	69	391.464	76.020	99.477	4.561	27011	27011	48	429.771	116.902	142.416	3.044	20629	20629	107	397.944	77.791	159.509	4.630	42580	42580
522	42	281.190	42.436	14.291	2.168	11810	11810	28	442.643	115.432	39.424	1.980	12394	12394	16	336.625	53.582	51.266	1.228	5386	5386	76	326.711	60.014	86.943	5.313	24830	24830	69	392.319	76.036	99.477	4.557	27070	27070	48	430	116.167	142.431	3.041	20640	20640	107	405.243	78.532	159.531	4.629	43361	43361
523	42	284.524	43.356	14.300	2.161	11950	11950	28	442.429	111.913	39.405	1.996	12388	12388	16	335.312	55.519	51.276	1.216	5365	5365	76	323.079	58.222	86.948	5.329	24554	24554	69	391.348	75.897	99.471	4.561	27003	27003	48	430.542	118.062	142.423	3.032	20666	20666	107	412.804	82.743	159.527	4.618	44170	44170
524	42	277.476	43.459	14.276	2.158	11654	11654	28	442.357	114.114	39.399	1.992	12386	12386	16	332.312	53.799	51.271	1.221	5317	5317	76	318.947	56.076	86.943	5.337	24240	24240	69	387.174	73.845	99.472	4.568	26715	26715	48	427.896	117.743	142.435	3.035	20539	20539	107	417.159	82.715	159.503	4.615	44636	44636
525	42	276.381	41.843	14.298	2.165	11608	11608	28	438.071	107.326	39.388	2.011	12266	12266	16	337.625	58.390	51.234	1.224	5402	5402	76	318.053	54.590	86.948	5.360	24172	24172	69	387.855	75.177	99.470	4.560	26762	26762	48	430.458	115.742	142.425	3.041	20662	20662	107	427.841	85.123	159.522	4.617	45779	45779
526	42	275.857	41.752	14.310	2.154	11586	11586	28	439.321	108.250	39.400	2.002	12301	12301	16	335.938	53.715	51.268	1.222	5375	5375	76	309.750	51.996	86.942	5.360	23541	23541	69	386.145	73.515	99.458	4.566	26644	26644	48	429.708	117.253	142.428	3.030	20626	20626	107	435.140	88.731	159.510	4.617	46560	46560
527	42	275.452	41.323	14.313	2.152	11569	11569	28	434.786	107.223	39.393	2.014	12174	12174	16	334.500	56.183	51.247	1.230	5352	5352	76	305.566	48.412	86.950	5.395	23223	23223	69	385.913	74.226	99.463	4.555	26628	26628	48	429.438	115.696	142.423	3.038	20613	20613	107	441.056	87.049	159.526	4.621	47193	47193
528	42	274.405	41.683	14.307	2.166	11525	11525	28	432.179	103.956	39.374	2.023	12101	12101	16	334.812	56.928	51.245	1.224	5357	5357	76	302.553	47.400	86.952	5.401	22994	22994	69	385.377	75.600	99.455	4.555	26591	26591	48	428.521	111.068	142.427	3.048	20569	20569	107	445.393	90.030	159.529	4.600	47657	47657
529	42	274.833	42.149	14.307	2.151	11543	11543	28	430.857	103.843	39.379	2.020	12064	12064	16	331.875	55.404	51.257	1.223	5310	5310	76	298.737	48.248	86.946	5.391	22704	22704	69	388.420	75.830	99.463	4.555	26801	26801	48	428.542	115.615	142.422	3.042	20570	20570	107	452.598	91.972	159.536	4.605	48428	48428
530	42	274.571	39.276	14.319	2.167	11532	11532	28	436.036	103.884	39.391	2.024	12209	12209	16	334.438	52.369	51.258	1.235	5351	5351	76	295.224	47.504	86.953	5.385	22437	22437	69	386.304	76.603	99.460	4.553	26655	26655	48	431.625	117.888	142.429	3.038	20718	20718	107	461.131	94.311	159.520	4.594	49341	49341
531	42	273.405	39.349	14.319	2.168	11483	11483	28	437.036	107.280	39.381	2.009	12237	12237	16	329.812	52.459	51.261	1.231	5277	5277	76	291.342	45.400	86.948	5.389	22142	22142	69	388.116	75.608	99.466	4.557	26780	26780	48	426.125	114.422	142.446	3.044	20454	20454	107	464.991	98.379	159.509	4.575	49754	49754
532	42	276.833	43.744	14.292	2.160	11627	11627	28	440.571	105.312	39.379	2.027	12336	12336	16	327.250	52.296	51.278	1.224	5236	5236	76	288.566	45.153	86.953	5.391	21931	21931	69	385.101	76.505	99.468	4.555	26572	26572	48	426.729	112.352	142.434	3.049	20483	20483	107	470.093	102.058	159.478	4.564	50300	50300
533	42	277.452	39.940	14.313	2.165	11653	11653	28	441	109.804	39.386	2.010	12348	12348	16	328.188	56.003	51.216	1.239	5251	5251	76	285.145	43.116	86.949	5.409	21671	21671	69	387.971	74.276	99.452	4.556	26770	26770	48	424.875	111.944	142.432	3.042	20394	20394	107	476.561	105.166	159.478	4.558	50992	50992
534	42	278.190	43.900	14.296	2.148	11684	11684	28	440	108.140	39.376	2.023	12320	12320	16	328.125	51.622	51.258	1.230	5250	5250	76	281.092	42.234	86.960	5.416	21363	21363	69	388.696	75.770	99.458	4.541	26820	26820	48	428.125	114.380	142.435	3.047	20550	20550	107	479.224	104.974	159.482	4.563	51277	51277
535	42	278	41.162	14.291	2.163	11676	11676	28	428.357	103.789	39.381	2.022	11994	11994	16	325.625	51.383	51.278	1.216	5210	5210	76	276.553	38.195	86.945	5.454	21018	21018	69	387.768	75.167	99.468	4.553	26756	26756	48	429.208	116.385	142.439	3.043	20602	20602	107	481.953	107.945	159.457	4.545	51569	51569
536	42	278.762	43.062	14.303	2.160	11708	11708	28	427.750	104.044	39.376	2.019	11977	11977	16	322.125	51.246	51.262	1.228	5154	5154	76	272.697	38.190	86.956	5.441	20725	20725	69	388.899	76.458	99.446	4.552	26834	26834	48	429.083	114.722	142.424	3.039	20596	20596	107	487.673	109.291	159.458	4.549	52181	52181
537	42	278.976	40.571	14.331	2.160	11717	11717	28	428.357	101.605	39.402	2.015	11994	11994	16	326.062	52.346	51.236	1.236	5217	5217	76	270.500	36.720	86.943	5.446	20558	20558	69	383.522	74.561	99.464	4.560	26463	26463	48	433.292	116.190	142.427	3.043	20798	20798	107	487.402	108.522	159.456	4.548	52152	52152
538	42	281.500	42.766	14.312	2.160	11823	11823	28	422.107	97.655	39.384	2.025	11819	11819	16	327	56.769	51.221	1.234	5232	5232	76	267.250	35.905	86.942	5.459	20311	20311	69	385.971	74.704	99.462	4.565	26632	26632	48	435.688	120.453	142.431	3.035	20913	20913	107	491.514	112.346	159.449	4.535	52592	52592
539	42	283.952	44.583	14.296	2.150	11926	11926	28	426.393	103.687	39.386	2.014	11939	11939	16	329.438	57.302	51.218	1.236	5271	5271	76	263.974	34.621	86.952	5.487	20062	20062	69	381.507	73.977	99.466	4.554	26324	26324	48	441.333	121.619	142.423	3.035	21184	21184	107	493.047	111.596	159.449	4.539	52756	52756
540	42	284.381	46.274	14.281	2.163	11944	11944	28	423.857	103.644	39.390	2.009	11868	11868	16	325.125	57.012	51.208	1.239	5202	5202	76	261.487	33.699	86.944	5.478	19873	19873	69	383.130	75.368	99.453	4.548	26436	26436	48	439.625	118.575	142.436	3.048	21102	21102	107	496.103	114.400	159.444	4.523	53083	53083
541	42	284.857	44.479	14.296	2.156	11964	11964	28	422.893	101.777	39.371	2.018	11841	11841	16	320.875	55.566	51.204	1.240	5134	5134	76	258.303	33.620	86.955	5.481	19631	19631	69	380.913	72.869	99.458	4.564	26283	26283	48	442.208	120.249	142.442	3.035	21226	21226	107	498.187	117.452	159.424	4.515	53306	53306
542	42	289.524	48.029	14.284	2.150	12160	12160	28	421.571	103.562	39.367	2.012	11804	11804	16	314.750	54.779	51.211	1.232	5036	5036	76	256.789	33.477	86.958	5.473	19516	19516	69	379.623	74.544	99.468	4.554	26194	26194	48	442.708	118.457	142.432	3.040	21250	21250	107	495.860	117.947	159.418	4.491	53057	53057
543	42	293.310	48.036	14.279	2.160	12319	12319	28	421.786	105.372	39.408	1.992	11810	11810	16	317.625	51.961	51.209	1.246	5082	5082	76	250.553	30.007	86.950	5.506	19042	19042	69	380.232	73.552	99.461	4.547	26236	26236	48	442.333	119.842	142.427	3.037	21232	21232	107	495.822	120.741	159.397	4.472	53053	53053
544	42	296.500	50.108	14.267	2.154	12453	12453	28	416.143	102.687	39.392	2.004	11652	11652	16	317	55.976	51.189	1.242	5072	5072	76	249.434	29.127	86.952	5.517	18957	18957	69	379.087	72.446	99.459	4.546	26157	26157	48	443.271	120.023	142.428	3.044	21277	21277	107	494.290	119.170	159.403	4.482	52889	52889
545	42	300.690	51.198	14.261	2.155	12629	12629	28	411.179	100.479	39.384	2.008	11513	11513	16	317.250	51.054	51.212	1.247	5076	5076	76	248.171	28.637	86.956	5.536	18861	18861	69	377.029	71.822	99.463	4.568	26015	26015	48	439.542	120.948	142.434	3.034	21098	21098	107	490.243	115.498	159.406	4.500	52456	52456
546	42	302.071	50.088	14.265	2.154	12687	12687	28	408.750	99.457	39.373	2.015	11445	11445	16	316.500	55.448	51.181	1.245	5064	5064	76	244.553	26.172	86.962	5.548	18586	18586	69	378.391	72.574	99.462	4.547	26109	26109	48	435.979	115.506	142.424	3.050	20927	20927	107	490.121	115.972	159.413	4.499	52443	52443
547	42	301.095	52.522	14.252	2.152	12646	12646	28	403.679	99.916	39.403	2.001	11303	11303	16	309	54.318	51.204	1.239	4944	4944	76	241.974	28.076	86.954	5.519	18390	18390	69	377.072	73.304	99.464	4.553	26018	26018	48	437.292	118.165	142.436	3.037	20990	20990	107	489.720	118.019	159.400	4.500	52400	52400
548	42	303.595	50.940	14.262	2.157	12751	12751	28	396.643	96.280	39.385	2.004	11106	11106	16	315.625	52.934	51.201	1.244	5050	5050	76	241.697	27.395	86.961	5.525	18369	18369	69	377.319	73.631	99.466	4.561	26035	26035	48	437.354	117.976	142.430	3.042	20993	20993	107	486.308	118.875	159.393	4.483	52035	52035
549	42	309.905	56.064	14.232	2.149	13016	13016	28	389.036	91.316	39.389	2.020	10893	10893	16	308.812	51.376	51.216	1.239	4941	4941	76	238.684	26.761	86.964	5.532	18140	18140	69	374.725	70.825	99.456	4.557	25856	25856	48	432.438	115.899	142.423	3.046	20757	20757	107	483.570	115.851	159.401	4.490	51742	51742
550	42	313.357	51.715	14.273	2.155	13161	13161	28	381.393	91.625	39.382	2.010	10679	10679	16	307.438	53.348	51.206	1.240	4919	4919	76	236.868	25.443	86.973	5.542	18002	18002	69	375.522	71.360	99.458	4.548	25911	25911	48	435.042	117.757	142.429	3.045	20882	20882	107	481.477	114.733	159.406	4.497	51518	51518
551	42	318.976	53.972	14.262	2.147	13397	13397	28	379.607	87.908	39.371	2.027	10629	10629	16	318.125	55.620	51.202	1.234	5090	5090	76	235.395	24.142	86.961	5.552	17890	17890	69	372.565	68.838	99.454	4.554	25707	25707	48	430.771	116.953	142.430	3.038	20677	20677	107	483.178	111.422	159.422	4.520	51700	51700
552	42	318.071	55.712	14.274	2.139	13359	13359	28	375.393	87.291	39.367	2.020	10511	10511	16	317.062	55.525	51.200	1.242	5073	5073	76	233.724	23.290	86.970	5.573	17763	17763	69	372.159	69.281	99.451	4.545	25679	25679	48	430.188	114.823	142.438	3.043	20649	20649	107	478.215	109.409	159.438	4.519	51169	51169
553	42	322.833	54.718	14.267	2.150	13559	13559	28	373.536	85.790	39.375	2.026	10459	10459	16	317.875	58.396	51.176	1.241	5086	5086	76	231.882	22.269	86.976	5.577	17623	17623	69	372.217	71.040	99.447	4.559	25683	25683	48	430.042	114.727	142.436	3.042	20642	20642	107	474.701	110.758	159.417	4.516	50793	50793
554	42	327.333	59.771	14.254	2.145	13748	13748	28	372.679	88.741	39.413	2.002	10435	10435	16	320.312	56.621	51.218	1.230	5125	5125	76	230.118	22.793	86.976	5.566	17489	17489	69	367.710	70.528	99.459	4.563	25372	25372	48	426.292	112.619	142.426	3.051	20462	20462	107	470.430	109.697	159.423	4.500	50336	50336
555	42	333.857	57.208	14.272	2.152	14022	14022	28	375.929	87.746	39.373	2.017	10526	10526	16	326.062	57.015	51.201	1.240	5217	5217	76	229.618	21.951	86.977	5.592	17451	17451	69	366.870	69.399	99.454	4.555	25314	25314	48	428.854	113.869	142.425	3.044	20585	20585	107	469.561	110.799	159.420	4.500	50243	50243
556	42	336.976	61.149	14.251	2.149	14153	14153	28	371.214	87.006	39.407	2.009	10394	10394	16	323.312	57.568	51.196	1.236	5173	5173	76	227.632	21.691	86.974	5.574	17300	17300	69	364.493	67.046	99.461	4.553	25150	25150	48	426.021	114.781	142.413	3.047	20449	20449	107	461.636	107.325	159.425	4.493	49395	49395
557	42	344.048	64.175	14.247	2.147	14450	14450	28	369.536	87.465	39.397	2.006	10347	10347	16	326.125	57.192	51.195	1.241	5218	5218	76	227.829	21.869	86.957	5.571	17315	17315	69	366.072	70.266	99.449	4.551	25259	25259	48	424.833	110.851	142.434	3.052	20392	20392	107	456.636	107.140	159.433	4.494	48860	48860
558	42	348.071	64.773	14.247	2.141	14619	14619	28	367	87.035	39.396	2.013	10276	10276	16	325	56.264	51.219	1.232	5200	5200	76	227.461	21.967	86.980	5.587	17287	17287	69	367.319	69.115	99.455	4.542	25345	25345	48	428.188	114.792	142.417	3.036	20553	20553	107	451.776	105.770	159.422	4.495	48340	48340
559	42	354.310	69.282	14.218	2.132	14881	14881	28	368.036	84.728	39.393	2.014	10305	10305	16	323.938	55.393	51.235	1.233	5183	5183	76	226.329	20.002	86.979	5.596	17201	17201	69	365.391	67.975	99.453	4.547	25212	25212	48	429.708	116.978	142.425	3.043	20626	20626	107	449.290	106.223	159.413	4.480	48074	48074
560	42	363.476	74.679	14.222	2.125	15266	15266	28	362.107	83.330	39.400	2.015	10139	10139	16	322.250	58.732	51.211	1.228	5156	5156	76	225.711	20.759	86.976	5.609	17154	17154	69	363	68.652	99.446	4.546	25047	25047	48	427.271	114.313	142.430	3.043	20509	20509	107	445.757	104.071	159.407	4.492	47696	47696
561	42	373.095	73.787	14.225	2.130	15670	15670	28	363.464	85.124	39.398	2.011	10177	10177	16	321.312	57.327	51.189	1.241	5141	5141	76	225.395	20.774	86.979	5.597	17130	17130	69	362.812	69.052	99.455	4.555	25034	25034	48	425.292	111.271	142.421	3.054	20414	20414	107	437.467	99.062	159.421	4.516	46809	46809
562	42	383.286	77.881	14.210	2.129	16098	16098	28	364.679	87.178	39.394	2.006	10211	10211	16	324.500	60.308	51.188	1.236	5192	5192	76	222.816	21.402	86.982	5.587	16934	16934	69	362.652	67.675	99.454	4.567	25023	25023	48	426.792	113.508	142.419	3.043	20486	20486	107	432.533	99.481	159.411	4.510	46281	46281
563	42	396.571	82.132	14.204	2.128	16656	16656	28	365.036	84.982	39.401	2.009	10221	10221	16	325.750	60.377	51.194	1.234	5212	5212	76	222.039	20.456	86.969	5.592	16875	16875	69	360.072	67.788	99.442	4.532	24845	24845	48	429.104	115.644	142.422	3.040	20597	20597	107	421.963	95.584	159.435	4.510	45150	45150
564	42	406.048	86.505	14.184	2.127	17054	17054	28	366.607	85.345	39.388	2.012	10265	10265	16	322.938	59.228	51.168	1.242	5167	5167	76	220.605	19.455	86.980	5.603	16766	16766	69	362.623	68.900	99.447	4.532	25021	25021	48	426.667	113.870	142.411	3.044	20480	20480	107	417.953	93.346	159.436	4.525	44721	44721
565	42	422.833	94.213	14.172	2.127	17759	17759	28	362.036	86.812	39.388	2.001	10137	10137	16	325	62.396	51.176	1.235	5200	5200	76	219.868	19.163	86.983	5.608	16710	16710	69	361.420	68.505	99.452	4.549	24938	24938	48	427.458	114.997	142.429	3.043	20518	20518	107	408.579	91.584	159.426	4.511	43718	43718
566	42	431.786	97.291	14.156	2.125	18135	18135	28	362.429	85.256	39.396	2.009	10148	10148	16	320	62.780	51.179	1.230	5120	5120	76	220.434	19.533	86.979	5.611	16753	16753	69	358.797	67.376	99.452	4.550	24757	24757	48	425.021	117.360	142.425	3.033	20401	20401	107	402.486	88.726	159.444	4.519	43066	43066
567	42	438.429	101.446	14.158	2.120	18414	18414	28	358.714	82.298	39.393	2.017	10044	10044	16	326.125	59.779	51.161	1.244	5218	5218	76	219.579	18.426	86.976	5.611	16688	16688	69	362.362	68.907	99.453	4.537	25003	25003	48	422.104	111.022	142.415	3.050	20261	20261	107	397.720	89.843	159.450	4.505	42556	42556
568	42	447.500	106.724	14.138	2.116	18795	18795	28	358.429	83.819	39.378	2.014	10036	10036	16	328.562	62.274	51.169	1.242	5257	5257	76	218.250	18.989	86.982	5.604	16587	16587	69	359.290	67.422	99.441	4.536	24791	24791	48	422.604	110.543	142.420	3.056	20285	20285	107	389.168	83.876	159.459	4.529	41641	41641
569	42	457.690	104.269	14.151	2.127	19223	19223	28	362.643	85.092	39.421	2.001	10154	10154	16	333.500	66.555	51.138	1.246	5336	5336	76	220.579	19.076	86.978	5.615	16764	16764	69	360	66.511	99.447	4.534	24840	24840	48	421.854	113.274	142.414	3.043	20249	20249	107	383.832	82.950	159.452	4.532	41070	41070
570	42	461.071	108.619	14.152	2.113	19365	19365	28	361.143	83.566	39.409	2.008	10112	10112	16	328.062	63.386	51.153	1.241	5249	5249	76	218.132	19.105	86.970	5.607	16578	16578	69	357.609	67.136	99.452	4.552	24675	24675	48	421.438	114.545	142.411	3.045	20229	20229	107	376.271	78.826	159.465	4.543	40261	40261
571	42	473.524	112.660	14.137	2.119	19888	19888	28	363.107	85.874	39.399	2.010	10167	10167	16	328.875	64.925	51.148	1.237	5262	5262	76	216.908	18.008	86.979	5.618	16485	16485	69	356.043	67.001	99.448	4.534	24567	24567	48	421.792	112.904	142.431	3.051	20246	20246	107	371.664	75.351	159.481	4.558	39768	39768
572	42	478.714	114.499	14.134	2.124	20106	20106	28	360.679	83.670	39.387	2.013	10099	10099	16	332.875	64.838	51.156	1.245	5326	5326	76	217.579	19.744	86.978	5.592	16536	16536	69	357.188	64.571	99.452	4.562	24646	24646	48	423.625	113.951	142.426	3.044	20334	20334	107	366.084	75.162	159.468	4.559	39171	39171
573	42	485.738	115.046	14.136	2.122	20401	20401	28	360.393	83.139	39.366	2.021	10091	10091	16	332.062	60.311	51.154	1.256	5313	5313	76	217.605	17.651	86.986	5.630	16538	16538	69	355.971	65.922	99.449	4.551	24562	24562	48	423.583	111.898	142.424	3.049	20332	20332	107	359.804	73.471	159.474	4.553	38499	38499
574	42	491.500	120.247	14.122	2.115	20643	20643	28	367.286	88.121	39.399	2.003	10284	10284	16	332.188	65.614	51.146	1.245	5315	5315	76	214.855	17.622	86.973	5.619	16329	16329	69	355.116	64.769	99.444	4.544	24503	24503	48	422.646	112.692	142.416	3.050	20287	20287	107	353.729	73.218	159.462	4.551	37849	37849
575	42	491.905	117.632	14.116	2.131	20660	20660	28	367.643	88.644	39.385	1.997	10294	10294	16	333	64.571	51.181	1.231	5328	5328	76	215.987	18.096	86.977	5.620	16415	16415	69	351.754	64.920	99.457	4.543	24271	24271	48	422.021	111.018	142.427	3.046	20257	20257	107	348.159	67.505	159.479	4.586	37253	37253
576	42	493.571	119.811	14.113	2.127	20730	20730	28	366.893	87.454	39.381	2.007	10273	10273	16	338.625	63.290	51.183	1.235	5418	5418	76	216.553	18.924	86.978	5.616	16458	16458	69	354.377	65.702	99.456	4.544	24452	24452	48	421.146	109.948	142.409	3.054	20215	20215	107	345.813	67.663	159.485	4.583	37002	37002
577	42	489.119	121.982	14.106	2.119	20543	20543	28	368.607	86.386	39.396	2.004	10321	10321	16	333.812	64.031	51.189	1.229	5341	5341	76	215.474	18.099	86.968	5.615	16376	16376	69	352.522	62.286	99.451	4.559	24324	24324	48	422.104	114.072	142.434	3.041	20261	20261	107	336.336	64.480	159.488	4.598	35988	35988
578	42	489.238	122.289	14.094	2.122	20548	20548	28	366.857	87.750	39.373	2.014	10272	10272	16	336.875	63.778	51.162	1.237	5390	5390	76	216.250	18.648	86.982	5.606	16435	16435	69	351.565	63.127	99.438	4.541	24258	24258	48	425.688	114.220	142.427	3.045	20433	20433	107	332.570	61.923	159.501	4.610	35585	35585
579	42	484.952	117.784	14.111	2.131	20368	20368	28	369.321	86.403	39.379	2.008	10341	10341	16	337.375	68.647	51.157	1.241	5398	5398	76	216.553	17.519	86.981	5.618	16458	16458	69	351.536	63.257	99.458	4.560	24256	24256	48	428.167	114.142	142.426	3.044	20552	20552	107	328.907	62.765	159.490	4.586	35193	35193
580	42	485.095	119.133	14.115	2.116	20374	20374	28	369.643	86.595	39.373	2.011	10350	10350	16	339.500	68.234	51.142	1.243	5432	5432	76	217.500	18.193	86.978	5.625	16530	16530	69	349.391	63.947	99.458	4.563	24108	24108	48	427.292	114.282	142.429	3.048	20510	20510	107	326.682	60.756	159.511	4.610	34955	34955
581	42	483.690	120.001	14.103	2.126	20315	20315	28	368.286	89.409	39.403	2.000	10312	10312	16	335.812	68.424	51.150	1.233	5373	5373	76	215.724	16.853	86.984	5.628	16395	16395	69	347.855	62.344	99.446	4.538	24002	24002	48	426.938	114.112	142.428	3.044	20493	20493	107	322.252	59.531	159.508	4.592	34481	34481
582	42	476.119	116.294	14.104	2.125	19997	19997	28	366.679	87.547	39.400	2.000	10267	10267	16	341.375	69.732	51.154	1.235	5462	5462	76	217	17.895	86.982	5.623	16492	16492	69	348.493	63.369	99.459	4.550	24046	24046	48	424.729	112.783	142.422	3.047	20387	20387	107	320.981	61.468	159.503	4.578	34345	34345
583	42	469.500	116.543	14.092	2.123	19719	19719	28	367.036	86.717	39.397	2.004	10277	10277	16	337.500	65.871	51.163	1.235	5400	5400	76	216.592	18.726	86.973	5.596	16461	16461	69	347.841	62.236	99.444	4.553	24001	24001	48	425.062	111.589	142.425	3.057	20403	20403	107	316.533	58.496	159.499	4.603	33869	33869
584	42	461.690	111.791	14.095	2.128	19391	19391	28	366.786	88.893	39.421	1.995	10270	10270	16	330.875	63.899	51.180	1.235	5294	5294	76	214.816	18.874	86.979	5.611	16326	16326	69	349.681	63.591	99.435	4.525	24128	24128	48	426.125	116.540	142.414	3.040	20454	20454	107	315.411	58.857	159.508	4.593	33749	33749
585	42	450.214	108.519	14.113	2.129	18909	18909	28	368	88.894	39.411	1.998	10304	10304	16	335.875	61.847	51.181	1.240	5374	5374	76	215.908	18.073	86.968	5.628	16409	16409	69	350.232	64.608	99.446	4.534	24166	24166	48	426.750	112.443	142.423	3.061	20484	20484	107	311.308	58.113	159.484	4.606	33310	33310
586	42	442.833	106.759	14.100	2.122	18599	18599	28	368.679	86.833	39.391	2.009	10323	10323	16	330.438	59.175	51.189	1.241	5287	5287	76	215.447	18.005	86.981	5.612	16374	16374	69	349.377	64.388	99.444	4.550	24107	24107	48	424.708	112.518	142.421	3.054	20386	20386	107	308.084	56.593	159.495	4.608	32965	32965
587	42	436.024	102.179	14.120	2.131	18313	18313	28	373.393	89.839	39.380	2.011	10455	10455	16	332.188	63.746	51.167	1.235	5315	5315	76	214.750	16.507	86.975	5.627	16321	16321	69	349.420	64.613	99.449	4.539	24110	24110	48	421.333	112.226	142.409	3.046	20224	20224	107	304.579	54.090	159.497	4.632	32590	32590
588	42	432.571	101.206	14.113	2.140	18168	18168	28	374.107	88.438	39.387	2.009	10475	10475	16	332.875	58.103	51.230	1.221	5326	5326	76	214.500	16.864	86.986	5.637	16302	16302	69	346.710	63.980	99.442	4.541	23923	23923	48	423.021	110.821	142.407	3.050	20305	20305	107	302.178	52.788	159.502	4.635	32333	32333
589	42	427.405	99.430	14.121	2.130	17951	17951	28	376.393	91.728	39.379	2.009	10539	10539	16	334.875	57.944	51.220	1.229	5358	5358	76	214.013	17.732	86.973	5.608	16265	16265	69	348.507	63.266	99.444	4.537	24047	24047	48	420.292	114.422	142.417	3.042	20174	20174	107	301	54.396	159.503	4.614	32207	32207
590	42	419.238	96.516	14.130	2.137	17608	17608	28	381.429	94.502	39.412	1.986	10680	10680	16	339.812	59.625	51.229	1.227	5437	5437	76	215.553	17.962	86.993	5.611	16382	16382	69	348.348	63.431	99.443	4.548	24036	24036	48	420.958	111.318	142.419	3.045	20206	20206	107	301.355	54.226	159.510	4.612	32245	32245
591	42	413.619	93.814	14.126	2.136	17372	17372	28	378.571	93.967	39.407	1.985	10600	10600	16	336.312	59.616	51.208	1.232	5381	5381	76	215.882	16.848	86.977	5.638	16407	16407	69	348.261	63.803	99.445	4.539	24030	24030	48	421.042	113.511	142.415	3.041	20210	20210	107	299.813	52.547	159.526	4.633	32080	32080
592	42	407.476	89.260	14.134	2.144	17114	17114	28	376.893	91.451	39.395	1.996	10553	10553	16	333.438	56.676	51.228	1.233	5335	5335	76	216.276	18.594	86.973	5.621	16437	16437	69	349.478	63.877	99.454	4.548	24114	24114	48	420.792	110.205	142.420	3.059	20198	20198	107	298.196	50.076	159.533	4.637	31907	31907
593	42	398.667	88.982	14.127	2.146	16744	16744	28	376.893	89.778	39.399	2.000	10553	10553	16	328.250	52.706	51.242	1.230	5252	5252	76	214.474	18.320	86.976	5.609	16300	16300	69	347.304	62.976	99.440	4.558	23964	23964	48	418.500	111.776	142.423	3.051	20088	20088	107	296.738	50.419	159.532	4.651	31751	31751
594	42	393.167	87.666	14.156	2.124	16513	16513	28	376.393	90.159	39.390	2.004	10539	10539	16	333.688	52.342	51.255	1.230	5339	5339	76	216.303	17.967	86.978	5.611	16439	16439	69	348.449	64.309	99.449	4.537	24043	24043	48	419.688	111.530	142.420	3.052	20145	20145	107	294.766	50.629	159.537	4.637	31540	31540
595	42	386.048	81.002	14.164	2.137	16214	16214	28	376.286	89.828	39.416	1.997	10536	10536	16	331.812	55.080	51.255	1.217	5309	5309	76	215.303	17.822	86.984	5.615	16363	16363	69	346.957	64.393	99.440	4.547	23940	23940	48	416.188	110.378	142.426	3.049	19977	19977	107	293.570	50.277	159.542	4.634	31412	31412
596	42	381.667	83.076	14.156	2.134	16030	16030	28	377.750	87.199	39.393	2.011	10577	10577	16	334.312	54.544	51.258	1.224	5349	5349	76	214.408	17.768	86.983	5.606	16295	16295	69	347.667	63.355	99.437	4.526	23989	23989	48	415.250	110.316	142.416	3.050	19932	19932	107	292.243	48.911	159.538	4.648	31270	31270
597	42	377.786	79.003	14.167	2.141	15867	15867	28	378.464	90.271	39.401	1.998	10597	10597	16	334.188	53.178	51.267	1.225	5347	5347	76	214.921	17.699	86.967	5.626	16334	16334	69	344.464	62.656	99.440	4.567	23768	23768	48	415.062	110.790	142.427	3.044	19923	19923	107	290.645	49.160	159.534	4.652	31099	31099
598	42	370.071	76.683	14.186	2.132	15543	15543	28	380.571	90.390	39.402	2.003	10656	10656	16	333.188	56.402	51.278	1.214	5331	5331	76	215.263	19.175	86.985	5.601	16360	16360	69	339.710	63.550	99.441	4.540	23440	23440	48	417.208	112.708	142.423	3.045	20026	20026	107	290.243	48.474	159.548	4.651	31056	31056
599	42	363.214	73.407	14.175	2.140	15255	15255	28	381.357	89.631	39.403	2.006	10678	10678	16	334.625	54.367	51.277	1.217	5354	5354	76	216.895	18.046	86.977	5.619	16484	16484	69	340.391	61.152	99.452	4.558	23487	23487	48	416.292	110.013	142.420	3.049	19982	19982	107	290.318	48.640	159.540	4.643	31064	31064
600	42	356.952	73.172	14.182	2.132	14992	14992	28	383.929	88.790	39.400	2.011	10750	10750	16	337.938	59.046	51.252	1.219	5407	5407	76	215.974	17.643	86.985	5.621	16414	16414	69	338.145	61.507	99.447	4.561	23332	23332	48	411.833	111.969	142.419	3.039	19768	19768	107	290.318	46.340	159.555	4.675	31064	31064
601	42	351.167	70.876	14.197	2.136	14749	14749	28	388.071	95.269	39.411	1.997	10866	10866	16	332.250	50.490	51.277	1.226	5316	5316	76	216.500	17.307	86.983	5.628	16454	16454	69	334.101	58.794	99.449	4.553	23053	23053	48	411.646	107.539	142.433	3.058	19759	19759	107	287.262	47.401	159.557	4.650	30737	30737
602	42	345.548	72.163	14.184	2.128	14513	14513	28	392.500	94.765	39.385	2.011	10990	10990	16	332.500	52.342	51.286	1.216	5320	5320	76	215.724	16.475	86.978	5.647	16395	16395	69	334.942	59.081	99.442	4.553	23111	23111	48	407.146	105.462	142.415	3.058	19543	19543	107	287.252	47.480	159.535	4.655	30736	30736
603	42	343.500	69.548	14.185	2.139	14427	14427	28	387.929	93.046	39.384	2.014	10862	10862	16	328.750	49.859	51.324	1.209	5260	5260	76	214.684	17.813	86.988	5.624	16316	16316	69	332.043	57.820	99.449	4.555	22911	22911	48	406.396	107.863	142.429	3.046	19507	19507	107	286.916	48.748	159.516	4.653	30700	30700
604	42	342.095	71.196	14.171	2.135	14368	14368	28	388.179	94.216	39.383	2.002	10869	10869	16	336.312	54.532	51.281	1.213	5381	5381	76	216.974	16.952	86.981	5.631	16490	16490	69	332.493	58.414	99.437	4.561	22942	22942	48	404.833	105.252	142.416	3.052	19432	19432	107	284.981	48.207	159.537	4.654	30493	30493
605	42	335.524	67.333	14.191	2.146	14092	14092	28	387.929	92.134	39.402	2.008	10862	10862	16	331.375	45.907	51.344	1.217	5302	5302	76	216.197	17.267	86.982	5.628	16431	16431	69	331	59.484	99.452	4.546	22839	22839	48	405.021	104.161	142.417	3.055	19441	19441	107	283.308	45.616	159.548	4.667	30314	30314
606	42	176.762	22.128	14.333	2.339	7424	7424	28	306.500	60.585	39.036	2.544	8582	8582	16	303.375	78.285	50.961	1.554	4854	4854	76	203.316	57.360	87.409	6.172	15452	15452	69	188.884	23.702	99.590	4.596	13033	13033	48	201.542	48.529	142.905	3.374	9674	9674	107	200.776	51.972	160.345	5.011	21483	21483
607	42	175.738	21.776	14.337	2.344	7381	7381	28	305.679	58.023	39.033	2.536	8559	8559	16	310.125	86.535	50.940	1.575	4962	4962	76	203.947	57.800	87.412	6.176	15500	15500	69	188.696	23.627	99.583	4.581	13020	13020	48	200.812	46.613	142.896	3.378	9639	9639	107	203.505	52.793	160.352	5.030	21775	21775
608	42	176.643	21.445	14.360	2.339	7419	7419	28	304.964	58.206	39.011	2.548	8539	8539	16	312.750	86.235	50.937	1.569	5004	5004	76	205.934	59.327	87.424	6.182	15651	15651	69	191.087	23.759	99.586	4.587	13185	13185	48	202.417	46.145	142.895	3.368	9716	9716	107	205.832	52.431	160.348	5.039	22024	22024
609	42	175.333	20.976	14.334	2.325	7364	7364	28	305.750	59.382	39.023	2.537	8561	8561	16	315.062	89.870	50.933	1.586	5041	5041	76	202.750	56.868	87.406	6.167	15409	15409	69	191.870	25.670	99.587	4.568	13239	13239	48	202.854	47.474	142.899	3.376	9737	9737	107	206.140	49.579	160.334	5.049	22057	22057
610	42	173.833	21.209	14.359	2.317	7301	7301	28	299.893	57.338	39.010	2.543	8397	8397	16	316.250	87.919	50.948	1.574	5060	5060	76	204	57.096	87.403	6.159	15504	15504	69	191.217	26.145	99.583	4.563	13194	13194	48	203.833	44.779	142.868	3.370	9784	9784	107	205.860	48.864	160.318	5.046	22027	22027
611	42	172.952	19.908	14.356	2.325	7264	7264	28	299.393	61.824	38.967	2.580	8383	8383	16	318.500	83.843	50.985	1.557	5096	5096	76	205.105	58.297	87.410	6.169	15588	15588	69	191.899	24.702	99.579	4.560	13241	13241	48	201.021	46.054	142.893	3.383	9649	9649	107	207.206	49.672	160.329	5.057	22171	22171
612	42	172.548	17.524	14.385	2.321	7247	7247	28	304.286	59.124	38.983	2.559	8520	8520	16	323.500	83.797	50.970	1.552	5176	5176	76	204.776	57.053	87.403	6.171	15563	15563	69	192.333	26.205	99.585	4.549	13271	13271	48	201.479	45.822	142.890	3.372	9671	9671	107	207.701	49.545	160.337	5.078	22224	22224
613	42	170.762	17.159	14.397	2.318	7172	7172	28	303.357	60.773	38.982	2.567	8494	8494	16	317.125	88.737	50.938	1.576	5074	5074	76	204.487	54.994	87.388	6.157	15541	15541	69	192.261	25.881	99.579	4.548	13266	13266	48	201.125	45.077	142.884	3.375	9654	9654	107	206.467	46.934	160.325	5.078	22092	22092
614	42	169.833	16.491	14.397	2.317	7133	7133	28	301.857	57.701	38.978	2.563	8452	8452	16	313.750	86.972	50.942	1.568	5020	5020	76	204.829	55.690	87.397	6.180	15567	15567	69	192.420	26.171	99.579	4.549	13277	13277	48	200.438	47.631	142.908	3.383	9621	9621	107	203.589	43.857	160.295	5.073	21784	21784
615	42	171.762	18.067	14.387	2.314	7214	7214	28	302.036	60.880	38.978	2.567	8457	8457	16	314.625	83.379	50.958	1.561	5034	5034	76	204.276	56.912	87.403	6.171	15525	15525	69	192.652	27.306	99.589	4.539	13293	13293	48	200	44.787	142.880	3.375	9600	9600	107	202.561	44.027	160.284	5.047	21674	21674
616	42	170.214	18.706	14.383	2.330	7149	7149	28	301.679	62.502	38.953	2.580	8447	8447	16	312.125	81.455	50.964	1.561	4994	4994	76	202.829	53.760	87.379	6.157	15415	15415	69	192.391	25.569	99.583	4.550	13275	13275	48	199.125	43.550	142.866	3.374	9558	9558	107	200.178	42.401	160.281	5.071	21419	21419
617	42	169.810	15.017	14.400	2.309	7132	7132	28	304.429	60.651	38.942	2.570	8524	8524	16	309.625	81.516	50.944	1.556	4954	4954	76	202.855	54.803	87.386	6.174	15417	15417	69	192.246	26.031	99.580	4.550	13265	13265	48	197.875	43.594	142.878	3.377	9498	9498	107	198.710	42.308	160.250	5.044	21262	21262
618	42	171.548	17.158	14.398	2.317	7205	7205	28	306	60.666	38.967	2.577	8568	8568	16	309.312	84.068	50.951	1.568	4949	4949	76	202.579	55.142	87.391	6.152	15396	15396	69	192	26.520	99.585	4.556	13248	13248	48	198.833	44.477	142.883	3.375	9544	9544	107	197.364	39.601	160.232	5.024	21118	21118
619	42	169.833	17.525	14.403	2.320	7133	7133	28	306	58.933	38.950	2.570	8568	8568	16	310.312	83.808	50.977	1.563	4965	4965	76	202.434	54.220	87.386	6.164	15385	15385	69	192.667	25.793	99.596	4.576	13294	13294	48	197.354	40.901	142.856	3.371	9473	9473	107	195.327	39.106	160.226	5.025	20900	20900
620	42	170.595	16.707	14.404	2.308	7165	7165	28	306.143	61.424	38.942	2.586	8572	8572	16	307.375	77.782	50.992	1.547	4918	4918	76	202.461	54.834	87.393	6.175	15387	15387	69	191.449	24.203	99.586	4.577	13210	13210	48	197.604	42.603	142.878	3.378	9485	9485	107	192.785	36.534	160.204	5.029	20628	20628
621	42	169.762	16.747	14.409	2.310	7130	7130	28	310.429	63.703	38.923	2.589	8692	8692	16	306.312	79.704	50.971	1.555	4901	4901	76	201.579	53.104	87.372	6.160	15320	15320	69	190.130	24.045	99.566	4.564	13119	13119	48	195.917	41.821	142.857	3.386	9404	9404	107	192.439	36.337	160.196	5.032	20591	20591
622	42	169.714	15.836	14.410	2.305	7128	7128	28	307.821	61.794	38.923	2.584	8619	8619	16	301.438	76.818	50.982	1.544	4823	4823	76	202	53.864	87.381	6.150	15352	15352	69	189.739	24.763	99.577	4.572	13092	13092	48	195.708	41.789	142.865	3.380	9394	9394	107	189.682	34.945	160.166	5.022	20296	20296
623	42	168.952	16.268	14.397	2.320	7096	7096	28	305.571	60.209	38.957	2.578	8556	8556	16	299.625	75.614	50.992	1.551	4794	4794	76	200.395	52.883	87.378	6.155	15230	15230	69	188.348	22.975	99.583	4.596	12996	12996	48	197.479	41.255	142.858	3.364	9479	9479	107	188.075	32.175	160.139	5.041	20124	20124
624	42	168.667	16.917	14.396	2.318	7084	7084	28	307.786	61.422	38.944	2.571	8618	8618	16	301.062	74.950	50.994	1.542	4817	4817	76	199.803	51.539	87.375	6.144	15185	15185	69	189.362	22.469	99.568	4.586	13066	13066	48	196.688	41.338	142.871	3.365	9441	9441	107	187.907	31.503	160.138	5.039	20106	20106
625	42	166.762	15.479	14.426	2.305	7004	7004	28	303.929	60.631	38.933	2.570	8510	8510	16	299	74.987	50.983	1.547	4784	4784	76	199.263	51.244	87.365	6.156	15144	15144	69	187.739	22.635	99.577	4.596	12954	12954	48	195.271	39.429	142.843	3.363	9373	9373	107	187.224	32.424	160.135	5.030	20033	20033
626	42	167.167	14.183	14.432	2.301	7021	7021	28	300.143	71.427	38.802	2.686	8404	8404	16	280.312	78.889	51.018	1.589	4485	4485	76	193.237	46.514	87.325	6.158	14686	14686	69	187.957	26.668	99.573	4.526	12969	12969	48	191	36.413	142.797	3.374	9168	9168	107	182.841	25.706	160.077	5.062	19564	19564
627	42	167.762	14.467	14.430	2.307	7046	7046	28	297.286	70.668	38.809	2.682	8324	8324	16	277.625	76.433	51.043	1.583	4442	4442	76	192.605	47.734	87.345	6.158	14638	14638	69	188.014	26.099	99.576	4.544	12973	12973	48	190.542	36.072	142.803	3.371	9146	9146	107	182.318	25.031	160.060	5.070	19508	19508
628	42	166.952	16.183	14.419	2.308	7012	7012	28	299.429	71.484	38.810	2.677	8384	8384	16	282.125	80.747	51.015	1.591	4514	4514	76	192.013	45.902	87.331	6.153	14593	14593	69	187.058	25.239	99.565	4.521	12907	12907	48	189.417	36.460	142.812	3.376	9092	9092	107	180.523	24.678	160.061	5.050	19316	19316
629	42	166.833	13.954	14.420	2.302	7007	7007	28	299.250	72.282	38.795	2.690	8379	8379	16	281.688	79.476	51.040	1.588	4507	4507	76	191.013	45.716	87.324	6.150	14517	14517	69	187.522	25.654	99.563	4.524	12939	12939	48	188.125	37.240	142.802	3.384	9030	9030	107	180.150	23.208	160.042	5.068	19276	19276
630	42	164.881	14.632	14.417	2.307	6925	6925	28	296.786	69.323	38.833	2.671	8310	8310	16	277.500	79.784	51.002	1.596	4440	4440	76	192.237	45.765	87.330	6.134	14610	14610	69	185.449	23.044	99.565	4.562	12796	12796	48	187.896	36.882	142.805	3.398	9019	9019	107	178.346	24.158	160.048	5.042	19083	19083
631	42	164.357	14.444	14.415	2.314	6903	6903	28	290.143	67.230	38.821	2.671	8124	8124	16	279.062	79.463	51.016	1.594	4465	4465	76	191.224	45.478	87.331	6.144	14533	14533	69	185.667	24.067	99.574	4.549	12811	12811	48	187.312	34.886	142.798	3.380	8991	8991	107	177.972	23.526	160.044	5.048	19043	19043
632	42	165.214	13.412	14.440	2.301	6939	6939	28	290.036	67.725	38.830	2.663	8121	8121	16	280.812	80.272	51.002	1.591	4493	4493	76	190.987	46.596	87.334	6.176	14515	14515	69	184	22.498	99.558	4.557	12696	12696	48	186.125	34.651	142.795	3.384	8934	8934	107	176.738	22.871	160.032	5.055	18911	18911
633	42	165.881	14.735	14.450	2.319	6967	6967	28	285.429	63.619	38.861	2.652	7992	7992	16	281.938	81.297	50.993	1.594	4511	4511	76	190.671	45.876	87.333	6.145	14491	14491	69	185.014	22.627	99.561	4.563	12766	12766	48	184.792	33.592	142.782	3.386	8870	8870	107	177.290	22.787	160.026	5.060	18970	18970
634	42	164.476	13.313	14.458	2.297	6908	6908	28	284.857	63.843	38.851	2.656	7976	7976	16	283.500	79.615	51.019	1.583	4536	4536	76	190.342	45.315	87.321	6.150	14466	14466	69	183.783	22.584	99.565	4.567	12681	12681	48	185.896	34.711	142.799	3.384	8923	8923	107	176.692	21.928	160.025	5.065	18906	18906
635	42	164.952	13.592	14.421	2.305	6928	6928	28	281.429	61.558	38.859	2.642	7880	7880	16	281.938	81.512	51.006	1.592	4511	4511	76	189.039	44.750	87.329	6.133	14367	14367	69	184.072	23.901	99.564	4.534	12701	12701	48	184.688	32.878	142.781	3.386	8865	8865	107	175.757	21.933	160.015	5.058	18806	18806
636	42	163.095	12.965	14.441	2.299	6850	6850	28	279.464	63.222	38.868	2.653	7825	7825	16	281.062	75.681	51.027	1.575	4497	4497	76	187.868	44.069	87.324	6.148	14278	14278	69	183.174	22.293	99.574	4.570	12639	12639	48	184.292	35.347	142.800	3.376	8846	8846	107	175.888	21.095	160.016	5.052	18820	18820
637	42	164.738	13.865	14.427	2.309	6919	6919	28	278.393	58.688	38.920	2.620	7795	7795	16	279.500	79.383	51.008	1.591	4472	4472	76	189.658	45.414	87.331	6.162	14414	14414	69	183.029	23.082	99.563	4.550	12629	12629	48	184.375	34.294	142.797	3.382	8850	8850	107	176.411	22.102	160.014	5.053	18876	18876
638	42	162.738	14.550	14.434	2.295	6835	6835	28	275.786	58.955	38.941	2.617	7722	7722	16	276.938	78.416	51.028	1.594	4431	4431	76	189.250	44.295	87.320	6.149	14383	14383	69	182.971	21.878	99.563	4.571	12625	12625	48	184.271	34.059	142.793	3.386	8845	8845	107	174.187	20.908	160.020	5.051	18638	18638
639	42	162.881	12.381	14.432	2.307	6841	6841	28	273.750	55.695	38.965	2.596	7665	7665	16	284.562	79.391	51.026	1.587	4553	4553	76	188.329	45.261	87.330	6.140	14313	14313	69	181.377	21.985	99.568	4.557	12515	12515	48	182.958	33.308	142.793	3.398	8782	8782	107	174.935	21.322	160.024	5.056	18718	18718
640	42	162.238	12.103	14.457	2.292	6814	6814	28	271.107	56.437	38.977	2.606	7591	7591	16	280.562	78.373	51.028	1.582	4489	4489	76	187.184	43.679	87.321	6.153	14226	14226	69	180.580	21.838	99.569	4.577	12460	12460	48	182.229	34.264	142.802	3.389	8747	8747	107	175.327	21.506	160.013	5.050	18760	18760
641	42	161.952	13.921	14.417	2.310	6802	6802	28	266.714	52.227	39.003	2.569	7468	7468	16	279.500	77.574	51.025	1.587	4472	4472	76	186.882	44.561	87.325	6.151	14203	14203	69	180.319	22.490	99.554	4.566	12442	12442	48	182.188	34.604	142.805	3.386	8745	8745	107	176.598	21.789	160.012	5.044	18896	18896
642	42	161.310	11.657	14.429	2.301	6775	6775	28	266.750	52.067	39.006	2.560	7469	7469	16	279.688	78.454	51.024	1.588	4475	4475	76	186.395	43.935	87.322	6.160	14166	14166	69	179.420	20.682	99.561	4.584	12380	12380	48	183	34.512	142.791	3.384	8784	8784	107	175.626	21.156	160.020	5.054	18792	18792
643	42	160.524	12.526	14.451	2.300	6742	6742	28	262.036	50.715	38.999	2.577	7337	7337	16	272.250	76.692	51.036	1.587	4356	4356	76	186.368	44.734	87.329	6.161	14164	14164	69	180.623	21.368	99.571	4.577	12463	12463	48	182.875	33.792	142.789	3.386	8778	8778	107	175.467	21.343	160.015	5.059	18775	18775
644	42	160.095	12.556	14.428	2.295	6724	6724	28	261.464	50.590	38.996	2.566	7321	7321	16	271.625	74.938	51.020	1.582	4346	4346	76	187.750	44.760	87.331	6.152	14269	14269	69	179.667	21.783	99.565	4.567	12397	12397	48	183	34.324	142.802	3.375	8784	8784	107	175.262	22.070	160.020	5.044	18753	18753
645	42	159.667	13.293	14.439	2.302	6706	6706	28	261.179	49.165	38.993	2.575	7313	7313	16	269.625	72.999	51.025	1.581	4314	4314	76	187.645	45.699	87.339	6.140	14261	14261	69	180.116	22.156	99.570	4.579	12428	12428	48	181.875	33.759	142.793	3.382	8730	8730	107	174.766	21.780	160.019	5.039	18700	18700
646	42	160.548	13.687	14.410	2.313	6743	6743	28	258.429	48.760	39.002	2.570	7236	7236	16	268.562	71.221	51.036	1.574	4297	4297	76	187.829	44.981	87.327	6.155	14275	14275	69	178.826	21.371	99.558	4.570	12339	12339	48	182.604	33.896	142.788	3.397	8765	8765	107	173.879	21.398	160.019	5.046	18605	18605
647	42	160.357	12.079	14.430	2.303	6735	6735	28	259.607	50.766	38.979	2.580	7269	7269	16	266.188	71.394	51.039	1.575	4259	4259	76	186.566	45.507	87.336	6.159	14179	14179	69	177.739	19.758	99.560	4.585	12264	12264	48	182.021	34.858	142.794	3.386	8737	8737	107	174.860	21.954	160.024	5.058	18710	18710
648	42	158.738	13.274	14.434	2.294	6667	6667	28	259.714	52.029	39.017	2.578	7272	7272	16	268.125	71.754	51.030	1.577	4290	4290	76	187.711	45.791	87.329	6.160	14266	14266	69	179.696	19.925	99.553	4.579	12399	12399	48	182.604	33.317	142.783	3.395	8765	8765	107	175.944	21.014	160.004	5.047	18826	18826
649	42	159.595	12.799	14.440	2.289	6703	6703	28	259	49.496	39.025	2.562	7252	7252	16	263.688	65.558	51.052	1.553	4219	4219	76	187.092	45.400	87.332	6.160	14219	14219	69	178.232	19.987	99.559	4.596	12298	12298	48	182.917	34.135	142.798	3.390	8780	8780	107	176.589	21.520	160.029	5.077	18895	18895
650	42	158.429	11.432	14.425	2.295	6654	6654	28	259.679	49.267	39.010	2.569	7271	7271	16	262.312	68.646	51.033	1.569	4197	4197	76	185.763	44.585	87.321	6.147	14118	14118	69	177.319	19.455	99.556	4.594	12235	12235	48	183.146	34.831	142.800	3.382	8791	8791	107	176.084	21.830	160.019	5.073	18841	18841
651	42	159.167	12.459	14.436	2.306	6685	6685	28	258.607	48.882	39.035	2.557	7241	7241	16	263.250	68.891	51.037	1.568	4212	4212	76	186.211	45.396	87.329	6.157	14152	14152	69	178.464	20.091	99.572	4.595	12314	12314	48	182.188	34.260	142.804	3.381	8745	8745	107	175.776	22.020	160.020	5.054	18808	18808
652	42	158.976	11.893	14.426	2.291	6677	6677	28	255.321	49.239	39.041	2.559	7149	7149	16	260.188	67.235	51.048	1.565	4163	4163	76	186.855	44.619	87.326	6.151	14201	14201	69	178.638	21.264	99.570	4.571	12326	12326	48	183.375	34.931	142.807	3.388	8802	8802	107	175.486	22.208	160.026	5.062	18777	18777
653	42	159.524	12.248	14.409	2.295	6700	6700	28	258.250	49.805	39.036	2.555	7231	7231	16	263.500	67.340	51.064	1.560	4216	4216	76	185.737	44.323	87.325	6.147	14116	14116	69	179.449	21.047	99.558	4.569	12382	12382	48	183.250	36.468	142.808	3.396	8796	8796	107	176.449	22.867	160.020	5.061	18880	18880
654	42	159.714	12.877	14.441	2.299	6708	6708	28	256.857	49.940	39.023	2.562	7192	7192	16	254.062	63.200	51.064	1.556	4065	4065	76	186.737	46.139	87.332	6.160	14192	14192	69	181.174	21.867	99.573	4.570	12501	12501	48	184.688	35.293	142.815	3.383	8865	8865	107	176.346	21.132	160.008	5.064	18869	18869
655	42	159.929	13.648	14.411	2.306	6717	6717	28	259.179	51.170	39.023	2.564	7257	7257	16	251.312	66.213	51.044	1.566	4021	4021	76	186.605	44.551	87.330	6.177	14182	14182	69	179.768	21.211	99.569	4.572	12404	12404	48	183.938	35.911	142.816	3.380	8829	8829	107	176.449	21.963	160.020	5.061	18880	18880
656	42	159.786	11.443	14.417	2.293	6711	6711	28	256.464	47.917	39.068	2.546	7181	7181	16	254.438	63.377	51.056	1.557	4071	4071	76	185.513	42.718	87.315	6.140	14099	14099	69	180.333	20.897	99.568	4.574	12443	12443	48	185.500	35.269	142.804	3.385	8904	8904	107	177.953	23.016	160.021	5.069	19041	19041
657	42	159.143	14.072	14.427	2.313	6684	6684	28	254.857	48.702	39.038	2.552	7136	7136	16	252.125	61.296	51.057	1.550	4034	4034	76	184.908	42.387	87.308	6.154	14053	14053	69	180.522	21.615	99.574	4.567	12456	12456	48	186.604	36.731	142.820	3.388	8957	8957	107	176.972	21.850	160.003	5.058	18936	18936
658	42	158.357	12.762	14.416	2.302	6651	6651	28	257.750	49.542	39.029	2.558	7217	7217	16	249.125	61.294	51.075	1.548	3986	3986	76	186.526	43.967	87.324	6.160	14176	14176	69	181.319	23.711	99.578	4.569	12511	12511	48	186.917	36.202	142.813	3.389	8972	8972	107	176.738	21.372	160.008	5.063	18911	18911
659	42	160.405	13.520	14.400	2.305	6737	6737	28	259.964	47.589	39.033	2.546	7279	7279	16	249.125	62.770	51.045	1.559	3986	3986	76	186.868	43.945	87.323	6.146	14202	14202	69	183.029	22.931	99.572	4.574	12629	12629	48	186.042	35.639	142.795	3.387	8930	8930	107	178.720	22.392	160.012	5.066	19123	19123
660	42	159.048	13.165	14.432	2.304	6680	6680	28	257.536	50.701	39.020	2.570	7211	7211	16	247.250	58.702	51.079	1.544	3956	3956	76	186.395	44.164	87.320	6.156	14166	14166	69	182.797	24.520	99.571	4.547	12613	12613	48	186	37.756	142.829	3.389	8928	8928	107	176.953	21.316	160.001	5.064	18934	18934
661	42	160.929	13.787	14.380	2.302	6759	6759	28	259.250	49.493	39.015	2.565	7259	7259	16	247.438	60.622	51.087	1.553	3959	3959	76	187.737	44.658	87.318	6.156	14268	14268	69	184.609	25.475	99.560	4.523	12738	12738	48	187.271	36.541	142.811	3.389	8989	8989	107	179.748	22.579	160.007	5.062	19233	19233
662	42	159.881	13.420	14.411	2.313	6715	6715	28	261.929	51.389	39.001	2.578	7334	7334	16	245.938	59.997	51.070	1.552	3935	3935	76	187.066	44.325	87.325	6.169	14217	14217	69	184.783	26.379	99.577	4.507	12750	12750	48	186.646	37.800	142.818	3.396	8959	8959	107	179.916	22.752	160.012	5.052	19251	19251
663	42	160.929	13.976	14.409	2.316	6759	6759	28	263	50.561	39.025	2.563	7364	7364	16	247.062	62.497	51.052	1.565	3953	3953	76	187.579	44.655	87.322	6.147	14256	14256	69	185.406	27.013	99.586	4.520	12793	12793	48	189.146	36.681	142.818	3.382	9079	9079	107	179.056	22.585	160.003	5.026	19159	19159
664	42	160.857	14.081	14.419	2.307	6756	6756	28	259	50.473	39.035	2.558	7252	7252	16	248	62.189	51.057	1.557	3968	3968	76	187.368	44.775	87.326	6.154	14240	14240	69	186.014	26.259	99.566	4.516	12835	12835	48	188.062	37.282	142.824	3.394	9027	9027	107	179.916	22.452	160.017	5.047	19251	19251
665	42	161.262	15.043	14.378	2.320	6773	6773	28	259.607	49.000	39.032	2.561	7269	7269	16	250.812	63.908	51.056	1.564	4013	4013	76	188.618	43.845	87.317	6.147	14335	14335	69	186.203	27.260	99.571	4.508	12848	12848	48	190.958	39.101	142.833	3.397	9166	9166	107	181.290	22.599	159.994	5.055	19398	19398
666	42	161.738	13.876	14.409	2.311	6793	6793	28	256.964	47.900	39.061	2.535	7195	7195	16	249.125	63.841	51.050	1.560	3986	3986	76	187.974	44.693	87.323	6.164	14286	14286	69	187.667	27.470	99.579	4.503	12949	12949	48	190.833	37.524	142.809	3.390	9160	9160	107	181.626	22.443	159.981	5.035	19434	19434
667	42	161.762	14.111	14.406	2.317	6794	6794	28	260.286	51.380	39.028	2.560	7288	7288	16	249.938	63.461	51.057	1.561	3999	3999	76	188.816	43.697	87.318	6.143	14350	14350	69	187.551	29.329	99.577	4.484	12941	12941	48	191.833	38.793	142.824	3.395	9208	9208	107	182.430	22.099	159.992	5.061	19520	19520
668	42	160.690	14.304	14.405	2.309	6749	6749	28	263.321	52.992	39.009	2.569	7373	7373	16	247.875	60.713	51.074	1.551	3966	3966	76	187.408	44.585	87.320	6.162	14243	14243	69	188.812	28.021	99.577	4.501	13028	13028	48	191.354	39.376	142.837	3.372	9185	9185	107	183.075	22.404	160.008	5.050	19589	19589
669	42	163.571	15.435	14.380	2.319	6870	6870	28	265.143	51.026	39.016	2.575	7424	7424	16	249.688	61.757	51.073	1.552	3995	3995	76	188.737	45.449	87.325	6.171	14344	14344	69	190.696	30.705	99.577	4.483	13158	13158	48	193.021	37.737	142.795	3.397	9265	9265	107	184.766	22.451	159.999	5.032	19770	19770
670	42	164.476	15.901	14.384	2.307	6908	6908	28	265.786	52.896	39.019	2.572	7442	7442	16	251.375	59.680	51.066	1.542	4022	4022	76	188.447	41.966	87.303	6.144	14322	14322	69	192.145	30.475	99.570	4.472	13258	13258	48	195.083	39.593	142.818	3.392	9364	9364	107	185.785	21.620	159.987	5.048	19879	19879
671	42	165.476	17.074	14.371	2.330	6950	6950	28	269.357	54.851	38.991	2.596	7542	7542	16	258.250	63.766	51.064	1.550	4132	4132	76	188.474	42.551	87.303	6.154	14324	14324	69	192.058	31.806	99.591	4.476	13252	13252	48	195.271	38.874	142.811	3.376	9373	9373	107	186.972	22.538	159.983	5.035	20006	20006
672	42	165.310	17.918	14.387	2.327	6943	6943	28	270.464	56.809	38.974	2.604	7573	7573	16	261.938	65.353	51.055	1.552	4191	4191	76	188.355	43.025	87.311	6.158	14315	14315	69	192.565	30.655	99.591	4.483	13287	13287	48	195.917	38.401	142.810	3.381	9404	9404	107	189.093	23.341	159.986	5.037	20233	20233
673	42	166.262	18.626	14.379	2.335	6983	6983	28	276.357	59.300	38.963	2.605	7738	7738	16	259.500	64.420	51.054	1.554	4152	4152	76	189.092	44.264	87.318	6.149	14371	14371	69	194.928	31.854	99.588	4.484	13450	13450	48	198.938	38.672	142.801	3.380	9549	9549	107	191.318	23.420	159.982	5.014	20471	20471
674	42	166.952	17.558	14.368	2.333	7012	7012	28	280.964	59.618	38.965	2.607	7867	7867	16	259.750	64.621	51.071	1.555	4156	4156	76	189.684	44.514	87.315	6.157	14416	14416	69	194.986	32.459	99.590	4.464	13454	13454	48	198.188	38.882	142.803	3.381	9513	9513	107	194.832	23.595	159.972	5.000	20847	20847
675	42	169.262	17.219	14.364	2.327	7109	7109	28	280.393	61.744	38.937	2.621	7851	7851	16	260.500	66.554	51.048	1.558	4168	4168	76	190.171	42.466	87.301	6.150	14453	14453	69	195.870	31.965	99.593	4.481	13515	13515	48	202.604	40.350	142.820	3.379	9725	9725	107	198.159	24.798	159.963	4.999	21203	21203
676	42	170.095	19.384	14.352	2.343	7144	7144	28	284.964	63.086	38.921	2.632	7979	7979	16	260.125	69.282	51.030	1.575	4162	4162	76	190.092	42.591	87.305	6.129	14447	14447	69	195.826	32.792	99.586	4.463	13512	13512	48	203.979	41.307	142.824	3.366	9791	9791	107	201.738	24.390	159.944	4.984	21586	21586
677	42	170.762	20.194	14.352	2.347	7172	7172	28	285.750	62.931	38.918	2.634	8001	8001	16	262.688	69.520	51.040	1.568	4203	4203	76	190.737	43.614	87.310	6.164	14496	14496	69	197.623	33.667	99.596	4.467	13636	13636	48	204.229	40.906	142.818	3.376	9803	9803	107	204.766	25.330	159.886	4.961	21910	21910
678	42	174.286	24.243	14.316	2.361	7320	7320	28	293.571	68.380	38.886	2.655	8220	8220	16	262.812	68.594	51.036	1.565	4205	4205	76	189.224	42.673	87.306	6.154	14381	14381	69	199.087	31.638	99.600	4.485	13737	13737	48	207.375	42.565	142.836	3.356	9954	9954	107	207.533	26.030	159.847	4.936	22206	22206
679	42	175.905	24.333	14.313	2.362	7388	7388	28	295	67.978	38.874	2.653	8260	8260	16	260.062	65.624	51.044	1.561	4161	4161	76	190.474	43.440	87.312	6.134	14476	14476	69	198.986	32.809	99.605	4.490	13730	13730	48	207.271	40.909	142.817	3.367	9949	9949	107	210.206	26.865	159.825	4.918	22492	22492
680	42	179	26.804	14.274	2.363	7518	7518	28	298.536	70.188	38.864	2.666	8359	8359	16	260.312	66.449	51.055	1.564	4165	4165	76	190.921	44.038	87.306	6.159	14510	14510	69	200.232	33.683	99.613	4.495	13816	13816	48	209.604	44.214	142.847	3.363	10061	10061	107	211.860	26.950	159.829	4.912	22669	22669
681	42	182.667	28.684	14.290	2.374	7672	7672	28	297.107	72.128	38.821	2.685	8319	8319	16	256.375	65.581	51.062	1.563	4102	4102	76	190.645	43.273	87.310	6.134	14489	14489	69	200.884	32.952	99.600	4.480	13861	13861	48	210.500	46.717	142.870	3.354	10104	10104	107	215.140	24.711	159.804	4.928	23020	23020
682	42	183.238	27.155	14.295	2.368	7696	7696	28	301.821	70.817	38.842	2.670	8451	8451	16	256.750	62.719	51.055	1.549	4108	4108	76	190.776	42.632	87.295	6.147	14499	14499	69	201.768	33.571	99.603	4.490	13922	13922	48	209.938	46.177	142.859	3.370	10077	10077	107	216.757	26.380	159.801	4.937	23193	23193
683	42	184.881	31.984	14.243	2.394	7765	7765	28	305.964	75.096	38.814	2.682	8567	8567	16	256.812	60.650	51.048	1.541	4109	4109	76	191.382	44.833	87.315	6.160	14545	14545	69	202.174	32.803	99.607	4.510	13950	13950	48	214.688	47.166	142.867	3.364	10305	10305	107	217.617	26.571	159.794	4.933	23285	23285
684	42	187.024	34.061	14.244	2.392	7855	7855	28	312.071	76.121	38.822	2.684	8738	8738	16	259.562	64.562	51.048	1.558	4153	4153	76	190.803	42.876	87.301	6.144	14501	14501	69	202.058	34.253	99.606	4.478	13942	13942	48	214.250	49.701	142.882	3.356	10284	10284	107	219.495	28.467	159.816	4.952	23486	23486
685	42	190.619	36.781	14.208	2.399	8006	8006	28	313.214	78.608	38.804	2.695	8770	8770	16	258	65.622	51.069	1.562	4128	4128	76	192.618	42.177	87.296	6.149	14639	14639	69	200.203	32.835	99.595	4.495	13814	13814	48	214.188	49.131	142.873	3.346	10281	10281	107	220.636	26.989	159.834	4.980	23608	23608
686	42	191.738	36.804	14.203	2.404	8053	8053	28	318.786	81.632	38.767	2.711	8926	8926	16	256.312	64.940	51.060	1.563	4101	4101	76	191.855	42.732	87.301	6.141	14581	14581	69	203.188	34.221	99.607	4.484	14020	14020	48	214.667	48.997	142.871	3.368	10304	10304	107	220.299	27.373	159.836	4.974	23572	23572
687	42	195.381	38.778	14.214	2.415	8206	8206	28	323.607	87.912	38.733	2.732	9061	9061	16	257.938	64.881	51.052	1.559	4127	4127	76	191.947	41.739	87.290	6.137	14588	14588	69	202.029	32.632	99.613	4.514	13940	13940	48	215.521	50.308	142.884	3.364	10345	10345	107	221.897	26.931	159.842	4.993	23743	23743
688	42	194.738	37.727	14.231	2.411	8179	8179	28	323.714	83.719	38.767	2.708	9064	9064	16	254.562	60.655	51.064	1.546	4073	4073	76	193.382	44.368	87.309	6.150	14697	14697	69	202.188	32.431	99.610	4.521	13951	13951	48	216.104	51.574	142.888	3.362	10373	10373	107	222.393	25.850	159.860	5.016	23796	23796
689	42	195.048	37.034	14.229	2.401	8192	8192	28	331.464	92.280	38.722	2.746	9281	9281	16	254.938	60.364	51.076	1.543	4079	4079	76	192.553	43.491	87.308	6.132	14634	14634	69	203.783	32.468	99.607	4.516	14061	14061	48	218.375	53.178	142.909	3.347	10482	10482	107	219.542	26.876	159.861	5.008	23491	23491
690	42	196.929	39.687	14.211	2.413	8271	8271	28	336.821	96.724	38.677	2.771	9431	9431	16	252.688	60.723	51.092	1.544	4043	4043	76	191.934	41.949	87.296	6.149	14587	14587	69	203.362	32.545	99.610	4.502	14032	14032	48	221.146	56.733	142.935	3.337	10615	10615	107	218.794	25.615	159.865	5.036	23411	23411
691	42	198.262	38.910	14.197	2.405	8327	8327	28	340.536	96.995	38.690	2.759	9535	9535	16	252.250	62.076	51.052	1.556	4036	4036	76	193.684	44.988	87.308	6.155	14720	14720	69	203.290	33.575	99.630	4.518	14027	14027	48	219.729	57.761	142.947	3.359	10547	10547	107	219.720	26.947	159.885	5.031	23510	23510
692	42	199.310	38.424	14.212	2.399	8371	8371	28	346.357	100.596	38.687	2.771	9698	9698	16	255.188	60.818	51.073	1.542	4083	4083	76	193.158	42.572	87.299	6.150	14680	14680	69	204.043	33.127	99.616	4.524	14079	14079	48	224.292	58.092	142.939	3.373	10766	10766	107	219.477	26.722	159.901	5.057	23484	23484
693	42	197.381	37.659	14.220	2.404	8290	8290	28	346.750	98.429	38.691	2.764	9709	9709	16	257.188	60.102	51.073	1.543	4115	4115	76	194.303	44.123	87.297	6.160	14767	14767	69	204.739	33.576	99.613	4.507	14127	14127	48	223.521	60.027	142.945	3.365	10729	10729	107	218.449	26.809	159.914	5.081	23374	23374
694	42	198.714	38.662	14.226	2.409	8346	8346	28	346.571	99.585	38.681	2.771	9704	9704	16	257.875	62.347	51.067	1.549	4126	4126	76	194.750	44.947	87.308	6.175	14801	14801	69	204.739	34.541	99.625	4.503	14127	14127	48	223.583	59.418	142.958	3.355	10732	10732	107	217.579	27.119	159.942	5.088	23281	23281
695	42	196.905	36.652	14.227	2.390	8270	8270	28	347.071	102.787	38.655	2.771	9718	9718	16	257.812	63.879	51.044	1.556	4125	4125	76	194.184	43.073	87.290	6.155	14758	14758	69	203.145	32.605	99.599	4.506	14017	14017	48	225.250	64.037	142.990	3.357	10812	10812	107	218.710	27.907	159.939	5.109	23402	23402
696	42	196.333	37.587	14.238	2.398	8246	8246	28	345.179	99.740	38.675	2.781	9665	9665	16	259.875	60.277	51.073	1.537	4158	4158	76	194.408	43.984	87.301	6.151	14775	14775	69	204.986	32.758	99.604	4.517	14144	14144	48	229.646	66.243	143.003	3.358	11023	11023	107	218.598	28.698	159.933	5.118	23390	23390
697	42	196.048	36.244	14.252	2.399	8234	8234	28	348.036	99.526	38.682	2.758	9745	9745	16	258.875	63.925	51.051	1.555	4142	4142	76	193.079	43.362	87.292	6.152	14674	14674	69	203.797	32.206	99.607	4.529	14062	14062	48	228.021	66.286	143.005	3.361	10945	10945	107	216.542	29.154	159.980	5.123	23170	23170
698	42	197.190	38.498	14.231	2.398	8282	8282	28	346.464	98.461	38.693	2.751	9701	9701	16	263.375	65.736	51.044	1.560	4214	4214	76	192.934	44.190	87.306	6.168	14663	14663	69	204.623	32.894	99.616	4.537	14119	14119	48	228.771	69.010	143.017	3.376	10981	10981	107	216.224	30.154	159.974	5.139	23136	23136
699	42	193.976	35.911	14.245	2.390	8147	8147	28	341.464	95.117	38.700	2.751	9561	9561	16	258.438	59.978	51.069	1.535	4135	4135	76	193.750	43.890	87.303	6.168	14725	14725	69	205.290	31.516	99.616	4.541	14165	14165	48	235.167	74.274	143.056	3.342	11288	11288	107	215.570	30.523	159.978	5.154	23066	23066
700	42	195.762	35.334	14.247	2.390	8222	8222	28	340.679	95.207	38.708	2.755	9539	9539	16	255.438	61.207	51.059	1.547	4087	4087	76	194	44.373	87.307	6.132	14744	14744	69	206.478	32.828	99.624	4.550	14247	14247	48	235.229	78.411	143.072	3.374	11291	11291	107	215.636	33.058	160.009	5.167	23073	23073
701	42	194.595	34.706	14.254	2.390	8173	8173	28	341.321	89.084	38.764	2.716	9557	9557	16	256.125	59.669	51.086	1.540	4098	4098	76	193.197	43.729	87.299	6.157	14683	14683	69	204.304	32.878	99.619	4.534	14097	14097	48	236.021	78.867	143.088	3.368	11329	11329	107	215.822	33.227	160.011	5.168	23093	23093
702	42	194.190	33.507	14.276	2.383	8156	8156	28	341.464	93.061	38.718	2.736	9561	9561	16	252	58.642	51.062	1.543	4032	4032	76	193.303	42.577	87.288	6.150	14691	14691	69	204.942	32.217	99.618	4.545	14141	14141	48	238.292	79.925	143.086	3.379	11438	11438	107	216.972	36.048	160.054	5.185	23216	23216
703	42	193.833	33.928	14.278	2.395	8141	8141	28	338.750	93.465	38.712	2.739	9485	9485	16	252.812	57.821	51.083	1.536	4045	4045	76	194	43.453	87.299	6.162	14744	14744	69	205.507	33.091	99.622	4.551	14180	14180	48	240.417	83.017	143.103	3.374	11540	11540	107	217.056	36.678	160.049	5.194	23225	23225
704	42	192.452	30.589	14.282	2.367	8083	8083	28	337.071	90.970	38.718	2.734	9438	9438	16	251.312	61.012	51.062	1.550	4021	4021	76	192.592	43.116	87.298	6.150	14637	14637	69	204.884	32.731	99.616	4.550	14137	14137	48	241.646	87.464	143.129	3.382	11599	11599	107	216.037	38.278	160.070	5.200	23116	23116
705	42	192.024	32.323	14.281	2.379	8065	8065	28	336.857	89.720	38.742	2.737	9432	9432	16	253.062	59.386	51.051	1.542	4049	4049	76	193.303	41.717	87.287	6.132	14691	14691	69	203.391	31.070	99.614	4.558	14034	14034	48	245	91.898	143.149	3.375	11760	11760	107	216.364	39.032	160.087	5.209	23151	23151
706	42	190.524	31.291	14.283	2.380	8002	8002	28	332.679	86.457	38.769	2.711	9315	9315	16	253.188	58.891	51.077	1.541	4051	4051	76	192.684	43.420	87.297	6.157	14644	14644	69	204.594	30.546	99.633	4.578	14117	14117	48	250.104	97.235	143.174	3.366	12005	12005	107	216.757	41.924	160.094	5.204	23193	23193
707	42	191.238	32.233	14.276	2.375	8032	8032	28	332.286	85.296	38.789	2.702	9304	9304	16	250.938	61.127	51.055	1.555	4015	4015	76	193.789	42.348	87.288	6.163	14728	14728	69	205.203	30.783	99.626	4.554	14159	14159	48	248.688	96.023	143.169	3.389	11937	11937	107	216.738	42.165	160.096	5.207	23191	23191
708	42	189.881	31.019	14.302	2.382	7975	7975	28	329.786	85.499	38.777	2.721	9234	9234	16	252.438	61.833	51.039	1.554	4039	4039	76	194.039	44.499	87.298	6.181	14747	14747	69	205.855	32.231	99.632	4.566	14204	14204	48	249.729	98.110	143.187	3.391	11987	11987	107	219.047	45.235	160.106	5.211	23438	23438
709	42	189.667	30.143	14.275	2.377	7966	7966	28	329.607	83.285	38.791	2.694	9229	9229	16	250.500	59.621	51.067	1.545	4008	4008	76	194.513	44.968	87.302	6.179	14783	14783	69	203.029	30.654	99.627	4.570	14009	14009	48	250.146	99.465	143.193	3.387	12007	12007	107	218.813	44.528	160.113	5.226	23413	23413
710	42	189.976	31.097	14.284	2.378	7979	7979	28	321.679	80.944	38.812	2.684	9007	9007	16	250.688	58.731	51.058	1.540	4011	4011	76	193.421	42.589	87.293	6.153	14700	14700	69	203.957	31.072	99.623	4.587	14073	14073	48	253.625	100.404	143.195	3.378	12174	12174	107	220.299	46.840	160.107	5.229	23572	23572
711	42	188.286	31.776	14.287	2.376	7908	7908	28	319.929	80.687	38.801	2.702	8958	8958	16	248.750	58.705	51.053	1.546	3980	3980	76	194.066	42.919	87.291	6.161	14749	14749	69	203.420	30.427	99.633	4.581	14036	14036	48	255.688	105.998	143.228	3.383	12273	12273	107	220.411	47.137	160.111	5.234	23584	23584
712	42	188.500	29.754	14.282	2.377	7917	7917	28	315.893	79.422	38.800	2.707	8845	8845	16	248.188	57.411	51.076	1.539	3971	3971	76	193.303	43.387	87.290	6.171	14691	14691	69	204.565	30.179	99.639	4.614	14115	14115	48	256.083	107.728	143.232	3.386	12292	12292	107	221.720	49.264	160.125	5.249	23724	23724
713	42	185.881	28.528	14.309	2.363	7807	7807	28	319.179	78.217	38.823	2.686	8937	8937	16	242.812	55.728	51.080	1.542	3885	3885	76	194.355	43.706	87.293	6.171	14771	14771	69	203.681	31.253	99.640	4.599	14054	14054	48	256.938	106.906	143.223	3.389	12333	12333	107	221.645	51.383	160.139	5.242	23716	23716
714	42	187.429	28.735	14.297	2.370	7872	7872	28	314.250	76.076	38.828	2.686	8799	8799	16	242.500	53.765	51.080	1.532	3880	3880	76	193.250	42.321	87.287	6.146	14687	14687	69	202.130	29.887	99.620	4.581	13947	13947	48	259.792	109.288	143.244	3.389	12470	12470	107	222.692	51.190	160.137	5.242	23828	23828
715	42	185.333	28.424	14.309	2.369	7784	7784	28	312.107	72.158	38.884	2.656	8739	8739	16	249.938	58.977	51.050	1.545	3999	3999	76	193.618	42.948	87.279	6.178	14715	14715	69	201.739	29.423	99.628	4.593	13920	13920	48	260.604	113.640	143.266	3.391	12509	12509	107	220.794	51.019	160.135	5.260	23625	23625
716	42	184.143	27.601	14.331	2.362	7734	7734	28	308.500	70.323	38.890	2.640	8638	8638	16	244.188	55.850	51.083	1.538	3907	3907	76	194.395	43.022	87.279	6.178	14774	14774	69	201.348	29.351	99.616	4.606	13893	13893	48	260.979	113.195	143.261	3.396	12527	12527	107	221.477	51.162	160.124	5.261	23698	23698
717	42	183.071	25.462	14.321	2.348	7689	7689	28	308	71.851	38.899	2.643	8624	8624	16	246	58.182	51.076	1.543	3936	3936	76	192.684	42.387	87.283	6.173	14644	14644	69	200.507	28.274	99.615	4.596	13835	13835	48	260.188	115.746	143.278	3.391	12489	12489	107	221.664	50.981	160.140	5.257	23718	23718
718	42	182.381	25.094	14.333	2.354	7660	7660	28	301.643	69.873	38.913	2.641	8446	8446	16	246.375	57.583	51.071	1.541	3942	3942	76	193.039	42.543	87.276	6.190	14671	14671	69	201.551	27.406	99.620	4.626	13907	13907	48	263.146	116.738	143.281	3.394	12631	12631	107	220.916	52.911	160.158	5.244	23638	23638
719	42	181.500	26.306	14.328	2.355	7623	7623	28	298.464	69.267	38.909	2.646	8357	8357	16	244.500	52.331	51.094	1.524	3912	3912	76	192.961	42.729	87.287	6.177	14665	14665	69	200.464	28.100	99.621	4.630	13832	13832	48	263.562	116.751	143.278	3.386	12651	12651	107	222.794	54.582	160.173	5.238	23839	23839
720	42	181.452	25.146	14.318	2.354	7621	7621	28	295.607	62.984	38.935	2.619	8277	8277	16	241.125	55.280	51.060	1.536	3858	3858	76	193.039	43.341	87.288	6.193	14671	14671	69	200.014	27.118	99.613	4.614	13801	13801	48	265.125	119.151	143.293	3.398	12726	12726	107	223	55.057	160.195	5.264	23861	23861
721	42	181.167	26.214	14.320	2.358	7609	7609	28	294.036	66.704	38.923	2.631	8233	8233	16	241.625	54.278	51.079	1.533	3866	3866	76	192.658	43.269	87.285	6.171	14642	14642	69	200.203	28.173	99.615	4.585	13814	13814	48	265.833	119.174	143.286	3.397	12760	12760	107	223.299	55.917	160.188	5.237	23893	23893
722	42	178.762	24.503	14.339	2.345	7508	7508	28	292.679	62.635	38.947	2.615	8195	8195	16	249.312	58.202	51.085	1.536	3989	3989	76	191.553	42.224	87.283	6.173	14558	14558	69	199.623	27.947	99.610	4.598	13774	13774	48	264.521	122.500	143.313	3.401	12697	12697	107	222.551	55.612	160.177	5.241	23813	23813
723	42	178.690	22.573	14.341	2.340	7505	7505	28	289.393	62.752	38.964	2.609	8103	8103	16	247.625	59.657	51.044	1.546	3962	3962	76	192.737	42.640	87.281	6.176	14648	14648	69	198.971	28.254	99.625	4.625	13729	13729	48	262.562	121.486	143.304	3.403	12603	12603	107	221.477	55.297	160.185	5.242	23698	23698
724	42	177.214	21.615	14.353	2.332	7443	7443	28	288.536	61.483	38.977	2.589	8079	8079	16	247.062	57.776	51.072	1.540	3953	3953	76	190.789	40.698	87.274	6.149	14500	14500	69	199.522	28.081	99.617	4.620	13767	13767	48	261.271	121.342	143.309	3.402	12541	12541	107	222.112	55.881	160.188	5.249	23766	23766
725	42	177.286	23.699	14.327	2.336	7446	7446	28	284.643	60.990	38.981	2.601	7970	7970	16	245.688	55.705	51.079	1.528	3931	3931	76	192.039	43.812	87.287	6.163	14595	14595	69	198.826	27.139	99.617	4.621	13719	13719	48	262.896	117.663	143.280	3.402	12619	12619	107	223	56.441	160.188	5.242	23861	23861
726	42	178.762	23.476	14.351	2.337	7508	7508	28	286.786	60.283	38.955	2.615	8030	8030	16	245.500	57.074	51.063	1.540	3928	3928	76	192.211	43.017	87.288	6.168	14608	14608	69	199.710	27.845	99.627	4.634	13780	13780	48	262.938	119.008	143.289	3.382	12621	12621	107	222.495	57.333	160.197	5.255	23807	23807
727	42	177.381	21.319	14.366	2.327	7450	7450	28	284.536	61.671	38.965	2.605	7967	7967	16	243.875	56.894	51.073	1.541	3902	3902	76	191.961	41.866	87.276	6.156	14589	14589	69	199.609	26.744	99.624	4.643	13773	13773	48	261.854	120.389	143.303	3.391	12569	12569	107	223.346	56.005	160.188	5.234	23898	23898
728	42	176.833	21.928	14.377	2.342	7427	7427	28	284.536	61.546	38.983	2.602	7967	7967	16	246.312	60.914	51.053	1.556	3941	3941	76	191.895	41.907	87.282	6.148	14584	14584	69	198.145	27.238	99.625	4.638	13672	13672	48	260.104	115.194	143.267	3.397	12485	12485	107	221.047	55.587	160.201	5.235	23652	23652
729	42	175.881	23.584	14.347	2.348	7387	7387	28	280.750	57.244	38.997	2.588	7861	7861	16	247.062	57.822	51.081	1.541	3953	3953	76	191.224	42.767	87.279	6.179	14533	14533	69	197.203	27.236	99.621	4.632	13607	13607	48	257.646	115.468	143.274	3.410	12367	12367	107	222.692	56.506	160.214	5.238	23828	23828
730	42	173.952	21.642	14.367	2.333	7306	7306	28	277.286	56.303	38.996	2.577	7764	7764	16	246	58.444	51.078	1.548	3936	3936	76	191.132	41.685	87.279	6.158	14526	14526	69	195.841	25.783	99.615	4.638	13513	13513	48	256	114.525	143.266	3.401	12288	12288	107	221.449	57.270	160.215	5.222	23695	23695
731	42	174.786	21.238	14.353	2.341	7341	7341	28	273.750	57.385	39.006	2.583	7665	7665	16	248.125	60.256	51.059	1.549	3970	3970	76	191.908	41.742	87.280	6.170	14585	14585	69	197.261	27.187	99.620	4.614	13611	13611	48	254.062	110.023	143.251	3.413	12195	12195	107	221.178	56.856	160.234	5.209	23666	23666
732	42	172.286	20.723	14.376	2.338	7236	7236	28	274.214	57.861	39.021	2.577	7678	7678	16	250.250	60.052	51.043	1.546	4004	4004	76	190.132	41.553	87.278	6.156	14450	14450	69	195.652	26.112	99.620	4.625	13500	13500	48	250.104	111.292	143.264	3.425	12005	12005	107	217.972	55.778	160.221	5.225	23323	23323
733	42	173.714	21.097	14.361	2.332	7296	7296	28	272.250	53.755	39.048	2.550	7623	7623	16	250.750	62.207	51.051	1.555	4012	4012	76	190.711	42.388	87.281	6.170	14494	14494	69	195.464	25.158	99.617	4.623	13487	13487	48	249.938	107.223	143.247	3.401	11997	11997	107	217.383	54.439	160.226	5.208	23260	23260
734	42	171.786	19.963	14.367	2.335	7215	7215	28	273.071	53.342	39.036	2.556	7646	7646	16	247.625	61.375	51.060	1.554	3962	3962	76	190.013	41.738	87.275	6.179	14441	14441	69	195.493	26.455	99.606	4.603	13489	13489	48	247.188	106.830	143.244	3.407	11865	11865	107	215.953	52.511	160.206	5.213	23107	23107
735	42	171.905	19.297	14.363	2.328	7220	7220	28	270.571	52.199	39.049	2.547	7576	7576	16	249.875	59.274	51.074	1.546	3998	3998	76	190.355	41.031	87.279	6.151	14467	14467	69	193.710	26.791	99.614	4.590	13366	13366	48	246.062	103.827	143.231	3.401	11811	11811	107	215.112	53.295	160.225	5.193	23017	23017
736	42	169.619	20.641	14.355	2.338	7124	7124	28	270.464	54.624	39.046	2.558	7573	7573	16	243.625	57.090	51.058	1.540	3898	3898	76	190.987	41.396	87.279	6.165	14515	14515	69	195.942	27.487	99.620	4.608	13520	13520	48	242.333	98.720	143.207	3.403	11632	11632	107	212.841	51.393	160.212	5.196	22774	22774
737	42	169.929	18.756	14.372	2.333	7137	7137	28	268.929	51.449	39.058	2.536	7530	7530	16	245.688	58.478	51.063	1.543	3931	3931	76	190.303	43.085	87.288	6.175	14463	14463	69	194.174	26.501	99.616	4.607	13398	13398	48	241.104	100.429	143.214	3.397	11573	11573	107	211.439	50.148	160.200	5.178	22624	22624
738	42	168.381	18.952	14.379	2.330	7072	7072	28	266.357	50.865	39.067	2.555	7458	7458	16	248.312	60.308	51.066	1.549	3973	3973	76	192.053	43.264	87.291	6.183	14596	14596	69	193.391	26.405	99.610	4.598	13344	13344	48	241.042	96.412	143.196	3.393	11570	11570	107	209.495	49.573	160.213	5.184	22416	22416
739	42	168.381	19.127	14.383	2.329	7072	7072	28	270.429	51.970	39.066	2.537	7572	7572	16	250.125	61.122	51.062	1.545	4002	4002	76	190.592	43.470	87.286	6.193	14485	14485	69	193.580	25.449	99.616	4.607	13357	13357	48	239.021	96.487	143.200	3.406	11473	11473	107	209.009	47.891	160.200	5.163	22364	22364
740	42	167.929	18.099	14.368	2.321	7053	7053	28	266.464	51.848	39.074	2.538	7461	7461	16	247.938	64.166	51.032	1.569	3967	3967	76	189.434	42.413	87.289	6.179	14397	14397	69	193.203	26.634	99.611	4.605	13331	13331	48	235.104	91.464	143.173	3.399	11285	11285	107	208.794	48.970	160.218	5.177	22341	22341
741	42	168.929	18.256	14.365	2.325	7095	7095	28	268.679	52.881	39.095	2.534	7523	7523	16	249	59.870	51.059	1.549	3984	3984	76	189.829	42.900	87.292	6.176	14427	14427	69	192.797	25.888	99.608	4.603	13303	13303	48	232.042	88.636	143.161	3.401	11138	11138	107	207.140	46.274	160.205	5.170	22164	22164
742	42	167.595	18.538	14.390	2.330	7039	7039	28	264.607	50.998	39.066	2.551	7409	7409	16	252.688	64.197	51.035	1.563	4043	4043	76	188.329	41.870	87.292	6.169	14313	14313	69	192.145	26.738	99.610	4.599	13258	13258	48	230.021	86.557	143.150	3.405	11041	11041	107	204.505	47.183	160.205	5.157	21882	21882
743	42	168.833	18.142	14.380	2.325	7091	7091	28	264.107	50.929	39.075	2.538	7395	7395	16	253.438	62.096	51.051	1.552	4055	4055	76	189.276	41.819	87.283	6.171	14385	14385	69	192.435	26.269	99.612	4.583	13278	13278	48	229.896	85.696	143.141	3.406	11035	11035	107	203.664	45.062	160.202	5.152	21792	21792
744	42	165.952	15.943	14.374	2.311	6970	6970	28	264.679	51.485	39.086	2.536	7411	7411	16	249.688	61.822	51.070	1.553	3995	3995	76	188.145	41.127	87.285	6.164	14299	14299	69	192.116	25.343	99.598	4.589	13256	13256	48	226.292	84.676	143.143	3.406	10862	10862	107	203.140	44.752	160.201	5.145	21736	21736
745	42	165	17.077	14.389	2.322	6930	6930	28	263.036	50.679	39.067	2.549	7365	7365	16	253.562	64.940	51.033	1.557	4057	4057	76	188.421	42.665	87.294	6.153	14320	14320	69	192	26.611	99.622	4.594	13248	13248	48	222.812	80.456	143.121	3.401	10695	10695	107	201.533	44.350	160.217	5.138	21564	21564
746	42	164.929	16.840	14.382	2.317	6927	6927	28	265.429	52.160	39.073	2.541	7432	7432	16	252.812	65.628	51.041	1.569	4045	4045	76	188.197	41.091	87.277	6.163	14303	14303	69	192.928	27.488	99.606	4.583	13312	13312	48	219.854	79.162	143.121	3.403	10553	10553	107	201.776	44.780	160.213	5.125	21590	21590
747	42	164.762	15.002	14.400	2.308	6920	6920	28	265.786	52.945	39.067	2.549	7442	7442	16	251.750	63.627	51.037	1.559	4028	4028	76	187.039	41.908	87.293	6.187	14215	14215	69	190.594	25.414	99.607	4.602	13151	13151	48	218.229	75.088	143.093	3.391	10475	10475	107	199.150	42.162	160.197	5.113	21309	21309
748	42	165.405	16.365	14.401	2.317	6947	6947	28	262.821	50.618	39.056	2.539	7359	7359	16	251.500	65.008	51.043	1.565	4024	4024	76	188.105	41.607	87.279	6.154	14296	14296	69	191.420	26.149	99.608	4.591	13208	13208	48	217.979	73.184	143.077	3.394	10463	10463	107	198.308	41.365	160.196	5.098	21219	21219
749	42	164.929	16.061	14.378	2.321	6927	6927	28	260.286	49.432	39.064	2.543	7288	7288	16	255.438	63.878	51.053	1.553	4087	4087	76	186.816	41.794	87.290	6.184	14198	14198	69	189.884	25.287	99.600	4.598	13102	13102	48	214.104	70.499	143.060	3.399	10277	10277	107	196.383	40.632	160.187	5.087	21013	21013
750	42	163.310	15.674	14.393	2.322	6859	6859	28	261.429	50.541	39.087	2.529	7320	7320	16	250.938	58.283	51.075	1.536	4015	4015	76	187.750	42.187	87.289	6.180	14269	14269	69	190.522	25.717	99.601	4.608	13146	13146	48	216.312	70.479	143.062	3.398	10383	10383	107	196.710	39.987	160.176	5.102	21048	21048
751	42	163.119	16.715	14.384	2.321	6851	6851	28	260.964	50.668	39.105	2.531	7307	7307	16	247.812	61.613	51.051	1.554	3965	3965	76	187.316	41.745	87.287	6.172	14236	14236	69	191.406	25.094	99.586	4.590	13207	13207	48	215.167	66.307	143.031	3.391	10328	10328	107	194.841	38.309	160.176	5.105	20848	20848
752	42	162.405	16.212	14.413	2.321	6821	6821	28	260.857	50.579	39.116	2.520	7304	7304	16	251.688	66.664	51.007	1.574	4027	4027	76	187.566	41.459	87.286	6.174	14255	14255	69	190.870	25.929	99.599	4.579	13170	13170	48	212.500	64.714	143.017	3.399	10200	10200	107	194.598	37.194	160.163	5.093	20822	20822
753	42	162.476	15.111	14.393	2.307	6824	6824	28	256.357	49.577	39.092	2.539	7178	7178	16	253.688	65.127	51.040	1.568	4059	4059	76	189.342	42.156	87.284	6.177	14390	14390	69	192.420	26.837	99.601	4.570	13277	13277	48	209.479	62.412	143.000	3.390	10055	10055	107	193.598	35.724	160.158	5.100	20715	20715
754	42	162.738	14.094	14.411	2.311	6835	6835	28	259.321	50.872	39.105	2.525	7261	7261	16	252.188	64.086	51.046	1.560	4035	4035	76	190.237	41.891	87.290	6.159	14458	14458	69	193.159	25.689	99.593	4.578	13328	13328	48	211.042	62.617	143.011	3.401	10130	10130	107	190.598	33.893	160.129	5.084	20394	20394
755	42	162.643	16.099	14.383	2.325	6831	6831	28	254.750	50.378	39.091	2.542	7133	7133	16	251.250	63.722	51.046	1.560	4020	4020	76	189.868	42.627	87.296	6.154	14430	14430	69	192.551	25.502	99.591	4.584	13286	13286	48	206.229	56.859	142.970	3.391	9899	9899	107	187.664	32.019	160.127	5.073	20080	20080
756	42	162.524	13.897	14.391	2.306	6826	6826	28	255	48.463	39.091	2.535	7140	7140	16	250.875	59.372	51.061	1.544	4014	4014	76	189.671	42.550	87.297	6.162	14415	14415	69	191.942	24.686	99.588	4.581	13244	13244	48	203.812	54.742	142.955	3.407	9783	9783	107	188.308	32.472	160.114	5.075	20149	20149
757	42	162.357	15.335	14.391	2.314	6819	6819	28	256.393	49.643	39.113	2.532	7179	7179	16	248.938	60.320	51.046	1.548	3983	3983	76	188.447	40.303	87.281	6.160	14322	14322	69	189.580	26.192	99.577	4.546	13081	13081	48	202.896	54.162	142.958	3.403	9739	9739	107	185.402	30.198	160.097	5.085	19838	19838
758	42	163.024	15.005	14.404	2.322	6847	6847	28	254.179	50.298	39.104	2.535	7117	7117	16	249.562	63.334	51.058	1.560	3993	3993	76	189.145	43.049	87.298	6.172	14375	14375	69	190.551	25.467	99.581	4.556	13148	13148	48	201.042	53.293	142.944	3.398	9650	9650	107	184.766	30.324	160.105	5.068	19770	19770
759	42	162.690	13.870	14.407	2.315	6833	6833	28	258.429	50.260	39.076	2.539	7236	7236	16	249.938	64.200	51.027	1.570	3999	3999	76	188.842	40.796	87.287	6.148	14352	14352	69	190.290	26.503	99.583	4.554	13130	13130	48	199.583	50.713	142.936	3.391	9580	9580	107	182.738	28.274	160.086	5.085	19553	19553
760	42	163.905	15.289	14.394	2.321	6884	6884	28	255.821	47.941	39.089	2.548	7163	7163	16	251.500	62.256	51.046	1.557	4024	4024	76	189.487	42.228	87.303	6.140	14401	14401	69	189.696	26.477	99.582	4.561	13089	13089	48	196.812	50.156	142.931	3.388	9447	9447	107	184.009	27.700	160.079	5.078	19689	19689
761	42	162.905	12.922	14.414	2.311	6842	6842	28	259.179	50.608	39.060	2.565	7257	7257	16	253.688	64.475	51.031	1.563	4059	4059	76	188.013	40.520	87.286	6.161	14289	14289	69	189.275	27.326	99.586	4.536	13060	13060	48	197.646	48.340	142.910	3.387	9487	9487	107	181.505	27.698	160.099	5.079	19421	19421
762	42	162.524	15.572	14.400	2.328	6826	6826	28	258.750	51.359	39.056	2.559	7245	7245	16	253.938	68.257	51.020	1.579	4063	4063	76	188.079	41.610	87.289	6.148	14294	14294	69	189.101	25.716	99.572	4.543	13048	13048	48	196.542	48.079	142.915	3.392	9434	9434	107	181.495	26.317	160.076	5.064	19420	19420
763	42	163.071	14.158	14.415	2.320	6849	6849	28	258.071	49.372	39.075	2.536	7226	7226	16	257.438	71.152	51.021	1.584	4119	4119	76	187.737	41.279	87.295	6.164	14268	14268	69	186.768	26.239	99.589	4.550	12887	12887	48	196.271	47.899	142.908	3.394	9421	9421	107	180.150	26.191	160.072	5.058	19276	19276
764	42	163.595	14.549	14.394	2.316	6871	6871	28	259.429	49.186	39.056	2.544	7264	7264	16	259.438	67.739	51.039	1.571	4151	4151	76	187.421	41.341	87.292	6.160	14244	14244	69	188.870	27.363	99.589	4.526	13032	13032	48	194.229	47.849	142.914	3.385	9323	9323	107	179.692	25.686	160.054	5.059	19227	19227
765	42	164.738	14.798	14.403	2.316	6919	6919	28	258	50.419	39.067	2.549	7224	7224	16	260.750	71.413	50.999	1.585	4172	4172	76	186.684	42.663	87.306	6.167	14188	14188	69	186.870	26.545	99.586	4.540	12894	12894	48	194.375	45.264	142.882	3.386	9330	9330	107	179.514	25.624	160.062	5.078	19208	19208
766	42	163.214	15.540	14.401	2.317	6855	6855	28	256.750	48.647	39.055	2.549	7189	7189	16	271.312	74.675	51.001	1.579	4341	4341	76	187.053	42.093	87.301	6.160	14216	14216	69	187.261	26.934	99.580	4.521	12921	12921	48	191.479	43.617	142.886	3.384	9191	9191	107	178.813	24.290	160.046	5.075	19133	19133
767	42	165.548	14.367	14.409	2.310	6953	6953	28	261.643	51.385	39.069	2.543	7326	7326	16	275.750	77.943	50.995	1.585	4412	4412	76	187.368	41.002	87.295	6.164	14240	14240	69	187.130	27.275	99.590	4.517	12912	12912	48	190.542	42.060	142.875	3.393	9146	9146	107	178.411	23.686	160.045	5.063	19090	19090
768	42	164.524	13.435	14.410	2.304	6910	6910	28	260.393	51.472	39.056	2.563	7291	7291	16	280.188	81.842	50.978	1.600	4483	4483	76	187.829	43.026	87.300	6.169	14275	14275	69	186.522	25.786	99.576	4.532	12870	12870	48	190.208	41.016	142.863	3.392	9130	9130	107	177.327	23.718	160.048	5.074	18974	18974
769	42	163.952	15.957	14.368	2.330	6886	6886	28	259.893	48.804	39.065	2.546	7277	7277	16	274.812	82.374	50.969	1.611	4397	4397	76	187.355	41.604	87.294	6.160	14239	14239	69	186.565	25.798	99.575	4.532	12873	12873	48	187.396	40.148	142.843	3.389	8995	8995	107	176.738	22.705	160.041	5.079	18911	18911
770	42	163.238	14.346	14.418	2.309	6856	6856	28	255.821	48.120	39.067	2.551	7163	7163	16	278.875	78.931	51.007	1.587	4462	4462	76	186.303	41.557	87.297	6.168	14159	14159	69	186.406	25.539	99.582	4.535	12862	12862	48	188.625	39.405	142.855	3.389	9054	9054	107	176.617	22.977	160.037	5.057	18898	18898
771	42	163.238	15.451	14.395	2.333	6856	6856	28	259.464	50.416	39.050	2.566	7265	7265	16	279.312	81.384	50.989	1.598	4469	4469	76	186.224	42.225	87.301	6.158	14153	14153	69	187.246	26.114	99.585	4.543	12920	12920	48	188.833	39.239	142.838	3.386	9064	9064	107	176.140	22.205	160.022	5.069	18847	18847
772	42	164.190	15.447	14.396	2.318	6896	6896	28	260.429	50.150	39.051	2.545	7292	7292	16	282.250	86.325	50.974	1.613	4516	4516	76	184.803	41.453	87.300	6.162	14045	14045	69	185.986	25.896	99.586	4.541	12833	12833	48	186.938	37.169	142.830	3.394	8973	8973	107	175.308	21.932	160.013	5.058	18758	18758
773	42	164.095	16.221	14.389	2.327	6892	6892	28	260.857	50.527	39.043	2.571	7304	7304	16	285	83.032	50.990	1.598	4560	4560	76	186.092	42.655	87.308	6.170	14143	14143	69	184.841	26.273	99.585	4.518	12754	12754	48	189.271	38.228	142.839	3.389	9085	9085	107	175.187	22.049	160.018	5.055	18745	18745
774	42	163.976	15.871	14.397	2.326	6887	6887	28	260.643	52.120	39.029	2.573	7298	7298	16	292.125	91.946	50.957	1.622	4674	4674	76	185.421	41.805	87.299	6.172	14092	14092	69	184.812	25.927	99.584	4.536	12752	12752	48	187.542	38.428	142.847	3.390	9002	9002	107	174.785	21.469	160.026	5.070	18702	18702
775	42	163.024	15.961	14.385	2.319	6847	6847	28	263.607	50.088	39.032	2.567	7381	7381	16	291.375	90.244	50.950	1.613	4662	4662	76	185.895	41.012	87.301	6.146	14128	14128	69	186.087	26.500	99.584	4.522	12840	12840	48	185.792	37.236	142.830	3.392	8918	8918	107	174.888	20.639	160.010	5.069	18713	18713
776	42	163.571	15.672	14.387	2.315	6870	6870	28	262.536	52.637	39.009	2.581	7351	7351	16	292.125	92.033	50.952	1.624	4674	4674	76	185.013	41.384	87.304	6.163	14061	14061	69	185.551	25.282	99.567	4.525	12803	12803	48	187.042	37.663	142.838	3.396	8978	8978	107	173.710	20.371	159.999	5.055	18587	18587
777	42	164.405	17.819	14.371	2.323	6905	6905	28	258.393	50.725	39.070	2.547	7235	7235	16	293.875	88.045	51.009	1.605	4702	4702	76	185.184	40.295	87.288	6.163	14074	14074	69	184.145	26.647	99.578	4.526	12706	12706	48	186.396	37.812	142.838	3.397	8947	8947	107	174.439	19.926	159.995	5.046	18665	18665
778	42	164.810	17.298	14.345	2.325	6922	6922	28	259.250	51.359	39.030	2.570	7259	7259	16	294.875	90.465	50.980	1.610	4718	4718	76	184.816	40.933	87.293	6.159	14046	14046	69	184.522	24.665	99.569	4.530	12732	12732	48	185.438	35.080	142.817	3.390	8901	8901	107	173.505	19.896	159.986	5.052	18565	18565
779	42	164.667	17.258	14.372	2.318	6916	6916	28	263.214	53.256	39.020	2.577	7370	7370	16	294.188	90.483	50.980	1.610	4707	4707	76	183.658	41.198	87.298	6.164	13958	13958	69	183.841	25.155	99.565	4.530	12685	12685	48	185.583	36.262	142.818	3.379	8908	8908	107	172.720	19.807	159.992	5.055	18481	18481
780	42	165.524	16.952	14.401	2.331	6952	6952	28	264.857	52.772	39.007	2.585	7416	7416	16	290.312	89.574	50.975	1.613	4645	4645	76	184.184	41.048	87.287	6.161	13998	13998	69	184.261	26.364	99.583	4.525	12714	12714	48	185.521	36.810	142.817	3.399	8905	8905	107	174.084	20.109	159.993	5.065	18627	18627
781	42	164.548	17.793	14.370	2.331	6911	6911	28	261.679	52.226	39.004	2.577	7327	7327	16	288.500	88.772	50.975	1.610	4616	4616	76	183.987	41.396	87.303	6.158	13983	13983	69	183.667	26.184	99.577	4.507	12673	12673	48	184.521	36.216	142.826	3.390	8857	8857	107	174.374	21.252	159.990	5.053	18658	18658
782	42	163.810	17.475	14.367	2.324	6880	6880	28	261.750	51.363	39.009	2.584	7329	7329	16	287.562	85.063	50.984	1.598	4601	4601	76	184.132	41.731	87.301	6.162	13994	13994	69	184.797	27.762	99.571	4.505	12751	12751	48	185.208	34.255	142.803	3.392	8890	8890	107	173.065	18.550	159.977	5.041	18518	18518
783	42	164.500	17.091	14.372	2.325	6909	6909	28	262.750	54.274	38.974	2.616	7357	7357	16	289	88.071	50.990	1.609	4624	4624	76	183.421	41.375	87.299	6.161	13940	13940	69	184.681	26.613	99.580	4.516	12743	12743	48	183.938	36.867	142.824	3.408	8829	8829	107	173.598	19.337	159.973	5.041	18575	18575
784	42	165.167	16.937	14.363	2.324	6937	6937	28	266.857	54.810	38.987	2.597	7472	7472	16	290.188	87.677	50.987	1.608	4643	4643	76	183.487	41.301	87.303	6.162	13945	13945	69	184.565	25.982	99.579	4.520	12735	12735	48	187	37.200	142.832	3.387	8976	8976	107	174.140	19.811	159.990	5.051	18633	18633
785	42	165.952	16.449	14.372	2.328	6970	6970	28	267.393	52.673	38.966	2.601	7487	7487	16	287.375	85.635	50.995	1.600	4598	4598	76	183.408	39.862	87.292	6.161	13939	13939	69	184.754	27.397	99.575	4.500	12748	12748	48	185.938	37.339	142.834	3.388	8925	8925	107	173.794	20.005	159.997	5.038	18596	18596
786	42	166.143	17.952	14.369	2.327	6978	6978	28	268.036	55.926	38.936	2.609	7505	7505	16	288	88.544	50.977	1.614	4608	4608	76	182.697	41.142	87.304	6.165	13885	13885	69	184.290	27.652	99.584	4.512	12716	12716	48	184.292	35.584	142.832	3.379	8846	8846	107	174.178	20.830	160.001	5.047	18637	18637
787	42	166.095	18.469	14.363	2.332	6976	6976	28	273.393	58.768	38.951	2.618	7655	7655	16	288.500	87.114	50.985	1.609	4616	4616	76	184.579	39.762	87.290	6.155	14028	14028	69	183.971	25.698	99.565	4.519	12694	12694	48	186.292	35.438	142.818	3.387	8942	8942	107	174.140	20.291	159.994	5.036	18633	18633
788	42	167.524	20.049	14.348	2.324	7036	7036	28	276.250	58.430	38.925	2.630	7735	7735	16	286.938	88.332	50.983	1.612	4591	4591	76	182.974	42.212	87.311	6.163	13906	13906	69	184.058	25.644	99.571	4.519	12700	12700	48	184.833	35.441	142.814	3.389	8872	8872	107	175.308	19.373	159.981	5.044	18758	18758
789	42	167.238	19.187	14.357	2.333	7024	7024	28	279.714	61.794	38.916	2.636	7832	7832	16	285.625	82.988	50.993	1.591	4570	4570	76	184.618	42.300	87.302	6.159	14031	14031	69	183.319	25.630	99.570	4.535	12649	12649	48	185.375	36.233	142.822	3.397	8898	8898	107	174.084	20.974	160.004	5.024	18627	18627
790	42	166.595	19.066	14.359	2.335	6997	6997	28	277.500	60.266	38.912	2.646	7770	7770	16	281.625	79.831	51.015	1.586	4506	4506	76	184.197	42.533	87.307	6.159	13999	13999	69	182.928	25.752	99.570	4.514	12622	12622	48	184.604	34.933	142.812	3.392	8861	8861	107	174.252	18.897	159.976	5.032	18645	18645
791	42	167.524	18.447	14.346	2.329	7036	7036	28	279.036	60.791	38.901	2.626	7813	7813	16	281.250	83.485	50.977	1.604	4500	4500	76	183.711	41.093	87.299	6.181	13962	13962	69	182.812	23.492	99.564	4.550	12614	12614	48	185.208	34.651	142.814	3.389	8890	8890	107	175.037	19.153	159.967	5.019	18729	18729
792	42	167.262	18.097	14.355	2.327	7025	7025	28	283.036	63.593	38.895	2.639	7925	7925	16	278.125	78.814	51.007	1.589	4450	4450	76	182.908	40.652	87.298	6.147	13901	13901	69	182.101	23.889	99.578	4.551	12565	12565	48	184.104	34.073	142.804	3.383	8837	8837	107	175.093	19.434	159.967	5.020	18735	18735
793	42	168.833	19.513	14.354	2.346	7091	7091	28	282.036	63.276	38.890	2.654	7897	7897	16	280.062	83.728	50.996	1.604	4481	4481	76	183.211	40.905	87.299	6.148	13924	13924	69	181.072	23.495	99.570	4.540	12494	12494	48	185.104	34.542	142.805	3.377	8885	8885	107	175.486	19.629	159.974	5.021	18777	18777
794	42	170.929	21.534	14.330	2.346	7179	7179	28	281.929	64.046	38.909	2.651	7894	7894	16	280	80.152	51.004	1.590	4480	4480	76	183.447	42.024	87.301	6.172	13942	13942	69	181.377	24.263	99.579	4.545	12515	12515	48	185.479	34.145	142.803	3.383	8903	8903	107	176.607	20.351	159.979	5.017	18897	18897
795	42	171.262	22.081	14.306	2.356	7193	7193	28	284.357	64.022	38.897	2.648	7962	7962	16	280.938	81.198	50.984	1.593	4495	4495	76	182.816	40.427	87.296	6.162	13894	13894	69	180.667	24.011	99.579	4.548	12466	12466	48	186.146	35.251	142.817	3.367	8935	8935	107	176.523	19.960	159.974	5.033	18888	18888
796	42	171.905	22.908	14.325	2.350	7220	7220	28	289.893	66.767	38.874	2.654	8117	8117	16	282.938	81.235	51.004	1.592	4527	4527	76	184.750	41.763	87.303	6.160	14041	14041	69	180.493	24.060	99.566	4.527	12454	12454	48	185.729	32.879	142.800	3.373	8915	8915	107	177.981	20.386	159.970	5.016	19044	19044
797	42	170.429	22.099	14.325	2.347	7158	7158	28	289.607	67.999	38.860	2.669	8109	8109	16	278.562	82.756	50.992	1.607	4457	4457	76	184.592	40.272	87.291	6.148	14029	14029	69	179.609	22.668	99.559	4.534	12393	12393	48	186.250	35.237	142.820	3.375	8940	8940	107	178.150	19.809	159.960	5.029	19062	19062
798	42	172.262	21.921	14.317	2.352	7235	7235	28	291.821	71.446	38.870	2.675	8171	8171	16	273.562	74.652	51.023	1.582	4377	4377	76	184.434	41.754	87.305	6.171	14017	14017	69	181.290	23.109	99.566	4.549	12509	12509	48	184.833	36.061	142.828	3.377	8872	8872	107	178.822	19.737	159.960	5.015	19134	19134
799	42	172.119	22.794	14.326	2.352	7229	7229	28	292.964	68.764	38.865	2.673	8203	8203	16	269	73.639	51.005	1.580	4304	4304	76	183.592	41.388	87.303	6.151	13953	13953	69	179.855	23.191	99.569	4.561	12410	12410	48	188.104	34.623	142.804	3.372	9029	9029	107	179.019	20.399	159.969	5.015	19155	19155
800	42	173.690	22.005	14.328	2.354	7295	7295	28	297.036	72.286	38.838	2.688	8317	8317	16	266.562	70.749	51.046	1.570	4265	4265	76	184.289	40.633	87.294	6.156	14006	14006	69	180.449	22.957	99.571	4.566	12451	12451	48	187.708	34.835	142.806	3.372	9010	9010	107	180.346	20.256	159.956	5.017	19297	19297
801	42	174.381	23.158	14.318	2.340	7324	7324	28	295.071	72.314	38.829	2.691	8262	8262	16	268	72.900	51.019	1.582	4288	4288	76	183.105	41.290	87.304	6.169	13916	13916	69	180.304	21.966	99.573	4.567	12441	12441	48	186.854	37.475	142.841	3.373	8969	8969	107	180.869	20.414	159.949	4.987	19353	19353
802	42	175.405	24.790	14.311	2.352	7367	7367	28	300.786	71.816	38.828	2.682	8422	8422	16	262	69.624	51.034	1.573	4192	4192	76	183.645	40.986	87.290	6.172	13957	13957	69	180.783	22.406	99.559	4.555	12474	12474	48	188.667	37.879	142.836	3.375	9056	9056	107	183.654	19.775	159.922	4.982	19651	19651
803	42	176.833	24.861	14.316	2.365	7427	7427	28	299.357	74.759	38.810	2.707	8382	8382	16	258.250	63.491	51.060	1.552	4132	4132	76	183.605	41.081	87.295	6.161	13954	13954	69	179.043	22.621	99.576	4.559	12354	12354	48	188.750	35.745	142.814	3.372	9060	9060	107	184.832	21.034	159.927	4.982	19777	19777
804	42	174.690	26.058	14.311	2.367	7337	7337	28	303.429	76.340	38.801	2.717	8496	8496	16	258.250	67.881	51.033	1.568	4132	4132	76	184.658	40.572	87.287	6.158	14034	14034	69	181.072	21.572	99.572	4.568	12494	12494	48	190.333	36.713	142.827	3.373	9136	9136	107	185.748	20.410	159.912	4.949	19875	19875
805	42	178.929	25.748	14.304	2.373	7515	7515	28	304.536	74.543	38.792	2.693	8527	8527	16	261.125	68.006	51.045	1.565	4178	4178	76	183.829	41.000	87.304	6.153	13971	13971	69	180.377	22.365	99.574	4.568	12446	12446	48	189.875	36.882	142.828	3.363	9114	9114	107	187.355	20.732	159.888	4.930	20047	20047
806	42	179.048	26.022	14.311	2.358	7520	7520	28	304.571	76.690	38.794	2.705	8528	8528	16	260.312	67.942	51.045	1.569	4165	4165	76	184.184	41.845	87.303	6.156	13998	13998	69	182.290	22.791	99.571	4.571	12578	12578	48	191.896	35.932	142.807	3.375	9211	9211	107	191.056	22.717	159.862	4.911	20443	20443
807	42	180.167	28.192	14.293	2.373	7567	7567	28	306.571	78.055	38.774	2.715	8584	8584	16	256.625	67.470	51.027	1.571	4106	4106	76	184.645	41.033	87.299	6.152	14033	14033	69	182.348	25.054	99.574	4.529	12582	12582	48	192.625	38.347	142.836	3.360	9246	9246	107	191.888	22.429	159.843	4.904	20532	20532
808	42	181.071	29.306	14.268	2.383	7605	7605	28	302.393	76.269	38.779	2.707	8467	8467	16	258.250	64.438	51.049	1.552	4132	4132	76	184.934	43.370	87.313	6.193	14055	14055	69	179.957	22.541	99.563	4.556	12417	12417	48	193.833	37.930	142.828	3.361	9304	9304	107	194.645	24.027	159.797	4.874	20827	20827
809	42	182.214	29.890	14.262	2.380	7653	7653	28	301.286	76.759	38.771	2.712	8436	8436	16	260.438	67.761	51.034	1.566	4167	4167	76	185.579	42.268	87.305	6.158	14104	14104	69	180.870	22.445	99.562	4.559	12480	12480	48	192.958	36.962	142.821	3.373	9262	9262	107	195.869	24.694	159.817	4.870	20958	20958
810	42	182.071	27.712	14.284	2.383	7647	7647	28	302.964	74.799	38.790	2.702	8483	8483	16	259.812	66.212	51.035	1.561	4157	4157	76	185.711	43.087	87.308	6.166	14114	14114	69	181.362	22.135	99.555	4.553	12514	12514	48	194.708	38.409	142.830	3.368	9346	9346	107	196.897	25.270	159.781	4.852	21068	21068
811	42	182.452	29.368	14.255	2.371	7663	7663	28	304.179	78.579	38.761	2.728	8517	8517	16	256.438	66.736	51.032	1.567	4103	4103	76	185.947	42.846	87.313	6.167	14132	14132	69	183.304	22.350	99.566	4.564	12648	12648	48	195.292	40.015	142.851	3.344	9374	9374	107	197.383	25.694	159.780	4.846	21120	21120
812	42	182.643	30.157	14.271	2.380	7671	7671	28	309.750	78.863	38.758	2.711	8673	8673	16	252.625	62.403	51.048	1.550	4042	4042	76	185.118	42.561	87.313	6.183	14069	14069	69	183.406	24.099	99.577	4.571	12655	12655	48	195	38.012	142.828	3.356	9360	9360	107	198.757	26.918	159.777	4.841	21267	21267
813	42	184.071	31.122	14.277	2.391	7731	7731	28	313.036	80.319	38.772	2.718	8765	8765	16	256.875	66.642	51.029	1.570	4110	4110	76	185.329	41.712	87.304	6.144	14085	14085	69	184.957	22.998	99.566	4.559	12762	12762	48	197.146	38.292	142.829	3.349	9463	9463	107	199.505	27.133	159.757	4.833	21347	21347
814	42	184.762	30.647	14.260	2.375	7760	7760	28	307.357	79.049	38.767	2.718	8606	8606	16	254.688	63.674	51.041	1.556	4075	4075	76	186.079	43.920	87.314	6.192	14142	14142	69	182.304	22.840	99.581	4.573	12579	12579	48	196.771	39.596	142.843	3.349	9445	9445	107	199.019	24.949	159.757	4.856	21295	21295
815	42	183.143	29.892	14.276	2.384	7692	7692	28	310.250	81.542	38.762	2.729	8687	8687	16	252.250	63.716	51.032	1.561	4036	4036	76	186.105	44.061	87.324	6.181	14144	14144	69	183.217	22.717	99.571	4.559	12642	12642	48	196.250	37.748	142.815	3.362	9420	9420	107	198.953	26.506	159.760	4.838	21288	21288
816	42	184.881	32.612	14.263	2.391	7765	7765	28	309.643	81.781	38.745	2.734	8670	8670	16	253.938	62.124	51.043	1.551	4063	4063	76	186.342	43.089	87.315	6.167	14162	14162	69	184.797	24.264	99.572	4.555	12751	12751	48	196.958	37.775	142.829	3.346	9454	9454	107	198.879	27.859	159.779	4.846	21280	21280
817	42	185.190	29.731	14.288	2.372	7778	7778	28	312.107	79.750	38.772	2.708	8739	8739	16	254.625	65.166	51.059	1.556	4074	4074	76	187.829	43.656	87.313	6.168	14275	14275	69	185.754	23.254	99.577	4.568	12817	12817	48	197.479	38.766	142.831	3.363	9479	9479	107	197.841	25.471	159.778	4.870	21169	21169
818	42	185.167	30.361	14.278	2.381	7777	7777	28	314.214	80.558	38.751	2.719	8798	8798	16	258	65.961	51.027	1.561	4128	4128	76	187	43.944	87.319	6.165	14212	14212	69	185.116	24.395	99.580	4.548	12773	12773	48	197.375	40.186	142.845	3.362	9474	9474	107	196.981	25.303	159.779	4.870	21077	21077
819	42	184.262	29.328	14.289	2.377	7739	7739	28	314.750	82.391	38.741	2.716	8813	8813	16	254.250	65.831	51.018	1.567	4068	4068	76	185.987	43.452	87.308	6.177	14135	14135	69	185.507	22.644	99.567	4.555	12800	12800	48	198.771	39.829	142.836	3.351	9541	9541	107	195.290	25.501	159.805	4.884	20896	20896
820	42	184.667	29.340	14.258	2.362	7756	7756	28	312.464	80.470	38.753	2.714	8749	8749	16	256.375	65.464	51.032	1.562	4102	4102	76	185.026	42.383	87.307	6.170	14062	14062	69	184.290	23.716	99.569	4.546	12716	12716	48	198.500	40.343	142.831	3.350	9528	9528	107	195.103	24.597	159.802	4.888	20876	20876
821	42	186.143	30.287	14.247	2.383	7818	7818	28	311.821	81.358	38.753	2.723	8731	8731	16	257.750	66.089	51.040	1.560	4124	4124	76	186.434	42.386	87.309	6.163	14169	14169	69	185.783	25.174	99.577	4.545	12819	12819	48	197.875	41.206	142.850	3.353	9498	9498	107	194.299	23.610	159.835	4.909	20790	20790
822	42	185.167	30.340	14.275	2.380	7777	7777	28	309.107	81.096	38.763	2.726	8655	8655	16	255.938	64.880	51.047	1.560	4095	4095	76	187.895	43.649	87.315	6.171	14280	14280	69	185.449	24.071	99.575	4.541	12796	12796	48	196.500	38.640	142.826	3.353	9432	9432	107	193.757	23.998	159.823	4.909	20732	20732
823	42	184.381	27.231	14.296	2.373	7744	7744	28	304.964	77.557	38.771	2.716	8539	8539	16	254.062	63.548	51.036	1.553	4065	4065	76	187.197	43.305	87.306	6.169	14227	14227	69	186.420	25.449	99.568	4.534	12863	12863	48	196.271	40.029	142.838	3.361	9421	9421	107	192.383	23.116	159.854	4.938	20585	20585
824	42	183.929	26.850	14.305	2.367	7725	7725	28	305.857	79.488	38.750	2.718	8564	8564	16	253.062	59.350	51.080	1.540	4049	4049	76	186.211	41.085	87.299	6.161	14152	14152	69	185.551	24.544	99.578	4.548	12803	12803	48	194.750	38.607	142.821	3.372	9348	9348	107	191.495	23.823	159.873	4.919	20490	20490
825	42	183.548	27.657	14.310	2.372	7709	7709	28	306.429	79.656	38.764	2.714	8580	8580	16	250.062	61.910	51.055	1.551	4001	4001	76	187.118	41.623	87.296	6.152	14221	14221	69	186.217	24.696	99.569	4.540	12849	12849	48	193.583	38.460	142.822	3.372	9292	9292	107	190.841	23.748	159.869	4.943	20420	20420
826	42	184.738	29.095	14.292	2.371	7759	7759	28	303.571	76.834	38.756	2.723	8500	8500	16	251.062	60.331	51.057	1.543	4017	4017	76	186.145	41.932	87.303	6.144	14147	14147	69	186.812	25.036	99.570	4.537	12890	12890	48	193.500	39.688	142.831	3.372	9288	9288	107	190.804	23.791	159.907	4.952	20416	20416
827	42	183.619	27.395	14.293	2.367	7712	7712	28	300.821	73.544	38.773	2.701	8423	8423	16	251.562	61.879	51.048	1.553	4025	4025	76	185.711	41.581	87.300	6.160	14114	14114	69	187.681	26.249	99.582	4.532	12950	12950	48	193.167	40.110	142.847	3.375	9272	9272	107	189.935	23.448	159.907	4.960	20323	20323
828	42	183.405	29.573	14.281	2.382	7703	7703	28	297.893	75.848	38.759	2.708	8341	8341	16	248.125	58.908	51.038	1.544	3970	3970	76	187.092	42.195	87.310	6.144	14219	14219	69	187.203	26.618	99.574	4.515	12917	12917	48	194.167	38.607	142.823	3.375	9320	9320	107	188.019	23.862	159.924	4.954	20118	20118
829	42	183.143	28.385	14.298	2.376	7692	7692	28	296.964	73.938	38.773	2.705	8315	8315	16	248.500	59.011	51.062	1.541	3976	3976	76	187.579	41.795	87.298	6.165	14256	14256	69	187.377	26.703	99.592	4.525	12929	12929	48	195.500	40.179	142.825	3.392	9384	9384	107	188.075	23.337	159.927	4.971	20124	20124
830	42	182.476	27.371	14.281	2.366	7664	7664	28	292.464	71.262	38.776	2.699	8189	8189	16	246.438	60.143	51.072	1.555	3943	3943	76	186.803	42.545	87.305	6.153	14197	14197	69	187.072	26.080	99.579	4.535	12908	12908	48	193.167	40.751	142.842	3.371	9272	9272	107	187.757	22.594	159.934	4.968	20090	20090
831	42	181.690	27.009	14.308	2.364	7631	7631	28	292.786	69.291	38.807	2.681	8198	8198	16	248.688	57.815	51.075	1.540	3979	3979	76	187.776	43.400	87.308	6.164	14271	14271	69	189.232	26.035	99.579	4.545	13057	13057	48	194.188	39.442	142.831	3.376	9321	9321	107	186.364	23.151	159.939	4.976	19941	19941
832	42	181.286	26.518	14.303	2.366	7614	7614	28	290.750	72.167	38.786	2.701	8141	8141	16	247.188	59.104	51.076	1.547	3955	3955	76	186.645	43.378	87.315	6.176	14185	14185	69	188.275	27.451	99.579	4.520	12991	12991	48	192.646	39.463	142.832	3.375	9247	9247	107	185.626	22.888	159.959	4.998	19862	19862
833	42	180.143	26.950	14.291	2.361	7566	7566	28	288.214	69.514	38.804	2.683	8070	8070	16	244.438	55.440	51.044	1.536	3911	3911	76	188.421	42.971	87.307	6.168	14320	14320	69	188.826	29.045	99.569	4.486	13029	13029	48	194.958	40.950	142.835	3.390	9358	9358	107	185.869	23.173	159.968	4.994	19888	19888
834	42	180.857	27.600	14.276	2.362	7596	7596	28	283.143	67.298	38.829	2.682	7928	7928	16	241.438	56.194	51.063	1.543	3863	3863	76	187.263	42.206	87.305	6.158	14232	14232	69	188.681	28.077	99.587	4.518	13019	13019	48	193.500	39.755	142.831	3.387	9288	9288	107	184.626	23.182	159.979	4.987	19755	19755
835	42	179.048	26.350	14.306	2.370	7520	7520	28	282.714	64.996	38.846	2.658	7916	7916	16	243.188	55.146	51.076	1.534	3891	3891	76	187.658	43.281	87.311	6.162	14262	14262	69	189.667	29.076	99.570	4.502	13087	13087	48	192.479	40.143	142.832	3.387	9239	9239	107	184.794	23.770	159.992	5.017	19773	19773
836	42	178.524	27.270	14.294	2.363	7498	7498	28	281.321	61.151	38.865	2.655	7877	7877	16	241.688	57.167	51.060	1.541	3867	3867	76	188.145	43.900	87.315	6.181	14299	14299	69	189.203	28.997	99.584	4.503	13055	13055	48	192.833	41.189	142.845	3.381	9256	9256	107	183.953	23.343	159.990	5.010	19683	19683
837	42	177.738	26.272	14.314	2.362	7465	7465	28	275.643	59.317	38.892	2.632	7718	7718	16	242.875	59.931	51.049	1.551	3886	3886	76	187.658	42.663	87.307	6.177	14262	14262	69	189.014	28.898	99.582	4.498	13042	13042	48	191.521	39.789	142.831	3.380	9193	9193	107	183.533	24.784	160.014	5.015	19638	19638
838	42	178.238	24.058	14.318	2.356	7486	7486	28	275.821	59.708	38.865	2.641	7723	7723	16	241.125	57.466	51.060	1.549	3858	3858	76	187	42.312	87.301	6.170	14212	14212	69	190.420	27.426	99.577	4.507	13139	13139	48	193.396	40.846	142.842	3.382	9283	9283	107	183.794	25.193	160.025	5.021	19666	19666
839	42	175.429	24.872	14.325	2.359	7368	7368	28	276.107	61.084	38.876	2.647	7731	7731	16	242.250	58.045	51.068	1.547	3876	3876	76	187.921	40.993	87.292	6.162	14282	14282	69	188.783	27.615	99.576	4.515	13026	13026	48	192.771	42.469	142.857	3.386	9253	9253	107	184.318	25.214	160.019	5.021	19722	19722
840	42	175.690	22.837	14.326	2.347	7379	7379	28	274.286	60.187	38.890	2.650	7680	7680	16	242.938	54.547	51.088	1.531	3887	3887	76	186.632	42.693	87.300	6.181	14184	14184	69	188.696	27.179	99.586	4.517	13020	13020	48	191.854	39.885	142.838	3.385	9209	9209	107	184.112	25.919	160.055	5.036	19700	19700
841	42	175.405	23.777	14.311	2.352	7367	7367	28	268.536	59.692	38.862	2.655	7519	7519	16	242.250	58.715	51.051	1.551	3876	3876	76	187.776	42.761	87.302	6.173	14271	14271	69	189.797	27.212	99.582	4.520	13096	13096	48	192.896	41.150	142.840	3.392	9259	9259	107	185.280	25.790	160.042	5.046	19825	19825
842	42	174.714	23.803	14.322	2.354	7338	7338	28	269.571	55.125	38.903	2.620	7548	7548	16	242.188	56.843	51.077	1.543	3875	3875	76	187.237	42.198	87.304	6.159	14230	14230	69	189.014	28.436	99.587	4.504	13042	13042	48	193.625	41.284	142.842	3.394	9294	9294	107	184.505	26.977	160.059	5.047	19742	19742
843	42	173.476	24.117	14.305	2.364	7286	7286	28	266.893	53.099	38.905	2.607	7473	7473	16	244.938	61.421	51.037	1.556	3919	3919	76	187.289	40.762	87.292	6.150	14234	14234	69	190.174	28.757	99.589	4.509	13122	13122	48	194.146	41.114	142.842	3.398	9319	9319	107	183.953	25.421	160.030	5.043	19683	19683
844	42	175.048	23.584	14.327	2.349	7352	7352	28	269.179	56.687	38.872	2.638	7537	7537	16	243.250	55.225	51.066	1.533	3892	3892	76	185.421	39.483	87.280	6.156	14092	14092	69	187.638	26.660	99.586	4.532	12947	12947	48	193.104	42.124	142.862	3.380	9269	9269	107	184.766	26.850	160.064	5.050	19770	19770
845	42	173.167	21.966	14.336	2.344	7273	7273	28	265.250	54.483	38.925	2.621	7427	7427	16	243.312	55.178	51.065	1.531	3893	3893	76	186.526	41.321	87.294	6.172	14176	14176	69	187.507	25.745	99.583	4.538	12938	12938	48	195.125	42.320	142.863	3.383	9366	9366	107	185.477	27.201	160.066	5.047	19846	19846
846	42	174.833	21.971	14.338	2.341	7343	7343	28	263.179	54.979	38.900	2.625	7369	7369	16	243.938	59.291	51.051	1.547	3903	3903	76	186.513	42.770	87.304	6.183	14175	14175	69	187.841	26.260	99.578	4.536	12961	12961	48	194.042	41.463	142.854	3.398	9314	9314	107	184.589	27.100	160.052	5.037	19751	19751
847	42	172.333	20.883	14.341	2.348	7238	7238	28	266.750	52.962	38.936	2.605	7469	7469	16	241.062	57.502	51.054	1.546	3857	3857	76	186.289	41.947	87.301	6.171	14158	14158	69	187.101	26.422	99.576	4.532	12910	12910	48	193.104	42.446	142.855	3.395	9269	9269	107	184.477	27.925	160.087	5.062	19739	19739
848	42	172.143	22.670	14.338	2.344	7230	7230	28	262.500	52.367	38.931	2.613	7350	7350	16	242.750	57.673	51.057	1.549	3884	3884	76	185.684	41.228	87.295	6.153	14112	14112	69	187.275	26.351	99.593	4.540	12922	12922	48	195.062	42.026	142.859	3.387	9363	9363	107	184.215	28.535	160.077	5.045	19711	19711
849	42	174.095	23.160	14.338	2.359	7312	7312	28	260.679	50.475	38.943	2.601	7299	7299	16	239.438	56.367	51.069	1.544	3831	3831	76	186.342	40.878	87.297	6.144	14162	14162	69	187.899	25.102	99.586	4.555	12965	12965	48	195.375	45.060	142.880	3.393	9378	9378	107	184.692	27.655	160.082	5.056	19762	19762
850	42	173.167	21.100	14.337	2.345	7273	7273	28	259.214	49.564	38.945	2.598	7258	7258	16	238.625	55.020	51.062	1.542	3818	3818	76	186.039	40.748	87.289	6.165	14139	14139	69	186.870	24.649	99.574	4.552	12894	12894	48	198.562	45.318	142.892	3.370	9531	9531	107	184.850	28.667	160.091	5.060	19779	19779
851	42	171.024	21.598	14.331	2.346	7183	7183	28	261.321	52.016	38.945	2.596	7317	7317	16	236.812	52.610	51.074	1.524	3789	3789	76	184.829	39.955	87.294	6.152	14047	14047	69	186.942	25.405	99.582	4.547	12899	12899	48	196.271	45.730	142.887	3.384	9421	9421	107	185.065	28.130	160.085	5.064	19802	19802
852	42	172.405	22.159	14.338	2.351	7241	7241	28	255.786	51.151	38.962	2.595	7162	7162	16	236.688	54.077	51.069	1.531	3787	3787	76	185.934	41.607	87.300	6.155	14131	14131	69	187.116	24.513	99.587	4.551	12911	12911	48	195.271	45.887	142.891	3.390	9373	9373	107	184.411	27.881	160.074	5.052	19732	19732
853	42	171.119	21.125	14.347	2.346	7187	7187	28	254.679	47.830	38.990	2.577	7131	7131	16	242.125	54.455	51.069	1.536	3874	3874	76	186.013	42.599	87.307	6.170	14137	14137	69	186.812	25.749	99.587	4.542	12890	12890	48	195.646	46.113	142.886	3.390	9391	9391	107	184.869	28.148	160.077	5.055	19781	19781
854	42	170.476	21.487	14.350	2.344	7160	7160	28	255.893	49.893	38.975	2.588	7165	7165	16	242.875	56.982	51.075	1.543	3886	3886	76	186.132	41.816	87.303	6.179	14146	14146	69	187.014	24.827	99.575	4.559	12904	12904	48	196.583	46.908	142.902	3.385	9436	9436	107	185.748	28.006	160.084	5.078	19875	19875
855	42	170.667	19.980	14.346	2.339	7168	7168	28	253.607	45.123	39.012	2.560	7101	7101	16	235.625	58.019	51.059	1.556	3770	3770	76	186.763	42.810	87.302	6.174	14194	14194	69	187.391	25.142	99.581	4.566	12930	12930	48	199.167	48.377	142.909	3.402	9560	9560	107	184.523	28.769	160.082	5.078	19744	19744
856	42	169.786	18.932	14.381	2.342	7131	7131	28	252.179	46.714	38.996	2.579	7061	7061	16	238.875	53.646	51.081	1.532	3822	3822	76	185.395	43.079	87.309	6.178	14090	14090	69	186.913	25.497	99.586	4.575	12897	12897	48	196.729	49.129	142.919	3.389	9443	9443	107	185.850	28.576	160.099	5.069	19886	19886
857	42	168.952	20.007	14.371	2.339	7096	7096	28	251.750	49.143	38.973	2.581	7049	7049	16	237.500	57.066	51.061	1.546	3800	3800	76	185.684	42.362	87.302	6.179	14112	14112	69	186.986	24.860	99.590	4.558	12902	12902	48	198.292	47.184	142.898	3.396	9518	9518	107	185.196	29.367	160.096	5.081	19816	19816
858	42	168.905	19.052	14.368	2.335	7094	7094	28	254.107	43.544	38.996	2.560	7115	7115	16	235.250	54.976	51.088	1.544	3764	3764	76	186.250	43.156	87.314	6.174	14155	14155	69	187.623	26.143	99.593	4.564	12946	12946	48	196.646	48.303	142.910	3.387	9439	9439	107	184.813	28.930	160.102	5.069	19775	19775
859	42	168.333	18.986	14.367	2.330	7070	7070	28	250.250	48.470	38.960	2.588	7007	7007	16	233.625	54.096	51.072	1.543	3738	3738	76	186.868	43.649	87.317	6.160	14202	14202	69	186.942	23.139	99.584	4.580	12899	12899	48	199.229	47.720	142.924	3.378	9563	9563	107	184.879	27.814	160.086	5.089	19782	19782
860	42	167.905	18.589	14.378	2.329	7052	7052	28	249	44.929	38.977	2.572	6972	6972	16	233.125	55.242	51.075	1.545	3730	3730	76	186.789	42.675	87.311	6.175	14196	14196	69	187.087	24.570	99.588	4.575	12909	12909	48	198.875	49.111	142.917	3.394	9546	9546	107	183.888	27.909	160.088	5.089	19676	19676
861	42	169.286	19.468	14.367	2.329	7110	7110	28	250.536	46.024	38.963	2.576	7015	7015	16	233	52.217	51.080	1.525	3728	3728	76	184.618	42.175	87.313	6.166	14031	14031	69	188.928	26.049	99.592	4.563	13036	13036	48	197.271	48.142	142.921	3.389	9469	9469	107	185.019	29.091	160.104	5.076	19797	19797
862	42	169.071	19.836	14.356	2.342	7101	7101	28	247.286	46.724	38.949	2.595	6924	6924	16	229.562	51.640	51.074	1.534	3673	3673	76	185.250	44.145	87.323	6.188	14079	14079	69	188.667	25.142	99.591	4.587	13018	13018	48	196.958	48.869	142.920	3.383	9454	9454	107	183.794	27.714	160.071	5.071	19666	19666
863	42	168.214	18.582	14.377	2.330	7065	7065	28	250.536	45.321	38.975	2.567	7015	7015	16	232.062	53.696	51.094	1.539	3713	3713	76	187.408	43.565	87.319	6.164	14243	14243	69	188.797	26.492	99.593	4.569	13027	13027	48	198.562	48.757	142.911	3.391	9531	9531	107	185.953	28.535	160.063	5.067	19897	19897
864	42	166.976	18.291	14.371	2.331	7013	7013	28	251.393	48.349	38.984	2.583	7039	7039	16	233.688	48.511	51.096	1.510	3739	3739	76	185.566	43.183	87.314	6.171	14103	14103	69	186.754	24.628	99.602	4.585	12886	12886	48	198.042	48.794	142.918	3.396	9506	9506	107	184.748	29.261	160.097	5.093	19768	19768
865	42	167.429	19.606	14.352	2.335	7032	7032	28	249.250	46.034	38.973	2.578	6979	6979	16	232.125	52.305	51.099	1.533	3714	3714	76	186.816	42.441	87.310	6.165	14198	14198	69	187.681	24.415	99.588	4.574	12950	12950	48	197.750	50.418	142.924	3.399	9492	9492	107	185.804	28.637	160.079	5.084	19881	19881
866	42	167.714	18.890	14.356	2.333	7044	7044	28	251	47.412	38.966	2.584	7028	7028	16	231.938	53.053	51.081	1.535	3711	3711	76	184.829	41.728	87.304	6.168	14047	14047	69	188.246	24.169	99.583	4.581	12989	12989	48	198.333	49.465	142.915	3.394	9520	9520	107	185.159	28.591	160.090	5.070	19812	19812
867	42	166.071	17.567	14.389	2.324	6975	6975	28	250.393	46.525	38.971	2.569	7011	7011	16	230.938	52.413	51.068	1.531	3695	3695	76	185.171	42.645	87.317	6.170	14073	14073	69	186.855	23.867	99.588	4.589	12893	12893	48	199.521	50.774	142.924	3.395	9577	9577	107	185.757	27.747	160.082	5.104	19876	19876
868	42	166.262	19.228	14.369	2.330	6983	6983	28	248.464	45.558	38.970	2.578	6957	6957	16	228.750	53.967	51.071	1.540	3660	3660	76	185.263	42.960	87.307	6.194	14080	14080	69	185.942	24.990	99.594	4.584	12830	12830	48	198.188	50.438	142.924	3.393	9513	9513	107	186.206	29.971	160.111	5.078	19924	19924
869	42	166.833	16.026	14.390	2.317	7007	7007	28	247.679	45.271	38.978	2.571	6935	6935	16	229.688	51.901	51.071	1.530	3675	3675	76	185.447	42.666	87.319	6.158	14094	14094	69	186.493	23.690	99.582	4.585	12868	12868	48	197.875	51.050	142.932	3.405	9498	9498	107	186.495	30.392	160.099	5.085	19955	19955
870	42	166.452	17.794	14.368	2.324	6991	6991	28	245.179	44.635	38.974	2.563	6865	6865	16	227	50.760	51.084	1.536	3632	3632	76	187.500	44.110	87.322	6.152	14250	14250	69	186.406	22.818	99.584	4.599	12862	12862	48	197.708	51.854	142.950	3.390	9490	9490	107	186.570	31.781	160.135	5.103	19963	19963
871	42	167.667	18.945	14.369	2.340	7042	7042	28	246	45.123	38.970	2.580	6888	6888	16	228.312	50.279	51.093	1.528	3653	3653	76	186.053	42.918	87.318	6.162	14140	14140	69	185.478	24.041	99.595	4.577	12798	12798	48	197.104	51.257	142.944	3.391	9461	9461	107	186.140	29.244	160.111	5.098	19917	19917
872	42	167.143	18.911	14.373	2.330	7020	7020	28	244.036	45.034	38.955	2.593	6833	6833	16	227.125	50.323	51.092	1.531	3634	3634	76	187.105	44.069	87.324	6.169	14220	14220	69	184.768	23.619	99.583	4.586	12749	12749	48	199	52.518	142.948	3.380	9552	9552	107	186.570	30.437	160.104	5.094	19963	19963
873	42	166.381	18.381	14.360	2.331	6988	6988	28	243.321	43.442	38.996	2.567	6813	6813	16	228.625	47.961	51.106	1.513	3658	3658	76	186.658	43.346	87.321	6.151	14186	14186	69	184.246	23.041	99.569	4.584	12713	12713	48	198.333	51.104	142.936	3.394	9520	9520	107	186.318	30.500	160.104	5.098	19936	19936
874	42	164.762	17.648	14.386	2.325	6920	6920	28	241.714	44.586	38.987	2.579	6768	6768	16	229.250	52.264	51.065	1.532	3668	3668	76	186.974	44.870	87.326	6.185	14210	14210	69	183.029	22.937	99.579	4.594	12629	12629	48	199.396	52.519	142.948	3.395	9571	9571	107	186.495	30.007	160.094	5.076	19955	19955
875	42	165.571	17.209	14.366	2.326	6954	6954	28	243.321	44.189	38.989	2.561	6813	6813	16	229.312	49.347	51.089	1.527	3669	3669	76	185.750	43.789	87.318	6.181	14117	14117	69	184.435	23.153	99.585	4.603	12726	12726	48	200.667	54.937	142.969	3.389	9632	9632	107	186.318	29.696	160.100	5.109	19936	19936
876	42	164.762	16.975	14.398	2.322	6920	6920	28	241.143	42.948	38.978	2.573	6752	6752	16	229.625	51.658	51.072	1.532	3674	3674	76	185.684	43.279	87.326	6.179	14112	14112	69	183.725	22.137	99.583	4.608	12677	12677	48	201.021	54.520	142.967	3.396	9649	9649	107	186.215	29.974	160.090	5.106	19925	19925
877	42	163.548	18.635	14.369	2.335	6869	6869	28	242.643	42.709	38.990	2.574	6794	6794	16	227.062	53.168	51.062	1.541	3633	3633	76	185.711	44.324	87.321	6.173	14114	14114	69	183.029	21.532	99.590	4.612	12629	12629	48	201.062	55.296	142.969	3.392	9651	9651	107	185.234	29.306	160.096	5.101	19820	19820
878	42	164.024	17.083	14.391	2.323	6889	6889	28	241.500	42.501	38.999	2.565	6762	6762	16	227.500	52.597	51.052	1.540	3640	3640	76	185.618	43.862	87.330	6.156	14107	14107	69	182.986	20.854	99.580	4.626	12626	12626	48	199.479	52.968	142.952	3.392	9575	9575	107	185.748	30.801	160.095	5.106	19875	19875
879	42	164.357	16.578	14.393	2.328	6903	6903	28	244.750	45.011	38.994	2.567	6853	6853	16	228.250	50.292	51.069	1.529	3652	3652	76	186.895	43.516	87.320	6.165	14204	14204	69	181.116	20.442	99.566	4.603	12497	12497	48	201.917	55.832	142.978	3.389	9692	9692	107	186.551	30.818	160.103	5.093	19961	19961
880	42	163.262	16.102	14.380	2.315	6857	6857	28	241.143	42.888	39.008	2.558	6752	6752	16	226.938	52.883	51.058	1.537	3631	3631	76	185.895	43.846	87.319	6.188	14128	14128	69	180.536	21.241	99.581	4.605	12457	12457	48	204.604	59.738	143.008	3.406	9821	9821	107	187.411	28.904	160.066	5.095	20053	20053
881	42	162.929	16.750	14.381	2.326	6843	6843	28	239.643	42.999	39.000	2.552	6710	6710	16	229.188	50.510	51.060	1.529	3667	3667	76	185.500	44.460	87.336	6.172	14098	14098	69	183.043	20.639	99.576	4.612	12630	12630	48	202.792	55.323	142.984	3.405	9734	9734	107	187.028	30.145	160.086	5.123	20012	20012
882	42	162.405	17.232	14.373	2.321	6821	6821	28	241.464	41.941	39.029	2.551	6761	6761	16	228.125	50.778	51.067	1.528	3650	3650	76	186.066	44.049	87.325	6.179	14141	14141	69	182.362	21.419	99.590	4.613	12583	12583	48	205.958	57.770	142.991	3.395	9886	9886	107	186.075	29.559	160.073	5.133	19910	19910
883	42	162.548	16.323	14.391	2.326	6827	6827	28	238.571	43.408	39.007	2.566	6680	6680	16	228.438	50.844	51.063	1.531	3655	3655	76	186.776	45.095	87.329	6.198	14195	14195	69	181.696	20.610	99.577	4.640	12537	12537	48	205.521	59.424	143.006	3.404	9865	9865	107	185.729	29.922	160.070	5.137	19873	19873
884	42	161.214	15.060	14.402	2.318	6771	6771	28	239.821	43.115	39.011	2.559	6715	6715	16	227.625	49.946	51.100	1.524	3642	3642	76	186.500	46.126	87.343	6.189	14174	14174	69	182.188	19.778	99.585	4.657	12571	12571	48	207.354	61.517	143.013	3.402	9953	9953	107	187.327	30.641	160.084	5.133	20044	20044
885	42	162.619	16.327	14.394	2.331	6830	6830	28	241.571	41.792	39.004	2.562	6764	6764	16	229.812	52.391	51.072	1.529	3677	3677	76	187.158	44.686	87.332	6.193	14224	14224	69	181.797	20.320	99.585	4.633	12544	12544	48	205	57.945	143.000	3.393	9840	9840	107	187.748	31.186	160.083	5.140	20089	20089
886	42	162.500	15.599	14.391	2.316	6825	6825	28	241.464	42.901	38.987	2.567	6761	6761	16	224.938	52.475	51.073	1.546	3599	3599	76	185.987	45.274	87.328	6.189	14135	14135	69	182.145	22.354	99.593	4.634	12568	12568	48	206.042	62.543	143.026	3.419	9890	9890	107	188.131	32.535	160.080	5.125	20130	20130
887	42	162.024	16.298	14.372	2.327	6805	6805	28	242.393	44.420	38.998	2.573	6787	6787	16	228.125	51.838	51.073	1.533	3650	3650	76	186.487	46.019	87.335	6.190	14173	14173	69	181.594	21.211	99.599	4.641	12530	12530	48	206.083	61.682	143.019	3.388	9892	9892	107	189.411	32.242	160.100	5.139	20267	20267
888	42	162.952	15.813	14.386	2.317	6844	6844	28	240.107	44.897	38.990	2.569	6723	6723	16	231.750	52.955	51.056	1.535	3708	3708	76	185.118	45.235	87.330	6.198	14069	14069	69	181.464	20.325	99.589	4.639	12521	12521	48	206.646	62.062	143.021	3.392	9919	9919	107	189.617	32.282	160.095	5.136	20289	20289
889	42	163.190	16.325	14.388	2.334	6854	6854	28	240.786	43.084	38.962	2.578	6742	6742	16	228	53.141	51.099	1.537	3648	3648	76	186.829	45.301	87.333	6.218	14199	14199	69	181.261	20.759	99.595	4.644	12507	12507	48	209.458	64.957	143.034	3.389	10054	10054	107	191.355	32.551	160.102	5.165	20475	20475
890	42	163.238	16.669	14.396	2.315	6856	6856	28	243.750	44.181	38.979	2.584	6825	6825	16	231.125	52.600	51.069	1.535	3698	3698	76	187.303	46.969	87.344	6.206	14235	14235	69	181	20.144	99.582	4.649	12489	12489	48	208.854	66.580	143.053	3.390	10025	10025	107	192.028	32.233	160.100	5.175	20547	20547
891	42	162.524	16.145	14.398	2.321	6826	6826	28	241.821	45.252	38.971	2.587	6771	6771	16	226.750	48.937	51.083	1.523	3628	3628	76	187.434	48.128	87.344	6.216	14245	14245	69	181.826	19.937	99.576	4.651	12546	12546	48	210.583	67.293	143.055	3.390	10108	10108	107	191.813	32.427	160.096	5.165	20524	20524
892	42	163.738	16.375	14.389	2.323	6877	6877	28	245.929	46.056	38.940	2.600	6886	6886	16	230.188	50.044	51.086	1.526	3683	3683	76	187.895	47.737	87.351	6.214	14280	14280	69	182.449	20.015	99.587	4.636	12589	12589	48	210.229	68.138	143.058	3.400	10091	10091	107	193.598	32.138	160.080	5.192	20715	20715
893	42	162.595	15.536	14.393	2.314	6829	6829	28	245.500	44.418	38.994	2.578	6874	6874	16	231.375	54.375	51.058	1.545	3702	3702	76	187.632	47.543	87.347	6.193	14260	14260	69	181.565	20.865	99.579	4.630	12528	12528	48	208.438	67.350	143.057	3.398	10005	10005	107	192.991	31.319	160.080	5.199	20650	20650
894	42	163.119	14.657	14.402	2.318	6851	6851	28	246.286	45.644	38.960	2.579	6896	6896	16	229.750	52.316	51.067	1.534	3676	3676	76	188.053	48.246	87.353	6.183	14292	14292	69	181.290	20.722	99.584	4.638	12509	12509	48	212.583	70.904	143.078	3.396	10204	10204	107	194.607	31.083	160.066	5.184	20823	20823
895	42	162.524	16.241	14.400	2.320	6826	6826	28	246.464	45.713	38.950	2.596	6901	6901	16	233.625	55.288	51.044	1.545	3738	3738	76	190.105	48.253	87.354	6.191	14448	14448	69	181.913	20.731	99.573	4.666	12552	12552	48	212.125	72.400	143.089	3.400	10182	10182	107	193.467	32.319	160.072	5.205	20701	20701
896	42	162.929	14.831	14.396	2.313	6843	6843	28	245.036	46.535	38.942	2.599	6861	6861	16	234.250	53.153	51.068	1.533	3748	3748	76	189.211	49.062	87.359	6.204	14380	14380	69	181.246	20.164	99.579	4.656	12506	12506	48	213	71.063	143.083	3.396	10224	10224	107	192.963	31.024	160.059	5.181	20647	20647
897	42	161.095	17.530	14.375	2.333	6766	6766	28	245.536	46.535	38.947	2.594	6875	6875	16	231.562	54.332	51.074	1.538	3705	3705	76	188.947	49.219	87.361	6.200	14360	14360	69	181.203	19.797	99.586	4.655	12503	12503	48	214.854	75.663	143.111	3.408	10313	10313	107	193.178	32.076	160.057	5.185	20670	20670
898	42	163.881	15.924	14.396	2.318	6883	6883	28	248.714	46.087	38.950	2.592	6964	6964	16	231.562	53.373	51.086	1.540	3705	3705	76	189.132	48.838	87.355	6.206	14374	14374	69	183.362	20.765	99.586	4.643	12652	12652	48	216.438	76.112	143.108	3.398	10389	10389	107	193.841	32.067	160.057	5.178	20741	20741
899	42	162.405	15.782	14.368	2.317	6821	6821	28	248.214	47.400	38.929	2.611	6950	6950	16	230	52.487	51.057	1.535	3680	3680	76	188.711	46.741	87.346	6.175	14342	14342	69	180.913	20.265	99.584	4.648	12483	12483	48	218.688	76.280	143.115	3.387	10497	10497	107	194.626	33.803	160.078	5.176	20825	20825
900	42	161.381	16.945	14.379	2.321	6778	6778	28	250.786	48.513	38.917	2.611	7022	7022	16	227.812	51.432	51.068	1.529	3645	3645	76	188.513	47.576	87.349	6.184	14327	14327	69	180.841	19.038	99.586	4.654	12478	12478	48	217.354	75.508	143.110	3.403	10433	10433	107	194.262	33.983	160.070	5.180	20786	20786
901	42	162.381	15.267	14.381	2.316	6820	6820	28	250.393	51.070	38.922	2.615	7011	7011	16	228.438	50.077	51.081	1.526	3655	3655	76	188.184	48.443	87.356	6.200	14302	14302	69	181.130	19.824	99.578	4.642	12498	12498	48	218.479	78.047	143.130	3.403	10487	10487	107	195.252	34.090	160.072	5.186	20892	20892
902	42	161.452	15.480	14.385	2.319	6781	6781	28	250.429	50.905	38.913	2.633	7012	7012	16	225.562	51.841	51.051	1.539	3609	3609	76	187.895	47.919	87.348	6.199	14280	14280	69	180.754	19.924	99.577	4.644	12472	12472	48	217.812	78.994	143.126	3.405	10455	10455	107	196.224	35.952	160.072	5.188	20996	20996
903	42	162.714	16.567	14.375	2.323	6834	6834	28	252.143	50.116	38.896	2.616	7060	7060	16	225.062	49.125	51.076	1.528	3601	3601	76	187.803	47.314	87.350	6.193	14273	14273	69	181.812	21.172	99.578	4.630	12545	12545	48	219.542	78.151	143.120	3.395	10538	10538	107	195.187	35.154	160.056	5.202	20885	20885
904	42	162.286	16.284	14.399	2.329	6816	6816	28	252.179	49.656	38.919	2.621	7061	7061	16	225.812	47.589	51.079	1.521	3613	3613	76	189.013	48.571	87.361	6.201	14365	14365	69	181.681	20.133	99.575	4.633	12536	12536	48	221	78.976	143.132	3.394	10608	10608	107	195.710	35.092	160.059	5.200	20941	20941
905	42	163.405	17.822	14.356	2.339	6863	6863	28	252.429	49.442	38.931	2.606	7068	7068	16	222	46.762	51.081	1.518	3552	3552	76	189.645	49.321	87.363	6.204	14413	14413	69	181.899	21.285	99.591	4.631	12551	12551	48	223.688	82.752	143.151	3.404	10737	10737	107	196.879	34.874	160.075	5.178	21066	21066
906	42	163.690	15.898	14.383	2.330	6875	6875	28	248.857	49.691	38.887	2.617	6968	6968	16	224.688	50.070	51.083	1.531	3595	3595	76	188.092	47.579	87.350	6.187	14295	14295	69	181.754	20.997	99.586	4.631	12541	12541	48	221.417	82.941	143.152	3.402	10628	10628	107	195.486	35.381	160.072	5.193	20917	20917
907	42	163.310	17.655	14.344	2.329	6859	6859	28	253	49.780	38.906	2.606	7084	7084	16	224	49.157	51.082	1.532	3584	3584	76	188.145	46.931	87.341	6.217	14299	14299	69	181.435	20.128	99.587	4.668	12519	12519	48	221.875	81.780	143.144	3.395	10650	10650	107	196.841	35.790	160.066	5.170	21062	21062
908	42	163.310	15.900	14.368	2.333	6859	6859	28	253.036	48.760	38.911	2.617	7085	7085	16	227.312	49.874	51.099	1.522	3637	3637	76	189.289	48.558	87.350	6.198	14386	14386	69	182.406	20.262	99.579	4.635	12586	12586	48	223.583	84.372	143.165	3.403	10732	10732	107	197.355	36.758	160.091	5.173	21117	21117
909	42	164.357	17.409	14.362	2.341	6903	6903	28	254.607	51.446	38.880	2.631	7129	7129	16	228.688	49.693	51.075	1.521	3659	3659	76	188.882	46.598	87.341	6.193	14355	14355	69	182.536	19.056	99.569	4.634	12595	12595	48	227.250	86.430	143.170	3.404	10908	10908	107	198.252	35.602	160.067	5.177	21213	21213
910	42	163.238	17.296	14.349	2.333	6856	6856	28	255.929	51.675	38.902	2.623	7166	7166	16	228.562	50.020	51.072	1.528	3657	3657	76	187.224	46.694	87.345	6.192	14229	14229	69	182.522	22.174	99.586	4.628	12594	12594	48	227.562	88.455	143.183	3.398	10923	10923	107	198.869	37.005	160.082	5.181	21279	21279
911	42	163.881	17.985	14.348	2.329	6883	6883	28	259.714	53.844	38.864	2.644	7272	7272	16	225.688	50.793	51.075	1.536	3611	3611	76	189.342	49.213	87.355	6.210	14390	14390	69	182.739	21.893	99.590	4.644	12609	12609	48	228.042	89.443	143.192	3.393	10946	10946	107	198.710	37.706	160.078	5.184	21262	21262
912	42	163.833	17.661	14.363	2.345	6881	6881	28	257.679	53.305	38.878	2.641	7215	7215	16	226.188	48.806	51.085	1.521	3619	3619	76	188.224	48.409	87.357	6.213	14305	14305	69	182.174	21.363	99.570	4.618	12570	12570	48	227.083	88.754	143.194	3.389	10900	10900	107	198.561	37.057	160.073	5.181	21246	21246
913	42	163.238	17.892	14.353	2.342	6856	6856	28	260.750	56.526	38.844	2.653	7301	7301	16	227.500	51.613	51.075	1.532	3640	3640	76	187.395	48.940	87.357	6.210	14242	14242	69	181.348	20.610	99.568	4.619	12513	12513	48	228.479	90.989	143.196	3.398	10967	10967	107	198.692	37.969	160.081	5.194	21260	21260
914	42	162.857	19.088	14.343	2.337	6840	6840	28	262.250	59.758	38.834	2.673	7343	7343	16	226.125	48.350	51.102	1.520	3618	3618	76	187.934	47.090	87.343	6.187	14283	14283	69	183.435	21.053	99.576	4.635	12657	12657	48	229.667	92.342	143.208	3.392	11024	11024	107	199.645	36.593	160.054	5.188	21362	21362
915	42	162.786	17.432	14.352	2.335	6837	6837	28	263.179	56.939	38.842	2.649	7369	7369	16	227	51.329	51.054	1.536	3632	3632	76	186.592	45.781	87.339	6.200	14181	14181	69	182.594	21.069	99.584	4.622	12599	12599	48	233.521	95.698	143.227	3.398	11209	11209	107	199.944	37.506	160.053	5.191	21394	21394
916	42	163.595	19.364	14.326	2.338	6871	6871	28	265.071	60.132	38.823	2.672	7422	7422	16	229	51.512	51.063	1.532	3664	3664	76	186.803	46.479	87.337	6.202	14197	14197	69	183.725	20.425	99.583	4.643	12677	12677	48	232.125	94.855	143.217	3.402	11142	11142	107	200.439	37.369	160.074	5.187	21447	21447
917	42	165.905	19.058	14.354	2.339	6968	6968	28	263.143	58.952	38.822	2.660	7368	7368	16	225.938	48.484	51.078	1.525	3615	3615	76	188.039	47.260	87.345	6.199	14291	14291	69	184.768	22.615	99.586	4.630	12749	12749	48	233.458	94.827	143.213	3.412	11206	11206	107	202.065	37.894	160.056	5.167	21621	21621
918	42	166.333	18.790	14.339	2.346	6986	6986	28	269.750	64.529	38.793	2.687	7553	7553	16	228.500	51.233	51.068	1.533	3656	3656	76	187.658	47.870	87.351	6.214	14262	14262	69	183.580	21.799	99.580	4.624	12667	12667	48	235.062	97.333	143.232	3.389	11283	11283	107	201.944	37.857	160.064	5.166	21608	21608
919	42	165.024	21.296	14.318	2.357	6931	6931	28	267.964	63.638	38.791	2.703	7503	7503	16	234.688	53.009	51.071	1.535	3755	3755	76	187.368	46.904	87.343	6.182	14240	14240	69	183.725	22.534	99.586	4.623	12677	12677	48	235.250	96.977	143.227	3.396	11292	11292	107	202.738	37.846	160.071	5.188	21693	21693
920	42	166.143	18.502	14.347	2.337	6978	6978	28	269	62.614	38.822	2.681	7532	7532	16	233.312	53.601	51.072	1.539	3733	3733	76	187.921	47.284	87.341	6.216	14282	14282	69	183.826	21.313	99.576	4.621	12684	12684	48	238.104	101.101	143.250	3.396	11429	11429	107	203.402	37.575	160.069	5.175	21764	21764
921	42	166.857	19.491	14.332	2.353	7008	7008	28	275.179	64.786	38.783	2.694	7705	7705	16	234.938	56.442	51.053	1.550	3759	3759	76	187.053	46.864	87.343	6.212	14216	14216	69	182.145	20.828	99.586	4.643	12568	12568	48	238.688	99.987	143.246	3.387	11457	11457	107	203.252	38.876	160.088	5.191	21748	21748
922	42	167.786	19.401	14.330	2.343	7047	7047	28	280.036	72.952	38.724	2.731	7841	7841	16	233.938	53.129	51.059	1.536	3743	3743	76	186.882	44.915	87.327	6.195	14203	14203	69	183.551	21.328	99.581	4.630	12665	12665	48	238.979	101.215	143.250	3.387	11471	11471	107	205.121	37.917	160.063	5.183	21948	21948
923	42	169.119	20.944	14.337	2.353	7103	7103	28	285	74.125	38.731	2.733	7980	7980	16	237.812	56.872	51.036	1.549	3805	3805	76	187.776	46.318	87.330	6.208	14271	14271	69	183.580	22.273	99.593	4.626	12667	12667	48	240.146	101.608	143.251	3.388	11527	11527	107	206.467	38.617	160.071	5.184	22092	22092
924	42	170.619	22.745	14.300	2.355	7166	7166	28	286.857	76.290	38.718	2.743	8032	8032	16	238.625	59.961	51.036	1.557	3818	3818	76	188.368	45.662	87.327	6.180	14316	14316	69	183.333	22.686	99.582	4.603	12650	12650	48	237.438	97.852	143.230	3.402	11397	11397	107	208.150	39.228	160.084	5.159	22272	22272
925	42	170.929	21.062	14.330	2.359	7179	7179	28	288.536	78.501	38.710	2.753	8079	8079	16	241.625	57.488	51.033	1.547	3866	3866	76	186.566	44.586	87.330	6.205	14179	14179	69	184.348	22.834	99.585	4.599	12720	12720	48	236.312	98.363	143.230	3.395	11343	11343	107	207.486	38.023	160.069	5.155	22201	22201
926	42	171.500	22.318	14.321	2.355	7203	7203	28	290.750	80.183	38.704	2.755	8141	8141	16	239.062	59.451	51.042	1.557	3825	3825	76	186.789	46.075	87.339	6.194	14196	14196	69	183.362	23.119	99.592	4.615	12652	12652	48	239.958	101.071	143.253	3.391	11518	11518	107	209.168	37.846	160.071	5.151	22381	22381
927	42	173.310	23.482	14.304	2.361	7279	7279	28	297.357	83.523	38.681	2.773	8326	8326	16	238.562	58.649	51.041	1.552	3817	3817	76	189.474	47.845	87.347	6.212	14400	14400	69	184.812	23.142	99.584	4.604	12752	12752	48	241.146	100.536	143.237	3.397	11575	11575	107	209.729	37.865	160.061	5.145	22441	22441
928	42	172.857	26.440	14.280	2.376	7260	7260	28	291.286	82.926	38.677	2.769	8156	8156	16	238.500	59.504	51.056	1.556	3816	3816	76	185.711	46.392	87.341	6.193	14114	14114	69	184.986	22.121	99.576	4.608	12764	12764	48	240.875	102.711	143.261	3.392	11562	11562	107	209.393	37.319	160.057	5.150	22405	22405
929	42	172.357	25.317	14.275	2.369	7239	7239	28	299.393	86.850	38.652	2.787	8383	8383	16	238.938	56.366	51.049	1.547	3823	3823	76	187.908	47.140	87.339	6.202	14281	14281	69	186.159	24.480	99.579	4.585	12845	12845	48	241.979	100.286	143.239	3.376	11615	11615	107	210.617	35.458	160.016	5.121	22536	22536
930	42	173.524	23.197	14.299	2.368	7288	7288	28	295.643	83.482	38.668	2.776	8278	8278	16	237.875	54.322	51.070	1.530	3806	3806	76	187.697	45.939	87.336	6.183	14265	14265	69	185.710	23.881	99.588	4.587	12814	12814	48	241.125	101.476	143.249	3.378	11574	11574	107	210.888	35.084	160.008	5.102	22565	22565
931	42	173.643	24.594	14.302	2.367	7293	7293	28	301.071	85.333	38.667	2.776	8430	8430	16	237.562	56.451	51.043	1.548	3801	3801	76	187.092	46.164	87.341	6.194	14219	14219	69	187.246	23.607	99.597	4.612	12920	12920	48	241.625	99.158	143.233	3.379	11598	11598	107	213.262	35.831	159.988	5.105	22819	22819
932	42	174.810	24.873	14.293	2.371	7342	7342	28	300.536	84.993	38.657	2.765	8415	8415	16	235.250	55.459	51.049	1.542	3764	3764	76	187.816	45.628	87.343	6.200	14274	14274	69	186.333	23.647	99.597	4.617	12857	12857	48	241.500	96.745	143.217	3.371	11592	11592	107	212.869	35.193	159.996	5.069	22777	22777
933	42	174.548	26.046	14.285	2.379	7331	7331	28	300.357	86.070	38.669	2.775	8410	8410	16	236.125	55.606	51.057	1.543	3778	3778	76	187.763	46.268	87.338	6.194	14270	14270	69	187.710	23.707	99.582	4.622	12952	12952	48	239.708	97.942	143.229	3.379	11506	11506	107	217.150	37.031	159.999	5.069	23235	23235
934	42	175.214	26.724	14.259	2.376	7359	7359	28	302.321	86.134	38.642	2.778	8465	8465	16	234.938	53.629	51.063	1.532	3759	3759	76	187.947	47.551	87.350	6.197	14284	14284	69	187	24.749	99.602	4.613	12903	12903	48	240.292	96.996	143.220	3.390	11534	11534	107	217.178	35.541	159.977	5.048	23238	23238
935	42	173.667	24.440	14.280	2.365	7294	7294	28	300.643	83.434	38.686	2.759	8418	8418	16	235.125	55.210	51.074	1.544	3762	3762	76	187.855	47.285	87.340	6.182	14277	14277	69	188.681	22.868	99.598	4.648	13019	13019	48	241.062	95.400	143.211	3.379	11571	11571	107	219.879	36.570	159.968	5.031	23527	23527
936	42	175.143	26.153	14.286	2.375	7356	7356	28	297.607	82.141	38.672	2.757	8333	8333	16	237.750	59.341	51.039	1.561	3804	3804	76	188.184	47.110	87.347	6.193	14302	14302	69	189.246	24.962	99.604	4.628	13058	13058	48	241.042	95.318	143.211	3.376	11570	11570	107	220.103	35.933	159.951	5.017	23551	23551
937	42	176.095	26.792	14.273	2.371	7396	7396	28	295.464	80.944	38.690	2.754	8273	8273	16	236.375	55.767	51.072	1.542	3782	3782	76	187.079	46.017	87.337	6.187	14218	14218	69	188.029	23.646	99.612	4.657	12974	12974	48	239.771	94.405	143.194	3.375	11509	11509	107	222.168	36.949	159.958	5.033	23772	23772
938	42	175.690	25.420	14.282	2.369	7379	7379	28	293.786	77.614	38.711	2.739	8226	8226	16	235.438	55.528	51.055	1.542	3767	3767	76	188.684	48.020	87.357	6.203	14340	14340	69	189	22.445	99.601	4.654	13041	13041	48	241.521	93.760	143.191	3.373	11593	11593	107	223.252	35.917	159.930	5.010	23888	23888
939	42	175.881	25.244	14.306	2.370	7387	7387	28	291.786	74.513	38.728	2.727	8170	8170	16	234.625	53.885	51.074	1.535	3754	3754	76	186.961	45.645	87.338	6.192	14209	14209	69	188	23.216	99.592	4.629	12972	12972	48	237.208	88.365	143.173	3.369	11386	11386	107	222.785	36.519	159.952	4.994	23838	23838
940	42	175.429	27.314	14.273	2.371	7368	7368	28	291.036	76.249	38.724	2.734	8149	8149	16	236.750	54.607	51.077	1.542	3788	3788	76	187.711	45.577	87.336	6.199	14266	14266	69	189.406	23.604	99.605	4.632	13069	13069	48	236.250	88.172	143.166	3.369	11340	11340	107	222.720	35.184	159.945	5.026	23831	23831
941	42	177.286	27.896	14.281	2.375	7446	7446	28	291.250	77.818	38.715	2.737	8155	8155	16	234.938	54.579	51.059	1.541	3759	3759	76	188.303	46.149	87.335	6.205	14311	14311	69	188.377	24.047	99.595	4.632	12998	12998	48	237.229	89.322	143.175	3.376	11387	11387	107	223.551	36.393	159.941	5.010	23920	23920
942	42	176.667	27.170	14.285	2.375	7420	7420	28	293.143	75.167	38.733	2.728	8208	8208	16	239.312	55.266	51.057	1.534	3829	3829	76	187.579	46.834	87.345	6.201	14256	14256	69	188.580	23.255	99.600	4.657	13012	13012	48	235.562	86.762	143.159	3.360	11307	11307	107	223.551	33.156	159.958	5.023	23920	23920
943	42	176.333	27.003	14.261	2.381	7406	7406	28	289.750	70.618	38.775	2.700	8113	8113	16	240.938	56.466	51.080	1.539	3855	3855	76	188.816	48.133	87.345	6.203	14350	14350	69	188.246	23.676	99.605	4.656	12989	12989	48	234.854	86.233	143.153	3.376	11273	11273	107	221.692	34.419	159.945	5.011	23721	23721
944	42	176.714	28.128	14.269	2.372	7422	7422	28	284.643	68.924	38.785	2.688	7970	7970	16	240.750	57.446	51.039	1.549	3852	3852	76	187.895	47.687	87.346	6.207	14280	14280	69	189.188	23.031	99.604	4.644	13054	13054	48	233.521	85.974	143.161	3.370	11209	11209	107	220.981	33.808	159.963	5.021	23645	23645
945	42	176.262	27.126	14.272	2.367	7403	7403	28	286.714	69.693	38.775	2.710	8028	8028	16	238.750	57.626	51.044	1.547	3820	3820	76	189.013	47.342	87.347	6.201	14365	14365	69	189.812	24.019	99.607	4.661	13097	13097	48	230.896	82.533	143.139	3.372	11083	11083	107	221.841	33.902	159.964	5.019	23737	23737
946	42	176.976	28.192	14.274	2.372	7433	7433	28	285.429	69.965	38.775	2.699	7992	7992	16	241.062	56.662	51.075	1.543	3857	3857	76	187.408	46.552	87.343	6.194	14243	14243	69	189.826	24.346	99.600	4.641	13098	13098	48	232.062	82.653	143.139	3.373	11139	11139	107	222.178	34.831	159.980	5.053	23773	23773
947	42	176.952	28.573	14.256	2.382	7432	7432	28	279.429	63.011	38.829	2.666	7824	7824	16	241.562	58.296	51.047	1.553	3865	3865	76	187.342	46.425	87.339	6.183	14238	14238	69	189.478	23.284	99.602	4.665	13074	13074	48	229.042	83.245	143.146	3.364	10994	10994	107	218.897	33.617	159.964	5.058	23422	23422
948	42	178.976	28.178	14.277	2.367	7517	7517	28	280	64.494	38.822	2.665	7840	7840	16	240.500	57.654	51.051	1.546	3848	3848	76	187.763	45.528	87.333	6.202	14270	14270	69	189.101	23.131	99.602	4.671	13048	13048	48	229.208	80.346	143.125	3.356	11002	11002	107	218.776	33.347	159.987	5.039	23409	23409
949	42	177	29.881	14.286	2.371	7434	7434	28	279.821	64.697	38.817	2.670	7835	7835	16	239.750	57.702	51.038	1.551	3836	3836	76	186.474	44.543	87.328	6.185	14172	14172	69	189.043	22.280	99.593	4.664	13044	13044	48	227.667	78.664	143.115	3.379	10928	10928	107	218.140	35.072	160.013	5.066	23341	23341
950	42	177.190	28.026	14.279	2.378	7442	7442	28	278.786	65.093	38.812	2.684	7806	7806	16	242.750	58.808	51.058	1.551	3884	3884	76	186.776	44.690	87.328	6.184	14195	14195	69	189.377	23.348	99.608	4.655	13067	13067	48	227.333	78.759	143.114	3.377	10912	10912	107	214.607	34.281	160.011	5.066	22963	22963
951	42	177.167	24.637	14.302	2.362	7441	7441	28	282.821	68.147	38.824	2.686	7919	7919	16	239.812	53.332	51.048	1.529	3837	3837	76	185.237	42.937	87.319	6.162	14078	14078	69	187.942	22.654	99.604	4.651	12968	12968	48	225.042	78.411	143.114	3.371	10802	10802	107	213.178	33.234	160.020	5.077	22810	22810
952	42	176.405	25.637	14.275	2.357	7409	7409	28	278.357	64.078	38.836	2.669	7794	7794	16	240	57.306	51.045	1.546	3840	3840	76	187.342	44.979	87.335	6.184	14238	14238	69	188.478	24.494	99.612	4.663	13005	13005	48	223.208	76.607	143.107	3.378	10714	10714	107	210.963	33.293	160.025	5.092	22573	22573
953	42	176.214	25.351	14.276	2.366	7401	7401	28	278.036	63.502	38.861	2.666	7785	7785	16	239.062	53.300	51.080	1.530	3825	3825	76	185.026	41.856	87.313	6.165	14062	14062	69	188.884	22.717	99.585	4.640	13033	13033	48	221.125	73.403	143.081	3.382	10614	10614	107	209.196	32.094	160.030	5.077	22384	22384
954	42	179.143	25.676	14.309	2.365	7524	7524	28	278.679	63.704	38.861	2.663	7803	7803	16	238	52.341	51.077	1.521	3808	3808	76	186.105	43.249	87.317	6.179	14144	14144	69	188.116	23.590	99.603	4.640	12980	12980	48	219.271	70.418	143.072	3.383	10525	10525	107	207.804	32.436	160.065	5.098	22235	22235
955	42	175.786	26.427	14.301	2.365	7383	7383	28	274.357	62.563	38.855	2.669	7682	7682	16	236.750	54.651	51.055	1.541	3788	3788	76	185.039	43.753	87.324	6.181	14063	14063	69	188.420	23.532	99.591	4.638	13001	13001	48	218.625	70.723	143.065	3.386	10494	10494	107	206.776	32.803	160.061	5.102	22125	22125
956	42	177.024	24.453	14.303	2.352	7435	7435	28	278.071	64.554	38.858	2.673	7786	7786	16	235.375	53.842	51.044	1.535	3766	3766	76	186.026	43.385	87.318	6.171	14138	14138	69	188.203	23.141	99.590	4.645	12986	12986	48	217.250	69.566	143.063	3.380	10428	10428	107	206.570	34.055	160.069	5.089	22103	22103
957	42	174.429	24.321	14.307	2.364	7326	7326	28	276.107	61.101	38.871	2.643	7731	7731	16	235.188	52.149	51.066	1.528	3763	3763	76	187.303	44.684	87.331	6.188	14235	14235	69	187.884	23.351	99.596	4.645	12964	12964	48	213.292	68.775	143.064	3.379	10238	10238	107	204.075	33.203	160.064	5.094	21836	21836
958	42	175.738	25.163	14.314	2.358	7381	7381	28	273.071	58.863	38.879	2.639	7646	7646	16	235.938	53.146	51.077	1.529	3775	3775	76	185.605	44.024	87.325	6.192	14106	14106	69	187.304	22.624	99.582	4.624	12924	12924	48	214.479	69.778	143.076	3.385	10295	10295	107	202.850	32.459	160.082	5.107	21705	21705
959	42	175.786	23.612	14.320	2.358	7383	7383	28	270.643	58.484	38.902	2.638	7578	7578	16	235.688	55.496	51.066	1.544	3771	3771	76	185.211	44.129	87.326	6.182	14076	14076	69	187.551	24.424	99.619	4.651	12941	12941	48	212.438	68.525	143.065	3.399	10197	10197	107	201.963	33.118	160.086	5.077	21610	21610
960	42	174.405	25.338	14.305	2.359	7325	7325	28	270.929	55.691	38.935	2.611	7586	7586	16	234.812	52.050	51.066	1.531	3757	3757	76	188.013	46.726	87.338	6.214	14289	14289	69	186.884	23.636	99.596	4.631	12895	12895	48	212.146	67.427	143.053	3.392	10183	10183	107	200.636	32.483	160.086	5.111	21468	21468
961	42	174.333	23.875	14.344	2.346	7322	7322	28	268	56.844	38.908	2.638	7504	7504	16	236.750	54.294	51.075	1.534	3788	3788	76	187.079	46.375	87.346	6.216	14218	14218	69	186.435	22.457	99.572	4.624	12864	12864	48	212.521	67.091	143.052	3.391	10201	10201	107	199.252	32.018	160.084	5.106	21320	21320
962	42	174.548	24.725	14.306	2.360	7331	7331	28	266.893	55.853	38.928	2.622	7473	7473	16	234.125	55.810	51.046	1.548	3746	3746	76	186.816	46.197	87.335	6.201	14198	14198	69	186.710	22.836	99.596	4.643	12883	12883	48	210.792	66.099	143.039	3.389	10118	10118	107	197.084	31.546	160.088	5.086	21088	21088
963	42	175.524	22.605	14.327	2.343	7372	7372	28	271.786	58.702	38.902	2.643	7610	7610	16	235.750	52.074	51.087	1.528	3772	3772	76	188.224	47.529	87.343	6.213	14305	14305	69	185.493	22.619	99.593	4.625	12799	12799	48	210.438	65.351	143.048	3.389	10101	10101	107	196.860	31.830	160.089	5.089	21064	21064
964	42	173.286	21.849	14.333	2.345	7278	7278	28	272	57.279	38.926	2.623	7616	7616	16	230.188	54.124	51.054	1.545	3683	3683	76	188.566	46.999	87.339	6.202	14331	14331	69	186.275	21.798	99.599	4.668	12853	12853	48	208.208	61.924	143.021	3.392	9994	9994	107	196.112	33.790	160.109	5.117	20984	20984
965	42	174.810	22.178	14.338	2.355	7342	7342	28	271.357	58.860	38.910	2.637	7598	7598	16	232.062	53.371	51.060	1.541	3713	3713	76	187.579	45.677	87.334	6.203	14256	14256	69	185.986	21.956	99.594	4.640	12833	12833	48	207.938	61.482	143.004	3.397	9981	9981	107	193.327	31.573	160.106	5.087	20686	20686
966	42	173.190	22.443	14.332	2.348	7274	7274	28	274.036	59.238	38.908	2.643	7673	7673	16	231.688	52.209	51.064	1.532	3707	3707	76	186.039	45.453	87.337	6.208	14139	14139	69	186.783	21.982	99.584	4.647	12888	12888	48	206.083	60.557	143.005	3.401	9892	9892	107	193.766	30.833	160.084	5.092	20733	20733
967	42	174	21.212	14.335	2.349	7308	7308	28	277.357	59.307	38.900	2.640	7766	7766	16	231.500	50.468	51.106	1.525	3704	3704	76	188	46.656	87.344	6.215	14288	14288	69	186.783	22.207	99.590	4.649	12888	12888	48	205.521	61.668	143.024	3.399	9865	9865	107	192.206	30.515	160.092	5.091	20566	20566
968	42	171.024	20.644	14.359	2.341	7183	7183	28	274.071	59.367	38.898	2.639	7674	7674	16	230.875	50.753	51.074	1.527	3694	3694	76	185.947	45.693	87.341	6.189	14132	14132	69	186.638	22.429	99.605	4.664	12878	12878	48	203.833	59.085	142.995	3.400	9784	9784	107	191.860	30.241	160.103	5.101	20529	20529
969	42	170.548	21.661	14.338	2.345	7163	7163	28	276.643	59.444	38.914	2.626	7746	7746	16	227.062	48.929	51.076	1.520	3633	3633	76	186.763	46.462	87.346	6.201	14194	14194	69	186.333	22.010	99.600	4.661	12857	12857	48	202.375	57.517	142.993	3.386	9714	9714	107	191.888	29.370	160.082	5.102	20532	20532
970	42	169.095	20.261	14.358	2.331	7102	7102	28	276.750	58.834	38.913	2.624	7749	7749	16	227.875	51.462	51.067	1.534	3646	3646	76	187.132	47.178	87.346	6.213	14222	14222	69	186.348	22.679	99.605	4.655	12858	12858	48	202.417	58.137	142.991	3.393	9716	9716	107	190.084	31.795	160.111	5.086	20339	20339
971	42	169.381	19.196	14.376	2.338	7114	7114	28	277.214	60.260	38.907	2.637	7762	7762	16	231.062	52.249	51.056	1.532	3697	3697	76	186.289	45.692	87.339	6.203	14158	14158	69	187.710	24.470	99.621	4.653	12952	12952	48	201.500	55.774	142.976	3.397	9672	9672	107	189.075	29.421	160.102	5.091	20231	20231
972	42	168.262	20.275	14.378	2.338	7067	7067	28	275.250	58.757	38.902	2.645	7707	7707	16	228.312	50.475	51.087	1.522	3653	3653	76	185.921	44.998	87.332	6.179	14130	14130	69	186.667	22.234	99.607	4.665	12880	12880	48	203.854	57.075	142.982	3.401	9785	9785	107	187.897	30.003	160.100	5.099	20105	20105
973	42	169.833	20.193	14.377	2.330	7133	7133	28	276.393	59.603	38.911	2.644	7739	7739	16	230.688	50.199	51.076	1.524	3691	3691	76	186.842	45.806	87.343	6.174	14200	14200	69	186.652	21.472	99.604	4.686	12879	12879	48	203.833	59.138	142.999	3.397	9784	9784	107	188.944	31.818	160.121	5.083	20217	20217
974	42	167.381	17.284	14.375	2.324	7030	7030	28	276.393	60.542	38.916	2.637	7739	7739	16	230.188	49.828	51.080	1.519	3683	3683	76	186.395	44.900	87.334	6.189	14166	14166	69	186.290	21.635	99.587	4.660	12854	12854	48	202.312	56.454	142.975	3.411	9711	9711	107	186.916	29.428	160.092	5.101	20000	20000
975	42	168.619	19.058	14.370	2.329	7082	7082	28	276.321	61.125	38.915	2.640	7737	7737	16	230.750	48.940	51.109	1.518	3692	3692	76	185.842	44.514	87.327	6.194	14124	14124	69	183.768	20.788	99.590	4.642	12680	12680	48	198.354	53.241	142.961	3.403	9521	9521	107	185.757	28.416	160.084	5.093	19876	19876
976	42	167.214	19.173	14.362	2.335	7023	7023	28	274.214	60.201	38.931	2.626	7678	7678	16	230.062	49.186	51.082	1.525	3681	3681	76	185.526	45.552	87.335	6.203	14100	14100	69	185.174	22.590	99.599	4.641	12777	12777	48	199.062	55.107	142.980	3.397	9555	9555	107	184.869	28.876	160.082	5.097	19781	19781
977	42	166.024	17.623	14.376	2.322	6973	6973	28	270.571	54.686	38.992	2.592	7576	7576	16	228.375	47.472	51.084	1.515	3654	3654	76	185.158	44.196	87.326	6.190	14072	14072	69	183.957	21.392	99.585	4.643	12693	12693	48	198.521	53.302	142.962	3.398	9529	9529	107	184.617	26.354	160.060	5.084	19754	19754
978	42	166.786	17.097	14.387	2.315	7005	7005	28	268.964	54.101	38.974	2.600	7531	7531	16	226.438	49.586	51.080	1.528	3623	3623	76	185.316	45.483	87.331	6.216	14084	14084	69	184.449	20.813	99.590	4.659	12727	12727	48	197.896	55.309	142.976	3.406	9499	9499	107	183.897	28.003	160.092	5.098	19677	19677
979	42	165.810	17.421	14.377	2.324	6964	6964	28	268.750	54.554	38.987	2.593	7525	7525	16	226	47.523	51.098	1.516	3616	3616	76	185.276	44.281	87.321	6.196	14081	14081	69	183.623	21.621	99.588	4.651	12670	12670	48	196.854	51.919	142.942	3.388	9449	9449	107	183.598	28.032	160.079	5.063	19645	19645
980	42	163.976	16.912	14.386	2.319	6887	6887	28	267.536	55.200	38.996	2.594	7491	7491	16	226.750	46.735	51.087	1.512	3628	3628	76	185.526	45.082	87.329	6.195	14100	14100	69	182.623	20.329	99.588	4.659	12601	12601	48	196.042	50.838	142.940	3.402	9410	9410	107	182.636	27.377	160.076	5.096	19542	19542
981	42	164.452	15.643	14.392	2.320	6907	6907	28	266.679	54.311	38.997	2.588	7467	7467	16	228.062	50.091	51.065	1.532	3649	3649	76	184.368	43.276	87.319	6.185	14012	14012	69	183.362	20.804	99.593	4.672	12652	12652	48	194.833	49.349	142.931	3.398	9352	9352	107	183.280	27.326	160.063	5.085	19611	19611
982	42	165.119	16.942	14.401	2.334	6935	6935	28	265.643	53.794	38.998	2.596	7438	7438	16	227.125	50.166	51.079	1.530	3634	3634	76	184.434	44.927	87.330	6.189	14017	14017	69	182.899	20.233	99.589	4.646	12620	12620	48	195.458	51.347	142.942	3.394	9382	9382	107	182.383	27.014	160.065	5.072	19515	19515
983	42	163.333	17.710	14.389	2.326	6860	6860	28	266.679	54.589	39.006	2.581	7467	7467	16	228	48.894	51.078	1.522	3648	3648	76	184.605	43.866	87.327	6.192	14030	14030	69	182.841	19.496	99.587	4.676	12616	12616	48	195.979	51.482	142.950	3.398	9407	9407	107	180.701	26.337	160.060	5.085	19335	19335
984	42	164	16.550	14.389	2.327	6888	6888	28	268.179	53.617	39.017	2.578	7509	7509	16	230.375	48.713	51.081	1.519	3686	3686	76	184.632	43.561	87.326	6.180	14032	14032	69	182.957	19.941	99.580	4.652	12624	12624	48	195.250	52.730	142.957	3.399	9372	9372	107	180.327	25.605	160.054	5.078	19295	19295
985	42	163.905	17.149	14.370	2.324	6884	6884	28	269.107	55.025	39.036	2.573	7535	7535	16	225.062	47.045	51.100	1.517	3601	3601	76	187.289	44.900	87.334	6.198	14234	14234	69	183.058	20.738	99.587	4.655	12631	12631	48	193.542	47.036	142.909	3.392	9290	9290	107	180.766	25.256	160.047	5.070	19342	19342
986	42	162.619	15.228	14.379	2.317	6830	6830	28	267.964	51.184	39.031	2.554	7503	7503	16	226.875	48.275	51.092	1.522	3630	3630	76	184.039	43.762	87.329	6.183	13987	13987	69	181.362	19.109	99.567	4.663	12514	12514	48	192.542	48.690	142.927	3.396	9242	9242	107	179.888	25.230	160.051	5.070	19248	19248
987	42	164.095	15.183	14.412	2.321	6892	6892	28	268.536	53.468	39.001	2.571	7519	7519	16	226.812	51.548	51.069	1.539	3629	3629	76	184.395	43.393	87.325	6.193	14014	14014	69	181.333	19.155	99.576	4.641	12512	12512	48	193.938	48.652	142.925	3.398	9309	9309	107	179.346	24.563	160.045	5.066	19190	19190
988	42	163.048	15.992	14.412	2.315	6848	6848	28	265.107	52.821	38.991	2.585	7423	7423	16	225.875	49.767	51.064	1.530	3614	3614	76	186.145	45.386	87.329	6.202	14147	14147	69	181.348	20.330	99.587	4.661	12513	12513	48	193.021	47.815	142.922	3.397	9265	9265	107	178.757	25.159	160.060	5.075	19127	19127
989	42	161.690	15.226	14.401	2.317	6791	6791	28	263	52.056	38.991	2.579	7364	7364	16	226.562	48.408	51.059	1.518	3625	3625	76	185.553	44.008	87.320	6.189	14102	14102	69	181.493	19.686	99.585	4.655	12523	12523	48	192.250	46.512	142.912	3.395	9228	9228	107	177.449	23.069	160.031	5.068	18987	18987
990	42	162.071	15.410	14.406	2.319	6807	6807	28	261.036	52.376	38.979	2.596	7309	7309	16	226.312	50.315	51.068	1.535	3621	3621	76	185.474	44.954	87.330	6.193	14096	14096	69	182.362	18.800	99.574	4.659	12583	12583	48	191.583	44.624	142.890	3.409	9196	9196	107	177.981	23.634	160.031	5.063	19044	19044
991	42	162.643	15.278	14.399	2.307	6831	6831	28	263.500	56.168	38.978	2.595	7378	7378	16	229.750	53.250	51.066	1.541	3676	3676	76	186.408	45.541	87.344	6.189	14167	14167	69	180.739	20.017	99.574	4.649	12471	12471	48	190.917	44.559	142.896	3.392	9164	9164	107	176.776	23.642	160.024	5.075	18915	18915
992	42	161.762	14.503	14.418	2.305	6794	6794	28	264.643	52.759	38.965	2.596	7410	7410	16	229.625	50.877	51.073	1.529	3674	3674	76	187.276	46.491	87.340	6.200	14233	14233	69	181.362	20.473	99.565	4.613	12514	12514	48	191.208	45.107	142.900	3.393	9178	9178	107	177.944	24.214	160.048	5.057	19040	19040
993	42	160.286	14.964	14.414	2.315	6732	6732	28	261.643	52.201	38.969	2.599	7326	7326	16	229.500	54.384	51.066	1.549	3672	3672	76	186.553	46.489	87.337	6.206	14178	14178	69	182.130	20.371	99.579	4.637	12567	12567	48	190.062	44.279	142.896	3.399	9123	9123	107	176.290	22.811	160.031	5.058	18863	18863
994	42	161.786	13.863	14.418	2.308	6795	6795	28	260.036	52.697	38.962	2.603	7281	7281	16	229.875	53.868	51.061	1.545	3678	3678	76	188.737	47.758	87.351	6.188	14344	14344	69	180.493	20.036	99.575	4.621	12454	12454	48	189.604	43.857	142.886	3.406	9101	9101	107	177.150	23.949	160.023	5.042	18955	18955
995	42	161.595	14.738	14.397	2.309	6787	6787	28	263.786	52.817	38.950	2.607	7386	7386	16	231.250	53.177	51.059	1.535	3700	3700	76	187.342	46.936	87.347	6.206	14238	14238	69	180.768	19.728	99.559	4.610	12473	12473	48	188.375	43.138	142.885	3.409	9042	9042	107	176.617	23.407	160.026	5.072	18898	18898
996	42	161.857	13.767	14.426	2.313	6798	6798	28	261.821	52.458	38.965	2.595	7331	7331	16	234.625	53.606	51.066	1.534	3754	3754	76	188.724	49.174	87.361	6.230	14343	14343	69	180.986	19.693	99.569	4.649	12488	12488	48	188.667	42.573	142.876	3.401	9056	9056	107	176.364	23.164	160.047	5.077	18871	18871
997	42	159.786	14.299	14.416	2.311	6711	6711	28	263.786	53.377	38.935	2.616	7386	7386	16	228.500	53.822	51.031	1.545	3656	3656	76	187.079	46.791	87.337	6.202	14218	14218	69	180.464	19.409	99.568	4.631	12452	12452	48	187.062	42.214	142.879	3.394	8979	8979	107	176.196	23.733	160.049	5.049	18853	18853
998	42	160.524	12.563	14.444	2.301	6742	6742	28	260.500	51.056	38.987	2.586	7294	7294	16	231.125	54.047	51.047	1.545	3698	3698	76	186.592	47.473	87.345	6.196	14181	14181	69	180.551	19.199	99.570	4.645	12458	12458	48	186.958	42.181	142.885	3.388	8974	8974	107	176.458	23.662	160.046	5.052	18881	18881
999	42	160.643	15.085	14.414	2.313	6747	6747	28	261	51.635	38.966	2.594	7308	7308	16	234.750	54.640	51.066	1.538	3756	3756	76	188.276	48.946	87.355	6.226	14309	14309	69	179.290	19.517	99.558	4.635	12371	12371	48	187.771	41.138	142.868	3.399	9013	9013	107	176.271	24.582	160.057	5.065	18861	18861
1000	42	162.643	15.271	14.426	2.301	6831	6831	28	260.286	49.702	38.985	2.585	7288	7288	16	229.938	50.392	51.060	1.531	3679	3679	76	187.855	47.817	87.349	6.227	14277	14277	69	180.130	20.034	99.571	4.620	12429	12429	48	186.250	40.482	142.862	3.404	8940	8940	107	176.065	23.446	160.043	5.053	18839	18839
1001	42	160.071	14.589	14.430	2.316	6723	6723	28	257.393	48.822	39.008	2.565	7207	7207	16	231.438	50.882	51.085	1.529	3703	3703	76	188.211	47.269	87.346	6.210	14304	14304	69	179.435	19.547	99.576	4.644	12381	12381	48	188.042	38.910	142.845	3.403	9026	9026	107	176.121	23.390	160.036	5.056	18845	18845
1002	42	161.119	15.185	14.414	2.312	6767	6767	28	259.893	52.423	39.003	2.589	7277	7277	16	230.812	53.961	51.056	1.540	3693	3693	76	187.947	48.122	87.345	6.234	14284	14284	69	180.145	18.890	99.569	4.650	12430	12430	48	187.167	40.530	142.862	3.405	8984	8984	107	175.579	23.912	160.045	5.063	18787	18787
1003	42	160.643	14.627	14.417	2.301	6747	6747	28	258.464	51.386	38.982	2.596	7237	7237	16	232.938	54.842	51.044	1.544	3727	3727	76	187.737	47.216	87.345	6.215	14268	14268	69	178.928	20.828	99.571	4.634	12346	12346	48	185.875	40.805	142.861	3.395	8922	8922	107	175.533	24.076	160.056	5.058	18782	18782
1004	42	160.714	13.590	14.404	2.311	6750	6750	28	256.750	51.796	38.983	2.591	7189	7189	16	231.812	55.643	51.047	1.550	3709	3709	76	185.184	45.536	87.345	6.190	14074	14074	69	177.841	19.120	99.568	4.642	12271	12271	48	185.917	39.199	142.846	3.393	8924	8924	107	175.897	23.281	160.044	5.059	18821	18821
1005	42	161.714	15.369	14.384	2.324	6792	6792	28	257.214	48.042	38.988	2.581	7202	7202	16	235.062	52.950	51.081	1.534	3761	3761	76	185.974	46.640	87.341	6.231	14134	14134	69	179.116	19.851	99.562	4.629	12359	12359	48	186.021	40.170	142.862	3.388	8929	8929	107	176.271	23.401	160.037	5.054	18861	18861
1006	42	161.286	15.197	14.398	2.313	6774	6774	28	255.679	48.056	38.992	2.579	7159	7159	16	234.562	54.173	51.057	1.535	3753	3753	76	186.618	45.645	87.337	6.193	14183	14183	69	179.362	19.209	99.561	4.622	12376	12376	48	186.479	38.840	142.849	3.393	8951	8951	107	176.841	24.095	160.058	5.066	18922	18922
1007	42	160.024	14.445	14.420	2.320	6721	6721	28	253.786	47.785	38.994	2.578	7106	7106	16	232.250	50.691	51.091	1.524	3716	3716	76	185.895	45.586	87.333	6.206	14128	14128	69	178.623	20.100	99.567	4.614	12325	12325	48	185.667	39.348	142.846	3.401	8912	8912	107	175.093	23.778	160.054	5.050	18735	18735
1008	42	160.929	15.066	14.399	2.314	6759	6759	28	253.643	48.122	39.016	2.564	7102	7102	16	229.188	51.547	51.065	1.531	3667	3667	76	185.829	45.982	87.343	6.194	14123	14123	69	179.058	19.970	99.559	4.637	12355	12355	48	186.479	40.770	142.865	3.392	8951	8951	107	175.224	23.009	160.030	5.037	18749	18749
1009	42	161.595	13.592	14.416	2.304	6787	6787	28	253.750	47.925	39.013	2.567	7105	7105	16	231.625	53.225	51.044	1.537	3706	3706	76	185.408	45.390	87.337	6.206	14091	14091	69	178.391	18.629	99.576	4.644	12309	12309	48	185.271	38.042	142.857	3.399	8893	8893	107	174.215	22.353	160.033	5.042	18641	18641
1010	42	160.595	14.421	14.402	2.326	6745	6745	28	251.500	47.169	39.025	2.556	7042	7042	16	229.438	52.613	51.056	1.540	3671	3671	76	185.803	46.446	87.345	6.214	14121	14121	69	178.087	17.938	99.563	4.654	12288	12288	48	185.562	36.974	142.846	3.393	8907	8907	107	173.636	22.204	160.037	5.041	18579	18579
1011	42	160.190	14.579	14.414	2.309	6728	6728	28	252.179	46.729	39.019	2.564	7061	7061	16	229.250	49.982	51.087	1.523	3668	3668	76	186.171	45.819	87.333	6.211	14149	14149	69	178.971	19.710	99.584	4.646	12349	12349	48	184.229	40.191	142.878	3.392	8843	8843	107	174.280	22.565	160.025	5.047	18648	18648
1012	42	159.524	16.289	14.404	2.318	6700	6700	28	257.143	52.360	39.022	2.585	7200	7200	16	227.938	49.328	51.062	1.520	3647	3647	76	184.579	44.257	87.331	6.194	14028	14028	69	179.333	18.821	99.585	4.653	12374	12374	48	187.167	39.068	142.857	3.404	8984	8984	107	174.355	23.365	160.037	5.062	18656	18656
1013	42	159.381	13.713	14.410	2.310	6694	6694	28	254.071	48.905	39.030	2.568	7114	7114	16	227	51.814	51.065	1.537	3632	3632	76	185.197	46.063	87.344	6.213	14075	14075	69	177.942	17.865	99.558	4.651	12278	12278	48	186.708	38.110	142.858	3.395	8962	8962	107	174.262	22.727	160.035	5.058	18646	18646
1014	42	159.214	13.689	14.416	2.309	6687	6687	28	253.607	47.386	39.022	2.570	7101	7101	16	225.500	51.048	51.053	1.534	3608	3608	76	184.974	45.532	87.342	6.208	14058	14058	69	178.913	19.444	99.567	4.633	12345	12345	48	185.333	38.051	142.847	3.399	8896	8896	107	174.850	22.464	160.039	5.060	18709	18709
1015	42	159.452	14.292	14.395	2.311	6697	6697	28	253.357	45.964	39.071	2.540	7094	7094	16	226.312	48.238	51.083	1.525	3621	3621	76	186.118	45.305	87.333	6.203	14145	14145	69	177.826	19.993	99.578	4.632	12270	12270	48	185.479	38.512	142.867	3.385	8903	8903	107	174.486	23.619	160.045	5.060	18670	18670
1016	42	159	14.388	14.413	2.306	6678	6678	28	254	48.361	39.055	2.548	7112	7112	16	227.562	48.964	51.073	1.526	3641	3641	76	184.355	44.182	87.332	6.174	14011	14011	69	178.971	18.867	99.576	4.638	12349	12349	48	186.833	37.706	142.845	3.392	8968	8968	107	173.991	23.047	160.041	5.064	18617	18617
1017	42	159.452	13.904	14.407	2.309	6697	6697	28	252.679	47.124	39.064	2.550	7075	7075	16	223.625	49.742	51.068	1.534	3578	3578	76	184.263	44.560	87.329	6.200	14004	14004	69	178.565	19.838	99.578	4.651	12321	12321	48	185.333	38.155	142.852	3.390	8896	8896	107	174.402	23.428	160.049	5.054	18661	18661
1018	42	159.476	14.551	14.399	2.314	6698	6698	28	252.607	46.288	39.070	2.530	7073	7073	16	226	50.990	51.060	1.532	3616	3616	76	185.013	45.307	87.345	6.203	14061	14061	69	179.812	20.067	99.580	4.648	12407	12407	48	185.438	38.687	142.858	3.390	8901	8901	107	174.972	23.575	160.061	5.048	18722	18722
1019	42	159.976	14.396	14.406	2.315	6719	6719	28	250.679	47.835	39.045	2.555	7019	7019	16	227.750	49.867	51.094	1.525	3644	3644	76	185.461	45.952	87.344	6.202	14095	14095	69	179.754	19.890	99.575	4.624	12403	12403	48	187.042	38.914	142.860	3.405	8978	8978	107	173.748	22.075	160.032	5.047	18591	18591
1020	42	159.429	14.897	14.418	2.318	6696	6696	28	253.786	48.996	39.054	2.557	7106	7106	16	229.438	54.638	51.044	1.550	3671	3671	76	184.342	44.985	87.335	6.194	14010	14010	69	179.261	19.147	99.567	4.635	12369	12369	48	186.792	40.288	142.869	3.379	8966	8966	107	174.206	21.399	160.026	5.038	18640	18640
1021	42	158.952	14.005	14.394	2.314	6676	6676	28	252.536	47.974	39.054	2.550	7071	7071	16	228.688	50.600	51.062	1.531	3659	3659	76	184.382	44.801	87.336	6.203	14013	14013	69	179.101	20.360	99.563	4.617	12358	12358	48	186.312	39.120	142.854	3.397	8943	8943	107	173.336	21.846	160.020	5.042	18547	18547
1022	42	160	14.071	14.405	2.316	6720	6720	28	252.321	46.423	39.064	2.537	7065	7065	16	229.125	53.379	51.072	1.539	3666	3666	76	184.724	44.459	87.323	6.190	14039	14039	69	179.391	20.344	99.565	4.615	12378	12378	48	184.583	36.280	142.839	3.389	8860	8860	107	174.318	22.183	160.039	5.067	18652	18652
1023	42	160.524	16.624	14.368	2.319	6742	6742	28	252.714	46.723	39.072	2.528	7076	7076	16	231.125	53.776	51.049	1.543	3698	3698	76	184.566	44.833	87.333	6.195	14027	14027	69	180.319	21.035	99.566	4.627	12442	12442	48	185.292	38.500	142.859	3.393	8894	8894	107	174.336	22.617	160.025	5.054	18654	18654
1024	42	159.429	15.697	14.400	2.326	6696	6696	28	253.857	46.695	39.073	2.546	7108	7108	16	229.812	53.788	51.045	1.544	3677	3677	76	184.474	43.783	87.329	6.202	14020	14020	69	178.812	20.013	99.564	4.636	12338	12338	48	185.562	37.537	142.852	3.397	8907	8907	107	174.626	22.171	160.023	5.042	18685	18685
1025	42	157.833	12.912	14.405	2.319	6629	6629	28	251.643	48.942	39.036	2.567	7046	7046	16	229.875	49.890	51.074	1.523	3678	3678	76	184.921	44.212	87.335	6.200	14054	14054	69	178.971	19.887	99.581	4.628	12349	12349	48	183.708	36.889	142.842	3.394	8818	8818	107	173.421	20.982	160.003	5.032	18556	18556
1026	42	158.738	14.274	14.404	2.328	6667	6667	28	253.464	49.660	39.052	2.560	7097	7097	16	234.688	56.097	51.053	1.546	3755	3755	76	183.026	44.464	87.334	6.186	13910	13910	69	179.362	20.492	99.566	4.609	12376	12376	48	185.021	37.789	142.853	3.401	8881	8881	107	173.402	21.751	160.025	5.047	18554	18554
1027	42	159.524	16.066	14.383	2.323	6700	6700	28	254.750	49.196	39.036	2.565	7133	7133	16	232	54.049	51.070	1.541	3712	3712	76	183.289	43.204	87.329	6.160	13930	13930	69	178.159	19.860	99.580	4.630	12293	12293	48	188.625	41.171	142.884	3.402	9054	9054	107	174.009	21.465	160.008	5.027	18619	18619
1028	42	160.667	15.159	14.393	2.314	6748	6748	28	255.571	50.980	39.059	2.549	7156	7156	16	233.438	53.852	51.042	1.540	3735	3735	76	184.474	44.184	87.332	6.178	14020	14020	69	179.261	19.184	99.575	4.626	12369	12369	48	186.917	39.354	142.869	3.385	8972	8972	107	174.243	22.092	160.024	5.038	18644	18644
1029	42	159.905	14.221	14.413	2.319	6716	6716	28	253.714	48.820	39.045	2.563	7104	7104	16	231.875	53.235	51.072	1.540	3710	3710	76	183.500	44.301	87.332	6.196	13946	13946	69	178.522	19.860	99.568	4.616	12318	12318	48	187.021	40.510	142.874	3.399	8977	8977	107	174.103	22.514	160.023	5.052	18629	18629
1030	42	159.833	13.998	14.409	2.326	6713	6713	28	255.143	51.050	39.043	2.566	7144	7144	16	232.688	53.451	51.061	1.540	3723	3723	76	186.039	46.140	87.339	6.199	14139	14139	69	178.797	20.056	99.560	4.609	12337	12337	48	186.312	38.777	142.860	3.399	8943	8943	107	175.178	22.653	160.021	5.045	18744	18744
1031	42	159.952	15.241	14.391	2.315	6718	6718	28	256.214	50.360	39.037	2.571	7174	7174	16	236	54.411	51.062	1.538	3776	3776	76	184.408	46.262	87.344	6.205	14015	14015	69	177.797	20.284	99.559	4.602	12268	12268	48	183.646	35.889	142.832	3.394	8815	8815	107	174.748	21.473	160.018	5.055	18698	18698
1032	42	159.881	14.664	14.413	2.321	6715	6715	28	255.143	47.358	39.069	2.543	7144	7144	16	238.062	57.156	51.060	1.545	3809	3809	76	184.592	44.858	87.338	6.194	14029	14029	69	178.087	18.558	99.569	4.647	12288	12288	48	185.854	38.086	142.853	3.378	8921	8921	107	175.430	23.223	160.034	5.050	18771	18771
1033	42	160.381	14.185	14.382	2.318	6736	6736	28	252.643	49.025	39.033	2.573	7074	7074	16	236.062	55.742	51.063	1.542	3777	3777	76	183.645	42.984	87.325	6.187	13957	13957	69	177.652	20.269	99.568	4.607	12258	12258	48	185.917	37.625	142.850	3.393	8924	8924	107	175.028	21.431	160.012	5.050	18728	18728
1034	42	161.405	17.191	14.370	2.320	6779	6779	28	255.429	49.587	39.037	2.563	7152	7152	16	235.875	59.709	51.046	1.558	3774	3774	76	184.566	44.654	87.327	6.187	14027	14027	69	177.594	20.375	99.559	4.627	12254	12254	48	186.188	38.763	142.869	3.392	8937	8937	107	175.252	22.434	160.024	5.047	18752	18752
1035	42	161.548	16.758	14.391	2.317	6785	6785	28	257.179	49.464	39.031	2.569	7201	7201	16	236.125	59.003	51.044	1.561	3778	3778	76	185.250	46.292	87.344	6.217	14079	14079	69	177.710	20.054	99.577	4.612	12262	12262	48	188.125	38.536	142.854	3.386	9030	9030	107	175.738	21.446	160.014	5.047	18804	18804
1036	42	162.167	16.011	14.384	2.327	6811	6811	28	258.071	50.001	39.038	2.560	7226	7226	16	237.250	59.160	51.031	1.557	3796	3796	76	184.434	44.668	87.342	6.176	14017	14017	69	178.507	19.314	99.573	4.607	12317	12317	48	186.229	38.661	142.852	3.393	8939	8939	107	175.617	22.462	160.035	5.041	18791	18791
1037	42	160.167	16.745	14.383	2.330	6727	6727	28	259.107	51.636	39.044	2.569	7255	7255	16	239.625	60.603	51.028	1.561	3834	3834	76	183.789	44.949	87.336	6.194	13968	13968	69	177.087	18.381	99.560	4.629	12219	12219	48	186.188	40.676	142.892	3.379	8937	8937	107	174.738	21.718	160.021	5.031	18697	18697
1038	42	160.857	16.632	14.374	2.330	6756	6756	28	257	49.301	39.044	2.566	7196	7196	16	237.125	58.765	51.027	1.557	3794	3794	76	184.132	44.871	87.334	6.201	13994	13994	69	176.377	19.579	99.570	4.621	12170	12170	48	187.021	40.668	142.878	3.393	8977	8977	107	175.290	22.066	160.002	5.031	18756	18756
1039	42	161.262	16.735	14.382	2.324	6773	6773	28	260.464	53.172	39.014	2.575	7293	7293	16	243.062	62.546	51.010	1.565	3889	3889	76	184.526	45.713	87.335	6.218	14024	14024	69	177.348	19.315	99.560	4.615	12237	12237	48	188.583	40.087	142.872	3.386	9052	9052	107	175.093	21.700	160.018	5.055	18735	18735
1040	42	161.762	17.735	14.359	2.336	6794	6794	28	259.357	49.602	39.047	2.550	7262	7262	16	242.062	62.209	51.026	1.565	3873	3873	76	185.026	44.043	87.329	6.180	14062	14062	69	176.884	19.679	99.566	4.619	12205	12205	48	187.917	40.788	142.877	3.407	9020	9020	107	175.579	21.985	160.016	5.051	18787	18787
1041	42	161.143	17.063	14.365	2.338	6768	6768	28	260.857	51.335	39.032	2.570	7304	7304	16	243.562	61.488	51.019	1.565	3897	3897	76	182.750	41.722	87.319	6.170	13889	13889	69	176.826	19.499	99.565	4.630	12201	12201	48	187.896	40.864	142.881	3.390	9019	9019	107	175.551	21.590	160.022	5.053	18784	18784
1042	42	162.405	18.135	14.359	2.338	6821	6821	28	257.964	52.871	39.021	2.586	7223	7223	16	243.312	61.885	51.020	1.563	3893	3893	76	183.908	43.431	87.327	6.182	13977	13977	69	175.841	19.681	99.566	4.612	12133	12133	48	187.479	41.508	142.888	3.380	8999	8999	107	174.589	21.527	160.008	5.046	18681	18681
1043	42	162.333	18.071	14.359	2.340	6818	6818	28	259.643	50.545	39.003	2.585	7270	7270	16	250.125	65.527	51.012	1.571	4002	4002	76	184.197	45.029	87.342	6.199	13999	13999	69	176.232	18.724	99.570	4.652	12160	12160	48	188.312	42.290	142.902	3.386	9039	9039	107	175.150	21.470	160.000	5.033	18741	18741
1044	42	162.476	15.985	14.367	2.327	6824	6824	28	262.250	53.629	38.991	2.597	7343	7343	16	249.188	64.226	51.036	1.566	3987	3987	76	184.250	43.439	87.325	6.192	14003	14003	69	176.464	17.964	99.562	4.624	12176	12176	48	186.688	39.595	142.872	3.384	8961	8961	107	175.327	22.083	160.003	5.038	18760	18760
1045	42	161.286	16.854	14.370	2.346	6774	6774	28	260.893	51.080	39.023	2.574	7305	7305	16	243.625	59.393	51.041	1.553	3898	3898	76	184.684	44.968	87.336	6.181	14036	14036	69	177.957	18.184	99.565	4.631	12279	12279	48	188.542	41.293	142.887	3.396	9050	9050	107	175.318	21.168	160.010	5.039	18759	18759
1046	42	164.167	18.286	14.344	2.347	6895	6895	28	260.607	51.459	39.008	2.585	7297	7297	16	242.188	59.079	51.022	1.552	3875	3875	76	184.500	45.040	87.335	6.216	14022	14022	69	177.014	19.375	99.575	4.646	12214	12214	48	188.979	41.250	142.891	3.382	9071	9071	107	176.430	22.595	160.002	5.051	18878	18878
1047	42	162.833	17.694	14.365	2.328	6839	6839	28	261.143	52.944	39.023	2.581	7312	7312	16	244.250	64.460	51.021	1.574	3908	3908	76	182.776	42.767	87.326	6.177	13891	13891	69	176.348	18.663	99.566	4.631	12168	12168	48	188.729	41.118	142.886	3.390	9059	9059	107	177.439	21.887	159.990	5.030	18986	18986
1048	42	162.905	17.627	14.362	2.341	6842	6842	28	263.321	55.345	38.967	2.604	7373	7373	16	240.562	57.043	51.039	1.543	3849	3849	76	182.395	43.220	87.328	6.191	13862	13862	69	176.072	18.947	99.565	4.615	12149	12149	48	191.833	44.116	142.899	3.394	9208	9208	107	177.421	22.637	159.998	5.032	18984	18984
1049	42	163.214	17.867	14.361	2.340	6855	6855	28	265.750	54.384	38.978	2.602	7441	7441	16	242.250	58.767	51.048	1.551	3876	3876	76	183.513	41.991	87.316	6.179	13947	13947	69	176.913	19.861	99.561	4.620	12207	12207	48	191.417	44.420	142.907	3.388	9188	9188	107	177.383	22.764	160.004	5.030	18980	18980
1050	42	162.881	17.127	14.362	2.329	6841	6841	28	267.964	56.221	38.957	2.616	7503	7503	16	238.688	58.783	51.023	1.556	3819	3819	76	181.868	41.789	87.321	6.165	13822	13822	69	176.377	17.989	99.557	4.620	12170	12170	48	189.812	41.548	142.885	3.395	9111	9111	107	177.607	22.120	160.013	5.035	19004	19004
1051	42	164.524	19.564	14.334	2.347	6910	6910	28	265.750	57.448	38.941	2.614	7441	7441	16	234.750	58.690	51.024	1.560	3756	3756	76	182.961	41.575	87.309	6.179	13905	13905	69	176.029	18.698	99.566	4.644	12146	12146	48	189.479	43.002	142.898	3.382	9095	9095	107	177.897	21.291	159.983	5.031	19035	19035
1052	42	163.595	18.425	14.351	2.342	6871	6871	28	267.536	54.419	38.977	2.603	7491	7491	16	237.312	59.294	51.038	1.561	3797	3797	76	183.408	43.039	87.322	6.194	13939	13939	69	174.783	17.378	99.550	4.639	12060	12060	48	190.875	42.706	142.903	3.386	9162	9162	107	179.131	22.569	159.979	5.004	19167	19167
1053	42	163.214	18.967	14.340	2.352	6855	6855	28	266.821	54.932	38.956	2.609	7471	7471	16	239.500	58.572	51.051	1.552	3832	3832	76	181.500	41.407	87.314	6.168	13794	13794	69	175.507	17.921	99.557	4.621	12110	12110	48	191.771	44.115	142.906	3.393	9205	9205	107	179.019	22.153	159.983	5.022	19155	19155
1054	42	165	18.630	14.358	2.335	6930	6930	28	266.357	56.737	38.942	2.624	7458	7458	16	240.438	58.467	51.025	1.553	3847	3847	76	181.579	41.347	87.312	6.165	13800	13800	69	176.812	18.001	99.559	4.629	12200	12200	48	191.812	43.050	142.888	3.401	9207	9207	107	179.888	22.448	159.973	5.036	19248	19248
1055	42	165.381	18.802	14.359	2.329	6946	6946	28	267.571	55.380	38.949	2.614	7492	7492	16	235.625	61.610	51.019	1.567	3770	3770	76	182.487	42.759	87.322	6.189	13869	13869	69	176.174	18.424	99.572	4.646	12156	12156	48	192.312	42.581	142.890	3.400	9231	9231	107	179.953	22.285	159.980	5.036	19255	19255
1056	42	166.048	18.867	14.353	2.337	6974	6974	28	268	58.259	38.944	2.623	7504	7504	16	242.438	62.802	51.014	1.569	3879	3879	76	182.447	43.630	87.331	6.172	13866	13866	69	175.536	17.724	99.561	4.636	12112	12112	48	192.375	43.986	142.900	3.392	9234	9234	107	180.860	22.785	159.985	5.027	19352	19352
1057	42	165.119	20.820	14.327	2.350	6935	6935	28	271.179	59.146	38.924	2.635	7593	7593	16	243.750	62.460	51.011	1.569	3900	3900	76	182.921	43.597	87.323	6.203	13902	13902	69	175.232	18.242	99.572	4.636	12091	12091	48	192.729	43.975	142.902	3.387	9251	9251	107	179.944	21.676	159.972	5.027	19254	19254
1058	42	167.524	20.365	14.321	2.350	7036	7036	28	270.250	57.156	38.915	2.627	7567	7567	16	241.562	60.622	51.030	1.563	3865	3865	76	182.342	42.551	87.321	6.204	13858	13858	69	175.391	18.690	99.566	4.628	12102	12102	48	192.438	43.428	142.908	3.379	9237	9237	107	181.019	22.986	159.975	5.008	19369	19369
1059	42	166.262	22.978	14.308	2.352	6983	6983	28	271.679	58.634	38.932	2.624	7607	7607	16	240.250	61.690	51.021	1.564	3844	3844	76	183.395	42.775	87.314	6.190	13938	13938	69	176.971	19.337	99.569	4.619	12211	12211	48	193.750	43.905	142.904	3.391	9300	9300	107	181.832	21.708	159.955	5.016	19456	19456
1060	42	168.619	23.310	14.301	2.351	7082	7082	28	271.107	58.317	38.944	2.629	7591	7591	16	244.375	62.710	51.017	1.564	3910	3910	76	184.092	43.641	87.323	6.187	13991	13991	69	176.986	18.547	99.556	4.634	12212	12212	48	194.458	45.863	142.920	3.381	9334	9334	107	183.467	22.639	159.963	5.001	19631	19631
1061	42	168.405	22.516	14.311	2.364	7073	7073	28	268.500	57.469	38.928	2.619	7518	7518	16	246	62.200	51.015	1.562	3936	3936	76	184.421	43.308	87.322	6.189	14016	14016	69	177.652	19.438	99.586	4.641	12258	12258	48	194.375	46.568	142.927	3.373	9330	9330	107	185.421	21.686	159.943	4.998	19840	19840
1062	42	168.976	22.127	14.316	2.359	7097	7097	28	268.714	59.431	38.937	2.635	7524	7524	16	242.250	61.917	51.024	1.563	3876	3876	76	183.382	42.874	87.321	6.191	13937	13937	69	176.623	17.987	99.562	4.640	12187	12187	48	196.458	46.321	142.933	3.383	9430	9430	107	185.822	23.375	159.947	4.998	19883	19883
1063	42	168.214	20.961	14.343	2.359	7065	7065	28	270.536	57.062	38.966	2.602	7575	7575	16	241.188	58.917	51.036	1.550	3859	3859	76	182.526	42.838	87.325	6.193	13872	13872	69	177.159	19.034	99.569	4.635	12224	12224	48	199.208	49.133	142.946	3.370	9562	9562	107	188.131	22.016	159.915	4.968	20130	20130
1064	42	167.310	20.218	14.343	2.349	7027	7027	28	271.179	57.797	38.943	2.621	7593	7593	16	243.250	60.907	51.026	1.559	3892	3892	76	183.776	42.806	87.324	6.183	13967	13967	69	178.014	18.911	99.572	4.640	12283	12283	48	201.500	51.553	142.962	3.362	9672	9672	107	189.262	22.639	159.868	4.941	20251	20251
1065	42	168.452	21.099	14.326	2.353	7075	7075	28	272.929	56.232	38.974	2.599	7642	7642	16	242.062	62.855	51.015	1.569	3873	3873	76	182.184	42.758	87.318	6.195	13846	13846	69	178.420	19.845	99.566	4.642	12311	12311	48	207.250	53.555	142.972	3.357	9948	9948	107	192.308	23.342	159.856	4.934	20577	20577
1066	42	168.333	22.182	14.322	2.358	7070	7070	28	268.036	56.427	38.941	2.612	7505	7505	16	236.750	56.727	51.028	1.546	3788	3788	76	183.763	42.482	87.314	6.192	13966	13966	69	178.043	19.192	99.576	4.650	12285	12285	48	208.875	56.312	142.992	3.339	10026	10026	107	194.449	24.624	159.853	4.939	20806	20806
1067	42	168.548	21.938	14.304	2.348	7079	7079	28	264.714	55.742	38.962	2.611	7412	7412	16	236.688	60.090	51.017	1.561	3787	3787	76	183.987	42.803	87.319	6.184	13983	13983	69	178.754	19.515	99.566	4.621	12334	12334	48	211.896	58.285	143.010	3.343	10171	10171	107	195.673	24.349	159.835	4.917	20937	20937
1068	42	168.071	20.494	14.316	2.342	7059	7059	28	265.143	53.335	38.967	2.602	7424	7424	16	238.500	59.182	51.024	1.556	3816	3816	76	183.526	42.917	87.324	6.187	13948	13948	69	178.855	19.145	99.560	4.643	12341	12341	48	212.833	58.834	143.004	3.330	10216	10216	107	196.093	24.910	159.848	4.931	20982	20982
1069	42	168.619	22.118	14.315	2.360	7082	7082	28	266.643	53.727	38.982	2.585	7466	7466	16	235.375	58.236	51.025	1.558	3766	3766	76	185.105	44.455	87.333	6.198	14068	14068	69	179.797	19.015	99.571	4.638	12406	12406	48	214.625	62.206	143.034	3.331	10302	10302	107	198.748	26.154	159.832	4.903	21266	21266
1070	42	167	21.479	14.315	2.353	7014	7014	28	266.036	55.917	38.981	2.604	7449	7449	16	235.625	55.213	51.041	1.539	3770	3770	76	184.197	43.016	87.318	6.187	13999	13999	69	179.304	19.506	99.571	4.641	12372	12372	48	216.792	62.960	143.035	3.325	10406	10406	107	200.047	26.389	159.822	4.908	21405	21405
1071	42	167.976	21.049	14.324	2.350	7055	7055	28	266.786	54.336	38.985	2.596	7470	7470	16	233.438	55.394	51.048	1.546	3735	3735	76	183.263	41.690	87.305	6.186	13928	13928	69	179.739	19.527	99.571	4.628	12402	12402	48	221.333	65.336	143.049	3.319	10624	10624	107	200.262	26.072	159.815	4.916	21428	21428
1072	42	167.833	22.103	14.312	2.358	7049	7049	28	267.286	55.373	38.986	2.597	7484	7484	16	235.188	55.593	51.065	1.547	3763	3763	76	184.092	43.272	87.320	6.180	13991	13991	69	179.594	19.898	99.571	4.637	12392	12392	48	224.229	70.995	143.087	3.328	10763	10763	107	202.327	27.813	159.805	4.907	21649	21649
1073	42	167.500	21.434	14.311	2.352	7035	7035	28	266.750	52.470	38.998	2.581	7469	7469	16	237.312	58.159	51.042	1.552	3797	3797	76	183.618	42.725	87.316	6.181	13955	13955	69	178.275	20.311	99.580	4.642	12301	12301	48	225	72.647	143.103	3.316	10800	10800	107	201.850	27.134	159.805	4.906	21598	21598
1074	42	167.095	21.436	14.307	2.353	7018	7018	28	266.393	53.556	38.981	2.593	7459	7459	16	233.312	51.576	51.069	1.529	3733	3733	76	184.237	43.700	87.315	6.189	14002	14002	69	180.652	19.656	99.584	4.647	12465	12465	48	224.125	71.448	143.093	3.326	10758	10758	107	200.907	26.580	159.792	4.921	21497	21497
1075	42	166.571	21.301	14.331	2.345	6996	6996	28	264.393	53.976	39.002	2.592	7403	7403	16	233.438	55.055	51.063	1.542	3735	3735	76	185.276	43.150	87.324	6.192	14081	14081	69	180.420	20.022	99.582	4.634	12449	12449	48	225.708	74.076	143.110	3.326	10834	10834	107	200.682	27.520	159.823	4.911	21473	21473
1076	42	165.500	20.704	14.335	2.359	6951	6951	28	263.393	53.411	38.998	2.594	7375	7375	16	235.125	57.696	51.034	1.553	3762	3762	76	185.684	44.285	87.329	6.222	14112	14112	69	179.899	19.859	99.568	4.638	12413	12413	48	227	74.562	143.111	3.336	10896	10896	107	200.084	26.572	159.818	4.936	21409	21409
1077	42	166.286	21.551	14.317	2.351	6984	6984	28	261.929	49.877	38.996	2.581	7334	7334	16	235.625	56.146	51.040	1.548	3770	3770	76	184.368	43.651	87.327	6.189	14012	14012	69	179.739	20.135	99.574	4.624	12402	12402	48	226.688	76.861	143.126	3.343	10881	10881	107	198.654	26.819	159.825	4.934	21256	21256
1078	42	165.619	20.796	14.317	2.354	6956	6956	28	259.929	52.411	38.965	2.592	7278	7278	16	233.812	55.945	51.027	1.545	3741	3741	76	183.842	42.583	87.311	6.204	13972	13972	69	179.783	19.961	99.569	4.635	12405	12405	48	228.167	78.348	143.132	3.330	10952	10952	107	198.841	25.987	159.809	4.935	21276	21276
1079	42	166.571	19.651	14.325	2.341	6996	6996	28	259.964	51.732	39.007	2.577	7279	7279	16	231.562	53.625	51.043	1.540	3705	3705	76	185.789	44.416	87.322	6.208	14120	14120	69	181.812	20.502	99.579	4.637	12545	12545	48	228.417	79.787	143.140	3.341	10964	10964	107	198.159	26.213	159.820	4.959	21203	21203
1080	42	167.548	18.762	14.338	2.334	7037	7037	28	255.964	48.839	39.013	2.569	7167	7167	16	236.500	56.299	51.041	1.543	3784	3784	76	184.842	42.703	87.313	6.176	14048	14048	69	180.304	20.221	99.584	4.630	12441	12441	48	231.250	80.602	143.140	3.330	11100	11100	107	197.421	25.945	159.819	4.966	21124	21124
1081	42	165.071	19.944	14.324	2.343	6933	6933	28	258.964	50.852	39.002	2.583	7251	7251	16	235.125	51.922	51.074	1.530	3762	3762	76	184.026	44.168	87.326	6.207	13986	13986	69	180.333	19.983	99.567	4.620	12443	12443	48	230.417	81.474	143.143	3.344	11060	11060	107	195.944	25.609	159.839	4.996	20966	20966
1082	42	166.429	20.366	14.335	2.345	6990	6990	28	258.143	52.466	38.992	2.600	7228	7228	16	235.688	60.407	51.020	1.566	3771	3771	76	183.724	42.611	87.317	6.185	13963	13963	69	180.203	19.465	99.572	4.636	12434	12434	48	231.875	84.533	143.166	3.357	11130	11130	107	197	26.384	159.846	5.020	21079	21079
1083	42	165.667	20.275	14.343	2.348	6958	6958	28	255.607	50.991	39.008	2.578	7157	7157	16	235.938	57.201	51.048	1.549	3775	3775	76	184.882	43.831	87.325	6.183	14051	14051	69	180.826	21.006	99.584	4.638	12477	12477	48	231.958	85.181	143.178	3.341	11134	11134	107	196.682	26.916	159.852	5.030	21045	21045
1084	42	165.571	20.586	14.326	2.349	6954	6954	28	256.036	49.644	39.007	2.576	7169	7169	16	240.625	60.724	51.027	1.557	3850	3850	76	182.947	42.780	87.326	6.191	13904	13904	69	180.087	20.936	99.575	4.619	12426	12426	48	233.250	86.138	143.181	3.361	11196	11196	107	195.963	25.998	159.854	5.040	20968	20968
1085	42	167.143	19.467	14.349	2.342	7020	7020	28	256.071	49.796	38.998	2.572	7170	7170	16	238.312	58.343	51.045	1.556	3813	3813	76	183.329	43.499	87.319	6.197	13933	13933	69	179.594	20.753	99.579	4.627	12392	12392	48	231.021	85.517	143.175	3.347	11089	11089	107	195.617	27.422	159.866	5.064	20931	20931
1086	42	165.929	19.443	14.339	2.337	6969	6969	28	253.750	48.532	39.014	2.568	7105	7105	16	242.312	59.058	51.033	1.551	3877	3877	76	182.513	43.252	87.330	6.194	13871	13871	69	181.217	20.724	99.579	4.630	12504	12504	48	232.354	86.830	143.181	3.356	11153	11153	107	194.458	25.886	159.871	5.074	20807	20807
1087	42	163.952	18.434	14.356	2.335	6886	6886	28	251.786	46.945	39.052	2.545	7050	7050	16	240.625	59.711	51.031	1.556	3850	3850	76	184.829	42.272	87.311	6.187	14047	14047	69	179.348	19.976	99.581	4.640	12375	12375	48	233.250	86.175	143.170	3.373	11196	11196	107	194.682	26.996	159.885	5.107	20831	20831
1088	42	164.833	19.668	14.348	2.337	6923	6923	28	250.464	47.973	39.032	2.568	7013	7013	16	243.750	59.158	51.079	1.549	3900	3900	76	185.592	41.953	87.310	6.169	14105	14105	69	181.072	20.656	99.580	4.652	12494	12494	48	233.938	86.484	143.183	3.364	11229	11229	107	193.972	27.297	159.886	5.088	20755	20755
1089	42	164.143	18.683	14.354	2.342	6894	6894	28	249.857	46.016	39.062	2.550	6996	6996	16	245.188	59.556	51.056	1.547	3923	3923	76	184.526	41.890	87.304	6.181	14024	14024	69	179.841	20.798	99.587	4.633	12409	12409	48	235.729	89.996	143.190	3.386	11315	11315	107	194.308	28.149	159.905	5.122	20791	20791
1090	42	164.929	20.151	14.347	2.341	6927	6927	28	250.643	46.983	39.049	2.551	7018	7018	16	244.125	61.973	51.037	1.561	3906	3906	76	184.632	43.598	87.322	6.188	14032	14032	69	180.232	19.739	99.579	4.639	12436	12436	48	236.188	90.721	143.200	3.381	11337	11337	107	194.542	28.222	159.910	5.121	20816	20816
1091	42	166.286	18.316	14.343	2.337	6984	6984	28	248.643	46.436	39.076	2.543	6962	6962	16	239.062	57.999	51.047	1.553	3825	3825	76	184.382	43.019	87.315	6.189	14013	14013	69	179.870	20.265	99.578	4.643	12411	12411	48	235.979	92.164	143.208	3.376	11327	11327	107	193.579	28.723	159.922	5.136	20713	20713
1092	42	163.857	17.688	14.357	2.340	6882	6882	28	247.893	45.061	39.074	2.532	6941	6941	16	243.250	59.910	51.033	1.558	3892	3892	76	184.329	44.484	87.329	6.180	14009	14009	69	180.174	20.451	99.578	4.655	12432	12432	48	236.292	92.496	143.205	3.378	11342	11342	107	195.056	29.612	159.921	5.143	20871	20871
1093	42	165.071	17.670	14.348	2.340	6933	6933	28	246.393	44.701	39.078	2.539	6899	6899	16	243.500	59.008	51.052	1.549	3896	3896	76	184.645	43.416	87.322	6.209	14033	14033	69	179.797	20.430	99.569	4.643	12406	12406	48	235.833	92.520	143.211	3.388	11320	11320	107	193.794	29.199	159.918	5.152	20736	20736
1094	42	165.524	19.674	14.347	2.341	6952	6952	28	245.607	44.053	39.091	2.532	6877	6877	16	243.562	63.165	51.020	1.567	3897	3897	76	185.263	44.010	87.328	6.189	14080	14080	69	179.855	19.815	99.574	4.651	12410	12410	48	236.979	94.905	143.219	3.392	11375	11375	107	194.738	30.515	159.922	5.191	20837	20837
1095	42	163.571	17.178	14.361	2.326	6870	6870	28	246.857	43.156	39.097	2.511	6912	6912	16	242.062	62.170	51.025	1.569	3873	3873	76	186.289	45.127	87.335	6.178	14158	14158	69	179.029	18.744	99.578	4.647	12353	12353	48	235.125	94.832	143.217	3.390	11286	11286	107	195.234	30.151	159.922	5.177	20890	20890
1096	42	164.071	17.828	14.354	2.341	6891	6891	28	244.679	40.839	39.088	2.511	6851	6851	16	245.312	60.275	51.059	1.547	3925	3925	76	184.645	44.443	87.331	6.193	14033	14033	69	179.826	19.183	99.565	4.640	12408	12408	48	235.250	95.742	143.228	3.395	11292	11292	107	194.626	31.351	159.925	5.187	20825	20825
1097	42	163.929	18.114	14.359	2.332	6885	6885	28	246.107	44.417	39.088	2.524	6891	6891	16	244.438	61.198	51.039	1.562	3911	3911	76	184.566	44.548	87.330	6.201	14027	14027	69	181.029	20.242	99.579	4.642	12491	12491	48	236.771	96.354	143.229	3.399	11365	11365	107	194.738	31.540	159.929	5.190	20837	20837
1098	42	164.119	17.479	14.379	2.329	6893	6893	28	245.500	43.440	39.109	2.510	6874	6874	16	247.812	65.796	51.028	1.578	3965	3965	76	186.579	45.790	87.330	6.213	14180	14180	69	180.725	20.792	99.580	4.625	12470	12470	48	234.938	95.569	143.220	3.408	11277	11277	107	195.224	31.533	159.935	5.191	20889	20889
1099	42	163.452	17.118	14.361	2.334	6865	6865	28	247.536	44.977	39.097	2.518	6931	6931	16	244.750	62.433	51.030	1.561	3916	3916	76	184.658	44.098	87.328	6.207	14034	14034	69	181.029	19.794	99.573	4.647	12491	12491	48	237.188	95.654	143.225	3.403	11385	11385	107	194.103	30.259	159.915	5.190	20769	20769
1100	42	164.310	17.919	14.387	2.332	6901	6901	28	244.464	43.938	39.129	2.493	6845	6845	16	247.562	63.583	51.019	1.566	3961	3961	76	185.645	43.263	87.316	6.180	14109	14109	69	180.855	19.788	99.582	4.658	12479	12479	48	236.042	96.990	143.233	3.405	11330	11330	107	194.037	31.579	159.934	5.200	20762	20762
1101	42	164.452	16.422	14.397	2.320	6907	6907	28	247.536	43.129	39.116	2.507	6931	6931	16	246.250	62.156	51.026	1.558	3940	3940	76	184.342	42.867	87.321	6.198	14010	14010	69	181.783	21.093	99.587	4.661	12543	12543	48	238.958	101.660	143.260	3.405	11470	11470	107	194.935	32.300	159.935	5.204	20858	20858
1102	42	163.595	16.466	14.384	2.322	6871	6871	28	246.714	42.895	39.114	2.508	6908	6908	16	241.188	59.697	51.026	1.554	3859	3859	76	185.750	45.100	87.337	6.199	14117	14117	69	181.710	21.703	99.587	4.640	12538	12538	48	236.708	100.536	143.252	3.418	11362	11362	107	194.439	31.347	159.949	5.198	20805	20805
1103	42	164.952	18.483	14.359	2.332	6928	6928	28	245.286	42.955	39.140	2.496	6868	6868	16	244.562	66.251	51.005	1.583	3913	3913	76	185.105	42.864	87.329	6.176	14068	14068	69	183.435	20.542	99.583	4.651	12657	12657	48	238.292	98.419	143.231	3.407	11438	11438	107	195.215	33.266	159.959	5.226	20888	20888
1104	42	164.048	18.032	14.367	2.333	6890	6890	28	244.607	43.151	39.123	2.501	6849	6849	16	240.812	60.755	51.027	1.563	3853	3853	76	184.605	43.175	87.331	6.179	14030	14030	69	183.014	21.013	99.581	4.643	12628	12628	48	236.833	100.171	143.245	3.415	11368	11368	107	194.804	32.961	159.945	5.220	20844	20844
1105	42	163.452	17.434	14.359	2.321	6865	6865	28	241.893	43.619	39.135	2.498	6773	6773	16	243.312	62.053	51.025	1.564	3893	3893	76	184.855	43.841	87.329	6.200	14049	14049	69	182.725	20.821	99.573	4.656	12608	12608	48	234.604	98.938	143.244	3.411	11261	11261	107	194.822	33.066	159.944	5.211	20846	20846
1106	42	163.429	15.841	14.384	2.322	6864	6864	28	246.500	43.205	39.163	2.485	6902	6902	16	241.938	62.301	51.040	1.567	3871	3871	76	183.342	44.804	87.334	6.211	13934	13934	69	181.304	20.081	99.578	4.658	12510	12510	48	236.104	99.615	143.241	3.419	11333	11333	107	193.561	32.092	159.954	5.210	20711	20711
1107	42	162.381	15.743	14.376	2.309	6820	6820	28	247.643	46.036	39.161	2.500	6934	6934	16	240.875	60.000	51.025	1.558	3854	3854	76	186.566	44.260	87.320	6.191	14179	14179	69	182.841	20.737	99.598	4.666	12616	12616	48	235.146	98.026	143.229	3.422	11287	11287	107	194.364	34.055	159.970	5.239	20797	20797
1108	42	161.857	17.379	14.393	2.321	6798	6798	28	245.500	44.303	39.178	2.484	6874	6874	16	240.500	62.974	51.017	1.572	3848	3848	76	184.921	43.892	87.325	6.190	14054	14054	69	181.725	19.497	99.588	4.672	12539	12539	48	235.333	100.251	143.251	3.426	11296	11296	107	194.009	33.099	159.981	5.215	20759	20759
1109	42	163.310	17.010	14.368	2.323	6859	6859	28	243.571	43.615	39.181	2.491	6820	6820	16	238.188	61.980	51.012	1.569	3811	3811	76	184.539	42.136	87.318	6.176	14025	14025	69	182	21.138	99.585	4.650	12558	12558	48	234.396	95.642	143.218	3.418	11251	11251	107	194.561	33.559	159.987	5.224	20818	20818
1110	42	163.595	17.101	14.374	2.334	6871	6871	28	244.357	46.567	39.171	2.481	6842	6842	16	239.375	59.681	51.040	1.555	3830	3830	76	184.605	43.777	87.326	6.188	14030	14030	69	182.681	20.596	99.578	4.653	12605	12605	48	234.042	96.785	143.226	3.425	11234	11234	107	194.346	33.809	159.996	5.215	20795	20795
1111	42	163.095	16.680	14.367	2.329	6850	6850	28	243.571	44.175	39.196	2.480	6820	6820	16	239.750	60.454	51.023	1.562	3836	3836	76	184.618	44.576	87.331	6.196	14031	14031	69	183.333	20.334	99.581	4.646	12650	12650	48	236.375	96.954	143.221	3.421	11346	11346	107	193.832	33.336	160.001	5.215	20740	20740
1112	42	162.476	16.328	14.376	2.316	6824	6824	28	242.929	43.826	39.182	2.468	6802	6802	16	239.188	58.776	51.039	1.553	3827	3827	76	184.526	44.230	87.327	6.199	14024	14024	69	183.290	21.564	99.596	4.658	12647	12647	48	234.292	95.992	143.228	3.421	11246	11246	107	192.673	32.710	159.996	5.186	20616	20616
1113	42	162.238	16.367	14.389	2.325	6814	6814	28	244.750	44.114	39.177	2.486	6853	6853	16	236.875	57.919	51.025	1.554	3790	3790	76	183.829	43.264	87.321	6.192	13971	13971	69	182.493	21.007	99.586	4.638	12592	12592	48	233.021	97.723	143.240	3.416	11185	11185	107	192.766	32.470	159.985	5.191	20626	20626
1114	42	162.619	15.550	14.390	2.310	6830	6830	28	243.821	44.526	39.180	2.472	6827	6827	16	236.500	56.223	51.061	1.545	3784	3784	76	184.105	42.516	87.318	6.175	13992	13992	69	182	21.993	99.592	4.641	12558	12558	48	231.312	94.993	143.229	3.420	11103	11103	107	192.682	32.436	159.995	5.209	20617	20617
1115	42	162.095	16.248	14.384	2.326	6808	6808	28	241.607	44.122	39.166	2.489	6765	6765	16	236.188	57.009	51.049	1.548	3779	3779	76	184.395	42.957	87.313	6.198	14014	14014	69	183.116	21.221	99.591	4.651	12635	12635	48	229.875	92.433	143.206	3.416	11034	11034	107	191.374	32.407	159.996	5.202	20477	20477
1116	42	161.905	15.531	14.395	2.319	6800	6800	28	243.821	46.211	39.197	2.484	6827	6827	16	236.250	57.244	51.050	1.555	3780	3780	76	184.145	43.907	87.320	6.197	13995	13995	69	180.942	20.459	99.582	4.652	12485	12485	48	231.625	94.208	143.220	3.410	11118	11118	107	191.336	31.358	160.001	5.185	20473	20473
1117	42	162.143	15.344	14.406	2.317	6810	6810	28	241.714	43.709	39.206	2.466	6768	6768	16	236	57.758	51.047	1.553	3776	3776	76	184.158	43.988	87.329	6.177	13996	13996	69	181.594	19.680	99.587	4.683	12530	12530	48	231.167	97.523	143.246	3.417	11096	11096	107	190.196	31.867	159.996	5.200	20351	20351
1118	42	162.333	15.274	14.406	2.315	6818	6818	28	241.107	42.611	39.195	2.465	6751	6751	16	231.188	55.768	51.042	1.553	3699	3699	76	183.763	43.174	87.324	6.183	13966	13966	69	181.493	20.108	99.578	4.652	12523	12523	48	229.729	90.130	143.196	3.421	11027	11027	107	190.028	31.649	160.004	5.198	20333	20333
1119	42	161.643	15.186	14.393	2.316	6789	6789	28	241.286	40.680	39.175	2.472	6756	6756	16	232.062	55.761	51.034	1.547	3713	3713	76	183.474	43.245	87.327	6.190	13944	13944	69	180.275	19.886	99.591	4.670	12439	12439	48	228.458	90.335	143.198	3.422	10966	10966	107	191.121	30.470	159.983	5.178	20450	20450
1120	42	161.095	16.422	14.396	2.313	6766	6766	28	243.214	43.889	39.174	2.474	6810	6810	16	232.375	53.268	51.059	1.538	3718	3718	76	183.513	43.070	87.323	6.191	13947	13947	69	180.217	20.857	99.589	4.665	12435	12435	48	225.583	89.234	143.199	3.420	10828	10828	107	191.308	32.838	160.003	5.201	20470	20470
1121	42	160.952	15.064	14.388	2.306	6760	6760	28	241.143	45.654	39.203	2.465	6752	6752	16	231.188	52.058	51.060	1.534	3699	3699	76	182.737	44.292	87.329	6.205	13888	13888	69	180.377	19.263	99.579	4.667	12446	12446	48	223.604	85.449	143.172	3.413	10733	10733	107	189.140	30.858	160.017	5.174	20238	20238
1122	42	162.095	16.962	14.400	2.317	6808	6808	28	240.750	40.128	39.177	2.469	6741	6741	16	230	53.587	51.052	1.536	3680	3680	76	182.737	41.952	87.315	6.188	13888	13888	69	180.348	19.766	99.578	4.663	12444	12444	48	223.104	83.272	143.165	3.422	10709	10709	107	189.140	31.194	160.029	5.165	20238	20238
1123	42	162.810	16.792	14.386	2.326	6838	6838	28	242.679	42.001	39.167	2.481	6795	6795	16	229.875	51.226	51.078	1.533	3678	3678	76	183.579	42.860	87.317	6.192	13952	13952	69	179.580	18.832	99.571	4.668	12391	12391	48	222.917	83.949	143.164	3.415	10700	10700	107	188.318	29.945	160.040	5.169	20150	20150
1124	42	161.738	16.034	14.385	2.307	6793	6793	28	240.714	43.637	39.161	2.489	6740	6740	16	230.500	52.686	51.055	1.540	3688	3688	76	183.803	43.102	87.315	6.191	13969	13969	69	178.551	19.135	99.576	4.663	12320	12320	48	221.708	84.044	143.165	3.411	10642	10642	107	189.542	32.273	160.056	5.183	20281	20281
1125	42	160.857	16.294	14.402	2.318	6756	6756	28	241.357	43.726	39.177	2.487	6758	6758	16	231.875	53.315	51.049	1.541	3710	3710	76	184.579	45.249	87.336	6.211	14028	14028	69	178.942	19.195	99.581	4.683	12347	12347	48	219	79.815	143.142	3.405	10512	10512	107	188.224	30.884	160.049	5.172	20140	20140
1126	42	161.333	16.290	14.383	2.318	6776	6776	28	241.893	42.790	39.181	2.470	6773	6773	16	234	54.800	51.037	1.541	3744	3744	76	183.987	43.871	87.328	6.186	13983	13983	69	177.580	19.380	99.584	4.659	12253	12253	48	217.583	79.894	143.151	3.417	10444	10444	107	187.682	29.898	160.046	5.183	20082	20082
1127	42	162.262	15.885	14.376	2.314	6815	6815	28	241.643	42.940	39.173	2.480	6766	6766	16	232.625	54.913	51.044	1.539	3722	3722	76	183.934	42.950	87.323	6.175	13979	13979	69	178.072	19.652	99.586	4.674	12287	12287	48	219	79.155	143.136	3.419	10512	10512	107	187.916	29.783	160.040	5.173	20107	20107
1128	42	161.881	16.719	14.383	2.326	6799	6799	28	243.143	42.191	39.129	2.514	6808	6808	16	231.625	55.131	51.049	1.546	3706	3706	76	184.092	43.534	87.319	6.208	13991	13991	69	178.797	20.080	99.580	4.645	12337	12337	48	215.875	77.440	143.124	3.418	10362	10362	107	186.131	29.483	160.051	5.160	19916	19916
1129	42	161.643	15.273	14.407	2.319	6789	6789	28	242.179	42.557	39.126	2.509	6781	6781	16	232.812	54.444	51.055	1.542	3725	3725	76	183.697	43.806	87.323	6.195	13961	13961	69	178.319	18.358	99.561	4.666	12304	12304	48	214.729	76.550	143.126	3.426	10307	10307	107	185.150	29.739	160.058	5.154	19811	19811
1130	42	161.952	15.101	14.409	2.315	6802	6802	28	242.429	43.768	39.152	2.487	6788	6788	16	233	55.938	51.042	1.545	3728	3728	76	182.987	43.312	87.315	6.206	13907	13907	69	178.565	18.820	99.574	4.675	12321	12321	48	211.438	74.115	143.110	3.423	10149	10149	107	185.832	28.417	160.048	5.139	19884	19884
1131	42	161.095	14.572	14.398	2.308	6766	6766	28	242.857	43.065	39.150	2.491	6800	6800	16	233.062	52.539	51.052	1.535	3729	3729	76	183.711	45.031	87.332	6.218	13962	13962	69	177.739	19.358	99.571	4.656	12264	12264	48	210.292	72.097	143.105	3.407	10094	10094	107	184.206	29.317	160.046	5.142	19710	19710
1132	42	161.333	16.479	14.386	2.318	6776	6776	28	242.821	43.848	39.129	2.520	6799	6799	16	231.875	57.401	51.044	1.557	3710	3710	76	185.605	45.371	87.336	6.190	14106	14106	69	177.551	19.158	99.580	4.650	12251	12251	48	209.688	69.959	143.088	3.407	10065	10065	107	184.178	27.768	160.032	5.143	19707	19707
1133	42	161.095	14.963	14.411	2.314	6766	6766	28	244.714	44.082	39.142	2.496	6852	6852	16	230.125	54.837	51.031	1.549	3682	3682	76	185.474	45.239	87.330	6.206	14096	14096	69	177.855	19.386	99.582	4.641	12272	12272	48	209.292	68.232	143.077	3.407	10046	10046	107	183.682	28.342	160.050	5.128	19654	19654
1134	42	161.810	14.931	14.397	2.315	6796	6796	28	245.036	43.583	39.147	2.486	6861	6861	16	230.312	52.151	51.060	1.536	3685	3685	76	186.053	46.264	87.337	6.212	14140	14140	69	177.725	18.670	99.576	4.653	12263	12263	48	208.896	67.363	143.074	3.407	10027	10027	107	183.299	27.006	160.058	5.124	19613	19613
1135	42	161.429	16.638	14.389	2.324	6780	6780	28	247.857	45.042	39.145	2.498	6940	6940	16	226.938	53.368	51.047	1.547	3631	3631	76	184.816	43.835	87.325	6.196	14046	14046	69	179.217	19.179	99.560	4.629	12366	12366	48	203.458	64.528	143.057	3.407	9766	9766	107	183.935	27.981	160.050	5.114	19681	19681
1136	42	164.286	17.233	14.385	2.322	6900	6900	28	247.393	45.707	39.132	2.506	6927	6927	16	229.188	52.366	51.053	1.535	3667	3667	76	184.342	44.052	87.328	6.206	14010	14010	69	178.623	19.858	99.584	4.662	12325	12325	48	204.875	65.286	143.059	3.414	9834	9834	107	182.271	27.630	160.059	5.137	19503	19503
1137	42	162.690	15.656	14.405	2.316	6833	6833	28	249	46.992	39.150	2.498	6972	6972	16	226.125	51.178	51.062	1.536	3618	3618	76	185.026	45.701	87.339	6.202	14062	14062	69	177.942	20.516	99.567	4.639	12278	12278	48	204.021	60.538	143.022	3.405	9793	9793	107	182.692	26.379	160.032	5.110	19548	19548
1138	42	160.429	14.944	14.393	2.326	6738	6738	28	248.643	46.576	39.136	2.515	6962	6962	16	225.750	54.939	51.034	1.556	3612	3612	76	184.382	44.113	87.332	6.203	14013	14013	69	177.464	19.066	99.581	4.660	12245	12245	48	201.917	61.281	143.033	3.405	9692	9692	107	182.037	28.090	160.054	5.103	19478	19478
1139	42	162.881	15.169	14.398	2.315	6841	6841	28	251.393	46.575	39.155	2.495	7039	7039	16	225.812	51.190	51.069	1.534	3613	3613	76	185.039	45.789	87.343	6.191	14063	14063	69	176.246	19.097	99.570	4.643	12161	12161	48	203.792	61.660	143.032	3.397	9782	9782	107	182.776	27.722	160.074	5.099	19557	19557
1140	42	162.381	17.568	14.380	2.328	6820	6820	28	250.571	49.078	39.095	2.532	7016	7016	16	226.750	52.747	51.064	1.544	3628	3628	76	184.737	45.669	87.342	6.215	14040	14040	69	179.203	18.497	99.568	4.653	12365	12365	48	200.354	60.433	143.032	3.398	9617	9617	107	182.009	26.623	160.049	5.111	19475	19475
1141	42	163.381	17.188	14.372	2.336	6862	6862	28	253.071	46.740	39.118	2.518	7086	7086	16	222.188	48.434	51.097	1.529	3555	3555	76	186.118	45.224	87.333	6.201	14145	14145	69	179.159	18.808	99.559	4.657	12362	12362	48	198.729	57.150	142.998	3.410	9539	9539	107	182.514	27.055	160.083	5.090	19529	19529
1142	42	161.333	15.696	14.396	2.316	6776	6776	28	251.464	46.296	39.116	2.522	7041	7041	16	226.750	50.330	51.069	1.533	3628	3628	76	184.092	43.929	87.325	6.208	13991	13991	69	178.217	19.342	99.572	4.667	12297	12297	48	198.417	55.570	142.993	3.411	9524	9524	107	181.664	27.034	160.080	5.093	19438	19438
1143	42	163.119	16.685	14.386	2.325	6851	6851	28	253.036	45.330	39.139	2.508	7085	7085	16	227	49.780	51.073	1.525	3632	3632	76	186.184	45.494	87.338	6.192	14150	14150	69	178.377	18.777	99.581	4.656	12308	12308	48	198.292	55.763	142.987	3.399	9518	9518	107	182.271	28.252	160.090	5.100	19503	19503
1144	42	162.690	18.363	14.393	2.326	6833	6833	28	252.929	49.108	39.117	2.526	7082	7082	16	225.750	52.893	51.050	1.545	3612	3612	76	185.579	46.273	87.337	6.219	14104	14104	69	177.870	18.619	99.581	4.667	12273	12273	48	196.646	54.621	142.980	3.404	9439	9439	107	181.075	26.218	160.081	5.084	19375	19375
1145	42	162.286	16.644	14.378	2.330	6816	6816	28	257.071	47.787	39.099	2.536	7198	7198	16	225.312	51.171	51.058	1.537	3605	3605	76	184.961	46.069	87.344	6.209	14057	14057	69	178.333	19.690	99.564	4.637	12305	12305	48	197.188	52.993	142.973	3.403	9465	9465	107	180.785	27.052	160.069	5.086	19344	19344
1146	42	162.595	15.802	14.402	2.321	6829	6829	28	256.429	47.056	39.104	2.512	7180	7180	16	224.938	48.754	51.071	1.528	3599	3599	76	185.487	44.385	87.327	6.200	14097	14097	69	178.116	20.325	99.572	4.654	12290	12290	48	195.688	52.902	142.970	3.411	9393	9393	107	181.336	27.048	160.078	5.088	19403	19403
1147	42	163.857	17.769	14.382	2.337	6882	6882	28	253.964	47.456	39.098	2.532	7111	7111	16	222.938	49.651	51.046	1.529	3567	3567	76	185.763	45.620	87.338	6.204	14118	14118	69	179.681	20.283	99.586	4.656	12398	12398	48	194.938	51.565	142.959	3.403	9357	9357	107	180.252	26.449	160.088	5.070	19287	19287
1148	42	163.905	17.575	14.379	2.327	6884	6884	28	256.321	49.751	39.037	2.566	7177	7177	16	224.500	51.906	51.045	1.542	3592	3592	76	185.908	45.189	87.342	6.200	14129	14129	69	178.942	20.793	99.587	4.654	12347	12347	48	194.854	52.460	142.968	3.404	9353	9353	107	181.196	27.395	160.085	5.075	19388	19388
1149	42	164.286	19.165	14.361	2.348	6900	6900	28	260.857	49.236	39.074	2.534	7304	7304	16	225.312	50.924	51.088	1.533	3605	3605	76	184.553	45.880	87.339	6.215	14026	14026	69	178.275	19.479	99.574	4.657	12301	12301	48	195.146	51.936	142.959	3.413	9367	9367	107	180.196	27.194	160.077	5.080	19281	19281
1150	42	166.119	17.127	14.391	2.339	6977	6977	28	259.857	49.682	39.041	2.565	7276	7276	16	226.938	52.279	51.054	1.534	3631	3631	76	184.855	45.951	87.340	6.205	14049	14049	69	179.188	19.750	99.587	4.664	12364	12364	48	193.292	49.310	142.945	3.395	9278	9278	107	179.187	26.337	160.080	5.066	19173	19173
1151	42	165.810	18.697	14.377	2.350	6964	6964	28	263.536	52.191	39.033	2.557	7379	7379	16	224.750	51.675	51.049	1.537	3596	3596	76	183.934	44.755	87.334	6.207	13979	13979	69	178.116	19.632	99.583	4.622	12290	12290	48	193.104	47.816	142.936	3.404	9269	9269	107	180.598	27.234	160.085	5.069	19324	19324
1152	42	165.762	18.493	14.356	2.351	6962	6962	28	265.429	51.866	39.012	2.574	7432	7432	16	227.688	51.935	51.056	1.538	3643	3643	76	184.105	45.460	87.341	6.212	13992	13992	69	178.754	18.932	99.570	4.646	12334	12334	48	192.562	48.194	142.938	3.397	9243	9243	107	181.140	27.471	160.083	5.060	19382	19382
1153	42	166.905	20.773	14.336	2.359	7010	7010	28	263.250	52.271	38.992	2.588	7371	7371	16	229.125	55.356	51.035	1.553	3666	3666	76	183.934	44.156	87.335	6.199	13979	13979	69	177.826	20.359	99.581	4.645	12270	12270	48	190.562	48.051	142.937	3.393	9147	9147	107	180.402	27.117	160.085	5.055	19303	19303
1154	42	167.262	20.244	14.340	2.357	7025	7025	28	267.679	55.662	39.015	2.589	7495	7495	16	229.875	53.364	51.058	1.542	3678	3678	76	183.434	44.304	87.329	6.220	13941	13941	69	178.145	19.686	99.585	4.655	12292	12292	48	191.583	46.789	142.921	3.400	9196	9196	107	179.252	26.345	160.084	5.060	19180	19180
1155	42	166.881	18.850	14.349	2.347	7009	7009	28	266.036	56.679	38.991	2.601	7449	7449	16	227.312	54.280	51.046	1.548	3637	3637	76	184.184	45.188	87.335	6.199	13998	13998	69	177.551	18.394	99.560	4.633	12251	12251	48	189.750	46.431	142.930	3.395	9108	9108	107	179.710	26.962	160.086	5.068	19229	19229
1156	42	168.024	18.683	14.350	2.350	7057	7057	28	267.750	51.854	39.016	2.569	7497	7497	16	227.188	53.155	51.069	1.543	3635	3635	76	183.382	43.594	87.327	6.209	13937	13937	69	177.739	18.859	99.566	4.648	12264	12264	48	189.583	46.991	142.933	3.407	9100	9100	107	181.047	28.888	160.128	5.059	19372	19372
1157	42	167.286	20.047	14.362	2.352	7026	7026	28	266.786	52.896	39.025	2.575	7470	7470	16	228.938	54.334	51.042	1.547	3663	3663	76	185.474	46.666	87.347	6.205	14096	14096	69	176.928	18.616	99.576	4.673	12208	12208	48	189.833	45.589	142.909	3.406	9112	9112	107	180.832	27.883	160.103	5.035	19349	19349
1158	42	169.190	20.625	14.351	2.356	7106	7106	28	271.679	55.794	39.007	2.584	7607	7607	16	230.688	53.801	51.033	1.541	3691	3691	76	184.934	46.385	87.341	6.218	14055	14055	69	177.551	19.116	99.580	4.662	12251	12251	48	188.521	46.656	142.932	3.403	9049	9049	107	180.421	27.931	160.104	5.034	19305	19305
1159	42	169.333	21.820	14.329	2.362	7112	7112	28	271.214	55.799	39.004	2.581	7594	7594	16	230.875	53.926	51.057	1.537	3694	3694	76	183.947	44.763	87.332	6.215	13980	13980	69	176.507	18.999	99.568	4.639	12179	12179	48	188.896	43.485	142.906	3.390	9067	9067	107	180.121	28.527	160.114	5.051	19273	19273
1160	42	169.214	22.002	14.327	2.358	7107	7107	28	268.857	55.058	38.996	2.592	7528	7528	16	228.875	55.468	51.041	1.552	3662	3662	76	183.974	44.474	87.342	6.188	13982	13982	69	176.203	19.105	99.560	4.640	12158	12158	48	189.125	45.534	142.919	3.396	9078	9078	107	180.701	27.751	160.105	5.048	19335	19335
1161	42	171.095	23.199	14.309	2.373	7186	7186	28	270.179	54.447	38.970	2.590	7565	7565	16	228.500	51.793	51.063	1.535	3656	3656	76	185.816	46.373	87.338	6.219	14122	14122	69	177.348	17.924	99.571	4.645	12237	12237	48	187.792	42.866	142.896	3.397	9014	9014	107	180	27.563	160.102	5.042	19260	19260
1162	42	171.333	23.613	14.324	2.365	7196	7196	28	270.429	57.915	38.950	2.615	7572	7572	16	227.938	50.297	51.070	1.526	3647	3647	76	184.474	45.537	87.344	6.212	14020	14020	69	176.971	17.613	99.566	4.666	12211	12211	48	187.833	44.380	142.915	3.401	9016	9016	107	179.645	28.714	160.114	5.025	19222	19222
1163	42	169.524	22.590	14.320	2.360	7120	7120	28	269.714	55.264	38.964	2.607	7552	7552	16	228.188	48.979	51.094	1.522	3651	3651	76	186.237	47.051	87.347	6.202	14154	14154	69	176.449	19.808	99.574	4.649	12175	12175	48	187.083	41.543	142.888	3.391	8980	8980	107	179.336	28.343	160.121	5.046	19189	19189
1164	42	169.810	22.409	14.303	2.358	7132	7132	28	271.321	56.608	38.970	2.604	7597	7597	16	226.625	51.860	51.066	1.535	3626	3626	76	186.026	47.113	87.344	6.216	14138	14138	69	176.420	19.372	99.570	4.640	12173	12173	48	189.375	42.079	142.880	3.394	9090	9090	107	179.748	28.000	160.114	5.056	19233	19233
1165	42	167.714	23.236	14.303	2.362	7044	7044	28	274.214	56.142	38.980	2.592	7678	7678	16	227.375	51.355	51.076	1.536	3638	3638	76	186.289	47.084	87.338	6.219	14158	14158	69	175.971	18.820	99.572	4.644	12142	12142	48	186.875	42.710	142.893	3.412	8970	8970	107	179.243	27.622	160.108	5.048	19179	19179
1166	42	167.738	21.872	14.305	2.363	7045	7045	28	272.429	57.543	38.964	2.606	7628	7628	16	230.062	49.967	51.072	1.525	3681	3681	76	185.908	46.992	87.347	6.238	14129	14129	69	176.058	17.098	99.569	4.668	12148	12148	48	187.729	42.800	142.894	3.393	9011	9011	107	179.075	28.067	160.106	5.054	19161	19161
1167	42	167.786	22.743	14.290	2.358	7047	7047	28	274.679	58.116	38.954	2.617	7691	7691	16	231.375	53.344	51.068	1.540	3702	3702	76	186.921	49.186	87.366	6.227	14206	14206	69	176.565	17.788	99.566	4.655	12183	12183	48	188.104	42.875	142.893	3.395	9029	9029	107	179.822	28.460	160.116	5.043	19241	19241
1168	42	167.952	22.689	14.293	2.352	7054	7054	28	271.107	57.215	38.968	2.618	7591	7591	16	227.812	52.522	51.063	1.541	3645	3645	76	188.184	46.620	87.346	6.215	14302	14302	69	175.812	17.878	99.565	4.636	12131	12131	48	185.938	40.276	142.876	3.384	8925	8925	107	179.598	27.768	160.102	5.046	19217	19217
1169	42	167.262	20.285	14.309	2.343	7025	7025	28	273.821	58.036	38.993	2.590	7667	7667	16	227.438	53.781	51.055	1.549	3639	3639	76	186.974	47.853	87.348	6.220	14210	14210	69	175.826	18.522	99.568	4.655	12132	12132	48	185.104	39.073	142.862	3.400	8885	8885	107	179.579	26.696	160.109	5.033	19215	19215
1170	42	167.286	21.738	14.326	2.366	7026	7026	28	272.286	56.439	38.985	2.597	7624	7624	16	227.750	54.606	51.038	1.546	3644	3644	76	187.184	46.432	87.337	6.227	14226	14226	69	175.232	17.957	99.571	4.652	12091	12091	48	186.396	39.273	142.860	3.395	8947	8947	107	180.738	28.007	160.117	5.055	19339	19339
1171	42	167.452	23.182	14.291	2.360	7033	7033	28	269.143	55.552	39.004	2.595	7536	7536	16	228.750	52.700	51.060	1.540	3660	3660	76	188.526	48.760	87.362	6.217	14328	14328	69	175.203	16.785	99.573	4.682	12089	12089	48	187.688	40.594	142.872	3.394	9009	9009	107	181.551	28.557	160.140	5.070	19426	19426
1172	42	166.857	20.595	14.321	2.351	7008	7008	28	266.464	55.649	38.975	2.599	7461	7461	16	225.562	54.455	51.056	1.552	3609	3609	76	187.026	46.780	87.345	6.229	14214	14214	69	175.333	17.818	99.552	4.640	12098	12098	48	187.104	41.984	142.886	3.408	8981	8981	107	180.841	28.438	160.129	5.061	19350	19350
1173	42	165.643	22.682	14.295	2.370	6957	6957	28	267.500	58.368	38.973	2.615	7490	7490	16	225.250	51.784	51.042	1.542	3604	3604	76	186.763	48.555	87.357	6.250	14194	14194	69	176.348	19.326	99.572	4.651	12168	12168	48	186.938	39.798	142.875	3.394	8973	8973	107	180.009	28.742	160.124	5.056	19261	19261
1174	42	166.214	22.696	14.308	2.357	6981	6981	28	268.607	55.933	38.989	2.601	7521	7521	16	230.875	55.346	51.061	1.541	3694	3694	76	187.197	47.158	87.350	6.220	14227	14227	69	178.188	17.773	99.561	4.659	12295	12295	48	188.188	42.128	142.886	3.412	9033	9033	107	182.561	29.436	160.138	5.051	19534	19534
1175	42	164.595	22.682	14.290	2.368	6913	6913	28	267.714	55.739	38.989	2.603	7496	7496	16	225.375	49.229	51.086	1.524	3606	3606	76	186.026	47.176	87.346	6.237	14138	14138	69	174.884	18.324	99.577	4.656	12067	12067	48	186.750	38.527	142.860	3.385	8964	8964	107	182.393	28.317	160.130	5.049	19516	19516
1176	42	165.714	21.134	14.306	2.353	6960	6960	28	267.107	54.668	39.001	2.588	7479	7479	16	228.562	52.166	51.064	1.536	3657	3657	76	185.711	47.550	87.353	6.231	14114	14114	69	175.652	17.087	99.574	4.667	12120	12120	48	186.604	39.211	142.873	3.397	8957	8957	107	182.832	28.951	160.130	5.043	19563	19563
1177	42	165.476	21.072	14.310	2.352	6950	6950	28	265.607	53.689	39.017	2.583	7437	7437	16	229.125	50.478	51.064	1.526	3666	3666	76	187.355	48.322	87.358	6.221	14239	14239	69	176.348	17.951	99.572	4.655	12168	12168	48	186.542	40.566	142.875	3.383	8954	8954	107	182.112	29.759	160.129	5.021	19486	19486
1178	42	165.357	20.712	14.332	2.347	6945	6945	28	266.036	56.551	39.013	2.587	7449	7449	16	230.562	50.901	51.093	1.528	3689	3689	76	185.921	47.234	87.344	6.249	14130	14130	69	176.261	18.782	99.573	4.673	12162	12162	48	186.812	39.636	142.870	3.400	8967	8967	107	182.009	30.082	160.134	5.027	19475	19475
1179	42	164.357	19.769	14.321	2.347	6903	6903	28	264.964	53.866	38.991	2.588	7419	7419	16	225.188	50.645	51.064	1.534	3603	3603	76	185.921	46.965	87.349	6.221	14130	14130	69	174.232	17.048	99.569	4.669	12022	12022	48	186.917	39.740	142.871	3.382	8972	8972	107	181.355	30.021	160.138	5.027	19405	19405
1180	42	163	19.072	14.344	2.345	6846	6846	28	263.036	52.155	38.967	2.599	7365	7365	16	227.375	51.123	51.083	1.532	3638	3638	76	186.211	47.107	87.341	6.234	14152	14152	69	175.971	17.746	99.572	4.674	12142	12142	48	186.375	39.148	142.864	3.396	8946	8946	107	182.178	28.843	160.127	5.020	19493	19493
1181	42	163.405	19.737	14.339	2.345	6863	6863	28	261.250	51.249	39.025	2.568	7315	7315	16	227.688	51.531	51.037	1.534	3643	3643	76	185.382	46.605	87.351	6.224	14089	14089	69	174.464	17.100	99.568	4.656	12038	12038	48	186.167	39.036	142.867	3.400	8936	8936	107	182.776	28.052	160.127	5.050	19557	19557
1182	42	165.095	19.274	14.341	2.351	6934	6934	28	262.607	52.345	38.998	2.578	7353	7353	16	225.312	48.876	51.084	1.526	3605	3605	76	185.382	45.171	87.337	6.195	14089	14089	69	175.478	18.146	99.568	4.661	12108	12108	48	188.771	40.907	142.885	3.387	9061	9061	107	185.224	28.956	160.132	5.064	19819	19819
1183	42	161.833	18.984	14.336	2.344	6797	6797	28	260.143	47.169	39.020	2.558	7284	7284	16	226.062	49.172	51.087	1.519	3617	3617	76	186.184	46.461	87.349	6.217	14150	14150	69	174.971	17.729	99.571	4.674	12073	12073	48	186.292	39.356	142.867	3.399	8942	8942	107	184.907	27.741	160.136	5.086	19785	19785
1184	42	161.333	16.846	14.356	2.343	6776	6776	28	257.464	51.437	39.019	2.575	7209	7209	16	226.375	55.676	51.038	1.555	3622	3622	76	186.329	46.569	87.345	6.216	14161	14161	69	174.681	17.100	99.558	4.649	12053	12053	48	187.396	39.771	142.879	3.386	8995	8995	107	185.916	27.962	160.131	5.089	19893	19893
1185	42	161.238	17.063	14.372	2.332	6772	6772	28	257.643	50.940	39.003	2.585	7214	7214	16	224.188	54.116	51.026	1.551	3587	3587	76	185.684	45.483	87.335	6.221	14112	14112	69	174.913	17.259	99.577	4.675	12069	12069	48	186.021	37.943	142.859	3.396	8929	8929	107	185.383	27.914	160.129	5.078	19836	19836
1186	42	161.786	18.062	14.351	2.346	6795	6795	28	258.929	51.391	39.047	2.554	7250	7250	16	226.438	51.433	51.045	1.537	3623	3623	76	185.658	47.330	87.349	6.221	14110	14110	69	174.232	17.511	99.575	4.684	12022	12022	48	186.396	39.411	142.860	3.405	8947	8947	107	184.290	27.462	160.135	5.071	19719	19719
1187	42	162.310	17.569	14.362	2.332	6817	6817	28	256.750	51.123	39.035	2.572	7189	7189	16	224.750	48.438	51.090	1.523	3596	3596	76	184.105	45.188	87.345	6.213	13992	13992	69	173.609	17.173	99.565	4.679	11979	11979	48	185.625	38.265	142.861	3.379	8910	8910	107	183.075	27.008	160.113	5.055	19589	19589
1188	42	162.738	17.336	14.374	2.325	6835	6835	28	258.464	51.160	39.051	2.565	7237	7237	16	227	51.351	51.061	1.537	3632	3632	76	185.145	47.137	87.339	6.244	14071	14071	69	174.290	17.312	99.566	4.653	12026	12026	48	186.375	38.028	142.848	3.392	8946	8946	107	183.009	25.490	160.089	5.055	19582	19582
1189	42	161.071	16.918	14.345	2.339	6765	6765	28	259.321	49.112	39.065	2.540	7261	7261	16	227.250	54.018	51.054	1.550	3636	3636	76	186.197	45.775	87.337	6.220	14151	14151	69	174.754	18.083	99.576	4.685	12058	12058	48	187.479	39.866	142.878	3.391	8999	8999	107	184.336	26.284	160.095	5.052	19724	19724
1190	42	161.381	16.510	14.362	2.334	6778	6778	28	259.714	49.255	39.068	2.549	7272	7272	16	229.188	55.640	51.042	1.552	3667	3667	76	186.066	46.911	87.348	6.227	14141	14141	69	174.449	16.553	99.559	4.674	12037	12037	48	186.792	39.973	142.875	3.377	8966	8966	107	183.701	26.605	160.099	5.045	19656	19656
1191	42	160.929	16.380	14.355	2.329	6759	6759	28	256.964	49.805	39.057	2.556	7195	7195	16	227.438	51.531	51.038	1.529	3639	3639	76	185.118	45.886	87.345	6.206	14069	14069	69	174.435	18.088	99.577	4.674	12036	12036	48	188.042	40.049	142.869	3.378	9026	9026	107	184.084	26.205	160.082	5.028	19697	19697
1192	42	161.190	17.624	14.344	2.341	6770	6770	28	252.500	47.509	39.043	2.555	7070	7070	16	227.938	56.261	51.034	1.556	3647	3647	76	186.092	46.521	87.344	6.218	14143	14143	69	173.087	17.640	99.568	4.668	11943	11943	48	187.938	38.989	142.864	3.384	9021	9021	107	183.738	26.422	160.077	5.025	19660	19660
1193	42	162.310	16.989	14.359	2.341	6817	6817	28	255.429	48.204	39.044	2.554	7152	7152	16	225.562	52.006	51.063	1.540	3609	3609	76	185.474	46.721	87.353	6.208	14096	14096	69	174.768	17.607	99.584	4.677	12059	12059	48	188.708	40.094	142.879	3.382	9058	9058	107	183.963	25.438	160.062	5.030	19684	19684
1194	42	162.476	16.945	14.356	2.339	6824	6824	28	250.429	46.756	39.041	2.562	7012	7012	16	225.812	53.484	51.044	1.544	3613	3613	76	185.066	45.622	87.335	6.229	14065	14065	69	175.043	17.959	99.562	4.654	12078	12078	48	186.938	40.118	142.872	3.377	8973	8973	107	186.243	27.079	160.066	5.005	19928	19928
1195	42	160.905	16.284	14.368	2.330	6758	6758	28	251.071	47.163	39.040	2.560	7030	7030	16	224.625	52.563	51.056	1.542	3594	3594	76	185.382	46.597	87.350	6.205	14089	14089	69	174.986	18.053	99.560	4.657	12074	12074	48	188.062	37.930	142.851	3.381	9027	9027	107	186.299	27.791	160.072	5.007	19934	19934
1196	42	159.976	16.778	14.354	2.330	6719	6719	28	249.821	45.897	39.044	2.553	6995	6995	16	222.125	51.216	51.055	1.538	3554	3554	76	184.632	44.330	87.334	6.207	14032	14032	69	175.319	17.533	99.555	4.655	12097	12097	48	187.396	37.931	142.858	3.377	8995	8995	107	186.692	27.516	160.077	4.991	19976	19976
1197	42	161.024	17.581	14.351	2.343	6763	6763	28	248	45.639	39.062	2.542	6944	6944	16	226.125	49.054	51.080	1.523	3618	3618	76	183.579	44.335	87.332	6.209	13952	13952	69	174.333	17.401	99.568	4.662	12029	12029	48	188.917	38.083	142.853	3.386	9068	9068	107	186.252	26.728	160.074	5.002	19929	19929
1198	42	161.262	16.559	14.357	2.336	6773	6773	28	248.214	44.911	39.059	2.546	6950	6950	16	221.250	50.121	51.054	1.532	3540	3540	76	184	44.274	87.333	6.210	13984	13984	69	174.478	16.365	99.560	4.683	12039	12039	48	187.896	37.724	142.853	3.377	9019	9019	107	186.841	26.814	160.059	4.997	19992	19992
1199	42	159.833	17.750	14.363	2.339	6713	6713	28	247.607	44.433	39.062	2.543	6933	6933	16	217.625	49.990	51.072	1.540	3482	3482	76	183.434	43.539	87.327	6.197	13941	13941	69	173.652	17.974	99.560	4.645	11982	11982	48	189.188	39.508	142.866	3.379	9081	9081	107	187.234	26.968	160.049	4.986	20034	20034
1200	42	159.762	17.834	14.358	2.337	6710	6710	28	245.214	44.144	39.068	2.540	6866	6866	16	222.250	47.756	51.071	1.523	3556	3556	76	184.461	44.504	87.336	6.205	14019	14019	69	174.928	17.418	99.573	4.668	12070	12070	48	189.812	39.339	142.858	3.394	9111	9111	107	189.009	26.618	160.052	4.999	20224	20224
1201	42	159.143	15.640	14.366	2.338	6684	6684	28	244.893	44.098	39.081	2.524	6857	6857	16	222.688	50.065	51.066	1.535	3563	3563	76	183.816	44.795	87.342	6.209	13970	13970	69	173.783	16.432	99.561	4.645	11991	11991	48	190.229	41.237	142.881	3.388	9131	9131	107	189.374	25.793	160.020	5.005	20263	20263
1202	42	160.643	17.231	14.344	2.337	6747	6747	28	245.036	43.943	39.091	2.521	6861	6861	16	223.125	51.221	51.059	1.536	3570	3570	76	183.855	46.461	87.347	6.222	13973	13973	69	175.145	17.219	99.566	4.681	12085	12085	48	190.583	40.497	142.874	3.382	9148	9148	107	190.206	26.402	160.025	4.981	20352	20352
1203	42	160.310	15.417	14.373	2.330	6733	6733	28	244.036	43.169	39.053	2.536	6833	6833	16	225.188	47.294	51.079	1.517	3603	3603	76	183.526	43.810	87.331	6.182	13948	13948	69	175.551	16.854	99.562	4.692	12113	12113	48	191.208	38.704	142.856	3.367	9178	9178	107	190.421	25.811	160.004	4.959	20375	20375
1204	42	158.548	14.456	14.389	2.331	6659	6659	28	245.036	41.315	39.066	2.533	6861	6861	16	224.125	51.002	51.059	1.537	3586	3586	76	183.803	45.899	87.342	6.218	13969	13969	69	174.478	17.079	99.577	4.675	12039	12039	48	193.042	38.893	142.863	3.375	9266	9266	107	192.486	27.085	159.993	4.951	20596	20596
1205	42	159.143	14.586	14.393	2.323	6684	6684	28	242.714	44.465	39.081	2.535	6796	6796	16	224.312	51.652	51.062	1.536	3589	3589	76	184.013	45.007	87.336	6.209	13985	13985	69	175.971	17.468	99.569	4.678	12142	12142	48	192.396	41.799	142.884	3.382	9235	9235	107	193	26.046	159.959	4.925	20651	20651
1206	42	158.786	15.408	14.393	2.329	6669	6669	28	242.607	40.200	39.081	2.517	6793	6793	16	221.438	49.734	51.072	1.534	3543	3543	76	185.605	45.706	87.342	6.218	14106	14106	69	175.232	18.236	99.569	4.666	12091	12091	48	191.792	41.308	142.882	3.375	9206	9206	107	194.916	25.757	159.916	4.903	20856	20856
1207	42	159.810	15.489	14.374	2.323	6712	6712	28	242	43.922	39.082	2.523	6776	6776	16	224	51.149	51.069	1.535	3584	3584	76	185.158	46.001	87.342	6.219	14072	14072	69	176.580	18.786	99.581	4.692	12184	12184	48	194.125	41.756	142.889	3.369	9318	9318	107	194.458	26.408	159.923	4.910	20807	20807
1208	42	157.905	15.316	14.399	2.321	6632	6632	28	242.107	42.798	39.083	2.521	6779	6779	16	223.688	49.892	51.096	1.530	3579	3579	76	184.434	44.053	87.335	6.198	14017	14017	69	176.957	18.336	99.570	4.663	12210	12210	48	193.479	41.089	142.884	3.376	9287	9287	107	194.701	27.971	159.905	4.883	20833	20833
1209	42	157.857	14.714	14.393	2.320	6630	6630	28	239.214	42.013	39.099	2.521	6698	6698	16	222.562	50.745	51.082	1.532	3561	3561	76	184.289	44.686	87.342	6.198	14006	14006	69	175.652	18.500	99.570	4.664	12120	12120	48	193.750	42.613	142.894	3.375	9300	9300	107	194.523	27.041	159.901	4.878	20814	20814
1210	42	158.119	14.372	14.405	2.314	6641	6641	28	238.893	41.929	39.103	2.505	6689	6689	16	221.312	50.143	51.061	1.535	3541	3541	76	184.092	45.323	87.343	6.219	13991	13991	69	176.739	18.898	99.567	4.632	12195	12195	48	194.250	41.236	142.881	3.361	9324	9324	107	193.869	26.555	159.887	4.891	20744	20744
1211	42	157.048	14.040	14.396	2.319	6596	6596	28	240.643	44.634	39.107	2.518	6738	6738	16	221.125	48.533	51.061	1.528	3538	3538	76	184.013	45.983	87.344	6.214	13985	13985	69	176.174	17.721	99.566	4.658	12156	12156	48	194.021	40.176	142.876	3.370	9313	9313	107	193.701	27.023	159.892	4.881	20726	20726
1212	42	156.786	13.401	14.397	2.316	6585	6585	28	238.714	42.232	39.118	2.511	6684	6684	16	222.062	50.502	51.076	1.537	3553	3553	76	186.171	46.608	87.347	6.217	14149	14149	69	177.812	18.343	99.564	4.654	12269	12269	48	193.583	40.660	142.874	3.368	9292	9292	107	194.710	27.045	159.888	4.883	20834	20834
1213	42	156.881	15.399	14.369	2.324	6589	6589	28	242.036	41.810	39.099	2.519	6777	6777	16	219.500	46.722	51.072	1.520	3512	3512	76	186.079	46.058	87.341	6.217	14142	14142	69	177.246	19.260	99.571	4.655	12230	12230	48	194.438	42.680	142.894	3.362	9333	9333	107	194.720	27.953	159.906	4.895	20835	20835
1214	42	156.929	15.023	14.395	2.322	6591	6591	28	237.786	39.761	39.103	2.511	6658	6658	16	221.688	49.056	51.074	1.532	3547	3547	76	186.868	48.317	87.356	6.231	14202	14202	69	177.667	18.316	99.579	4.671	12259	12259	48	194.521	41.329	142.882	3.371	9337	9337	107	193.598	26.186	159.873	4.883	20715	20715
1215	42	156.810	13.204	14.403	2.308	6586	6586	28	238.750	40.167	39.103	2.515	6685	6685	16	220.062	47.464	51.081	1.527	3521	3521	76	186.618	48.536	87.364	6.250	14183	14183	69	177.652	19.435	99.577	4.657	12258	12258	48	194.479	43.349	142.899	3.378	9335	9335	107	192.159	25.935	159.879	4.886	20561	20561
1216	42	157.238	13.363	14.395	2.316	6604	6604	28	237.786	40.518	39.082	2.529	6658	6658	16	218.750	49.400	51.068	1.531	3500	3500	76	185.487	47.907	87.354	6.225	14097	14097	69	176.681	17.212	99.564	4.647	12191	12191	48	195.938	41.426	142.879	3.376	9405	9405	107	190.486	26.011	159.882	4.898	20382	20382
1217	42	155.881	13.382	14.415	2.316	6547	6547	28	237.250	41.050	39.095	2.518	6643	6643	16	222.688	47.934	51.105	1.523	3563	3563	76	185.974	47.370	87.351	6.230	14134	14134	69	178.536	18.216	99.571	4.666	12319	12319	48	194.312	43.793	142.905	3.374	9327	9327	107	190.822	25.224	159.894	4.910	20418	20418
1218	42	155.071	12.440	14.403	2.307	6513	6513	28	238.536	40.157	39.093	2.509	6679	6679	16	224.062	48.272	51.079	1.522	3585	3585	76	185.934	46.284	87.345	6.207	14131	14131	69	177.565	18.842	99.572	4.657	12252	12252	48	194.229	44.231	142.907	3.369	9323	9323	107	189.439	24.770	159.887	4.913	20270	20270
1219	42	155.762	13.144	14.421	2.317	6542	6542	28	237.786	40.807	39.072	2.534	6658	6658	16	223.062	50.042	51.070	1.530	3569	3569	76	187.987	49.509	87.359	6.246	14287	14287	69	178.406	19.612	99.579	4.645	12310	12310	48	196.438	43.749	142.899	3.376	9429	9429	107	188.757	23.924	159.919	4.943	20197	20197
1220	42	156.452	13.979	14.421	2.320	6571	6571	28	237.214	42.375	39.099	2.518	6642	6642	16	222.188	51.026	51.070	1.534	3555	3555	76	188.697	49.377	87.365	6.224	14341	14341	69	177.319	19.585	99.585	4.655	12235	12235	48	193.792	42.679	142.892	3.369	9302	9302	107	189.402	25.027	159.914	4.926	20266	20266
1221	42	155.643	13.152	14.409	2.316	6537	6537	28	235.464	41.747	39.087	2.535	6593	6593	16	222.375	51.875	51.077	1.545	3558	3558	76	188.289	50.240	87.368	6.233	14310	14310	69	177.638	18.931	99.574	4.670	12257	12257	48	193.354	43.571	142.905	3.370	9281	9281	107	188.178	24.114	159.915	4.947	20135	20135
1222	42	156.595	13.382	14.415	2.309	6577	6577	28	238.107	43.359	39.082	2.536	6667	6667	16	221.438	49.597	51.060	1.534	3543	3543	76	187.579	49.323	87.362	6.236	14256	14256	69	178.290	19.341	99.568	4.649	12302	12302	48	194.167	42.526	142.892	3.378	9320	9320	107	187.393	23.369	159.925	4.943	20051	20051
1223	42	155.262	13.243	14.396	2.311	6521	6521	28	239.571	42.750	39.108	2.521	6708	6708	16	219.875	50.867	51.061	1.538	3518	3518	76	187.105	50.133	87.374	6.247	14220	14220	69	177.913	18.530	99.572	4.668	12276	12276	48	193.167	43.532	142.910	3.374	9272	9272	107	187.280	24.616	159.927	4.953	20039	20039
1224	42	155.119	13.486	14.390	2.317	6515	6515	28	237.286	42.816	39.106	2.519	6644	6644	16	220.812	49.620	51.058	1.533	3533	3533	76	187.895	49.464	87.364	6.242	14280	14280	69	177.928	19.188	99.572	4.645	12277	12277	48	193.271	42.539	142.898	3.370	9277	9277	107	186.234	23.673	159.916	4.951	19927	19927
1225	42	175.714	33.243	14.928	2.199	7380	7380	28	254	50.973	38.982	2.477	7112	7112	16	168.125	19.497	51.159	1.410	2690	2690	76	234.961	74.698	87.014	6.837	17857	17857	69	201.130	29.691	99.447	4.861	13878	13878	48	237.792	49.601	142.444	3.696	11414	11414	107	209.271	45.805	160.047	5.405	22392	22392
1226	42	175.452	32.644	14.914	2.209	7369	7369	28	255.250	52.051	38.959	2.491	7147	7147	16	168.875	20.816	51.155	1.420	2702	2702	76	235.882	75.482	87.019	6.843	17927	17927	69	197.841	27.019	99.438	4.852	13651	13651	48	238.208	49.113	142.449	3.695	11434	11434	107	209.785	45.612	160.030	5.398	22447	22447
1227	42	174.905	31.730	14.907	2.203	7346	7346	28	254.714	52.419	38.967	2.476	7132	7132	16	167.125	20.771	51.154	1.423	2674	2674	76	231.632	71.986	87.012	6.811	17604	17604	69	198.768	29.077	99.438	4.850	13715	13715	48	237.208	50.300	142.448	3.706	11386	11386	107	209.879	46.376	160.047	5.397	22457	22457
1228	42	175.071	31.810	14.907	2.195	7353	7353	28	251.143	48.490	38.977	2.476	7032	7032	16	167.812	18.262	51.193	1.414	2685	2685	76	234.316	74.660	87.013	6.841	17808	17808	69	197.406	29.013	99.432	4.855	13621	13621	48	236.146	50.473	142.446	3.709	11335	11335	107	209.421	47.101	160.068	5.414	22408	22408
1229	42	176.286	33.291	14.922	2.205	7404	7404	28	250.714	50.401	38.973	2.476	7020	7020	16	167.625	20.726	51.159	1.421	2682	2682	76	233.961	74.182	87.035	6.843	17781	17781	69	197.377	27.685	99.436	4.838	13619	13619	48	237.979	50.595	142.444	3.701	11423	11423	107	208.514	46.130	160.058	5.410	22311	22311
1230	42	175.500	33.378	14.931	2.202	7371	7371	28	252.179	50.395	38.983	2.463	7061	7061	16	167.688	20.082	51.175	1.425	2683	2683	76	237	75.067	87.023	6.841	18012	18012	69	199.478	28.845	99.443	4.845	13764	13764	48	241.562	55.026	142.450	3.731	11595	11595	107	208.850	47.262	160.065	5.422	22347	22347
1231	42	176.214	32.850	14.914	2.210	7401	7401	28	251.393	51.101	38.961	2.480	7039	7039	16	167.375	20.903	51.176	1.424	2678	2678	76	236.303	76.224	87.032	6.862	17959	17959	69	197.913	28.421	99.438	4.852	13656	13656	48	241.188	53.861	142.443	3.726	11577	11577	107	208.785	46.643	160.054	5.426	22340	22340
1232	42	176.857	33.604	14.928	2.202	7428	7428	28	253.500	50.785	38.972	2.487	7098	7098	16	168.188	20.147	51.156	1.420	2691	2691	76	236.316	75.335	87.030	6.844	17960	17960	69	199.406	28.838	99.442	4.840	13759	13759	48	243.104	58.162	142.453	3.752	11669	11669	107	209.075	48.296	160.067	5.452	22371	22371
1233	42	178.167	34.213	14.934	2.199	7483	7483	28	254.321	52.901	38.972	2.469	7121	7121	16	169.125	20.562	51.161	1.425	2706	2706	76	238.605	77.460	87.024	6.861	18134	18134	69	199.971	29.506	99.443	4.871	13798	13798	48	244.875	58.881	142.443	3.758	11754	11754	107	209.738	48.937	160.077	5.452	22442	22442
1234	42	176.476	32.427	14.914	2.212	7412	7412	28	255.036	53.669	38.963	2.488	7141	7141	16	171.625	21.848	51.145	1.424	2746	2746	76	239.987	78.808	87.035	6.872	18239	18239	69	199.478	30.153	99.438	4.877	13764	13764	48	244.250	59.498	142.446	3.756	11724	11724	107	210.701	49.806	160.085	5.456	22545	22545
1235	42	177.738	32.219	14.910	2.203	7465	7465	28	251.250	48.215	38.985	2.472	7035	7035	16	170.750	20.260	51.176	1.420	2732	2732	76	241.829	80.151	87.025	6.886	18379	18379	69	200.754	30.212	99.432	4.852	13852	13852	48	245.562	59.020	142.420	3.750	11787	11787	107	210.841	49.445	160.068	5.438	22560	22560
1236	42	176.214	33.161	14.923	2.209	7401	7401	28	253.429	51.489	38.981	2.480	7096	7096	16	168.688	18.757	51.169	1.410	2699	2699	76	240.671	77.572	87.021	6.856	18291	18291	69	201.696	29.830	99.438	4.857	13917	13917	48	249.354	63.038	142.424	3.777	11969	11969	107	209.645	49.905	160.087	5.446	22432	22432
1237	42	177.786	33.796	14.929	2.207	7467	7467	28	253.964	50.939	38.997	2.461	7111	7111	16	171.312	20.346	51.154	1.419	2741	2741	76	240.434	78.223	87.018	6.871	18273	18273	69	203.130	28.476	99.453	4.863	14016	14016	48	249.333	67.120	142.436	3.806	11968	11968	107	209.561	49.557	160.080	5.459	22423	22423
1238	42	178	33.428	14.926	2.206	7476	7476	28	256.321	51.274	38.977	2.476	7177	7177	16	173.250	20.496	51.170	1.417	2772	2772	76	239.474	77.449	87.023	6.861	18200	18200	69	202.884	30.884	99.439	4.861	13999	13999	48	250.208	65.604	142.431	3.788	12010	12010	107	208.065	48.360	160.063	5.453	22263	22263
1239	42	176.238	31.158	14.893	2.197	7402	7402	28	255.250	49.452	38.974	2.478	7147	7147	16	172.625	21.008	51.157	1.423	2762	2762	76	237.211	75.238	87.024	6.837	18028	18028	69	201.696	29.145	99.438	4.855	13917	13917	48	250.167	65.187	142.424	3.787	12008	12008	107	207.682	48.760	160.075	5.454	22222	22222
1240	42	177.952	32.443	14.908	2.212	7474	7474	28	253.821	49.522	38.986	2.473	7107	7107	16	171.938	19.492	51.167	1.413	2751	2751	76	238.947	77.984	87.022	6.868	18160	18160	69	201.072	29.368	99.439	4.868	13874	13874	48	249.625	68.488	142.433	3.810	11982	11982	107	207.991	48.730	160.075	5.458	22255	22255
1241	42	178.357	33.167	14.922	2.206	7491	7491	28	253.250	51.695	38.962	2.489	7091	7091	16	170.375	18.293	51.179	1.408	2726	2726	76	238.842	77.872	87.017	6.856	18152	18152	69	200.899	28.149	99.446	4.854	13862	13862	48	252.146	69.326	142.428	3.805	12103	12103	107	210.421	52.151	160.118	5.492	22515	22515
1242	42	177.524	33.279	14.923	2.210	7456	7456	28	253.536	50.206	38.995	2.463	7099	7099	16	171	18.421	51.190	1.410	2736	2736	76	238.487	76.291	87.021	6.843	18125	18125	69	200.913	27.696	99.434	4.846	13863	13863	48	252.104	68.924	142.420	3.808	12101	12101	107	209.607	50.578	160.087	5.481	22428	22428
1243	42	178.357	33.770	14.926	2.208	7491	7491	28	253.857	50.941	38.966	2.493	7108	7108	16	176.875	21.004	51.170	1.422	2830	2830	76	236.895	74.924	87.033	6.840	18004	18004	69	201.130	28.778	99.447	4.870	13878	13878	48	253.583	70.815	142.410	3.813	12172	12172	107	208.336	50.138	160.090	5.474	22292	22292
1244	42	178.929	32.577	14.911	2.212	7515	7515	28	252.571	49.128	38.969	2.476	7072	7072	16	172.625	19.765	51.176	1.414	2762	2762	76	236.368	74.419	87.021	6.830	17964	17964	69	203.058	29.266	99.452	4.885	14011	14011	48	252.917	71.410	142.414	3.825	12140	12140	107	208.953	49.545	160.079	5.473	22358	22358
1245	42	177.857	33.202	14.922	2.217	7470	7470	28	251.500	47.411	38.967	2.476	7042	7042	16	172.312	20.953	51.166	1.423	2757	2757	76	236.868	75.800	87.018	6.846	18002	18002	69	201.797	28.708	99.449	4.888	13924	13924	48	253.250	71.350	142.427	3.818	12156	12156	107	208.766	49.247	160.081	5.473	22338	22338
1246	42	178.667	35.337	14.946	2.201	7504	7504	28	256.571	51.355	38.991	2.474	7184	7184	16	174.188	19.508	51.172	1.412	2787	2787	76	236.197	74.182	87.015	6.825	17951	17951	69	200.130	28.015	99.449	4.865	13809	13809	48	254.396	71.977	142.415	3.824	12211	12211	107	207.037	48.541	160.076	5.463	22153	22153
1247	42	179.405	32.955	14.918	2.211	7535	7535	28	255.500	51.853	38.986	2.473	7154	7154	16	172.125	20.710	51.178	1.427	2754	2754	76	237.224	74.794	87.022	6.834	18029	18029	69	199.986	28.151	99.455	4.851	13799	13799	48	254	74.021	142.424	3.838	12192	12192	107	209.467	51.293	160.102	5.486	22413	22413
1248	42	178.452	32.925	14.913	2.212	7495	7495	28	255.321	51.255	38.977	2.461	7149	7149	16	171.375	18.428	51.186	1.412	2742	2742	76	236.145	74.720	87.019	6.835	17947	17947	69	200.435	27.940	99.459	4.870	13830	13830	48	256.125	73.634	142.417	3.834	12294	12294	107	208.178	49.964	160.097	5.466	22275	22275
1249	42	179.429	34.047	14.928	2.204	7536	7536	28	254.429	52.805	38.982	2.482	7124	7124	16	174	20.617	51.171	1.420	2784	2784	76	235	73.500	87.012	6.827	17860	17860	69	200.478	30.057	99.472	4.898	13833	13833	48	254.646	74.154	142.424	3.837	12223	12223	107	207.449	49.450	160.080	5.459	22197	22197
1250	42	177.810	32.402	14.905	2.206	7468	7468	28	255	50.846	38.981	2.469	7140	7140	16	171.500	20.916	51.170	1.420	2744	2744	76	233.776	71.807	87.027	6.805	17767	17767	69	199.246	27.384	99.455	4.882	13748	13748	48	256.958	75.193	142.421	3.840	12334	12334	107	205.804	48.254	160.082	5.462	22021	22021
1251	42	178.857	34.617	14.934	2.197	7512	7512	28	253.571	49.170	38.973	2.484	7100	7100	16	171	20.376	51.175	1.423	2736	2736	76	234.329	73.595	87.027	6.829	17809	17809	69	197.493	28.188	99.445	4.878	13627	13627	48	254.021	73.240	142.422	3.831	12193	12193	107	205.514	47.369	160.073	5.447	21990	21990
1252	42	178.976	34.000	14.924	2.199	7517	7517	28	252.893	51.655	38.960	2.481	7081	7081	16	174.938	21.449	51.162	1.422	2799	2799	76	234.039	72.883	87.019	6.815	17787	17787	69	196.855	27.803	99.444	4.871	13583	13583	48	257.604	76.654	142.431	3.848	12365	12365	107	204.495	47.176	160.064	5.461	21881	21881
1253	42	176.833	32.904	14.919	2.215	7427	7427	28	255.250	50.735	38.994	2.472	7147	7147	16	167.938	21.028	51.165	1.426	2687	2687	76	233.250	73.167	87.023	6.829	17727	17727	69	196.754	26.338	99.445	4.848	13576	13576	48	258.062	76.316	142.423	3.839	12387	12387	107	205.131	48.067	160.092	5.464	21949	21949
1254	42	178.048	32.843	14.912	2.204	7478	7478	28	255.464	51.214	38.986	2.471	7153	7153	16	171.625	20.016	51.169	1.416	2746	2746	76	234.303	72.993	87.023	6.818	17807	17807	69	196.609	27.606	99.451	4.869	13566	13566	48	256.062	76.095	142.423	3.847	12291	12291	107	204.280	46.798	160.068	5.460	21858	21858
1255	42	181.167	33.879	14.926	2.209	7609	7609	28	252.357	49.750	38.983	2.472	7066	7066	16	169	19.377	51.175	1.416	2704	2704	76	234.250	73.191	87.021	6.823	17803	17803	69	196.362	26.651	99.454	4.861	13549	13549	48	258.146	74.795	142.412	3.826	12391	12391	107	202.551	47.758	160.087	5.476	21673	21673
1256	42	180.238	34.494	14.933	2.204	7570	7570	28	253.071	49.306	38.974	2.471	7086	7086	16	170.312	19.801	51.164	1.418	2725	2725	76	235	75.054	87.009	6.838	17860	17860	69	196.768	27.477	99.438	4.861	13577	13577	48	258.312	77.581	142.416	3.856	12399	12399	107	201.112	45.509	160.065	5.452	21519	21519
1257	42	180.143	34.717	14.936	2.198	7566	7566	28	251.929	49.539	38.975	2.470	7054	7054	16	170.562	23.134	51.152	1.438	2729	2729	76	233.066	72.520	87.011	6.817	17713	17713	69	196.812	27.013	99.459	4.872	13580	13580	48	258.312	76.538	142.418	3.844	12399	12399	107	201.701	45.429	160.066	5.442	21582	21582
1258	42	179.405	34.191	14.929	2.203	7535	7535	28	250.500	48.781	38.987	2.478	7014	7014	16	168.375	16.407	51.205	1.398	2694	2694	76	233.882	73.593	87.013	6.830	17775	17775	69	197.884	26.986	99.436	4.847	13654	13654	48	258.875	78.588	142.424	3.860	12426	12426	107	201.121	45.699	160.069	5.459	21520	21520
1259	42	178.738	33.102	14.917	2.209	7507	7507	28	250.964	48.071	38.964	2.483	7027	7027	16	171.438	20.536	51.198	1.420	2743	2743	76	232.776	73.166	87.025	6.826	17691	17691	69	196	27.987	99.444	4.847	13524	13524	48	258.375	77.140	142.433	3.845	12402	12402	107	200.421	44.726	160.065	5.448	21445	21445
1260	42	180.095	33.773	14.922	2.201	7564	7564	28	249.857	49.248	38.971	2.479	6996	6996	16	170.688	19.902	51.179	1.418	2731	2731	76	230.066	70.405	87.025	6.801	17485	17485	69	195.043	26.976	99.452	4.854	13458	13458	48	259.104	78.241	142.411	3.857	12437	12437	107	200.178	44.395	160.068	5.451	21419	21419
1261	42	179.881	34.991	14.938	2.194	7555	7555	28	249.250	48.024	38.976	2.483	6979	6979	16	171.125	18.486	51.197	1.406	2738	2738	76	230	70.728	87.021	6.804	17480	17480	69	194.913	26.342	99.459	4.856	13449	13449	48	261.604	81.564	142.413	3.872	12557	12557	107	198.449	43.807	160.066	5.445	21234	21234
1262	42	180.048	35.340	14.945	2.208	7562	7562	28	250.250	47.626	38.974	2.491	7007	7007	16	170.438	20.624	51.164	1.424	2727	2727	76	230.408	70.443	87.018	6.800	17511	17511	69	194.681	25.848	99.455	4.865	13433	13433	48	259	79.200	142.421	3.865	12432	12432	107	198.907	44.481	160.068	5.435	21283	21283
1263	42	180.905	33.134	14.913	2.203	7598	7598	28	251.286	48.166	38.986	2.462	7036	7036	16	171.562	20.624	51.171	1.417	2745	2745	76	229.289	68.907	87.020	6.789	17426	17426	69	195.217	25.764	99.457	4.841	13470	13470	48	259.771	81.322	142.428	3.875	12469	12469	107	198.748	43.947	160.067	5.443	21266	21266
1264	42	180.333	34.135	14.925	2.195	7574	7574	28	250.286	48.125	38.971	2.486	7008	7008	16	171.500	19.599	51.181	1.416	2744	2744	76	228.263	69.305	87.010	6.790	17348	17348	69	194.362	27.125	99.441	4.858	13411	13411	48	262.521	79.273	142.411	3.857	12601	12601	107	197.850	43.487	160.068	5.447	21170	21170
1265	42	179.571	35.397	14.942	2.196	7542	7542	28	251.464	49.708	38.981	2.480	7041	7041	16	169.125	18.991	51.181	1.411	2706	2706	76	228.053	69.868	87.022	6.805	17332	17332	69	193.928	25.533	99.450	4.844	13381	13381	48	264.062	83.038	142.416	3.876	12675	12675	107	198.832	44.251	160.058	5.434	21275	21275
1266	42	180.452	36.478	14.958	2.199	7579	7579	28	249.143	47.855	38.968	2.484	6976	6976	16	170.688	20.797	51.173	1.423	2731	2731	76	227.197	68.481	87.017	6.785	17267	17267	69	193.087	25.065	99.454	4.833	13323	13323	48	264.688	83.855	142.419	3.879	12705	12705	107	199.224	44.069	160.066	5.441	21317	21317
1267	42	181.595	34.535	14.932	2.210	7627	7627	28	248.893	45.190	38.988	2.473	6969	6969	16	172.438	19.079	51.179	1.406	2759	2759	76	227.618	69.105	87.013	6.786	17299	17299	69	192.522	25.512	99.446	4.848	13284	13284	48	271.917	88.186	142.418	3.892	13052	13052	107	200.187	44.965	160.071	5.444	21420	21420
1268	42	181.095	35.828	14.945	2.196	7606	7606	28	251.643	49.565	38.965	2.483	7046	7046	16	169.750	20.767	51.149	1.418	2716	2716	76	225.724	67.008	87.014	6.769	17155	17155	69	192.101	24.948	99.452	4.843	13255	13255	48	273.188	89.346	142.389	3.893	13113	13113	107	200.617	45.896	160.076	5.451	21466	21466
1269	42	178.667	33.736	14.924	2.207	7504	7504	28	249.464	48.147	38.987	2.475	6985	6985	16	171.688	21.089	51.168	1.426	2747	2747	76	226.461	67.386	87.014	6.771	17211	17211	69	192.203	25.771	99.443	4.825	13262	13262	48	279.125	93.382	142.401	3.914	13398	13398	107	199.907	45.059	160.069	5.454	21390	21390
1270	42	178.833	33.991	14.927	2.212	7511	7511	28	252.571	49.567	38.967	2.491	7072	7072	16	171.375	20.877	51.162	1.420	2742	2742	76	225.039	66.664	87.025	6.765	17103	17103	69	192.275	24.575	99.447	4.823	13267	13267	48	276.438	91.980	142.410	3.903	13269	13269	107	199.822	44.622	160.064	5.464	21381	21381
1271	42	180.905	36.013	14.953	2.200	7598	7598	28	255.321	48.617	38.972	2.473	7149	7149	16	171.812	21.336	51.152	1.423	2749	2749	76	224.461	66.963	87.020	6.773	17059	17059	69	192.333	26.030	99.449	4.850	13271	13271	48	283.479	94.191	142.417	3.905	13607	13607	107	199.682	43.452	160.060	5.444	21366	21366
1272	42	180.476	35.566	14.940	2.206	7580	7580	28	256	50.498	38.967	2.477	7168	7168	16	168.562	19.294	51.167	1.412	2697	2697	76	224.276	67.018	87.011	6.776	17045	17045	69	191.826	25.619	99.447	4.839	13236	13236	48	291.896	101.223	142.391	3.930	14011	14011	107	197.981	42.857	160.063	5.428	21184	21184
1273	42	181.857	36.075	14.948	2.202	7638	7638	28	253.929	51.695	38.952	2.494	7110	7110	16	170.438	23.855	51.133	1.440	2727	2727	76	224.013	66.332	87.026	6.765	17025	17025	69	191.812	25.428	99.442	4.837	13235	13235	48	296.250	106.138	142.389	3.946	14220	14220	107	198.953	42.779	160.049	5.426	21288	21288
1274	42	180.262	33.791	14.923	2.208	7571	7571	28	255.429	50.561	38.958	2.491	7152	7152	16	171.062	20.917	51.156	1.416	2737	2737	76	223.724	65.832	87.021	6.764	17003	17003	69	192.362	25.974	99.443	4.842	13273	13273	48	300.750	111.373	142.395	3.961	14436	14436	107	198.832	43.003	160.047	5.433	21275	21275
1275	42	183.143	36.134	14.946	2.201	7692	7692	28	257.607	52.753	38.975	2.485	7213	7213	16	172.125	25.121	51.121	1.443	2754	2754	76	223.658	65.796	87.020	6.763	16998	16998	69	192.203	24.734	99.448	4.844	13262	13262	48	303.167	110.738	142.399	3.962	14552	14552	107	197.374	40.551	160.054	5.410	21119	21119
1276	42	179.524	34.280	14.928	2.208	7540	7540	28	258.571	51.331	38.970	2.485	7240	7240	16	170.625	23.866	51.130	1.437	2730	2730	76	222.474	66.162	87.015	6.772	16908	16908	69	192.391	25.065	99.446	4.857	13275	13275	48	302.188	114.285	142.416	3.981	14505	14505	107	197.206	41.443	160.050	5.414	21101	21101
1277	42	180.214	33.766	14.919	2.205	7569	7569	28	255.857	52.077	38.960	2.488	7164	7164	16	173.500	22.429	51.151	1.429	2776	2776	76	223.382	65.987	87.017	6.768	16977	16977	69	193	26.859	99.443	4.860	13317	13317	48	306.521	115.428	142.402	3.977	14713	14713	107	198.131	41.868	160.045	5.416	21200	21200
1278	42	180.381	33.369	14.916	2.207	7576	7576	28	257.321	53.453	38.945	2.501	7205	7205	16	170.750	24.159	51.130	1.442	2732	2732	76	223.421	65.881	87.019	6.764	16980	16980	69	193.507	25.577	99.447	4.856	13352	13352	48	314.271	122.310	142.412	4.001	15085	15085	107	197.533	40.951	160.040	5.418	21136	21136
1279	42	180.857	34.727	14.933	2.204	7596	7596	28	257.429	52.679	38.973	2.489	7208	7208	16	173.625	21.207	51.151	1.415	2778	2778	76	224.895	66.942	87.024	6.774	17092	17092	69	191.783	25.846	99.442	4.841	13233	13233	48	316.708	123.096	142.399	3.996	15202	15202	107	197.262	41.767	160.046	5.432	21107	21107
1280	42	179.548	33.079	14.913	2.200	7541	7541	28	255.571	51.509	38.943	2.512	7156	7156	16	172.750	22.664	51.140	1.432	2764	2764	76	225.053	66.377	87.023	6.762	17104	17104	69	191.826	25.713	99.437	4.819	13236	13236	48	317.104	122.851	142.414	3.994	15221	15221	107	198.523	41.438	160.060	5.428	21242	21242
1281	42	180.762	33.179	14.914	2.207	7592	7592	28	257.964	52.345	38.963	2.499	7223	7223	16	171.688	22.609	51.147	1.430	2747	2747	76	225.171	66.314	87.012	6.765	17113	17113	69	193.014	25.281	99.443	4.842	13318	13318	48	322.396	129.390	142.419	4.016	15475	15475	107	200.533	43.002	160.051	5.435	21457	21457
1282	42	181.810	33.898	14.924	2.210	7636	7636	28	257.821	51.190	38.978	2.477	7219	7219	16	171.188	24.304	51.129	1.438	2739	2739	76	223.684	66.489	87.025	6.775	17000	17000	69	193.232	25.886	99.435	4.835	13333	13333	48	322.354	130.196	142.426	4.022	15473	15473	107	200.346	42.757	160.051	5.427	21437	21437
1283	42	180.190	34.785	14.935	2.208	7568	7568	28	261.500	54.489	38.954	2.492	7322	7322	16	171.875	22.039	51.159	1.433	2750	2750	76	225.474	67.387	87.024	6.776	17136	17136	69	194.232	26.774	99.451	4.827	13402	13402	48	323.375	128.852	142.413	4.015	15522	15522	107	200.374	42.843	160.050	5.438	21440	21440
1284	42	182.071	35.070	14.936	2.209	7647	7647	28	258.964	54.217	38.952	2.497	7251	7251	16	173.938	22.652	51.135	1.430	2783	2783	76	224.500	66.542	87.023	6.766	17062	17062	69	193.783	26.464	99.451	4.859	13371	13371	48	327.438	129.953	142.420	4.009	15717	15717	107	200.692	43.439	160.047	5.438	21474	21474
1285	42	181	34.166	14.925	2.207	7602	7602	28	260.821	52.649	38.957	2.489	7303	7303	16	173.625	23.258	51.149	1.429	2778	2778	76	224.921	66.713	87.023	6.768	17094	17094	69	193.478	26.173	99.441	4.850	13350	13350	48	326.875	131.265	142.399	4.020	15690	15690	107	200.308	43.479	160.064	5.439	21433	21433
1286	42	179.786	33.161	14.917	2.209	7551	7551	28	259.857	53.484	38.949	2.498	7276	7276	16	173.062	24.277	51.146	1.443	2769	2769	76	224.184	66.765	87.018	6.772	17038	17038	69	193.841	26.968	99.448	4.858	13375	13375	48	329.938	133.654	142.417	4.024	15837	15837	107	200.271	42.022	160.047	5.428	21429	21429
1287	42	180.643	34.511	14.932	2.209	7587	7587	28	262.750	53.825	38.951	2.513	7357	7357	16	174.250	23.957	51.119	1.438	2788	2788	76	224.329	66.074	87.018	6.766	17049	17049	69	194.971	27.623	99.436	4.857	13453	13453	48	327.896	133.993	142.417	4.028	15739	15739	107	201.514	42.734	160.050	5.412	21562	21562
1288	42	180.667	35.431	14.935	2.197	7588	7588	28	261.929	53.931	38.959	2.488	7334	7334	16	174.688	26.308	51.125	1.450	2795	2795	76	223.237	67.228	87.016	6.783	16966	16966	69	192.420	25.108	99.452	4.845	13277	13277	48	329.104	133.742	142.418	4.030	15797	15797	107	204.542	47.567	160.073	5.437	21886	21886
1289	42	180.143	35.462	14.940	2.197	7566	7566	28	264.036	55.768	38.951	2.514	7393	7393	16	173.750	22.661	51.155	1.436	2780	2780	76	223.500	64.727	87.016	6.747	16986	16986	69	193.652	25.170	99.449	4.847	13362	13362	48	328.792	130.676	142.407	4.015	15782	15782	107	204.626	45.586	160.057	5.454	21895	21895
1290	42	179.500	34.640	14.931	2.202	7539	7539	28	259.607	52.440	38.946	2.506	7269	7269	16	172.688	22.051	51.165	1.430	2763	2763	76	224.882	65.944	87.021	6.759	17091	17091	69	193.493	26.231	99.448	4.847	13351	13351	48	326.146	127.710	142.411	3.995	15655	15655	107	204.037	45.159	160.065	5.450	21832	21832
1291	42	183.167	34.460	14.918	2.206	7693	7693	28	261.321	54.057	38.958	2.490	7317	7317	16	174.750	24.963	51.118	1.445	2796	2796	76	225.276	66.567	87.016	6.763	17121	17121	69	194.464	27.047	99.462	4.867	13418	13418	48	325.062	128.715	142.411	4.010	15603	15603	107	207.804	45.269	160.057	5.449	22235	22235
1292	42	180.429	35.293	14.937	2.199	7578	7578	28	259.786	50.839	38.952	2.497	7274	7274	16	171.562	20.073	51.187	1.421	2745	2745	76	226.079	67.595	87.026	6.777	17182	17182	69	194.377	26.096	99.453	4.860	13412	13412	48	328.521	128.269	142.412	3.997	15769	15769	107	209.850	45.365	160.064	5.447	22454	22454
1293	42	180.881	34.761	14.931	2.196	7597	7597	28	257.250	52.443	38.950	2.497	7203	7203	16	175.062	23.150	51.135	1.430	2801	2801	76	225.474	67.546	87.022	6.779	17136	17136	69	194.609	26.670	99.445	4.859	13428	13428	48	328.542	129.340	142.412	4.006	15770	15770	107	213.617	46.930	160.055	5.450	22857	22857
1294	42	181.619	34.768	14.932	2.202	7628	7628	28	260.893	52.461	38.971	2.486	7305	7305	16	174.500	22.551	51.141	1.430	2792	2792	76	227.947	67.543	87.020	6.770	17324	17324	69	196.072	24.732	99.456	4.844	13529	13529	48	331.312	128.981	142.403	4.002	15903	15903	107	212.860	45.155	160.052	5.440	22776	22776
1295	42	183.238	33.619	14.913	2.211	7696	7696	28	264.857	56.200	38.936	2.510	7416	7416	16	172.125	24.894	51.113	1.442	2754	2754	76	228.697	67.429	87.015	6.768	17381	17381	69	197.623	26.410	99.449	4.822	13636	13636	48	330.188	126.059	142.411	3.993	15849	15849	107	213.299	46.505	160.069	5.447	22823	22823
1296	42	183.333	35.713	14.936	2.198	7700	7700	28	261.357	52.968	38.953	2.493	7318	7318	16	174.375	24.041	51.138	1.439	2790	2790	76	229.947	67.871	87.021	6.766	17476	17476	69	199.246	25.058	99.441	4.814	13748	13748	48	332.125	126.776	142.433	3.987	15942	15942	107	214.860	46.393	160.058	5.434	22990	22990
1297	42	184.048	35.173	14.926	2.209	7730	7730	28	262.071	54.342	38.970	2.485	7338	7338	16	175.125	25.432	51.110	1.444	2802	2802	76	230.750	67.786	87.022	6.763	17537	17537	69	198.957	25.975	99.439	4.834	13728	13728	48	328.854	125.164	142.401	3.989	15785	15785	107	213.009	45.525	160.052	5.449	22792	22792
1298	42	183.619	35.652	14.933	2.206	7712	7712	28	264.571	54.539	38.951	2.503	7408	7408	16	172.250	21.862	51.163	1.429	2756	2756	76	232.842	67.701	87.012	6.750	17696	17696	69	202.145	25.832	99.433	4.826	13948	13948	48	325.854	122.762	142.409	3.977	15641	15641	107	212.131	45.259	160.057	5.435	22698	22698
1299	42	183.357	35.861	14.941	2.211	7701	7701	28	265.393	56.049	38.944	2.493	7431	7431	16	176.875	23.916	51.133	1.431	2830	2830	76	232.868	68.141	87.022	6.755	17698	17698	69	202.261	26.483	99.452	4.856	13956	13956	48	325.021	120.591	142.403	3.972	15601	15601	107	214.785	48.099	160.059	5.445	22982	22982
1300	42	184.714	36.552	14.942	2.213	7758	7758	28	267.571	58.272	38.937	2.510	7492	7492	16	175.938	24.264	51.130	1.439	2815	2815	76	233.132	66.118	87.016	6.730	17718	17718	69	203.420	27.492	99.446	4.827	14036	14036	48	326.875	121.085	142.404	3.961	15690	15690	107	213.850	47.016	160.037	5.443	22882	22882
1301	42	186.095	36.871	14.948	2.198	7816	7816	28	269.964	57.119	38.945	2.494	7559	7559	16	177.500	21.985	51.158	1.426	2840	2840	76	235.211	68.677	87.031	6.750	17876	17876	69	205.942	25.897	99.445	4.844	14210	14210	48	321.583	117.534	142.411	3.958	15436	15436	107	214.150	47.485	160.068	5.448	22914	22914
1302	42	186.500	37.873	14.956	2.198	7833	7833	28	265	55.941	38.944	2.505	7420	7420	16	177.562	21.927	51.151	1.424	2841	2841	76	232.763	66.877	87.018	6.730	17690	17690	69	204.870	25.316	99.443	4.808	14136	14136	48	325.438	118.811	142.402	3.959	15621	15621	107	212.551	45.672	160.054	5.437	22743	22743
1303	42	187.810	38.532	14.965	2.209	7888	7888	28	266.214	54.624	38.923	2.519	7454	7454	16	176.375	24.163	51.142	1.437	2822	2822	76	236.105	67.960	87.026	6.740	17944	17944	69	207.174	28.866	99.422	4.812	14295	14295	48	323.708	120.489	142.420	3.971	15538	15538	107	212.804	47.039	160.070	5.451	22770	22770
[truncated: 497 more rows]
[truncated: 1,925 more columns]
